# Supplementary material for: Global hypo-methylation in a proportion of glioblastoma enriched for an astrocytic signature is associated with increased invasion and altered immune landscape
Source: eLife. 2022 Nov 22;11:e77335. doi: 10.7554/eLife.77335 (PMC9681209; doi:10.7554/eLife.77335)
Supplement: Figure 1—source data 1. [file elife-77335-fig1-data1.zip › Figure_1_source_data_1/Figure_1_A_H/meta.md]

# Metadata

Figure 1A: `Figure1A_1H_dmr_res_all.xlsx` (lower left panel), `Figure1A_1H_dmr_res_specific.xlsx` (lower right panel), `Figure1A_1H_dmp_res_all.xlsx` (upper left panel), `Figure1A_1H_dmp_res_specific.xlsx` (upper right panel)
Figure 1H: `Figure1A_1H_dmr_res_all.xlsx` (left panel), `Figure1A_1H_dmr_res_specific.xlsx` (right panel)

## `Figure1A_1H_dmr_res_all.xlsx`
Matrix of DMR results for the syngeneic comparison "GBM - iNSC", together with statistics. Only significant results are shown (adjusted pvalue < 0.01; absolute median delta > 1). Rows correspond to DMRs. `median1` refers to the median M value in GIC, `median2` refers to iNSC. Each worksheet refers to a single patient line.

## `Figure1A_1H_dmr_res_specific.xlsx`
As for `dmr_res_all.xlsx` but filtered to include only patient-specific DMRs.

## `Figure1A_1H_dmp_res_all.xlsx`
Matrix of differentially methylated probe (DMP) results for the syngeneic comparison "GBM - iNSC", together with statistics. Rows correspond to probes. The `median _change` refers to the change in median M value in GIC relative to iNSC. All results are significant (adjusted pvalue < 0.01).

## `Figure1A_1H_dmp_res_specific.xlsx`
As for `dmp_res_all.xlsx` but filtered to include only patient-specific DMPs.
