# Supplementary material for: Global hypo-methylation in a proportion of glioblastoma enriched for an astrocytic signature is associated with increased invasion and altered immune landscape
Source: eLife. 2022 Nov 22;11:e77335. doi: 10.7554/eLife.77335 (PMC9681209; doi:10.7554/eLife.77335)
Supplement: Figure 1—source data 1. [file elife-77335-fig1-data1.zip › Figure_1_source_data_1/Figure_1_A_H/Figure1A_1H_dmp_res_all.xlsx]

## Sheet: 017
probe_id	median_change
cg00000321	1.18152
cg00001099	0.874717
cg00001364	0.255737
cg00001520	-0.47396
cg00001583	1.35304
cg00002224	-2.32586
cg00002464	-3.16793
cg00004996	3.88282
cg00008036	4.35119
cg00009167	-1.72221
cg00010742	1.50707
cg00010853	-2.69228
cg00011482	-0.368647
cg00012238	-3.39472
cg00012362	-3.00434
cg00012692	2.9069
cg00012701	-2.72588
cg00013441	-0.919255
cg00014203	6.73515
cg00014998	4.35312
cg00015189	-2.25956
cg00015629	-3.01993
cg00018845	3.4022
cg00020622	-4.40807
cg00021325	-4.03499
cg00022688	-3.50572
cg00023024	-2.80556
cg00025647	6.91763
cg00025877	-1.86526
cg00026222	-1.68432
cg00026375	-2.90649
cg00027674	-0.224817
cg00028135	-5.93891
cg00030422	4.82204
cg00030588	-3.44513
cg00031013	5.72318
cg00031165	1.40738
cg00031187	4.15955
cg00031779	0.338399
cg00032609	1.29716
cg00032912	3.75758
cg00033666	5.01275
cg00037131	-3.19827
cg00038298	-0.215626
cg00039129	-0.391519
cg00039441	3.33255
cg00040312	5.62353
cg00041575	-1.70408
cg00041666	-3.76961
cg00041872	-3.22607
cg00043095	4.553
cg00043379	0.263102
cg00044097	-3.13372
cg00044463	-0.0333762
cg00044665	-4.7983
cg00045275	-3.11287
cg00045607	-1.99723
cg00047287	-1.2256
cg00049664	2.0989
cg00049729	-0.955141
cg00050496	-1.97774
cg00051595	-3.2059
cg00052932	-5.7913
cg00053261	0.333861
cg00054525	-2.74371
cg00058887	-2.70436
cg00059024	0.0618774
cg00064051	-7.00721
cg00064733	-5.65915
cg00065215	0.397772
cg00065726	7.22383
cg00068745	-4.59224
cg00070318	1.78
cg00070383	5.24853
cg00073780	-2.35956
cg00073837	2.73638
cg00074174	6.29391
cg00074244	-0.780628
cg00075967	7.11092
cg00077665	-2.22988
cg00078348	-4.7059
cg00079219	2.87092
cg00080393	-2.97795
cg00082770	1.02972
cg00082939	5.99727
cg00084432	-2.69128
cg00085123	1.47791
cg00085448	-5.95204
cg00087799	-2.77792
cg00088130	3.28687
cg00088183	4.73672
cg00088880	0.58753
cg00089091	3.70403
cg00089486	3.48967
cg00089915	-2.35683
cg00091129	-3.62336
cg00092287	-2.9141
cg00095688	-1.12679
cg00095859	-5.26022
cg00097081	-1.76719
cg00097146	6.2074
cg00097357	4.6833
cg00097432	-5.14591
cg00098799	-5.1563
cg00099240	2.18856
cg00099393	-4.70539
cg00099427	3.12213
cg00099768	-1.51504
cg00099976	2.51493
cg00102033	3.78093
cg00104086	1.62635
cg00104131	-3.09006
cg00104484	-4.48293
cg00106073	-0.519527
cg00106345	2.39122
cg00107488	-1.99135
cg00107606	-0.0128564
cg00108038	-3.66599
cg00108944	-0.259717
cg00109356	1.21986
cg00110578	-1.26171
cg00112780	1.77016
cg00113051	-3.51402
cg00113363	-5.16899
cg00114160	-2.95335
cg00115980	-4.11315
cg00116113	-2.3131
cg00119079	2.65104
cg00119117	-3.46331
cg00119279	4.92833
cg00121634	-3.31821
cg00123055	6.86289
cg00124684	-5.37856
cg00124993	-3.02924
cg00126261	2.98759
cg00126320	0.36852
cg00127505	1.6677
cg00127545	-4.60397
cg00128702	2.38202
cg00129563	2.49772
cg00131983	3.06963
cg00134295	-3.18994
cg00135500	0.0248092
cg00136968	-4.07961
cg00138101	2.99015
cg00138474	-3.60015
cg00141548	3.4365
cg00142150	-5.97845
cg00142482	-1.90826
cg00143998	0.84114
cg00145253	1.4178
cg00146645	1.94414
cg00146676	3.26177
cg00149585	-2.51342
cg00151768	4.09557
cg00153570	-3.51118
cg00154888	-0.117126
cg00155310	3.17335
cg00155351	-4.01246
cg00155526	2.40214
cg00155593	-1.75716
cg00158308	-4.51274
cg00158683	-7.39776
cg00159370	7.21072
cg00160619	-3.51835
cg00164235	4.16086
cg00164997	-2.71441
cg00165862	-3.25931
cg00167491	-2.6761
cg00169617	-3.8203
cg00170236	-1.1209
cg00173623	5.83368
cg00174500	-0.769353
cg00175901	-3.56348
cg00176709	3.32381
cg00177388	4.98715
cg00177496	-2.82757
cg00177698	-8.00876
cg00178511	-5.84625
cg00179070	-4.53956
cg00181968	4.76835
cg00182727	-1.63852
cg00183647	3.32143
cg00183684	3.58092
cg00184376	3.28908
cg00187635	-4.10855
cg00188055	-1.47721
cg00188704	2.33143
cg00190330	4.02697
cg00192297	4.37847
cg00192882	-5.11355
cg00193283	-2.69585
cg00196414	5.27138
cg00196451	0.530484
cg00196827	5.26464
cg00197495	-2.15196
cg00197517	1.05729
cg00198898	1.23663
cg00200734	5.08372
cg00201175	-3.15166
cg00201234	2.81458
cg00202702	-1.77815
cg00203284	7.7492
cg00207731	-3.54831
cg00207833	-2.49138
cg00207947	-2.66026
cg00208274	3.44563
cg00208830	1.04896
cg00211661	-6.85612
cg00213479	3.64985
cg00215587	-4.84776
cg00217795	-7.76174
cg00218103	-2.52328
cg00219169	-3.0582
cg00220492	-4.93842
cg00220661	-0.763987
cg00221012	-0.739031
cg00222341	3.71044
cg00223186	-3.5915
cg00227341	-3.00133
cg00228018	-1.98594
cg00228984	-1.44919
cg00230120	-3.04703
cg00231728	6.75749
cg00233198	-2.47474
cg00233420	-3.5015
cg00235260	5.3169
cg00235367	7.55624
cg00235442	-4.90521
cg00236832	0.648521
cg00236919	3.46056
cg00237386	2.43336
cg00239835	-2.58441
cg00240195	4.40294
cg00240432	0.506636
cg00244776	-3.21691
cg00246386	8.11202
cg00247557	6.36344
cg00247571	5.331
cg00247587	-4.78707
cg00250422	-3.6875
cg00250430	5.90693
cg00252615	5.93027
cg00254079	6.76921
cg00254681	4.02222
cg00255099	-2.54963
cg00255368	5.73571
cg00256076	6.24806
cg00256923	2.96223
cg00258081	-2.54635
cg00258132	-1.10575
cg00258409	-3.62547
cg00258597	1.16595
cg00259345	0.506056
cg00260802	5.20504
cg00261665	-1.04169
cg00262621	-1.78489
cg00262776	2.96214
cg00263592	-1.15583
cg00264433	2.52605
cg00264528	-4.53906
cg00265863	-2.56729
cg00266064	-0.46637
cg00267746	6.37455
cg00268019	0.817973
cg00268953	4.12661
cg00269800	4.45418
cg00270291	-0.852336
cg00270625	-4.61711
cg00271925	-0.432026
cg00272009	-4.35954
cg00272200	-2.76427
cg00272608	-2.83956
cg00272971	5.70236
cg00273257	-0.267839
cg00273449	2.31111
cg00273464	-4.14098
cg00274691	3.19949
cg00275577	-2.92556
cg00275741	1.99866
cg00278131	-3.25416
cg00278359	-4.15535
cg00280345	0.489203
cg00280609	-0.710525
cg00280812	-3.21759
cg00281842	-4.31786
cg00284328	-0.074978
cg00287016	-0.263667
cg00287312	2.00341
cg00289254	-5.56003
cg00289258	-4.01416
cg00290086	4.3838
cg00290607	-4.43619
cg00292662	-5.77897
cg00293409	-3.86189
cg00294534	-3.2422
cg00294552	-2.83951
cg00295572	7.14258
cg00295794	7.90625
cg00295887	-1.09916
cg00297282	-2.86765
cg00298324	6.81384
cg00303183	5.14663
cg00305797	-3.84366
cg00306311	-3.34653
cg00306909	5.36102
cg00307066	3.46403
cg00308984	-4.33761
cg00310523	-5.28249
cg00310968	2.48247
cg00311654	-2.30471
cg00312921	7.13877
cg00314622	-1.48632
cg00314904	-1.43532
cg00316939	1.93777
cg00317728	3.02948
cg00317879	3.57667
cg00318320	2.37186
cg00318631	0.115828
cg00318947	2.109
cg00319168	3.66023
cg00321850	-1.19649
cg00325866	2.75521
cg00327524	0.737533
cg00328051	3.48439
cg00329154	2.9705
cg00329300	-3.63466
cg00332212	5.44493
cg00332937	3.2852
cg00333512	4.90842
cg00334063	8.16217
cg00334821	-1.60604
cg00338116	-2.85262
cg00339782	-3.4731
cg00342298	-1.41005
cg00343092	-4.66192
cg00346205	-6.64379
cg00347198	-2.43834
cg00347677	0.192771
cg00348467	-1.24872
cg00350199	-3.93431
cg00350448	-5.4081
cg00351635	-6.25856
cg00352872	-2.66544
cg00354572	-1.68208
cg00354690	1.75285
cg00355212	5.05173
cg00355325	-2.63578
cg00356694	-5.9783
cg00357002	-4.29132
cg00357221	-3.38934
cg00357958	-5.16477
cg00357971	-2.17572
cg00358611	2.21013
cg00359465	-0.725723
cg00359590	-2.87503
cg00360107	-0.685063
cg00364287	-7.12658
cg00365800	4.5584
cg00367463	-0.416375
cg00367497	4.95824
cg00368532	-2.2379
cg00369658	1.97284
cg00370229	-0.0915585
cg00371829	-3.10135
cg00374377	0.335625
cg00374672	-5.84331
cg00374927	-1.74042
cg00375608	-4.63039
cg00376022	2.81611
cg00376537	-3.22004
cg00376544	0.25403
cg00376910	-3.7989
cg00378029	-2.51095
cg00378234	3.54282
cg00378510	2.67659
cg00379648	4.11811
cg00382930	-1.85087
cg00384539	2.56276
cg00386408	2.21627
cg00386456	-2.80279
cg00387156	-1.2859
cg00388556	1.50743
cg00393585	-1.63217
cg00397635	1.56804
cg00397673	1.96251
cg00398510	1.77961
cg00399059	-2.14831
cg00401972	-4.47837
cg00405152	-3.56021
cg00405198	0.0149409
cg00405620	-2.97141
cg00409917	-6.28273
cg00412294	-8.3506
cg00414166	-1.70965
cg00414292	3.57872
cg00414512	0.574046
cg00414898	7.50383
cg00415971	-2.08969
cg00417408	-2.66768
cg00418839	-1.71213
cg00419564	-3.55278
cg00420361	-3.48449
cg00421335	-0.182179
cg00421612	-1.48458
cg00422699	-0.873022
cg00423030	-7.33338
cg00423443	-3.10946
cg00425213	-3.67247
cg00425214	4.38817
cg00425918	2.86478
cg00428624	-1.49591
cg00430080	1.30104
cg00430155	-5.81988
cg00430895	-3.72389
cg00431187	7.36183
cg00431895	0.821526
cg00433770	-4.05249
cg00434010	6.01078
cg00434573	4.9418
cg00435576	-5.29417
cg00438616	-2.60478
cg00445443	2.48323
cg00445475	-1.85153
cg00445755	0.151566
cg00446235	-2.65806
cg00450571	0.107072
cg00450784	5.21012
cg00451194	-1.0977
cg00452199	-4.51844
cg00454132	2.63145
cg00454274	-5.05097
cg00455178	-5.0952
cg00455327	3.35216
cg00455424	4.27752
cg00456672	2.31837
cg00457913	-3.64823
cg00458454	-1.78231
cg00459623	8.99707
cg00460235	-0.165083
cg00465975	-2.24416
cg00466334	5.01708
cg00466425	-3.42444
cg00466827	4.30238
cg00469795	-3.20314
cg00472691	1.06229
cg00472801	6.75303
cg00474049	-4.13699
cg00474723	-5.28394
cg00479535	-0.861512
cg00480161	-2.80372
cg00480381	-3.9291
cg00481644	4.58607
cg00486340	6.75595
cg00486564	0.335399
cg00487870	-3.28915
cg00487984	0.927574
cg00491927	-2.84834
cg00493422	-6.32748
cg00495775	4.48894
cg00497251	-2.84512
cg00499475	3.08619
cg00499700	3.48727
cg00500522	2.71725
cg00500789	3.14305
cg00501711	-3.76872
cg00501869	-5.67166
cg00502099	-0.624504
cg00502665	-5.68305
cg00503383	4.31531
cg00505045	3.97493
cg00510539	3.30001
cg00511464	1.99817
cg00513205	5.40784
cg00514473	6.30697
cg00514609	-2.17866
cg00515954	-2.29184
cg00516966	-2.98561
cg00518878	-5.39236
cg00519069	-5.56926
cg00519553	-2.04516
cg00521434	0.644756
cg00521630	2.29946
cg00524814	-4.11587
cg00526088	-0.584031
cg00528638	2.91444
cg00529958	5.69692
cg00531628	-3.63526
cg00531978	-1.92581
cg00532802	-4.2706
cg00536532	-0.635134
cg00536924	-4.4993
cg00538458	-5.51933
cg00538923	2.67261
cg00540769	-1.85694
cg00542604	-0.132602
cg00543751	-5.45555
cg00543976	-2.57801
cg00544337	-3.61433
cg00546147	-3.60333
cg00547077	-0.793992
cg00547441	2.83762
cg00548552	-5.37153
cg00548708	3.39989
cg00551389	3.58561
cg00551679	5.64432
cg00552684	-3.86415
cg00553527	-3.98672
cg00554173	-0.098886
cg00557947	5.19159
cg00558219	3.0694
cg00559018	-1.17563
cg00560277	6.73102
cg00560531	-1.17342
cg00560793	6.17475
cg00561145	-2.62325
cg00562553	2.57467
cg00563229	-5.04277
cg00564426	-0.352613
cg00565348	2.08614
cg00565688	5.57621
cg00565882	2.70462
cg00567703	7.49733
cg00569447	5.41854
cg00572387	-3.90912
cg00573835	-4.04842
cg00573857	-1.40067
cg00575744	-5.04748
cg00575791	1.60061
cg00576331	-0.638233
cg00576435	4.55538
cg00576774	-2.00745
cg00577182	2.50908
cg00577560	-7.08989
cg00578220	-3.14525
cg00578304	-5.20431
cg00578917	5.35278
cg00579292	0.229447
cg00579423	-7.20607
cg00580022	-0.778358
cg00580047	-4.11678
cg00580978	0.104241
cg00583426	-0.194036
cg00586817	5.26381
cg00587009	3.09915
cg00587613	-1.78973
cg00587922	-2.64437
cg00589850	-6.7589
cg00590039	-2.34575
cg00590260	-2.35247
cg00590639	4.7904
cg00591333	-5.84931
cg00592510	-3.71812
cg00592903	-0.994372
cg00596207	0.892688
cg00597687	6.376
cg00597876	4.34969
cg00598766	-5.2336
cg00599280	-0.584956
cg00599726	2.79602
cg00600454	4.12924
cg00603059	2.69988
cg00603172	0.310385
cg00603871	-1.54555
cg00605063	5.17574
cg00606312	-2.61885
cg00607051	-4.41581
cg00608008	4.34062
cg00609424	-3.6527
cg00609731	2.70072
cg00610310	-6.23668
cg00613224	-1.81118
cg00613752	6.58639
cg00616243	-0.603267
cg00616525	-3.76282
cg00622595	2.713
cg00624418	-3.77792
cg00625517	-6.66566
cg00628228	-0.768937
cg00629217	-2.00957
cg00631797	2.71688
cg00635996	1.93881
cg00636194	-1.38788
cg00640456	0.196356
cg00643392	-1.94518
cg00643829	-1.11367
cg00644554	0.93958
cg00644823	0.76457
cg00645339	-2.38125
cg00646241	-2.19479
cg00646731	1.59089
cg00647063	2.79089
cg00648301	-4.46002
cg00649377	-3.58944
cg00650176	3.4059
cg00650911	-4.7542
cg00652657	0.107863
cg00658626	2.23083
cg00659919	-5.68927
cg00659931	-3.62672
cg00659991	-2.19092
cg00661970	2.25983
cg00663077	4.13983
cg00663972	2.73622
cg00664084	1.30356
cg00664609	-4.76356
cg00667343	1.43434
cg00667647	6.03852
cg00667751	5.59261
cg00667862	3.00558
cg00668303	0.876418
cg00668638	-1.89097
cg00673251	3.51403
cg00673365	0.5194
cg00674365	-7.66122
cg00674706	-1.65082
cg00677360	-5.99397
cg00677574	-1.89633
cg00677866	3.39383
cg00678236	-4.50524
cg00678539	-2.97276
cg00680446	-5.58177
cg00680696	0.564546
cg00681103	-3.03766
cg00682038	-6.03416
cg00683332	-3.55301
cg00683788	0.916785
cg00684125	2.26762
cg00685014	-5.82008
cg00685614	-8.85987
cg00686780	-1.18721
cg00687252	6.82774
cg00688447	2.6876
cg00689580	1.2035
cg00689651	6.15444
cg00690402	4.2372
cg00692611	-0.449843
cg00693344	-1.52984
cg00694520	-5.24541
cg00695416	-3.03363
cg00695799	-5.3681
cg00696973	5.98805
cg00698413	-4.31451
cg00698688	-1.99888
cg00699901	-0.992003
cg00700485	4.7235
cg00701946	-5.00765
cg00702126	-3.93326
cg00702231	2.9096
cg00702988	4.04122
cg00703513	0.820182
cg00704305	-0.463785
cg00704970	-3.49
cg00705638	3.75649
cg00705992	6.541
cg00710286	-3.48888
cg00711072	2.92048
cg00711090	2.5583
cg00712841	2.17512
cg00713567	2.13614
cg00713925	-3.85798
cg00714377	-4.67038
cg00716083	-3.97678
cg00716470	6.3071
cg00720629	4.12583
cg00721530	6.62508
cg00725919	2.87588
cg00729049	4.93042
cg00729133	-3.77774
cg00729314	-0.362352
cg00730561	-2.46013
cg00732970	-3.69933
cg00734838	-4.74563
cg00736641	2.50768
cg00737571	0.552726
cg00739778	-6.0712
cg00741900	4.28768
cg00743041	2.77728
cg00743094	-0.00845383
cg00744656	0.54441
cg00746342	0.272002
cg00747944	2.47486
cg00748092	-2.97166
cg00748431	-1.85997
cg00748432	-2.82433
cg00748903	0.283481
cg00751332	5.67618
cg00755130	-2.60366
cg00756943	-3.76345
cg00759573	-0.984659
cg00761985	2.36174
cg00763096	-0.495188
cg00763594	-4.52823
cg00764612	-4.64351
cg00765428	-0.848682
cg00765653	-2.89203
cg00765705	-4.61211
cg00766220	2.70689
cg00767496	-4.8804
cg00767581	3.76574
cg00768409	0.147389
cg00770317	-4.27092
cg00770723	0.0875691
cg00770998	4.30249
cg00773370	2.70294
cg00774005	-1.84677
cg00774102	-1.44255
cg00775425	-2.27148
cg00776782	0.188313
cg00777011	-0.829377
cg00777162	1.69173
cg00777198	-6.26926
cg00777271	-2.07725
cg00777636	-3.09177
cg00779065	6.38506
cg00780805	0.279317
cg00781110	4.61587
cg00782811	-2.61497
cg00787022	0.770632
cg00788362	-1.08299
cg00790020	2.86773
cg00790098	7.41194
cg00792849	3.80205
cg00793280	3.4629
cg00795024	0.992469
cg00795825	-4.53937
cg00796360	-2.80099
cg00796424	3.47074
cg00797651	1.66126
cg00800997	-2.40327
cg00802728	2.48922
cg00803179	2.80707
cg00804078	-4.15801
cg00805619	-4.57888
cg00806239	-7.15191
cg00806311	0.575096
cg00806490	-0.379068
cg00807464	-6.65213
cg00807586	2.8476
cg00810055	-3.75535
cg00810133	-3.54572
cg00812799	1.32974
cg00814752	0.12667
cg00815093	-1.49362
cg00815593	-4.86444
cg00817320	-0.283599
cg00822495	3.06594
cg00822840	5.97106
cg00824141	5.79647
cg00824973	-1.02884
cg00825734	-6.24021
cg00827519	-4.20757
cg00829961	3.15625
cg00830029	-4.20588
cg00830087	1.89977
cg00830526	-4.11668
cg00830735	-3.65285
cg00831710	-4.728
cg00832555	-1.58471
cg00833795	-0.84862
cg00835193	3.04511
cg00837537	-2.29049
cg00837649	-0.352246
cg00840597	-3.10528
cg00841408	-3.22371
cg00841725	-1.25587
cg00841988	-2.78306
cg00842549	2.17768
cg00844901	-7.64682
cg00845557	1.26028
cg00848167	5.34623
cg00848283	-0.555416
cg00848374	-1.10988
cg00848594	-1.43855
cg00848997	-6.62745
cg00849183	0.124825
cg00849610	4.64476
cg00850505	4.14914
cg00852595	-4.56976
cg00853445	-3.809
cg00855466	-5.33341
cg00855990	8.50533
cg00858362	-5.10125
cg00860225	4.06987
cg00861772	-0.375025
cg00862039	-3.31451
cg00862116	0.882946
cg00862588	-0.467424
cg00862894	1.63931
cg00864171	-2.15327
cg00864334	1.54929
cg00864551	-0.574659
cg00865356	4.18752
cg00865849	6.0805
cg00868383	-0.0917399
cg00870662	-4.29522
cg00871487	7.97892
cg00873050	-3.24294
cg00873648	5.95138
cg00875272	4.25968
cg00877964	-1.15402
cg00880452	-1.01261
cg00880741	2.15425
cg00884040	6.06326
cg00884221	-1.73378
cg00886812	-0.825177
cg00888479	-2.30526
cg00888720	0.165886
cg00890774	1.60424
cg00893471	5.87824
cg00896182	3.83874
cg00896540	2.05827
cg00899400	4.46487
cg00899659	-0.698655
cg00900628	-0.0882071
cg00901687	-0.749746
cg00901843	-3.40189
cg00904966	-1.4035
cg00905936	4.59268
cg00906105	-4.52612
cg00906973	2.03848
cg00907732	2.8032
cg00909646	6.92753
cg00909926	-1.26571
cg00910015	-2.93466
cg00911370	-1.63556
cg00911794	1.30574
cg00912926	-2.13057
cg00913949	4.37887
cg00914726	3.2405
cg00917156	0.929104
cg00917569	-0.725004
cg00919055	0.829987
cg00920348	-1.1804
cg00921266	-0.153375
cg00922363	-2.91792
cg00922748	-3.2825
cg00923076	-2.13878
cg00924017	3.80945
cg00926285	-0.498885
cg00927495	1.09246
cg00927554	5.06156
cg00927594	2.95534
cg00928167	0.621713
cg00929798	-5.21069
cg00929855	-2.50748
cg00930281	2.07128
cg00930615	-2.20331
cg00930628	-3.07619
cg00930833	4.32179
cg00930873	0.687641
cg00931514	-1.98562
cg00933603	0.106337
cg00934864	5.92444
cg00937175	2.13069
cg00937681	3.06769
cg00939495	1.9243
cg00943186	0.98053
cg00943909	7.68435
cg00944388	-0.376103
cg00944421	-1.66314
cg00945234	2.91994
cg00947599	-5.16984
cg00947782	0.857008
cg00948275	4.60701
cg00949753	2.03333
cg00950265	5.38495
cg00950809	-3.41589
cg00952322	-5.20329
cg00956459	-0.659704
cg00958927	-1.68888
cg00960395	0.032322
cg00962913	3.31878
cg00965023	-0.401496
cg00965469	-1.36172
cg00965795	1.79639
cg00966255	0.256604
cg00966405	-2.97063
cg00966890	-0.684064
cg00966974	-2.71564
cg00967637	-0.399679
cg00969405	4.75614
cg00970112	-2.26584
cg00971789	4.05882
cg00973677	0.37982
cg00974149	-0.0165928
cg00976453	-0.364841
cg00978102	-1.27612
cg00978584	-3.35565
cg00980772	3.34041
cg00980978	5.15986
cg00983520	-2.83632
cg00983956	-1.33128
cg00985591	-0.984349
cg00985729	2.50678
cg00987015	-4.8187
cg00988426	-1.83889
cg00989853	6.56409
cg00992850	4.81848
cg00995253	-7.39913
cg00998539	-2.66819
cg01000408	-1.37956
cg01000602	-5.54063
cg01002264	-5.08408
cg01002560	-2.70029
cg01003448	5.5455
cg01003959	-3.19388
cg01006126	-0.842431
cg01006503	-5.73575
cg01007305	4.88711
cg01008256	-6.53979
cg01009664	0.98956
cg01010839	-0.318302
cg01011453	-1.44363
cg01014615	4.1881
cg01016521	-1.48963
cg01020696	2.07307
cg01022219	3.6635
cg01022670	-6.9148
cg01023778	5.70173
cg01024168	5.11878
cg01024247	-5.13379
cg01025233	3.70078
cg01025283	-3.47981
cg01025836	-2.47191
cg01027209	-1.10069
cg01029627	6.32006
cg01029638	-1.81887
cg01030121	6.23017
cg01030973	-6.28242
cg01033463	-4.57677
cg01035038	-1.89846
cg01035472	-4.37234
cg01036205	-4.73412
cg01043845	3.53975
cg01044961	2.46908
cg01045635	-2.33371
cg01046026	-1.80742
cg01046979	-2.87329
cg01047586	6.3503
cg01047631	4.0671
cg01047748	-3.74264
cg01048749	1.46725
cg01049274	-3.2176
cg01049530	8.49764
cg01049678	-0.0980884
cg01051200	-0.258604
cg01053087	4.06316
cg01054755	8.32683
cg01058309	-3.18968
cg01058896	-3.01568
cg01060059	-5.01772
cg01060861	2.20895
cg01062109	-2.12968
cg01062247	-2.50213
cg01064256	-2.12831
cg01064307	2.00141
cg01064749	2.94314
cg01068808	-4.73563
cg01069753	-2.75122
cg01070078	-2.34353
cg01070854	4.81251
cg01070985	-2.63512
cg01071770	-5.58028
cg01072942	-1.6052
cg01074584	4.50937
cg01076129	-3.79387
cg01076459	-2.75612
cg01076971	-4.85698
cg01077915	-7.4592
cg01078197	3.5424
cg01079842	-2.43527
cg01080924	-4.80187
cg01081346	-3.29589
cg01083689	6.1102
cg01084215	5.19597
cg01084740	1.89588
cg01087008	-0.111639
cg01087239	-5.35207
cg01087663	-1.00341
cg01087881	-5.51322
cg01088410	2.58385
cg01089914	6.28873
cg01092293	0.325174
cg01092561	-4.35923
cg01092811	-1.28759
cg01095590	-1.60218
cg01096398	-0.758782
cg01097611	-4.54145
cg01101400	-0.561757
cg01103387	1.80993
cg01104047	0.66239
cg01105494	3.98907
cg01106926	3.14659
cg01107874	6.90643
cg01108476	-0.388964
cg01109169	7.11649
cg01111245	-2.43081
cg01112401	-2.16483
cg01114937	5.63323
cg01116067	-3.07595
cg01116161	-0.521765
cg01123334	6.37517
cg01124575	-0.208019
cg01128482	5.69834
cg01128566	3.91007
cg01134012	-1.95496
cg01134436	-2.97052
cg01135754	7.26995
cg01137401	5.85429
cg01138020	-1.45462
cg01138867	7.27212
cg01140244	-5.89071
cg01140515	8.9089
cg01141459	-1.78583
cg01141838	6.03579
cg01141940	4.64714
cg01142676	-2.61364
cg01142811	-1.01042
cg01143579	-1.56087
cg01143804	-3.8461
cg01144693	5.33347
cg01145430	-0.434271
cg01150270	2.09868
cg01152019	4.78734
cg01152986	-1.48135
cg01154254	-2.3833
cg01155012	-6.38339
cg01156295	-3.13363
cg01157280	-6.4532
cg01158072	1.93894
cg01158680	-0.414351
cg01158822	5.36296
cg01159543	-0.564718
cg01163842	8.81673
cg01168201	0.339329
cg01168235	-2.63499
cg01168289	-4.86303
cg01168781	-0.0464983
cg01169021	1.48294
cg01174140	-2.64254
cg01174386	-1.83512
cg01175020	4.60785
cg01176363	3.17274
cg01176516	-3.52693
cg01176915	-1.46362
cg01177854	-2.22284
cg01178040	-2.68165
cg01178680	10.3645
cg01179012	-1.06513
cg01180552	4.77023
cg01182661	-2.20632
cg01182865	5.22093
cg01183017	5.20339
cg01183510	1.24727
cg01185223	-1.71075
cg01188244	-5.09832
cg01188753	1.49293
cg01189244	-3.1378
cg01192040	3.88174
cg01192900	3.18843
cg01193690	3.72332
cg01195246	2.51551
cg01196322	0.505064
cg01196517	1.67245
cg01197526	-5.41222
cg01202150	3.01027
cg01202296	-1.70263
cg01202666	0.595561
cg01207684	-6.45053
cg01207974	1.94857
cg01208318	-3.09763
cg01209635	-1.26797
cg01210325	-3.76323
cg01211283	-1.97582
cg01211906	-3.24838
cg01213381	4.89083
cg01215762	1.12653
cg01217071	-3.50899
cg01217984	1.92048
cg01218619	-1.86015
cg01219065	-1.40612
cg01219620	-2.53955
cg01220257	5.52601
cg01221610	-2.95167
cg01222133	-1.43752
cg01226447	-2.3105
cg01229506	-1.14032
cg01229562	-3.09453
cg01229860	3.77885
cg01231735	4.03515
cg01232552	-5.47563
cg01234133	-3.33781
cg01236063	4.57814
cg01239922	-5.90308
cg01240089	-0.296752
cg01240094	-3.50683
cg01240444	2.42321
cg01240599	-5.9086
cg01240795	2.31465
cg01241758	-4.29797
cg01242354	-2.16143
cg01242576	-3.3761
cg01244015	-4.58277
cg01244270	7.37715
cg01245787	-0.298735
cg01247747	-5.65534
cg01247919	-5.55777
cg01248745	2.24494
cg01248928	-5.53726
cg01250643	-0.77881
cg01251548	4.34661
cg01255417	2.70438
cg01256539	-1.33527
cg01257309	0.448864
cg01258751	3.92083
cg01261007	3.81323
cg01263292	4.39018
cg01263479	4.22179
cg01263624	-2.71247
cg01263942	-2.80182
cg01264106	-5.57224
cg01266576	-0.500398
cg01266853	-1.23164
cg01268824	0.889814
cg01270001	-0.0295657
cg01270100	5.46457
cg01270424	2.56398
cg01270444	-5.76573
cg01271034	-4.25926
cg01273232	2.63321
cg01273344	-2.48525
cg01273354	-4.25177
cg01273840	-3.13493
cg01275297	2.82914
cg01277438	3.0259
cg01277506	-3.82332
cg01278873	4.79376
cg01280080	0.301414
cg01281285	3.48448
cg01281904	0.853842
cg01281911	3.5787
cg01283289	-1.90547
cg01285706	-1.10734
cg01286685	0.0637017
cg01287476	2.14209
cg01287975	6.94137
cg01289959	-4.39222
cg01290009	-0.9797
cg01291715	-2.56489
cg01292722	-2.76083
cg01294327	3.74601
cg01295203	4.87854
cg01296360	-3.12393
cg01296532	4.38733
cg01297670	3.67135
cg01297756	2.7841
cg01301138	0.427233
cg01301319	0.18828
cg01302410	-3.85061
cg01303141	-2.37311
cg01303480	0.372427
cg01304198	-3.89154
cg01305421	-6.4008
cg01306588	-4.58843
cg01306688	-4.56226
cg01307528	3.83319
cg01307915	-3.9789
cg01309013	-3.70717
cg01309744	3.43389
cg01310029	-1.98178
cg01311360	1.4783
cg01311802	-2.98652
cg01314143	1.20893
cg01316516	-5.11207
cg01316659	-0.860128
cg01319471	-0.267445
cg01321872	-2.53775
cg01321962	-1.86568
cg01323542	-5.17784
cg01324200	-2.93254
cg01326836	4.26183
cg01327347	-3.49627
cg01329093	-4.16228
cg01331754	-3.1509
cg01332054	3.39241
cg01336390	-2.39647
cg01336781	0.687419
cg01338084	-3.78094
cg01338924	4.99283
cg01340542	4.92508
cg01341755	-2.01275
cg01343363	-1.59719
cg01346152	5.47101
cg01347250	-0.145933
cg01348086	-2.09574
cg01349478	-1.24113
cg01349792	-2.3251
cg01350686	-3.80305
cg01351032	-4.65808
cg01351822	-10.5788
cg01351869	3.53232
cg01351992	-6.36898
cg01352090	-6.42818
cg01353464	-1.48657
cg01353677	-2.26688
cg01354088	6.25495
cg01354632	-7.17617
cg01355282	-7.4344
cg01355739	-1.83854
cg01357292	-3.71712
cg01360054	0.716685
cg01361021	-3.9155
cg01361354	-0.255675
cg01362243	3.16789
cg01364625	-4.44246
cg01365152	-4.01553
cg01370181	11.352
cg01370643	2.3165
cg01371072	0.85817
cg01371155	-3.31449
cg01375262	-5.35543
cg01376839	-1.49529
cg01377128	0.237128
cg01378182	-2.40074
cg01378578	-0.975855
cg01381301	-5.97137
cg01381367	-5.66481
cg01381846	1.41009
cg01382982	-5.11352
cg01383890	3.85726
cg01384163	1.21287
cg01385327	0.30745
cg01385795	-2.36929
cg01386275	2.33813
cg01387102	3.19151
cg01387743	-5.48964
cg01389413	0.14045
cg01389761	-2.73054
cg01389917	2.59983
cg01390574	0.0619277
cg01391437	-4.68611
cg01391662	7.43947
cg01392007	-4.22406
cg01392180	-4.75802
cg01392313	2.71887
cg01393632	4.27432
cg01394093	-1.63159
cg01396022	-0.861839
cg01396112	-0.963905
cg01396387	-1.76389
cg01397139	2.51821
cg01397325	-2.11832
cg01398125	-2.08232
cg01400822	-0.223137
cg01401015	4.0765
cg01402735	-0.777324
cg01403246	1.94113
cg01404163	4.45489
cg01404873	3.14854
cg01404893	-4.66816
cg01405040	7.71021
cg01406381	3.30399
cg01408508	5.87005
cg01411731	-2.57472
cg01411786	5.52668
cg01412886	1.13577
cg01413582	-4.93812
cg01414185	3.90851
cg01414726	-0.199272
cg01416712	3.69308
cg01418856	-3.46888
cg01419757	-0.721249
cg01419831	5.4378
cg01422683	-6.20146
cg01423389	-2.8398
cg01425218	2.41973
cg01425836	-3.97393
cg01427685	-4.2116
cg01428817	-2.94362
cg01429321	-0.557651
cg01429449	4.85056
cg01430218	0.154738
cg01433343	3.73692
cg01433583	5.00966
cg01434197	-3.54533
cg01434649	2.49237
cg01435308	2.90903
cg01435574	3.25084
cg01436608	-3.47694
cg01436716	-0.686017
cg01438829	-1.70495
cg01439264	2.69828
cg01443755	-2.70842
cg01446515	5.4645
cg01447096	-3.56405
cg01447914	-5.3232
cg01447951	-3.9094
cg01454592	-2.74349
cg01455880	1.05798
cg01456368	7.71983
cg01456517	-0.701436
cg01459807	2.61393
cg01461254	-2.89587
cg01461410	4.68454
cg01464052	-3.30306
cg01466096	0.842749
cg01466133	3.47277
cg01466288	0.0867277
cg01466631	-1.74902
cg01467419	-1.49107
cg01469108	2.19117
cg01471713	6.16308
cg01472299	2.86487
cg01472538	-1.71036
cg01472951	-0.273306
cg01474544	6.56522
cg01481989	-4.02271
cg01485075	5.97169
cg01485177	1.84707
cg01485975	-3.65808
cg01486146	5.72312
cg01486558	-3.39771
cg01488770	5.89513
cg01489225	4.61689
cg01490004	-5.5522
cg01491219	2.77597
cg01492330	-7.82189
cg01494454	-1.33682
cg01495122	5.00482
cg01495604	-0.568342
cg01495729	2.68916
cg01497613	3.48183
cg01499197	0.917204
cg01499815	-6.02386
cg01501009	-5.29745
cg01501208	0.86418
cg01501551	-3.92618
cg01503881	-2.49414
cg01504215	-0.708229
cg01506154	-3.91391
cg01506492	-1.69044
cg01509464	0.368844
cg01509843	-0.959373
cg01509853	-2.98715
cg01510051	2.4143
cg01510609	6.90969
cg01513063	-6.49409
cg01513441	-2.14349
cg01513913	-0.964516
cg01514538	9.71406
cg01516851	2.37157
cg01517740	1.79728
cg01518016	-2.20846
cg01518219	4.13687
cg01518591	-1.79584
cg01519063	3.63917
cg01519261	-0.822037
cg01521987	4.19179
cg01524278	6.01187
cg01524754	-1.99743
cg01527459	-1.27972
cg01528237	-0.570925
cg01530317	-0.453436
cg01530988	-3.1361
cg01532103	-4.11666
cg01532168	4.93617
cg01533258	5.18807
cg01536010	-2.30872
cg01536011	-0.542853
cg01536438	-2.00565
cg01536980	-2.30794
cg01536987	-4.50915
cg01538522	4.87396
cg01538821	1.20876
cg01539948	3.3137
cg01540664	4.32576
cg01543654	4.88951
cg01544215	-0.261982
cg01546243	2.08143
cg01547494	-1.7093
cg01548463	-7.47899
cg01551013	-2.81222
cg01553209	1.6563
cg01553661	-3.84141
cg01554060	-4.95545
cg01555014	-3.7807
cg01555764	-0.248064
cg01559770	3.12245
cg01560642	-5.75545
cg01561404	-0.0889813
cg01562005	5.55115
cg01562349	2.61037
cg01564068	-2.20016
cg01564135	6.69366
cg01564268	3.90829
cg01564671	-1.40341
cg01564892	-0.752596
cg01565028	-7.15749
cg01566213	-3.58024
cg01566965	3.85352
cg01567482	0.133438
cg01568707	-1.60881
cg01568919	7.26082
cg01569083	-2.75263
cg01570424	3.63549
cg01570885	2.73421
cg01572694	6.25245
cg01572940	4.46784
cg01573089	-3.79391
cg01575061	-5.72071
cg01577165	-0.220641
cg01577751	1.33351
cg01579024	5.31558
cg01579289	7.14293
cg01580681	3.96895
cg01581018	7.23747
cg01581237	4.03167
cg01581974	-2.51668
cg01585372	-1.59542
cg01587896	2.80809
cg01588860	3.27605
cg01589384	-0.894387
cg01589860	-4.66192
cg01593834	1.22542
cg01593886	-4.00887
cg01597480	-3.97456
cg01601658	-3.23917
cg01607369	-5.13752
cg01610488	3.24199
cg01610605	3.60209
cg01611862	0.408208
cg01612057	-6.2392
cg01612730	-2.17936
cg01613464	0.914693
cg01614102	6.42781
cg01614658	-5.07754
cg01614759	0.0941286
cg01615704	7.82471
cg01616225	-2.14414
cg01616363	-2.98812
cg01616682	-1.59277
cg01619369	2.54688
cg01620165	4.55563
cg01620739	3.74712
cg01622437	1.90585
cg01624763	-2.12663
cg01625242	0.627495
cg01626326	-4.01593
cg01631319	1.7016
cg01631596	1.23051
cg01633693	0.116267
cg01633858	-2.67808
cg01635618	-3.8802
cg01635668	-5.49201
cg01636582	2.63158
cg01636873	-3.67025
cg01637251	0.200233
cg01638225	-0.28074
cg01638397	-3.76909
cg01639032	-3.40722
cg01640606	1.59385
cg01644723	-0.99001
cg01644741	5.82197
cg01645998	-4.62642
cg01646828	5.49429
cg01647936	-2.38149
cg01649773	-5.222
cg01649837	-7.77166
cg01650991	4.21997
cg01651250	-5.01215
cg01651284	-1.87518
cg01652723	0.672968
cg01653354	-5.12921
cg01654770	-3.4042
cg01655356	-4.66362
cg01655831	5.43267
cg01656168	-0.597175
cg01656244	5.42966
cg01658265	4.3709
cg01658960	-6.52125
cg01660346	-3.4068
cg01660473	3.85748
cg01660796	-4.89826
cg01660934	-0.02583
cg01662117	-0.206709
cg01663016	1.5371
cg01663603	-3.1413
cg01664130	3.0146
cg01664864	5.44129
cg01665123	-3.40316
cg01665212	6.57108
cg01666793	1.11422
cg01667384	-2.51076
cg01669242	0.362761
cg01670677	2.19081
cg01670771	2.71361
cg01671681	-3.23093
cg01678062	-2.42579
cg01678172	-4.64653
cg01678833	-0.806725
cg01680823	-5.15963
cg01682021	-3.08696
cg01683082	-1.67455
cg01683883	0.876529
cg01689438	3.1999
cg01689657	-0.586808
cg01693026	4.15295
cg01695678	-2.45621
cg01695791	0.369388
cg01697541	-3.01379
cg01698108	3.1244
cg01699740	-3.38143
cg01700504	3.38413
cg01701286	1.08781
cg01704332	-2.95387
cg01704534	2.54914
cg01706515	-1.79817
cg01706940	-1.22751
cg01706943	-5.97311
cg01708150	-3.3823
cg01708273	6.05781
cg01708636	-1.52479
cg01710852	-3.82408
cg01712059	-3.37004
cg01712812	-2.42333
cg01714342	3.02151
cg01714466	2.15873
cg01715538	-4.4208
cg01715551	1.01137
cg01716224	3.78175
cg01716975	1.24094
cg01717446	5.47587
cg01718116	5.90178
cg01720455	4.12833
cg01723934	0.425598
cg01724150	-0.604227
cg01725548	1.23037
cg01727145	5.03032
cg01727434	-2.15255
cg01728454	-3.53154
cg01729202	-2.12308
cg01729491	4.6356
cg01729557	7.66272
cg01730032	-2.22471
cg01733045	-4.68727
cg01733133	1.42149
cg01736956	-5.317
cg01738650	-2.5265
cg01739509	-0.232885
cg01740146	6.7626
cg01743388	-4.69599
cg01744331	5.50321
cg01745522	1.40752
cg01745867	0.450034
cg01745932	0.919583
cg01747222	-1.36101
cg01748082	-2.06478
cg01748268	-1.99411
cg01748347	-2.40175
cg01748573	1.99425
cg01748892	5.0328
cg01749436	2.33945
cg01753359	-4.7393
cg01753788	-4.31685
cg01756756	-2.25237
cg01757312	1.48523
cg01760756	-0.95125
cg01761409	-2.39993
cg01762827	-2.04806
cg01764082	-1.05047
cg01765653	3.50211
cg01767116	-0.82718
cg01767885	-4.80992
cg01768201	4.72435
cg01768686	-3.21671
cg01769232	3.92073
cg01771019	5.07521
cg01771061	-4.55451
cg01772700	0.022299
cg01773760	-3.3573
cg01774645	-1.24009
cg01775414	-0.385676
cg01776188	7.42063
cg01777121	3.12225
cg01777397	-0.938024
cg01777575	3.32798
cg01778926	0.0729574
cg01779076	-0.417294
cg01781902	-1.4762
cg01782798	-4.69862
cg01783070	3.88823
cg01784614	-0.702082
cg01785568	3.96365
cg01787644	-2.82278
cg01789728	-2.10962
cg01791371	2.7118
cg01791874	6.52187
cg01792524	-1.44335
cg01795789	-0.0940623
cg01796166	-2.83613
cg01797043	-3.06855
cg01798261	3.95607
cg01800033	3.10651
cg01801826	0.705142
cg01802117	-4.47126
cg01802501	-2.76051
cg01803297	6.17858
cg01803928	4.49369
cg01804193	-5.01994
cg01805732	-5.12761
cg01805759	6.76163
cg01807408	-2.67703
cg01808072	-2.59781
cg01808492	0.20396
cg01810955	0.953979
cg01811325	8.13242
cg01812577	-2.39458
cg01813841	-1.70332
cg01814945	-1.14879
cg01815538	2.24517
cg01815567	4.97837
cg01815907	-3.5852
cg01817009	-3.70127
cg01817393	3.44563
cg01818151	5.26082
cg01819512	5.17262
cg01820751	6.6145
cg01821923	-2.49962
cg01823416	-0.521895
cg01824305	-0.896439
cg01824511	4.27903
cg01824804	-0.155598
cg01824969	1.91157
cg01825295	5.39582
cg01826863	2.93296
cg01828650	-1.62907
cg01828676	-4.01395
cg01828733	2.60747
cg01829241	4.80861
cg01829407	-0.842147
cg01830023	4.77708
cg01830900	-2.50914
cg01833675	-6.24742
cg01834022	-4.50694
cg01837485	-1.41295
cg01837657	7.20116
cg01839396	3.15628
cg01839430	-1.52956
cg01839603	-0.985919
cg01839657	1.48824
cg01840333	2.17698
cg01840740	-2.50305
cg01840978	-1.0175
cg01841758	1.55416
cg01842608	2.37521
cg01843524	-0.463786
cg01843946	1.46262
cg01846164	-1.42616
cg01847719	-4.44365
cg01849085	-5.00398
cg01850269	2.70649
cg01851883	3.98469
cg01855070	1.93482
cg01855674	-4.29769
cg01856754	-3.03186
cg01857475	-3.22932
cg01859340	4.07847
cg01860356	-6.11153
cg01860897	-6.03273
cg01861130	-0.820345
cg01864251	-2.62897
cg01868835	-3.63583
cg01869632	-1.34326
cg01869731	5.3825
cg01870826	-5.46213
cg01871127	3.35555
cg01871214	2.60004
cg01871428	-0.515367
cg01872077	-2.01489
cg01873334	5.13513
cg01874968	-2.2351
cg01875784	0.786209
cg01876338	-5.11413
cg01876978	-2.21428
cg01877565	-2.52974
cg01877920	-3.36236
cg01878100	3.42099
cg01878644	-3.46351
cg01878724	-6.30259
cg01879473	4.83736
cg01880569	-3.71556
cg01881939	4.42031
cg01882870	1.39574
cg01882933	-3.02561
cg01885071	-4.07453
cg01885554	-2.86124
cg01886556	-0.912317
cg01886957	-0.0495246
cg01890401	-3.38379
cg01892516	7.55043
cg01892689	-1.17096
cg01893176	4.60675
cg01894183	2.72503
cg01895649	0.929166
cg01896761	5.52202
cg01901210	-4.31538
cg01901262	6.19116
cg01901788	-7.32639
cg01904410	4.59834
cg01905633	2.61551
cg01910869	-0.546981
cg01914153	4.2712
cg01915516	6.10128
cg01915791	-2.42774
cg01916088	1.27491
cg01916653	-2.14951
cg01916660	-4.58779
cg01921126	-4.23442
cg01921432	7.61416
cg01925344	-5.54067
cg01926051	-0.0547401
cg01926906	4.02909
cg01927745	3.47221
cg01928078	-3.23711
cg01928691	1.55381
cg01932956	-5.44514
cg01933073	-2.53565
cg01934408	-1.60912
cg01934626	-4.33121
cg01937780	5.17735
cg01939477	2.77939
cg01940181	-4.94588
cg01941671	3.00629
cg01942816	-6.68385
cg01945562	-2.74333
cg01946650	0.186873
cg01948275	1.29877
cg01949073	-2.89284
cg01949993	4.18544
cg01950474	-4.35044
cg01950665	-2.48584
cg01951086	4.7241
cg01952843	-2.81822
cg01953390	-5.06469
cg01954737	0.133702
cg01955239	-3.01182
cg01956781	-7.58663
cg01956976	4.58111
cg01959541	-3.13704
cg01959562	-5.38408
cg01959995	-0.841828
cg01960016	3.64077
cg01961105	4.12303
cg01962018	-2.57339
cg01962077	0.683359
cg01962105	-0.43732
cg01962918	3.33225
cg01962969	-1.63073
cg01964650	-1.25579
cg01965325	-2.36446
cg01965560	4.92134
cg01966091	-2.49475
cg01966465	0.895825
cg01967399	3.58059
cg01968799	-2.45539
cg01969058	-1.7151
cg01971612	-4.68983
cg01972751	5.99487
cg01972843	2.70919
cg01973124	5.32334
cg01973394	4.87567
cg01973920	-1.91075
cg01974478	2.52834
cg01976913	-1.8038
cg01978544	-2.86012
cg01980495	4.33406
cg01983682	2.86401
cg01985965	-0.499533
cg01991397	4.25786
cg01993468	-2.82244
cg01995480	-4.26206
cg01997590	1.13103
cg01998750	-1.99122
cg01999158	-3.51401
cg02000318	5.36904
cg02000926	-4.54386
cg02001779	-5.95688
cg02003272	3.98202
cg02003457	-0.455905
cg02005600	3.93266
cg02005755	0.0802654
cg02006426	-1.59603
cg02008154	7.16081
cg02009694	-0.868779
cg02010752	-2.95563
cg02011351	2.7027
cg02015909	4.65791
cg02017534	-2.15416
cg02019774	-1.25039
cg02021391	-0.241532
cg02021641	3.51292
cg02022102	1.00436
cg02026235	-1.542
cg02027717	2.77486
cg02028332	2.18643
cg02029939	-1.37325
cg02034689	4.51675
cg02034720	-3.85501
cg02036261	5.37442
cg02036387	-6.40656
cg02037307	7.86385
cg02038323	-2.29905
cg02039987	-0.563843
cg02041347	-7.10415
cg02044051	-0.829988
cg02045355	-2.98018
cg02048807	5.81728
cg02051771	2.99519
cg02052915	6.08587
cg02053587	-3.38823
cg02056135	-3.27288
cg02060167	4.60778
cg02060902	-1.33139
cg02064402	-0.699452
cg02067535	-1.7063
cg02067983	-2.56182
cg02069674	-4.89773
cg02071292	-0.792208
cg02071418	7.03759
cg02072170	1.51076
cg02072231	-0.798258
cg02072495	-4.1045
cg02072885	2.94983
cg02072975	-4.26387
cg02075410	4.16297
cg02076607	-2.98248
cg02078525	-4.41979
cg02081018	-1.86049
cg02081019	3.67662
cg02081266	3.69592
cg02081733	1.47694
cg02082588	-5.36937
cg02084087	3.74648
cg02084834	-2.40178
cg02085119	0.706047
cg02086349	-2.35918
cg02086467	3.97246
cg02089063	-0.569914
cg02090731	2.31766
cg02090805	-1.60292
cg02091185	8.52817
cg02091526	4.33528
cg02093112	3.10694
cg02096792	-1.94898
cg02097190	-3.02498
cg02098923	-1.94573
cg02099878	6.47005
cg02100373	5.63
cg02100602	5.9783
cg02101203	-4.32859
cg02101307	-2.55758
cg02101355	-3.77628
cg02103771	3.16888
cg02103895	0.148368
cg02105458	2.4364
cg02106682	4.72314
cg02106850	11.1147
cg02107718	3.93921
cg02108033	-1.53409
cg02109484	2.40427
cg02109652	-1.88637
cg02110333	1.53607
cg02113521	-2.73366
cg02115397	-2.17041
cg02117414	-2.61005
cg02119348	4.65346
cg02119840	1.65813
cg02119955	-0.451213
cg02120584	4.70309
cg02120658	7.77288
cg02124022	2.21235
cg02124724	-4.59827
cg02126031	4.37267
cg02126051	5.48226
cg02126117	3.25768
cg02128278	-2.72196
cg02128567	-1.9832
cg02128651	-5.20615
cg02129274	-1.60863
cg02132163	3.10231
cg02132714	4.72136
cg02133510	-1.60934
cg02135861	-0.211427
cg02136679	2.93252
cg02139871	-2.04052
cg02141748	2.92436
cg02144933	-2.10789
cg02145932	5.30822
cg02146032	3.15842
cg02146091	4.50757
cg02147126	-1.38731
cg02147695	-0.716571
cg02149189	-2.47958
cg02149708	3.04774
cg02149965	0.239223
cg02150135	1.26087
cg02150582	-2.69635
cg02150867	2.48239
cg02151120	-3.45817
cg02151609	-1.69267
cg02152120	5.01152
cg02152968	2.44894
cg02154252	-0.901598
cg02155398	5.34013
cg02157552	-4.08393
cg02160333	-6.27002
cg02161478	1.97812
cg02161900	1.48065
cg02162166	2.70728
cg02162880	3.16559
cg02162897	0.640415
cg02165978	-1.19241
cg02166981	-3.307
cg02167020	2.00841
cg02167618	-2.59862
cg02169113	-1.09699
cg02169391	2.7749
cg02169883	-5.01936
cg02178684	-0.60351
cg02179455	5.00324
cg02181194	-0.760603
cg02181506	-3.79967
cg02182210	-2.44046
cg02182592	-1.14367
cg02183025	4.5833
cg02183105	0.402174
cg02183170	-2.95911
cg02184183	-2.87034
cg02186769	-1.60646
cg02188185	1.26167
cg02189785	-3.49289
cg02191336	-0.557536
cg02192204	-3.83013
cg02193015	-4.87865
cg02193236	5.36553
cg02193425	-0.331922
cg02194617	-2.06082
cg02194882	-3.25446
cg02195657	2.74802
cg02196294	-1.64591
cg02201052	-0.0790613
cg02201132	0.0682842
cg02201766	-3.41766
cg02203106	-0.654552
cg02205193	-2.50287
cg02205611	5.33096
cg02208176	-3.45708
cg02210123	-1.31528
cg02210151	3.11812
cg02213260	0.524092
cg02213340	-5.7468
cg02213684	3.85038
cg02214745	0.95968
cg02215115	-4.81081
cg02215627	-2.47138
cg02216481	-0.0450126
cg02216981	2.93533
cg02217159	-3.32486
cg02217408	2.80137
cg02218324	-4.78235
cg02218644	-5.9701
cg02219117	-2.68807
cg02219360	4.04536
cg02220418	-4.95272
cg02225599	1.45446
cg02225716	5.52937
cg02226645	0.92462
cg02227853	-0.319283
cg02227919	4.98915
cg02228111	-3.59193
cg02230017	7.03808
cg02230244	-1.80836
cg02230593	3.03646
cg02231066	-0.393072
cg02231204	-1.36218
cg02231880	4.02216
cg02232208	4.57331
cg02232751	-2.50638
cg02233587	2.58247
cg02234487	-1.33046
cg02234820	3.8887
cg02237629	3.35038
cg02240876	-0.865539
cg02242527	-1.87403
cg02244695	-2.05242
cg02245004	8.85832
cg02245212	0.0229644
cg02245794	-1.23871
[truncated: 20,939 more rows]

## Sheet: 018
probe_id	median_change
cg00000321	3.47462
cg00001364	-0.771195
cg00001520	-2.90501
cg00001583	6.71405
cg00002224	-2.90316
cg00003965	-2.67861
cg00004996	3.91985
cg00005040	0.879733
cg00005083	-1.93234
cg00006081	3.58022
cg00006397	-4.1694
cg00007644	0.471234
cg00008036	3.70628
cg00010742	2.65816
cg00011482	3.38059
cg00012362	2.04139
cg00012692	1.7467
cg00013006	-0.972385
cg00014112	1.10541
cg00014203	4.81447
cg00014830	3.21647
cg00014998	5.79891
cg00015189	-0.905631
cg00016360	-0.746161
cg00016913	-4.60147
cg00018024	4.63299
cg00018128	6.62782
cg00018606	-2.6073
cg00018845	5.06556
cg00019141	0.726235
cg00020191	1.29905
cg00020348	-1.48388
cg00021108	6.18097
cg00021325	-3.38452
cg00022826	-0.148544
cg00023024	-2.66633
cg00023154	-0.15278
cg00023185	2.2502
cg00023464	2.56756
cg00024244	2.87512
cg00024396	-2.8335
cg00025138	2.54005
cg00025647	6.37238
cg00026341	-6.02796
cg00027083	8.8057
cg00027674	1.74266
cg00028013	3.50965
cg00028135	-4.89371
cg00028211	2.99169
cg00029648	1.82958
cg00030422	3.50191
cg00030588	-3.18965
cg00031013	3.76809
cg00031165	5.17557
cg00031187	0.282489
cg00031256	2.82482
cg00031779	4.12466
cg00032805	3.32317
cg00034076	6.6704
cg00034433	2.89197
cg00036011	5.47282
cg00036299	2.05221
cg00036408	7.96582
cg00037441	4.57031
cg00039176	0.771309
cg00039441	5.35537
cg00040312	4.53962
cg00040862	-0.699775
cg00041575	-2.1628
cg00042810	-1.63081
cg00043095	5.97624
cg00043510	5.88007
cg00043564	1.35776
cg00043788	3.34046
cg00044097	-0.203356
cg00044463	-2.31175
cg00044665	-4.18588
cg00045275	-2.28932
cg00045607	-2.67164
cg00045753	1.97681
cg00046499	4.85773
cg00047287	-2.22465
cg00048370	-6.59929
cg00049047	3.86344
cg00049664	2.36786
cg00049729	-0.923066
cg00049960	-3.97883
cg00050618	-4.37657
cg00052578	-3.56332
cg00052772	-0.0228753
cg00052932	-1.92718
cg00053261	-0.90959
cg00055679	4.11287
cg00055764	-2.8351
cg00055860	-1.84595
cg00056280	2.87412
cg00056676	1.5241
cg00058329	1.71173
cg00059024	-0.718489
cg00059225	3.82581
cg00060304	4.59125
cg00060320	5.14374
cg00060866	-1.62134
cg00061145	-0.270897
cg00061575	-0.149529
cg00063144	-0.955268
cg00063174	5.43711
cg00064051	-2.35721
cg00064261	1.07939
cg00065215	-0.164803
cg00065726	6.4518
cg00065935	0.408615
cg00067742	-2.54298
cg00068810	2.47528
cg00069662	-0.871685
cg00070318	0.681489
cg00070383	1.07548
cg00071887	1.77712
cg00072689	0.271317
cg00073837	6.07888
cg00074145	5.54678
cg00074174	4.58598
cg00075967	7.48522
cg00076307	2.92025
cg00077017	2.95022
cg00077104	3.04653
cg00077665	-3.58729
cg00078085	0.591163
cg00079023	0.545791
cg00081270	8.55404
cg00082664	3.33674
cg00082713	4.55429
cg00082770	0.671858
cg00082939	3.44707
cg00083616	-2.47938
cg00084432	-3.85726
cg00084643	1.15753
cg00085061	-1.41498
cg00085123	2.68667
cg00085448	-3.67882
cg00087368	0.0860237
cg00087799	-1.72529
cg00088130	4.27652
cg00088183	5.25568
cg00089091	6.65771
cg00089384	-6.98427
cg00089464	0.21423
cg00089486	4.14157
cg00090800	5.03213
cg00091285	1.63013
cg00091964	0.865298
cg00092287	-2.11989
cg00094359	2.1596
cg00094597	-1.77464
cg00094735	-2.57795
cg00094755	-0.973389
cg00095688	-1.09826
cg00095859	-3.01023
cg00096536	-1.3207
cg00096922	3.34109
cg00097146	5.90136
cg00097228	1.45862
cg00097357	0.323686
cg00097432	-3.66504
cg00099240	0.747074
cg00099393	-3.7232
cg00099427	1.32608
cg00099976	4.13875
cg00100399	2.69263
cg00102033	2.98395
cg00103573	-3.28509
cg00104086	1.63502
cg00105512	1.36173
cg00105628	4.66565
cg00106345	6.0017
cg00107488	-1.95989
cg00107606	2.41336
cg00107772	1.8165
cg00108038	-3.6104
cg00108944	-1.13839
cg00109131	-3.50182
cg00109356	4.15166
cg00109703	0.50747
cg00112780	3.71549
cg00113051	-1.95317
cg00113363	-4.25001
cg00114160	-2.36593
cg00116113	-1.42063
cg00116412	2.77987
cg00116766	-2.52785
cg00117463	1.29426
cg00117536	3.0724
cg00118317	2.45599
cg00119181	7.65515
cg00119279	2.0384
cg00123055	8.10784
cg00123090	-0.785359
cg00123104	1.52086
cg00123546	-0.811254
cg00124684	-5.68124
cg00125300	-2.30133
cg00126261	3.28173
cg00126320	1.48102
cg00126638	2.4803
cg00127167	3.90781
cg00127505	3.74647
cg00127545	-1.98107
cg00127664	1.17459
cg00128695	0.052911
cg00128702	2.00911
cg00128877	5.269
cg00129651	-2.09497
cg00130039	2.00534
cg00134295	-3.23111
cg00134645	7.00539
cg00135497	3.09159
cg00136968	-3.46395
cg00137652	0.353435
cg00138101	3.16376
cg00138641	1.74539
cg00141548	1.0898
cg00142072	4.24557
cg00142150	-3.27661
cg00142482	-2.91442
cg00143249	3.06284
cg00143376	-2.01959
cg00143998	4.41166
cg00145253	2.39703
cg00145958	0.376641
cg00146227	-1.90929
cg00146645	1.60546
cg00146676	5.89322
cg00146919	5.41347
cg00149213	-1.73613
cg00151250	2.44147
cg00151768	3.99261
cg00152095	2.67289
cg00152322	1.53251
cg00152946	3.14044
cg00153110	10.2524
cg00154888	-0.227303
cg00155351	-3.41405
cg00155526	3.89673
cg00156336	0.882673
cg00157796	8.88556
cg00158308	-0.790985
cg00158539	-5.10817
cg00158683	-3.80446
cg00159370	5.40923
cg00160505	3.06829
cg00160619	-3.23518
cg00161556	2.43924
cg00162304	-4.04766
cg00163480	-1.58493
cg00163549	-1.20777
cg00163702	-1.85431
cg00164235	1.17223
cg00164406	1.12735
cg00166981	0.00764247
cg00167491	-1.79704
cg00169305	2.18201
cg00169373	-1.82727
cg00169617	-3.6681
cg00172597	4.26589
cg00173623	8.77875
cg00174428	5.35701
cg00174500	-1.84245
cg00174992	2.15136
cg00175487	-1.99382
cg00175702	-1.70158
cg00175901	-5.23708
cg00176709	1.36434
cg00177388	3.9286
cg00177496	-2.09068
cg00177698	-5.07109
cg00177797	4.23095
cg00178511	-3.54444
cg00178864	5.20233
cg00179070	-3.43648
cg00179906	0.94753
cg00181125	3.51044
cg00181439	2.28954
cg00181834	6.41197
cg00181968	1.07945
cg00182534	4.30719
cg00183186	6.2615
cg00183606	-5.26956
cg00183647	1.12698
cg00183684	4.89746
cg00184376	5.20959
cg00186815	-2.88011
cg00187635	-2.64912
cg00188627	-2.35562
cg00188704	3.24055
cg00190330	3.5686
cg00192031	4.137
cg00192297	3.61541
cg00193021	5.9041
cg00193200	5.07859
cg00193283	-3.57457
cg00193490	-1.27893
cg00196414	6.40216
cg00196451	0.226447
cg00196671	3.71137
cg00196827	3.20159
cg00197173	-3.57477
cg00197495	-5.39126
cg00197517	2.40471
cg00198603	2.4681
cg00198898	-0.702466
cg00200734	4.84238
cg00201175	-3.11242
cg00201234	2.67801
cg00201445	4.35639
cg00202702	-1.75876
cg00203284	7.21747
cg00203913	2.78261
cg00204390	5.02698
cg00204743	-3.97476
cg00205586	3.78545
cg00205703	-1.38941
cg00206553	-0.340465
cg00208274	2.1164
cg00208504	-0.155821
cg00208830	-0.940194
cg00211208	-4.58888
cg00211630	5.50983
cg00211661	-5.55995
cg00213160	-3.05063
cg00213301	0.009483
cg00213479	4.66385
cg00215587	-6.91747
cg00216044	2.30413
cg00216138	-0.0909602
cg00216913	-0.362342
cg00217298	-0.247929
cg00217795	-4.35853
cg00218103	-3.6491
cg00219151	-2.00396
cg00219833	3.58313
cg00220162	4.57314
cg00221012	-0.944724
cg00221070	0.311727
cg00221980	-1.47116
cg00222341	3.21488
cg00223186	-3.1693
cg00223593	2.16278
cg00224202	1.22958
cg00225765	0.692671
cg00226849	-2.58285
cg00227341	-2.96133
cg00228017	-3.20362
cg00228984	-4.8541
cg00229423	3.18854
cg00230074	-3.69348
cg00230120	-3.39351
cg00230700	4.85777
cg00231728	4.60364
cg00231754	-2.51013
cg00233198	-0.235219
cg00233420	-1.12489
cg00234691	5.13205
cg00235260	0.252436
cg00235367	4.00667
cg00236832	2.60458
cg00236919	4.57617
cg00237386	2.76186
cg00237391	3.88515
cg00237631	0.0279397
cg00239563	1.11855
cg00239835	-1.64466
cg00239870	2.99732
cg00239899	-0.400461
cg00239915	-3.05058
cg00240195	-0.306563
cg00240432	6.06272
cg00240653	-0.860304
cg00242020	-1.65648
cg00242098	-2.38315
cg00243313	3.27974
cg00243882	-2.24923
cg00244040	3.7708
cg00246121	0.464593
cg00246386	6.31785
cg00247489	4.2998
cg00247557	4.36193
cg00247571	6.24889
cg00247587	-4.60221
cg00250123	-3.49839
cg00250430	4.83255
cg00251610	4.17417
cg00252615	1.37892
cg00254306	2.85232
cg00255099	-2.6092
cg00255368	4.477
cg00256076	7.61175
cg00256591	0.356912
cg00256923	8.21559
cg00257271	5.66873
cg00257893	-2.24544
cg00258081	-0.825975
cg00258132	-2.5695
cg00258597	4.15475
cg00259345	-1.17298
cg00260802	5.55774
cg00261416	4.24657
cg00261781	3.03542
cg00262776	2.89566
cg00264208	-0.241726
cg00264591	7.51849
cg00265022	-1.13322
cg00265863	2.72016
cg00266009	5.48519
cg00266064	0.164815
cg00267012	7.62522
cg00267746	4.31728
cg00267839	-3.6992
cg00268019	2.0832
cg00268953	0.734879
cg00269659	-2.82434
cg00269800	2.55547
cg00270291	-1.26992
cg00270408	2.90398
cg00270625	-0.36164
cg00271682	2.52555
cg00272009	-3.38628
cg00272200	2.87139
cg00273449	2.26484
cg00273464	-1.77875
cg00274691	-0.529238
cg00275686	1.15825
cg00275741	4.53947
cg00277685	-1.51925
cg00277690	-2.49786
cg00278131	-2.29211
cg00278329	0.349908
cg00280345	-0.991701
cg00280812	-2.04324
cg00280858	-2.35905
cg00281717	4.63465
cg00282706	-6.52351
cg00283576	-0.219028
cg00284153	3.75114
cg00284328	-0.636062
cg00286621	2.95507
cg00286878	2.54837
cg00287312	2.6679
cg00287829	3.98977
cg00287974	3.17527
cg00288957	0.201125
cg00289254	-3.07447
cg00289546	4.43902
cg00290086	3.87638
cg00290506	5.7991
cg00290607	-2.45253
cg00292087	2.98046
cg00292662	-2.16829
cg00292701	1.72907
cg00292986	5.18319
cg00294552	-3.7652
cg00295794	7.7476
cg00297048	2.43012
cg00297282	-6.19805
cg00297432	1.62759
cg00297721	1.94068
cg00298065	2.07587
cg00298689	-4.2102
cg00298921	-0.380195
cg00301159	2.14431
cg00303183	4.24961
cg00305797	-3.23483
cg00306112	0.617508
cg00306909	3.60368
cg00307066	1.39569
cg00308344	2.93201
cg00308439	-0.0763659
cg00308984	-2.39924
cg00310523	-2.96316
cg00310968	3.42572
cg00311113	5.98102
cg00311654	2.29994
cg00312921	7.27122
cg00313401	1.90081
cg00313872	-0.512906
cg00314622	-0.953679
cg00314904	-0.15257
cg00315391	3.39792
cg00316222	3.07971
cg00316759	1.15337
cg00316839	3.65957
cg00316939	4.58208
cg00317728	3.15848
cg00317879	1.79419
cg00318320	5.01202
cg00318631	0.0282377
cg00318947	4.28924
cg00319168	5.42509
cg00319912	1.17804
cg00321709	5.25053
cg00322486	1.04599
cg00325599	1.09748
cg00326131	1.38899
cg00327524	1.84297
cg00327796	-2.46193
cg00328051	3.20229
cg00328785	0.186236
cg00329154	2.05463
cg00329270	3.78971
cg00332048	-4.43415
cg00332937	6.64557
cg00333154	9.26872
cg00333226	5.20894
cg00333512	4.08409
cg00333824	2.82305
cg00334063	6.51774
cg00335219	-1.30937
cg00336150	2.23364
cg00336800	-2.73653
cg00337916	1.60355
cg00339682	1.13988
cg00343092	-3.41642
cg00343312	2.7864
cg00344380	-1.23671
cg00344517	0.940587
cg00346205	-7.9222
cg00346247	3.18157
cg00346523	-1.88627
cg00347369	3.42256
cg00347563	2.39446
cg00347677	2.33893
cg00347856	-2.39575
cg00350199	-4.411
cg00350448	-3.25075
cg00350885	3.45724
cg00351635	-3.13752
cg00352872	-0.912985
cg00353773	4.73135
cg00354690	8.2063
cg00355212	1.87848
cg00355281	2.46408
cg00355325	-3.04233
cg00355992	4.25998
cg00357221	-1.1222
cg00357971	-3.56217
cg00358220	1.13482
cg00358442	4.65371
cg00359465	-1.21621
cg00359590	-1.14579
cg00359661	-0.967446
cg00360107	0.259871
cg00360414	1.88516
cg00360600	4.11383
cg00361562	0.541716
cg00364287	-6.97897
cg00365524	-2.16147
cg00365692	-1.41446
cg00365800	4.30451
cg00366685	-2.26541
cg00366850	2.10335
cg00366917	4.32642
cg00367497	2.01645
cg00368055	4.44199
cg00369024	0.176158
cg00369852	-0.565222
cg00370229	4.25973
cg00370589	-4.49993
cg00371239	1.77273
cg00371841	-1.18301
cg00373455	1.63849
cg00374377	-0.259135
cg00374672	-3.98977
cg00375829	3.87482
cg00376022	0.840197
cg00376910	-5.27866
cg00376979	-4.93371
cg00377133	0.283078
cg00378029	-4.76194
cg00378510	5.4582
cg00381411	4.19213
cg00382930	-1.91917
cg00383028	-1.30814
cg00384537	-1.33259
cg00384539	6.59649
cg00388556	3.60888
cg00388673	-2.88272
cg00388870	4.36328
cg00393585	5.76471
cg00393825	2.31878
cg00394303	-2.02634
cg00397635	2.18274
cg00397673	5.22051
cg00398510	2.18262
cg00398764	1.94772
cg00400591	-1.01183
cg00401972	-3.97888
cg00402417	2.45372
cg00402533	-0.0600419
cg00403478	-2.24327
cg00404641	2.27831
cg00405152	-2.90361
cg00405554	1.84227
cg00405677	1.63494
cg00407866	-2.31806
cg00408067	1.28583
cg00409049	1.07756
cg00409576	5.26969
cg00409917	-3.51432
cg00410370	3.68302
cg00410753	-1.51777
cg00412749	4.80364
cg00412842	5.17066
cg00413544	3.04336
cg00414166	-0.879774
cg00414292	2.62515
cg00414384	3.12662
cg00414512	-1.78221
cg00414835	2.76334
cg00414898	6.00958
cg00415263	5.41897
cg00415971	-4.45951
cg00418282	2.00351
cg00419564	-2.14586
cg00419711	-1.18452
cg00419963	4.83718
cg00420361	-2.26486
cg00420869	3.34608
cg00421089	-2.83731
cg00421139	9.37012
cg00421612	-1.41231
cg00421624	-4.3936
cg00422918	-0.00799283
cg00423030	-5.97711
cg00423153	4.79419
cg00423598	-2.72048
cg00424572	3.57071
cg00424800	6.31541
cg00425214	2.0101
cg00425918	0.676177
cg00428601	2.88508
cg00429509	-0.443118
cg00429862	-1.01935
cg00430155	-3.78301
cg00430559	4.94914
cg00430895	-2.93324
cg00431050	1.24954
cg00431187	4.48184
cg00431427	-2.44235
cg00431874	4.37188
cg00431895	0.014703
cg00432461	-0.858846
cg00434010	4.53948
cg00434573	3.67284
cg00435606	1.125
cg00436301	3.83376
cg00440538	0.492866
cg00444059	-2.05637
cg00444847	2.085
cg00445443	1.80622
cg00445475	-1.97862
cg00446123	-1.42831
cg00447574	-1.88943
cg00448707	3.63464
cg00448814	2.05293
cg00449767	2.35774
cg00450571	0.148859
cg00451194	-1.48038
cg00452199	-0.0536409
cg00453349	0.453771
cg00453817	-2.08319
cg00454132	10.3105
cg00454290	-3.83787
cg00454577	3.13822
cg00455178	-3.13101
cg00455327	4.68922
cg00455424	7.67815
cg00455450	4.77976
cg00455526	3.05116
cg00456448	-2.84463
cg00457403	6.6068
cg00457913	-2.79554
cg00458317	-1.57541
cg00458965	5.529
cg00459623	2.13355
cg00460235	1.79165
cg00462168	3.88773
cg00462240	-1.32761
cg00462460	4.0767
cg00462525	4.49725
cg00464519	6.12053
cg00465975	-2.40817
cg00466334	3.27889
cg00466425	-2.06924
cg00466827	4.35178
cg00466990	-1.30292
cg00467600	3.97743
cg00468380	1.48328
cg00468400	0.0735362
cg00468455	-1.97789
cg00469856	3.01343
cg00470766	0.957287
cg00471141	1.86052
cg00472654	-4.78844
cg00472691	-1.68475
cg00472801	5.71474
cg00472840	2.03272
cg00474090	1.05496
cg00474465	0.129497
cg00474723	-3.20459
cg00474746	-0.896092
cg00474850	-2.73663
cg00475161	-2.23723
cg00477021	1.78369
cg00478725	0.428035
cg00479240	2.52613
cg00480381	-1.90073
cg00480389	3.77571
cg00480850	-2.83869
cg00480970	-0.264689
cg00481350	6.09685
cg00481499	-3.77752
cg00481644	5.61344
cg00481951	5.19382
cg00482232	-0.767977
cg00486340	5.02042
cg00486564	2.47664
cg00487870	3.56394
cg00487984	2.21546
cg00490406	-1.05821
cg00490583	-2.70646
cg00492719	4.82202
cg00493422	-6.25965
cg00494665	2.15435
cg00495775	5.77411
cg00496025	1.80796
cg00498155	5.59384
cg00498604	4.54529
cg00498772	2.18712
cg00499475	3.20878
cg00499700	2.4952
cg00500522	2.33434
cg00501272	2.87078
cg00501467	2.89051
cg00501869	-4.57625
cg00502099	-0.146733
cg00502190	1.59001
cg00503302	5.90059
cg00503383	5.21262
cg00504705	5.09471
cg00504902	4.76906
cg00505001	-0.792747
cg00505045	3.45725
cg00505502	2.94793
cg00506482	-2.00874
cg00510111	4.65851
cg00510718	-1.79024
cg00511318	-2.64845
cg00511334	-2.9265
cg00511596	4.16737
cg00512279	1.95813
cg00512726	2.33884
cg00513169	-0.793515
cg00513205	4.15229
cg00514268	3.47844
cg00514473	7.97772
cg00515457	1.37827
cg00515954	-5.6916
cg00516067	2.21854
cg00516449	1.81601
cg00516513	2.21561
cg00516966	-0.513009
cg00517787	3.18509
cg00518386	3.96004
cg00519069	-5.59713
cg00519397	-1.95461
cg00520380	-0.756101
cg00521428	1.31384
cg00522883	-2.44519
cg00523450	1.85433
cg00524288	0.79178
cg00524310	8.99991
cg00524486	-4.06125
cg00524814	-1.3624
cg00525681	3.96499
cg00525823	3.0276
cg00527825	2.91943
cg00528572	1.8973
cg00529958	2.56272
cg00530925	2.24945
cg00531628	-3.24423
cg00532474	4.07598
cg00532802	-3.10476
cg00534240	-0.893964
cg00534655	-0.711964
cg00538229	4.98821
cg00538458	-5.2885
cg00539322	1.89807
cg00540769	1.95053
cg00542351	-0.711898
cg00542604	3.22033
cg00543723	-2.14262
cg00543751	-1.58614
cg00544449	3.08662
cg00546307	-4.9456
cg00547077	-1.03987
cg00547161	2.95229
cg00547215	3.70158
cg00547441	1.61028
cg00548708	4.32065
cg00550040	-4.65565
cg00550080	-1.06736
cg00551389	2.97926
cg00551679	4.97936
cg00551910	-0.452009
cg00553527	-5.27386
cg00554810	1.56401
cg00558219	2.05204
cg00558804	0.134127
cg00560277	4.54981
cg00560531	-0.759787
cg00560793	4.32038
cg00561158	-3.4954
cg00562553	3.71524
cg00563229	1.70168
cg00564163	5.86161
cg00564426	0.0100892
cg00565348	4.22098
cg00565882	1.71397
cg00566759	3.95198
cg00567043	-1.77733
cg00567703	4.33362
cg00569447	3.28544
cg00570269	2.90739
cg00570518	-3.03236
cg00572387	-5.8378
cg00572586	-5.78538
cg00573835	-3.87138
cg00573857	-3.80532
cg00575744	-1.025
cg00575791	-1.04857
cg00576121	2.39595
cg00576435	2.57169
cg00577182	2.64915
cg00577560	-2.97087
cg00578032	4.19788
cg00578220	-1.07064
cg00578304	-5.05582
cg00578917	6.33568
cg00579250	3.40537
cg00579292	2.52365
cg00580022	-1.28028
cg00580047	0.180704
cg00580715	-2.80639
cg00580978	2.51537
cg00581063	3.62172
cg00582316	3.64193
cg00586365	5.4319
cg00586817	6.66096
cg00587009	4.75195
cg00587115	3.25724
cg00589371	5.49101
cg00589850	-4.99027
cg00590029	-2.40583
cg00590039	-5.32771
cg00590639	2.24736
cg00591333	-4.87834
cg00591489	1.10814
cg00592903	-1.11271
cg00594011	4.08681
cg00594228	-3.31762
cg00595472	-3.01014
cg00596101	-0.2699
cg00596687	-1.87339
cg00597687	5.34852
cg00597876	5.40676
cg00599726	1.78424
cg00599770	1.15704
cg00600454	4.63266
cg00600465	-5.29317
cg00601486	-2.5799
cg00601751	-3.45922
cg00603172	0.318919
cg00603460	0.113341
cg00603871	-3.34522
cg00606312	-1.82923
cg00606642	1.20312
cg00606880	3.98405
cg00606952	-4.05901
cg00607051	-3.58785
cg00608008	4.57271
cg00610211	-0.697148
cg00610310	-5.54229
cg00610692	2.19608
cg00613224	-2.53951
cg00613752	5.3105
cg00614392	2.60782
cg00616129	6.55199
cg00616172	-1.78414
cg00616525	-2.37946
cg00617867	2.50187
cg00617875	1.43432
cg00619041	-0.933166
cg00619976	-3.86187
cg00621125	4.00229
cg00621247	-1.65204
cg00621913	1.9772
cg00624418	-3.3153
cg00624617	1.18969
cg00625776	3.14933
cg00626110	3.11219
cg00629217	0.23397
cg00630212	0.0644521
cg00631797	2.75271
cg00632306	1.94123
cg00635996	1.23397
cg00636194	-3.16449
cg00637687	2.12756
cg00638021	-2.87737
cg00639517	-1.04993
cg00639837	1.94543
cg00640456	-2.04403
cg00641873	3.18401
cg00642494	3.60404
cg00643829	-1.5623
cg00644554	1.44671
cg00644823	2.22691
cg00645339	-0.813159
cg00646241	-2.00021
cg00646731	0.634716
cg00647063	4.94781
cg00647233	-1.62045
cg00647317	-3.58458
cg00647658	1.38843
cg00647917	-1.80826
cg00650176	2.01412
cg00650856	-0.0839519
cg00650911	-3.566
cg00651020	0.838061
cg00651523	3.03312
cg00652657	4.46975
cg00652727	-1.33492
cg00654888	3.67166
cg00655203	3.951
cg00655982	-3.60339
cg00656387	3.36623
cg00657200	4.53096
cg00658082	2.43869
cg00658413	1.66836
cg00658626	5.80729
cg00659919	-4.41171
cg00660513	1.18086
cg00661970	2.36065
cg00663077	3.70625
cg00663972	2.50201
cg00664609	-3.97156
cg00664730	-3.42263
cg00666074	-1.58355
cg00666105	-3.13965
cg00667647	2.35053
cg00667751	5.39447
cg00667862	1.33636
cg00668303	1.85084
cg00668638	-0.598684
cg00671386	-2.41929
cg00672445	-2.14042
cg00673059	-3.0352
cg00673251	2.05551
cg00673286	3.58147
cg00673365	1.63291
cg00674004	1.9434
cg00674706	2.713
cg00674807	-5.80445
cg00675037	-1.42854
cg00675156	-1.77793
cg00675721	-1.19437
cg00678236	-3.10945
cg00678539	-2.88062
cg00681103	-3.08513
cg00681705	1.24333
cg00682038	-2.07003
cg00682734	1.17996
cg00683332	-4.47702
cg00683788	-1.97256
cg00684125	5.06055
cg00685014	-5.81516
cg00685614	-9.42374
cg00685976	-2.65807
cg00686339	-3.31824
cg00687551	1.21216
cg00688447	2.71347
cg00688962	4.80982
cg00689340	4.44273
cg00689651	3.94067
cg00690402	0.966218
cg00692611	1.94474
cg00693000	1.06747
cg00694520	-6.57688
cg00695416	-1.75642
cg00695799	-4.69609
cg00696973	6.96265
cg00697033	3.9928
cg00697440	-1.36854
cg00697916	3.458
cg00698535	3.27975
cg00698685	3.59047
cg00698688	-3.53386
cg00699934	1.55393
cg00699945	7.97893
cg00700485	3.31127
cg00701692	3.69177
cg00701946	-2.76205
cg00702126	-3.87914
cg00702231	4.91973
cg00702988	4.31479
cg00703513	1.31779
cg00704554	-1.62032
cg00705638	3.8592
cg00705808	-2.28883
cg00705992	3.97384
cg00707427	-2.01016
cg00711072	2.64639
cg00711496	-2.22968
cg00712857	0.962026
cg00712943	-1.79352
cg00713567	2.82007
cg00713925	-2.08561
cg00713939	-2.6846
cg00714184	0.744163
cg00714725	8.01021
cg00716470	3.73758
cg00717207	4.61054
cg00717487	-1.32491
cg00717648	3.72282
cg00719626	-2.19538
cg00720629	-2.23676
cg00721530	4.8095
cg00727287	-1.94543
cg00727630	1.45947
cg00728961	4.89433
cg00729049	2.03577
cg00729133	-2.15328
cg00729894	2.30492
cg00730832	1.77625
cg00731411	-0.0947457
cg00731494	1.33731
cg00731917	2.79367
cg00732251	-2.41923
cg00732815	-2.46851
cg00732970	-2.77688
cg00733005	0.683844
cg00733728	7.43065
cg00733780	6.73477
cg00735267	2.10209
cg00735667	8.34644
cg00735923	1.68205
cg00735962	0.214772
cg00736523	0.564762
cg00737571	2.46936
cg00737978	-0.560426
cg00739593	4.00954
cg00739778	-6.07274
cg00740813	0.59865
cg00740861	1.85426
cg00741609	4.07018
cg00741900	4.31776
cg00743041	4.00311
cg00743094	5.14967
cg00743158	-1.95608
cg00743325	4.88628
cg00744656	1.96936
cg00745543	-2.2259
cg00745725	5.04295
cg00747619	2.1285
cg00747944	2.78285
cg00748092	-2.84904
cg00748432	-4.76908
cg00748827	-4.1562
cg00751332	4.88352
cg00752376	2.0384
cg00752628	3.53622
cg00753630	-0.475769
cg00753846	-1.38942
cg00754947	4.00112
cg00756887	-3.14161
cg00756943	-2.15988
cg00757933	2.23555
cg00758473	-1.86157
cg00762160	4.72493
cg00762623	2.6009
cg00762869	5.20607
cg00764369	-1.83528
cg00764612	-3.9595
cg00764652	-0.195766
cg00765128	1.7676
cg00765312	5.12851
cg00765653	-1.78898
cg00765655	0.752738
cg00766220	3.11276
cg00766845	3.10571
cg00767496	-2.73234
cg00767503	-0.493521
cg00767581	0.381652
cg00768409	-2.62696
cg00768993	3.06644
cg00769843	1.90538
cg00770723	0.291958
cg00770998	3.47826
cg00771553	1.478
cg00772000	1.55154
cg00772868	5.47941
cg00773902	-4.77543
cg00774005	-0.41265
cg00774077	-4.87117
cg00774100	0.0541958
cg00775425	-5.00876
cg00775539	1.19549
cg00777162	2.03342
cg00777198	-5.33826
cg00777689	5.57612
cg00779065	5.24554
cg00780845	3.10855
cg00781110	3.6396
cg00782355	-0.581073
cg00782607	1.74363
cg00782811	-1.72962
cg00783104	-2.39088
cg00787022	0.189071
cg00787537	1.96502
cg00789528	0.936187
cg00790020	4.113
cg00790098	4.22555
cg00791905	3.43333
cg00793280	6.36785
cg00794813	-1.0396
cg00795024	4.15729
cg00795248	7.04156
cg00795815	-4.54807
cg00795825	-3.10955
cg00796424	3.77875
cg00796569	0.788715
cg00797152	-2.83983
cg00797651	3.38112
cg00802728	4.42698
cg00803179	0.700133
cg00804078	-5.01955
cg00805619	-4.58738
cg00805867	-2.66716
cg00806239	-6.28666
cg00807464	-5.20358
cg00807586	1.88506
cg00807692	1.52368
cg00808740	3.66933
cg00810133	-3.07116
cg00810161	-2.81939
cg00810956	3.88597
cg00812799	1.77133
cg00813993	0.765808
cg00814752	1.58741
cg00815593	-3.35282
cg00818336	-0.906556
cg00818872	-0.378741
cg00819619	-0.335237
cg00821341	2.56
cg00822495	3.8345
cg00822840	5.3102
cg00822970	2.66238
cg00825734	-4.57173
cg00827989	5.87455
cg00829961	7.69191
cg00830029	-2.23769
cg00830087	2.89933
cg00830285	3.97886
cg00830526	-4.66843
cg00830735	-4.45791
cg00831233	2.8655
cg00831247	-2.32902
cg00833795	-1.69527
cg00835193	5.58003
cg00837103	3.0104
cg00837537	-2.01442
cg00838874	0.785794
cg00838919	4.04556
cg00840597	-6.31666
cg00841436	2.04309
cg00841725	-2.08421
cg00842549	1.41378
cg00843236	3.50237
cg00843352	4.65733
cg00844439	0.840198
cg00844901	-6.87015
cg00845557	1.0502
cg00845742	-0.425634
cg00846036	-4.873
cg00846114	4.67825
cg00847656	-3.03519
cg00848167	4.59437
cg00848283	-1.12089
cg00848374	-1.93863
cg00848594	-0.224384
cg00848728	3.50721
cg00849183	2.8497
cg00849943	3.44276
cg00850068	1.22212
cg00850073	-1.64397
cg00850505	0.374968
cg00852398	1.36426
cg00852595	-7.21314
cg00853103	5.67573
cg00854242	9.41609
cg00854817	3.1689
cg00855466	-2.78201
cg00855990	1.56442
cg00856952	-2.82974
cg00858855	3.95125
cg00859145	-0.918382
cg00859544	3.80834
cg00860379	2.10179
cg00860641	-3.02889
cg00861772	1.32228
cg00862116	5.86591
cg00862588	-3.8211
cg00862894	0.957521
cg00864171	-1.67576
cg00864334	0.0587895
cg00865356	7.79532
cg00865849	3.41884
cg00866556	5.42892
cg00868383	-1.61965
cg00869039	3.18852
cg00870179	0.373745
cg00871487	6.75014
cg00873648	6.99673
cg00874230	1.62546
cg00875272	2.73931
cg00875983	-0.27177
cg00876196	-2.49168
cg00880079	4.25116
cg00880741	3.72605
cg00880959	-0.0278212
cg00881552	4.77367
cg00881585	2.19736
cg00881696	-5.3942
cg00882235	3.043
cg00882725	-0.563734
cg00883323	1.15092
cg00884040	8.27347
cg00884093	8.09096
cg00884221	0.808255
cg00884731	7.68187
cg00886554	5.4809
cg00888162	3.38268
cg00888479	-1.5834
cg00889210	3.13184
cg00890257	3.95904
cg00890774	1.5821
cg00890840	5.40268
cg00893471	5.06472
cg00899400	5.12943
cg00899659	-0.329995
cg00899907	-1.96409
cg00900628	-0.109746
cg00900735	3.16285
cg00900966	-1.02778
cg00901765	3.06103
cg00901843	-0.464307
cg00902636	4.48477
cg00903099	2.80817
cg00904122	-0.364218
cg00904483	-2.55624
cg00904966	1.22922
cg00905687	3.89552
cg00905936	6.02725
cg00906105	-2.47108
cg00907732	3.17126
cg00907843	3.30347
cg00908185	2.20695
cg00908271	-1.77015
cg00909401	-3.84978
cg00909646	4.04497
cg00910015	-3.01804
cg00910067	4.12419
cg00910518	1.94804
cg00911370	-1.35847
cg00911376	-2.14484
cg00911794	1.10403
cg00912625	6.16363
cg00912926	-2.81604
cg00913949	5.31348
cg00914726	4.42414
cg00915831	1.14477
cg00916199	-1.27347
cg00917156	2.0123
cg00917251	2.32552
cg00917569	-2.8759
cg00917847	-2.96124
cg00918491	-2.55724
cg00919016	1.85556
cg00919055	0.593952
cg00921266	4.81067
cg00922271	-1.80347
cg00922363	-4.048
cg00922376	7.34938
cg00922522	-2.364
cg00922748	-4.38591
cg00923076	-0.471858
cg00924004	0.228509
cg00924017	4.16449
cg00924796	3.63988
cg00925616	3.41567
cg00925688	1.53231
cg00925717	2.17162
cg00925722	-1.09148
cg00926285	-2.32511
cg00926400	5.18822
cg00927554	8.58475
cg00927594	0.529682
cg00928167	1.87435
cg00928397	4.31865
cg00929798	3.09355
cg00929855	-2.57153
cg00930455	-0.271312
cg00930628	-2.52722
cg00930833	4.12354
cg00930873	2.31525
cg00931828	1.54969
cg00931944	-0.393941
cg00933210	1.26551
cg00933692	-1.01054
cg00934864	2.4316
cg00935653	2.3385
cg00937175	2.2328
cg00937681	3.87036
cg00938429	-2.43788
cg00938658	1.95932
cg00939082	6.01311
cg00939460	0.874959
cg00939495	3.21329
cg00939649	0.833497
cg00940502	5.98412
cg00941258	1.85768
cg00943186	1.41972
cg00944421	3.26748
cg00945108	-2.15221
cg00945234	1.69959
cg00948275	7.14746
cg00949753	4.35527
cg00950265	4.50161
cg00950398	1.05686
cg00950650	4.07948
cg00950958	1.91748
cg00951030	1.24547
cg00951204	1.94503
cg00952322	-3.17926
cg00953154	2.99215
cg00953480	2.62219
cg00955482	5.00549
cg00955780	1.58252
cg00955828	4.31299
cg00955867	-1.15417
cg00956199	4.29258
cg00956459	-3.00831
cg00957516	3.16914
cg00957901	-1.94407
cg00958334	1.53228
cg00958451	1.88494
cg00958781	-2.32603
cg00959249	2.3429
cg00961792	-1.86463
cg00962913	3.44583
cg00963169	3.32405
cg00964103	1.76344
cg00964997	1.71642
cg00965748	4.06112
cg00966255	1.49818
cg00966405	-2.0711
cg00966974	-2.36551
cg00967637	0.466165
cg00967809	-2.86658
cg00967884	2.90356
cg00968423	-2.63049
cg00969405	3.78704
cg00970313	7.57883
cg00970361	6.8271
cg00973677	0.139154
cg00974941	5.21684
cg00975979	2.81027
cg00978102	-2.69208
cg00978634	-1.83265
cg00978814	-1.42632
cg00979223	-2.04349
cg00979348	4.06248
cg00980287	-5.04772
cg00980978	3.49665
cg00981170	-1.3366
cg00981837	3.31276
cg00982548	2.35275
cg00983520	-2.83274
cg00983583	4.18697
cg00983899	-3.94834
cg00983956	2.87371
cg00984146	4.62077
cg00986742	-3.8645
cg00987015	-4.81784
cg00987461	2.62385
cg00988175	-3.524
cg00989492	6.95895
cg00989505	-2.40188
cg00989853	7.39823
cg00990613	3.31201
cg00992385	1.53756
cg00992850	2.88042
cg00994643	2.12294
cg00994804	5.98411
cg00995253	-5.65191
cg00995520	4.87731
cg00997079	3.11359
cg00997280	4.23159
cg00998124	-3.87757
cg00998372	2.88619
cg00998451	2.08797
cg00998539	-2.69824
cg00998782	-1.96966
cg01000602	-3.81893
cg01000812	-1.71208
cg01001098	1.72958
cg01002284	0.867805
cg01002381	4.39819
cg01003448	5.68046
cg01003666	0.479573
cg01003803	1.88792
cg01003959	-1.58418
cg01006126	-2.45927
cg01006503	1.95259
cg01007305	3.58365
cg01008256	-6.72273
cg01009664	3.49519
cg01010839	0.585564
cg01011453	-0.714418
cg01012005	4.13559
cg01012089	3.95255
cg01012330	3.79669
cg01014615	4.03827
cg01016405	-2.43331
cg01016521	-1.80955
cg01020744	0.327585
cg01021224	-1.47865
cg01022219	3.77937
cg01023787	-1.52235
cg01024168	3.76387
cg01024247	-4.39212
cg01024455	-1.063
cg01024792	-2.10045
cg01025233	3.57791
cg01025836	-2.709
cg01026383	-2.14161
cg01027397	3.09694
cg01029627	1.00336
cg01029638	-2.2544
cg01030121	6.22076
cg01030624	-0.102185
cg01030973	-1.75783
cg01031101	5.10998
cg01034217	5.16161
cg01034685	-1.3141
cg01035038	3.00145
cg01035160	5.22061
cg01035472	-3.78191
cg01036205	-5.86585
cg01036351	1.80662
cg01036409	4.73215
cg01036779	0.754891
cg01040189	-3.01874
cg01042202	1.04826
cg01042246	3.01855
cg01042661	-4.17694
cg01043019	3.58702
cg01043119	1.02623
cg01043845	3.69541
cg01044695	-1.90787
cg01044961	1.75948
cg01045118	-0.645884
cg01045635	-2.98036
cg01046382	2.95603
cg01046644	2.9191
cg01047432	1.7194
cg01047586	4.32821
cg01047631	3.17913
cg01047748	-3.15257
cg01048195	3.06672
cg01048372	-1.09129
cg01048749	2.42203
cg01049455	2.83429
cg01049530	3.29555
cg01050736	-1.65052
cg01050885	2.11712
cg01051200	-1.21423
cg01052727	3.20146
cg01052879	-0.353255
cg01053087	4.37891
cg01054454	-1.06702
cg01054755	3.4349
cg01055871	-1.91382
cg01059385	-3.66658
cg01059743	2.71453
cg01060059	-3.87054
cg01060861	5.29688
cg01061405	1.42962
cg01062109	-1.55256
cg01062247	-2.6784
cg01062834	3.77726
cg01063759	2.53684
cg01064256	-1.36991
cg01064307	2.09775
cg01064683	8.25447
cg01064758	-0.447463
cg01066217	5.06335
cg01068601	-3.29444
cg01068808	-6.37839
cg01070209	5.46221
cg01070854	5.64526
cg01071770	-4.01078
cg01074409	5.47381
cg01074413	-0.531183
cg01074584	2.80738
cg01074657	2.53039
cg01075852	-1.20473
cg01076129	-1.3283
cg01076459	-2.49653
cg01076541	-4.61277
cg01077764	2.56007
cg01077915	-5.64976
cg01078197	1.88957
cg01078434	-2.47935
cg01078824	3.1703
cg01078989	5.90749
cg01079098	1.61749
cg01079118	-0.976661
cg01079842	-1.28932
cg01080924	-4.34453
cg01081346	-2.65331
cg01082512	0.174695
cg01084722	-2.44231
cg01084740	0.855011
cg01085224	3.27543
cg01085837	5.32986
cg01087008	1.29388
cg01087880	-1.55912
cg01087881	-3.42341
cg01088382	3.68026
cg01088410	2.84657
cg01089060	0.712163
cg01089498	4.7589
cg01089834	1.10068
cg01089914	7.59392
cg01090609	5.27345
cg01091117	0.895397
cg01092213	3.41731
cg01092293	1.65952
cg01093028	-2.50768
cg01094121	0.416365
cg01096398	4.53127
cg01097180	0.0592162
cg01097881	1.36306
cg01098955	-1.92535
cg01099876	0.735572
cg01100068	3.87651
cg01101742	1.83377
cg01101865	3.3218
cg01103387	1.24015
cg01104047	3.95311
cg01104208	-3.61256
cg01105385	-1.62208
cg01105494	5.20951
cg01106926	3.77993
cg01107142	1.79051
cg01107801	-2.98886
cg01107874	4.03836
cg01108106	4.24692
cg01109169	2.6208
cg01110618	-4.42495
cg01113099	-1.24208
cg01113789	3.18944
cg01114937	6.23332
cg01118599	-3.12117
cg01119169	-1.41456
cg01120132	-5.4796
cg01120902	-1.28633
cg01122187	2.87687
cg01122415	-3.21543
cg01123334	8.96659
cg01124575	-1.35667
cg01128482	3.38709
cg01128566	5.70595
cg01129459	2.51089
cg01129674	2.34644
cg01130364	0.507206
cg01132653	-3.62452
cg01135780	9.11069
cg01137401	5.09656
cg01137471	2.44077
cg01138867	4.95316
cg01138981	1.23115
cg01140515	7.24807
cg01141339	3.05817
cg01141940	6.57629
cg01142811	-0.195248
cg01144436	-0.225283
cg01144693	3.13576
cg01145054	3.96855
cg01145430	-0.305102
cg01147810	3.26265
cg01149154	-1.22618
cg01150270	2.69377
cg01151966	2.46393
cg01152019	0.759517
cg01152986	-2.66112
cg01155012	-6.83728
cg01155194	-2.84769
cg01156295	-5.83763
cg01158367	-3.04036
cg01158447	2.36122
cg01158822	3.99993
cg01159543	-1.02581
cg01160394	3.09745
cg01160882	1.13303
cg01162672	9.17355
cg01163842	9.37692
cg01164584	-2.31902
cg01164791	-1.29284
cg01165776	3.12578
cg01168735	2.11641
cg01168865	2.61513
cg01169021	2.87602
cg01169726	2.63879
cg01170045	3.48017
cg01170240	-1.37471
cg01171579	-0.542844
cg01172082	-1.82992
cg01172183	4.95483
cg01172640	3.91336
cg01172682	2.41536
cg01172965	4.94729
cg01174327	-1.23012
cg01174386	-1.97629
cg01175020	1.18183
cg01176167	1.92667
cg01176363	1.38971
cg01176458	0.196935
cg01176915	-3.26324
cg01177167	0.396788
cg01177854	2.16813
cg01178040	-3.15506
cg01178188	0.770324
cg01178451	8.11037
cg01178680	8.3998
cg01178971	0.296943
cg01179012	2.23866
cg01180684	0.863577
cg01181009	3.31357
cg01181416	-2.12354
cg01181898	-1.91391
cg01182661	-2.97238
cg01183017	5.70441
cg01183510	1.33144
cg01184676	2.50026
cg01185223	-2.83942
cg01185855	-1.1776
cg01186457	3.11951
cg01187505	5.44721
cg01187920	3.04322
cg01188244	-3.82542
cg01188396	2.99528
cg01188685	5.64217
cg01188753	5.93
cg01189244	-2.84133
cg01190023	2.29445
cg01190024	3.30754
cg01192040	2.88492
cg01192900	2.32626
cg01195246	3.12217
cg01196517	4.33256
cg01196531	2.49863
cg01196950	1.22967
cg01198391	2.44292
cg01199628	-1.54753
cg01199888	-3.02143
cg01200264	-0.86106
cg01202150	5.26376
cg01202155	-0.0929697
cg01202296	-2.01251
cg01202666	3.83661
cg01204391	4.4618
cg01204606	1.75997
cg01205241	-3.17485
cg01205338	-2.25846
cg01206071	3.27036
cg01207684	-6.88283
cg01207974	2.11341
cg01209315	-0.694708
cg01209635	-0.189215
cg01210325	-3.12783
cg01211283	-0.0522508
cg01211906	-3.76064
cg01213381	4.27836
cg01215762	2.27114
cg01216370	0.436104
cg01217984	1.46342
cg01218619	-6.13836
cg01219065	-1.59826
cg01219620	-4.09656
cg01220257	1.66634
cg01220564	-1.69517
cg01224715	1.33339
cg01225698	2.87932
cg01226029	-1.73007
cg01226614	-1.17218
cg01228355	1.70322
cg01229506	-3.59679
cg01229562	-1.34724
cg01229860	4.6535
cg01230325	1.70734
cg01230796	3.39544
cg01231735	2.69765
cg01231779	1.86209
cg01232552	-6.6196
cg01232726	-4.3798
cg01233948	-2.11824
cg01234133	-2.41863
cg01236063	5.67344
cg01237056	2.12328
cg01237263	-3.47604
cg01238234	-1.35172
cg01239651	-3.11016
cg01239922	-4.39713
cg01240369	-1.97663
cg01240433	1.31815
cg01240444	1.77351
cg01240599	-3.40743
cg01240795	3.28494
cg01241218	1.67365
cg01241758	-2.14012
cg01242354	-1.95958
cg01242576	-3.33483
cg01244270	5.57455
cg01244342	-2.55244
cg01244418	-1.94053
cg01244514	-2.24106
cg01245721	0.439574
cg01246835	3.85208
cg01247747	-5.90024
cg01247919	-3.62988
cg01248745	3.05515
cg01248928	-3.101
cg01250643	-0.45222
cg01251360	2.68526
cg01251548	4.37595
cg01251603	-0.935514
cg01252998	-4.47082
cg01254890	4.41273
cg01256539	-0.389319
cg01256674	2.94946
cg01257309	1.03084
cg01257828	3.09158
cg01258522	1.83645
cg01258751	7.15609
cg01261007	5.07509
cg01262290	-1.0109
cg01263292	5.2055
cg01263532	2.98012
cg01263624	-1.01147
cg01263942	-2.37259
cg01264106	-3.18794
cg01266576	0.639469
cg01268541	-1.99585
cg01268683	2.78706
cg01268824	2.45929
cg01269597	4.29578
cg01270001	2.68569
cg01270100	4.58354
cg01270424	3.73976
cg01270444	-2.08792
cg01270593	3.61951
cg01271034	-2.07502
cg01273232	4.72821
cg01273309	-4.26841
cg01273354	-1.62017
cg01273840	-2.14747
cg01274625	-3.6026
cg01275297	3.32854
cg01275887	-3.92712
cg01277438	0.455207
cg01277506	2.68078
cg01277542	2.85775
cg01278873	5.28283
cg01281157	2.04443
cg01281285	2.89105
cg01281904	-0.261431
cg01281911	3.89185
cg01283246	11.6445
cg01283300	2.85607
cg01284406	1.91518
cg01285706	2.14282
cg01287476	2.87196
cg01287936	2.17321
cg01287975	5.81313
cg01289206	-0.511636
cg01291715	-2.50663
cg01292722	0.988335
cg01294263	0.3602
cg01294327	7.20015
cg01295084	-2.93263
cg01295203	5.54592
cg01296360	-1.52985
cg01296532	3.36263
cg01297670	1.40196
cg01297756	3.93705
cg01297808	3.17113
cg01298731	0.732785
cg01300866	-3.43843
cg01301319	2.96125
cg01302668	-0.426972
cg01303480	0.238138
cg01303723	8.49934
cg01304198	-2.54368
cg01304461	-1.98683
cg01305186	-1.65155
cg01305421	-1.30991
cg01305981	1.77006
cg01306563	-0.316365
cg01307528	2.61383
cg01307939	3.81357
cg01308151	2.32242
cg01308258	3.82145
cg01308827	-0.795142
cg01309013	-0.973349
cg01309141	-0.481653
cg01309665	4.1634
cg01309744	3.53234
cg01310029	-3.53667
cg01311360	2.19018
cg01311802	-3.93054
cg01312194	2.35581
cg01312997	3.10263
cg01313732	-9.14261
cg01316476	1.98216
cg01316516	-2.00239
cg01317569	2.08237
cg01319701	-1.41772
cg01321500	-5.23082
cg01321962	-0.0775038
cg01322975	2.63887
cg01323049	1.43524
cg01323542	-2.87203
cg01323792	2.17051
cg01325754	3.44489
cg01326836	5.35401
cg01326874	3.09788
cg01327047	1.86311
cg01327347	-2.77918
cg01327395	-0.752131
cg01327530	-2.57456
cg01328892	6.63328
cg01329949	6.40482
cg01332054	6.06836
cg01333535	-4.70987
cg01335658	-0.256559
cg01336390	-1.63809
cg01336781	0.406385
cg01337293	7.2736
cg01337931	-1.03832
cg01338924	3.81976
cg01340542	7.82521
cg01341751	-2.07531
cg01341760	-1.35117
cg01342981	4.9374
cg01344171	2.46167
cg01344452	5.4891
cg01345315	5.20964
cg01347250	2.60309
cg01348004	5.81489
cg01348086	-3.0687
cg01348733	4.89871
cg01349792	-0.841747
cg01349853	3.25249
cg01349856	0.832418
cg01350190	-0.650236
cg01350686	-1.58951
cg01350952	8.35284
cg01351032	-3.01099
cg01351072	-2.13639
cg01352090	-6.16496
cg01353464	-1.24518
cg01354088	3.65862
cg01355282	-6.70137
cg01355739	-2.02765
cg01357292	-3.02956
cg01357507	5.00506
cg01357713	-1.91094
cg01360627	-0.844741
cg01361021	-3.9539
cg01361354	-0.774412
cg01362243	3.55863
cg01364222	7.08912
cg01365152	-3.23864
cg01366416	-1.20513
cg01366419	3.73042
cg01366510	-3.63976
cg01367324	-2.07184
cg01370122	-2.36915
cg01370181	6.75321
cg01370643	3.15922
cg01371072	2.58774
cg01372071	-1.28752
cg01374654	2.27041
cg01374870	-0.210085
cg01375262	-6.31458
cg01375574	7.48997
cg01377006	0.876071
cg01377128	-1.19926
cg01378182	-0.706867
cg01378667	-0.809533
cg01381301	-2.67648
cg01381367	-4.22758
cg01381617	-1.18587
cg01381678	8.21148
cg01381846	2.77292
cg01383955	1.98011
cg01384143	4.33491
cg01384488	2.50827
cg01385063	-2.59868
cg01385327	-1.56118
cg01385795	-1.88487
cg01386424	4.41058
cg01386425	3.13936
cg01386493	-1.36634
cg01387036	-4.52611
cg01387102	2.37237
cg01389413	0.140794
cg01390574	4.05499
cg01391437	-4.09983
cg01391662	8.82882
cg01392007	-9.09049
cg01392180	-3.09193
cg01393632	2.82402
cg01393991	1.20222
cg01396157	2.23244
cg01396567	3.73291
cg01397139	2.82577
cg01397325	-0.254334
cg01397463	1.14257
cg01398941	-1.59066
cg01400822	-0.910806
cg01401015	2.02301
cg01401376	3.72622
cg01402735	-0.102968
cg01403246	1.65386
cg01404163	4.278
cg01404873	3.24086
cg01404893	-4.73011
cg01405040	6.42587
cg01405107	5.94277
cg01405582	1.15688
cg01406072	-2.51269
cg01406267	6.93454
cg01406381	1.85982
cg01407406	3.63696
cg01407477	4.45871
cg01408508	5.78554
cg01409887	3.14275
cg01410359	1.24476
cg01411731	-1.66193
cg01411786	3.59953
cg01411823	2.92392
cg01412524	-2.92238
cg01412654	-2.054
cg01412886	0.413027
cg01413097	-1.62096
cg01413809	4.1303
cg01414185	1.96802
cg01414358	3.96395
cg01414726	-0.502429
cg01416317	-1.59736
cg01416388	0.660231
cg01416712	3.87806
cg01417569	4.79054
cg01418124	5.74181
cg01418261	2.54236
cg01418856	-4.00568
cg01419757	-1.94508
cg01419831	5.41847
cg01421695	-1.83979
cg01421963	-2.60559
cg01422476	4.4638
cg01422683	-3.44971
cg01422881	2.76647
cg01423964	5.04211
cg01424107	2.9229
cg01425836	-3.2452
cg01427685	-3.10979
cg01427909	-0.0909551
[truncated: 32,946 more rows]

## Sheet: 019
probe_id	median_change
cg00001364	-4.16879
cg00001520	-3.25019
cg00001583	4.78543
cg00002224	-3.81864
cg00002593	-2.27667
cg00003625	-3.6236
cg00003965	-2.39901
cg00004082	-2.94343
cg00004883	-8.84224
cg00004996	3.49472
cg00005083	-2.54254
cg00006397	-4.21302
cg00007426	-0.0386273
cg00007644	2.20117
cg00009421	-2.78981
cg00009871	-4.35418
cg00010742	3.56847
cg00010853	-5.73066
cg00011482	0.960159
cg00012529	-0.422617
cg00012708	-2.08749
cg00012992	6.93711
cg00014112	2.17078
cg00014203	6.10056
cg00014830	5.0283
cg00014998	4.14157
cg00015189	-1.12366
cg00015629	0.916052
cg00017461	-3.17371
cg00018024	4.88532
cg00018128	6.16517
cg00018606	-3.66604
cg00018845	5.98941
cg00020348	-1.23367
cg00020622	-2.3331
cg00021325	-3.98643
cg00022688	-3.76559
cg00023024	-5.40318
cg00023345	2.03787
cg00025647	6.04545
cg00025877	-1.36894
cg00026222	-1.87978
cg00027083	7.6717
cg00028135	-6.2106
cg00028211	0.00686816
cg00028336	-1.9137
cg00028598	-1.46396
cg00028678	-2.67238
cg00028844	-3.2957
cg00028899	-5.02924
cg00030588	-4.45249
cg00031013	4.53104
cg00031165	4.40104
cg00031187	2.12052
cg00031568	-3.00605
cg00032956	3.43078
cg00034076	6.01394
cg00035673	-2.48947
cg00036299	-0.855305
cg00037441	5.54117
cg00037856	-5.48233
cg00038298	0.0115829
cg00039441	0.10135
cg00040312	5.71232
cg00041575	-4.63074
cg00041666	-4.05015
cg00041872	-3.18538
cg00043095	4.64598
cg00043790	-2.53682
cg00044097	-3.96304
cg00044665	-4.04339
cg00045164	-2.63302
cg00045275	-3.05218
cg00045607	-3.70162
cg00046499	8.20726
cg00048370	-2.62711
cg00048832	1.5048
cg00048905	1.59185
cg00049664	2.21771
cg00049729	-0.259882
cg00051179	1.00289
cg00051371	-2.40346
cg00052578	-2.35267
cg00052665	-6.19205
cg00052932	-5.14735
cg00053261	-2.08514
cg00053927	-3.84024
cg00054197	-1.50393
cg00054525	4.33964
cg00055529	-4.39373
cg00055617	-4.15451
cg00055726	-4.28778
cg00056280	2.57763
cg00056676	-0.161593
cg00056985	-1.60084
cg00057324	-1.59581
cg00057966	-1.47618
cg00059225	2.45006
cg00060866	-2.35939
cg00061575	-0.427757
cg00061629	-3.0444
cg00063144	-0.607335
cg00063471	-1.5652
cg00064051	-4.90245
cg00065048	-2.98533
cg00065261	-2.01232
cg00065764	0.082189
cg00065935	1.56245
cg00066828	-1.88969
cg00067742	-3.53049
cg00067751	-4.29
cg00068745	-5.39587
cg00069662	-1.45687
cg00070318	0.136028
cg00070383	4.78184
cg00071554	-3.5649
cg00071950	-3.52667
cg00073460	-4.20262
cg00073780	-2.44352
cg00073837	1.82004
cg00073869	-3.00321
cg00074145	3.68433
cg00074174	5.4851
cg00074244	-0.463951
cg00075967	6.48233
cg00076307	1.1803
cg00077665	-2.25143
cg00078348	-4.92094
cg00080060	-2.52389
cg00080393	-1.42829
cg00080972	-1.3042
cg00081104	-3.16249
cg00081270	11.0352
cg00081439	-3.32667
cg00082770	1.48347
cg00083046	5.08318
cg00083616	-1.9346
cg00084432	-6.45262
cg00084435	-0.236936
cg00085061	-2.51386
cg00085122	-0.95203
cg00085370	-1.78401
cg00085448	-4.94428
cg00087425	-3.91173
cg00087799	-1.89587
cg00088183	4.44185
cg00089091	6.80701
cg00089915	-2.26737
cg00090800	6.99826
cg00090936	2.99549
cg00091129	-2.19322
cg00091783	-1.60539
cg00092287	-1.82162
cg00094735	-5.46911
cg00095688	-4.38734
cg00095859	-3.6974
cg00097088	-1.52162
cg00097146	1.39374
cg00097357	1.85835
cg00097432	-5.2939
cg00098799	-4.03094
cg00099393	-4.18379
cg00099427	2.0722
cg00099519	-2.17426
cg00100399	0.948432
cg00100680	-6.66682
cg00102033	2.73613
cg00103573	-3.15608
cg00104131	-2.02849
cg00104484	-0.364228
cg00104562	-1.33498
cg00105570	-2.05171
cg00107488	-1.47443
cg00107606	-0.0536827
cg00108038	-4.55563
cg00108944	-1.36254
cg00109131	-1.44779
cg00110519	-1.76661
cg00112685	-1.86117
cg00112780	1.42151
cg00113051	-1.77744
cg00113363	-3.74649
cg00114160	-3.94214
cg00115458	-5.14413
cg00115980	-2.44064
cg00116113	-2.55438
cg00116766	-1.65463
cg00116838	-1.66912
cg00117005	-7.62759
cg00118229	2.75966
cg00119079	0.724762
cg00119181	5.3371
cg00119279	0.916033
cg00121533	-3.41214
cg00121634	-1.43043
cg00123055	6.655
cg00123090	-1.18978
cg00124045	-1.68988
cg00124684	-5.98978
cg00125300	-4.39473
cg00126148	1.87059
cg00126320	0.963815
cg00127167	5.44991
cg00127545	-2.23657
cg00128695	1.71453
cg00128877	5.54334
cg00129651	-2.25824
cg00130039	4.15843
cg00134295	-4.96205
cg00134539	-0.528438
cg00136405	-5.30264
cg00136968	-4.52084
cg00139683	0.748864
cg00140447	-2.00118
cg00141548	1.81421
cg00142072	2.32013
cg00142150	-5.05706
cg00142482	-3.73447
cg00143249	3.88029
cg00143998	1.65666
cg00144414	-1.82723
cg00145141	-2.23943
cg00145253	3.13506
cg00146227	-2.39827
cg00146645	0.850552
cg00146676	1.27118
cg00147244	-2.5215
cg00149213	-6.62621
cg00151250	2.97092
cg00151768	3.76109
cg00153570	-2.6813
cg00153756	0.253411
cg00154888	-0.301697
cg00155310	0.0824369
cg00155351	-3.38091
cg00155526	6.65441
cg00155593	0.0959554
cg00155879	3.94961
cg00158683	-4.48298
cg00160619	-4.0927
cg00161955	-5.90772
cg00163480	-3.48601
cg00163702	-6.08442
cg00164038	-1.58171
cg00164078	-1.65142
cg00164406	0.0681362
cg00164997	-2.71422
cg00169373	-1.62736
cg00169617	-3.29383
cg00170236	-2.5403
cg00173623	6.48915
cg00174500	-3.02541
cg00175901	-5.41466
cg00176709	4.19877
cg00176888	-2.58286
cg00177388	4.92225
cg00177496	-2.54791
cg00177698	-5.09962
cg00178511	-2.99215
cg00178864	3.86544
cg00179070	-4.20422
cg00179906	0.186192
cg00180930	-2.40817
cg00181125	2.23824
cg00181439	4.07672
cg00181834	6.77812
cg00182639	2.38201
cg00182727	0.137021
cg00183186	7.35157
cg00183606	-3.70841
cg00183647	0.664255
cg00183684	1.76881
cg00183916	3.58956
cg00186815	-2.43448
cg00187059	-2.53083
cg00187503	-4.09369
cg00187635	-3.36271
cg00188055	-2.01846
cg00189136	-2.73483
cg00190330	4.61734
cg00192297	4.08784
cg00193021	4.04506
cg00193200	1.55895
cg00193283	-1.86701
cg00193613	-1.54003
cg00196451	-0.128279
cg00196671	2.30774
cg00196827	3.86311
cg00197495	-2.5132
cg00197517	3.06752
cg00198898	-0.834131
cg00199007	-1.4998
cg00200526	-2.10838
cg00200734	4.18893
cg00202454	-1.39104
cg00202829	-2.99373
cg00203284	5.38779
cg00203913	2.56988
cg00204390	3.75326
cg00204465	-2.09055
cg00206168	-1.6745
cg00206407	-3.1552
cg00207856	-2.58159
cg00208274	1.89487
cg00208504	-0.652625
cg00208830	-4.22022
cg00211208	-3.82595
cg00211436	0.363759
cg00211630	4.9716
cg00211661	-5.61301
cg00213160	-3.41995
cg00213189	-0.00938514
cg00213301	3.56317
cg00213479	2.22371
cg00215587	-5.2114
cg00216138	1.66206
cg00216913	-1.11929
cg00217298	-1.90228
cg00217795	-5.99216
cg00218103	-3.25102
cg00219833	5.26374
cg00220162	3.89454
cg00221012	-2.60645
cg00221070	2.348
cg00221980	-2.08831
cg00222341	0.235729
cg00223186	-2.10958
cg00225126	-2.13176
cg00226831	-6.13766
cg00226849	-5.70375
cg00227341	-1.2078
cg00228018	-1.97258
cg00228281	0.280052
cg00228984	-2.00999
cg00230074	-2.02934
cg00230120	-4.4957
cg00230214	-3.20113
cg00230700	1.08892
cg00231728	4.82347
cg00231754	-1.27085
cg00233198	-2.05312
cg00233420	-3.19178
cg00234200	-3.0301
cg00234691	4.1758
cg00236919	6.78847
cg00237386	2.19318
cg00237876	-2.76962
cg00238362	0.176955
cg00239751	-1.44442
cg00239835	-2.81685
cg00239915	-1.84715
cg00240195	4.64279
cg00240432	2.4635
cg00240653	-2.88426
cg00240880	-2.79895
cg00242020	-3.76334
cg00242098	-2.1382
cg00243313	-0.157575
cg00244040	4.08345
cg00244776	-3.72003
cg00247557	5.88294
cg00247571	7.41304
cg00247587	-5.5491
cg00247631	-2.87435
cg00249503	-2.58841
cg00250123	-2.74575
cg00250422	-2.59464
cg00250430	6.02339
cg00252210	-2.50424
cg00252615	3.47513
cg00253564	-1.08656
cg00253724	-3.09776
cg00254133	1.72825
cg00255099	-1.98296
cg00255368	5.24297
cg00256076	7.54482
cg00256380	-6.07578
cg00256789	-1.41074
cg00256923	5.7229
cg00257893	-1.55868
cg00258081	-3.48659
cg00258597	4.99159
cg00258809	-3.04444
cg00259345	-1.44074
cg00260235	-0.399917
cg00260802	7.44021
cg00262776	-1.70119
cg00263592	0.566157
cg00264528	0.400801
cg00264591	-0.198555
cg00265022	-3.70589
cg00265863	-2.10772
cg00266009	4.67323
cg00266064	0.543316
cg00266715	4.5371
cg00267746	2.75818
cg00267839	-1.30671
cg00268953	-1.9753
cg00269659	-0.594189
cg00270141	-2.76497
cg00270291	-0.49854
cg00272009	-3.91351
cg00272709	-4.77688
cg00273340	-3.87208
cg00273449	3.60688
cg00273464	-2.51133
cg00273863	-2.17616
cg00274691	0.444665
cg00275577	-3.52819
cg00275741	4.0459
cg00277690	-4.58922
cg00277898	-5.04896
cg00278131	-2.25178
cg00278329	0.429463
cg00278359	-3.2344
cg00280345	-1.33875
cg00280812	-5.05617
cg00280858	-1.39763
cg00281369	-2.44499
cg00281717	6.61516
cg00281842	-3.47636
cg00282706	-5.09382
cg00284328	-0.27438
cg00285060	0.676473
cg00286878	1.92038
cg00287016	-1.62664
cg00287829	4.12709
cg00289254	-4.48812
cg00290086	4.66329
cg00290218	-1.83371
cg00290607	-8.51363
cg00291316	0.30024
cg00292662	-4.41447
cg00293409	-2.3855
cg00294534	-2.82981
cg00294552	-4.68037
cg00295794	8.94492
cg00297282	-4.92526
cg00297721	0.751236
cg00297776	-3.48741
cg00298065	4.99634
cg00298324	5.02997
cg00298689	-1.40976
cg00298921	0.277186
cg00300233	-3.28156
cg00303183	4.37308
cg00305797	-3.5283
cg00306311	-2.77817
cg00306909	4.52089
cg00307066	-0.301684
cg00308133	-4.48019
cg00308984	-3.02449
cg00310523	-1.72971
cg00311654	2.82821
cg00312921	0.830658
cg00313872	0.866903
cg00314622	-2.49523
cg00316222	3.03007
cg00316939	3.44724
cg00318320	1.69421
cg00318631	0.719159
cg00319168	3.5311
cg00319655	2.99582
cg00319912	3.09562
cg00321480	-2.96243
cg00321775	-2.52593
cg00322486	2.05819
cg00325599	-2.98228
cg00326131	0.955527
cg00326902	-0.880039
cg00328051	1.3216
cg00328785	-2.53288
cg00328865	-1.35314
cg00330694	-3.22246
cg00332146	-4.16314
cg00332307	0.572263
cg00332937	4.70664
cg00333226	4.60585
cg00333483	-1.95953
cg00333512	4.81035
cg00333528	-4.38927
cg00333824	6.12726
cg00333946	-3.81386
cg00334063	7.11672
cg00334821	-1.79722
cg00335219	-2.91542
cg00336204	-6.50324
cg00337916	-2.15554
cg00338116	-1.70006
cg00339300	-3.80595
cg00339695	-2.66954
cg00339782	-4.08695
cg00342532	-3.92801
cg00343092	-3.8444
cg00343312	4.86715
cg00345704	-1.07811
cg00346205	-8.00037
cg00346523	-1.18285
cg00347198	-2.54196
cg00347856	-2.13785
cg00348467	-2.38291
cg00350199	-2.80742
cg00350296	-4.04115
cg00350448	-2.80021
cg00350478	-2.6525
cg00350615	-4.7961
cg00350885	11.327
cg00350920	-1.1407
cg00352872	-1.09463
cg00354690	1.30038
cg00355212	-0.460207
cg00355281	2.90557
cg00355325	-2.26609
cg00355613	-4.58651
cg00356694	-5.23272
cg00356811	0.398207
cg00357221	-5.61579
cg00357958	-5.97127
cg00357971	-3.50921
cg00358132	-4.60992
cg00358442	3.01324
cg00359465	-1.76628
cg00359590	-1.04215
cg00359695	-3.43887
cg00360107	-0.635534
cg00360256	-2.52904
cg00360600	3.74487
cg00361562	-0.0280643
cg00364287	-6.08606
cg00365692	-1.88424
cg00365800	3.37426
cg00366685	-4.20921
cg00366850	0.902359
cg00367281	-3.65516
cg00368059	-1.66565
cg00369241	-5.26301
cg00369372	-2.43842
cg00370047	-2.38105
cg00370303	-1.44451
cg00370589	-2.43163
cg00371829	-4.03696
cg00372774	-5.40711
cg00373499	3.12326
cg00374377	-0.328215
cg00374672	-5.80617
cg00374927	-0.451721
cg00375146	-0.736388
cg00375608	-4.21346
cg00376022	2.74038
cg00376910	-4.26633
cg00376979	-3.24286
cg00378029	-4.89208
cg00378510	4.07924
cg00379648	2.50897
cg00381684	-2.55629
cg00382185	-2.91401
cg00382930	-1.43004
cg00384537	-4.15027
cg00384539	4.82954
cg00384910	-2.01304
cg00386456	-2.89214
cg00388556	-0.193301
cg00392156	-2.09953
cg00392396	-1.20294
cg00393585	-0.623958
cg00394303	-2.74616
cg00397635	2.61737
cg00397673	2.92958
cg00398510	0.764052
cg00399059	-1.26643
cg00401091	-2.70678
cg00401745	-2.00809
cg00401972	-3.44077
cg00402417	2.52764
cg00402533	0.744741
cg00402956	-0.985246
cg00403478	-2.0361
cg00403729	0.0616299
cg00405152	-3.43286
cg00406338	-2.4275
cg00408067	3.37054
cg00409309	-1.89966
cg00410753	-3.20507
cg00412294	-8.32094
cg00412425	3.49519
cg00413089	-1.46669
cg00414166	-1.1584
cg00414512	-2.10524
cg00414898	8.20605
cg00415263	4.10589
cg00415971	-3.51783
cg00416873	-5.39099
cg00417408	-1.9629
cg00418839	-2.25359
cg00419186	-0.776145
cg00419321	-5.90249
cg00419564	-3.08476
cg00420361	-2.64415
cg00420450	-3.24875
cg00420510	-2.36451
cg00421089	-1.91197
cg00421139	5.38563
cg00421612	-5.3915
cg00421624	-4.53124
cg00422699	-5.23053
cg00423030	-5.14627
cg00423153	4.94165
cg00423598	-4.45131
cg00425213	-1.85796
cg00425214	1.11988
cg00425918	2.55064
cg00428051	-1.50751
cg00428692	-4.16998
cg00429862	0.986958
cg00430155	-5.42673
cg00430559	-0.467924
cg00430895	-3.57617
cg00431187	5.44545
cg00431895	-0.75301
cg00432837	0.81588
cg00433770	-4.10099
cg00434573	4.08324
cg00435606	0.52089
cg00438026	-2.5559
cg00438616	-4.21137
cg00439261	-1.51759
cg00440980	-2.34568
cg00444059	-1.07252
cg00445475	-3.37817
cg00445755	0.499563
cg00446123	-2.21903
cg00448409	-1.08428
cg00448707	4.14742
cg00450571	-0.101514
cg00450784	3.07334
cg00453774	-2.17188
cg00454132	10.3452
cg00454274	-5.05694
cg00454290	-2.87316
cg00454447	-0.892651
cg00454577	2.80832
cg00455327	3.24028
cg00455424	5.70021
cg00455526	-2.05066
cg00457165	-2.05927
cg00457684	-2.75579
cg00457913	3.3206
cg00458317	-1.6453
cg00458454	-3.22819
cg00458965	3.6495
cg00459623	1.91815
cg00459909	-2.8221
cg00460235	0.00920892
cg00462168	3.16165
cg00462525	4.56244
cg00462951	4.97253
cg00463502	-2.32156
cg00464046	-1.35759
cg00464519	1.5198
cg00465975	-0.233095
cg00466334	5.04191
cg00466425	-3.42731
cg00466990	-0.887037
cg00467420	5.50289
cg00467513	-0.116689
cg00468400	-3.34785
cg00468455	-3.24855
cg00472691	-3.00634
cg00472801	6.56198
cg00473769	-4.91576
cg00474090	1.54038
cg00474723	-3.39071
cg00474746	-1.85453
cg00475883	-0.426309
cg00476305	-1.44113
cg00479240	4.42477
cg00480389	3.8548
cg00480850	-2.33908
cg00481457	1.99229
cg00481644	4.78703
cg00482802	-2.12045
cg00482804	-1.93837
cg00483039	0.135993
cg00484597	-1.75617
cg00486340	5.9997
cg00486564	-0.540972
cg00487870	2.35417
cg00490406	-4.39999
cg00490583	-1.29358
cg00491021	-2.62979
cg00491927	-3.00122
cg00493422	-6.28689
cg00495775	3.90306
cg00498772	1.13173
cg00499277	-0.540849
cg00499475	5.46579
cg00501482	-1.63768
cg00501869	-5.73602
cg00501919	-1.19568
cg00502099	-1.94256
cg00502665	-2.49825
cg00503383	4.90089
cg00505045	4.23337
cg00505093	-5.46388
cg00506062	-2.48746
cg00506482	-1.95879
cg00506913	0.259344
cg00507154	-3.60908
cg00507227	1.73202
cg00508604	-0.399261
cg00510011	1.75223
cg00510111	3.32213
cg00511334	-2.83005
cg00511596	1.3861
cg00512404	-1.74469
cg00513169	-2.06008
cg00514268	4.57222
cg00514609	-2.45821
cg00515352	-2.45793
cg00515457	2.41833
cg00515669	-1.0228
cg00515954	-3.25512
cg00516678	-0.698967
cg00516966	-2.35498
cg00518386	4.30558
cg00518878	-1.40305
cg00519069	-5.57815
cg00519397	-2.88199
cg00519553	-1.79511
cg00520380	-0.236925
cg00522403	-0.45201
cg00522883	-2.85351
cg00524310	4.12469
cg00524486	-3.82924
cg00524814	-0.807691
cg00525277	-6.29253
cg00525681	3.14356
cg00525823	4.67606
cg00526088	-1.26243
cg00528016	-0.558935
cg00528453	-1.76003
cg00528572	1.25403
cg00529256	2.49313
cg00530448	0.215609
cg00530925	2.69293
cg00531009	-0.957375
cg00531978	-1.71526
cg00532157	2.13798
cg00532656	-3.02293
cg00532802	-2.93367
cg00533825	-0.422933
cg00538458	-6.55477
cg00540544	-3.04922
cg00542351	-1.11253
cg00542604	2.33011
cg00543751	-5.77838
cg00543976	-1.8418
cg00544337	-2.98448
cg00544449	2.30868
cg00545487	-2.34702
cg00546113	-2.88105
cg00546147	-3.12431
cg00546307	-5.1936
cg00547077	-2.15076
cg00547103	-2.1862
cg00547161	2.41498
cg00547441	4.01895
cg00548552	-2.32394
cg00548708	3.78779
cg00550040	-2.79248
cg00551487	-1.87328
cg00551679	6.14611
cg00551954	-1.73411
cg00552684	-3.59978
cg00553195	-2.11712
cg00553527	-4.7258
cg00554539	-1.25237
cg00558219	4.22323
cg00558804	-0.487453
cg00560277	5.13124
cg00560531	-1.52331
cg00560793	4.00866
cg00561158	-3.79383
cg00562118	0.38856
cg00562553	2.05146
cg00563229	-1.62793
cg00563566	0.482117
cg00564426	-0.287714
cg00565348	3.89605
cg00565412	-0.887712
cg00566759	4.56349
cg00567043	-4.81285
cg00567190	0.494399
cg00567696	7.36
cg00567703	6.55531
cg00569447	7.42585
cg00570518	-3.80248
cg00572387	-4.87182
cg00572586	-5.33313
cg00573857	-1.2612
cg00575744	-2.82904
cg00575791	-0.483783
cg00576774	-2.31824
cg00577182	2.51662
cg00577202	-1.94943
cg00577449	-3.1259
cg00577560	-4.02703
cg00578032	2.33612
cg00578220	-2.35986
cg00578304	-5.77116
cg00578917	8.20459
cg00579036	-7.36358
cg00579250	3.69398
cg00579423	-8.55847
cg00580022	-0.436112
cg00580715	-1.36619
cg00580978	3.71457
cg00581063	3.37298
cg00581130	-1.29548
cg00583426	-0.130314
cg00583526	-2.08294
cg00586817	6.2924
cg00587009	3.57819
cg00587613	-2.81135
cg00587922	-1.94807
cg00589371	7.06053
cg00589850	-5.41376
cg00590029	2.22719
cg00590039	-2.95742
cg00590620	-1.86919
cg00590639	3.52376
cg00591333	-4.79389
cg00591471	-0.788566
cg00591515	-0.670023
cg00591844	5.37784
cg00592903	-0.723689
cg00593536	3.89149
cg00594011	1.9223
cg00594228	-2.62215
cg00595237	3.38567
cg00595982	-3.43393
cg00596207	-1.13166
cg00596687	-4.24476
cg00597687	4.62861
cg00597876	2.7324
cg00598766	-3.30557
cg00599770	1.96061
cg00599812	-3.85263
cg00600029	0.449441
cg00600454	5.33811
cg00600465	-5.47911
cg00601486	-0.776678
cg00601711	-5.20624
cg00601751	-1.2573
cg00603172	1.24397
cg00603871	-1.81245
cg00605038	-2.05514
cg00606312	-1.97434
cg00606841	0.695957
cg00606914	-1.31357
cg00606952	-5.31119
cg00607051	-5.45553
cg00607521	-3.21666
cg00607627	-0.923043
cg00608008	2.50677
cg00608334	-2.64559
cg00609731	2.14923
cg00610310	-6.73811
cg00610692	-0.244196
cg00613224	-1.83967
cg00613752	4.14342
cg00616129	6.30523
cg00617292	-3.07789
cg00617691	-2.08874
cg00619041	-1.11119
cg00619976	-4.67603
cg00621247	-2.84028
cg00622010	-0.313225
cg00622128	-0.881661
cg00622595	3.46679
cg00622658	0.193447
cg00624418	-5.15925
cg00625517	-3.79884
cg00626110	2.26282
cg00627998	-0.842613
cg00628228	-0.155009
cg00632188	-1.70565
cg00633015	-1.25883
cg00633062	-4.54306
cg00634189	-2.13086
cg00636194	-2.52311
cg00637687	4.53516
cg00638021	-3.07497
cg00639517	-1.63951
cg00640456	-1.83042
cg00641873	0.0539727
cg00642359	2.24992
cg00642460	-3.66572
cg00643111	-1.40791
cg00643392	-2.0246
cg00643557	-1.51872
cg00643829	-3.04829
cg00644823	2.55636
cg00645339	-0.699961
cg00646241	-4.92596
cg00646731	1.73565
cg00647063	3.74508
cg00647233	-2.73337
cg00647317	-3.75735
cg00647658	-1.41715
cg00647917	-1.19636
cg00649377	-3.46121
cg00650911	-4.61887
cg00654322	-0.45427
cg00655982	-4.49196
cg00656728	-1.74631
cg00656881	0.0436197
cg00657529	-1.31729
cg00658082	3.9365
cg00658405	-3.01148
cg00658413	0.164931
cg00659919	-3.01236
cg00659931	-3.69603
cg00660737	-1.60249
cg00661399	-7.56852
cg00661970	4.09498
cg00663077	2.9766
cg00664730	-4.82903
cg00666105	-2.30068
cg00666422	-5.50488
cg00667298	-4.42924
cg00667647	2.576
cg00667751	6.06029
cg00667862	0.129905
cg00668638	1.34617
cg00668852	-2.3374
cg00671386	-4.69695
cg00673059	-2.9961
cg00673286	5.8199
cg00673365	-0.386082
cg00674365	-4.58617
cg00674807	-5.04874
cg00675156	-2.97315
cg00675891	-5.31186
cg00676833	-1.44928
cg00677360	-5.05228
cg00677574	-1.91435
cg00678236	-2.16854
cg00678539	-3.33281
cg00680446	-2.00444
cg00680696	-1.12592
cg00681018	5.43593
cg00681103	-1.42342
cg00682038	-4.64085
cg00682734	0.395909
cg00683788	-0.420351
cg00684125	4.22995
cg00685014	-6.06297
cg00685216	-5.48847
cg00685291	-2.49108
cg00685614	-11.0076
cg00685976	-5.16238
cg00687551	3.80619
cg00688447	2.38974
cg00688539	-1.85122
cg00689340	4.56565
cg00690402	4.93789
cg00691965	0.359436
cg00692611	2.3981
cg00692774	-3.16669
cg00694520	-6.63422
cg00695416	-1.20645
cg00695799	-5.77287
cg00695955	-1.92695
cg00697440	0.0608515
cg00697559	-1.97522
cg00697668	-1.89898
cg00697672	-6.70763
cg00697916	3.71879
cg00698413	-5.32707
cg00698535	4.18471
cg00698688	-2.81494
cg00699945	1.96212
cg00700485	3.11797
cg00700728	-4.05866
cg00701456	-2.5963
cg00701692	3.92069
cg00701706	-2.66421
cg00701741	3.99651
cg00701946	-4.38455
cg00702008	2.49994
cg00702126	-2.67042
cg00703513	-2.04842
cg00703557	-1.47882
cg00704554	-1.19015
cg00704970	-3.72062
cg00705576	0.997661
cg00705600	-1.92332
cg00705992	5.67277
cg00706570	-5.68655
cg00706914	0.433052
cg00707427	-2.81532
cg00711072	5.11118
cg00711090	-2.48462
cg00711496	-5.87447
cg00712857	0.374876
cg00712943	-2.20135
cg00713925	-2.45025
cg00713939	-1.70214
cg00714377	-4.30227
cg00714725	4.51378
cg00716083	-2.92665
cg00716470	4.37093
cg00718400	-4.33838
cg00718518	-1.91846
cg00719626	-4.99889
cg00720047	-2.93991
cg00720429	-1.70682
cg00720475	2.82163
cg00721530	5.80664
cg00721819	-1.58885
cg00725919	-2.22881
cg00727287	-1.90918
cg00727912	-1.46235
cg00728602	-2.36442
cg00729133	-4.60862
cg00729314	0.490789
cg00729894	0.998162
cg00731683	-2.5876
cg00731944	-1.60529
cg00732815	-2.73313
cg00733780	5.16973
cg00735257	-0.947249
cg00735923	1.47183
cg00735962	2.82312
cg00736523	5.06387
cg00737571	2.54625
cg00739593	3.42544
cg00739778	-7.16195
cg00740020	-1.63267
cg00741609	1.64037
cg00741900	4.48181
cg00744656	1.9721
cg00745543	-3.00181
cg00745725	3.35288
cg00747619	2.0909
cg00747944	4.4728
cg00748092	-3.18015
cg00748195	-2.3241
cg00748431	-1.95346
cg00748432	-2.95626
cg00748903	2.16889
cg00751332	4.94107
cg00752376	4.96437
cg00754947	-0.200573
cg00755130	-0.95228
cg00756887	-0.620599
cg00756943	-4.34496
cg00758854	-5.48331
cg00759420	-4.67895
cg00759573	-2.55539
cg00760681	-1.27844
cg00762160	2.91717
cg00763594	-5.17456
cg00764612	-3.51106
cg00764632	-2.27712
cg00764652	0.228856
cg00765312	4.83344
cg00765428	0.0817572
cg00765705	-7.01398
cg00765783	-0.0135737
cg00766220	2.89902
cg00767058	-2.00143
cg00767496	-3.1538
cg00767503	-2.11567
cg00767581	2.00605
cg00768409	1.09552
cg00769843	0.446331
cg00770317	-5.19508
cg00773818	0.70922
cg00774005	-1.74853
cg00774077	-3.75611
cg00774102	-2.51943
cg00774550	-3.71877
cg00775425	-2.53934
cg00777162	1.40765
cg00777198	-6.89504
cg00777271	-1.8068
cg00777636	-0.857103
cg00777689	4.66667
cg00779476	0.719748
cg00780845	0.225202
cg00782355	-1.52625
cg00782811	-2.43599
cg00783104	-3.7657
cg00788864	-5.13399
cg00790020	3.3749
cg00790098	1.92762
cg00791712	-2.78836
cg00791868	-2.84552
cg00794813	-0.162102
cg00794911	-4.04999
cg00795024	1.91424
cg00795248	4.28684
cg00795815	-7.20612
cg00795825	-3.14069
cg00795927	-2.72382
cg00797152	-1.35712
cg00797651	1.43947
cg00800997	-1.70384
cg00802728	2.85462
cg00803179	-0.219271
cg00804043	-0.211841
cg00804078	-4.88466
cg00804179	-3.41314
cg00804392	-1.69402
cg00804628	3.33741
cg00805619	-4.69658
cg00805867	-2.70655
cg00806239	-6.4581
cg00807464	-6.05472
cg00808844	0.0785744
cg00810055	-4.36894
cg00810133	-2.11966
cg00810161	-3.65952
cg00810908	-2.72465
cg00812246	-2.13232
cg00812299	-1.08636
cg00812799	2.95393
cg00813267	-2.54031
cg00814898	-1.21982
cg00815091	-2.93139
cg00815399	-3.87296
cg00815593	-5.77943
cg00816177	-2.21473
cg00816609	0.116954
cg00816880	-1.47463
cg00817731	-2.18624
cg00818336	-3.6982
cg00818872	0.274969
cg00821341	1.8579
cg00822399	2.54342
cg00822451	-1.36296
cg00822495	3.09739
cg00822840	3.86171
cg00825734	-5.04933
cg00827519	-0.334757
cg00828709	-4.47809
cg00828762	-0.298419
cg00829961	5.99287
cg00830029	-1.6551
cg00830526	-3.3926
cg00830735	-2.74308
cg00831247	-2.07773
cg00831735	-1.37822
cg00832555	-0.40846
cg00833795	-2.40369
cg00835193	5.92141
cg00837537	-1.94568
cg00839132	-6.01445
cg00840332	-4.3403
cg00840597	-4.32775
cg00841408	-3.37406
cg00841436	-0.273224
cg00841725	-0.504018
cg00841988	-5.57198
cg00842918	-2.16364
cg00844821	-1.55934
cg00844901	-7.60334
cg00845742	-1.71736
cg00846036	-1.99885
cg00846539	-1.45398
cg00847656	-3.81906
cg00848167	4.122
cg00848283	-2.80735
cg00848374	-2.47552
cg00848997	-5.3778
cg00849183	4.52983
cg00850109	1.49473
cg00850505	-0.0668603
cg00851770	0.0489752
cg00852398	2.90117
cg00852595	-5.76925
cg00853103	6.98682
cg00853445	-2.32437
cg00855466	-4.12896
cg00856952	-1.79177
cg00860641	-4.3744
cg00861772	-1.24512
cg00862039	-2.65259
cg00862116	3.66058
cg00862408	-1.98028
cg00862588	-4.20726
cg00864171	-4.63597
cg00864334	-1.59189
cg00864551	-2.70838
cg00865356	6.09517
cg00865849	4.94795
cg00868383	-3.65752
cg00869039	0.105648
cg00871487	7.98541
cg00872984	-3.74349
cg00873050	-2.69318
cg00873648	4.60878
cg00873659	-4.11065
cg00873953	-1.94511
cg00875272	2.41564
cg00875511	3.53437
cg00875983	-1.19877
cg00880741	0.631119
cg00884040	9.49461
cg00884221	-1.59315
cg00885904	-1.72174
cg00885918	-4.24647
cg00886996	-3.25187
cg00887814	3.28233
cg00888162	1.97636
cg00888479	-1.65954
cg00888720	0.584536
cg00890774	1.37548
cg00893471	3.37425
cg00898102	-1.72881
cg00899160	-1.61864
cg00899907	-2.40188
cg00900444	-2.19072
cg00900628	0.474664
cg00901687	-3.04974
cg00901765	5.36892
cg00901843	-0.193547
cg00901940	-6.33857
cg00902636	2.72464
cg00903099	4.17813
cg00904122	0.308679
cg00904483	-0.774774
cg00904966	-2.70294
cg00905220	-4.94804
cg00905936	4.52212
cg00906105	-3.28835
cg00906130	6.11263
cg00907732	4.57356
cg00908271	-1.66328
cg00909232	-2.46615
cg00910015	-2.68508
cg00910695	0.805481
cg00911370	-2.67111
cg00911376	-1.83944
cg00912625	4.95102
cg00912926	-2.51389
cg00913949	6.78386
cg00915831	0.598799
cg00917156	1.65033
cg00917847	-5.03784
cg00919014	-2.43366
cg00919055	2.20301
cg00920126	-2.68551
cg00920162	-2.39281
cg00920348	-0.7807
cg00921309	-3.35818
cg00922271	-2.85286
cg00922363	-2.91444
cg00922748	-3.19897
cg00924796	2.41151
cg00925722	-1.57834
cg00926285	-2.1691
cg00926400	4.6774
cg00927554	7.23025
cg00927594	3.15211
cg00928167	3.07863
cg00929855	-2.91318
cg00930615	-1.44518
cg00930628	-3.0763
cg00930873	3.12765
cg00931418	-1.02208
cg00931944	-1.48296
cg00933210	0.718589
cg00933603	-3.41477
cg00933692	-0.84212
cg00933924	-2.44791
cg00934864	1.00797
cg00935328	0.808343
cg00936309	-2.92119
cg00936733	-0.0482888
cg00937012	-5.23021
cg00937175	2.05614
cg00938429	-6.33763
cg00939495	3.41769
cg00942293	-3.19849
cg00942920	-3.05247
cg00943186	2.01987
cg00944227	-4.01974
cg00944421	5.21671
cg00945108	-3.44061
cg00946479	-0.349594
cg00946491	-4.93814
cg00946979	-3.91174
cg00947599	-6.59643
cg00948275	2.18826
cg00949753	3.87169
cg00950265	2.9124
cg00950809	-2.83334
cg00952322	-3.49463
cg00953480	-0.94161
cg00954769	-2.9291
cg00955482	4.0892
cg00955780	2.24278
cg00955867	-2.56888
cg00956459	-4.30353
cg00957002	-3.97792
cg00957325	-3.04235
cg00959249	3.83594
cg00960395	0.656456
cg00961792	-6.09241
cg00963044	0.633707
cg00963169	6.04681
cg00966255	1.87636
cg00966405	-3.05724
cg00966974	-2.43813
cg00967637	-0.144783
cg00967809	-2.67785
cg00967884	3.78309
cg00968538	-2.66232
cg00968541	-3.27933
cg00969446	0.516491
cg00970313	3.03599
cg00971369	-4.95724
cg00971789	2.99291
cg00973677	0.134734
cg00974149	0.0681048
cg00974941	1.38621
cg00976080	-2.71734
cg00976340	-2.36242
cg00976453	-0.314211
cg00978102	-0.267518
cg00978584	-3.39445
cg00979223	-2.98914
cg00980287	-3.05315
cg00980772	0.39599
cg00980978	2.81506
cg00982548	1.91912
cg00983899	-4.59049
cg00983956	4.0073
cg00985247	-1.70406
cg00985591	-2.97492
cg00986520	-3.8053
cg00986742	-4.20774
cg00987015	-4.10881
cg00988247	3.44021
cg00988435	-2.03915
cg00989492	4.18906
cg00989853	3.90431
cg00991875	0.251736
cg00992850	3.69402
cg00995133	-2.40816
cg00995253	-7.22603
cg00995577	-2.50607
cg00996986	-3.74059
cg00997551	2.8632
cg00998146	0.44132
cg00998539	-3.04535
cg00998782	-6.61219
cg01000248	0.0680826
cg01000408	-1.30286
cg01000602	-3.9686
cg01002264	-5.9658
cg01002284	0.405704
cg01002381	3.94353
cg01002529	1.06796
cg01002560	-1.54485
cg01003448	5.28843
cg01003803	4.93797
cg01003959	-2.02255
cg01006126	-4.18962
cg01006503	-3.36386
cg01007828	1.36659
cg01008023	-2.80853
cg01008256	-6.44342
cg01010839	-2.76687
cg01011453	-1.39452
cg01011530	-5.18835
cg01011748	0.591037
cg01012089	1.45284
cg01014615	3.48624
cg01015652	-1.8087
cg01016405	-1.76655
cg01016521	-1.45063
cg01016662	-1.79252
cg01017349	-2.8801
cg01020744	3.87326
cg01020801	0.323598
cg01021224	-0.874082
cg01021431	-2.89357
cg01021952	-2.98427
cg01022121	-2.79869
cg01022219	4.4065
cg01022670	-6.90144
cg01023759	-1.17296
cg01023787	-2.77073
cg01024168	2.3911
cg01024247	-4.83616
cg01024455	-1.6604
cg01024792	-1.21074
cg01025095	-3.50567
cg01025283	-2.09974
cg01025836	-3.38086
cg01027209	0.206584
cg01029627	1.39366
cg01029638	-0.92874
cg01030121	8.00983
cg01030973	-3.22989
cg01031441	3.40288
cg01032200	-2.87927
cg01034217	6.23348
cg01035038	-1.36399
cg01035160	5.3681
cg01035238	-0.552727
cg01035472	-2.51897
cg01036205	-7.56984
cg01036732	-2.25687
cg01040189	-2.82636
cg01040727	-1.11832
cg01041449	-1.75568
cg01042368	-4.12734
cg01042424	-2.99255
cg01043845	4.14826
cg01044637	-1.61063
cg01044961	3.35336
cg01045118	1.89509
cg01045635	-1.22667
cg01046026	-3.0903
cg01046287	-1.2654
cg01046604	-2.1556
cg01046703	-0.539678
cg01047124	-2.37739
cg01047586	2.64764
cg01047631	5.97941
cg01047748	-4.65077
cg01048107	1.77522
cg01049530	8.60436
cg01049678	-2.24423
cg01050736	-3.58172
cg01050885	0.585298
cg01051200	-0.0179816
cg01051545	-2.56308
cg01052636	-4.74434
cg01053087	5.33055
cg01054454	-3.16173
cg01054622	-2.6524
cg01054891	0.797077
cg01058896	-2.89731
cg01059743	3.52304
cg01060059	-2.63506
cg01060861	3.01041
cg01061424	-0.20766
cg01062109	-1.93742
cg01062247	-4.82584
cg01062834	6.045
cg01063579	-1.7896
cg01064307	4.87487
cg01064749	0.0110786
cg01064758	-2.32402
cg01064918	-0.46116
cg01068601	-3.74456
cg01069159	5.09288
cg01070209	5.1894
cg01070854	4.59445
cg01071770	-6.23808
cg01075915	-2.77226
cg01076459	-4.2044
cg01076541	-2.04744
cg01076971	-2.90755
cg01077039	0.0134096
cg01077058	-4.24664
cg01077102	-2.67686
cg01077915	-5.89057
cg01078197	5.02556
cg01078434	-4.34204
cg01080924	-4.13653
cg01082512	0.222521
cg01084566	-2.29615
cg01084722	-3.33058
cg01085224	-0.655964
cg01085837	6.76107
cg01086446	2.76383
cg01086490	1.73401
cg01087008	-2.76553
cg01087239	-3.95228
cg01087690	-2.19398
cg01087881	-6.52963
cg01088382	1.38378
cg01089702	-3.75927
cg01089914	8.43663
cg01090609	1.93509
cg01092561	-3.07619
cg01093028	-2.6877
cg01094192	-1.6178
cg01096398	-0.118369
cg01097881	3.60696
cg01098981	-1.884
cg01100175	-2.31392
cg01101619	-0.858623
cg01101742	0.946213
cg01102073	5.64103
cg01104047	4.83147
cg01104073	-1.88019
cg01104208	-3.46281
cg01106114	-3.92245
cg01106410	-0.324419
cg01106926	2.02131
cg01109169	7.03294
cg01109227	-0.862514
cg01110618	-4.15522
cg01112020	-4.78781
cg01112401	0.0235868
cg01113099	-1.28543
cg01113435	-1.52096
cg01114163	-0.850017
cg01114937	5.90034
cg01117170	-0.122693
cg01119169	-0.69084
cg01119512	-2.03597
cg01120132	-6.03043
cg01120173	-5.8533
cg01122302	5.85159
cg01122415	-4.74949
cg01123334	8.52162
cg01123353	-2.38684
cg01124420	-0.350958
cg01124575	-1.27712
cg01128044	-1.98055
cg01128221	-1.02247
cg01128482	4.14466
cg01128566	6.25995
cg01129459	1.1091
cg01129674	2.43468
cg01129966	0.0134155
cg01132407	0.792843
cg01132522	-1.6035
cg01134987	-3.33088
cg01137401	5.27055
cg01138020	-0.618968
cg01138305	-1.93261
cg01138867	7.78203
cg01138981	1.05305
cg01140244	-3.03929
cg01140515	2.06062
cg01141459	-3.23573
cg01141838	3.27877
cg01141940	9.0069
cg01142302	-3.49267
cg01143097	-4.60112
cg01144086	-2.80901
cg01144283	-0.529818
cg01144693	1.17801
cg01145054	2.2291
cg01145430	0.811438
cg01147550	0.198889
cg01148127	-2.49554
cg01149154	-1.59808
cg01149641	1.50246
cg01150270	5.88054
cg01151886	-2.97661
cg01152019	4.2547
cg01152056	-5.43275
cg01152688	-5.9248
cg01152986	-0.729758
cg01155012	-6.22812
cg01156295	-5.17142
cg01157470	-0.514941
cg01157951	-1.65697
cg01158469	-4.70419
cg01159283	-2.57979
cg01159543	-0.0424846
cg01160452	-1.44264
cg01160882	1.38746
cg01168235	-1.94517
cg01168865	1.31891
cg01168962	-1.9166
cg01169021	3.46334
cg01170045	3.4038
cg01171355	-0.0880695
cg01171579	-0.508042
cg01171839	-1.80361
cg01172082	-2.68097
cg01172682	2.82566
cg01173332	-3.03451
cg01174386	-3.53308
cg01175020	2.05771
cg01175610	-3.47128
cg01176150	-3.50445
cg01176363	3.17557
cg01176458	0.198131
cg01176516	-4.46226
cg01176915	-0.74374
cg01177854	2.38876
cg01178040	-3.18136
cg01178680	9.02991
cg01179696	-2.21714
cg01181259	-2.41089
cg01181416	-3.35438
cg01181898	-0.384498
cg01182645	-2.68261
cg01182661	-3.525
cg01182863	-4.75109
cg01183510	2.19603
cg01184520	-0.452527
cg01184907	-3.56653
cg01185223	-2.68649
cg01185626	-1.09631
cg01188753	6.46906
cg01189038	-2.43095
cg01189244	-1.75351
cg01189638	-2.32183
cg01190330	-0.379751
cg01191774	-2.98342
cg01192040	4.82106
cg01192538	0.0818913
cg01193403	-1.90889
cg01193690	1.98007
cg01194674	-2.23088
cg01195246	2.10279
cg01195404	-1.56163
cg01196517	3.93509
cg01196950	2.74711
cg01197526	-4.10274
cg01199628	-2.00385
cg01202150	4.51227
cg01202296	-3.83146
cg01202666	4.10267
cg01204391	3.93833
cg01205058	-3.16018
cg01205241	-5.02633
cg01205338	-2.55967
cg01206071	1.74282
cg01207600	0.721168
cg01207684	-7.96001
cg01207974	3.68016
cg01208224	-2.05474
cg01209635	-1.56214
cg01210325	-3.7815
cg01211283	-2.3851
cg01211906	-2.79132
cg01212089	-0.170571
cg01213381	4.17814
cg01214847	-1.51605
cg01217071	-3.02092
cg01218619	-2.10059
cg01219924	-2.61894
cg01220257	3.79868
cg01220564	-1.5092
cg01221610	-1.23399
cg01224554	-3.90307
cg01224715	0.0723293
cg01225698	2.68215
cg01226614	-1.94966
cg01227696	-4.92179
cg01229421	-4.83691
cg01229506	-2.14572
cg01229562	-1.84097
cg01229860	1.82487
cg01231735	2.84463
cg01232511	-3.01261
cg01232552	-4.12617
cg01232726	-4.31963
cg01234133	-3.01592
cg01234610	-2.95882
cg01234984	-5.91187
cg01236063	6.28266
cg01237263	-1.76945
cg01238234	-1.9736
cg01239922	-7.12188
cg01240089	-0.397609
cg01240369	-3.51742
cg01240444	5.00669
cg01240599	-4.00046
cg01240795	2.19107
cg01241218	2.85577
cg01241758	-2.40749
cg01242354	-1.6327
cg01242576	-1.6834
cg01242872	-1.88212
cg01243330	-2.97768
cg01244015	-5.20849
cg01244270	3.67191
cg01244342	-1.92227
cg01244514	-3.69059
cg01245988	-3.07027
cg01247683	-2.62468
cg01247747	-4.92347
cg01247919	-4.20019
cg01248928	-6.42344
cg01249360	-0.51362
cg01249659	-1.03224
cg01250643	-3.79145
cg01251548	3.06915
cg01251603	-0.74058
cg01251620	-3.35493
cg01251971	-3.02989
cg01252998	-2.46181
cg01254505	-3.58665
cg01254948	1.90981
cg01255591	-3.22556
cg01256539	-0.174846
cg01257309	1.46534
cg01257828	5.12587
cg01258751	0.875697
cg01259156	-1.76758
cg01261007	5.37307
cg01262290	-1.7982
cg01263292	5.73642
cg01263532	1.5504
cg01263624	-1.90097
cg01263833	-3.00579
cg01263942	-4.19756
cg01264106	-5.30775
cg01266985	-2.29382
cg01268824	3.90915
cg01270100	2.56426
cg01270444	-4.3917
cg01271034	-5.39622
cg01273232	3.86746
cg01273354	-5.63798
cg01275887	-1.76791
cg01276169	-2.52468
cg01277372	3.01744
cg01277438	-0.64138
cg01278873	3.46935
cg01281157	5.20726
cg01281231	-3.2886
cg01281285	0.928052
cg01281904	2.51684
cg01281911	2.84799
cg01283246	6.12617
cg01283300	2.23841
cg01283332	-4.02866
cg01284527	-1.9689
cg01285706	-0.791071
cg01286631	-2.1839
cg01287088	-2.47883
cg01287173	-5.2778
cg01287476	3.45788
cg01287975	7.01408
cg01289194	-0.306776
cg01289206	-1.05208
cg01290009	-4.6696
cg01291920	-0.0548009
cg01294263	1.39123
cg01294327	4.40932
cg01295203	7.15282
cg01295631	-3.1968
cg01296360	-5.2929
cg01297191	5.31261
cg01297670	3.97704
cg01299259	-0.381465
cg01302245	-0.82331
cg01302410	-3.32583
cg01302656	-1.40486
cg01302668	2.10713
cg01303008	-0.213631
cg01303141	-2.73313
cg01303723	1.57573
cg01304198	-2.31971
cg01304461	-3.17802
cg01305421	-5.5156
cg01305981	-0.280445
cg01306588	-4.89125
cg01306688	-5.57325
cg01307507	-0.524423
cg01307684	6.58721
cg01307730	0.252626
cg01308258	3.65436
cg01308827	-4.24373
cg01309013	-2.17384
cg01310029	-5.85006
cg01310557	-3.54396
cg01311181	-4.18001
cg01311360	1.37578
cg01311802	-3.23062
cg01313732	-5.99729
cg01314391	2.60309
cg01316516	-2.82123
cg01316659	-6.38109
cg01318823	-1.4439
cg01319471	-1.48767
cg01319593	-2.31662
cg01319701	-3.8826
cg01321500	-5.58208
cg01321872	-1.11809
cg01321962	-7.27329
cg01322405	-2.41616
cg01322975	4.33281
cg01323542	-4.36357
cg01324200	-1.47799
cg01324474	-2.21359
cg01324779	-3.25544
cg01325754	2.08201
cg01326836	1.81251
cg01326874	3.2529
cg01327047	-1.90128
cg01327347	-2.53488
cg01329005	-4.66252
cg01329789	-2.86174
cg01331754	-2.14873
cg01332054	2.83676
cg01333080	-2.34721
cg01333535	-5.80347
cg01336781	4.18236
cg01337207	-7.61902
cg01338084	-2.43312
cg01338924	2.73746
cg01340542	4.67303
cg01341170	0.0539192
cg01341572	-0.984115
cg01342196	-4.96466
cg01342981	2.72946
cg01343363	-5.00615
cg01344171	2.82108
cg01344644	-0.250119
cg01345315	5.93943
cg01348086	-4.19677
cg01348229	-1.38196
cg01349478	-3.63179
cg01349792	-2.07601
cg01349853	-1.43514
cg01350190	-1.60385
cg01350330	-3.19696
cg01350686	-4.24499
cg01351032	-4.42651
cg01351072	-3.81609
cg01351822	-6.87019
cg01351992	-4.84529
cg01352090	-4.8607
cg01353064	-1.85449
cg01353464	-0.555632
cg01353946	-3.69897
cg01354632	-3.3746
cg01355282	-6.61551
cg01357292	-4.45921
cg01360618	5.89951
cg01360627	-3.74664
cg01360661	-3.67353
cg01361021	-2.24484
cg01361354	-0.1606
cg01361954	-2.49355
cg01361990	1.66093
cg01362243	3.52152
cg01364625	-1.80153
cg01365152	-2.28108
cg01366416	0.25895
cg01366419	4.40147
cg01366510	-3.88577
cg01367204	-3.48831
cg01367322	-0.915755
cg01367324	-1.14375
cg01367328	-5.61192
cg01368872	-3.23721
cg01370643	2.71992
cg01371072	3.95824
cg01371631	-0.205812
cg01372694	-2.98971
cg01374787	-3.43498
cg01375262	-7.15512
cg01375574	4.52398
cg01378182	-1.97656
cg01381301	-2.89645
cg01381367	-5.083
cg01381678	4.95515
cg01381846	1.85151
cg01384111	-3.26375
cg01384488	3.77983
cg01385063	-1.50111
cg01386424	4.07055
cg01386425	2.43952
cg01387036	-4.75642
cg01387102	2.38187
cg01387743	-4.2879
cg01388757	-2.24062
cg01389445	1.89783
cg01389761	-2.59002
cg01390574	1.20429
cg01391437	-4.58073
cg01391662	10.6908
cg01392007	-8.53152
cg01392180	-6.0021
cg01393985	-3.37232
cg01394199	-2.16369
cg01394390	-2.73666
cg01396022	-2.4699
cg01396157	-1.07331
cg01396567	7.10477
cg01398125	0.0682578
cg01398941	-6.53349
cg01400822	-1.32608
cg01402832	-0.781572
cg01404163	2.02743
cg01404873	2.6064
cg01404893	-5.23034
cg01405040	5.13391
cg01406482	-1.99243
cg01407419	-4.38085
cg01408508	8.57021
cg01408663	-4.48645
cg01413582	-4.31784
cg01414185	4.79912
cg01414726	0.286678
cg01416712	3.2868
cg01417569	4.69184
cg01418856	-3.18037
cg01419831	4.59432
cg01421119	1.39557
cg01422476	2.80029
cg01422683	-4.39864
cg01423389	-0.945217
cg01424107	3.82993
cg01424281	4.57846
cg01425023	0.106771
cg01425836	-4.05593
cg01426917	-3.29419
cg01427567	-2.46201
cg01427575	-3.02618
cg01427685	-3.79387
cg01427909	0.173808
cg01428817	-3.04496
cg01429449	1.93873
cg01429662	5.5218
cg01430795	2.70487
cg01431057	0.701544
cg01432561	-0.262047
cg01433152	-5.53157
cg01433343	0.660086
cg01433583	5.11702
cg01434197	-3.15789
cg01435308	4.8446
cg01435574	3.36409
cg01435643	-5.11219
cg01436254	-1.46534
cg01436279	-2.7213
cg01436716	-1.31788
cg01436998	3.21304
cg01437781	-2.45018
cg01438123	-2.50396
cg01438174	-2.16451
cg01439264	1.49163
cg01439408	-1.92403
cg01439876	1.69742
cg01443426	-3.55261
cg01443755	-1.32627
cg01445395	3.92302
cg01446393	-3.33862
cg01447096	-2.59102
cg01447914	-5.47067
cg01447951	-3.73015
cg01448132	0.0329783
cg01451920	-2.48632
cg01454592	-2.33517
cg01456368	3.0742
cg01456517	-2.19183
cg01459132	1.30113
cg01459807	4.07165
cg01460536	-5.01875
cg01461254	-2.83348
cg01461410	6.83686
cg01462184	-0.596946
cg01462566	-2.53678
cg01462856	-2.95472
cg01464052	-2.86354
cg01464835	2.068
cg01466096	-1.63861
cg01466163	-1.69249
cg01466288	0.842682
cg01466328	-0.454118
cg01466631	-4.23919
cg01469887	3.6962
cg01471111	-3.055
cg01471265	0.266927
cg01471384	2.25841
cg01472101	-5.20906
cg01472299	5.61626
cg01472538	-1.25064
cg01472951	-0.37527
cg01474544	5.64804
cg01479232	-2.07519
cg01481879	-2.67458
cg01482645	5.09606
cg01483656	6.86722
cg01485117	-2.32097
cg01485177	-3.09743
cg01485548	-4.54579
cg01485975	-4.3974
cg01486023	2.93781
cg01486558	-4.70567
cg01487641	3.67688
cg01487961	-5.4121
cg01488362	-2.784
cg01489225	3.89713
cg01490004	-4.05696
cg01492330	-5.76424
cg01492538	-2.67066
cg01493621	-2.20266
cg01493678	-2.88885
[truncated: 31,374 more rows]

## Sheet: 026
probe_id	median_change
cg00000321	3.43182
cg00002224	-3.58036
cg00004996	3.67954
cg00005112	2.14763
cg00008036	4.86607
cg00010742	4.05743
cg00010853	-5.03571
cg00012692	5.03053
cg00012701	-2.53835
cg00014203	5.43323
cg00014998	5.68271
cg00016913	-2.2822
cg00018024	2.40866
cg00020348	-1.01066
cg00021540	-2.48213
cg00023345	2.13651
cg00025647	4.30275
cg00026703	4.46777
cg00028135	-3.29814
cg00028211	2.79777
cg00028487	0.110967
cg00030420	0.170957
cg00030422	5.6643
cg00030508	3.91293
cg00031013	3.67737
cg00031187	0.59446
cg00031779	2.16923
cg00034076	4.16268
cg00036408	2.80596
cg00037856	0.464681
cg00039176	1.61938
cg00039441	-0.321584
cg00040312	4.70442
cg00041666	-2.90028
cg00043788	2.47722
cg00044665	-2.72741
cg00045275	-3.79586
cg00045753	1.02518
cg00046336	1.81453
cg00048370	-3.2514
cg00048832	0.682524
cg00049047	3.10849
cg00049664	3.88213
cg00049729	-0.904525
cg00051179	1.59844
cg00051595	-2.67625
cg00052578	-2.71859
cg00052665	-3.29776
cg00052772	1.027
cg00052932	-1.78413
cg00053261	-0.538073
cg00055679	1.12965
cg00056280	2.82927
cg00056676	3.05131
cg00063174	5.65485
cg00064733	-5.0892
cg00065726	6.72263
cg00065764	2.35169
cg00068745	-4.15031
cg00070318	0.765693
cg00070383	1.61973
cg00072689	4.78175
cg00073780	-1.53954
cg00073837	3.26116
cg00074145	4.71285
cg00074174	4.57608
cg00074244	-0.618505
cg00075967	5.85903
cg00076307	3.99589
cg00077104	0.303293
cg00078456	1.50765
cg00081270	5.75742
cg00082770	1.07808
cg00082939	2.63605
cg00084432	-2.01944
cg00085123	2.82488
cg00085448	-4.5601
cg00087368	1.75433
cg00087799	-0.20787
cg00088183	3.20575
cg00089091	2.83002
cg00089384	-6.85214
cg00089486	1.67986
cg00089915	-1.76292
cg00092287	-1.16507
cg00095859	-1.44613
cg00097146	5.0323
cg00097357	1.84447
cg00097432	-4.59538
cg00099240	3.78283
cg00099393	-3.2924
cg00099427	3.20373
cg00099976	3.09179
cg00100399	1.78492
cg00102033	1.72929
cg00104086	0.461906
cg00104131	-1.66407
cg00105628	2.54023
cg00107606	3.22096
cg00107682	4.38245
cg00109356	4.32134
cg00111823	1.88492
cg00113363	-2.36365
cg00118229	3.58309
cg00119181	3.89471
cg00121533	-4.80681
cg00123055	6.07604
cg00123090	-1.56066
cg00124684	-5.74562
cg00125300	-4.25631
cg00126261	4.73261
cg00126638	1.75311
cg00127505	0.423267
cg00128702	2.5323
cg00130039	0.778795
cg00138101	3.07263
cg00142072	4.52714
cg00142150	-4.31503
cg00143376	3.65292
cg00144550	-0.461891
cg00145253	4.36588
cg00146676	3.41523
cg00151768	3.24962
cg00153570	-1.55522
cg00154888	1.65591
cg00155526	2.15157
cg00160619	-1.20397
cg00163549	-0.423082
cg00163920	3.28972
cg00164038	-1.27137
cg00164078	-5.11467
cg00169373	-1.78128
cg00169617	-3.46938
cg00170236	-0.875218
cg00173623	4.92014
cg00174500	-1.79686
cg00175901	-4.93182
cg00176709	4.85422
cg00177388	5.33664
cg00177698	-5.347
cg00181054	-2.45528
cg00181439	3.97759
cg00181968	0.585414
cg00182639	1.51879
cg00182712	-0.806878
cg00183186	5.55043
cg00183647	3.07975
cg00183684	4.38931
cg00187503	1.84229
cg00187635	-0.760066
cg00188627	-1.86536
cg00190330	3.62859
cg00192297	5.09058
cg00193021	3.98434
cg00193283	-1.7298
cg00196414	2.46363
cg00196451	-0.0944482
cg00196827	3.10531
cg00197495	-3.41612
cg00197517	1.47528
cg00198603	5.3283
cg00198898	0.0935929
cg00200734	5.61313
cg00201234	1.10661
cg00202702	-1.32789
cg00203284	5.66207
cg00203913	3.47615
cg00204390	1.04393
cg00204743	-1.87877
cg00205703	-1.32275
cg00206168	-1.42349
cg00207731	-4.2646
cg00208830	2.07047
cg00208912	-1.86604
cg00210271	4.66808
cg00211630	3.4536
cg00211661	-5.91666
cg00213160	-2.98322
cg00213301	4.4128
cg00215587	-1.93875
cg00216138	4.87329
cg00217298	-1.98124
cg00217795	-5.96501
cg00218103	-2.88243
cg00220952	-2.216
cg00221012	-0.224157
cg00221070	0.533478
cg00221494	4.56279
cg00222341	3.20223
cg00224312	-1.9594
cg00231728	4.78767
cg00233198	-0.502039
cg00233420	-1.57578
cg00234691	-0.204196
cg00235260	0.381509
cg00235933	1.19048
cg00236919	3.64493
cg00237386	4.8607
cg00239563	1.7149
cg00239915	-2.3271
cg00240195	3.78741
cg00240432	4.06693
cg00242039	0.302944
cg00243313	2.62215
cg00244040	4.63606
cg00244776	-2.5982
cg00246386	5.17222
cg00247557	4.15801
cg00247571	4.22556
cg00247587	-7.24798
cg00250572	2.30768
cg00252615	2.77351
cg00253379	3.38384
cg00254133	6.53485
cg00254681	2.04758
cg00255368	4.32809
cg00256076	4.51331
cg00256591	0.804486
cg00256923	7.17652
cg00257893	-2.88742
cg00258081	-2.15006
cg00259345	-0.015961
cg00260802	7.12609
cg00263700	3.32441
cg00264528	3.2794
cg00264591	-2.09847
cg00266009	2.99976
cg00266064	-0.368572
cg00267746	4.91807
cg00268019	-0.501572
cg00268953	2.04482
cg00269659	-1.96742
cg00273257	-0.920888
cg00273449	0.868542
cg00274691	2.28211
cg00277030	0.415934
cg00278131	-1.01242
cg00278359	-3.2464
cg00280345	-1.66433
cg00280858	-0.706625
cg00284152	3.72482
cg00286119	-4.11403
cg00287016	-0.462039
cg00287312	3.06409
cg00289254	-3.64295
cg00292662	-3.37809
cg00292701	2.5562
cg00294534	-2.79605
cg00294552	-6.1722
cg00295794	8.02241
cg00297048	3.85222
cg00297371	0.411018
cg00297721	2.41912
cg00298065	2.96049
cg00298689	-2.40599
cg00299511	0.88433
cg00301159	5.32425
cg00303183	2.66155
cg00305797	-2.8753
cg00306909	4.20136
cg00307066	3.88326
cg00308984	-1.93743
cg00310968	5.04729
cg00312921	3.83602
cg00316222	2.89674
cg00316939	1.69991
cg00317879	2.58691
cg00318320	3.7265
cg00318631	2.84604
cg00318947	1.94864
cg00319168	3.98374
cg00327524	0.224936
cg00328051	3.85134
cg00329154	4.33898
cg00329300	4.499
cg00330953	-3.1627
cg00332509	3.53217
cg00332937	6.45505
cg00333226	4.50186
cg00333512	4.00381
cg00334063	5.85069
cg00334821	-1.59801
cg00336150	-1.62628
cg00337916	-1.04812
cg00343092	-0.961409
cg00345862	1.25807
cg00347369	2.5513
cg00347563	0.919786
cg00347677	2.00741
cg00348467	-2.53717
cg00348579	2.98643
cg00350199	-2.72596
cg00350448	-4.17202
cg00353773	5.82479
cg00354690	1.34107
cg00355281	2.30859
cg00355613	0.326649
cg00357221	-4.29488
cg00359590	-4.7407
cg00359661	0.850556
cg00360256	0.961713
cg00361562	0.941654
cg00364287	-7.32015
cg00365800	5.42527
cg00366850	0.315643
cg00367497	4.13614
cg00368055	1.65757
cg00368059	-1.52792
cg00370047	-4.78322
cg00370293	3.21208
cg00370303	3.122
cg00373499	5.50274
cg00374672	-5.62472
cg00374927	-0.875556
cg00375608	-3.34438
cg00376022	2.4335
cg00376537	-2.83847
cg00376979	-3.34869
cg00378029	-1.15495
cg00378510	4.73579
cg00384539	5.94866
cg00387658	0.515654
cg00392003	1.44434
cg00394830	-0.884477
cg00398510	4.46331
cg00401972	-2.48743
cg00402417	2.67317
cg00405152	-3.80734
cg00406338	-2.0545
cg00407150	1.80909
cg00409049	-4.23613
cg00412425	2.00681
cg00414384	2.41351
cg00414898	6.38329
cg00415971	-3.72794
cg00421335	1.54351
cg00421612	-0.0149743
cg00423030	-5.35946
cg00423153	2.94556
cg00425214	2.9875
cg00425918	6.16328
cg00429862	-1.06697
cg00430155	-3.53181
cg00431187	5.66542
cg00431874	2.28462
cg00431895	0.199884
cg00434010	3.5557
cg00437360	-1.12656
cg00440538	0.882226
cg00443971	-0.247123
cg00446235	4.97322
cg00448707	2.81423
cg00448814	2.41815
cg00452199	-3.758
cg00453817	-1.85148
cg00454132	4.22887
cg00454577	2.43069
cg00455327	5.65373
cg00455424	4.13398
cg00455450	4.35661
cg00457165	-2.66513
cg00459623	5.83462
cg00460235	0.13012
cg00462168	5.65293
cg00464519	0.719045
cg00466334	4.59137
cg00466827	3.40254
cg00467420	3.29924
cg00467600	0.25098
cg00467679	0.364441
cg00468400	2.01143
cg00469814	6.12139
cg00472801	3.37251
cg00472840	1.72032
cg00474723	-3.61034
cg00474746	-1.75575
cg00474850	-2.7931
cg00478725	0.163068
cg00480389	4.7204
cg00481644	4.16614
cg00482232	0.641528
cg00482802	-2.92395
cg00483039	-0.21085
cg00486340	5.37593
cg00487984	2.65067
cg00490583	-1.41363
cg00492719	3.80426
cg00493422	-7.41107
cg00494735	-0.956864
cg00495775	5.56102
cg00498155	3.96557
cg00498772	2.44592
cg00499475	2.20943
cg00500522	2.20358
cg00501869	-5.77154
cg00502665	-2.55036
cg00503383	4.15485
cg00505001	-2.16788
cg00505045	2.41081
cg00507227	4.56287
cg00515954	-4.00204
cg00516067	3.95038
cg00516449	4.0212
cg00516513	1.873
cg00516966	-2.40224
cg00519069	-5.85861
cg00524310	3.52902
cg00525277	1.70461
cg00525823	5.27099
cg00526088	-0.74996
cg00526316	-1.91226
cg00528638	3.4008
cg00531748	-0.535415
cg00532802	-5.40064
cg00536532	1.53429
cg00538229	2.14488
cg00542351	-0.66906
cg00542604	2.17472
cg00544449	5.29704
cg00547441	3.38909
cg00548552	-2.61335
cg00551679	4.67336
cg00551910	0.648146
cg00554173	-0.371625
cg00558219	3.35753
cg00560531	-0.913848
cg00560793	5.46108
cg00565348	3.10772
cg00567703	7.27104
cg00570269	3.91895
cg00573338	1.79252
cg00573835	-2.87582
cg00573857	-2.83319
cg00575791	-1.91984
cg00577182	2.37686
cg00577449	4.37358
cg00577560	-3.77661
cg00578220	-0.338591
cg00578917	7.97369
cg00579250	2.31526
cg00579292	-0.00529957
cg00580978	2.34701
cg00581422	-1.66601
cg00586817	7.15592
cg00587922	-1.81926
cg00589850	-4.61094
cg00590039	-2.81796
cg00590639	3.78366
cg00591333	-4.54786
cg00594408	-0.748854
cg00594866	-0.794333
cg00596207	1.53548
cg00596687	2.60419
cg00597687	2.61038
cg00597876	4.5178
cg00600454	3.80777
cg00600465	-2.79168
cg00603059	0.775535
cg00603172	2.07116
cg00603288	1.21673
cg00603871	-1.75506
cg00604202	-1.30078
cg00606312	-2.62412
cg00607051	-3.30045
cg00608008	3.18039
cg00609731	3.73757
cg00613224	-2.07093
cg00613752	6.62425
cg00617875	-1.01448
cg00618054	1.65953
cg00622395	1.42473
cg00626110	2.11889
cg00627998	-1.02516
cg00628228	-0.322479
cg00642359	1.60514
cg00643296	2.83703
cg00643829	-2.30977
cg00644823	2.54522
cg00646241	-4.22655
cg00647063	1.92299
cg00647820	4.93426
cg00648686	1.24153
cg00649377	-3.10201
cg00650911	-5.18288
cg00652200	0.380374
cg00652657	0.109387
cg00656387	2.75081
cg00657200	3.73643
cg00658626	5.10111
cg00659919	-3.14547
cg00661320	-1.9493
cg00661970	3.97142
cg00663077	5.02043
cg00663972	3.04621
cg00664609	-3.59835
cg00666105	-4.0506
cg00667298	-4.46716
cg00667647	5.90974
cg00667751	5.49505
cg00667862	2.28843
cg00668303	0.803495
cg00668638	-3.78624
cg00673251	3.01656
cg00673286	5.81394
cg00673365	2.38353
cg00674365	-4.66416
cg00677574	-2.61964
cg00677866	3.58746
cg00677986	3.47013
cg00678236	-3.89087
cg00680696	-1.23015
cg00682038	-3.55544
cg00682734	1.34795
cg00683332	-2.97534
cg00684125	4.49689
cg00685014	-7.04109
cg00685614	-9.81674
cg00686197	-2.39257
cg00687252	5.92687
cg00688447	3.30727
cg00688962	4.64493
cg00689651	5.28379
cg00690431	-2.69293
cg00694520	-7.80108
cg00695416	-0.796026
cg00695799	-5.98447
cg00698413	-5.06195
cg00698535	1.38786
cg00699945	7.80962
cg00700485	2.57551
cg00701692	2.56494
cg00701946	-5.13936
cg00702126	-3.39054
cg00702231	1.61712
cg00702988	2.59838
cg00705992	4.98157
cg00708598	2.447
cg00711090	-0.950784
cg00712943	-0.0745036
cg00713925	-3.07241
cg00714725	8.85144
cg00716470	6.03185
cg00718527	-3.89353
cg00719626	-2.03922
cg00720193	-0.891445
cg00721530	5.0036
cg00725994	-0.45757
cg00728961	-1.23932
cg00729049	2.19514
cg00729894	1.61404
cg00731944	-3.48776
cg00732251	-5.08579
cg00732970	-1.97861
cg00733728	3.93094
cg00736523	2.14007
cg00737571	3.58067
cg00739778	-6.05244
cg00741900	4.24411
cg00743094	2.83498
cg00745725	4.1428
cg00747944	2.61913
cg00748092	-3.02967
cg00748432	-2.9046
cg00751332	5.10601
cg00758854	-5.57189
cg00760681	0.870303
cg00761968	1.16928
cg00763594	-4.19528
cg00764612	-4.07855
cg00765128	1.41579
cg00765653	-2.77193
cg00765655	1.46533
cg00765705	-4.46764
cg00766220	4.67466
cg00767581	4.89886
cg00768409	-1.28735
cg00772000	3.64091
cg00774005	-2.88579
cg00774077	-4.60526
cg00774102	-2.35922
cg00775425	-4.04717
cg00777689	3.65809
cg00779476	1.0991
cg00780845	3.01078
cg00781110	7.49778
cg00783104	-3.42441
cg00787022	3.17108
cg00788362	-1.19394
cg00789528	-0.141237
cg00790020	4.49338
cg00795024	0.80514
cg00796424	3.67962
cg00797651	-1.56538
cg00802728	5.72726
cg00803179	1.49237
cg00804078	-4.66859
cg00805867	-1.92629
cg00806239	-6.27031
cg00807464	-4.51856
cg00807586	4.5221
cg00810133	-2.42922
cg00812799	3.68412
cg00815593	-5.03345
cg00816177	-2.05999
cg00822399	2.2409
cg00822495	5.50191
cg00822840	5.97887
cg00822970	2.81083
cg00825734	-5.28268
cg00829961	2.96801
cg00830029	-0.232654
cg00830087	2.63979
cg00830285	1.92548
cg00830735	-2.98986
cg00835193	2.52919
cg00835279	5.04416
cg00837103	2.86258
cg00840597	-4.60775
cg00841408	-2.9396
cg00841725	-0.697736
cg00842918	-6.57374
cg00844439	2.52958
cg00844901	-5.37149
cg00845557	0.485931
cg00848167	3.15331
cg00848392	-3.02563
cg00848997	-4.20511
cg00849267	5.00963
cg00849610	2.46819
cg00850109	-0.982692
cg00850505	2.99982
cg00852595	-4.40406
cg00853103	5.87355
cg00853445	-1.571
cg00854242	1.74264
cg00855466	-4.26591
cg00855483	-0.607456
cg00862039	-2.80619
cg00862894	2.23025
cg00864867	2.64141
cg00865356	7.08885
cg00865849	5.31102
cg00869039	1.35524
cg00871487	6.11609
cg00872984	0.962421
cg00873050	-2.62109
cg00873648	6.69305
cg00875272	4.75867
cg00880018	7.4329
cg00880079	2.39504
cg00880741	2.76227
cg00881552	3.45103
cg00881585	4.96441
cg00881696	-4.02201
cg00884040	5.81785
cg00884731	5.66594
cg00888479	-0.963391
cg00889210	-4.39422
cg00890774	2.85858
cg00892324	-2.93393
cg00893471	5.17072
cg00896182	3.73103
cg00899160	-1.8612
cg00899400	1.89578
cg00901765	4.97491
cg00904483	-2.31347
cg00905936	6.49133
cg00906105	-3.46191
cg00909232	3.38289
cg00909401	-4.32973
cg00909646	1.49599
cg00911794	1.23349
cg00912625	6.89176
cg00912926	-3.0579
cg00913949	2.61954
cg00916199	2.51738
cg00917156	2.77761
cg00917569	-2.90358
cg00919055	1.95849
cg00920348	-0.795252
cg00921266	-0.396943
cg00922748	-2.74241
cg00923076	-1.74945
cg00924796	0.156705
cg00926400	6.20075
cg00927554	6.45286
cg00930833	6.82655
cg00930873	1.65805
cg00931124	2.11202
cg00933603	-3.40776
cg00934864	3.57394
cg00937175	4.87271
cg00938517	-0.957851
cg00939495	5.76419
cg00941258	3.52387
cg00941595	-2.46958
cg00943186	1.76792
cg00943909	1.19722
cg00947413	-0.261517
cg00947599	-5.5557
cg00947665	1.65323
cg00947782	3.86955
cg00949753	2.85667
cg00950265	5.37486
cg00950958	-0.243264
cg00951204	3.31717
cg00952322	-1.73288
cg00953480	1.9698
cg00956199	5.84529
cg00956459	-5.76086
cg00958334	1.70617
cg00958781	6.39057
cg00959309	3.83331
cg00960395	2.39188
cg00962913	4.75719
cg00966255	0.397034
cg00966405	-2.28524
cg00966662	1.39335
cg00966974	-2.07926
cg00967637	0.410827
cg00967884	1.85078
cg00968423	-1.07103
cg00969405	4.2938
cg00971789	4.16231
cg00973677	1.81005
cg00974941	3.78657
cg00978584	-1.30299
cg00980287	-4.41527
cg00980978	1.40072
cg00981837	0.331639
cg00982548	3.17424
cg00985729	3.8703
cg00987461	5.62298
cg00989492	0.435724
cg00989765	1.3356
cg00989853	7.86069
cg00992385	2.99411
cg00992850	3.64631
cg00993118	-2.46428
cg00998372	-2.6152
cg00998451	2.0641
cg00998539	-2.7698
cg01000408	-0.477658
cg01000602	-1.89873
cg01002264	-5.91845
cg01003448	6.48171
cg01003666	2.1538
cg01003803	1.01851
cg01003959	-1.29081
cg01005968	3.61104
cg01006503	1.89202
cg01007305	4.64683
cg01007828	1.16388
cg01008256	-6.49688
cg01010839	-1.021
cg01011453	-1.97887
cg01011530	-3.31226
cg01011748	1.54517
cg01014615	3.9639
cg01016521	-0.791366
cg01020744	-0.80703
cg01022219	5.61307
cg01024168	1.70504
cg01024247	-3.54486
cg01025233	4.67595
cg01025283	-1.68001
cg01029627	4.63874
cg01030121	5.1234
cg01031101	3.28238
cg01031441	4.13501
cg01034217	3.63338
cg01035160	3.6006
cg01036205	-5.69526
cg01036779	1.90891
cg01042246	3.0287
cg01043845	5.39027
cg01044961	5.52957
cg01047631	4.52242
cg01048195	3.44052
cg01048749	3.57429
cg01049678	-0.0688257
cg01050885	1.23899
cg01052879	0.607686
cg01053087	3.31249
cg01054755	6.64001
cg01054891	-2.58864
cg01063759	2.81405
cg01064307	0.510554
cg01069159	3.52297
cg01070854	1.95011
cg01074584	4.03292
cg01074657	3.97169
cg01076459	-4.9661
cg01076541	-3.43091
cg01077764	1.32055
cg01078197	2.65477
cg01078434	-2.08417
cg01078989	1.79926
cg01080924	-3.7389
cg01084740	1.31021
cg01086446	0.995704
cg01086490	-3.02064
cg01087239	-5.34171
cg01089498	0.0758406
cg01089834	3.69623
cg01089914	8.0733
cg01092293	0.830536
cg01093028	2.5643
cg01096398	9.83984
cg01101109	0.636835
cg01101742	-0.328226
cg01105494	4.86441
cg01106926	4.97818
cg01107142	0.863783
cg01107874	2.26686
cg01112401	-1.37652
cg01114937	5.78096
cg01118078	-1.77452
cg01122302	8.20313
cg01123334	7.63093
cg01128482	7.31457
cg01132696	4.52644
cg01137401	5.2277
cg01138867	5.21392
cg01140515	7.72835
cg01141940	7.18917
cg01144693	4.94222
cg01145054	3.05083
cg01149641	0.641118
cg01150270	4.17384
cg01152019	5.94937
cg01152986	-0.66534
cg01154254	-3.15434
cg01155194	-4.30352
cg01156295	-3.90179
cg01156550	-1.06613
cg01158822	3.35893
cg01159543	-0.66123
cg01163842	8.81922
cg01164584	-3.15808
cg01169021	2.37411
cg01172183	3.95337
cg01172965	2.79385
cg01175020	0.904616
cg01176363	3.63274
cg01176516	-2.7977
cg01178040	-2.98796
cg01178451	1.25529
cg01178680	7.30211
cg01181817	3.05493
cg01182661	-3.32344
cg01183510	2.109
cg01188753	2.38595
cg01188936	4.2185
cg01189244	-2.30814
cg01190023	2.20471
cg01190024	2.88838
cg01193217	1.76927
cg01193690	2.59559
cg01195246	3.70406
cg01196531	1.58541
cg01202296	-0.728091
cg01202666	3.03219
cg01207974	3.44557
cg01210325	-2.0365
cg01213381	3.7571
cg01216370	3.39046
cg01218180	-0.244772
cg01218619	-5.77639
cg01220257	3.56239
cg01221610	-2.36323
cg01224715	2.50961
cg01229562	-2.34926
cg01229860	2.56565
cg01231735	1.62448
cg01232552	-1.78338
cg01236063	5.67992
cg01239922	-4.66406
cg01240369	-3.1752
cg01240444	1.67085
cg01240599	-2.8043
cg01240795	4.9463
cg01244015	-5.8595
cg01244270	5.78829
cg01247747	-4.53132
cg01251603	-1.06238
cg01252998	-4.76256
cg01256539	-0.608198
cg01257309	1.08623
cg01258751	2.41261
cg01261007	4.07354
cg01262290	-2.70108
cg01263292	8.15543
cg01263624	-0.976065
cg01263833	4.3693
cg01264106	-4.9877
cg01266707	0.232687
cg01268683	5.8297
cg01270001	0.879094
cg01270100	3.54329
cg01270424	1.9972
cg01270444	-2.31096
cg01273232	5.05682
cg01275887	-3.89442
cg01277438	1.62693
cg01278873	4.6666
cg01281904	2.68309
cg01281911	6.65376
cg01283246	6.50279
cg01286685	3.28493
cg01287476	4.06602
cg01287975	6.26279
cg01289206	-0.806519
cg01289343	2.58022
cg01289959	-7.28949
cg01290009	-2.48243
cg01292722	2.29059
cg01294327	3.15719
cg01295203	4.24402
cg01295392	3.5059
cg01296787	-0.525119
cg01297670	2.73512
cg01297756	2.00493
cg01301319	0.362744
cg01302410	-2.35761
cg01303723	6.24918
cg01304198	-1.6508
cg01305981	1.5363
cg01307528	4.74959
cg01307684	2.88576
cg01308258	0.341271
cg01308827	-3.67955
cg01309013	-2.28014
cg01309744	3.07912
cg01311360	4.68497
cg01316516	-2.44495
cg01316659	0.152426
cg01318702	-0.133138
cg01321500	-3.1705
cg01321872	-1.18907
cg01326836	3.08562
cg01326874	1.56811
cg01328461	4.11126
cg01332054	5.10835
cg01336781	4.43306
cg01337207	0.230607
cg01338924	4.27659
cg01340163	-0.197792
cg01340542	5.35363
cg01343363	-3.00605
cg01347453	-0.923061
cg01348004	3.21746
cg01349792	-1.66055
cg01351032	-4.23857
cg01354046	2.37703
cg01354632	-4.30443
cg01355282	-7.89548
cg01355739	-2.43131
cg01357507	4.02487
cg01361021	-1.00195
cg01361068	2.31499
cg01366419	5.39739
cg01367719	1.17734
cg01370181	8.0716
cg01370643	4.86225
cg01371072	3.4974
cg01371631	0.0335466
cg01375262	-5.69007
cg01375574	2.31562
cg01381301	-2.61399
cg01381367	-4.53951
cg01381846	1.37216
cg01384488	3.08628
cg01387102	-1.07506
cg01387743	-5.07238
cg01389413	-0.447553
cg01389445	2.64572
cg01390574	0.923483
cg01391437	-4.94299
cg01392007	-6.90326
cg01392313	3.01982
cg01396022	-1.80052
cg01398125	-1.01143
cg01403246	1.79601
cg01404163	4.37785
cg01404873	3.14084
cg01405040	7.70812
cg01406381	2.46655
cg01407477	4.66666
cg01408508	5.63741
cg01409887	4.38962
cg01411823	3.05967
cg01413582	0.328356
cg01414185	6.34822
cg01414726	0.233883
cg01416712	4.80244
cg01418261	-0.186172
cg01419757	-0.763251
cg01419831	2.58281
cg01422683	-5.57613
cg01423389	3.39918
cg01424107	1.98194
cg01425836	-2.34628
cg01428817	-1.93253
cg01429449	3.64674
cg01430795	3.90751
cg01433343	3.25415
cg01433583	6.42782
cg01435574	3.94181
cg01439264	4.65952
cg01439670	6.45485
cg01441113	0.638456
cg01443755	-1.65021
cg01445100	0.482482
cg01446515	4.73903
cg01456368	3.40415
cg01456517	-0.270569
cg01461254	-2.13444
cg01461410	3.34124
cg01461733	3.07225
cg01462829	5.20047
cg01464052	-3.0016
cg01464835	3.79008
cg01470156	1.204
cg01471036	-0.923311
cg01471713	2.89897
cg01472299	3.54061
cg01472538	-1.98322
cg01472951	0.424548
cg01474544	-0.526134
cg01481989	-2.36137
cg01482645	2.35717
cg01483656	1.85982
cg01484296	-1.11692
cg01484487	1.01656
cg01485117	3.55314
cg01485177	-3.81419
cg01486023	1.87235
cg01486262	3.27183
cg01486558	-3.92272
cg01489225	4.58144
cg01490004	-2.92059
cg01491219	6.73342
cg01494454	-1.85003
cg01495122	0.680583
cg01495604	-1.35839
cg01501009	-1.78821
cg01501208	6.1489
cg01501551	-2.24085
cg01502588	3.63689
cg01504215	0.285993
cg01506154	-5.9559
cg01508023	3.04855
cg01510051	-0.757878
cg01510609	9.20455
cg01513063	-4.06253
cg01514538	9.26209
cg01516851	5.22407
cg01517740	1.99819
cg01518219	3.49532
cg01519063	3.67526
cg01519261	-2.49455
cg01520867	8.62449
cg01521987	7.53283
cg01522243	0.90962
cg01524501	-2.66008
cg01524754	-2.00797
cg01524860	-4.832
cg01528028	3.81759
cg01532168	4.56489
cg01533258	10.1742
cg01536980	0.161132
cg01538522	4.34262
cg01539036	6.69475
cg01540664	3.34884
cg01543654	2.70726
cg01546047	-0.148147
cg01546243	2.99692
cg01547550	1.64244
cg01548178	-0.934239
cg01548463	-6.97326
cg01552272	3.53937
cg01553209	2.64575
cg01553661	1.96058
cg01554060	-3.4992
cg01555014	-2.16611
cg01555764	0.66296
cg01557027	5.22614
cg01557550	3.81233
cg01557951	4.98349
cg01563555	-2.84945
cg01564068	-2.29732
cg01564135	6.23797
cg01564268	5.95709
cg01565028	-4.82608
cg01565458	-1.63503
cg01566396	-1.2252
cg01566592	2.44824
cg01566965	0.949708
cg01568919	2.54996
cg01569346	-0.313303
cg01570885	1.62532
cg01571120	1.62847
cg01571735	3.49809
cg01572694	2.49162
cg01574788	2.76696
cg01575061	-2.75056
cg01578632	1.11788
cg01579024	5.53395
cg01579950	10.2423
cg01583131	4.45543
cg01586116	-2.05598
cg01587896	3.2311
cg01589860	-2.38544
cg01598250	3.88835
cg01610488	4.7329
cg01610605	4.13978
cg01611862	0.807922
cg01612057	-6.43587
cg01614102	4.49117
cg01614127	0.793383
cg01614658	-5.49579
cg01616225	-0.979756
cg01616363	-5.12995
cg01618781	-0.74901
cg01619369	3.74953
cg01621974	4.75269
cg01622385	1.88351
cg01622437	0.597051
cg01625242	-0.177683
cg01628467	2.72875
cg01631319	3.48769
cg01631596	3.21691
cg01633858	-0.737086
cg01635618	-5.60394
cg01635668	-3.64119
cg01636582	2.14643
cg01636873	2.2514
cg01637251	3.77908
cg01638225	-2.09089
cg01638397	-1.45028
cg01641371	1.1232
cg01642653	5.04163
cg01644338	7.04542
cg01644741	3.79013
cg01646828	2.30061
cg01649597	5.00834
cg01649773	-2.54493
cg01649837	-8.27537
cg01650991	3.80958
cg01651284	-1.2985
cg01653354	-4.07937
cg01655356	-2.36999
cg01656244	3.96406
cg01656470	-3.18507
cg01656750	-3.65807
cg01658265	3.59685
cg01658960	-4.46408
cg01659000	3.31389
cg01660473	0.594547
cg01660796	-3.50651
cg01661350	0.36409
cg01663469	-1.98182
cg01664864	8.514
cg01665212	5.56532
cg01665559	5.17334
cg01666793	1.99637
cg01667384	-2.7902
cg01667892	3.31074
cg01669242	0.108932
cg01670306	2.079
cg01670771	4.25341
cg01671681	-5.03925
cg01678172	-2.21597
cg01678833	-2.37219
cg01682021	1.76351
cg01683883	2.96274
cg01689438	6.57456
cg01692639	-4.5144
cg01693026	4.11648
cg01693350	2.96723
cg01695678	0.303892
cg01699740	-3.45392
cg01700504	4.19093
cg01701286	2.50521
cg01702624	4.51322
cg01708150	-3.67314
cg01708273	4.05741
cg01709977	0.119085
cg01710852	-3.42735
cg01712059	-1.37329
cg01714342	-0.279741
cg01715266	2.4926
cg01715455	4.20437
cg01715551	2.07888
cg01716975	1.72585
cg01718116	6.3711
cg01718447	2.58784
cg01718742	5.64192
cg01719619	-4.91941
cg01720455	1.60487
cg01725548	0.435284
cg01727145	6.23644
cg01728454	-0.990809
cg01729491	4.90679
cg01729557	4.66962
cg01730148	-2.16116
cg01731500	1.17159
cg01731920	2.82417
cg01736956	-4.72676
cg01739251	2.55043
cg01739509	-1.31974
cg01740146	0.999233
cg01743388	-3.62515
cg01745867	0.232061
cg01747222	-3.37201
cg01747665	-1.99987
cg01748573	1.04274
cg01748892	3.15204
cg01749249	0.935657
cg01752881	0.445173
cg01753359	-2.79265
cg01756381	3.9393
cg01757312	-1.26935
cg01757525	3.53761
cg01758314	-2.22948
cg01760756	-2.05283
cg01763754	-2.49
cg01765653	2.86412
cg01768201	4.53054
cg01769232	5.50981
cg01770654	2.52039
cg01771019	4.59095
cg01773760	-1.91367
cg01774541	2.90703
cg01776188	4.13784
cg01776556	3.01009
cg01777121	3.15515
cg01777397	-1.73469
cg01777575	0.677098
cg01778190	1.05891
cg01778926	-0.198944
cg01779076	0.215609
cg01780109	4.36128
cg01783070	5.17602
cg01784327	2.61042
cg01785568	2.23531
cg01787644	-1.84776
cg01790002	2.27299
cg01791874	4.7707
cg01796166	3.63898
cg01797043	-3.02851
cg01798261	0.311134
cg01801826	0.608794
cg01802501	-1.48142
cg01803541	2.38997
cg01803928	4.32258
cg01804193	-3.43687
cg01806051	-0.70075
cg01807408	-3.1468
cg01808072	-0.908024
cg01815538	1.64166
cg01817009	-1.52568
cg01817029	2.29477
cg01817364	-3.03969
cg01817393	-0.131729
cg01818151	4.67105
cg01819512	2.85675
cg01820751	3.99413
cg01821018	4.47668
cg01822585	-0.28175
cg01824969	-0.855368
cg01825295	6.55456
cg01828676	-5.45262
cg01828753	-1.35559
cg01829241	3.56158
cg01830023	2.82589
cg01830294	2.95609
cg01833675	-5.89266
cg01834022	-4.64673
cg01834776	3.32159
cg01836567	0.283432
cg01839396	2.40494
cg01839603	-1.13377
cg01840978	-0.666526
cg01842608	1.49559
cg01846164	-1.16425
cg01847719	-3.83911
cg01849085	-2.20567
cg01850269	1.3664
cg01855070	1.54762
cg01857475	-3.5036
cg01859340	2.03412
cg01860356	-3.62463
cg01860897	-4.13165
cg01861509	-1.64004
cg01869138	0.616056
cg01869731	0.822295
cg01871127	3.29444
cg01871214	5.15239
cg01874867	1.663
cg01875784	0.665559
cg01876338	-4.27219
cg01877848	-1.37782
cg01878644	-2.80057
cg01878724	-2.81355
cg01879473	1.85893
cg01883662	3.37924
cg01885963	2.07691
cg01886957	2.9892
cg01886988	3.01375
cg01889237	0.914729
cg01890401	-1.62371
cg01893212	8.35419
cg01894183	1.6067
cg01895333	0.651947
cg01896761	8.20047
cg01899038	1.33837
cg01901210	-3.56503
cg01901262	6.33845
cg01905633	3.63796
cg01908954	-0.154546
cg01914153	4.12366
cg01915791	-1.78705
cg01916660	-2.17076
cg01921432	6.60422
cg01926051	0.0217407
cg01926804	-0.433336
cg01927745	1.11923
cg01929855	1.22168
cg01933073	-2.60746
cg01937317	4.44213
cg01937780	4.12315
cg01939477	6.35453
cg01939681	5.50579
cg01940297	2.31004
cg01941219	-0.140963
cg01941403	-0.239262
cg01941895	2.10834
cg01942816	-6.27391
cg01943874	1.73126
cg01945810	0.974098
cg01946650	-0.740515
cg01947346	1.63908
cg01948275	3.36114
cg01949993	6.40722
cg01952234	-0.24767
cg01952313	-4.54658
cg01952953	0.781367
cg01954737	2.37706
cg01956976	6.06902
cg01957034	-3.01965
cg01957330	3.67982
cg01960016	4.90783
cg01962969	-1.40129
cg01964650	-2.07169
cg01965560	5.09806
cg01966878	-1.64023
cg01967399	1.76854
cg01968402	2.02882
cg01971407	3.50707
cg01972751	1.86648
cg01973920	-2.35929
cg01974869	-1.56107
cg01978237	5.88053
cg01978544	-1.1999
cg01979671	1.87331
cg01983682	4.03652
cg01984304	3.64147
cg01986016	3.32858
cg01986275	2.36664
cg01991397	5.17091
cg01991625	0.241238
cg01992382	1.21227
cg01994205	4.5767
cg01997590	1.24691
cg01999158	5.15341
cg02000318	6.14746
cg02000926	-1.98134
cg02001779	-6.22229
cg02002586	-2.50402
cg02003272	3.94588
cg02005600	2.0882
cg02005755	-0.826035
cg02008154	5.07841
cg02009260	-1.79643
cg02009694	0.43496
cg02010682	4.26214
cg02010752	-2.977
cg02011351	1.7977
cg02012703	0.259643
cg02014853	-3.40382
cg02015876	-0.171627
cg02017534	-1.7058
cg02017718	2.36356
cg02021544	3.2559
cg02021641	2.89045
cg02022733	-1.76044
cg02027717	0.556321
cg02028332	4.52356
cg02034689	4.44454
cg02034720	-1.47082
cg02036261	3.03778
cg02036387	-4.64219
cg02037307	6.03198
cg02037791	1.4433
cg02038323	-1.7415
cg02042649	5.78433
cg02044051	-0.186348
cg02048505	4.31164
cg02052410	3.74115
cg02052915	4.27387
cg02053188	2.36091
cg02055963	3.27339
cg02056135	-4.08158
cg02057782	3.56342
cg02060167	2.96953
cg02065387	4.49862
cg02065637	3.6237
cg02067983	-1.87219
cg02069715	4.36515
cg02070873	1.1578
cg02071418	3.27914
cg02072170	1.81089
cg02072231	-0.432082
cg02075410	-3.4828
cg02078525	-1.98601
cg02081006	3.03708
cg02081019	6.60454
cg02081266	3.44374
cg02081733	1.96295
cg02082588	-5.90783
cg02082887	2.08163
cg02084087	2.07861
cg02085119	1.04281
cg02086467	1.92999
cg02089063	-0.335775
cg02090731	1.2949
cg02091185	7.74536
cg02097014	-2.1695
cg02098495	3.91793
cg02099194	-0.583612
cg02099878	3.51836
cg02100373	3.92229
cg02100602	4.76399
cg02101307	-4.21689
cg02101355	-2.88582
cg02105152	3.14659
cg02105458	4.48798
cg02106682	4.01034
cg02106850	7.40725
cg02107718	2.78646
cg02109484	1.1719
cg02109652	-1.38487
cg02111748	-2.02694
cg02112229	-1.81404
cg02115041	3.10339
cg02119348	5.81471
cg02119840	1.07991
cg02120584	2.23063
cg02120658	2.48561
cg02124724	-2.72413
cg02124912	-0.944683
cg02126031	5.09318
cg02126117	1.71852
cg02132714	3.03664
cg02135861	0.274809
cg02136132	4.52668
cg02136679	3.44495
cg02141748	2.69116
cg02143487	2.90291
cg02144303	1.7558
cg02145269	-4.079
cg02145932	6.32097
cg02147126	-1.48602
cg02149708	1.8768
cg02149965	-1.49421
cg02150135	2.50794
cg02151754	2.97946
cg02152120	0.462166
cg02152968	4.04225
cg02157015	2.21211
cg02160333	-4.22516
cg02161478	1.58149
cg02161900	2.50015
cg02162069	-2.23055
cg02162166	3.54946
cg02167020	1.82729
cg02169113	-1.54352
cg02169883	-1.83654
cg02172150	4.68147
cg02179455	0.331883
cg02179592	4.4399
cg02180010	0.792116
cg02182592	-2.55829
cg02184772	1.48148
cg02186769	-1.32492
cg02188185	3.86605
cg02191312	4.64047
cg02191336	-0.478981
cg02192520	-6.46129
cg02192967	2.72216
cg02193015	-5.49137
cg02193236	4.22733
cg02193425	0.541145
cg02194617	-0.947113
cg02194882	-5.22596
cg02195657	3.06013
cg02197634	2.9281
cg02200944	1.28865
cg02201052	-0.709219
cg02201969	2.55762
cg02202980	0.269319
cg02204630	0.298094
cg02205611	3.89681
cg02208176	-2.93957
cg02210123	-0.0636189
cg02211449	7.33224
cg02213340	-6.47627
cg02213684	2.43862
cg02214745	1.97262
cg02217159	-1.28803
cg02217408	2.80612
cg02218324	-0.303216
cg02221866	-2.09452
cg02223755	-4.45907
cg02224946	4.80016
cg02225716	6.19603
cg02226645	1.34724
cg02228675	6.17812
cg02230017	1.73013
cg02230244	-1.71895
cg02231880	2.10602
cg02232751	-1.00716
cg02234487	-1.92209
cg02234820	4.14612
cg02237470	2.27988
cg02237629	4.47777
cg02237987	3.93648
cg02241397	1.90175
cg02243522	2.61789
cg02245004	4.44408
cg02246692	-2.98342
cg02247561	3.77696
cg02249292	1.78034
cg02253552	1.021
cg02254407	6.72135
cg02258246	-1.41305
cg02259047	-4.70433
cg02260098	2.62681
cg02264229	6.81798
cg02266732	3.59786
cg02267483	3.71997
cg02268227	0.800948
cg02269083	2.56312
cg02269097	-2.31847
cg02269453	-1.14238
cg02270183	2.3823
cg02271139	-2.56908
cg02273041	6.06488
cg02273477	1.37173
cg02274728	-2.7648
cg02278499	3.9669
cg02279670	1.9936
cg02280532	1.66302
cg02281167	4.03838
cg02281208	4.15932
cg02281970	-5.21436
cg02282237	4.32751
cg02282350	2.31505
cg02282892	-5.65279
cg02283081	2.59101
cg02283366	5.98335
cg02283643	-1.43321
cg02284273	-3.06894
cg02285922	5.32087
cg02286091	9.06895
cg02288088	3.31771
cg02294411	-3.0627
cg02296478	-1.79368
cg02296931	-4.47842
cg02298116	3.39621
cg02298721	5.94941
cg02299843	4.13266
cg02300154	9.09867
cg02304092	-5.30871
cg02304584	5.83175
cg02305203	-3.76414
cg02306127	2.03152
cg02306630	1.89593
cg02306936	-3.19722
cg02308564	-1.97633
cg02308874	3.79676
cg02309006	-4.54528
cg02311725	3.47391
cg02317299	1.99041
cg02317907	1.39519
cg02318926	3.23917
cg02320083	6.21768
cg02321076	3.03022
cg02322252	3.81248
cg02322879	0.856067
cg02323356	3.30192
cg02326883	3.67974
cg02328317	4.913
cg02332206	-4.19714
cg02332525	4.62017
cg02335527	-1.52004
cg02340556	3.21173
cg02341815	3.44674
cg02343823	-2.22297
cg02344820	4.43535
cg02344833	2.52894
cg02344926	-0.946701
cg02347527	1.49016
cg02347773	1.87098
cg02352240	-3.58137
cg02352723	2.19258
cg02353609	5.46491
cg02357751	8.62574
cg02362103	4.75658
cg02363677	4.59668
cg02364825	-1.83081
cg02365742	5.50006
cg02365862	2.84278
cg02366534	5.75895
cg02366931	-1.50228
cg02367696	2.35404
cg02368058	2.96837
cg02368064	4.68072
cg02372889	-1.73755
cg02376745	5.27657
cg02376827	0.921345
cg02377941	1.26327
cg02378847	0.32363
cg02380334	4.90911
cg02380531	-5.77484
cg02381539	5.10426
cg02381898	1.80339
cg02381948	-1.42645
cg02384661	2.83018
cg02384857	2.97652
cg02386403	2.0497
cg02387244	-1.07483
cg02387326	2.12064
cg02387803	4.8516
cg02389040	5.35624
cg02390103	3.26346
cg02394395	2.8287
cg02396380	0.518229
cg02397934	3.37448
cg02399249	7.30476
cg02400433	1.80531
cg02400740	4.1802
cg02403883	2.42705
cg02405001	3.48588
cg02407659	4.63382
cg02408153	6.78898
cg02409177	2.2313
cg02409829	0.431344
cg02416424	1.76722
cg02416716	0.629114
cg02416873	-3.95562
cg02420971	3.23667
cg02421597	1.69709
cg02423044	2.90687
cg02428792	-5.73326
cg02430063	-5.66712
cg02430562	-0.901255
cg02438781	-0.576588
cg02441765	1.80977
cg02444433	4.95074
cg02450064	3.33969
cg02450613	-0.182495
cg02451018	-3.86357
cg02451853	-3.24438
cg02452944	5.3483
cg02453208	3.21203
cg02455346	4.75747
cg02457623	5.29425
cg02459416	5.25705
cg02463253	-0.419453
cg02466113	0.990132
cg02466246	5.06278
cg02466321	6.66332
cg02466572	5.53983
cg02467990	7.69084
cg02469838	2.78576
cg02473866	2.33197
cg02475197	0.413373
cg02478023	-4.55486
cg02482460	-5.35251
cg02483593	5.0116
cg02484469	4.32758
cg02484774	1.99413
cg02485092	-0.0145504
cg02485642	-7.97189
cg02486332	-2.51422
cg02487767	2.14047
cg02488409	2.43892
cg02489958	2.57023
cg02490516	2.95418
cg02490989	3.84177
cg02492115	4.00577
cg02492708	-0.659589
cg02492791	0.476313
cg02493602	-2.42241
cg02493798	3.99563
cg02494781	-3.28311
cg02495310	4.44823
cg02495823	3.41776
cg02497558	3.52054
cg02497747	-1.09489
cg02503981	-1.35325
cg02505749	2.5235
cg02505812	-1.68033
cg02506226	-0.941035
cg02508664	3.00418
cg02509058	1.81281
cg02510471	-0.356454
cg02511156	6.05684
cg02511666	3.2635
cg02512212	0.967918
cg02512703	5.27295
cg02516436	-3.85223
cg02518007	-0.749647
cg02518135	3.64868
cg02518887	2.79907
cg02520281	2.93478
cg02522757	3.6797
cg02525989	2.34995
cg02526522	2.77866
cg02527472	4.7834
cg02529723	5.78965
cg02530022	2.97852
cg02531193	0.659127
cg02531214	-2.07616
cg02531613	-2.46244
cg02531908	-1.45222
cg02532213	3.00548
cg02533422	-1.45478
cg02533423	2.8475
cg02534659	-4.60894
cg02537105	2.78673
cg02538199	1.34558
cg02539083	2.21145
cg02541592	-3.64047
cg02543772	-2.62272
cg02544453	3.14285
cg02547269	1.39593
cg02547394	3.15162
cg02547426	-4.91748
cg02547724	-0.707392
cg02548603	-6.05699
cg02549182	1.67021
cg02549819	-3.59599
cg02550231	2.06815
cg02550277	3.24958
cg02550311	-3.43111
cg02553537	0.552652
cg02554564	-2.52669
cg02555579	-4.33075
cg02556042	-3.08577
cg02557432	1.06746
cg02560717	-1.74781
cg02564259	-3.364
cg02564291	3.16975
cg02564456	-2.10971
cg02565308	-3.86696
cg02565993	-1.37579
cg02567691	-2.28934
cg02570342	-2.72725
cg02571636	3.83591
cg02573703	-4.11598
cg02574502	2.81473
cg02578944	2.65741
cg02580005	-2.57193
cg02580923	-2.02852
cg02582925	-0.797201
cg02585702	-3.38428
cg02589672	-4.08991
cg02593440	2.15908
cg02593932	4.06508
cg02595219	1.7115
cg02595681	0.954681
cg02595823	-2.16373
cg02596153	6.506
cg02599464	4.20853
cg02601318	-2.10769
cg02602010	-3.19684
cg02602953	3.96735
cg02608019	4.62422
cg02609127	9.07381
cg02609848	-0.250617
cg02611744	1.48225
cg02611848	4.38634
cg02612270	-4.02966
cg02613295	-2.59172
cg02614024	6.24624
cg02616405	-3.41402
cg02618300	4.88675
cg02619656	-8.72453
cg02620875	4.06085
cg02621821	4.97599
cg02623200	0.473292
cg02625253	-3.94019
cg02626129	9.63749
cg02629070	4.51623
cg02630553	4.01675
cg02631126	-5.4358
cg02631462	0.575808
cg02631468	4.69116
cg02633729	0.796388
cg02634341	2.16819
cg02636808	1.36954
cg02637831	-2.70477
cg02638528	2.25424
cg02639123	0.558706
cg02640041	4.06149
cg02641288	6.43672
cg02641990	-3.74195
cg02643815	5.32218
cg02644867	-5.01105
cg02646021	0.519658
cg02646423	-2.00176
cg02647388	2.0781
cg02648166	3.25941
cg02649189	2.68692
cg02650317	1.66076
cg02650401	-6.06811
cg02656891	3.18126
cg02657401	-1.25054
cg02657836	4.19144
cg02657865	0.434518
cg02658437	2.50949
cg02664349	2.97945
cg02665037	4.22117
cg02668055	3.24901
cg02668405	1.16154
cg02670343	-3.82651
cg02671054	2.01303
cg02671171	3.39837
cg02671213	-2.61081
cg02671486	2.32867
cg02674384	-2.56268
cg02675308	3.49051
cg02675414	2.36012
cg02676375	5.33572
cg02678243	-3.74397
cg02680427	4.85514
cg02681173	5.04053
cg02681400	-2.5023
cg02682525	0.0444527
cg02682777	1.00456
cg02683070	0.383598
cg02688304	5.13054
cg02688760	-2.90066
cg02689008	-1.4588
cg02689489	-1.76762
cg02690968	-2.89336
cg02692313	0.184595
cg02694017	2.43955
cg02694427	6.32592
cg02694489	-1.66606
cg02695112	1.90935
cg02695780	0.222704
cg02696201	0.836245
cg02696675	4.38931
cg02697115	1.30426
cg02698708	-4.43318
cg02699332	1.96109
cg02700606	2.38797
cg02700894	4.88468
cg02703908	-0.108724
cg02703935	2.47244
cg02704158	4.70026
cg02704217	2.61294
cg02705573	-1.11772
cg02706365	-2.92712
cg02707345	-1.36663
cg02709205	1.1516
cg02709321	3.71333
cg02709834	-3.16733
cg02710332	-2.51409
cg02710571	1.56586
cg02711652	0.0867811
cg02711801	0.697474
cg02711872	-4.35505
cg02712145	4.50709
cg02712878	-1.76809
cg02713760	4.22317
cg02713960	3.12249
cg02718825	4.73459
cg02721000	2.85855
cg02722214	5.29059
cg02723395	2.96498
cg02724047	-2.29883
cg02724472	-3.82487
cg02726501	1.49875
cg02726814	1.98473
cg02728050	1.06425
cg02728483	4.60349
cg02731774	0.990627
cg02733444	3.08117
cg02736099	4.81818
cg02736908	3.64101
cg02738081	2.9271
cg02740007	-1.28809
cg02743222	2.23831
cg02743632	2.14496
cg02744524	1.48033
cg02745822	-2.27482
cg02746187	1.54544
cg02749735	6.78326
cg02749784	-0.188873
cg02750262	3.58868
cg02750792	-1.8709
cg02751839	-3.85472
cg02753134	3.75365
cg02756375	1.13428
cg02756922	-3.76504
cg02757970	4.24413
cg02759002	-5.0089
cg02759622	-1.85354
cg02760031	3.28252
cg02760962	-6.93788
cg02761376	4.43819
cg02764346	4.61138
cg02764478	1.41201
cg02765962	-3.25474
cg02766845	8.079
cg02768694	3.84273
cg02771142	4.8702
cg02771381	-1.68822
cg02771661	-2.60825
cg02773086	1.95793
cg02774160	-3.955
cg02774439	5.68622
cg02774630	0.263824
cg02774855	-0.228682
cg02776498	1.94674
cg02776664	-3.36513
cg02778245	3.74334
cg02779870	-0.701383
cg02781660	2.58419
cg02782187	3.42261
cg02782426	2.35629
cg02783799	-2.486
cg02787980	1.81771
cg02792921	-3.8615
cg02793099	-8.37568
cg02793451	2.56554
cg02796545	3.5965
cg02797577	2.86876
cg02799448	3.1937
cg02799880	-2.87166
cg02801786	3.00297
cg02803508	4.12984
cg02804091	0.82628
cg02813863	4.67731
cg02814457	-0.781609
cg02815135	2.40683
cg02822062	2.97093
cg02823530	-3.78002
cg02823783	2.66648
cg02825497	-0.156959
cg02825977	6.95073
cg02829345	-0.985976
cg02829456	-1.85119
cg02829688	5.93833
cg02831419	-7.74306
cg02833580	-0.627798
cg02833614	4.35657
cg02835313	2.95983
cg02836017	-0.632716
cg02837935	-4.18321
cg02840331	2.03088
cg02840823	7.23298
cg02841155	0.480221
cg02843856	0.610758
cg02844545	4.67259
cg02846841	6.59318
cg02848533	-3.13003
cg02848961	-2.52713
cg02849695	4.70601
cg02851087	-0.818489
cg02851105	-3.08186
cg02852025	-1.42618
cg02852959	-5.42498
cg02854536	1.06403
cg02857557	4.14671
cg02857760	6.76846
cg02860282	6.7672
cg02861380	2.06749
cg02862534	0.0329744
cg02863658	5.22622
cg02866106	2.79202
cg02866152	-3.51427
cg02867530	-2.62999
[truncated: 15,452 more rows]

## Sheet: 030
probe_id	median_change
cg00001099	0.92042
cg00001364	-2.82825
cg00001520	-1.63518
cg00002224	-3.8192
cg00002464	-2.69282
cg00002593	-5.155
cg00004055	-2.20445
cg00004082	-3.3486
cg00004883	-6.23975
cg00005083	-1.56112
cg00005619	-0.44223
cg00006397	-3.96763
cg00010742	2.73578
cg00010853	-3.29829
cg00012238	-2.72847
cg00012362	2.44026
cg00012708	-1.39439
cg00013441	-0.121633
cg00013475	-0.870741
cg00014194	-0.400557
cg00014203	7.32839
cg00014998	4.89889
cg00015629	-0.800948
cg00016913	-3.73153
cg00017437	-2.94792
cg00017461	-2.77133
cg00018128	4.91793
cg00018606	-4.56326
cg00020348	-0.58485
cg00020622	-1.96916
cg00021325	-3.81207
cg00021540	-2.71373
cg00022688	-4.14064
cg00023024	-2.70668
cg00025647	7.10181
cg00028135	-4.70767
cg00028211	1.8436
cg00028598	-3.93592
cg00030588	-3.30475
cg00031013	3.29261
cg00031187	1.17711
cg00031779	4.1164
cg00032912	3.80776
cg00033666	2.76697
cg00035268	-3.9133
cg00037131	-2.55262
cg00037441	0.724725
cg00037856	-2.33965
cg00039129	-2.35603
cg00040312	6.29583
cg00041575	-3.10331
cg00041872	-2.70662
cg00042810	-0.479064
cg00043510	2.26168
cg00044097	-2.69762
cg00044463	-2.52557
cg00044665	-4.56054
cg00045275	-2.27398
cg00045607	-3.25176
cg00045753	1.4388
cg00047287	-5.15257
cg00048370	-6.09768
cg00049729	-0.817437
cg00050618	-1.03866
cg00051371	-4.4882
cg00052578	-4.24693
cg00052665	0.0593891
cg00052932	-4.01916
cg00053261	-1.17886
cg00053927	-5.05678
cg00055617	-3.56123
cg00055679	3.69753
cg00055726	-4.5488
cg00055764	-4.70732
cg00055860	-2.06573
cg00056280	3.16
cg00056578	-1.41599
cg00056985	-1.81245
cg00057324	-1.93903
cg00058887	-3.23373
cg00060304	2.44397
cg00060866	-1.5407
cg00061575	-0.459189
cg00062245	-0.375617
cg00063144	-0.91756
cg00063174	2.35423
cg00063471	-0.478456
cg00064733	-6.14041
cg00067751	-3.85702
cg00068745	-5.21858
cg00069662	-1.25693
cg00070383	1.48494
cg00071950	-3.2699
cg00073780	-4.58759
cg00073837	2.67791
cg00073869	-4.19296
cg00074174	2.93122
cg00074244	-0.750941
cg00075967	7.68575
cg00077104	2.46517
cg00077665	-3.80431
cg00080972	-1.90244
cg00082664	0.625506
cg00082939	3.91782
cg00083046	5.75571
cg00083616	-1.17084
cg00084432	-3.87468
cg00084435	-0.61015
cg00084643	1.77334
cg00085061	-2.0425
cg00085123	1.9476
cg00085448	-4.36597
cg00087368	0.273144
cg00087799	-1.55487
cg00088183	7.19254
cg00089384	-5.69443
cg00089486	2.02201
cg00089915	-1.82066
cg00090261	-3.44636
cg00092287	-2.24682
cg00094597	-2.60939
cg00094735	-4.00797
cg00094755	-0.535773
cg00095688	-1.12885
cg00095859	-2.3757
cg00096536	0.0430283
cg00097088	-2.67647
cg00097146	2.46679
cg00097432	-4.55755
cg00099393	-4.48447
cg00099519	-0.633826
cg00102033	2.02461
cg00104131	-1.92448
cg00105570	-0.471262
cg00105628	2.91964
cg00107488	-1.43196
cg00107606	0.282605
cg00108038	-5.0572
cg00108944	-1.26704
cg00109131	-3.52153
cg00110578	-0.906568
cg00112685	-2.11676
cg00113051	-1.95117
cg00113363	-4.08342
cg00114160	-3.69593
cg00115458	-1.82802
cg00115980	-2.0156
cg00116113	-1.67609
cg00116766	-3.45706
cg00118317	1.12355
cg00118712	-2.29333
cg00119460	-0.759916
cg00121533	-6.046
cg00121551	-2.34008
cg00121634	-1.9298
cg00123090	-0.217241
cg00124045	-0.718679
cg00124684	-6.68892
cg00124836	-1.50326
cg00126320	1.75517
cg00127505	2.77127
cg00127545	-1.79956
cg00127664	1.49759
cg00128702	1.30505
cg00128877	4.52041
cg00129651	-3.15559
cg00130766	-1.47451
cg00133595	-4.2577
cg00134295	-5.57377
cg00136968	-5.16602
cg00139683	-2.14842
cg00142072	3.9695
cg00142150	-4.46669
cg00142482	-2.60284
cg00143249	3.18876
cg00144414	-1.15695
cg00145253	3.75378
cg00146227	-1.37286
cg00146676	3.76219
cg00147244	-2.77145
cg00149213	-4.05894
cg00151768	3.36205
cg00153570	-1.97434
cg00153756	0.227945
cg00153856	-0.383409
cg00155310	3.68249
cg00155351	-4.80071
cg00155526	0.618182
cg00157656	-3.10141
cg00158683	-1.92481
cg00160619	-3.67424
cg00161955	-5.67111
cg00162806	-3.46096
cg00163480	-3.90137
cg00163702	-4.86645
cg00164038	-1.71634
cg00164406	1.2894
cg00164997	-2.1392
cg00166722	-1.96774
cg00169373	-1.55375
cg00169617	-4.91709
cg00170236	-2.2325
cg00173623	6.9703
cg00174500	-2.65628
cg00175901	-4.4565
cg00176709	2.86966
cg00177388	3.99599
cg00177496	-2.57051
cg00177698	-5.82223
cg00177797	1.24159
cg00178511	-2.09414
cg00179070	-3.03674
cg00181263	-0.0514189
cg00182727	-0.606182
cg00183684	2.60024
cg00184376	1.66341
cg00186815	-3.10108
cg00187503	-2.62881
cg00187635	-2.99585
cg00188055	-1.44159
cg00188627	-2.11378
cg00189136	-1.90612
cg00190330	3.46281
cg00192297	3.49617
cg00193283	-4.31323
cg00193613	-0.953622
cg00196414	4.01047
cg00196451	0.109091
cg00196827	1.35969
cg00197173	-2.21846
cg00197495	-2.53121
cg00197517	3.56097
cg00199007	-3.79188
cg00200734	5.74556
cg00201175	-3.95164
cg00201234	2.52539
cg00202454	-1.87064
cg00202702	-3.05516
cg00203913	2.90542
cg00204743	-2.83826
cg00205703	-1.63082
cg00205889	-2.14781
cg00206168	-0.985707
cg00206407	-1.39187
cg00207833	-3.54183
cg00207856	-1.93872
cg00207947	-2.7697
cg00208274	2.2232
cg00208761	-0.947283
cg00208830	-0.511093
cg00211436	0.142524
cg00211630	4.83958
cg00211661	-5.99994
cg00212979	-2.45181
cg00213160	-5.2819
cg00213479	4.14839
cg00215587	-7.85552
cg00216913	-2.34414
cg00217298	-2.241
cg00217795	-4.54675
cg00218103	-3.96349
cg00219169	-2.26051
cg00220102	-1.5954
cg00220162	3.01753
cg00220661	-1.28576
cg00220952	-2.45089
cg00221012	-3.83929
cg00221980	-2.05188
cg00223186	-3.09396
cg00226831	-3.48235
cg00226849	-5.9478
cg00228017	-2.5329
cg00228984	-4.54933
cg00230074	-3.81299
cg00230120	-6.15267
cg00230214	-2.32043
cg00231389	-3.17966
cg00231728	6.365
cg00233198	-1.86263
cg00233420	-2.71231
cg00234998	0.529714
cg00236832	2.53018
cg00237391	2.20569
cg00237876	-2.65382
cg00239353	-3.79821
cg00239563	1.14808
cg00239835	-3.09694
cg00239899	-0.0681195
cg00239915	-2.23564
cg00240195	4.22488
cg00240880	-1.2747
cg00242020	-2.66166
cg00242936	-3.90454
cg00243313	0.672266
cg00244776	-3.90231
cg00247557	4.66478
cg00247571	5.5821
cg00247587	-3.20384
cg00247631	-3.63019
cg00249264	2.14381
cg00249584	-4.51991
cg00250422	-2.22547
cg00250500	-3.61484
cg00252615	5.84282
cg00255099	-1.80513
cg00255368	4.32113
cg00256076	3.46996
cg00256380	-4.04629
cg00258081	-2.64043
cg00258132	-0.754766
cg00258809	-2.52096
cg00259345	1.04664
cg00260802	3.77806
cg00262621	-4.64509
cg00262776	3.34199
cg00264591	0.129584
cg00265022	-4.07484
cg00266064	0.527234
cg00267746	2.05557
cg00267839	-2.07434
cg00268953	2.77818
cg00269659	-2.75227
cg00270625	-3.95089
cg00271925	0.0813323
cg00272009	-3.96463
cg00272608	-4.01447
cg00273464	-0.689199
cg00274691	2.87918
cg00275577	-3.31894
cg00277690	-4.60576
cg00278131	-2.48652
cg00278329	-1.59464
cg00278359	-2.38277
cg00280174	-0.678837
cg00280345	-2.44284
cg00280609	-1.75724
cg00280812	-3.55009
cg00280858	-2.91535
cg00281467	-3.67875
cg00282706	-5.07796
cg00283792	-2.60078
cg00284328	-0.550438
cg00287016	-0.129671
cg00287312	3.49814
cg00287974	1.49483
cg00289254	-3.142
cg00290607	-8.75204
cg00292662	-2.97916
cg00292701	2.07477
cg00293409	-2.5051
cg00294534	-2.9687
cg00294552	-5.04163
cg00295794	4.60973
cg00296121	-2.43835
cg00297282	-5.32893
cg00297721	1.72298
cg00298065	1.00329
cg00298324	5.78028
cg00298689	-2.77325
cg00298921	0.0421474
cg00299047	0.586102
cg00300233	-4.02987
cg00302521	-0.0645684
cg00303183	4.20749
cg00304959	-0.106041
cg00305797	-3.9739
cg00306909	4.34529
cg00307066	3.98191
cg00308133	-3.60634
cg00308984	-3.53664
cg00310139	-4.28998
cg00310523	-2.35999
cg00310968	0.548501
cg00311654	1.90485
cg00312921	3.29375
cg00313872	0.733736
cg00314622	-3.31012
cg00314904	-2.0273
cg00316839	3.59273
cg00316939	3.62765
cg00317728	3.30058
cg00318631	0.833871
cg00318947	3.38829
cg00319449	-3.47674
cg00321480	-1.85806
cg00321709	-3.76358
cg00325599	-5.05106
cg00326131	0.887978
cg00327524	1.91573
cg00328865	-0.723073
cg00329154	3.77424
cg00329300	-2.29789
cg00332146	-2.22785
cg00332421	-4.95208
cg00332850	-1.18075
cg00333483	-3.14099
cg00333512	5.08398
cg00334063	7.71965
cg00334245	-0.759877
cg00334821	-1.62297
cg00335219	-2.69822
cg00336204	-5.29578
cg00336800	-3.48497
cg00337466	-3.6334
cg00338116	-2.5336
cg00343092	-3.29505
cg00344517	0.83517
cg00345704	-0.0651012
cg00346205	-7.56898
cg00346523	-3.93248
cg00347198	2.6546
cg00347677	0.815196
cg00347938	-2.06558
cg00348467	-3.1816
cg00350199	-4.24658
cg00350296	-2.48485
cg00350448	-4.34784
cg00350615	-3.5843
cg00352872	-3.00163
cg00354690	2.62155
cg00355212	4.1709
cg00355281	2.90175
cg00355325	-0.752432
cg00356694	-5.57718
cg00356811	0.0627376
cg00357221	-2.72653
cg00357958	-5.27321
cg00357971	-4.93626
cg00358132	-2.40261
cg00358609	-2.98514
cg00359465	-1.6073
cg00359590	0.0545034
cg00360107	-0.234472
cg00360256	-2.79171
cg00360414	1.61872
cg00361562	1.55448
cg00364287	-6.56748
cg00365692	-0.556035
cg00365800	1.57566
cg00366685	-4.77421
cg00366850	2.83474
cg00366917	3.61357
cg00367463	-1.20887
cg00368532	-2.30274
cg00369241	-4.67886
cg00369372	-3.23915
cg00370047	-2.37333
cg00370106	-2.25078
cg00370303	-1.6269
cg00370589	-3.62261
cg00371829	-4.28166
cg00372774	-5.23938
cg00373499	0.987408
cg00374377	-0.124257
cg00374672	-5.79885
cg00374927	-0.663892
cg00375608	-3.99804
cg00376022	1.7944
cg00376448	-1.98519
cg00376910	-4.74886
cg00376979	-2.17095
cg00378029	-5.12245
cg00378510	5.14133
cg00379648	2.37233
cg00381684	-1.61926
cg00382930	-2.81727
cg00384537	-1.60118
cg00384539	4.59683
cg00384653	-3.452
cg00384910	-1.90365
cg00386456	-2.59007
cg00387156	0.0427798
cg00391562	-2.08545
cg00392156	-2.84145
cg00392396	-2.63007
cg00393585	-2.04393
cg00394303	-4.6432
cg00397575	-1.10344
cg00397635	1.02325
cg00398510	1.00606
cg00400165	-0.94649
cg00400733	-1.12115
cg00401972	-3.57695
cg00402417	1.89202
cg00402956	-1.69574
cg00403729	-0.454571
cg00405152	-2.83266
cg00406338	-1.38529
cg00406489	-4.08203
cg00408067	2.84642
cg00409917	-5.10992
cg00410753	-2.36648
cg00410788	-1.9137
cg00414166	-1.51247
cg00414384	4.08079
cg00414512	0.249589
cg00414898	5.79493
cg00415971	-3.91212
cg00416873	-6.1432
cg00417408	-1.85034
cg00419186	-0.123663
cg00419564	-4.22717
cg00420361	-3.04024
cg00420510	-3.13079
cg00421089	-3.74383
cg00421335	-1.4714
cg00421612	-3.31427
cg00421624	-4.68927
cg00422699	-4.54755
cg00423030	-6.30445
cg00423443	-2.85806
cg00423598	-4.17351
cg00424169	-2.12661
cg00427604	2.1094
cg00428692	-2.56728
cg00430155	-5.54341
cg00430559	4.23774
cg00430895	-4.27493
cg00431187	4.70853
cg00431895	0.067534
cg00432461	-0.267892
cg00432837	-0.772932
cg00433770	-2.43538
cg00434010	1.93468
cg00437360	-1.87523
cg00438026	-1.9753
cg00438616	-4.61863
cg00439261	-2.76817
cg00440538	-0.406702
cg00443981	-4.59294
cg00444059	-3.15922
cg00445475	-3.41165
cg00445755	0.535366
cg00446123	-3.86319
cg00446235	-2.53369
cg00448409	-1.67388
cg00448707	3.84383
cg00449364	-2.07903
cg00450571	0.0875868
cg00450784	2.49253
cg00451194	-1.29024
cg00452199	-2.69508
cg00453817	3.23874
cg00454132	6.00491
cg00454274	-4.51089
cg00455178	-4.40303
cg00455327	1.7536
cg00456593	-2.9489
cg00457913	-2.89018
cg00458317	-1.72185
cg00458454	-2.76045
cg00458965	3.50448
cg00459623	2.32985
cg00460235	-0.396902
cg00462525	0.177406
cg00462994	-1.20248
cg00463202	-1.35745
cg00465975	-0.511596
cg00466334	3.76888
cg00466425	-3.32982
cg00471190	-1.20872
cg00472654	-2.96291
cg00472691	-0.384172
cg00473769	-2.80801
cg00474080	-1.92964
cg00474723	-3.5454
cg00474746	-1.74845
cg00476305	-1.14984
cg00476955	-3.02599
cg00479240	3.67074
cg00480161	-0.177473
cg00480381	-6.08629
cg00480850	-2.67163
cg00480970	-0.154369
cg00481350	2.98563
cg00481644	5.75439
cg00481742	0.437053
cg00481884	-1.81138
cg00483039	-0.567255
cg00486340	5.50759
cg00487737	-2.07518
cg00487984	1.455
cg00488787	-0.327783
cg00490406	-2.61186
cg00490583	-3.72501
cg00491021	-1.71082
cg00491927	-2.33965
cg00493304	-3.90215
cg00493422	-4.27411
cg00496988	-1.99383
cg00498772	2.54663
cg00499700	2.63746
cg00500522	3.2523
cg00500789	3.6008
cg00501869	-9.0993
cg00501919	-4.31857
cg00502099	-1.74006
cg00505045	6.04288
cg00505093	-4.5865
cg00506062	-2.63484
cg00506482	-0.945584
cg00506913	-1.52256
cg00507154	-3.60657
cg00508131	-4.43556
cg00508697	-2.8805
cg00510098	-4.96173
cg00511318	-1.87256
cg00511334	-2.44663
cg00512726	1.23117
cg00514268	1.66923
cg00514609	-2.09496
cg00515954	-4.68337
cg00516513	2.01505
cg00516966	-2.1186
cg00517787	0.285457
cg00518878	-6.18941
cg00519069	-6.10794
cg00519299	-1.21504
cg00519397	-1.95009
cg00519553	-1.77804
cg00520247	0.107264
cg00520380	-1.35904
cg00522403	-0.0866337
cg00522883	-3.55121
cg00524486	-3.55041
cg00524814	-1.54262
cg00525681	3.29126
cg00526088	-3.0032
cg00531453	-6.46632
cg00531806	0.0857379
cg00532802	-3.24918
cg00533182	-2.20189
cg00533825	0.15465
cg00536924	-3.30224
cg00538726	-1.15179
cg00540544	-2.73954
cg00540850	-1.42554
cg00542351	-1.24518
cg00543751	-4.51923
cg00544337	-3.667
cg00545487	-0.872155
cg00546147	-2.786
cg00546307	-5.89579
cg00547161	-1.65987
cg00547215	3.07548
cg00547727	-3.61619
cg00548552	-3.88899
cg00550040	-2.93947
cg00550214	-2.96167
cg00551487	-0.869506
cg00551679	6.69837
cg00551910	-0.602604
cg00553527	-6.32409
cg00554173	-0.40571
cg00554453	2.4172
cg00556112	-2.44767
cg00558215	-1.20756
cg00558219	3.54501
cg00558749	-0.692511
cg00560277	3.39029
cg00560531	-2.01469
cg00560793	3.23812
cg00561158	-3.92301
cg00562118	-4.66737
cg00563932	-0.775387
cg00564426	0.759392
cg00565348	2.85737
cg00566208	-1.71532
cg00567703	3.37458
cg00572387	-5.03374
cg00572586	-5.4335
cg00573165	-2.84598
cg00573857	-2.08567
cg00575744	-2.07549
cg00575791	0.417771
cg00577449	-0.812603
cg00577560	-4.82156
cg00578304	-5.70868
cg00578917	3.75003
cg00579036	-6.70975
cg00579402	-0.0623813
cg00579423	-6.35337
cg00580022	-1.4018
cg00580047	-4.12769
cg00580965	-4.21154
cg00581063	3.11202
cg00583426	0.0848118
cg00586817	4.81852
cg00587009	3.37922
cg00587613	-3.3197
cg00587922	-3.3214
cg00589493	0.150051
cg00589850	-5.37678
cg00590039	-4.19915
cg00590260	-1.42241
cg00590639	2.49904
cg00591333	-5.36049
cg00592510	-3.24082
cg00592903	-1.80455
cg00595472	-3.7594
cg00596687	-2.68218
cg00597687	4.70122
cg00597876	5.15016
cg00598766	-3.58669
cg00599726	2.64001
cg00600465	-3.66968
cg00601486	-1.54472
cg00601711	-4.00993
cg00601751	-2.74284
cg00603871	-3.05027
cg00605038	-2.87383
cg00605270	-1.85434
cg00606312	-2.42011
cg00606880	2.96311
cg00606952	-4.93118
cg00606989	-0.279538
cg00607051	-5.19465
cg00607627	-0.664355
cg00608008	2.01821
cg00608276	-1.11507
cg00610310	-6.82476
cg00610692	0.302853
cg00613224	-2.96817
cg00613752	3.74661
cg00614392	0.603763
cg00616965	-2.49019
cg00617305	-1.14747
cg00619976	-4.59182
cg00621247	-3.90791
cg00621943	-4.3793
cg00622595	3.36386
cg00624418	-3.40828
cg00625776	0.924873
cg00628228	-0.381111
cg00629217	-1.08242
cg00632070	-0.576123
cg00633771	-0.823052
cg00634189	-1.63143
cg00636194	-2.08801
cg00637285	-3.629
cg00638020	-2.82174
cg00638803	-1.17769
cg00639517	-5.58591
cg00639837	1.98495
cg00643111	-3.15236
cg00643392	-1.56347
cg00643829	-1.92609
cg00644554	3.58903
cg00646241	-5.42014
cg00646731	2.04831
cg00647046	-6.15788
cg00647063	1.89492
cg00647233	-1.62396
cg00647317	-3.16057
cg00647658	0.604531
cg00649377	-4.07706
cg00650911	-3.50258
cg00652657	0.209591
cg00655982	-4.59469
cg00658082	3.09173
cg00658413	3.04549
cg00659919	-5.47945
cg00659931	-3.82098
cg00661399	-5.74213
cg00664609	-2.62577
cg00664730	-4.51697
cg00666105	-3.44086
cg00666422	-5.23631
cg00667343	-1.03088
cg00667647	4.48911
cg00667751	5.05722
cg00668303	1.63802
cg00668638	0.010732
cg00672622	-1.52099
cg00673059	-3.5624
cg00673251	-3.37272
cg00673290	-3.99514
cg00673365	0.724163
cg00674807	-4.49129
cg00675156	-4.12878
cg00675721	-3.56858
cg00675891	-7.10113
cg00677360	-3.12558
cg00677574	-2.865
cg00677866	1.11695
cg00678236	-3.64351
cg00678539	-3.47889
cg00680696	-0.567009
cg00681103	-1.93742
cg00682038	-4.24691
cg00682734	0.44683
cg00683788	-1.71916
cg00684125	4.96269
cg00685014	-5.49021
cg00685291	-3.32554
cg00685614	-11.3324
cg00685976	-1.28146
cg00687122	-1.62147
cg00688447	-0.0295736
cg00688539	-1.72557
cg00689340	4.05889
cg00689651	3.93181
cg00690402	3.90574
cg00692611	3.45205
cg00692774	-2.18435
cg00694520	-6.42228
cg00695416	-1.19661
cg00695799	-6.04823
cg00695955	-2.54423
cg00696973	8.41014
cg00697440	-4.316
cg00697559	-0.43182
cg00697668	-1.77643
cg00697672	-6.81551
cg00697916	2.29775
cg00698413	-4.90802
cg00698535	1.04396
cg00698688	-7.19863
cg00699029	-2.24444
cg00700485	2.27253
cg00701706	-3.2207
cg00701946	-4.4298
cg00702126	-3.15666
cg00703513	-2.21551
cg00704554	-1.25376
cg00704970	-4.52817
cg00705202	-1.35729
cg00705600	-0.341697
cg00705808	-0.701139
cg00705992	4.47615
cg00711072	4.29076
cg00711496	-3.97438
cg00713939	-3.18944
cg00714377	-4.26355
cg00714725	8.02114
cg00716083	-3.6429
cg00716470	3.61119
cg00718400	-4.39817
cg00719626	-4.97509
cg00721530	5.83546
cg00722300	-3.2253
cg00725994	-1.96642
cg00727287	-1.54946
cg00727912	-2.42318
cg00729133	-3.18227
cg00729894	1.65757
cg00730832	1.19691
cg00732815	-3.67968
cg00733728	0.877005
cg00735467	-4.37586
cg00735611	-3.49858
cg00735667	5.39683
cg00737978	-2.36383
cg00739778	-6.96662
cg00743041	3.77331
cg00743158	-3.1431
cg00745543	-1.13574
cg00747944	5.00287
cg00748092	-3.21532
cg00748218	-2.50645
cg00748373	-3.60008
cg00748432	-2.84573
cg00751332	4.16692
cg00755130	-1.16767
cg00756943	-3.5426
cg00759420	-3.41003
cg00759573	-2.46501
cg00759652	-1.51123
cg00760681	-0.868221
cg00762185	-2.82149
cg00762623	3.43186
cg00763594	-4.05592
cg00764369	-3.74811
cg00764612	-4.38685
cg00764652	0.547606
cg00765705	-4.77523
cg00766220	3.22982
cg00767042	-0.874426
cg00767503	-1.00193
cg00767581	4.09253
cg00769843	0.841845
cg00770723	-1.03635
cg00770998	1.71527
cg00773413	0.621128
cg00773818	-0.045138
cg00773902	-6.97727
cg00774005	-0.258706
cg00774077	-5.32974
cg00774102	-2.91877
cg00775425	-4.31632
cg00777011	-2.68786
cg00777198	-5.8925
cg00777689	0.561805
cg00779065	4.20018
cg00780520	2.43267
cg00782355	-2.63271
cg00782811	-2.50243
cg00783104	-1.82821
cg00788739	-1.54878
cg00788864	-1.55036
cg00790020	3.3285
cg00790098	3.65433
cg00791253	-0.6679
cg00791868	-2.34972
cg00795024	2.76001
cg00795248	4.22557
cg00795815	-4.82959
cg00795825	-3.57671
cg00795927	-1.34957
cg00796424	4.40233
cg00796728	-2.21263
cg00801636	-2.54365
cg00802728	1.03183
cg00804043	-1.27953
cg00804078	-4.9596
cg00804392	-1.99628
cg00805360	-2.58115
cg00805619	-5.22017
cg00806239	-6.64835
cg00806311	-0.569872
cg00806490	-0.225779
cg00807464	-5.64989
cg00808844	-0.917045
cg00810040	-2.40105
cg00810055	-3.9246
cg00810133	-3.5407
cg00812799	1.78251
cg00813267	-1.6628
cg00813890	-1.2571
cg00815093	-1.94674
cg00815593	-3.81034
cg00816177	-2.75031
cg00816182	-1.08976
cg00817731	-5.25931
cg00818336	-1.95602
cg00818872	-1.12905
cg00822399	-4.74
cg00822495	2.00779
cg00824584	-1.68052
cg00825734	-5.10384
cg00829961	5.26207
cg00830029	-3.85559
cg00830087	1.99209
cg00830526	-4.89893
cg00830735	-3.44668
cg00831247	-3.25124
cg00831710	-1.06297
cg00831735	-3.1139
cg00832555	-1.02706
cg00833795	-2.89019
cg00835193	3.41767
cg00835279	-2.13511
cg00837537	-0.658261
cg00838919	1.68078
cg00840332	-3.84721
cg00840597	-4.92483
cg00841408	-2.98358
cg00841725	-2.33907
cg00841988	-4.20048
cg00842549	3.20129
cg00842918	-4.64237
cg00844901	-5.37768
cg00845742	-1.24828
cg00846036	-3.4328
cg00847656	-3.82267
cg00848167	4.82781
cg00848283	-1.19517
cg00848374	-5.26246
cg00848594	-1.38285
cg00848997	-5.10842
cg00850073	-1.5426
cg00851377	-4.16233
cg00852595	-5.33251
cg00853445	-2.05585
cg00855466	-4.49719
cg00858362	-4.58671
cg00860641	-5.17894
cg00861772	0.463192
cg00862039	-2.44021
cg00862588	-2.52615
cg00864171	-4.94077
cg00864334	-4.98311
cg00864551	-1.3413
cg00865356	3.83324
cg00866556	1.01558
cg00866690	-4.98388
cg00869989	-4.03432
cg00871487	7.57772
cg00873050	-3.27429
cg00873953	-3.88999
cg00875272	0.73415
cg00875511	-1.94486
cg00875983	-0.241053
cg00879667	-2.12255
cg00880452	-1.61554
cg00880741	0.506851
cg00881585	1.48519
cg00881696	-4.19842
cg00882235	0.34925
cg00885918	-4.55952
cg00886996	-1.81339
cg00888479	-2.18898
cg00891836	-1.83562
cg00893471	2.3086
cg00893632	0.193917
cg00894757	0.0523945
cg00896540	1.96142
cg00899400	4.3041
cg00899659	-1.61997
cg00899907	-2.55455
cg00900628	-0.82901
cg00900966	-3.33053
cg00901687	-3.5888
cg00901843	-1.49813
cg00902496	-3.04033
cg00903242	-1.20388
cg00904483	-1.31361
cg00905220	-2.93657
cg00905936	5.769
cg00906105	-3.16883
cg00907732	3.66764
cg00908271	-0.428325
cg00909232	-1.9824
cg00909401	-3.02375
cg00909926	-0.911992
cg00910015	-3.76544
cg00910518	1.47544
cg00911370	-1.41261
cg00912926	-3.47072
cg00913949	4.98553
cg00914726	5.13205
cg00915831	0.848741
cg00916854	-2.62758
cg00917156	2.38152
cg00918491	-2.77602
cg00919055	1.13867
cg00920126	-3.32938
cg00920162	-3.34726
cg00920348	-2.12384
cg00921266	0.0655683
cg00922271	-3.06414
cg00922363	-3.71293
cg00922522	-2.50301
cg00922748	-3.31703
cg00923076	-2.49248
cg00925722	-2.00558
cg00926285	-1.0149
cg00926400	4.82571
cg00927554	4.33027
cg00928397	5.39303
cg00929798	-4.70791
cg00929855	-1.93771
cg00930628	-3.04794
cg00930873	4.68988
cg00931944	-0.0556727
cg00932250	-2.10166
cg00933603	-3.25338
cg00933692	-1.43945
cg00933924	-3.24695
cg00934864	2.50602
cg00936309	-4.81815
cg00936733	-0.585997
cg00937012	-4.71639
cg00937175	2.06629
cg00937681	2.0177
cg00938453	-2.04518
cg00938743	-1.99648
cg00940502	5.28834
cg00941050	0.210938
cg00943186	0.720918
cg00944227	-3.61003
cg00945108	-3.39956
cg00945234	2.92861
cg00945276	-0.415036
cg00945862	-2.13133
cg00946245	-2.97494
cg00946479	0.00125376
cg00946979	-3.1055
cg00946992	1.52904
cg00947599	-5.7383
cg00949753	3.69926
cg00950265	5.85378
cg00952322	-3.87878
cg00953154	3.48433
cg00953256	-2.80529
cg00954769	-1.19085
cg00955867	-3.46158
cg00956459	-2.7459
cg00957901	-0.279354
cg00958334	2.56967
cg00961792	-0.816803
cg00965023	-0.61167
cg00965469	-1.58987
cg00966255	-0.248044
cg00966405	-3.14395
cg00966974	-2.64928
cg00967884	2.89785
cg00968423	-3.0943
cg00968538	-2.11589
cg00968541	-3.10425
cg00969405	3.93694
cg00974689	-2.69288
cg00976080	-1.7841
cg00976453	-0.0826702
cg00978102	-0.783099
cg00978814	-1.92787
cg00979223	-3.44843
cg00980287	-3.41775
cg00980772	0.137978
cg00980784	-3.52658
cg00980978	4.39529
cg00982548	3.5518
cg00983520	-4.34313
cg00983899	-4.62885
cg00985591	-3.28641
cg00986520	-2.17557
cg00986742	-2.74076
cg00987015	-4.10692
cg00988247	2.93689
cg00988426	-3.268
cg00988777	-0.327147
cg00989853	5.2831
cg00993308	-4.91276
cg00995253	-6.80639
cg00996986	-3.19955
cg00997280	4.20098
cg00998124	-3.00645
cg00998146	0.308044
cg00998372	1.63813
cg00998451	2.73357
cg00998539	-3.49658
cg00998782	-1.75196
cg01000408	-0.815268
cg01000602	-4.65213
cg01002264	-6.3301
cg01002560	-0.396851
cg01003448	6.25253
cg01003959	-1.87931
cg01005968	2.18897
cg01006126	-3.59801
cg01007305	3.79688
cg01007557	-2.36969
cg01007768	-1.05847
cg01008256	-7.08909
cg01010839	-0.381092
cg01011453	-0.999886
cg01014615	6.13136
cg01016521	-2.34382
cg01017349	-0.887714
cg01019756	-2.43805
cg01021224	-2.39101
cg01021423	0.739002
cg01022670	-5.37959
cg01023759	-1.19258
cg01023787	-3.7729
cg01024168	3.10763
cg01024247	-5.29759
cg01024455	-0.668611
cg01025233	4.12891
cg01025283	-2.1282
cg01025836	-3.78135
cg01026383	-1.09443
cg01027113	-1.19902
cg01029638	-2.19944
cg01030973	-5.96935
cg01034217	3.31173
cg01035238	-0.783088
cg01035472	-3.18489
cg01036205	-5.81347
cg01037823	-1.43432
cg01040727	-0.834826
cg01041449	-2.04688
cg01042246	4.01633
cg01042661	-5.2707
cg01043845	2.74745
cg01045626	0.514303
cg01046026	-3.63569
cg01046604	-1.46984
cg01046979	-2.01769
cg01047124	-2.10386
cg01047631	6.81202
cg01047748	-6.39029
cg01048372	0.136677
cg01048749	2.12541
cg01049678	-1.32944
cg01050736	-3.08262
cg01050885	0.315485
cg01051200	-2.57182
cg01052636	-5.23033
cg01053087	1.20582
cg01054454	-0.571113
cg01054622	-2.42728
cg01054755	6.7353
cg01054891	-2.48147
cg01059432	-0.90446
cg01060059	-4.32393
cg01062109	-2.84616
cg01062247	-4.1009
cg01062834	1.27861
cg01064131	-0.230406
cg01064683	8.42791
cg01064758	-0.939147
cg01068601	-3.30233
cg01068808	-5.54395
cg01070078	-2.20303
cg01070854	3.46249
cg01070985	-2.93499
cg01071770	-5.08379
cg01076129	-4.54168
cg01076459	-3.19748
cg01076541	-3.17899
cg01076971	-0.718992
cg01077102	-2.67063
cg01077915	-6.3397
cg01078434	-4.4348
cg01079118	-1.03431
cg01079842	-3.50105
cg01080902	-2.41289
cg01080924	-4.74551
cg01081346	-3.75358
cg01082299	-0.998451
cg01084722	-1.29873
cg01085362	-2.0985
cg01085461	-2.06089
cg01087239	-5.25695
cg01087881	-5.09393
cg01089602	-3.11929
cg01089914	7.48039
cg01097180	2.04663
cg01097611	-4.37725
cg01098939	-2.57645
cg01098981	-0.424649
cg01104208	-4.98759
cg01105494	2.79561
cg01106926	3.42261
cg01107801	-2.66251
cg01107874	5.04306
cg01109227	1.93811
cg01110618	-4.33057
cg01112020	-3.32723
cg01112401	-3.66401
cg01114937	7.02495
cg01120132	-5.33053
cg01122302	3.58605
cg01122415	-4.67175
cg01123334	8.19591
cg01124575	-0.240551
cg01128044	-3.13018
cg01128221	-1.5565
cg01128482	4.81993
cg01132407	-0.615551
cg01132522	-2.21021
cg01133053	-2.52815
cg01134643	-1.60934
cg01134987	-1.84541
cg01137401	5.00274
cg01138020	-0.650131
cg01138305	-0.957903
cg01138867	4.54355
cg01140244	-3.52528
cg01140515	5.40874
cg01141459	-2.54784
cg01141940	3.35047
cg01142302	-3.98738
cg01142407	-5.12219
cg01142417	-0.738003
cg01142475	-3.82707
cg01142676	-3.45095
cg01142811	-0.981805
cg01143579	-2.48358
cg01147192	-2.5259
cg01147810	3.26494
cg01148127	-2.70133
cg01150497	-0.749606
cg01152019	4.24695
cg01152688	-4.20505
cg01152986	-2.10126
cg01153834	0.893789
cg01154254	-3.14558
cg01155012	-6.97285
cg01155194	-2.52261
cg01155930	-0.719831
cg01156295	-5.84115
cg01157951	-2.55564
cg01158469	-3.98405
cg01159283	-3.14162
cg01159543	-1.20148
cg01162037	-2.3443
cg01163842	4.02254
cg01165816	-0.143446
cg01168201	0.200851
cg01168235	-1.48895
cg01168289	-1.73293
cg01168781	1.34786
cg01168962	-3.2769
cg01169021	2.09176
cg01171579	-1.06417
cg01172082	-3.29425
cg01172183	3.29358
cg01172682	3.02992
cg01173332	-3.29699
cg01174140	-0.666407
cg01174327	-1.33293
cg01174386	-2.491
cg01176150	-4.82652
cg01176516	-3.89979
cg01176915	-2.06998
cg01178040	-3.52536
cg01178680	7.73959
cg01179696	-1.74328
cg01181898	-3.23157
cg01182645	-1.55872
cg01182661	-3.76125
cg01183017	-0.233238
cg01184907	-2.47304
cg01188244	-2.80994
cg01188753	4.11161
cg01189038	-1.69295
cg01189092	-1.44855
cg01189244	-3.42533
cg01189638	-2.95334
cg01190023	1.6422
cg01190330	-1.00279
cg01192040	3.64677
cg01192538	-0.302966
cg01192900	-1.90655
cg01193403	-0.945451
cg01195246	2.02667
cg01196517	3.06316
cg01197294	-0.834161
cg01197526	-4.74337
cg01199628	-4.1925
cg01200104	-1.98448
cg01202296	-3.62741
cg01202997	-2.19916
cg01204305	-1.74695
cg01205058	-3.00536
cg01205241	-5.42767
cg01206071	2.9937
cg01207684	-8.22184
cg01207974	1.93816
cg01208318	-4.67181
cg01209635	-0.739903
cg01210325	-4.30686
cg01211283	-2.47291
cg01211906	-5.17123
cg01213381	4.29085
cg01214155	-4.24767
cg01215762	-0.201418
cg01216370	1.82914
cg01218619	-6.47955
cg01219065	-0.92644
cg01219620	-3.83456
cg01220257	2.79465
cg01220564	-1.81467
cg01221157	-1.00178
cg01221610	-4.90863
cg01222133	-1.03965
cg01222324	-2.30021
cg01224234	-3.84566
cg01224715	-1.19957
cg01226029	-1.27366
cg01226614	-2.58461
cg01227084	-4.02372
cg01229506	-2.03824
cg01229562	-2.25137
cg01230282	-3.96453
cg01231735	5.69141
cg01232552	-6.67195
cg01232726	-3.68557
cg01233487	-2.1828
cg01234133	-2.09017
cg01234984	-5.2976
cg01236063	3.23248
cg01237263	-3.8185
cg01239922	-6.05238
cg01240369	-2.2559
cg01240599	-5.54923
cg01240795	0.818488
cg01242354	-1.93217
cg01242576	-2.7755
cg01243330	-2.6413
cg01244015	-3.66241
cg01244270	2.88381
cg01244342	-3.36734
cg01245988	-2.11019
cg01246421	-0.488458
cg01246835	-1.91565
cg01247747	-5.86626
cg01248928	-5.04966
cg01249659	-0.439188
cg01250643	-2.90287
cg01251603	-3.40075
cg01251620	-3.50677
cg01251971	-4.21708
cg01252998	-3.93776
cg01254034	-0.212735
cg01254505	-3.40939
cg01255591	-5.08453
cg01256914	-2.62559
cg01257309	-0.114523
cg01258751	1.61888
cg01261007	3.32828
cg01262208	-1.83002
cg01262290	-4.22534
cg01262566	-2.05384
cg01262865	-0.991493
cg01263624	-2.86829
cg01263942	-3.2696
cg01264106	-3.84661
cg01266853	-0.212678
cg01270001	-2.94653
cg01270424	2.34845
cg01270444	-3.62095
cg01271034	-5.07244
cg01273232	3.87872
cg01273309	-5.30748
cg01273354	-1.65224
cg01274742	0.220652
cg01274753	-0.922731
cg01275297	0.846631
cg01275887	-2.57976
cg01276169	-2.24248
cg01277372	2.82796
cg01277438	-0.553533
cg01278873	5.33741
cg01280080	1.48855
cg01281911	3.78969
cg01283300	1.68063
cg01284796	-2.79746
cg01284869	-1.9215
cg01287173	-3.06015
cg01287975	5.9838
cg01290009	-5.26594
cg01291715	-2.44762
cg01294263	-0.121578
cg01294327	3.82357
cg01295203	1.67998
cg01295518	-1.43728
cg01296360	-4.9649
cg01297670	2.8618
cg01298731	1.54844
cg01300866	-3.1442
cg01301138	0.0365859
cg01301319	0.626875
cg01302410	-2.98119
cg01303141	-3.57366
cg01304198	-1.99382
cg01304461	-3.09893
cg01304814	-2.03999
cg01305421	-3.20935
cg01306563	0.115351
cg01306588	-4.42356
cg01306688	-4.99415
cg01307684	2.6876
cg01307730	-0.523882
cg01307915	-3.71923
cg01308827	-2.06183
cg01309013	-2.12488
cg01310029	-4.91846
cg01311360	2.18151
cg01311802	-3.68615
cg01316516	-2.37989
cg01316659	-0.300734
cg01318823	-2.44092
cg01319471	-0.904866
cg01319593	-2.60864
cg01319701	-1.6146
cg01321500	-5.38274
cg01321872	-1.76151
cg01321962	-1.56218
cg01323542	-3.91679
cg01323777	-6.12629
cg01324779	-4.37882
cg01325754	1.49228
cg01326128	0.807507
cg01326836	2.76403
cg01327347	-4.05986
cg01329005	-4.56386
cg01331198	-4.0341
cg01332054	5.30003
cg01333080	-4.14219
cg01333535	-5.73498
cg01335658	-1.5354
cg01336390	-2.16486
cg01337515	-0.657733
cg01337931	-1.5039
cg01338924	3.52464
cg01341751	-2.9475
cg01343363	-2.49214
cg01344518	-1.72115
cg01347250	2.95902
cg01347453	-1.8076
cg01347702	-1.95168
cg01348086	-3.40957
cg01348229	-2.7313
cg01348733	3.01522
cg01349478	-3.59684
cg01349792	-2.38505
cg01349853	-2.19243
cg01349933	0.148938
cg01350440	-2.93858
cg01350686	-2.76364
cg01351032	-4.46105
cg01351992	-4.36277
cg01352090	-6.38214
cg01353064	-2.48462
cg01353192	-2.03164
cg01353464	-1.86392
cg01354167	0.787312
cg01354632	-5.12054
cg01355282	-7.07237
cg01357292	-3.73258
cg01360627	-2.02588
cg01360661	-2.36071
cg01361021	-2.00483
cg01361354	-0.211025
cg01361954	-2.29068
cg01362243	2.54763
cg01363618	-0.73765
cg01364625	-2.25278
cg01365152	-2.20555
cg01366416	-3.87298
cg01366510	-3.93259
cg01367204	-3.87974
cg01367324	-0.794124
cg01368900	-6.86688
cg01369114	-1.1788
cg01370643	4.15329
cg01371072	3.65536
cg01371155	-1.6644
cg01371631	-0.0438373
cg01374870	-2.51287
cg01375262	-6.505
cg01375574	2.33211
cg01377124	-0.492664
cg01377911	-2.62006
cg01378158	-1.57291
cg01378182	-1.36654
cg01379240	0.129199
cg01379317	-2.77579
cg01381301	-2.80056
cg01381367	-5.03029
cg01381617	-1.04335
cg01381846	1.07015
cg01382804	-2.48879
cg01385327	1.01293
cg01385795	-1.7748
cg01386493	-3.75801
cg01387036	-4.30506
cg01387743	-2.72565
cg01387797	-2.1134
cg01389413	-0.422128
cg01389761	-3.61658
cg01389917	0.785043
cg01390574	4.81989
cg01391437	-4.81464
cg01392007	-5.99746
cg01392180	-4.20275
cg01393632	3.20482
cg01395424	-1.38427
cg01396022	-2.03695
cg01396387	-1.91633
cg01396418	-1.23121
cg01396587	-1.48419
cg01397139	1.0132
cg01397325	-3.00931
cg01397463	1.05639
cg01398125	-1.01106
cg01398941	-1.58627
cg01400822	-1.47108
cg01402735	0.211294
cg01403246	-0.371813
cg01404163	2.93678
cg01404873	3.32092
cg01404893	-4.15302
cg01405040	8.71882
cg01407244	-2.48069
cg01407419	-1.94847
cg01407477	5.14938
cg01408508	5.17978
cg01408663	-4.55535
cg01411786	5.2804
cg01412524	-2.71335
cg01413582	-2.71716
cg01414726	1.90161
cg01416712	4.50437
cg01417823	-4.06829
cg01418124	3.742
cg01418856	-4.64743
cg01419539	-2.71279
cg01419757	-1.63078
cg01419831	5.29733
cg01421264	-4.02863
cg01422683	-4.72909
cg01425023	0.0977198
cg01425967	-3.30668
cg01426853	-0.478163
cg01427685	-5.17699
cg01428817	-2.87143
cg01429449	1.00492
cg01429859	1.96148
cg01430795	3.67144
cg01431057	0.146738
cg01432443	-0.486697
cg01433343	0.902228
cg01433583	5.32402
cg01434025	-2.12762
cg01434197	-5.08227
cg01436254	-1.42174
cg01436279	-1.90889
cg01436608	-2.92268
cg01436716	-1.15841
cg01438123	-4.66723
cg01439264	2.64047
cg01439408	-0.977826
cg01441113	1.51416
cg01441698	-3.46388
cg01443452	-0.0834419
cg01443755	-2.03826
cg01446393	-3.05127
cg01447112	-2.28235
cg01447914	-4.24088
cg01447951	-3.29215
cg01448132	-0.210497
cg01448544	-1.04479
cg01449995	-3.53683
cg01451920	-2.3182
cg01453551	-3.72092
cg01456368	4.62293
cg01456517	-0.805633
cg01457883	-4.62994
cg01458054	-7.89064
cg01459807	3.57722
cg01460536	-3.40784
cg01460981	1.36722
cg01461254	-2.90069
cg01461410	0.698863
cg01461552	3.78052
cg01462184	-0.638545
cg01462856	-4.73226
cg01464052	-2.75993
cg01464761	-0.93294
cg01465169	-3.0912
cg01466163	-2.96292
cg01466288	0.826803
cg01467266	-2.28419
cg01469108	2.44069
cg01469887	2.28145
cg01470156	1.39482
cg01471265	-0.279535
cg01472101	-4.22719
cg01472299	5.40995
cg01472538	-4.2792
cg01472737	2.48157
cg01472951	-2.3986
cg01474544	4.5641
cg01475503	-1.49072
cg01479232	-4.07023
cg01481989	-1.26163
cg01483119	-2.36672
cg01485548	-2.7165
cg01485975	-2.45181
cg01486023	4.66694
cg01486146	5.78444
cg01486558	-2.71272
cg01487433	-2.4886
cg01487961	-5.10437
cg01488084	-2.80765
cg01488362	-2.50432
cg01488770	1.89562
cg01489225	1.86081
cg01490004	-1.42286
cg01492330	-4.7735
cg01493016	2.98789
cg01494348	-2.55206
cg01494454	-1.88515
cg01495604	-0.535902
cg01496199	-3.28241
cg01498160	-0.027124
cg01499197	-2.53821
cg01499815	-0.946511
cg01501009	-2.87612
cg01501551	-2.93346
cg01502588	3.34449
cg01506154	-3.55154
cg01506492	-0.928862
cg01507753	-3.68856
cg01509621	-3.02114
cg01509843	-3.01839
cg01509853	-1.49228
cg01510609	7.67377
cg01511231	-3.57565
cg01513441	-2.41387
cg01513913	-1.92431
cg01514487	-2.01146
cg01514520	-0.494488
cg01514538	8.19579
cg01516372	3.55355
cg01517740	6.04106
cg01518016	-1.33138
cg01518219	-0.145814
cg01518591	-5.60983
cg01519406	-4.43445
cg01521987	4.98694
cg01523759	-2.02731
cg01524278	2.31214
cg01524501	-0.629851
cg01524690	-3.67591
cg01524754	-3.76553
cg01524860	-3.06506
cg01527459	-0.506235
cg01528028	3.28139
cg01528237	-2.06892
cg01530101	-3.45168
cg01532103	-4.19806
cg01532168	0.918802
cg01533258	0.911411
cg01533387	-0.963741
cg01536987	-2.09084
cg01538522	2.25318
cg01539133	-2.5618
cg01539483	2.40015
cg01540165	-1.19126
cg01541198	-3.39283
cg01541398	-1.16367
cg01541581	-0.990775
cg01548463	-7.62088
cg01551013	-3.72648
cg01553182	-4.02111
cg01553209	0.0347504
cg01553632	-1.81076
cg01553661	0.462699
cg01554060	-4.50228
cg01554339	-1.75284
cg01554970	-1.00138
cg01555014	-3.02069
cg01555764	-3.9048
cg01557550	5.07664
cg01559770	1.45571
cg01560069	-1.41358
cg01560642	-4.63601
cg01560739	2.17722
cg01561194	-3.61013
cg01561404	0.0549071
cg01565013	-4.37733
cg01565028	-6.79099
cg01565458	-0.379945
cg01565529	-1.4851
cg01565559	0.503993
cg01566213	-5.28302
cg01566965	6.05159
cg01567482	-1.2559
cg01568228	-4.51218
cg01568522	4.2601
cg01569083	-4.02918
cg01570424	0.826376
cg01570885	1.43876
cg01570957	-0.390679
cg01571735	5.68954
cg01572694	5.4939
cg01572940	2.69068
cg01573089	-4.01569
cg01573118	-3.88897
cg01573635	-4.85984
cg01573807	-1.27227
cg01574231	-2.50939
cg01574694	0.174299
cg01574788	3.80979
cg01575061	-3.92167
cg01575519	-3.30507
cg01577755	0.0018865
cg01579024	4.22263
cg01579289	3.36764
cg01579950	10.2882
cg01581974	-1.42536
cg01583969	-0.159267
cg01585096	-2.38718
cg01585372	-1.45216
cg01586116	-3.64294
cg01587814	-7.53539
cg01588379	-2.43378
cg01589384	0.115328
cg01589760	-2.5822
cg01589860	-5.38956
cg01591938	-2.28422
cg01593886	-2.31086
cg01594685	-2.87781
cg01596834	-2.53619
cg01597480	-5.14931
cg01597727	-2.55067
cg01598250	1.8442
cg01598371	2.19442
cg01602166	-0.0339808
cg01602621	-4.0501
cg01603290	-0.780319
cg01603456	0.246572
cg01607369	-3.18177
cg01610488	4.54481
cg01612057	-4.20685
cg01612220	-2.04755
cg01612730	-2.95918
cg01613464	1.75282
cg01614658	-5.30084
cg01614759	0.598713
cg01615704	5.47585
cg01616225	-2.9335
cg01616363	-4.82795
cg01616682	-1.24629
cg01619369	-3.26563
cg01620077	-1.89943
cg01620165	2.66559
cg01620540	-1.5811
cg01620739	2.98135
cg01625621	-0.850364
cg01626227	-2.74565
cg01626326	-2.27993
cg01627847	-3.70938
cg01629558	-3.07634
cg01629722	-1.54258
cg01629749	-4.68209
cg01631319	4.551
cg01633693	-0.437359
cg01633858	-1.82837
cg01635618	-5.50974
cg01635668	-4.19122
cg01636582	2.49267
cg01637251	2.89381
cg01638225	-0.406713
cg01638397	-2.33071
cg01639032	-2.75228
cg01639562	-3.26206
cg01640606	1.54192
cg01641371	-0.605932
cg01642521	-4.8454
cg01643997	-2.09322
cg01644338	1.31947
cg01644741	3.64151
cg01645676	-0.768833
cg01645998	-2.05098
cg01646289	-1.49298
cg01646828	6.76594
cg01647724	-4.50747
cg01647936	-1.7893
cg01648237	3.69645
cg01649773	-3.61049
cg01649837	-7.14675
cg01650991	1.05066
cg01651250	-3.87862
cg01653686	-0.915768
cg01655355	-1.30922
cg01655356	-3.52336
cg01656168	-0.477307
cg01656244	5.75442
cg01656470	-2.05476
cg01656750	-4.28712
cg01658960	-4.71962
cg01659072	-4.40185
cg01659586	-3.13366
cg01660796	-4.75375
cg01661993	-1.37373
cg01662455	-1.61986
cg01663469	-1.96848
cg01663603	-2.78402
cg01667133	-1.50952
cg01667384	-2.96106
cg01668014	-2.29481
cg01669242	-0.393259
cg01669948	-4.39503
cg01671681	-2.45927
cg01675104	-0.492008
cg01675953	-5.25443
cg01677148	-0.65888
cg01678062	-1.28483
cg01678172	-3.79689
cg01678321	-4.55071
cg01678833	-2.85092
cg01679516	0.337499
cg01679866	-5.35127
cg01680823	-4.43942
cg01683082	-2.21389
cg01683593	-1.21704
cg01684884	-3.34124
cg01688776	-0.303645
cg01689404	0.597276
cg01689438	8.1247
cg01691592	-3.2894
cg01693350	5.63112
cg01694331	-3.41349
cg01694590	-3.3104
cg01695678	-2.77406
cg01699740	-3.37409
cg01701802	-1.54099
cg01702009	-1.28907
cg01702217	-2.96105
cg01702431	-0.486304
cg01702624	-3.7806
cg01704332	-1.86849
cg01704474	-1.49535
cg01706515	-5.12146
cg01706943	-1.14506
cg01707313	-0.778654
cg01707892	-1.22346
cg01708150	-5.46717
cg01709766	-4.96221
cg01710351	-2.98397
cg01710852	-4.60768
cg01712059	-2.58222
cg01712686	1.12379
cg01712812	-2.29519
cg01713348	-2.4885
cg01715088	-2.70247
cg01715538	-3.55366
cg01716975	4.19824
cg01717164	-0.821995
cg01717446	1.02648
cg01718004	-3.76871
cg01718733	-1.48804
cg01719619	-4.06139
cg01719854	-3.52884
cg01720455	2.10605
cg01720945	-5.32847
cg01724150	-1.95974
cg01726393	-4.01239
cg01727145	4.42374
cg01727431	-4.05256
cg01727434	-2.20961
cg01728454	-4.03294
cg01729202	-3.01541
cg01729491	4.57588
cg01729557	3.22082
cg01730032	-2.7241
cg01730666	-3.34574
cg01733045	-2.17641
cg01733133	-2.00776
cg01734491	-4.41264
cg01736164	-1.84771
cg01736956	-5.24412
cg01738984	-3.01624
cg01739960	3.47602
cg01741924	-0.993763
cg01743388	-3.28414
cg01744331	-0.931176
cg01747222	-3.57433
cg01747665	-3.35
cg01748082	-2.91421
cg01748268	-3.11975
cg01748347	-1.75861
cg01748573	1.02495
cg01748892	3.80119
cg01749436	3.11194
cg01749467	-1.45153
cg01750375	-3.91488
cg01751134	3.86712
cg01753359	-1.70809
cg01753788	-3.45949
cg01756288	-3.39807
cg01756421	-3.52608
cg01756756	-3.1077
cg01758575	0.467903
cg01759597	1.83851
cg01760756	-1.97383
cg01761710	-4.87458
cg01761968	-0.00845275
cg01762827	-2.88798
cg01765077	-3.17846
cg01765403	-0.715135
cg01765653	2.83081
cg01767116	-0.490569
cg01767885	-4.5124
cg01768201	3.01803
cg01768686	-1.90621
cg01769232	3.04016
cg01770654	-2.28657
cg01770755	-3.46535
cg01771061	-1.78289
cg01773376	-3.59916
cg01773760	-2.91044
cg01774645	-2.68921
cg01775265	-2.87408
cg01775612	-0.689363
cg01777121	3.25763
cg01777341	3.46614
cg01777397	-1.88315
cg01778926	-2.01165
cg01779076	-0.864465
cg01780109	2.06389
cg01781902	-1.11134
cg01782798	-5.12444
cg01784614	-0.200203
cg01785568	3.07883
cg01785605	-1.53627
cg01787644	-2.96229
cg01788113	-4.12854
cg01791371	3.66482
cg01791544	-2.99973
cg01791874	4.47051
cg01792229	-4.12101
cg01792524	-2.06256
[truncated: 26,044 more rows]

## Sheet: 031
probe_id	median_change
cg00000321	3.22105
cg00001364	-1.39182
cg00001520	-0.501836
cg00002224	-4.74214
cg00004082	-4.1313
cg00004996	1.33235
cg00007644	1.61005
cg00008036	3.68914
cg00009871	-2.45326
cg00010742	5.55449
cg00012238	-4.02566
cg00012362	2.39952
cg00012529	-0.980513
cg00012708	-1.15847
cg00012992	7.45679
cg00013006	-1.85844
cg00014112	0.442321
cg00014194	-1.69933
cg00014203	6.03815
cg00014998	5.32437
cg00015189	-3.9025
cg00015629	-1.03018
cg00018128	5.19355
cg00018606	-4.24968
cg00018845	2.29346
cg00020348	-1.16856
cg00020622	-1.71793
cg00021513	-4.82162
cg00022688	-2.71894
cg00023024	-3.09294
cg00023197	3.18906
cg00025647	7.11853
cg00025877	-1.83602
cg00026222	-1.40709
cg00026341	-4.21932
cg00028211	4.21527
cg00028598	-2.03494
cg00028844	1.38286
cg00028899	-2.40722
cg00030588	-3.06653
cg00031013	3.83248
cg00031165	3.96659
cg00031187	1.27552
cg00032912	5.53831
cg00032956	2.81618
cg00033666	5.06361
cg00034433	2.95024
cg00036011	5.85359
cg00036408	2.21321
cg00037441	3.85714
cg00037681	-0.174951
cg00038298	-0.727517
cg00040312	5.06679
cg00040862	-1.42001
cg00041575	-3.1318
cg00041666	-3.8986
cg00042810	-2.81018
cg00043095	4.77727
cg00043510	4.06808
cg00043564	1.6901
cg00044097	-4.81671
cg00044665	-4.27323
cg00045164	0.17024
cg00045275	-2.36633
cg00045607	-0.141435
cg00045753	0.20494
cg00046499	6.54807
cg00047287	-1.77959
cg00048370	-2.58355
cg00049960	-0.894935
cg00050294	-1.68689
cg00052578	-2.82025
cg00052932	-2.46571
cg00053261	-0.507107
cg00053927	-3.79456
cg00054525	3.95114
cg00055679	1.96102
cg00055726	-4.67247
cg00055764	-4.85653
cg00055860	-6.43676
cg00056280	3.00499
cg00056578	-2.94595
cg00056676	2.70982
cg00058786	-0.502689
cg00060866	-1.23776
cg00063144	-0.352072
cg00068745	-3.90746
cg00070318	1.70555
cg00070383	5.97396
cg00071950	-4.31838
cg00073780	-2.15788
cg00073837	7.00187
cg00074145	2.48884
cg00074174	2.94321
cg00074244	-0.253348
cg00075967	5.57459
cg00076653	-0.992418
cg00077665	-2.88266
cg00078348	-1.0949
cg00079219	2.2742
cg00080060	-2.02696
cg00080393	-0.881411
cg00081270	10.4161
cg00083046	1.79636
cg00083616	-4.54615
cg00084432	-4.22156
cg00084643	0.0715402
cg00085061	-2.76064
cg00085122	-0.808256
cg00085448	-3.24864
cg00087368	1.11232
cg00087425	-2.33344
cg00087799	-1.81958
cg00088183	5.71106
cg00089486	2.67311
cg00090261	-2.69966
cg00091285	1.61962
cg00094735	-4.74314
cg00095688	-2.09777
cg00095859	-3.20888
cg00097088	-1.61896
cg00097146	4.97042
cg00097357	1.79662
cg00097432	-4.68775
cg00099240	4.17455
cg00099393	-4.05363
cg00101940	-4.02834
cg00102033	4.61368
cg00104131	-1.91969
cg00104484	-3.34308
cg00104562	0.129159
cg00105512	-0.010825
cg00105570	-1.19413
cg00107606	0.543365
cg00107772	5.51934
cg00109131	-4.98007
cg00112685	-1.95774
cg00112780	4.80125
cg00113051	-1.63226
cg00113363	-3.05891
cg00114160	-3.39656
cg00115288	-2.13393
cg00115458	-2.5434
cg00115980	-1.36335
cg00116113	-2.64808
cg00116412	6.33916
cg00116766	-1.2382
cg00118229	2.5558
cg00120534	-3.01508
cg00121533	-3.55593
cg00121551	-0.576566
cg00123055	8.17352
cg00124684	-5.8132
cg00126148	3.64638
cg00126320	1.38399
cg00127167	1.93476
cg00127664	1.59411
cg00127861	-1.18933
cg00128695	0.909941
cg00128702	4.59472
cg00129563	-0.519363
cg00135038	3.40566
cg00135497	2.98402
cg00135500	-0.178981
cg00136400	-3.5268
cg00136968	-6.57791
cg00139683	-0.585954
cg00141548	1.74824
cg00142072	2.83925
cg00142150	-4.71565
cg00142482	-4.14907
cg00143249	4.35306
cg00143998	3.99773
cg00144414	-3.30398
cg00145253	5.19673
cg00145958	-0.428472
cg00146227	-2.15745
cg00146645	2.01764
cg00146676	2.57002
cg00149213	-0.85402
cg00151768	3.45562
cg00153570	-2.20758
cg00154159	-1.17395
cg00154888	-0.172574
cg00155310	2.4782
cg00155351	-3.29394
cg00155526	2.57849
cg00155879	1.59557
cg00157796	7.01692
cg00160619	-3.81988
cg00162304	-5.17905
cg00163480	-5.17536
cg00163702	-5.18399
cg00164235	0.901236
cg00164997	-3.62564
cg00169617	-3.38276
cg00173623	5.61091
cg00174500	-3.04373
cg00175487	-4.67157
cg00175901	-3.63284
cg00176709	4.17112
cg00177388	3.45851
cg00177496	-1.89963
cg00177698	-5.77307
cg00177797	4.44957
cg00179070	-4.06049
cg00181439	3.35177
cg00181968	0.531871
cg00182639	1.22372
cg00182727	-0.224802
cg00183186	1.06016
cg00183647	1.93917
cg00183684	3.30733
cg00184376	5.84492
cg00187635	-3.23197
cg00189136	-3.4566
cg00190330	4.92786
cg00192297	3.58
cg00193283	-2.32825
cg00193613	-2.15949
cg00196414	5.7444
cg00196451	0.700752
cg00196827	6.51692
cg00197173	-1.96565
cg00197495	-3.21609
cg00197517	1.89954
cg00200734	7.09029
cg00202530	-2.58373
cg00202702	-2.10193
cg00203284	5.76534
cg00203913	2.71539
cg00204390	3.29694
cg00204743	-1.10973
cg00206553	-0.395192
cg00207947	-3.29878
cg00208274	1.7091
cg00208761	-1.66599
cg00208830	-1.94174
cg00209038	2.32297
cg00211630	5.40945
cg00211661	-5.57348
cg00211800	4.07721
cg00213301	2.7463
cg00213479	0.411856
cg00214171	-3.00504
cg00215587	-6.30881
cg00216138	4.16198
cg00216913	-3.2683
cg00217795	-3.79265
cg00218103	-3.04391
cg00220162	4.73159
cg00220661	-0.43566
cg00221012	-2.13634
cg00221980	-2.69193
cg00222341	-0.536167
cg00223186	-2.55022
cg00226849	-4.87489
cg00228984	-5.64763
cg00230074	-3.04817
cg00230214	-5.47217
cg00230700	1.12502
cg00231728	4.34554
cg00233420	-3.67026
cg00235367	2.66485
cg00235933	1.52699
cg00236832	1.13341
cg00236919	6.01717
cg00237391	4.23499
cg00237876	-2.7972
cg00238362	-1.10149
cg00239353	-2.38174
cg00239563	1.23512
cg00239835	-1.64968
cg00239915	-3.72139
cg00240195	4.37784
cg00240653	-0.512075
cg00240880	-2.42571
cg00241712	-0.212526
cg00242020	-2.98254
cg00242098	-3.77327
cg00243313	-0.135083
cg00244040	4.70067
cg00244776	-3.54266
cg00247557	6.98342
cg00247571	5.52759
cg00247587	-4.80077
cg00247631	-3.84585
cg00249503	-2.94736
cg00250123	-1.83172
cg00250422	-1.86394
cg00250430	5.95444
cg00252615	6.23225
cg00255099	-1.73408
cg00255368	5.50066
cg00256076	6.63519
cg00256923	5.11423
cg00257271	4.55019
cg00258081	-3.56674
cg00258597	1.0575
cg00258809	-2.03598
cg00259046	-2.42673
cg00260235	-3.15561
cg00260802	7.17186
cg00262621	-2.10849
cg00264591	1.32736
cg00265022	-0.851701
cg00266064	0.127205
cg00270291	-0.941606
cg00270625	0.329069
cg00273257	-0.395754
cg00273464	-1.80003
cg00274691	5.56468
cg00275103	-1.15904
cg00275686	1.48015
cg00277685	-1.3727
cg00277690	-3.05258
cg00278131	-3.10096
cg00280174	-0.513873
cg00280345	-1.82117
cg00280812	-2.92723
cg00280858	-2.82334
cg00281467	-2.97709
cg00281842	-3.0552
cg00282706	-4.84627
cg00284328	-0.220192
cg00290086	4.87657
cg00290506	6.20834
cg00290607	-2.76415
cg00292662	-4.23671
cg00292701	4.3739
cg00293409	-3.12341
cg00294552	-4.59654
cg00295794	8.28228
cg00297282	-5.63604
cg00298065	4.42228
cg00299047	1.62309
cg00299736	-3.11564
cg00300233	-2.9725
cg00303183	5.43613
cg00305797	-1.99426
cg00306909	5.06305
cg00307066	4.82645
cg00308133	-4.38396
cg00308344	-0.645748
cg00308984	-1.86034
cg00310523	-3.14184
cg00311654	-0.925793
cg00312921	4.41337
cg00314622	-2.90509
cg00314904	-1.65128
cg00316222	2.59031
cg00316759	4.30161
cg00316839	2.45841
cg00316939	2.70639
cg00317728	2.91162
cg00318320	2.37873
cg00319655	4.98418
cg00321709	6.72733
cg00325390	3.06336
cg00327483	0.820687
cg00328051	2.78233
cg00328785	-0.728204
cg00329272	-1.62879
cg00332153	4.57436
cg00333154	4.51339
cg00333512	4.44581
cg00334063	6.66503
cg00335219	0.397172
cg00336150	-0.248798
cg00336800	-2.32816
cg00337916	1.74212
cg00342532	-2.36705
cg00343092	-4.34368
cg00344517	2.83471
cg00345094	1.7779
cg00346205	-8.01099
cg00346523	-1.58929
cg00347563	0.772295
cg00347677	0.732026
cg00347856	-1.45436
cg00348467	-1.05245
cg00350199	-3.42133
cg00350296	-3.73109
cg00350448	-2.81041
cg00350615	-1.60041
cg00352872	-3.68272
cg00354690	4.0741
cg00355281	3.8345
cg00355325	-0.968131
cg00355613	-2.83467
cg00355829	-2.57431
cg00357221	-4.80754
cg00357958	-4.88991
cg00358220	1.70941
cg00359465	-0.644837
cg00359695	-3.34193
cg00360107	-0.465013
cg00361562	0.488915
cg00364287	-6.4147
cg00365692	-0.0474662
cg00365800	3.48935
cg00366685	-2.73198
cg00366814	3.44635
cg00366850	3.00125
cg00369241	-2.7205
cg00369658	1.19661
cg00370589	-6.81708
cg00371829	-1.02056
cg00373499	2.42304
cg00374377	-0.16459
cg00374672	-5.02077
cg00374927	-0.559455
cg00375146	1.05451
cg00376022	4.07879
cg00376910	-3.95738
cg00376979	-2.7283
cg00377133	1.33104
cg00378029	-4.53689
cg00378234	-2.04548
cg00378510	4.67852
cg00379648	2.70946
cg00382930	-1.10284
cg00383384	-0.0672709
cg00384537	-1.02962
cg00384539	5.39525
cg00384653	-2.86284
cg00391945	-2.21961
cg00392396	-1.03415
cg00393585	8.42608
cg00393825	1.95415
cg00394303	-2.85231
cg00397103	-3.83803
cg00397635	1.36502
cg00397673	0.630436
cg00398510	5.02041
cg00399378	-3.12376
cg00400832	4.45406
cg00401972	-4.80509
cg00402417	1.96158
cg00402533	1.93819
cg00402956	-0.824787
cg00403478	-2.51224
cg00405152	-1.6837
cg00405198	0.056032
cg00408067	3.57693
cg00409049	-1.34618
cg00409309	-3.21132
cg00410753	-0.880062
cg00414166	-1.20234
cg00414292	0.993181
cg00414512	0.185805
cg00414898	8.66852
cg00415263	4.16188
cg00415971	-3.276
cg00416934	-1.85886
cg00417408	-1.94266
cg00419564	-2.71008
cg00420361	-2.54976
cg00420510	-2.70155
cg00421089	-1.67117
cg00421335	0.928065
cg00421612	-3.52319
cg00422626	-3.52075
cg00423030	-6.37468
cg00423153	4.56381
cg00423598	-6.09046
cg00424169	-1.44883
cg00425214	4.67793
cg00425918	5.94757
cg00429509	0.0166483
cg00429862	1.28175
cg00430155	-3.41567
cg00431187	6.24178
cg00431895	-0.505221
cg00432461	0.421227
cg00433770	-4.40545
cg00433861	4.4118
cg00434010	5.33199
cg00436476	2.85829
cg00438616	-1.7619
cg00439261	-2.30254
cg00440538	1.43339
cg00443971	0.425629
cg00445475	-3.37223
cg00446123	-3.50043
cg00447324	-3.15046
cg00448707	3.12847
cg00450571	-0.128618
cg00450784	3.95501
cg00452199	-1.85939
cg00453817	5.02952
cg00454132	4.5546
cg00454274	-5.59498
cg00454290	-3.66248
cg00454447	-1.06763
cg00454577	2.01155
cg00454770	1.65994
cg00455178	-4.59563
cg00455327	2.75394
cg00455450	4.68581
cg00455526	-2.35339
cg00456894	0.512184
cg00457165	-1.31073
cg00457913	-2.53142
cg00458317	-4.18881
cg00458965	0.996953
cg00459623	8.09357
cg00460235	-0.00531074
cg00462168	2.78359
cg00462525	5.15451
cg00462994	-1.07525
cg00464519	4.28604
cg00466334	4.46366
cg00466425	-2.2857
cg00471190	-1.17346
cg00472691	-0.750597
cg00472801	5.26061
cg00474746	-1.01736
cg00475883	-1.54152
cg00478725	1.94248
cg00480161	-2.02198
cg00480381	-4.29413
cg00480389	3.91197
cg00481644	5.40238
cg00481884	-2.87059
cg00482802	-2.50553
cg00484597	-0.821119
cg00486340	6.52928
cg00486564	-0.232348
cg00487737	-2.57361
cg00487870	3.19832
cg00487984	2.04734
cg00490421	2.90389
cg00490583	-2.1534
cg00491927	-2.08175
cg00492719	4.63282
cg00493422	-6.29781
cg00498772	2.90106
cg00500522	0.516233
cg00501467	2.90218
cg00501869	-8.70592
cg00501919	-3.06066
cg00502099	-0.884877
cg00503302	3.86927
cg00503383	1.09257
cg00503840	3.49351
cg00505045	3.88935
cg00506482	-0.291195
cg00507154	-1.86612
cg00507227	2.75591
cg00510098	-3.6299
cg00510111	4.3139
cg00511334	-1.7783
cg00513169	-4.16159
cg00515954	-4.5324
cg00516513	5.73521
cg00516678	-0.0648657
cg00516966	-2.51837
cg00518878	-1.49057
cg00519069	-6.26115
cg00519397	-2.94262
cg00519553	-1.20531
cg00520380	-1.40209
cg00524486	-4.02989
cg00524814	-4.08772
cg00525277	-3.52521
cg00525681	3.92266
cg00526088	-2.12743
cg00528572	3.58485
cg00531806	2.79122
cg00532802	-4.02985
cg00538229	3.673
cg00542351	-1.06561
cg00542604	0.29121
cg00543723	-4.15767
cg00543751	-6.54085
cg00544337	-3.48767
cg00544449	1.31935
cg00545487	-2.67518
cg00546147	-4.0952
cg00546307	-4.45246
cg00547215	4.75985
cg00547441	1.70116
cg00547727	-4.13584
cg00550040	-4.85848
cg00551679	4.84053
cg00551910	0.0151589
cg00553527	-5.94949
cg00554118	-0.432549
cg00554453	1.00349
cg00558219	3.97856
cg00560277	4.13019
cg00560531	-1.72627
cg00561158	-3.25934
cg00562243	3.88116
cg00562504	-3.02024
cg00562553	4.20823
cg00563932	-1.40717
cg00564426	0.738277
cg00565348	2.40134
cg00569447	4.60959
cg00570269	3.09742
cg00570518	-2.77655
cg00572387	-5.58649
cg00572586	-7.26542
cg00573857	-1.94067
cg00575744	-0.326021
cg00577182	1.18225
cg00577202	-2.17706
cg00577560	-3.75489
cg00578220	-1.99861
cg00578304	-5.60762
cg00578917	8.56349
cg00579036	-6.05643
cg00579423	-3.89637
cg00580022	-0.761114
cg00580715	-2.65672
cg00580965	-4.33193
cg00580978	2.97778
cg00581063	3.15464
cg00583426	0.122516
cg00583526	3.38842
cg00584450	3.02622
cg00585116	-4.42061
cg00586817	6.25967
cg00587009	5.17964
cg00587613	-3.19144
cg00589850	-6.52347
cg00590029	3.81903
cg00590039	-2.64011
cg00590639	3.95904
cg00591333	-4.74128
cg00592903	-0.951825
cg00594011	5.56903
cg00594228	0.0422221
cg00595237	2.84845
cg00596207	-0.704632
cg00596687	-4.00521
cg00597687	4.98834
cg00597876	3.20481
cg00599726	1.70934
cg00600465	-6.20282
cg00601042	-4.86771
cg00601486	-1.4685
cg00601711	-4.63382
cg00603172	1.36393
cg00604640	-3.24371
cg00605063	2.8364
cg00606952	-5.40055
cg00607051	-4.15499
cg00609731	1.92199
cg00610211	-1.52263
cg00610310	-5.59058
cg00610844	-1.18873
cg00613224	-1.41493
cg00613752	6.47599
cg00616129	1.76398
cg00616172	-0.0779434
cg00617292	-3.23536
cg00619976	-3.75337
cg00620190	4.51903
cg00621247	-4.61913
cg00622010	-0.906453
cg00622128	-0.605855
cg00624418	-4.76407
cg00625517	-4.74071
cg00625776	0.859737
cg00626167	1.60867
cg00628228	-0.425524
cg00631797	2.38601
cg00632070	0.267908
cg00634189	-3.35864
cg00634576	-2.24633
cg00636194	-4.13561
cg00637173	-4.96678
cg00637285	-1.72497
cg00638021	-2.92309
cg00639517	-6.88806
cg00642359	1.55151
cg00642460	-3.16714
cg00643829	-2.00803
cg00644554	3.18705
cg00644823	2.1869
cg00646241	-6.11602
cg00646731	1.02576
cg00647063	2.52096
cg00647233	-3.02216
cg00647917	-4.05919
cg00649377	-3.22131
cg00650176	2.71922
cg00650911	-4.04808
cg00652200	1.57163
cg00654322	-0.181664
cg00655203	1.61169
cg00656387	1.71752
cg00656728	-2.96203
cg00656860	-1.89039
cg00658413	2.13
cg00658626	7.26762
cg00659919	-4.56918
cg00659931	-4.05162
cg00661399	-4.64614
cg00661970	3.36055
cg00663077	2.72055
cg00663972	0.712526
cg00664609	-3.9594
cg00664730	-4.75659
cg00666105	-3.09262
cg00667647	2.66843
cg00667751	5.35489
cg00667862	0.504251
cg00668303	1.38549
cg00668638	0.22999
cg00670539	-1.75354
cg00673059	-3.30151
cg00673286	4.51164
cg00673290	-3.43735
cg00673365	5.32041
cg00674004	4.33799
cg00674807	-4.19278
cg00675156	-0.743885
cg00675721	-1.23988
cg00675891	-5.45804
cg00677360	-5.48935
cg00677574	-2.40824
cg00677866	3.12915
cg00678236	-3.56555
cg00678539	-3.42631
cg00678630	-2.0823
cg00682038	-4.48887
cg00683788	-0.312025
cg00684125	4.56632
cg00685014	-5.3178
cg00685614	-10.8056
cg00685976	-2.17551
cg00688447	3.31376
cg00689492	-0.979973
cg00689580	0.761738
cg00689651	4.97914
cg00690402	2.08659
cg00692611	4.43529
cg00694302	-2.63298
cg00694520	-5.94115
cg00695799	-4.91442
cg00696973	6.25124
cg00697057	1.66352
cg00697440	-1.84912
cg00697559	-1.77149
cg00697672	-6.72272
cg00697916	2.40161
cg00698413	-3.24766
cg00698688	-6.03337
cg00699029	-1.83171
cg00700485	2.39126
cg00701456	-1.90913
cg00701946	-4.49561
cg00702126	-4.35508
cg00702988	6.75214
cg00703513	-0.469277
cg00704554	-3.14188
cg00707427	-5.44107
cg00711072	2.8127
cg00713939	-1.97932
cg00714184	0.683798
cg00714377	-4.30055
cg00714725	8.2845
cg00716083	-2.78884
cg00716470	4.57937
cg00717648	4.1675
cg00719626	-3.54082
cg00721530	6.10458
cg00723069	-2.31022
cg00727940	-0.489317
cg00729133	-3.6823
cg00729894	2.04222
cg00729984	1.62378
cg00731886	-0.968124
cg00733728	2.47437
cg00735923	-0.437654
cg00737571	3.31003
cg00739778	-6.58283
cg00740020	-0.63326
cg00741609	2.92566
cg00741900	5.78835
cg00743041	7.51611
cg00743094	-1.73077
cg00743158	4.02082
cg00745543	-1.16204
cg00745725	3.36887
cg00747944	3.14986
cg00748218	-1.28217
cg00748373	3.40925
cg00751332	3.86558
cg00753846	-0.0531344
cg00756943	-2.81112
cg00759420	-1.63633
cg00762160	1.79581
cg00762623	3.64065
cg00763594	-5.23027
cg00764369	-0.356261
cg00764612	-2.46919
cg00764652	0.426853
cg00765312	2.96232
cg00766220	4.65274
cg00767503	-1.40727
cg00767581	5.03077
cg00768409	-1.40015
cg00770317	-3.14134
cg00774005	2.4985
cg00774077	-3.58014
cg00774550	2.46433
cg00775425	-5.51804
cg00777162	0.151289
cg00777198	-6.15538
cg00779476	-1.5546
cg00780520	2.01868
cg00780845	1.93286
cg00782355	-0.590269
cg00782811	-2.5162
cg00787022	0.155397
cg00787180	-5.00946
cg00787537	0.0826739
cg00789528	2.60943
cg00790020	3.3329
cg00790098	5.56273
cg00791253	-2.43621
cg00791868	-2.61869
cg00792849	2.66654
cg00794400	8.14515
cg00795024	2.66144
cg00795248	6.10329
cg00795815	-6.20046
cg00795825	-3.72962
cg00796424	3.02742
cg00797152	-4.70088
cg00800997	-2.13221
cg00801636	-1.478
cg00802728	5.35278
cg00804043	-2.70625
cg00804078	-4.78908
cg00804179	-4.16443
cg00804392	-0.440266
cg00805619	-4.51749
cg00805867	4.90972
cg00806239	-5.81203
cg00807464	-6.16018
cg00808935	-0.13768
cg00810040	-1.08439
cg00810133	-1.49343
cg00810161	-2.5082
cg00812246	-2.46735
cg00812799	2.32663
cg00813993	-0.308409
cg00815091	-3.6057
cg00815593	-5.20885
cg00816177	-3.07084
cg00816290	1.81748
cg00818336	-3.06874
cg00822451	-1.16998
cg00822495	3.57747
cg00822840	6.07739
cg00825734	-5.05653
cg00827519	-3.13079
cg00829961	7.12384
cg00830029	-0.120224
cg00830735	-3.35835
cg00832868	2.81147
cg00833795	-3.33481
cg00835193	2.90016
cg00838919	1.53227
cg00840597	-4.58105
cg00841408	-3.91584
cg00841725	-0.689397
cg00841988	-4.67809
cg00842549	4.59836
cg00844439	1.44461
cg00845742	-2.28544
cg00846036	-2.08898
cg00846539	-0.938086
cg00847656	-3.8107
cg00848167	5.16405
cg00848283	-1.45014
cg00848374	-5.30608
cg00848945	5.34585
cg00850505	0.104033
cg00852398	3.27055
cg00852595	-5.74256
cg00853103	4.66797
cg00853445	-2.25759
cg00855466	-4.93078
cg00859544	0.7122
cg00860641	-4.0011
cg00861772	-0.923214
cg00862039	-2.38775
cg00862116	3.17211
cg00862408	-2.67602
cg00862588	-3.93128
cg00862894	0.255918
cg00864171	-4.18895
cg00864334	0.743577
cg00865356	7.02569
cg00865849	5.56916
cg00869989	-4.9036
cg00871487	8.0085
cg00872984	-5.21378
cg00873050	-2.28461
cg00873648	9.66423
cg00874230	0.0874508
cg00875272	4.35626
cg00875983	-0.36958
cg00876196	-4.61821
cg00878516	-4.20484
cg00880741	3.59197
cg00881585	6.23919
cg00881696	-2.97441
cg00882235	2.81658
cg00884221	-1.6697
cg00884731	6.62924
cg00885918	-4.18031
cg00888479	-1.59275
cg00890257	2.18946
cg00890774	1.53175
cg00893471	6.69866
cg00898102	-1.22294
cg00899907	-1.65833
cg00900628	0.143869
cg00900933	-3.66284
cg00900966	-5.5868
cg00901843	-1.3516
cg00902496	-0.220664
cg00903099	2.43791
cg00904122	0.793211
cg00904966	-4.39967
cg00905936	5.44063
cg00906105	-3.73981
cg00906973	1.32611
cg00907732	3.41798
cg00908271	-1.59754
cg00909401	-3.50478
cg00909646	6.68979
cg00910015	-5.47117
cg00911370	-0.367852
cg00912926	-2.81107
cg00913949	8.1257
cg00914726	4.9713
cg00915831	0.3225
cg00917156	1.50569
cg00918491	-2.99546
cg00920162	-1.9653
cg00922363	-3.11887
cg00922522	-2.81892
cg00922748	-3.95134
cg00923076	-3.12863
cg00925722	-1.33264
cg00925802	-2.90026
cg00926400	4.44324
cg00927554	7.96781
cg00928167	-0.72762
cg00928397	7.11215
cg00929798	-2.09742
cg00929855	2.15328
cg00930628	-2.92039
cg00930833	5.92786
cg00930873	2.16288
cg00932250	-2.79776
cg00933210	0.996353
cg00933603	-1.84876
cg00933692	-1.3836
cg00934864	1.34832
cg00935026	-0.528797
cg00936309	-2.96042
cg00937175	1.67755
cg00937681	-3.66658
cg00938429	-0.552841
cg00938658	4.35532
cg00939495	1.99387
cg00940502	5.0126
cg00943186	2.36677
cg00944142	-3.02163
cg00945108	-3.57683
cg00947599	-4.9916
cg00947782	5.90484
cg00948275	4.52005
cg00949753	3.38403
cg00950265	5.39951
cg00950958	1.43364
cg00952322	-3.63917
cg00953154	5.23715
cg00953480	5.0672
cg00955482	5.34697
cg00956199	2.77497
cg00956459	-1.41237
cg00957325	-2.69861
cg00960395	0.813538
cg00961792	-0.925604
cg00962913	3.20637
cg00966255	1.35881
cg00966405	-1.05881
cg00966974	-1.86894
cg00967884	1.56994
cg00968423	-1.54832
cg00968538	-3.50277
cg00970313	2.11982
cg00970361	5.17665
cg00971789	2.61149
cg00976080	-1.8867
cg00976381	0.854793
cg00976453	3.0145
cg00978102	-0.242605
cg00978584	-0.881339
cg00978634	-3.20444
cg00979223	-4.35491
cg00980287	-2.86772
cg00980772	2.33153
cg00980978	1.81026
cg00982548	2.33984
cg00983520	-0.904503
cg00983899	-4.20227
cg00983956	6.96491
cg00986520	-2.09473
cg00986580	-2.21755
cg00986742	-3.81751
cg00987015	-4.82098
cg00988777	-0.171544
cg00989505	-1.48771
cg00989853	8.15849
cg00992850	1.81858
cg00993308	-4.14971
cg00995253	-6.45135
cg00995577	-0.99446
cg00996986	-3.35909
cg00997280	3.1865
cg00998372	0.851368
cg00998539	-2.94652
cg00998782	-6.52395
cg01000408	-0.604925
cg01000602	-1.29152
cg01002264	-5.37429
cg01002381	1.06014
cg01002560	-0.102858
cg01003448	5.30314
cg01003959	-2.32085
cg01005968	5.17858
cg01006124	-2.20643
cg01006126	-3.65189
cg01007305	4.0242
cg01008256	-6.41534
cg01009664	1.75938
cg01010839	-0.664049
cg01011453	-1.10676
cg01014615	6.06906
cg01016521	-1.30434
cg01016546	-1.2574
cg01017349	-1.02957
cg01019756	-1.83783
cg01021952	-3.54202
cg01022670	-4.98082
cg01023759	-1.78789
cg01023787	-3.02415
cg01024247	-3.57534
cg01024455	0.408122
cg01024792	-4.89319
cg01025233	3.04196
cg01025283	-1.99766
cg01026383	-5.25352
cg01029638	0.0882764
cg01030121	6.1742
cg01030973	-3.72746
cg01031441	2.00254
cg01034217	2.70027
cg01034685	-3.95527
cg01036205	-5.1854
cg01036779	1.89847
cg01037823	-2.33093
cg01040189	-4.90874
cg01040654	3.94535
cg01040727	-1.25889
cg01041449	-2.9671
cg01042368	-4.43234
cg01043845	5.14313
cg01044637	-3.34871
cg01044961	1.54745
cg01045626	1.00601
cg01045635	-0.255208
cg01046026	-2.41486
cg01046287	-0.237219
cg01046604	-2.04141
cg01046979	-1.73534
cg01047586	4.093
cg01047631	4.08103
cg01047748	-6.11984
cg01048107	2.49718
cg01048372	0.229289
cg01049678	-0.640626
cg01050736	-3.2763
cg01050885	1.79964
cg01054454	-1.25628
cg01054755	4.73474
cg01054891	-2.57188
cg01058896	-2.01593
cg01059432	-0.628566
cg01060059	-2.84956
cg01060861	2.24924
cg01061424	-1.28965
cg01062109	-1.57983
cg01062247	-4.2554
cg01063579	-2.21502
cg01063759	1.3953
cg01064131	-0.0741834
cg01064683	7.51089
cg01064758	-3.11364
cg01067139	1.51598
cg01068601	-2.6777
cg01070854	2.43175
cg01071770	-4.52462
cg01074409	4.61958
cg01074584	-1.03249
cg01074657	1.14277
cg01076459	-4.24042
cg01076971	-1.38221
cg01077102	-2.5702
cg01077915	-6.47875
cg01078197	1.46728
cg01078434	-5.35389
cg01080924	-3.90868
cg01081346	-1.39438
cg01084722	-0.739328
cg01085224	3.57131
cg01085537	-4.95537
cg01087008	3.53359
cg01087881	-5.3365
cg01088410	2.21375
cg01089914	7.7261
cg01093028	1.90552
cg01096398	-0.082323
cg01098939	-2.41625
cg01098955	-4.69641
cg01098981	-0.623143
cg01104047	4.00854
cg01104208	-3.79093
cg01106114	-0.729617
cg01106926	5.37367
cg01109227	0.129936
cg01110618	-4.18245
cg01112401	-0.798027
cg01113339	-1.46461
cg01114937	6.28187
cg01117788	-1.58103
cg01119169	-0.607019
cg01120132	-5.97872
cg01122302	6.26568
cg01122415	-2.58518
cg01122672	4.25173
cg01123334	9.05238
cg01124420	0.785431
cg01128482	5.51165
cg01132653	-3.70104
cg01133053	-3.13652
cg01134643	-1.24858
cg01137401	4.58995
cg01138305	-1.4907
cg01138867	4.76593
cg01140515	3.70219
cg01141459	-2.75765
cg01141838	3.27891
cg01141940	9.3534
cg01142302	2.40008
cg01142676	-3.29918
cg01144693	3.87995
cg01145054	0.397413
cg01146154	-4.33023
cg01147810	3.18549
cg01148127	-2.72888
cg01150270	2.96336
cg01152019	3.79145
cg01152986	0.0292389
cg01154254	-3.6319
cg01155012	-5.52015
cg01155194	-3.13305
cg01156295	-5.33378
cg01157951	-1.3559
cg01160882	4.70103
cg01163842	7.98292
cg01164584	-2.52371
cg01168235	-1.36268
cg01168962	-4.01067
cg01169021	-1.83317
cg01171579	-0.860843
cg01172082	-3.50744
cg01172183	4.52661
cg01172682	2.30788
cg01174140	-2.2003
cg01174327	-3.06134
cg01174386	-4.24228
cg01175020	4.46928
cg01176363	1.45256
cg01176458	0.122419
cg01176516	-3.57186
cg01176915	-0.512852
cg01177167	3.37355
cg01178040	-2.7245
cg01178624	3.65232
cg01178680	8.07102
cg01179696	-3.03191
cg01181009	3.49722
cg01181416	-3.42501
cg01181817	3.51239
cg01181898	-2.94902
cg01182661	-3.4118
cg01182865	1.62798
cg01184149	-0.654462
cg01184676	3.65931
cg01185433	0.630413
cg01188753	5.90688
cg01189038	1.42291
cg01189244	-4.35985
cg01190024	2.39281
cg01190484	-4.23573
cg01191774	-2.40742
cg01193690	1.69705
cg01195246	3.48814
cg01196322	0.63061
cg01196950	3.80997
cg01197526	-4.31079
cg01199628	-2.66791
cg01200264	-5.35984
cg01202296	-4.30491
cg01205241	-6.82193
cg01206071	1.73526
cg01207684	-6.95882
cg01207974	2.25923
cg01209635	-2.69048
cg01210325	-3.55181
cg01211283	-1.76917
cg01211906	-5.25361
cg01212089	-2.58897
cg01213381	5.27049
cg01218619	-5.41149
cg01224554	-1.23201
cg01224715	-1.90273
cg01225698	2.02609
cg01227084	-3.24941
cg01228941	0.13074
cg01229506	-4.91312
cg01231735	4.85558
cg01232552	-5.35371
cg01232726	-3.11127
cg01233487	-1.1263
cg01234133	-3.55892
cg01234984	-5.61875
cg01236063	6.40066
cg01237263	-2.98856
cg01239922	-6.37277
cg01240369	-4.35003
cg01240433	0.81051
cg01240444	3.6549
cg01240599	-6.10109
cg01240795	2.56502
cg01241218	0.979412
cg01241758	-2.2416
cg01242354	-1.88452
cg01242576	-3.59805
cg01244015	-3.45819
cg01244270	5.37381
cg01244342	-6.36787
cg01244514	-5.69694
cg01245988	-2.83133
cg01247747	-5.10252
cg01248928	-5.08986
cg01249659	-2.16681
cg01250643	-3.54859
cg01251971	-4.81073
cg01252998	-3.81271
cg01254505	-3.90296
cg01254890	0.621601
cg01255417	3.53421
cg01255591	-2.12771
cg01256165	-1.7392
cg01258751	4.42569
cg01261007	4.27935
cg01262290	-4.24327
cg01263075	1.54097
cg01263624	-1.42065
cg01263942	-4.35228
cg01264106	-4.31733
cg01266390	-1.40461
cg01268824	3.68036
cg01268859	4.31735
cg01270001	1.4539
cg01270444	-2.17895
cg01271034	-5.4887
cg01273232	2.83499
cg01273354	-2.56236
cg01274742	-0.0323564
cg01275887	-2.57215
cg01277438	-0.150258
cg01277542	0.363692
cg01278873	7.86896
cg01281157	1.60065
cg01281285	1.57294
cg01281911	1.48785
cg01282074	1.70138
cg01283246	3.13882
cg01283300	3.07105
cg01285926	-4.58139
cg01286685	4.12325
cg01287088	-1.52568
cg01287975	3.94422
cg01290009	-3.70104
cg01291715	-2.87425
cg01292722	2.41958
cg01294263	0.320679
cg01294327	3.47185
cg01295203	5.90537
cg01295392	4.61876
cg01296360	-2.30348
cg01297670	1.92816
cg01297756	-2.22588
cg01297808	4.48644
cg01300866	-4.33082
cg01302245	-1.63614
cg01302410	-2.44209
cg01302668	2.90775
cg01303141	-4.57354
cg01304461	-2.98501
cg01305421	-6.88755
cg01305981	3.22713
cg01306588	-5.10149
cg01306688	-2.64113
cg01307684	2.72179
cg01308258	1.72479
cg01309665	4.02741
cg01309870	-0.990711
cg01310029	-3.04591
cg01311360	1.18634
cg01311802	-5.09854
cg01314391	2.36287
cg01315092	-0.0916293
cg01316516	-2.64115
cg01316659	0.109262
cg01319593	-3.57535
cg01321500	-5.24807
cg01321872	-1.76962
cg01321962	-1.33261
cg01324474	-3.00247
cg01326058	-5.23936
cg01327347	-3.72514
cg01329005	-4.97498
cg01331198	-2.70023
cg01332054	3.71651
cg01333080	-3.01129
cg01333535	-5.88879
cg01335087	-2.47605
cg01336781	3.57807
cg01337207	-8.33549
cg01337931	-2.56409
cg01338084	-2.12439
cg01338924	4.13705
cg01341751	-2.15383
cg01342981	5.8379
cg01343363	-1.59079
cg01344171	2.83369
cg01344644	-0.324073
cg01345315	6.67735
cg01347250	2.13899
cg01347702	0.804224
cg01348086	-4.43572
cg01349478	-4.14732
cg01350190	-2.57659
cg01350686	-0.974691
cg01351032	-4.08298
cg01351072	-2.50258
cg01351822	-7.19809
cg01351992	-3.97758
cg01352090	-4.63237
cg01353192	-2.53776
cg01353946	-4.09518
cg01354632	-5.16194
cg01355282	-4.95295
cg01357292	-5.23167
cg01357429	2.93776
cg01358513	-4.50403
cg01360054	0.434839
cg01360661	-2.1796
cg01361021	-2.35133
cg01361354	-0.318599
cg01362243	4.69045
cg01364222	6.98269
cg01364625	-1.87562
cg01365152	-2.8404
cg01366416	-1.43266
cg01366419	3.89531
cg01366510	-4.52739
cg01367204	-3.33185
cg01367328	-5.96002
cg01370643	4.65409
cg01371072	3.48924
cg01372694	-0.387719
cg01374870	-1.62808
cg01375262	-7.48211
cg01376818	-5.86769
cg01379240	2.56788
cg01381301	-3.93933
cg01381367	-4.20452
cg01381678	4.83842
cg01381846	2.27355
cg01382181	0.00251051
cg01382804	-4.00576
cg01384143	4.6862
cg01385063	-1.85474
cg01385795	-3.03601
cg01386275	1.6707
cg01386424	3.29697
cg01386493	-1.89083
cg01387036	-4.80298
cg01387102	3.16218
cg01387743	-4.04889
cg01387797	-2.82146
cg01388757	3.93075
cg01389445	3.82959
cg01390574	1.58731
cg01391437	-5.41108
cg01392007	-6.40004
cg01396022	-1.62617
cg01397463	0.560708
cg01399485	-0.599909
cg01400822	-1.0888
cg01400884	2.6107
cg01402735	-0.931568
cg01404873	4.43171
cg01404893	-4.67878
cg01405040	7.71025
cg01405767	-1.16204
cg01406381	2.54315
cg01407244	-3.45298
cg01407477	4.91273
cg01408508	5.8245
cg01408663	-6.18742
cg01409887	2.09438
cg01411786	4.04455
cg01411823	0.163852
cg01412654	-2.36473
cg01414185	3.48755
cg01416388	1.74536
cg01416712	6.42041
cg01417823	-1.72616
cg01418261	0.716728
cg01419757	-1.32156
cg01419831	5.61121
cg01422476	6.60134
cg01422683	-5.61433
cg01426917	-1.35673
cg01426968	0.696834
cg01427575	1.79004
cg01427685	-4.57413
cg01427909	-0.0850203
cg01428817	-2.65156
cg01429449	4.94799
cg01430795	1.06504
cg01431057	-1.82373
cg01431576	-3.5444
cg01433343	3.43835
cg01433583	5.04057
cg01434197	-2.18836
cg01435308	4.22591
cg01435574	1.86867
cg01436254	-1.26898
cg01436279	-1.97752
cg01436716	-0.351394
cg01438123	-2.74956
cg01438174	-3.19842
cg01439264	2.34672
cg01439876	3.19536
cg01441113	0.720258
cg01443755	-1.27274
cg01445100	0.472834
cg01446393	-4.99171
cg01447096	-2.98976
cg01447951	-2.0519
cg01448544	0.165819
cg01449818	0.560708
cg01453551	-3.75787
cg01454215	5.71096
cg01454592	-2.79767
cg01456368	5.83836
cg01456517	-1.06363
cg01457883	-5.04913
cg01459132	0.997473
cg01459807	2.3112
cg01460536	-4.72558
cg01460981	4.11603
cg01461211	-1.69183
cg01461254	-2.23753
cg01461410	1.99957
cg01461552	5.98921
cg01464052	-1.62296
cg01466163	-0.545913
cg01466288	6.3145
cg01467266	-0.0472505
cg01469108	3.57601
cg01469887	2.11465
cg01470156	4.35016
cg01471036	-0.995992
cg01471111	-3.35905
cg01471384	1.23958
cg01471713	0.536845
cg01472101	-4.78255
cg01472299	4.01121
cg01472538	-1.9559
cg01472951	0.190097
cg01474544	5.95475
cg01482645	5.24631
cg01485075	2.73304
cg01485117	-1.7093
cg01485975	-3.72731
cg01486023	4.0607
cg01486558	-3.37943
cg01487433	-1.71047
cg01487961	-4.62559
cg01489225	1.56887
cg01490004	0.271212
cg01491219	3.02072
cg01492330	-6.52837
cg01493016	3.14744
cg01493563	1.89967
cg01493678	-4.92519
cg01494348	-1.44692
cg01494454	-0.349768
cg01495122	0.165206
cg01495604	-0.751095
cg01495714	-2.7575
cg01500115	-2.18878
cg01501551	-2.31148
cg01502588	0.262861
cg01504215	1.08944
cg01504555	9.91226
cg01505676	-2.03936
cg01505767	-2.49704
cg01506471	-1.79563
cg01506627	-1.1056
cg01507753	-1.76248
cg01508023	4.79239
cg01509464	1.90325
cg01509621	-2.36561
cg01510609	5.84602
cg01511231	-2.72151
cg01511232	4.23885
cg01513063	-3.14354
cg01513307	2.25808
cg01513441	-3.047
cg01514538	7.80329
cg01515239	1.61585
cg01516372	3.23525
cg01516851	4.74413
cg01517740	3.99446
cg01518219	1.80576
cg01518591	-2.28424
cg01519063	2.90098
cg01519261	-0.0413425
cg01521987	8.82319
cg01523094	-1.92329
cg01523759	-2.87582
cg01524278	4.45535
cg01524501	-1.94356
cg01524754	-1.26055
cg01524860	-2.65167
cg01527459	-0.0543734
cg01528028	4.44602
cg01529365	3.36472
cg01530082	-2.40993
cg01530101	-3.70262
cg01532168	3.9668
cg01533177	-4.45864
cg01533258	8.67142
cg01536980	0.088578
cg01539483	2.88848
cg01540165	-2.41206
cg01540664	5.17358
cg01541987	4.37656
cg01543654	1.0897
cg01548199	-0.566553
cg01548463	-7.89543
cg01550055	1.72993
cg01551013	-3.47049
cg01552187	-1.26714
cg01552272	7.36978
cg01553209	1.36343
cg01554339	-2.16281
cg01554891	0.282285
cg01555014	-1.84828
cg01555764	-3.84221
cg01557550	5.8454
cg01559586	-2.174
cg01559770	2.24021
cg01560069	-0.674126
cg01560642	-2.39061
cg01561194	-3.92843
cg01561404	0.142792
cg01561719	-4.84617
cg01561916	2.73374
cg01562005	5.71479
cg01563704	5.14129
cg01564135	7.10863
cg01564268	6.47017
cg01565013	-5.18674
cg01565028	-6.1409
cg01565145	4.901
cg01565438	0.993683
cg01565529	-1.16987
cg01566213	-5.08715
cg01566396	-2.37394
cg01566592	4.45947
cg01566965	2.56687
cg01567482	-2.30291
cg01568522	2.59899
cg01569083	-4.54388
cg01569346	-4.10207
cg01570424	0.0307801
cg01570480	1.77741
cg01570885	4.01654
cg01571660	-2.31944
cg01572694	4.98781
cg01572940	4.21855
cg01573089	-3.43739
cg01573118	-4.60346
cg01573554	1.19246
cg01573635	-4.14296
cg01574788	4.39883
cg01575061	-1.95077
cg01575519	-0.654303
cg01577414	3.48092
cg01579024	5.68421
cg01579950	5.07984
cg01581018	3.64872
cg01581060	-2.85357
cg01581237	2.83716
cg01583969	4.01183
cg01584087	1.65607
cg01585096	-4.0466
cg01586116	-1.97847
cg01586976	2.32687
cg01587049	-5.81981
cg01587896	2.67284
cg01588438	2.80214
cg01588444	-0.469422
cg01588860	2.88163
cg01589760	-1.69338
cg01589860	-2.99733
cg01593834	1.70624
cg01593886	-3.53853
cg01594685	-4.85257
cg01596834	-1.97968
cg01597480	-5.19283
cg01598250	2.58514
cg01598371	1.55517
cg01602621	-1.82957
cg01603456	0.293695
cg01604412	-1.47724
cg01606800	-0.432158
cg01611862	2.11707
cg01612057	-5.14441
cg01612730	-2.23286
cg01614102	6.34116
cg01614127	0.468544
cg01614478	-3.01624
cg01614658	-5.62518
cg01616682	-0.731607
cg01620077	-1.56644
cg01620165	3.29888
cg01620739	3.17861
cg01622437	-0.461895
cg01624768	-7.15191
cg01625242	2.20346
cg01625621	-3.16259
cg01626227	-2.71977
cg01626326	-1.3787
cg01627212	-0.278968
cg01627823	3.74211
cg01629749	-1.42453
cg01631319	4.44063
cg01633093	-1.01624
cg01633858	-2.10298
cg01635618	-5.02008
cg01635668	-4.1234
cg01636253	0.0221173
cg01636582	0.0316892
cg01637251	1.59702
cg01638225	-0.522072
cg01638397	-2.64103
cg01638529	-0.289312
cg01639032	0.267901
cg01641371	1.98184
cg01643997	-3.56911
cg01644338	2.46845
cg01644481	1.31805
cg01644741	3.47328
cg01644927	3.60399
cg01646828	4.67174
cg01647724	-5.56586
cg01647795	-2.07341
cg01649224	1.69881
cg01649837	-7.24501
cg01651250	-6.63528
cg01653354	-0.904116
cg01653686	-1.59025
cg01655356	-2.40553
cg01656244	5.46697
cg01656470	-2.97204
cg01656750	-3.63742
cg01658960	-5.66568
cg01659000	1.84513
cg01660796	-4.14164
cg01662455	-2.05872
cg01663469	-1.45409
cg01663603	3.33455
cg01664864	6.78509
cg01666793	2.02113
cg01667384	-2.90177
cg01668014	-1.21059
cg01669242	0.586211
cg01669948	-4.80805
cg01670444	-2.40916
cg01670771	3.33623
cg01671681	-0.478936
cg01672943	2.70111
cg01675104	-0.186988
cg01675953	-3.53451
cg01678172	-2.84732
cg01678313	-3.77482
cg01678321	-5.64985
cg01678833	-2.93192
cg01678878	-2.06428
cg01679866	-6.42134
cg01680823	-4.51257
cg01683082	-1.90158
cg01689404	3.18703
cg01689438	4.5781
cg01692771	-5.4991
cg01693026	2.22086
cg01693350	4.9024
cg01695678	-1.35102
cg01695791	0.434041
cg01697354	-1.49497
cg01699217	0.422382
cg01699740	-2.82476
cg01702217	-4.55363
cg01702431	-4.60075
cg01705989	-1.82678
cg01707313	-1.54966
cg01708150	-4.13947
cg01708964	-1.76775
cg01709766	-5.3523
cg01709921	1.70504
cg01709977	1.29529
cg01710351	-1.50601
cg01712059	-2.49112
cg01712686	2.65818
cg01712976	0.640068
cg01714811	3.84377
cg01715088	-2.53907
cg01715538	-3.47936
cg01716975	3.75892
cg01718447	2.03143
cg01718733	-0.225465
cg01720455	7.25252
cg01720945	-6.78837
cg01722932	4.54272
cg01724150	-1.94671
cg01725548	-0.337501
cg01727145	5.73535
cg01727431	-3.79592
cg01728454	-3.65381
cg01729557	6.26107
cg01730032	-1.77135
cg01730666	-3.75303
cg01731023	-1.44405
cg01733133	-1.64422
cg01736956	-4.89938
cg01737026	-2.68582
cg01738984	-4.41756
cg01739251	4.73502
cg01739509	-1.73145
cg01739661	1.26381
cg01742263	1.98018
cg01747222	-4.13592
cg01747665	-2.55579
cg01748082	-0.402936
cg01748268	-3.334
cg01748347	-2.7768
cg01749249	-3.00905
cg01749436	3.58607
cg01749904	-1.88573
cg01750375	-4.62611
cg01753208	3.07328
cg01753359	-1.98509
cg01753788	-2.45632
cg01756421	-1.95645
cg01757312	1.94549
cg01757525	3.52811
cg01759597	1.78791
cg01760756	-4.04042
cg01761968	-1.8852
cg01762070	6.57603
cg01764904	1.38749
cg01765653	4.42522
cg01767116	0.268178
cg01767544	-2.6693
cg01767732	5.07965
cg01767885	-4.79116
cg01768201	4.37818
cg01769232	4.07635
cg01769514	-1.11725
cg01770654	-1.89795
cg01771019	5.32265
cg01771061	-4.70553
cg01773760	-0.970102
cg01774645	-0.759593
cg01775265	-1.64154
cg01776188	3.72402
cg01776691	-0.123177
cg01777121	3.81205
cg01777341	3.93012
cg01778908	-2.0517
cg01778926	0.423455
cg01779076	-0.673364
cg01779383	3.02911
cg01781902	-2.89392
cg01782798	-3.89086
cg01784614	-0.896593
cg01785568	3.50462
cg01785605	-3.17569
cg01789478	0.668876
cg01790002	1.64497
cg01791874	4.28164
cg01792229	-1.79351
cg01792524	-2.54492
cg01794156	-6.2429
cg01795621	2.54497
cg01795789	3.95226
cg01795955	-2.94074
cg01796166	1.91601
cg01797043	-4.41529
cg01797169	-0.766186
cg01799734	-0.450254
cg01801826	-0.0855062
cg01802501	-1.73905
cg01802713	-3.24382
cg01803297	3.79087
cg01803928	5.66896
cg01804664	-1.77204
cg01804934	-0.986432
cg01805732	-4.26775
cg01807408	-3.66672
cg01807737	-2.29392
cg01812045	1.53102
cg01812577	-1.60649
cg01814945	-1.09012
cg01815907	-2.62597
cg01817009	-4.32541
cg01818102	-0.153544
cg01818151	5.63568
cg01818795	2.35682
cg01820374	2.09376
cg01820751	8.16566
cg01821018	5.51011
cg01823614	-1.84698
cg01824969	3.07683
cg01825295	6.81842
cg01826863	0.471548
cg01827195	-4.97905
cg01828676	-2.66231
cg01828733	1.9534
cg01829241	9.43977
cg01829407	-0.654959
cg01830023	4.14247
cg01830294	3.04672
cg01830900	-1.71249
cg01832005	3.20593
cg01833675	-5.01117
cg01834022	-2.92245
cg01834979	2.74158
cg01835489	-0.0680068
cg01836011	-1.69183
cg01838004	-1.73481
cg01838523	-5.47127
cg01839396	3.75692
cg01839603	-0.724115
cg01840333	4.26803
cg01840978	0.0860255
cg01841758	3.62888
cg01842608	1.96359
cg01843946	-0.0829393
cg01844936	-2.74358
cg01846164	-0.6986
cg01847719	-5.06905
cg01847818	2.79431
cg01849085	-3.07072
cg01850269	3.96789
cg01851883	0.0227761
cg01855070	3.96342
cg01856754	-4.75547
cg01856887	-2.31284
cg01857475	-1.26928
cg01858879	-1.21047
cg01859340	6.82527
cg01860356	-4.18868
cg01860897	-3.7659
cg01862641	-1.57177
cg01863682	2.61259
cg01864251	-3.48083
cg01864498	-0.76166
cg01869193	-1.40778
cg01869731	0.860825
cg01870826	-5.10997
cg01870865	-0.412322
cg01871127	3.64715
cg01871214	4.24203
cg01872077	-0.512268
cg01874968	-2.52931
cg01876338	-3.82935
cg01876978	-2.41367
cg01877565	-3.52289
cg01877606	4.13548
cg01878100	4.78112
cg01878644	-1.80471
cg01878724	-4.2786
cg01878807	1.01357
cg01879473	2.97474
cg01882933	-2.51111
cg01885554	-4.45631
cg01886385	-1.36004
cg01888055	-4.63737
cg01888869	-1.92351
cg01889237	0.266558
cg01890401	-3.69672
cg01890858	-4.87642
cg01890984	0.710168
cg01892689	-1.84597
cg01894183	3.82387
cg01895649	1.79032
cg01896230	-2.35394
cg01899038	1.45565
cg01901262	5.94019
cg01901788	-5.24052
cg01903305	-3.47577
cg01904410	4.26139
cg01904812	3.71624
cg01905633	4.08549
cg01905809	5.19235
cg01907512	2.28497
cg01909245	-2.46191
cg01910481	-0.402461
cg01910638	-2.75909
cg01910804	-3.75694
cg01912586	2.88185
cg01914153	2.80828
cg01915791	-1.53911
cg01916088	-3.51491
cg01916653	-1.10741
cg01916660	-2.40741
cg01916685	-1.39097
cg01919669	-0.928494
cg01921126	-3.9094
cg01921348	-0.614296
cg01921369	1.49701
cg01921432	6.47463
cg01922095	-0.0256156
cg01923099	-0.835726
cg01923477	-0.185327
cg01923514	-3.84167
cg01925344	-6.61242
cg01926051	0.146071
cg01926906	3.2619
cg01927745	2.57515
cg01930524	-2.73042
cg01933073	-3.88062
cg01934390	0.178828
cg01934626	-3.30141
cg01936555	-1.17525
cg01937317	5.69745
cg01937701	-2.93006
cg01937780	6.01318
cg01939477	0.425414
cg01940181	-4.29708
cg01942646	-3.69672
cg01942816	-6.13443
cg01943179	-2.03494
cg01945562	-2.17211
cg01947239	-4.5193
cg01947346	1.04844
cg01947936	-4.85113
cg01949993	3.10845
cg01951086	4.8144
cg01952234	0.325337
cg01952793	-2.91564
cg01952953	0.509588
cg01953390	-2.88475
cg01953615	-1.93612
cg01954422	-3.62346
[truncated: 24,578 more rows]

## Sheet: 050
probe_id	median_change
cg00000321	1.57819
cg00001099	0.240113
cg00001364	0.255536
cg00001520	-3.72466
cg00001583	6.99528
cg00002224	-4.32793
cg00003625	2.42082
cg00004996	3.57357
cg00005297	0.814729
cg00007644	3.0832
cg00008036	1.81903
cg00008446	3.8742
cg00010742	3.93546
cg00011482	3.86718
cg00012238	-2.36782
cg00012692	3.24365
cg00014112	-0.19585
cg00014203	5.92391
cg00014830	1.27121
cg00014998	4.58799
cg00015189	-3.1271
cg00018128	4.51357
cg00018845	4.22557
cg00019141	1.70061
cg00020622	-0.915579
cg00021325	-4.47096
cg00023024	-2.57182
cg00023056	0.524432
cg00023154	-0.0123346
cg00023185	1.66801
cg00025138	3.77853
cg00025647	4.69005
cg00025877	-0.62424
cg00027083	9.10431
cg00027674	1.65962
cg00028013	3.96475
cg00028135	-5.50899
cg00028211	4.00029
cg00030291	0.02525
cg00030422	4.77191
cg00030588	-2.0567
cg00031013	5.38579
cg00031165	4.15606
cg00031187	3.17323
cg00031256	5.59835
cg00031779	1.75733
cg00032912	7.22386
cg00033666	5.31817
cg00034076	3.53398
cg00034101	4.40261
cg00035636	1.1481
cg00036299	1.44773
cg00036408	6.35444
cg00037441	1.10229
cg00039176	2.02846
cg00040278	1.74873
cg00040312	5.67556
cg00041666	-3.71225
cg00043095	5.38891
cg00043564	2.33134
cg00043788	3.59803
cg00043790	-1.89496
cg00044097	-2.05448
cg00044665	-2.89917
cg00045275	-3.0667
cg00045753	1.02486
cg00046499	1.6589
cg00048370	-1.90397
cg00048905	3.90857
cg00049047	1.57647
cg00049664	3.33041
cg00049729	0.117185
cg00050271	1.83658
cg00052772	0.0823893
cg00052932	-2.81562
cg00053261	-0.165663
cg00054525	1.52464
cg00055679	6.61863
cg00055764	-2.69129
cg00055986	4.0931
cg00056280	2.04609
cg00056676	3.6195
cg00057393	3.94969
cg00060304	5.00107
cg00060320	8.82055
cg00061575	-0.854924
cg00061629	-1.266
cg00063144	-0.115659
cg00063174	3.80922
cg00064051	-2.17945
cg00065726	7.19341
cg00067742	-0.669382
cg00068745	-3.54785
cg00069642	0.518222
cg00069662	-0.300121
cg00070318	0.268421
cg00070383	6.23415
cg00071887	3.01778
cg00072689	4.70571
cg00073780	-2.83965
cg00073837	5.12958
cg00074145	5.00169
cg00074174	5.4866
cg00075967	7.00951
cg00076307	3.7239
cg00077104	1.06599
cg00077665	-1.87678
cg00078085	1.99629
cg00079023	1.639
cg00079219	2.99687
cg00081270	7.01564
cg00081975	5.56946
cg00082664	3.0423
cg00082713	2.63564
cg00082770	0.90139
cg00082939	5.45598
cg00083046	5.83457
cg00083616	-2.91895
cg00084432	-2.16485
cg00085061	-1.71936
cg00085123	2.40783
cg00085370	-1.59244
cg00085448	-4.76531
cg00086243	-1.48997
cg00087368	4.7296
cg00087799	-2.84396
cg00088183	5.22547
cg00089091	2.85087
cg00089486	4.45773
cg00092287	-1.11297
cg00094359	2.94344
cg00094735	-2.58905
cg00095688	-0.128898
cg00095859	-1.22261
cg00096536	3.80172
cg00097146	4.75375
cg00097357	2.52473
cg00097432	-3.10496
cg00099393	-3.85611
cg00099427	1.6901
cg00099976	1.58825
cg00102033	3.51881
cg00103573	-2.58724
cg00105512	1.94247
cg00105628	8.25531
cg00106345	5.18755
cg00107488	-0.0976103
cg00107606	3.31485
cg00107682	2.70532
cg00107772	2.84238
cg00108038	-3.27535
cg00109356	2.25125
cg00109703	1.70089
cg00113051	-3.09596
cg00113363	-4.00197
cg00114160	-1.74779
cg00116113	-1.58406
cg00116412	4.82664
cg00116766	-3.21798
cg00118229	2.63144
cg00118317	3.38988
cg00119073	3.59708
cg00119079	2.13351
cg00119181	4.58347
cg00119279	3.70866
cg00121533	-3.07644
cg00123055	6.45146
cg00123090	1.93186
cg00123104	2.74701
cg00124684	-5.26891
cg00124993	1.71944
cg00125300	-2.17234
cg00126034	1.49169
cg00126148	1.40427
cg00126261	4.84104
cg00126320	0.82647
cg00126365	2.70276
cg00126638	2.63674
cg00126959	5.5428
cg00127167	3.44474
cg00127505	0.944812
cg00127545	-1.78165
cg00128702	1.78092
cg00130808	3.45963
cg00131983	3.20679
cg00134645	2.23925
cg00136968	-3.86664
cg00138101	3.33978
cg00138641	1.09955
cg00139683	0.119684
cg00141548	1.04853
cg00142072	3.87117
cg00142150	-4.47538
cg00142482	-3.04947
cg00143249	3.05657
cg00144550	-0.870587
cg00145253	3.41524
cg00146227	-1.54912
cg00146676	1.72773
cg00151250	2.07517
cg00151768	2.51021
cg00152322	1.91024
cg00153110	7.16962
cg00153570	-2.38105
cg00153756	-3.28582
cg00154159	-3.68751
cg00154888	-0.751356
cg00155310	-2.85254
cg00155526	1.08351
cg00157796	8.71469
cg00158528	3.13225
cg00160619	-2.98276
cg00163480	-1.33987
cg00163549	-1.33594
cg00164235	2.68629
cg00166722	-2.25597
cg00169617	-1.80673
cg00172597	3.58795
cg00173623	6.20626
cg00174428	5.20437
cg00174500	-0.606098
cg00175901	-2.97298
cg00176709	4.17103
cg00177388	4.72933
cg00177496	-0.91123
cg00177698	-6.36427
cg00177797	2.36667
cg00179070	-4.1928
cg00179906	1.67068
cg00181125	5.08946
cg00181439	3.58867
cg00181834	7.30597
cg00181968	1.63208
cg00182639	2.45997
cg00183186	4.21233
cg00183606	-1.02311
cg00183684	4.57382
cg00184376	1.35481
cg00187635	-2.53453
cg00188704	6.29875
cg00190330	4.87578
cg00192031	4.77859
cg00192297	2.91244
cg00193021	4.43851
cg00193283	-2.20878
cg00193490	-1.30747
cg00193963	4.24653
cg00196414	6.7957
cg00196451	-0.789385
cg00196827	2.88695
cg00197495	-2.17386
cg00197517	3.49205
cg00200734	6.47062
cg00201234	1.63905
cg00201445	4.42308
cg00203124	0.618016
cg00203284	5.68966
cg00203913	2.28962
cg00204390	0.955557
cg00204465	1.24493
cg00204645	-0.249978
cg00207947	-1.52922
cg00208274	1.24723
cg00208830	0.0323524
cg00211630	2.30692
cg00211661	-3.95391
cg00213301	3.97393
cg00213479	4.13016
cg00215432	7.80328
cg00215587	-3.0407
cg00216044	2.30342
cg00216138	3.58406
cg00217795	-5.08384
cg00218103	-2.69412
cg00218620	2.10402
cg00219833	5.07881
cg00221012	-1.53782
cg00221494	5.56939
cg00222341	2.18899
cg00227341	-1.02156
cg00228984	-1.45737
cg00230120	-1.45944
cg00231728	2.36084
cg00233420	-0.675266
cg00234691	3.88825
cg00235260	1.13191
cg00235933	0.995614
cg00236832	3.05933
cg00236919	6.0354
cg00237475	5.1717
cg00238249	-0.644778
cg00239835	-2.1219
cg00239899	0.169925
cg00240195	3.93906
cg00240432	4.93787
cg00242098	-4.94088
cg00242449	3.00815
cg00242627	2.09255
cg00243313	4.85779
cg00246386	6.83292
cg00247557	5.42793
cg00247571	5.1356
cg00247587	-3.06671
cg00249264	2.10744
cg00249503	-2.54047
cg00250422	-2.37516
cg00250430	5.38641
cg00250572	1.41709
cg00251610	0.988443
cg00252615	4.78573
cg00254681	3.63047
cg00255099	-2.08769
cg00255368	6.35473
cg00256076	8.79536
cg00256591	0.57464
cg00258081	-1.17521
cg00258597	4.68626
cg00259345	0.19466
cg00260802	4.64412
cg00262776	1.41397
cg00264528	0.547908
cg00264591	-0.0971851
cg00265022	-3.79226
cg00266009	4.56544
cg00266064	0.620886
cg00267012	4.43362
cg00267713	2.2693
cg00267746	1.92883
cg00267839	-0.484227
cg00268019	1.31854
cg00268953	3.23966
cg00269659	-0.577076
cg00269800	2.36625
cg00270408	4.31443
cg00272009	-1.78379
cg00273257	-0.22428
cg00273464	-0.217354
cg00274691	2.61918
cg00277690	-2.43312
cg00278131	-2.85039
cg00278329	-1.66257
cg00280345	-1.16766
cg00284328	0.102583
cg00286878	0.967639
cg00287312	1.614
cg00287829	2.90617
cg00287974	2.54509
cg00289254	-3.08624
cg00290086	4.19876
cg00290607	-6.1593
cg00292662	-3.37175
cg00292701	3.00223
cg00293245	0.512515
cg00294552	-3.20261
cg00295572	5.34986
cg00295794	7.00649
cg00297048	3.64815
cg00297282	-5.09858
cg00297432	3.21951
cg00297721	0.892304
cg00298065	4.32473
cg00298324	6.77648
cg00298689	-1.55228
cg00299511	0.0437436
cg00303183	4.97207
cg00305774	0.767241
cg00305797	-1.79589
cg00306112	-0.405617
cg00306909	5.16274
cg00307066	3.68042
cg00308344	1.41622
cg00308984	-1.86154
cg00310523	-4.40404
cg00310968	1.87906
cg00311654	-0.0342005
cg00312921	6.39823
cg00313401	2.97605
cg00314622	-0.161274
cg00316222	1.97885
cg00316759	4.41982
cg00316939	2.25496
cg00317728	2.57874
cg00317879	2.89669
cg00318631	2.19959
cg00319912	2.53401
cg00325390	1.46149
cg00326131	1.64974
cg00327524	0.146915
cg00328051	4.6734
cg00328785	-0.0991768
cg00329154	5.35199
cg00329270	8.37925
cg00330694	0.176027
cg00330953	-2.22518
cg00332153	3.64039
cg00332509	1.41063
cg00332937	3.42246
cg00333512	5.97637
cg00334063	8.03276
cg00334798	0.611459
cg00334821	-1.35032
cg00336150	-0.068486
cg00339682	4.38045
cg00340855	-0.365334
cg00343092	-2.33527
cg00344443	-1.51277
cg00344517	1.25383
cg00346205	-5.57254
cg00347198	-1.56306
cg00347369	1.35502
cg00347677	3.06051
cg00348579	2.61758
cg00350199	-3.51818
cg00350448	-2.71682
cg00350942	0.906782
cg00352872	-0.613766
cg00354258	0.592309
cg00354690	4.98029
cg00355212	1.71164
cg00355281	4.41546
cg00355325	-4.47868
cg00356694	-5.86059
cg00357002	-4.58848
cg00357958	-3.29109
cg00358220	2.2135
cg00359465	-0.355948
cg00359590	-2.87522
cg00359695	-2.42058
cg00360107	0.404685
cg00360414	0.991373
cg00361562	0.223882
cg00364287	-5.65399
cg00365692	-1.43119
cg00365800	4.03434
cg00366685	-4.71856
cg00366917	5.57639
cg00367497	5.17441
cg00369658	2.37186
cg00370229	1.65201
cg00370414	1.17997
cg00370589	-2.7538
cg00371239	1.98862
cg00371829	-1.75849
cg00373499	4.36895
cg00374377	0.171134
cg00374672	-2.91237
cg00376022	4.73996
cg00376544	3.72345
cg00376910	-5.64173
cg00376979	-2.66676
cg00377133	0.487119
cg00378029	-4.95375
cg00378510	6.00538
cg00379648	2.33934
cg00381622	1.51359
cg00382930	-2.74143
cg00384539	2.85015
cg00386408	2.40005
cg00388556	3.56842
cg00394358	-0.0432646
cg00396894	-2.63746
cg00397635	2.37187
cg00397673	2.88417
cg00398510	0.523079
cg00401972	-2.78458
cg00402417	5.2428
cg00405152	-2.52728
cg00405554	2.4028
cg00405677	4.42106
cg00409049	-1.49978
cg00410370	5.229
cg00410753	0.335261
cg00412294	-7.32313
cg00412749	-0.00672187
cg00412842	3.7405
cg00413544	3.72506
cg00414166	-1.37244
cg00414292	3.27588
cg00414384	4.43832
cg00414512	-4.20443
cg00414898	8.66284
cg00415263	4.76032
cg00415971	-3.35771
cg00416934	2.18605
cg00421612	-3.29337
cg00421624	-4.60045
cg00423030	-6.25161
cg00423598	-3.09451
cg00425214	0.849335
cg00425710	2.49226
cg00425918	2.84736
cg00427604	1.71468
cg00429862	0.638848
cg00430155	-4.11168
cg00430559	2.71269
cg00431187	5.99173
cg00431895	0.311534
cg00434010	5.16524
cg00434573	5.22901
cg00435576	-5.18658
cg00435606	1.25945
cg00438616	-2.64185
cg00440538	0.890591
cg00440980	-1.85492
cg00441573	5.05868
cg00444059	-0.252066
cg00444847	1.91034
cg00445443	2.008
cg00448707	2.32246
cg00448814	1.68579
cg00450571	1.07747
cg00450784	2.23687
cg00452199	-2.16875
cg00454132	6.14346
cg00454577	1.65283
cg00454770	1.91884
cg00455327	4.26785
cg00455424	8.04461
cg00455526	4.13644
cg00458317	-1.57032
cg00458754	-1.29334
cg00459623	6.4916
cg00460235	0.495738
cg00462168	5.56832
cg00462525	5.46406
cg00463502	1.8381
cg00464519	4.96064
cg00465975	-1.10726
cg00466334	4.74559
cg00466425	-3.0446
cg00466827	4.46143
cg00467600	0.724892
cg00468400	0.85316
cg00469795	-2.31546
cg00469814	4.2248
cg00469856	3.48969
cg00470766	2.85259
cg00471141	2.00605
cg00472691	-1.68055
cg00472801	3.63246
cg00474850	-1.63081
cg00478725	-0.571672
cg00479240	1.73272
cg00481350	5.01871
cg00481644	5.74519
cg00482232	-0.27675
cg00486340	5.99225
cg00487984	1.29123
cg00490583	-1.15621
cg00491418	-1.45815
cg00492719	2.52606
cg00493422	-6.2808
cg00495775	6.74726
cg00498772	2.94219
cg00499475	3.31772
cg00499700	5.04751
cg00499822	2.9457
cg00500498	5.26715
cg00500522	5.1988
cg00500789	4.70518
cg00501869	-3.93911
cg00502190	2.17393
cg00503302	5.06284
cg00503383	5.03215
cg00503539	5.26848
cg00505045	3.00509
cg00505093	-4.79252
cg00506913	-0.0800949
cg00507227	2.63709
cg00507727	2.51142
cg00509108	7.72108
cg00511334	-2.10225
cg00512726	2.38571
cg00513169	0.238296
cg00513205	4.8622
cg00514268	4.102
cg00514473	6.21996
cg00515954	-2.65478
cg00516067	5.68368
cg00516449	2.6147
cg00516513	6.95222
cg00516966	-0.469033
cg00517787	2.19388
cg00518386	3.56249
cg00518417	0.601887
cg00518878	1.71186
cg00519069	-4.8078
cg00519299	0.107853
cg00519397	-2.03616
cg00520380	-1.03014
cg00521703	2.21909
cg00524310	3.20054
cg00524486	-2.95257
cg00524814	-0.926964
cg00527825	3.18233
cg00528572	1.58973
cg00528638	3.74988
cg00529958	3.20589
cg00530925	1.78162
cg00531748	-4.42385
cg00531926	1.11679
cg00532802	-2.45876
cg00534655	0.550522
cg00538229	2.19654
cg00538458	-4.63789
cg00539386	1.93021
cg00541683	1.93486
cg00542351	-0.371957
cg00542604	0.354795
cg00543723	-2.91126
cg00543751	-4.42841
cg00544449	4.8239
cg00546147	-2.29053
cg00547215	2.09236
cg00548552	-1.85612
cg00548708	1.67052
cg00548989	1.16877
cg00550040	-1.35114
cg00551345	2.51831
cg00551389	1.89968
cg00551679	4.59098
cg00551910	-1.94547
cg00552684	-3.78645
cg00553527	-3.23425
cg00554173	0.272864
cg00558219	3.14651
cg00558689	2.26184
cg00560277	6.94306
cg00560531	-0.534415
cg00560793	5.30999
cg00562243	7.0294
cg00562553	4.64496
cg00564163	3.128
cg00564426	0.0272818
cg00565348	4.45591
cg00565688	4.65951
cg00567696	3.39271
cg00567703	7.71864
cg00569276	1.33308
cg00569447	4.99843
cg00570269	2.06441
cg00570518	-2.11358
cg00572387	-3.40019
cg00572586	-5.84365
cg00573857	-0.370326
cg00575744	-1.63752
cg00575791	0.614214
cg00576435	4.18611
cg00576774	-2.79773
cg00577182	3.09766
cg00577560	-3.06779
cg00578032	5.58583
cg00578220	-0.817302
cg00578304	-4.91532
cg00578917	10.4568
cg00579250	0.296874
cg00579292	4.59199
cg00580022	-0.110624
cg00580047	3.86007
cg00580978	0.890188
cg00581063	4.31342
cg00581422	1.39611
cg00582316	3.45457
cg00586365	2.40835
cg00586817	5.5381
cg00587009	3.82205
cg00587115	4.33268
cg00589850	-5.86081
cg00590039	-2.20392
cg00590639	4.5335
cg00591333	-4.75582
cg00591844	3.26552
cg00594011	4.16139
cg00597076	1.05556
cg00597687	6.2516
cg00597801	1.66147
cg00597876	4.68363
cg00598429	6.68971
cg00599726	2.1643
cg00599770	3.18689
cg00600454	5.47241
cg00600465	-4.34755
cg00601751	-2.76005
cg00603059	2.64551
cg00603288	4.01784
cg00605063	4.1695
cg00606102	2.20067
cg00606312	-1.89985
cg00606880	3.2789
cg00607051	-2.71793
cg00608008	5.66671
cg00609731	2.52307
cg00610310	-6.48769
cg00610692	0.513909
cg00611485	1.13942
cg00612225	-0.177214
cg00613752	6.25933
cg00614392	2.19557
cg00616172	1.31019
cg00616687	3.07087
cg00619041	-0.284598
cg00619976	-4.87559
cg00621247	-0.0711149
cg00622128	-1.78436
cg00622595	3.77014
cg00624418	-2.89884
cg00625776	1.55553
cg00626856	-1.23489
cg00627998	-0.327413
cg00628228	-0.988062
cg00630724	3.32972
cg00632306	1.95625
cg00636194	-1.81276
cg00638021	-1.2828
cg00639837	0.3948
cg00641409	1.65635
cg00642359	1.40799
cg00642460	2.092
cg00642494	4.35509
cg00643296	1.68321
cg00643829	-0.903532
cg00644554	2.13142
cg00644823	3.47515
cg00646241	-3.5508
cg00646731	0.608746
cg00647063	2.54071
cg00647317	-4.61872
cg00647820	6.47543
cg00647917	0.143816
cg00650176	2.7778
cg00650641	0.703715
cg00650911	-5.06725
cg00652200	1.05606
cg00652657	1.43675
cg00654888	1.45574
cg00655982	-2.31361
cg00656387	1.50254
cg00657200	-0.186395
cg00658082	3.7662
cg00658626	2.95093
cg00659919	-4.53548
cg00659931	-1.83953
cg00661320	2.81126
cg00661861	0.74614
cg00661970	1.11315
cg00662273	1.91116
cg00663077	5.83309
cg00663972	2.15475
cg00664609	-3.28865
cg00667647	5.01266
cg00667751	5.21225
cg00667862	2.24925
cg00668303	0.851781
cg00668638	0.579077
cg00673251	4.21092
cg00673286	4.13495
cg00673365	3.88583
cg00673985	4.75708
cg00674004	2.42363
cg00674706	4.91919
cg00675156	-1.10876
cg00680696	1.11375
cg00681018	2.55802
cg00681705	2.11462
cg00682038	-3.97834
cg00682734	0.732035
cg00684125	5.40822
cg00685014	-6.55193
cg00685216	-3.55317
cg00685614	-8.45567
cg00685723	-0.542938
cg00685976	-3.18804
cg00686197	-0.607057
cg00686780	1.51195
cg00687252	7.83365
cg00688447	3.00115
cg00688962	5.2796
cg00689340	5.27711
cg00689492	-2.58892
cg00689612	2.97863
cg00689651	6.04195
cg00690148	3.50783
cg00690402	5.13204
cg00690431	-2.72799
cg00692611	0.922585
cg00694520	-5.1341
cg00695799	-4.63226
cg00696269	2.03665
cg00696973	7.11896
cg00697033	6.32367
cg00697440	0.151522
cg00697559	-1.88474
cg00697672	-5.77036
cg00698688	-1.58177
cg00699029	1.08006
cg00700485	3.99318
cg00701456	-1.91978
cg00701946	-4.68554
cg00702126	-2.61572
cg00702988	4.89893
cg00703513	1.74257
cg00705202	-1.37471
cg00705280	4.56044
cg00705808	2.60589
cg00705992	5.00675
cg00707427	-2.63775
cg00711072	3.45262
cg00712841	1.44553
cg00712857	2.02618
cg00713567	2.27123
cg00713925	-3.13316
cg00713939	-3.12913
cg00714725	6.70017
cg00716083	-1.16401
cg00716470	6.13743
cg00719410	1.77362
cg00719626	-4.93917
cg00721530	6.01218
cg00728810	0.610516
cg00729049	4.27509
cg00729133	-2.89749
cg00729894	1.0188
cg00730832	-0.0206708
cg00731411	-0.1174
cg00733728	5.27025
cg00735267	2.68263
cg00735667	6.90406
cg00735962	1.29461
cg00737571	1.62616
cg00739593	2.41966
cg00739778	-6.00494
cg00741609	1.5297
cg00741900	3.66732
cg00743041	1.4669
cg00743094	3.18313
cg00744413	2.52228
cg00744656	0.267325
cg00745725	4.84772
cg00747619	4.08525
cg00748373	2.81536
cg00748599	2.9132
cg00748903	2.90654
cg00751332	5.43941
cg00754947	3.27934
cg00756943	-2.13145
cg00761985	4.49802
cg00762160	2.39363
cg00762613	1.92642
cg00762623	3.86827
cg00763594	-2.31985
cg00764612	-3.85854
cg00764652	-1.78695
cg00765128	0.961273
cg00765312	2.07786
cg00765783	3.11108
cg00766220	3.86496
cg00766845	3.09741
cg00767581	5.8719
cg00768409	-0.228845
cg00768993	5.47464
cg00770998	6.04028
cg00773370	2.76885
cg00774005	-1.19887
cg00774077	-3.30251
cg00775425	-2.43632
cg00776782	0.0883023
cg00777011	0.364047
cg00777162	1.43671
cg00777198	-5.10756
cg00779065	6.19781
cg00780805	-0.327913
cg00780845	3.0575
cg00781110	5.82124
cg00782607	1.57615
cg00784759	0.219099
cg00787022	3.70219
cg00788362	0.549991
cg00789528	0.36265
cg00790020	3.5199
cg00790098	4.42458
cg00791905	6.32159
cg00792849	1.5008
cg00793186	6.41778
cg00793280	4.83008
cg00794400	8.41888
cg00795024	3.81825
cg00795248	5.83916
cg00795277	0.134035
cg00795825	-3.20499
cg00796424	3.27724
cg00802728	0.744839
cg00804078	-4.95959
cg00805619	-4.40769
cg00806239	-6.65445
cg00807464	-6.10628
cg00807586	2.67672
cg00810133	-3.31646
cg00812799	2.4385
cg00814752	0.777627
cg00815593	-3.5146
cg00816177	-2.31102
cg00817320	-0.246294
cg00820718	1.44226
cg00821341	2.30463
cg00821731	5.48534
cg00822495	3.36809
cg00822840	7.35411
cg00823110	1.47255
cg00825734	-4.61047
cg00827989	5.59179
cg00829961	1.89167
cg00830029	-2.47657
cg00830087	1.56298
cg00830526	-3.35506
cg00830735	-2.17696
cg00832563	4.49174
cg00835193	3.78464
cg00835825	1.76289
cg00837103	3.01502
cg00837537	-0.827257
cg00837649	-0.635772
cg00838919	4.3769
cg00840597	-3.94046
cg00841988	-2.3554
cg00842325	1.85457
cg00842549	2.44505
cg00843352	3.77382
cg00844901	-6.16841
cg00845557	1.2585
cg00845742	0.402594
cg00846036	-1.75195
cg00847656	-2.17196
cg00848167	5.47423
cg00848392	-2.9114
cg00848728	0.743879
cg00848997	-6.2202
cg00849183	0.953709
cg00849610	4.46337
cg00850505	2.24344
cg00852398	2.77127
cg00852595	-3.40106
cg00853103	4.47307
cg00853445	-1.87749
cg00854817	3.76264
cg00855466	-2.97297
cg00859544	1.36369
cg00860225	2.30742
cg00860641	-2.06045
cg00861772	-0.318839
cg00862116	3.63985
cg00862588	-3.45688
cg00862894	1.07933
cg00864171	-3.93831
cg00865356	7.20719
cg00865849	5.25565
cg00869039	4.02457
cg00870179	0.789893
cg00871487	7.916
cg00873648	5.89457
cg00874230	0.407176
cg00875272	2.4829
cg00878516	-3.74556
cg00880741	0.154707
cg00881585	5.43362
cg00881696	-3.80912
cg00882235	0.0379793
cg00884040	9.43759
cg00884093	9.42999
cg00884221	-1.3915
cg00884731	6.97839
cg00885176	-0.556015
cg00885460	3.64656
cg00886554	0.716564
cg00888479	-1.7631
cg00890774	0.347673
cg00893471	8.32057
cg00896182	3.45108
cg00896540	1.81634
cg00898683	1.60875
cg00900628	-2.02078
cg00901843	-2.01922
cg00903099	3.61214
cg00904122	0.27765
cg00904966	-4.09323
cg00905936	3.62196
cg00906105	-1.94023
cg00907732	1.87035
cg00909401	-1.91868
cg00909646	4.87196
cg00909806	2.67703
cg00910518	1.32344
cg00911370	-3.09185
cg00911794	1.63125
cg00912598	2.03769
cg00913949	4.99767
cg00914726	4.60864
cg00916536	4.99166
cg00916884	2.43937
cg00917156	1.54006
cg00919055	1.71856
cg00922363	-3.03819
cg00922748	-2.54666
cg00924004	2.43799
cg00924017	3.87263
cg00924796	0.5418
cg00925616	7.49061
cg00925722	-0.72053
cg00926285	-0.810202
cg00926400	3.99337
cg00927169	5.8003
cg00927495	4.62432
cg00927554	4.85279
cg00927594	3.6591
cg00928167	0.766182
cg00928397	6.73947
cg00929798	-3.84383
cg00930833	6.46532
cg00930873	2.24056
cg00934864	4.73407
cg00934997	1.50936
cg00937175	4.26894
cg00937271	0.256057
cg00937681	2.65683
cg00938658	0.904245
cg00939495	1.0113
cg00941050	-1.15818
cg00941258	2.59961
cg00941595	2.2862
cg00943186	1.13885
cg00943909	5.97543
cg00944193	1.08868
cg00944421	5.68608
cg00945108	-1.98852
cg00947413	-0.166169
cg00947665	1.79898
cg00947782	3.45752
cg00948897	1.1799
cg00949753	4.02185
cg00950265	5.40443
cg00950398	0.262477
cg00950958	1.43773
cg00951204	2.16999
cg00952322	-4.03368
cg00953154	3.40459
cg00953480	5.88516
cg00955482	3.41593
cg00955780	2.38758
cg00956459	-1.5762
cg00958334	2.18268
cg00959309	2.49118
cg00960395	3.67689
cg00962913	2.26185
cg00963305	0.415018
cg00964997	4.08486
cg00965023	0.714103
cg00965748	3.58946
cg00966255	1.92069
cg00966405	-1.23988
cg00968423	-0.62847
cg00968538	-1.55442
cg00969405	3.41811
cg00970112	-2.92492
cg00970313	7.76445
cg00971789	3.22586
cg00978102	-0.397371
cg00978584	-2.16847
cg00978634	-1.52165
cg00978814	-0.786229
cg00979223	-0.591297
cg00980287	-3.3052
cg00980772	4.01796
cg00980978	4.59807
cg00981837	1.92945
cg00982548	2.76833
cg00983899	-3.14457
cg00983956	1.78619
cg00985729	3.25552
cg00986742	-3.84538
cg00988247	5.14391
cg00989492	0.979917
cg00989765	0.712959
cg00989853	7.74587
cg00990613	4.13017
cg00992297	3.70964
cg00992850	4.44038
cg00994643	3.96883
cg00995253	-5.26918
cg00995520	4.19494
cg00996986	-2.17889
cg00997280	4.54027
cg00998372	1.14173
cg00998451	3.13399
cg00998539	-2.89369
cg00998782	-2.16902
cg01000408	-0.731082
cg01000602	-3.99153
cg01002264	-4.00247
cg01002381	0.218306
cg01002560	-0.950718
cg01003448	4.91188
cg01003959	-2.58421
cg01005968	4.69622
cg01007305	3.777
cg01008256	-5.96888
cg01009664	3.87894
cg01010839	-0.0890297
cg01011453	-1.23874
cg01011530	-3.66824
cg01012330	4.55844
cg01014615	6.17013
cg01020484	4.09314
cg01021431	3.15742
cg01022219	4.1428
cg01022921	-1.2711
cg01024168	4.78351
cg01024247	-3.51457
cg01025233	4.88267
cg01026383	-2.43135
cg01029627	5.00412
cg01029638	-0.968303
cg01029669	-0.472468
cg01030121	6.41204
cg01030973	-2.6508
cg01031101	2.88572
cg01031441	2.01232
cg01034217	5.28737
cg01035160	2.07541
cg01036205	-3.52426
cg01036351	2.13713
cg01038640	1.10176
cg01040189	-4.74624
cg01040654	4.09219
cg01042246	4.48571
cg01042661	-2.48621
cg01043845	3.56441
cg01044961	4.10559
cg01045132	1.56791
cg01045635	-3.31573
cg01046026	-1.70702
cg01046644	5.04853
cg01047586	2.70126
cg01047938	-0.089852
cg01048195	1.12398
cg01048749	1.80597
cg01049530	5.142
cg01050885	3.94008
cg01051283	3.36965
cg01052103	3.58858
cg01053087	3.2063
cg01054755	8.24135
cg01054891	-1.513
cg01055871	-0.198706
cg01057656	2.09093
cg01060059	-3.91959
cg01060861	6.98985
cg01061575	3.43786
cg01062109	-1.87919
cg01062247	-2.79181
cg01062834	4.46079
cg01063579	-2.37805
cg01064683	9.62177
cg01064749	2.9977
cg01066217	3.05399
cg01067139	2.95189
cg01068601	-2.35306
cg01070854	2.74514
cg01074409	2.4269
cg01074584	4.29849
cg01074928	3.53589
cg01076459	-1.78105
cg01076541	-2.97285
cg01077915	-5.7854
cg01078197	4.19579
cg01078434	-0.944885
cg01078824	5.24239
cg01079118	-0.0813794
cg01079842	-1.78003
cg01080924	-5.69846
cg01082512	1.61449
cg01083689	7.12086
cg01085224	0.735174
cg01085837	1.72525
cg01087008	-1.60661
cg01088382	1.494
cg01088410	3.77185
cg01089914	5.61274
cg01092293	1.86294
cg01093028	2.22534
cg01094687	2.8998
cg01096398	2.82041
cg01098955	-2.61294
cg01100068	1.67786
cg01101109	1.65414
cg01101400	-0.266414
cg01101742	0.0264889
cg01102120	1.84389
cg01104047	3.01319
cg01105494	3.46695
cg01106926	5.16059
cg01107142	2.8608
cg01107874	5.5809
cg01109169	3.22575
cg01110618	-2.40117
cg01110759	3.53943
cg01113827	4.30832
cg01114163	-2.85856
cg01114937	4.44474
cg01116161	-0.309334
cg01120132	-2.12606
cg01121712	4.23867
cg01122302	6.49789
cg01122672	2.33339
cg01123334	9.27045
cg01128044	-1.18641
cg01128482	5.25854
cg01128566	3.13881
cg01130364	0.557707
cg01132522	-1.44088
cg01134643	-1.09755
cg01135780	6.05172
cg01137401	4.25076
cg01138020	0.0586745
cg01138867	5.13433
cg01140515	9.95712
cg01141339	4.09146
cg01141838	5.65623
cg01141940	6.59843
cg01142811	0.353512
cg01144436	1.25788
cg01144693	1.34873
cg01145317	0.848859
cg01146154	-0.568923
cg01147550	1.77875
cg01147810	5.40276
cg01150270	4.36527
cg01151440	-0.0373975
cg01152019	4.89548
cg01152986	-1.08455
cg01155012	-6.86682
cg01155194	-1.22552
cg01156295	-3.63104
cg01158822	4.93215
cg01161204	5.72066
cg01163842	10.3128
cg01165776	1.97779
cg01167755	1.87054
cg01168283	0.846788
cg01169021	3.15519
cg01171839	-3.26739
cg01172082	-2.84838
cg01172183	6.40795
cg01174386	-1.00806
cg01175020	3.842
cg01176167	1.65151
cg01176363	3.64
cg01176516	0.201166
cg01176915	-0.391741
cg01177167	2.34312
cg01177854	2.60914
cg01178040	-2.85133
cg01178624	4.5019
cg01178680	8.92557
cg01179713	4.27186
cg01181009	3.03882
cg01181259	-2.25756
cg01181817	3.8852
cg01181929	0.650719
cg01182661	-2.72538
cg01182865	2.94445
cg01183017	0.294063
cg01183510	1.68936
cg01184271	4.26812
cg01184676	2.96149
cg01185080	1.01744
cg01185223	-3.23188
cg01188396	2.59102
cg01188753	2.8611
cg01190023	3.72698
cg01192040	0.211497
cg01193217	2.28544
cg01193690	4.96046
cg01195246	1.97748
cg01196531	2.66189
cg01202491	0.839462
cg01202666	3.78497
cg01204305	-1.3023
cg01204606	2.65139
cg01205241	-2.19545
cg01206071	1.37566
cg01207684	-7.10205
cg01207974	1.31197
cg01208318	-3.60287
cg01209635	-1.61575
cg01210325	-3.30332
cg01210554	3.1629
cg01213381	5.4497
cg01214847	-0.941794
cg01215762	3.51424
cg01216370	3.21162
cg01217984	1.68319
cg01218619	-4.15462
cg01220257	4.74521
cg01220564	-4.07966
cg01221610	0.209697
cg01222133	-1.799
cg01222216	0.819075
cg01223086	4.87767
cg01225698	2.4384
cg01229860	2.69835
cg01230282	2.18089
cg01231735	6.08708
cg01231779	0.935572
cg01232552	-3.98821
cg01232726	-1.72761
cg01233948	0.285364
cg01234133	-3.49681
cg01234610	1.75972
cg01236063	6.11572
cg01237056	2.66454
cg01239922	-4.65415
cg01240369	-1.36749
cg01240444	3.72354
cg01240599	-5.73402
cg01240795	4.90678
cg01241218	1.04092
cg01241974	3.08265
cg01242354	-1.03516
cg01242619	3.23093
cg01244006	3.2698
cg01244034	2.79325
cg01244270	6.44569
cg01246835	3.27135
cg01247747	-6.0354
cg01247919	-5.06107
cg01248745	1.46976
cg01248928	-4.43131
cg01249659	0.917812
cg01251360	3.72872
cg01251548	3.70548
cg01251971	-5.35784
cg01254555	0.214429
cg01256165	0.237606
cg01256539	0.738058
cg01256674	3.06865
cg01257309	0.894271
cg01258522	3.70718
cg01258751	5.18264
cg01259145	1.6323
cg01261007	3.85925
cg01263292	5.06309
cg01263716	1.58653
cg01264106	-5.35203
cg01266576	1.85734
cg01266707	0.299869
cg01268824	1.47915
cg01269597	3.85349
cg01270001	-0.368446
cg01270100	1.74911
cg01270424	4.66698
cg01270444	-2.26376
cg01271034	-2.31411
cg01273232	4.96452
cg01273309	-4.57616
cg01273354	-1.82681
cg01275297	0.634896
cg01277372	5.99843
cg01277438	2.3673
cg01278873	6.16063
cg01279709	1.63195
cg01281285	3.80899
cg01281904	1.31811
cg01281911	1.82086
cg01282074	0.0290259
cg01283246	2.2048
cg01283300	1.3345
cg01283332	-1.84547
cg01285706	-1.60164
cg01286685	3.35342
cg01287088	0.984187
cg01287811	3.6781
cg01287936	3.60315
cg01287975	6.14393
cg01289206	-1.68064
cg01294327	3.58792
cg01295203	5.56048
cg01296360	-1.91672
cg01296532	4.06291
cg01297191	5.45331
cg01297670	4.30712
cg01297756	3.14834
cg01298731	2.14293
cg01300467	4.50576
cg01300866	-2.6636
cg01302668	1.85007
cg01303480	1.82001
cg01304198	-1.89817
cg01304461	-1.94187
cg01305421	-3.52264
cg01305625	2.27837
cg01305981	0.331733
cg01306688	-3.30305
cg01307507	0.102228
cg01307528	2.7682
cg01307684	3.85857
cg01307939	3.91186
cg01309665	3.90696
cg01309744	2.12462
cg01309870	0.774583
cg01310029	-2.13725
cg01310557	-2.4241
cg01311360	1.32098
cg01311802	-2.05882
cg01314391	3.52374
cg01316642	1.78925
cg01319701	-1.67252
cg01321500	-4.30411
cg01321962	-0.15682
cg01323049	2.97441
cg01323148	3.00065
cg01323542	-3.54259
cg01326836	7.68961
cg01326874	3.35969
cg01332054	4.26944
cg01334682	3.57472
cg01335658	-0.71803
cg01336781	1.58702
cg01338084	-2.73655
cg01338924	6.04899
cg01340163	3.97455
cg01340542	6.98467
cg01341170	-0.0262298
cg01341755	-0.303686
cg01342981	5.4296
cg01344171	4.63787
cg01344452	3.52722
cg01344644	-0.377135
cg01344808	2.2949
cg01346152	5.04902
cg01346718	2.83902
cg01348086	-2.78412
cg01348733	4.50381
cg01349478	-2.22845
cg01349856	2.06746
cg01349933	0.889703
cg01350952	4.95476
cg01351032	-4.57103
cg01351072	-1.19601
cg01351822	-7.22909
cg01352090	-5.35001
cg01354046	4.23922
cg01354088	4.599
cg01354632	-3.41554
cg01355282	-6.04814
cg01357292	-3.00749
cg01357370	1.56193
cg01357429	2.33091
cg01357507	0.935604
cg01361021	-4.69177
cg01361068	2.06537
cg01362243	2.71842
cg01364222	6.25
cg01365152	-0.367684
cg01365762	2.88419
cg01366419	4.39988
cg01366510	-2.00965
cg01367719	-0.0587148
cg01370181	10.6299
cg01370643	4.586
cg01371072	5.64433
cg01374654	0.111491
cg01374870	-0.18352
cg01375262	-4.99309
cg01376839	2.13992
cg01377128	0.0181723
cg01378578	-1.68916
cg01379240	4.92179
cg01381367	-3.90011
cg01381846	3.20127
cg01383955	5.58075
cg01384143	4.84142
cg01384163	0.909733
cg01385327	0.546374
cg01386424	3.52409
cg01387036	-5.0966
cg01387797	-3.05593
cg01388649	2.45136
cg01388757	2.96071
cg01388889	-1.66451
cg01390574	5.87806
cg01391437	-4.7128
cg01391662	6.65574
cg01392007	-3.96215
cg01392180	-1.80976
cg01393632	2.72532
cg01393991	1.399
cg01397139	4.69877
cg01397325	0.520092
cg01397463	0.13471
cg01398941	-1.81392
cg01400822	-0.0524937
cg01400884	1.82288
cg01401015	0.881749
cg01403246	2.40043
cg01404163	4.69812
cg01404873	4.45286
cg01404893	-2.72464
cg01405040	7.13299
cg01405107	4.4637
cg01406072	-1.76932
cg01406381	3.51821
cg01407477	3.50799
cg01408508	3.11277
cg01409887	2.81662
cg01411786	9.41543
cg01411823	3.99249
cg01412524	6.2505
cg01414185	7.40119
cg01414687	1.88021
cg01414726	0.441125
cg01414882	5.66097
cg01416712	5.69173
cg01418124	4.92626
cg01418261	0.785357
cg01419831	6.49424
cg01420388	3.87991
cg01422683	-2.76477
cg01422881	4.12276
cg01423389	0.707106
cg01423964	1.22482
cg01425054	-1.89034
cg01425218	2.47958
cg01427909	-0.500754
cg01428817	-2.65895
cg01429449	4.46284
cg01429662	4.01741
cg01429859	3.62854
cg01430218	2.08009
cg01430795	4.31661
cg01431057	-2.26578
cg01431340	3.87697
cg01431873	2.5193
cg01432443	-0.065715
cg01432561	4.14256
cg01433343	2.56486
cg01433583	5.4401
cg01434528	0.383734
cg01434649	3.65863
cg01435574	4.14682
cg01436254	-1.31579
cg01436716	0.0173096
cg01436998	5.25533
cg01438123	-3.13126
cg01439264	3.39406
cg01439670	3.67901
cg01439876	1.6623
cg01440452	2.59201
cg01441777	4.51986
cg01442601	3.73598
cg01443755	-0.504319
cg01444643	-0.0426961
cg01446515	6.58757
cg01447112	3.5552
cg01447914	-2.6525
cg01448258	5.41811
cg01448544	-3.56334
cg01449818	2.56152
cg01451328	2.83566
cg01455366	0.228434
cg01456368	4.67518
cg01456517	-0.0216231
cg01459132	0.445882
cg01459807	4.02657
cg01460536	-0.80695
cg01460981	2.13109
cg01461254	-1.86136
cg01461410	7.83753
cg01461552	3.67991
cg01462744	3.51682
cg01463146	1.68641
cg01464052	-3.42223
cg01464835	2.82685
cg01465169	6.14575
cg01466133	3.81883
cg01466288	0.496465
cg01466825	4.81204
cg01469108	3.24006
cg01469887	3.99217
cg01470156	4.1135
cg01471240	1.1685
cg01471384	5.21838
cg01471713	6.14623
cg01472299	3.77026
cg01472538	-2.45666
cg01472737	4.70938
cg01474544	0.654439
cg01477255	3.77134
cg01479232	-2.19478
cg01482645	6.02285
cg01483656	4.21765
cg01484487	0.593558
cg01485010	3.23123
cg01485075	5.16992
cg01485975	-1.32847
cg01486023	3.90073
cg01486146	4.91922
cg01486262	0.704518
cg01486558	-3.89654
cg01487961	-2.71623
cg01488770	4.72449
cg01489225	3.99295
cg01490004	-1.92355
cg01490904	2.42474
cg01491219	2.06948
cg01493016	1.74625
cg01494348	-1.66408
cg01495122	9.15594
cg01495729	2.72382
cg01497613	4.72478
cg01499197	1.43278
cg01501009	-0.618347
cg01501208	5.96162
cg01502588	3.61765
cg01504555	5.27679
cg01505590	5.80283
cg01506154	-1.85553
cg01509464	0.294423
cg01510051	0.0624069
cg01510609	9.32178
cg01513063	-2.38572
cg01513307	4.36889
cg01513441	-1.11782
cg01513913	-2.11696
cg01514538	8.27193
cg01516372	4.89938
cg01516851	4.85791
cg01517740	2.19744
cg01518219	2.7923
cg01519063	4.49155
cg01520867	5.34193
cg01521987	8.24549
cg01524278	5.07114
cg01524501	-1.94456
cg01524754	-1.71865
cg01524853	2.2016
cg01524860	-2.57545
cg01528028	2.71178
cg01530317	0.388134
cg01530988	-4.24755
cg01532128	1.86228
cg01532168	8.65118
cg01533258	6.53418
cg01535080	3.77738
cg01536010	-2.52298
cg01536980	-0.245356
cg01538522	1.49351
cg01539483	1.53619
cg01539948	2.39908
cg01540664	4.99236
cg01541398	-3.16892
cg01541645	4.43398
cg01541987	2.6176
cg01543150	3.91619
cg01543654	2.31356
cg01546047	1.26564
cg01548463	-6.79869
cg01550055	1.04024
cg01550445	-2.55789
cg01550716	1.89989
cg01551013	-1.691
cg01552272	7.80467
cg01552731	1.37308
cg01553209	5.88592
cg01554060	-2.50842
cg01556331	6.76061
cg01557550	3.97171
cg01557754	1.80739
cg01557951	3.47928
cg01559770	3.10745
cg01560642	-2.4626
cg01561194	-3.16412
cg01561528	3.18941
cg01561916	1.96403
cg01562005	7.41933
cg01562349	5.61902
cg01564068	-3.1056
cg01564135	5.20117
cg01564268	4.21554
cg01565028	-5.118
cg01565438	1.27379
cg01565608	0.442153
cg01566127	7.34371
cg01566592	5.5501
cg01566965	5.089
cg01567239	4.84416
cg01567482	-1.83817
cg01568243	1.51241
cg01568522	4.61888
cg01568919	3.8701
cg01569083	-2.45254
cg01569709	2.75884
cg01570424	2.56678
cg01570885	1.9317
cg01571735	4.655
cg01572694	5.55261
cg01572940	3.321
cg01573149	2.16649
cg01574788	4.41437
cg01575061	-1.93918
cg01575519	-1.40673
cg01577755	0.278534
cg01579024	5.56598
cg01579289	8.34966
cg01579535	1.02678
cg01579950	5.84364
cg01580681	5.05093
cg01581237	6.3776
cg01583969	1.1828
cg01585096	-2.63774
cg01586959	6.406
cg01586976	2.76055
cg01587049	-0.020653
cg01587896	3.21968
cg01588438	2.82166
cg01588860	3.59195
cg01589860	-3.2382
cg01593886	-3.47666
cg01594070	1.17302
cg01597480	-3.03336
cg01598250	2.58917
cg01598371	1.52378
cg01603079	3.20381
cg01603374	1.56531
cg01606023	3.26117
cg01610488	4.39324
cg01610605	7.07347
cg01611862	1.6859
cg01612057	-5.87576
cg01612182	1.93669
cg01612220	-1.90261
cg01613464	0.394964
cg01614020	4.47752
cg01614102	4.03483
cg01614658	-5.19716
cg01615704	7.98681
cg01616363	-0.746522
cg01616926	3.07398
cg01619369	3.76059
cg01620077	-0.690856
cg01620165	5.50619
cg01620617	0.953657
cg01620739	3.58822
cg01622385	2.36465
cg01622437	0.547478
cg01623472	3.17247
cg01626326	-3.00887
cg01627212	-1.33073
cg01627823	4.09002
cg01628467	2.21802
cg01631319	2.6421
cg01631596	1.6786
cg01633693	-0.152321
cg01633858	-2.05722
cg01634141	4.3038
cg01635618	-4.86379
cg01635668	-3.62621
cg01635878	2.12439
cg01636582	5.1214
cg01637233	3.78349
cg01637251	1.30025
cg01638397	-2.4984
cg01638436	0.349836
cg01640606	3.35015
cg01641455	0.744111
cg01644338	5.61872
cg01644741	6.14173
cg01644927	4.69447
cg01646828	5.14511
cg01647724	-3.81362
cg01647936	-1.09397
cg01649224	1.59056
cg01649837	-7.07687
cg01649879	-0.972926
cg01650991	0.336095
cg01651250	-5.19437
cg01652723	0.0239016
cg01653005	2.67956
cg01653354	-5.09665
cg01653446	0.8642
cg01655356	-3.74906
cg01655831	5.34886
cg01656244	6.51075
cg01656470	-6.10943
cg01656750	-0.000877985
cg01658265	3.04742
cg01658960	-5.23545
cg01659000	2.20597
cg01660796	-4.95275
cg01660934	1.96757
cg01662117	0.975134
cg01663016	3.01494
cg01664670	-0.285604
cg01664864	4.66844
cg01665212	3.5484
cg01666600	0.916227
cg01666793	2.28421
cg01667384	-2.59655
cg01669242	0.641837
cg01669948	-2.83781
cg01670771	3.15699
cg01671681	-0.339771
cg01672943	2.32539
cg01673082	3.82995
cg01675104	-0.147766
cg01675158	1.30974
cg01678062	-1.24942
cg01678172	-3.39615
cg01678833	-0.254514
cg01679516	2.561
cg01679866	-4.02968
cg01682021	2.87346
cg01683082	-2.08473
cg01683883	2.77119
cg01684528	0.361176
cg01686920	4.5099
cg01687401	6.54642
cg01688264	3.09865
cg01689404	1.80001
cg01689438	5.09603
cg01689657	0.92263
cg01691090	1.25467
cg01692233	1.75671
cg01693026	4.90386
cg01693350	8.2384
cg01694331	-2.14497
cg01695533	1.31091
cg01695791	0.620131
cg01698108	3.83978
cg01699217	2.9299
cg01699740	-2.84434
cg01700003	4.1137
cg01700504	3.67639
cg01701286	2.85646
cg01704924	2.38049
cg01705052	1.59545
cg01708150	-3.05454
cg01708273	6.60899
cg01709977	1.39815
cg01710649	2.39838
cg01712059	-2.52787
cg01712812	-1.69097
cg01714466	0.66138
cg01715455	6.61776
cg01715551	1.70775
cg01716224	3.69039
cg01716975	1.17034
cg01717446	1.0471
cg01718116	5.18285
cg01718322	-0.0891836
cg01718447	4.40957
cg01719210	2.11832
cg01719529	3.20456
cg01720316	1.97422
cg01720455	4.50852
cg01722932	3.55256
cg01723934	2.78137
cg01725531	5.56839
cg01725548	1.16954
cg01727145	6.2757
cg01727408	0.450799
cg01727434	-1.09617
cg01727854	1.29601
cg01728454	-1.96561
cg01729491	5.65489
cg01729557	7.38765
cg01730032	-2.59707
cg01731920	2.95586
cg01733045	-2.64961
cg01733133	-0.494408
cg01735384	-0.88698
cg01736164	0.659303
cg01736956	-5.51733
cg01738650	-2.17312
cg01739251	2.50292
cg01739960	2.97864
cg01740146	3.21486
cg01743388	-2.25649
cg01745522	1.00565
cg01745867	1.98509
cg01747222	-4.04457
cg01747665	-1.54145
cg01748082	-1.72744
cg01748573	2.36267
cg01748892	3.16433
cg01749249	0.765406
cg01749436	2.85783
cg01751134	4.37524
cg01753208	4.00624
cg01755541	2.51334
cg01755953	5.88487
cg01756421	-2.30781
cg01757312	2.70326
cg01757525	2.82106
cg01759126	2.49405
cg01759597	1.92506
cg01760756	-1.9168
cg01761409	-1.38497
cg01764082	1.67742
cg01765653	4.17275
cg01767544	-1.67492
cg01768201	6.46051
cg01768686	-2.70339
cg01769232	0.683023
cg01771019	5.19131
cg01771061	-3.42447
cg01773760	-3.21782
cg01775265	-2.11578
cg01776188	6.48052
cg01777121	3.78132
cg01777341	4.29843
cg01777575	3.69463
cg01778908	-0.581859
cg01779076	-0.358023
cg01780493	3.091
cg01782227	0.0958532
cg01783070	5.07049
cg01784327	2.28193
cg01784351	1.80951
cg01784614	-2.6321
cg01785568	3.91434
cg01786314	6.16096
cg01790002	3.34557
cg01791874	0.121301
cg01792229	-2.74589
cg01794426	3.0954
cg01795789	0.876083
cg01796166	6.2173
cg01797043	-2.52884
cg01797169	0.979371
cg01797488	2.8824
cg01798261	2.4847
cg01798899	1.05325
cg01799458	0.758753
cg01800521	3.81082
cg01800926	1.65426
cg01801826	0.255116
cg01802415	3.74738
cg01802501	-2.67676
cg01803297	5.77562
cg01803541	0.382857
cg01803925	0.12254
cg01803928	6.17288
cg01804048	1.43342
cg01805759	7.3108
cg01807407	2.72997
cg01807408	-0.751026
cg01807737	-1.07414
cg01809838	1.6698
cg01811325	2.49123
cg01812337	2.63538
cg01814130	3.29884
cg01815538	3.98371
cg01815567	3.1019
cg01815907	-2.97697
cg01817009	-2.35015
cg01817029	-0.00373974
cg01817393	1.45658
cg01817965	1.19588
cg01818151	4.93312
cg01819512	4.32481
cg01820107	0.635024
cg01820751	5.06114
cg01821018	5.03774
cg01821275	-1.13362
cg01821854	2.3085
cg01824511	5.69362
cg01824969	1.0049
cg01825295	6.51228
cg01826863	-0.0618492
cg01828334	2.72767
cg01828650	-1.71961
cg01828676	-2.22022
cg01828733	6.16113
cg01829002	3.58806
cg01829241	3.93688
cg01830023	6.27951
cg01830294	3.27569
cg01830900	-0.944501
cg01832005	2.60965
cg01834979	2.18424
cg01835489	1.20969
cg01836137	1.76589
cg01836567	1.21628
cg01837485	-1.07367
cg01837657	4.35519
cg01838941	1.48052
cg01839396	2.34055
cg01840020	1.40245
cg01840333	4.48161
cg01840740	-0.398296
[truncated: 24,813 more rows]

## Sheet: 052
probe_id	median_change
cg00000321	3.68674
cg00001099	1.94304
cg00001364	-0.0225635
cg00001520	-4.56912
cg00001583	2.28063
cg00002224	-4.58518
cg00004996	4.24078
cg00006081	0.542773
cg00008036	4.76706
cg00008446	2.4179
cg00010742	2.66854
cg00011482	1.30592
cg00012238	1.35493
cg00012692	3.97295
cg00012992	3.87632
cg00014112	2.85864
cg00014203	6.28604
cg00014830	3.17826
cg00014998	5.57507
cg00015189	-3.57717
cg00015629	-1.11662
cg00016360	0.775921
cg00018024	0.0389579
cg00018128	6.47269
cg00018845	1.76587
cg00020191	1.03608
cg00020348	-2.39151
cg00023056	0.632322
cg00023185	4.05365
cg00023345	2.99678
cg00025647	5.44732
cg00025877	-0.585332
cg00025981	7.19562
cg00026341	-2.93234
cg00027083	6.39585
cg00028013	4.61062
cg00028135	-4.96806
cg00028211	4.42213
cg00030422	8.14781
cg00030588	-3.5855
cg00031013	5.93812
cg00031165	4.70281
cg00031187	2.83459
cg00031722	-0.220135
cg00031779	0.840145
cg00032912	8.51883
cg00033666	6.30985
cg00034076	6.26112
cg00034433	4.03202
cg00035000	1.72886
cg00036408	7.30156
cg00037441	3.5037
cg00037856	-0.125505
cg00037952	0.0699548
cg00039176	-0.438788
cg00039441	2.69911
cg00040312	5.23419
cg00041666	-3.17603
cg00043095	5.65439
cg00043510	4.67234
cg00043564	2.05382
cg00043788	2.30675
cg00044097	-1.28675
cg00045275	-1.4184
cg00045607	-1.6964
cg00045753	0.170508
cg00046336	0.190035
cg00046499	5.67905
cg00048905	3.14613
cg00049664	3.69908
cg00049960	-2.89871
cg00050271	2.49023
cg00050496	0.250143
cg00052772	0.8557
cg00053261	-2.70495
cg00054525	3.43586
cg00055679	3.39023
cg00055764	-5.34652
cg00055986	3.30574
cg00056280	2.27857
cg00056676	0.388778
cg00057393	-0.137537
cg00060304	6.73462
cg00061145	0.0873137
cg00061575	0.425161
cg00061629	-1.77261
cg00064051	-3.38867
cg00064261	0.808081
cg00064733	-3.71769
cg00064840	2.59744
cg00065726	7.31378
cg00065764	3.41831
cg00067742	-1.65707
cg00069662	-0.492601
cg00070318	0.440119
cg00070383	5.25531
cg00071887	3.96212
cg00072689	5.45953
cg00073780	-1.85947
cg00073837	7.43704
cg00074086	1.50659
cg00074145	5.38256
cg00074174	5.6407
cg00075967	6.54464
cg00076307	2.42844
cg00077017	4.36158
cg00078085	-0.0785316
cg00079023	2.23385
cg00079219	4.12288
cg00080972	-1.45521
cg00081270	6.62814
cg00082664	2.56801
cg00082713	1.27377
cg00082770	0.948448
cg00082939	2.59663
cg00083046	6.12411
cg00083616	-1.74645
cg00083700	2.83613
cg00085123	2.36759
cg00086243	-0.855213
cg00087368	2.46253
cg00087799	-1.24949
cg00088183	7.9376
cg00089091	5.11297
cg00089486	4.33575
cg00090800	6.59909
cg00091986	2.79587
cg00092287	-1.29181
cg00094735	-1.85933
cg00095688	0.215333
cg00095859	-0.23885
cg00096536	3.18272
cg00096922	4.19981
cg00097146	5.55353
cg00097228	1.61081
cg00097357	0.798281
cg00097432	-1.29389
cg00099240	3.82837
cg00099393	-4.33256
cg00099427	3.28635
cg00099976	1.80095
cg00102033	4.5922
cg00104086	0.946294
cg00105253	1.64552
cg00105512	3.48709
cg00105628	4.01094
cg00106345	6.87352
cg00107488	-0.426981
cg00107606	1.58233
cg00107772	5.82927
cg00109131	-1.61862
cg00109356	2.14591
cg00109703	0.268339
cg00112780	3.51831
cg00113051	-2.22768
cg00113363	-2.56378
cg00116113	-1.94604
cg00116412	5.20313
cg00116838	1.20314
cg00117172	6.37255
cg00118229	3.33059
cg00118317	3.18439
cg00119181	6.62754
cg00119279	3.7866
cg00119460	3.54841
cg00121533	-4.83645
cg00123055	6.43524
cg00123090	2.81645
cg00123546	1.4789
cg00124684	-4.69797
cg00125300	-4.3579
cg00126148	-1.12538
cg00126261	5.18669
cg00126320	1.55601
cg00126365	3.88205
cg00126638	2.9381
cg00127167	4.15453
cg00127505	2.26725
cg00128702	2.95257
cg00128812	0.0644631
cg00129563	0.782877
cg00130039	2.44224
cg00131983	4.24798
cg00134295	-3.78048
cg00134645	1.44396
cg00135497	2.30439
cg00138101	3.27558
cg00138641	2.08645
cg00139683	-1.75105
cg00141548	3.12339
cg00142072	5.90691
cg00142150	-4.30655
cg00142482	-4.27093
cg00143249	3.28221
cg00143998	5.24041
cg00144550	-0.575302
cg00145253	5.15758
cg00145958	-0.870899
cg00146645	3.32499
cg00146676	4.04566
cg00146919	0.656817
cg00147244	1.75224
cg00149213	-0.508234
cg00151250	2.19834
cg00151768	3.66575
cg00152946	3.06132
cg00153570	-1.64686
cg00153756	-2.99693
cg00154888	0.308794
cg00155310	2.48789
cg00155526	2.26968
cg00157796	6.97888
cg00158528	2.39294
cg00160619	-3.12039
cg00162304	-3.78315
cg00163480	-3.532
cg00163549	0.496283
cg00164038	-0.487431
cg00169019	1.82574
cg00169617	-2.22391
cg00172597	1.68771
cg00172849	1.61321
cg00173623	8.25487
cg00174428	5.24737
cg00174500	-0.790333
cg00175487	-3.96368
cg00176709	8.68569
cg00177388	5.6852
cg00177698	-6.59295
cg00179070	-2.5604
cg00179906	1.27951
cg00181439	4.80323
cg00181834	3.34007
cg00181968	1.5946
cg00182712	-1.61646
cg00182727	1.19465
cg00183186	5.04047
cg00183606	-4.15279
cg00183647	2.60448
cg00183684	5.8524
cg00183916	5.24761
cg00187635	-1.53707
cg00187933	1.60504
cg00188704	6.18912
cg00190330	5.06611
cg00192297	4.03667
cg00193021	3.33177
cg00193283	-0.795298
cg00193490	0.0698581
cg00193963	4.41798
cg00196414	1.6563
cg00196451	-0.323464
cg00196827	2.60922
cg00197495	-0.0991348
cg00197517	0.580039
cg00198898	-3.00077
cg00199007	4.25938
cg00200734	6.27772
cg00201234	2.31529
cg00201445	5.10216
cg00202166	-0.769161
cg00202530	-2.11077
cg00202702	4.97119
cg00203124	3.61827
cg00203284	0.371707
cg00203913	2.46372
cg00204390	5.25376
cg00204465	-0.161263
cg00204501	0.139043
cg00204645	0.159665
cg00205586	0.516834
cg00208274	3.73291
cg00208830	0.817036
cg00209038	4.85977
cg00211630	5.00704
cg00211661	-6.54172
cg00213301	3.47006
cg00213479	3.66565
cg00215587	-3.16354
cg00215758	1.99078
cg00216138	4.82132
cg00217795	-5.08595
cg00218103	-2.8454
cg00220102	0.123643
cg00220162	3.23101
cg00221494	6.47365
cg00222341	2.86642
cg00222472	3.46223
cg00224202	3.43704
cg00228984	-2.72082
cg00231389	-0.0650894
cg00231728	6.72506
cg00234691	3.30445
cg00235260	0.374922
cg00236831	4.98542
cg00236832	4.58452
cg00237386	2.76067
cg00237391	4.03561
cg00237475	5.59983
cg00239563	3.64294
cg00239835	-2.45742
cg00239899	-1.25899
cg00239915	-2.82288
cg00240195	4.42676
cg00240432	2.44176
cg00240653	-0.780182
cg00242098	-5.3267
cg00242627	1.71891
cg00246386	8.15066
cg00247557	5.90909
cg00247571	5.78422
cg00247587	-4.93131
cg00247599	3.99956
cg00250123	-3.78637
cg00250430	6.62131
cg00250500	6.55433
cg00250572	1.78379
cg00250988	5.90646
cg00251610	1.64398
cg00252615	3.12813
cg00253379	5.15177
cg00254133	4.40293
cg00254306	2.05846
cg00254681	1.64938
cg00255099	-3.22765
cg00255368	1.59975
cg00256076	3.27857
cg00256591	0.169353
cg00256923	6.48519
cg00258597	5.12204
cg00259345	1.40773
cg00260802	5.23591
cg00262776	3.80637
cg00264528	2.34501
cg00265022	-1.2828
cg00266009	0.181911
cg00266715	5.67038
cg00266983	2.84861
cg00267012	3.76744
cg00267746	3.11557
cg00268019	1.31451
cg00268953	2.28069
cg00272971	5.86713
cg00273449	3.2557
cg00273464	-3.05658
cg00274691	2.5994
cg00275686	0.777958
cg00278131	-2.31131
cg00280220	4.21165
cg00280858	-1.38773
cg00281717	5.09335
cg00281977	5.00004
cg00282706	-5.41995
cg00286119	1.99724
cg00286621	4.26079
cg00287312	1.81969
cg00287974	0.778468
cg00289254	-3.34415
cg00290086	3.9023
cg00290506	3.8264
cg00290607	-3.54721
cg00292662	-3.58635
cg00292701	3.48581
cg00294552	-4.05
cg00295794	8.96155
cg00297048	4.46622
cg00297282	-6.30006
cg00297371	0.0578837
cg00297721	3.14981
cg00298065	3.90218
cg00298324	6.16959
cg00299511	0.604616
cg00300822	2.47614
cg00303183	4.99801
cg00305774	0.45893
cg00305797	-2.87636
cg00306909	5.23609
cg00307066	4.41566
cg00308344	3.43072
cg00308984	1.50071
cg00310523	-3.99014
cg00310968	3.61147
cg00312921	3.76101
cg00313401	1.8111
cg00315391	2.46632
cg00316222	2.39268
cg00316939	1.60454
cg00317728	3.14049
cg00317879	2.90554
cg00318320	2.2032
cg00318631	2.93118
cg00318947	3.90586
cg00319168	3.43296
cg00319449	8.44163
cg00319655	7.28107
cg00319912	1.88767
cg00321775	-1.14909
cg00325149	1.31378
cg00325390	2.9902
cg00326131	1.41931
cg00327524	1.69838
cg00327796	-2.98689
cg00328051	6.16741
cg00329154	5.77353
cg00329300	-4.19006
cg00331226	3.88449
cg00332153	2.7358
cg00332212	3.58217
cg00332509	4.97144
cg00332937	7.49598
cg00333512	6.90627
cg00334063	8.99842
cg00334245	2.04216
cg00334798	0.0288406
cg00334821	-1.11795
cg00336164	6.61237
cg00339682	4.08651
cg00344443	-0.582092
cg00344517	3.50228
cg00345862	1.96011
cg00346205	-7.13474
cg00347369	5.41705
cg00347677	3.31215
cg00347856	-2.01195
cg00350199	-2.94533
cg00350448	-3.92683
cg00350920	-4.3029
cg00352872	-1.63622
cg00354258	0.807752
cg00354641	-1.76593
cg00354690	5.86026
cg00355212	1.26633
cg00355281	2.18001
cg00355325	-3.13721
cg00358220	0.725145
cg00359465	0.498587
cg00359590	-3.23001
cg00360414	0.884338
cg00361562	0.489874
cg00364287	-5.63496
cg00365692	0.265216
cg00366814	0.247327
cg00366917	4.21169
cg00369333	1.70779
cg00369658	3.37123
cg00370047	-2.35994
cg00370293	3.66386
cg00370589	-5.59067
cg00371829	-2.68758
cg00371841	-2.47112
cg00373455	2.12966
cg00373499	2.91944
cg00374377	0.0094535
cg00374672	-0.50943
cg00376022	3.63853
cg00376910	-4.91822
cg00377133	0.576377
cg00378029	-1.46477
cg00378510	4.44026
cg00379648	6.47065
cg00382930	-2.98954
cg00384539	4.28336
cg00386408	4.38977
cg00387658	0.130697
cg00388556	2.45471
cg00393825	2.81123
cg00394303	-5.279
cg00394358	-0.25119
cg00397635	5.25181
cg00397673	6.42235
cg00398510	3.64478
cg00398764	1.79894
cg00400832	1.04603
cg00400948	-0.197428
cg00402417	6.09465
cg00402533	0.0047617
cg00404025	-2.80996
cg00404641	1.92538
cg00405152	-3.21475
cg00405198	2.68288
cg00405554	1.7003
cg00408067	0.28367
cg00413544	3.96667
cg00414292	0.700469
cg00414384	5.56245
cg00414512	1.5918
cg00414898	6.32847
cg00415971	-3.4947
cg00419564	-2.34998
cg00419963	0.730242
cg00421612	-0.6713
cg00422918	-0.118732
cg00423030	-6.82231
cg00423153	4.26786
cg00423598	-1.38222
cg00425710	3.35829
cg00425918	2.92357
cg00426921	1.94396
cg00429862	0.363656
cg00430155	-2.94265
cg00430895	-2.03148
cg00431187	7.01408
cg00431874	2.65461
cg00431895	0.133742
cg00432837	4.36964
cg00434010	6.08024
cg00434573	4.63171
cg00435576	-5.19607
cg00435606	0.113286
cg00436476	1.88609
cg00438616	-2.80575
cg00440538	0.645954
cg00444847	5.78151
cg00445443	2.7326
cg00446235	-3.49519
cg00448707	3.39755
cg00448814	1.91756
cg00450784	7.6025
cg00452199	-2.29224
cg00453774	2.67782
cg00453817	1.79474
cg00454132	5.24658
cg00454577	4.65878
cg00454770	3.41058
cg00455327	6.50409
cg00455424	1.09709
cg00458317	-2.39529
cg00458754	0.179385
cg00458965	0.645563
cg00459623	1.14571
cg00460235	0.94469
cg00462525	6.95673
cg00464519	6.54709
cg00465975	-2.40366
cg00466334	5.4215
cg00466425	-2.40696
cg00466827	4.46154
cg00467420	2.01382
cg00467600	2.51262
cg00467679	1.18583
cg00468380	1.04238
cg00468400	0.40115
cg00469814	5.85397
cg00469856	1.99982
cg00470766	2.76036
cg00472691	0.970768
cg00472801	4.09702
cg00474080	2.46756
cg00474090	4.74134
cg00474465	0.45001
cg00474850	-1.5936
cg00475161	-1.82119
cg00480381	-4.27857
cg00481350	5.74936
cg00481644	4.9233
cg00482232	0.0703572
cg00483039	0.310161
cg00486340	6.92994
cg00486564	3.23099
cg00490583	-0.735094
cg00493422	-5.68229
cg00495775	6.02164
cg00495988	2.78981
cg00496025	2.25013
cg00497251	-1.67031
cg00498604	0.0935594
cg00498772	2.19835
cg00499475	2.98608
cg00499700	5.20851
cg00500498	4.77677
cg00500522	2.94554
cg00500789	4.37774
cg00501869	-3.88689
cg00502190	2.29662
cg00503383	6.7092
cg00503840	1.87976
cg00505045	4.20639
cg00505093	-5.64238
cg00507008	2.1922
cg00507154	-2.63664
cg00507227	3.55249
cg00509108	7.34153
cg00510111	1.92858
cg00511464	3.39021
cg00512726	1.74611
cg00513169	0.181728
cg00513205	4.95884
cg00514268	3.9287
cg00514473	6.77694
cg00516030	3.27678
cg00516067	5.46331
cg00516449	1.46792
cg00516513	5.85933
cg00517787	3.41294
cg00518417	-0.3724
cg00518878	-1.40014
cg00519069	-4.82274
cg00520380	0.00717946
cg00521434	0.78162
cg00521703	1.87427
cg00524310	5.2591
cg00524486	-3.43338
cg00524814	-3.69628
cg00525681	2.94773
cg00525823	4.16562
cg00527825	3.54
cg00528572	1.40462
cg00528638	3.02744
cg00529958	1.80711
cg00530925	0.434793
cg00531748	-3.20516
cg00532474	7.16717
cg00532802	-2.94199
cg00534655	1.08161
cg00536532	0.399854
cg00538229	3.41254
cg00538458	-4.82867
cg00540769	2.84683
cg00541683	2.34219
cg00542351	-0.0450422
cg00542604	1.38629
cg00543751	-3.26247
cg00546147	-2.99779
cg00546307	-2.43884
cg00547441	3.00215
cg00548552	-2.10428
cg00551345	2.93619
cg00551389	2.46731
cg00551679	2.16222
cg00551910	0.0955196
cg00554173	0.472961
cg00556112	3.38712
cg00557947	5.26174
cg00558219	4.33694
cg00560277	7.55534
cg00560531	-4.07985
cg00560793	4.18212
cg00562553	1.93465
cg00564163	2.62278
cg00564426	0.392087
cg00565348	4.47012
cg00565412	0.263925
cg00565882	3.6562
cg00567703	5.50985
cg00569276	1.70804
cg00569447	6.35746
cg00570269	2.90423
cg00572387	-4.39984
cg00573857	0.963977
cg00575744	-2.9233
cg00575791	0.379783
cg00576435	3.74775
cg00577182	0.649669
cg00577449	4.1591
cg00577560	-2.63152
cg00578220	-0.278193
cg00578614	1.96762
cg00578917	7.98876
cg00579250	3.40023
cg00579292	4.41727
cg00580047	7.46557
cg00580978	1.64994
cg00581063	5.32483
cg00581422	1.78443
cg00583733	1.67267
cg00586365	2.33
cg00586817	6.74167
cg00587009	4.76749
cg00589850	-5.56713
cg00590039	-1.98942
cg00590639	3.46522
cg00594011	3.14682
cg00594228	-0.819624
cg00595237	3.56556
cg00597076	0.832222
cg00597687	6.86014
cg00597801	1.69693
cg00597876	5.12352
cg00599726	2.0024
cg00600454	5.4921
cg00601042	-5.15032
cg00601836	5.7071
cg00603059	5.93228
cg00603172	1.17046
cg00603288	3.07569
cg00604410	2.43431
cg00605063	3.90712
cg00606312	-1.72935
cg00606880	3.03831
cg00607051	-1.20034
cg00607521	2.1261
cg00608008	4.74298
cg00609731	3.43909
cg00610310	-5.91607
cg00610692	1.43289
cg00611614	1.61914
cg00612225	0.0420017
cg00613752	6.79723
cg00614392	4.49464
cg00616129	4.08415
cg00616172	0.540128
cg00620190	2.74049
cg00621247	-0.73713
cg00621913	-0.341939
cg00622128	-0.546339
cg00622595	3.30722
cg00624617	1.24079
cg00626110	7.83909
cg00627998	-1.46872
cg00628228	-0.210022
cg00631797	0.399728
cg00636194	-1.68546
cg00639517	-0.893848
cg00639837	0.0665168
cg00640456	-1.22204
cg00642494	5.04074
cg00643296	2.72824
cg00644554	2.52663
cg00644823	3.35926
cg00646241	-2.83077
cg00647063	6.75447
cg00647233	-3.4969
cg00647317	-4.24889
cg00647820	6.0141
cg00647917	-1.01971
cg00650176	3.93625
cg00650856	0.30262
cg00650911	-4.34881
cg00652200	0.787761
cg00652657	2.91742
cg00655203	3.21811
cg00655307	0.950206
cg00656860	-0.423334
cg00657200	2.05192
cg00658082	2.83406
cg00658405	1.79213
cg00658413	2.72125
cg00658626	1.08762
cg00659931	-2.89706
cg00661320	4.84301
cg00661970	1.39192
cg00662273	2.38417
cg00663077	3.20686
cg00664609	-2.12206
cg00667360	1.91489
cg00667647	3.30801
cg00667751	6.56364
cg00667862	4.74272
cg00668303	1.38933
cg00668638	1.46206
cg00673251	4.99037
cg00673286	6.73046
cg00673365	4.1862
cg00673985	5.02025
cg00674004	-0.187869
cg00675037	-0.439521
cg00680696	1.69689
cg00681018	5.75059
cg00681705	3.39572
cg00682038	-3.46382
cg00682734	1.79811
cg00684125	7.1411
cg00685014	-7.21339
cg00685614	-8.77704
cg00685723	0.0666529
cg00686780	1.56165
cg00687252	6.48918
cg00688447	1.1925
cg00688962	7.336
cg00689211	3.04634
cg00689340	4.00382
cg00689492	-3.05244
cg00689580	4.61657
cg00689612	3.81916
cg00689651	6.46273
cg00690148	4.13658
cg00692611	0.411002
cg00694520	-5.48321
cg00696269	2.86232
cg00696973	6.76775
cg00697672	-6.4503
cg00697916	2.93218
cg00698413	-4.43134
cg00698535	2.29413
cg00699029	3.42235
cg00699945	3.16888
cg00700485	4.16807
cg00701692	2.58042
cg00701741	0.464618
cg00701946	-4.09028
cg00702008	1.99891
cg00702988	4.42324
cg00705808	1.42581
cg00705992	4.83204
cg00707427	-5.00856
cg00708598	4.93834
cg00708678	-0.0529304
cg00712857	2.11696
cg00712943	-0.218111
cg00713567	2.20625
cg00713925	-3.2579
cg00713939	-2.11027
cg00714184	4.10745
cg00714725	6.15915
cg00716083	-2.08066
cg00716277	1.49226
cg00716470	6.68965
cg00718527	3.87855
cg00719626	-2.59607
cg00721530	5.6748
cg00723069	1.19307
cg00727287	1.97177
cg00727630	1.01221
cg00727912	1.4791
cg00729049	4.71216
cg00729133	-2.87501
cg00729875	1.50425
cg00730832	0.394616
cg00733728	8.2465
cg00735667	4.60821
cg00735962	1.74742
cg00736523	3.97634
cg00736641	3.39898
cg00737571	2.95984
cg00738841	3.26327
cg00739593	2.98791
cg00739644	1.50787
cg00739778	-5.62117
cg00740813	1.64626
cg00741609	1.48332
cg00741900	7.36278
cg00743041	7.62093
cg00743094	4.47166
cg00743325	7.2713
cg00744656	-0.125261
cg00747619	5.91862
cg00747944	3.07881
cg00748373	6.23011
cg00748827	-4.99717
cg00751332	5.74079
cg00752376	0.507983
cg00753846	0.0861281
cg00754947	4.27799
cg00756943	-3.40808
cg00758473	-0.781305
cg00760681	2.74006
cg00761968	3.65705
cg00762160	0.733713
cg00762613	0.699877
cg00762623	5.0945
cg00764612	-3.9589
cg00765128	2.34776
cg00765312	3.25032
cg00765428	-0.150368
cg00765710	2.28647
cg00766220	5.0123
cg00767000	5.15506
cg00767581	2.5193
cg00768409	-1.20808
cg00770998	3.94377
cg00771553	1.63438
cg00772000	4.78992
cg00773370	2.99617
cg00773413	4.76796
cg00774005	0.156081
cg00775425	-1.45644
cg00776782	0.421757
cg00777011	-3.50276
cg00777162	0.456941
cg00779065	5.82188
cg00780520	2.98251
cg00781110	9.48046
cg00782607	1.27435
cg00784759	0.0700178
cg00787022	1.3736
cg00787537	0.990406
cg00788362	0.989395
cg00789528	1.00264
cg00790020	4.62563
cg00790098	4.53428
cg00793186	6.0665
cg00794813	-1.27501
cg00795024	3.69887
cg00795248	2.18833
cg00795630	3.05596
cg00796424	2.814
cg00796728	3.64147
cg00797152	-0.880787
cg00797651	4.94227
cg00799826	2.56576
cg00802728	2.88252
cg00803179	1.14267
cg00804078	-4.36597
cg00805619	-3.79229
cg00806239	-6.42672
cg00807464	-6.01187
cg00807586	2.04671
cg00807692	0.15866
cg00810133	-3.29475
cg00810161	-2.7593
cg00810208	0.801292
cg00810956	0.420207
cg00812799	3.38291
cg00813993	-2.02137
cg00816290	4.70125
cg00817320	-1.68475
cg00820718	4.60137
cg00821341	2.81882
cg00821731	5.00871
cg00822399	3.46031
cg00822495	3.19086
cg00822840	7.14728
cg00823110	2.21525
cg00825734	-4.86583
cg00829961	2.61555
cg00830029	-0.305951
cg00830087	3.00724
cg00830285	2.24023
cg00830526	-3.2024
cg00830735	-0.954935
cg00835193	4.30117
cg00835825	1.2295
cg00837103	3.57782
cg00837537	-1.317
cg00840597	-3.14113
cg00841408	-3.04672
cg00841436	1.56939
cg00844439	2.60543
cg00844901	-6.33217
cg00845557	1.39519
cg00847656	-3.19483
cg00848167	4.66968
cg00848945	3.75422
cg00848997	-3.40521
cg00849183	0.627773
cg00849610	5.41734
cg00850068	2.28312
cg00850505	0.452856
cg00852398	2.08101
cg00853445	-2.14597
cg00854817	5.23224
cg00856278	1.74341
cg00856952	0.00611134
cg00859544	1.34563
cg00859655	0.400686
cg00860225	3.06603
cg00861772	0.0948559
cg00862116	4.02832
cg00862588	-2.8282
cg00862894	1.9382
cg00864171	-0.474245
cg00865356	7.19903
cg00865849	6.20955
cg00866556	3.97728
cg00867080	3.1742
cg00869039	5.27926
cg00870179	-0.0400053
cg00871487	7.44667
cg00873050	-1.55907
cg00873648	6.97159
cg00874230	0.352334
cg00875272	4.52213
cg00875511	6.74724
cg00876196	-4.12756
cg00880018	7.38191
cg00880741	3.31658
cg00881585	6.31341
cg00884040	8.54685
cg00885460	4.38704
cg00887814	2.84897
cg00888479	-1.31542
cg00889627	-2.22776
cg00890774	0.920695
cg00890840	2.35971
cg00893471	4.37317
cg00893632	1.56128
cg00896182	3.57359
cg00898683	1.52658
cg00899400	5.61163
cg00901765	5.97019
cg00901843	-4.06929
cg00903099	3.69739
cg00904122	0.424967
cg00904483	-2.45745
cg00904966	-3.32998
cg00905220	2.87254
cg00905936	5.54626
cg00906105	-3.51251
cg00906973	1.47666
cg00907732	4.5963
cg00907843	0.872416
cg00909232	1.89124
cg00909646	2.54596
cg00909806	4.79746
cg00910518	1.04295
cg00910695	1.87496
cg00911370	-0.914006
cg00911794	2.26691
cg00912598	0.619561
cg00912625	3.77163
cg00913949	-0.149342
cg00914726	4.89386
cg00917156	1.48692
cg00919055	2.78304
cg00920970	2.70564
cg00921266	0.444467
cg00922271	-1.74493
cg00922522	-2.05628
cg00922748	-2.35766
cg00923076	2.22316
cg00924004	2.48927
cg00924796	1.06926
cg00925616	3.64651
cg00925717	2.39373
cg00926400	3.40536
cg00927169	5.7607
cg00927554	3.20984
cg00928397	6.55038
cg00930455	1.3935
cg00930833	6.9161
cg00930873	4.79699
cg00933210	3.01309
cg00934864	2.48219
cg00935026	0.912291
cg00937175	4.22117
cg00937681	3.58988
cg00938429	-1.34916
cg00939460	1.44816
cg00939495	4.31563
cg00941595	2.7852
cg00942918	0.353825
cg00943186	0.973517
cg00943909	5.74762
cg00944193	0.523753
cg00944421	6.01168
cg00945108	-2.14793
cg00947782	3.74301
cg00948275	3.80331
cg00948897	1.79174
cg00949753	3.71699
cg00950265	5.95296
cg00950958	0.0117368
cg00951204	3.10773
cg00952322	-2.50718
cg00953154	6.2257
cg00953480	0.266609
cg00953720	2.58154
cg00955482	4.58645
cg00956199	7.49151
cg00956459	-5.35717
cg00958334	2.69786
cg00959309	3.43288
cg00960395	3.45912
cg00961792	-1.569
cg00962913	2.68965
cg00963305	0.396934
cg00964997	5.59356
cg00965023	-2.98263
cg00965748	4.50173
cg00966255	1.42414
cg00966405	0.622867
cg00967637	0.150366
cg00967809	-2.32721
cg00967884	3.80687
cg00969405	5.41439
cg00970313	2.68794
cg00970361	2.48529
cg00971789	4.14388
cg00973426	0.0878822
cg00978584	-2.58766
cg00978814	-1.03239
cg00980772	4.08638
cg00980978	4.86969
cg00981837	0.184857
cg00982548	1.69029
cg00983956	3.77747
cg00985729	2.75128
cg00988247	3.01405
cg00988435	-2.55613
cg00989492	4.27183
cg00989505	-4.9407
cg00989765	0.12005
cg00989853	7.43797
cg00992385	5.51493
cg00992850	3.99592
cg00995253	-5.44321
cg00995520	4.58074
cg00997280	4.60469
cg00997551	2.8835
cg00998372	1.66842
cg00998451	3.53543
cg00998539	-2.83504
cg00998782	-2.88578
cg01000408	-1.00759
cg01000602	-2.47996
cg01003448	5.16541
cg01003803	3.34281
cg01003959	-1.4995
cg01005968	1.5878
cg01007305	4.83407
cg01008256	-5.50127
cg01009664	0.861805
cg01010839	-0.455963
cg01011530	-4.16929
cg01011619	2.17715
cg01012005	1.8964
cg01012330	5.69644
cg01013590	4.51391
cg01014615	3.05993
cg01015652	1.47948
cg01016521	-1.22045
cg01020484	5.32402
cg01021224	-2.05528
cg01022121	-2.87769
cg01023787	-0.95554
cg01024168	4.6964
cg01024247	-2.49108
cg01025233	5.91214
cg01025836	-3.22772
cg01027113	2.39293
cg01029627	2.00505
cg01030121	6.25015
cg01030973	-2.98408
cg01031101	4.01343
cg01031441	2.41533
cg01032200	7.67743
cg01033865	-0.248099
cg01034217	5.81728
cg01035160	2.68558
cg01035170	-0.111576
cg01035472	-3.05306
cg01036164	3.00228
cg01036205	-4.52868
cg01036351	4.4267
cg01036409	1.77791
cg01036509	1.23612
cg01036779	-1.63677
cg01038640	4.19202
cg01043845	2.92257
cg01044695	-1.74582
cg01044961	1.27997
cg01045118	0.439769
cg01045132	2.42768
cg01045635	-1.15673
cg01046186	0.497639
cg01046376	1.9859
cg01046644	3.25779
cg01047586	2.798
cg01047631	4.33279
cg01047748	-3.87265
cg01047938	0.027767
cg01048107	6.58664
cg01048195	1.34662
cg01048749	2.25369
cg01049678	-0.228548
cg01050885	4.71899
cg01051283	4.64825
cg01052879	0.427603
cg01053087	1.66873
cg01054755	7.16198
cg01057656	3.53034
cg01059743	3.09307
cg01062247	-0.993232
cg01063579	-1.19306
cg01064307	0.194559
cg01064683	10.5508
cg01064758	0.714255
cg01070209	4.21716
cg01070854	2.45595
cg01074409	7.47479
cg01074584	5.74258
cg01076459	-1.38193
cg01077764	0.594701
cg01078197	4.67313
cg01078824	4.22017
cg01079118	-0.885713
cg01080924	-4.22077
cg01082512	1.99526
cg01083689	7.78352
cg01084215	4.64796
cg01084722	-1.42531
cg01084740	0.166897
cg01085224	0.0958745
cg01085362	1.80486
cg01087008	2.74576
cg01088352	2.15367
cg01088382	2.09828
cg01089914	7.25429
cg01092293	1.1288
cg01096398	3.93426
cg01097180	1.525
cg01097881	4.11444
cg01098955	-2.3751
cg01101109	6.02261
cg01101742	3.10475
cg01102073	3.86728
cg01102120	1.61599
cg01103387	2.83315
cg01104047	3.27511
cg01105494	6.24051
cg01106926	5.1433
cg01107874	5.27725
cg01109169	3.97238
cg01110759	3.449
cg01113789	3.87852
cg01114937	4.97819
cg01116161	0.106064
cg01119169	-1.94775
cg01119512	3.22283
cg01119831	2.9897
cg01120173	-4.55952
cg01122187	2.88328
cg01122302	7.87628
cg01122672	4.64028
cg01123334	6.18592
cg01128482	5.34133
cg01129966	1.34369
cg01132064	1.51267
cg01132653	-3.84227
cg01133705	1.21957
cg01135754	7.21185
cg01135780	8.92708
cg01137401	5.10259
cg01138867	6.66468
cg01140515	9.37893
cg01141339	3.17223
cg01141838	7.00034
cg01141940	4.62337
cg01142302	3.08714
cg01144436	0.917816
cg01144693	0.342675
cg01145054	5.25562
cg01147550	4.38448
cg01147810	4.95769
cg01149641	7.21505
cg01150270	3.859
cg01152019	3.11441
cg01152986	-0.603547
cg01155012	-7.25098
cg01156295	-2.6652
cg01158822	0.229643
cg01160452	-3.09055
cg01160882	3.43009
cg01161204	7.60859
cg01162672	4.34474
cg01163842	8.86339
cg01165575	2.4365
cg01167755	2.99233
cg01169726	3.41802
cg01172183	6.34728
cg01172682	2.92541
cg01174386	0.184529
cg01175020	1.4291
cg01176363	3.5669
cg01176458	0.477225
cg01176516	-2.98929
cg01176915	-1.05617
cg01177167	0.34069
cg01177854	2.57751
cg01178040	-1.17263
cg01178121	0.036577
cg01178624	4.35602
cg01178680	10.9205
cg01179713	4.66576
cg01180552	3.19743
cg01180684	2.47115
cg01181009	4.76113
cg01181416	-1.80796
cg01181898	-0.338653
cg01181929	0.39345
cg01182661	-3.53866
cg01182865	5.85963
cg01183017	5.90338
cg01183510	1.66483
cg01184149	-1.62271
cg01184271	4.04912
cg01184676	1.58069
cg01185080	1.50428
cg01185223	-4.0473
cg01187920	1.44481
cg01188753	5.6207
cg01189244	-4.13091
cg01190024	5.87602
cg01192040	8.32183
cg01193217	-1.66636
cg01193690	1.52778
cg01195246	3.1209
cg01196322	0.199518
cg01196517	3.40809
cg01196950	1.64501
cg01199628	-3.26016
cg01200264	-4.21405
cg01202491	0.813278
cg01202666	3.02589
cg01204391	0.992971
cg01204606	3.53856
cg01206071	1.74252
cg01207684	-3.08867
cg01207974	2.67133
cg01208318	-3.89288
cg01210325	-2.63976
cg01210554	3.25479
cg01213381	5.08028
cg01215762	2.25612
cg01217984	0.969153
cg01218619	-3.50537
cg01220257	6.31755
cg01220564	-2.26365
cg01221157	2.86247
cg01221610	-0.637077
cg01222216	1.05248
cg01223086	5.72145
cg01224234	2.85022
cg01224554	-3.34807
cg01224715	0.85629
cg01225698	2.66901
cg01228941	0.383265
cg01229506	-5.17393
cg01229860	1.73996
cg01230250	0.100956
cg01230796	1.56579
cg01231735	5.67264
cg01231985	2.31732
cg01232552	-2.84742
cg01234044	2.50569
cg01234133	-1.62333
cg01236063	5.61341
cg01237056	4.78518
cg01238234	-1.9497
cg01239922	-2.71797
cg01240089	0.524112
cg01240369	-0.250588
cg01240444	2.83123
cg01240599	-5.30291
cg01240795	5.4255
cg01241974	3.07278
cg01244006	1.74877
cg01244015	-3.13777
cg01244270	7.41092
cg01244514	-2.8493
cg01247522	1.03255
cg01247747	-5.12078
cg01248928	-3.31802
cg01249360	-0.702853
cg01249659	0.6812
cg01251255	6.02391
cg01251360	2.38241
cg01251548	4.06249
cg01251603	-6.98452
cg01254505	-4.30462
cg01254890	1.12807
cg01255417	4.45967
cg01256539	-2.1821
cg01256674	3.76912
cg01257309	0.630523
cg01258751	7.47339
cg01259145	0.282603
cg01261007	2.33268
cg01262290	-0.302797
cg01263292	6.81383
cg01263833	2.05875
cg01264106	-4.76524
cg01266576	0.940878
cg01266707	0.037547
cg01268824	2.74237
cg01270100	1.36723
cg01270424	4.94735
cg01270444	-2.12321
cg01273232	4.9663
cg01273309	-6.91588
cg01273344	1.25993
cg01273354	-0.490633
cg01274715	1.06849
cg01275297	2.49056
cg01277372	5.26495
cg01277438	4.49625
cg01277506	2.91243
cg01278873	6.55784
cg01281157	2.8295
cg01281285	4.10039
cg01281904	3.45994
cg01281911	1.89727
cg01283246	10.8084
cg01283300	2.75407
cg01284796	2.45833
cg01286685	2.92461
cg01287476	3.24898
cg01287975	5.51673
cg01289103	1.88107
cg01292722	1.63304
cg01294263	0.590683
cg01294327	5.12584
cg01295203	6.18352
cg01295392	4.0318
cg01296787	0.18327
cg01297191	5.84296
cg01297670	3.9035
cg01297756	4.58864
cg01298731	2.45122
cg01301319	1.07819
cg01303480	0.343936
cg01303723	2.0687
cg01304461	-1.70702
cg01305625	0.617834
cg01305981	1.61932
cg01307507	0.0305258
cg01307528	3.23047
cg01307684	5.88409
cg01308258	4.7873
cg01309013	-4.12203
cg01309141	-0.517178
cg01309665	5.7218
cg01309870	1.02099
cg01310029	-2.80662
cg01312194	2.46985
cg01312997	2.35282
cg01314391	3.61763
cg01315092	-0.058073
cg01316642	2.26895
cg01321500	-4.98918
cg01322214	1.51162
cg01323049	0.588517
cg01323542	-3.30234
cg01326836	6.04972
cg01327047	1.84479
cg01328892	0.180242
cg01329005	-4.05544
cg01329789	2.55245
cg01332054	5.17277
cg01333535	-5.1054
cg01335658	-0.908708
cg01336781	1.07676
cg01338084	-2.27007
cg01338924	6.83152
cg01340163	4.40817
cg01340542	5.47623
cg01342981	5.31581
cg01344171	6.12377
cg01344808	0.427045
cg01345315	6.61805
cg01346152	4.49562
cg01346718	3.61337
cg01348004	7.77236
cg01348733	4.0906
cg01349478	-2.48825
cg01349775	4.64039
cg01349856	1.97148
cg01350952	3.50142
cg01351032	-2.80011
cg01352090	-3.44452
cg01353946	-2.97924
cg01354046	1.18602
cg01354632	-1.91345
cg01355282	-7.38625
cg01357292	-4.96257
cg01357429	0.707364
cg01357507	2.64209
cg01360054	0.744475
cg01361021	-4.63078
cg01362243	2.60088
cg01362522	1.08358
cg01364625	-3.41919
cg01365152	-3.50611
cg01366416	-0.087383
cg01366419	4.76127
cg01367719	-0.0617386
cg01370643	4.62639
cg01371072	2.02042
cg01372694	0.129734
cg01375262	-6.07373
cg01377128	-0.912027
cg01381367	-3.82847
cg01381613	2.38738
cg01381678	8.51262
cg01381846	2.86508
cg01382153	4.27127
cg01383955	7.52981
cg01384143	6.64401
cg01384163	1.04496
cg01384488	3.13634
cg01386424	3.45963
cg01386425	4.65028
cg01387036	-4.74761
cg01387102	0.878084
cg01387743	-3.99148
cg01388649	2.97529
cg01388757	2.47612
cg01390574	0.547082
cg01391437	-3.37118
cg01392007	-5.7325
cg01392180	-5.75561
cg01392313	1.38639
cg01393632	4.65388
cg01393991	1.74599
cg01394671	0.96706
cg01396022	1.0845
cg01396567	0.781581
cg01396799	2.43742
cg01397139	2.44137
cg01397325	0.788751
cg01400884	2.13464
cg01401015	6.96524
cg01402735	-1.17263
cg01403246	1.40922
cg01404163	4.9785
cg01404873	3.78616
cg01404893	-2.08885
cg01405040	8.23724
cg01405147	-2.31577
cg01406381	3.64332
cg01406416	2.62385
cg01407244	0.345182
cg01407406	2.74378
cg01407477	4.58964
cg01408508	5.69359
cg01408571	3.02977
cg01410359	2.08415
cg01411786	9.05839
cg01411823	3.40697
cg01414185	4.36877
cg01414687	2.05736
cg01414726	1.26482
cg01414882	6.08439
cg01416712	7.85612
cg01418261	2.70146
cg01418856	-2.61398
cg01419757	1.9671
cg01419831	3.83086
cg01421695	0.204004
cg01422476	2.97285
cg01423389	-0.101264
cg01423964	2.62672
cg01424107	0.736266
cg01424281	5.3039
cg01425218	3.20473
cg01425836	-2.0526
cg01427909	-0.542368
cg01429449	4.93097
cg01429662	3.57764
cg01430218	1.67008
cg01430795	5.09573
cg01431340	6.55023
cg01431873	1.4831
cg01432561	4.65153
cg01433343	2.38079
cg01433583	6.13957
cg01434197	-2.12936
cg01434528	0.585341
cg01435308	4.51317
cg01435574	3.64404
cg01438286	3.32483
cg01439670	1.9891
cg01439876	1.96161
cg01440452	3.70589
cg01441777	6.27173
cg01442398	3.20504
cg01443755	-0.245412
cg01444643	2.8367
cg01445100	0.738345
cg01446515	4.08723
cg01447831	5.19743
cg01448276	1.42449
cg01448544	-1.56564
cg01449818	2.37741
cg01450642	3.15534
cg01451760	2.48027
cg01454215	3.87193
cg01456368	6.54594
cg01456517	-0.391789
cg01456572	5.21735
cg01459132	0.683027
cg01459807	2.6028
cg01460981	3.10073
cg01461254	-2.17708
cg01461410	2.75164
cg01461552	3.86042
cg01461733	3.19184
cg01462856	-5.72561
cg01464052	-3.10774
cg01464838	2.43843
cg01465169	2.03731
cg01466133	4.34179
cg01466288	-0.355063
cg01469108	2.87577
cg01469887	3.91301
cg01470156	3.26684
cg01471384	3.44631
cg01471713	2.44606
cg01472299	3.92152
cg01472538	-1.13899
cg01472737	6.12796
cg01472951	-0.727423
cg01474544	5.60363
cg01477255	2.76417
cg01482645	4.10748
cg01484487	1.92386
cg01485010	2.34407
cg01485075	2.9028
cg01485975	-3.81941
cg01486023	1.9242
cg01486146	8.68542
cg01486262	1.96661
cg01486558	-2.93677
cg01488770	4.65906
cg01489225	2.89335
cg01490004	-3.82429
cg01490904	3.11367
cg01491219	5.37571
cg01493016	3.28603
cg01493563	1.5336
cg01494348	-0.733336
cg01495122	5.62648
cg01495729	3.70087
cg01501009	-0.92928
cg01501915	5.83298
cg01502396	1.80394
cg01502588	7.08249
cg01504215	0.288118
cg01504555	11.0003
cg01507019	2.59982
cg01508023	5.94454
cg01509065	3.32306
cg01510609	8.37173
cg01511232	3.0102
cg01513063	-5.31974
cg01513307	5.67436
cg01513441	1.52571
cg01513913	-2.12522
cg01514538	8.62281
cg01516372	4.50752
cg01516851	5.77555
cg01517740	1.7155
cg01518219	1.68641
cg01519063	3.9409
cg01519897	3.18229
cg01521220	4.42243
cg01521987	9.73535
cg01523094	3.50861
cg01524278	3.68719
cg01524501	-3.03933
cg01524754	-1.23109
cg01524860	-2.39689
cg01528028	3.69994
cg01529637	5.08064
cg01530101	3.04396
cg01532168	7.93589
cg01533177	-3.9388
cg01533258	2.25422
cg01535080	4.34484
cg01536980	-0.750437
cg01538522	3.23164
cg01538821	2.71427
cg01539036	2.33086
cg01539948	3.48477
cg01541645	4.12664
cg01543150	4.94119
cg01543654	4.46435
cg01546243	3.77108
cg01547550	2.42012
cg01548178	0.541177
cg01548463	-7.05711
cg01550055	1.92797
cg01550445	-2.25126
cg01552272	1.77354
cg01552731	1.90314
cg01553209	4.3567
cg01554060	-2.80404
cg01554891	0.442818
cg01555014	-1.03744
cg01555764	-1.60832
cg01557550	5.52167
cg01557951	3.83289
cg01558040	5.72547
cg01559770	3.7084
cg01560642	-3.11451
cg01560739	2.54181
cg01561194	-3.713
cg01561916	3.17718
cg01562349	3.23175
cg01564135	7.14228
cg01564268	6.49338
cg01565028	-4.22725
cg01565145	5.50052
cg01565320	2.47422
cg01565438	1.36923
cg01565608	-0.077976
cg01566213	-3.92723
cg01566592	6.73731
cg01566965	4.32793
cg01567634	0.787404
cg01568243	2.95307
cg01568522	4.04396
cg01568707	-2.16342
cg01568919	3.53827
cg01569709	4.78156
cg01570424	0.273863
cg01570480	0.889826
cg01570885	1.34814
cg01572694	1.72177
cg01572696	4.74514
cg01573149	2.40937
cg01574663	1.60574
cg01574788	3.32931
cg01575061	-2.03628
cg01575519	-2.30189
cg01576737	-0.248527
cg01577414	1.46866
cg01577755	0.705856
cg01579024	5.16609
cg01579289	8.15283
cg01579950	7.09208
cg01580681	5.58365
cg01581237	4.26757
cg01581974	-1.5346
cg01582980	5.91135
cg01583969	2.40264
cg01584087	4.06297
cg01585096	-4.98437
cg01586976	5.07432
cg01587049	-2.28623
cg01587896	3.89754
cg01588379	2.91918
cg01588438	3.30692
cg01588748	3.69893
cg01588860	4.26448
cg01589860	-3.33646
cg01590970	1.42937
cg01592801	2.77147
cg01593886	-1.75815
cg01594070	1.21683
cg01595062	1.19167
cg01598250	0.928518
cg01598371	1.00926
cg01601658	-2.29389
cg01603374	1.44748
cg01606023	2.89173
cg01606085	0.130702
cg01606800	-0.374051
cg01610488	4.95155
cg01610605	5.13614
cg01611862	2.23183
cg01612057	-6.42738
cg01613464	1.16728
cg01614020	5.04297
cg01614102	5.42445
cg01614127	0.175288
cg01615018	0.278011
cg01615704	7.35366
cg01615880	1.23044
cg01616363	-2.31232
cg01616926	2.39879
cg01619369	0.985872
cg01620077	-1.58796
cg01620165	5.94921
cg01620739	3.22211
cg01622385	2.37122
cg01622437	1.28276
cg01626227	-3.85012
cg01627212	-1.73361
cg01627823	4.60907
cg01628467	3.25275
cg01630982	-0.776458
cg01631319	3.49517
cg01631596	4.77544
cg01633693	-0.331227
cg01635618	-2.66952
cg01635668	-3.7928
cg01636582	3.54986
cg01636873	0.0797396
cg01637233	1.2412
cg01637251	4.34013
cg01640606	2.60844
cg01644338	2.84692
cg01644741	4.78968
cg01644927	5.44643
cg01645998	-2.65115
cg01646828	0.820405
cg01649224	3.74567
cg01649837	-8.23326
cg01650991	6.34778
cg01652723	0.585379
cg01653005	2.40609
cg01653354	-4.39758
cg01654770	2.26272
cg01655356	-1.07171
cg01655831	5.26863
cg01656244	5.34618
cg01658265	5.60896
cg01658960	-5.1968
cg01659000	2.90956
cg01660346	-0.0655767
cg01660796	-3.83503
cg01660934	1.79326
cg01662117	3.08054
cg01663016	1.9773
cg01664670	0.96572
cg01664864	4.1051
cg01665212	4.64723
cg01666600	2.83988
cg01666793	2.50576
cg01667384	-3.06435
cg01668014	-0.0637489
cg01669242	0.683268
cg01669948	-3.29791
cg01670771	1.6837
cg01671681	-2.27085
cg01672943	3.48535
cg01673082	0.456889
cg01675104	0.219833
cg01675158	2.69282
cg01677248	1.33475
cg01678062	-1.32057
cg01678091	2.68308
cg01678172	-1.90828
cg01678321	-3.67828
cg01679516	2.84211
cg01679866	-2.9361
cg01683082	-2.90765
cg01683883	3.01323
cg01687401	4.74436
cg01688264	3.92971
cg01689404	2.92413
cg01689438	5.74902
cg01692233	0.207189
cg01693026	3.75036
cg01693350	9.37761
cg01695791	0.419597
cg01697732	5.57965
cg01698298	3.98139
cg01699217	1.42978
cg01699740	-2.88817
cg01700504	4.93592
cg01701286	3.1183
cg01701555	1.55061
cg01702624	1.99324
cg01704534	4.59896
cg01705989	-0.328288
cg01706445	0.940738
cg01706940	2.64244
cg01708150	-2.60821
cg01708273	4.35295
cg01708411	1.34058
cg01708427	-2.32886
cg01710351	-2.23673
cg01712059	-1.67025
cg01712686	1.79618
cg01712812	-3.5912
cg01712976	0.0698857
cg01714811	6.21963
cg01715172	0.486292
cg01715455	1.89728
cg01715551	2.67515
cg01716224	3.97968
cg01716975	0.539472
cg01717150	1.87807
cg01717446	5.95424
cg01718116	9.98835
cg01718447	1.27692
cg01719619	-3.11613
cg01720316	0.866482
cg01720455	3.73343
cg01722932	4.37071
cg01723934	4.67584
cg01725548	0.469084
cg01727145	7.48564
cg01727408	0.994591
cg01727854	1.86174
cg01728454	-3.64289
cg01729491	6.03533
cg01729557	6.94743
cg01730032	-2.48223
cg01731500	0.34058
cg01734240	2.59933
cg01736164	-0.315113
cg01736956	-3.37476
cg01739251	2.07921
cg01739960	3.79452
cg01740146	1.08508
cg01743388	-2.89005
cg01745867	1.37236
cg01747222	-3.07125
cg01747665	-0.640591
cg01748082	-2.12245
cg01748573	1.02682
cg01748892	6.09902
cg01749213	-0.147023
cg01749249	-0.790053
cg01749436	5.99174
cg01750714	-0.727725
cg01751470	0.530809
cg01753208	4.55156
cg01753359	-3.04294
cg01754082	7.36827
cg01755953	5.17697
cg01757525	2.17866
cg01760756	-2.38993
cg01761662	0.999686
cg01761968	-1.10391
cg01762070	3.83736
cg01764082	0.735245
cg01764904	0.75524
cg01765529	3.73239
cg01765653	3.67214
cg01767544	-3.25224
cg01768201	6.61369
cg01769232	4.21407
cg01770654	1.67688
cg01771019	4.10654
cg01771061	-2.42625
cg01773059	1.99997
cg01773760	-2.86289
cg01774645	-2.74378
cg01776188	6.72281
cg01776556	3.76828
cg01777019	0.0208475
cg01777121	3.7123
cg01777341	4.82973
cg01777575	0.781453
cg01780109	4.50794
cg01785568	4.8385
cg01790002	1.43738
cg01791371	6.16837
cg01791874	5.22649
cg01794426	3.1758
cg01795789	4.13931
cg01796166	4.92777
cg01797488	2.63838
cg01798261	5.18111
cg01799458	2.12147
cg01801826	2.23399
cg01802415	2.93155
cg01802501	-2.28414
cg01803297	3.42742
cg01803925	1.72643
cg01803928	4.63081
cg01805759	2.97102
cg01807408	-2.7845
cg01808545	0.843797
cg01809838	2.53197
cg01812337	4.16793
cg01813033	0.225409
cg01814945	0.747942
cg01815529	5.81422
cg01815538	2.88716
cg01815567	3.83061
cg01815907	-2.30205
cg01817009	-3.63479
cg01817029	3.35868
cg01817364	-0.553349
cg01817393	2.87581
cg01817521	4.26394
cg01817965	2.01014
cg01818151	4.77501
cg01818795	2.23642
cg01819512	4.96501
cg01820751	4.79968
cg01821018	6.06287
cg01821207	-4.32983
cg01821854	1.99653
cg01824511	3.95093
cg01824969	4.29335
cg01826863	-0.492937
cg01828676	-2.26311
cg01828733	6.33472
cg01829002	1.93871
cg01829241	7.70106
cg01830023	7.38612
cg01830294	4.32303
cg01832005	2.1585
cg01833675	-4.7184
cg01834210	-1.29142
cg01834566	0.936841
cg01836137	3.09767
cg01836567	-1.192
cg01837657	4.84157
cg01838004	1.97177
cg01839396	3.53853
cg01840333	4.40881
cg01840740	0.425729
cg01840978	-0.396906
cg01841758	2.61441
cg01842608	2.45448
cg01843946	1.60118
cg01844751	0.300686
cg01845091	2.86801
cg01846164	0.0621324
cg01847718	5.0563
cg01847719	-4.82784
cg01849085	-4.92659
cg01850269	3.721
cg01851450	3.57427
cg01855070	2.59174
cg01855674	-1.7637
cg01857829	0.98643
cg01859340	4.61848
cg01860356	-3.86014
cg01860897	-4.26125
cg01861509	-0.313519
cg01862172	2.82435
[truncated: 24,794 more rows]

## Sheet: 054
probe_id	median_change
cg00000321	3.76857
cg00001099	3.05811
cg00001364	-0.854468
cg00001520	-1.13902
cg00001583	5.97685
cg00002224	-4.4492
cg00004963	-3.1655
cg00004996	4.9484
cg00005423	1.5687
cg00006081	8.19467
cg00008036	7.05914
cg00010742	3.87091
cg00010853	-1.14227
cg00011482	3.8138
cg00012238	0.318007
cg00012692	3.82775
cg00012992	2.89113
cg00013451	4.4276
cg00014112	2.76951
cg00014203	6.00059
cg00014830	1.47768
cg00014998	5.60427
cg00016360	0.48932
cg00018128	6.94946
cg00020622	-1.47343
cg00021325	-3.83889
cg00022826	3.30629
cg00023024	-3.86558
cg00023154	1.02624
cg00023185	1.5339
cg00025647	7.02194
cg00025877	-1.82506
cg00025981	7.94354
cg00026222	-1.23783
cg00027083	6.25115
cg00028013	2.45585
cg00028135	-6.64426
cg00028211	5.96385
cg00028487	2.81436
cg00030291	2.38698
cg00030422	9.2169
cg00030508	-0.896369
cg00031013	4.76388
cg00031165	3.96402
cg00031187	4.71887
cg00031779	0.774341
cg00032912	6.73837
cg00033666	5.19132
cg00034101	3.85968
cg00036299	1.38105
cg00036408	7.48453
cg00037186	3.73572
cg00037441	6.63697
cg00038298	-0.745762
cg00039441	5.75179
cg00040312	6.46636
cg00041666	-4.09065
cg00041872	-1.38447
cg00043095	5.4327
cg00043510	4.89916
cg00043564	3.61205
cg00043788	3.9877
cg00044097	-0.802535
cg00044665	-3.8951
cg00045275	-2.07941
cg00045753	0.370753
cg00046499	2.02735
cg00047287	-1.5219
cg00048370	-1.67043
cg00048832	1.95821
cg00049664	3.03793
cg00049729	-0.407239
cg00050271	1.65826
cg00051179	2.96323
cg00052578	-2.56596
cg00052665	0.803211
cg00052772	1.25356
cg00052932	-5.65358
cg00053261	0.514498
cg00054210	5.09092
cg00054525	4.49933
cg00055679	7.18565
cg00055764	-1.55316
cg00055986	1.89524
cg00056280	1.97876
cg00056676	3.06352
cg00056767	2.34673
cg00058329	1.12456
cg00060304	4.84569
cg00060320	2.15213
cg00060866	-1.46412
cg00061575	-0.715808
cg00061629	3.88223
cg00061695	1.81908
cg00063174	5.35522
cg00064051	-3.52693
cg00064154	4.13557
cg00065726	8.32774
cg00065935	0.399534
cg00068503	0.331357
cg00068745	-4.51645
cg00070383	6.06949
cg00071887	2.19564
cg00072689	5.30774
cg00073780	-1.61146
cg00073837	6.97917
cg00073869	-1.79064
cg00074086	3.30259
cg00074145	5.41315
cg00074174	5.8075
cg00075967	7.32315
cg00076307	4.05704
cg00077104	-0.313557
cg00078085	0.134349
cg00079023	1.70396
cg00081270	11.8364
cg00082664	2.7621
cg00082713	2.175
cg00082770	1.3199
cg00082939	4.69472
cg00083046	7.29501
cg00083616	-1.33813
cg00085123	2.14826
cg00086243	-0.156227
cg00087368	6.21492
cg00087799	-2.04519
cg00088130	4.03408
cg00088183	6.41104
cg00088880	1.14487
cg00089091	4.37755
cg00089486	1.27493
cg00091964	-0.159428
cg00092287	-2.1237
cg00095523	4.53422
cg00095859	-1.45682
cg00096536	4.62611
cg00096922	0.829368
cg00097146	7.47608
cg00097228	2.1118
cg00097357	1.58766
cg00097432	-3.84034
cg00098799	-3.09107
cg00099240	4.18274
cg00099393	-4.1428
cg00099427	4.14507
cg00099976	3.14165
cg00100399	0.38408
cg00102033	4.02829
cg00104086	1.58568
cg00104131	-2.24255
cg00105628	5.69675
cg00106345	6.79997
cg00107187	3.91621
cg00107606	4.44144
cg00107772	5.32348
cg00109356	4.64224
cg00112685	-2.80609
cg00112780	1.24455
cg00113051	-0.716699
cg00116412	0.686842
cg00116583	1.2509
cg00118229	2.12091
cg00118317	4.00659
cg00118989	-1.9306
cg00119073	2.28669
cg00119079	3.58904
cg00119181	8.91822
cg00119279	6.1275
cg00121533	-7.70582
cg00123104	2.67705
cg00124684	-6.63085
cg00126148	2.85098
cg00126261	4.98611
cg00126320	2.67366
cg00126365	3.63787
cg00126638	3.49371
cg00127505	7.2709
cg00127545	-2.41225
cg00127664	0.740137
cg00128702	2.16157
cg00129651	-1.86114
cg00130039	4.11145
cg00131983	4.62803
cg00135497	2.43011
cg00138101	3.3881
cg00138641	2.46746
cg00141548	1.55455
cg00142072	7.18734
cg00142150	-6.09534
cg00143249	5.16666
cg00143376	1.62918
cg00143998	-0.107474
cg00144186	3.02436
cg00144550	-1.078
cg00145253	4.82826
cg00146645	3.22813
cg00146676	3.06686
cg00146695	2.08594
cg00147244	2.82783
cg00151250	2.50872
cg00151768	4.48734
cg00152946	3.79786
cg00153110	12.6373
cg00154888	-0.442428
cg00155526	0.528105
cg00157796	5.42944
cg00159289	1.12492
cg00159370	5.37642
cg00161968	5.70049
cg00163549	-1.07207
cg00164038	-0.668385
cg00164078	-1.86219
cg00164235	4.57766
cg00165862	0.380488
cg00167491	-0.566787
cg00169019	0.53548
cg00169305	2.79268
cg00169617	-3.86599
cg00172597	4.24028
cg00172812	1.3942
cg00172849	2.82799
cg00173623	4.48185
cg00174500	0.0858129
cg00176210	2.41063
cg00176709	7.97462
cg00177388	5.02349
cg00177496	-1.15115
cg00177698	-5.72628
cg00177797	1.46926
cg00179070	-3.72029
cg00179906	2.03132
cg00181125	6.73775
cg00181439	4.25259
cg00181968	2.74121
cg00182639	3.78134
cg00183186	0.857939
cg00183606	-2.66368
cg00183647	5.75253
cg00183684	5.03967
cg00184376	6.58058
cg00187635	-3.20597
cg00188704	6.9101
cg00190330	5.23614
cg00192031	5.39634
cg00192297	3.77563
cg00193021	6.11735
cg00193200	6.36144
cg00193283	-2.99218
cg00193490	0.225626
cg00193963	4.87832
cg00196414	5.58544
cg00196451	-0.636198
cg00196671	3.21478
cg00196827	4.7243
cg00197495	-1.5244
cg00197517	5.81945
cg00199007	4.52438
cg00200734	7.1239
cg00201234	2.62464
cg00201445	3.76699
cg00202530	-2.18821
cg00203124	4.99411
cg00203284	3.93711
cg00203913	1.68637
cg00204390	-0.245464
cg00204465	2.24064
cg00204743	-0.994794
cg00206356	2.91808
cg00207833	-3.51465
cg00208830	0.69148
cg00209038	6.99816
cg00211436	0.246642
cg00211630	5.50578
cg00211661	-6.75221
cg00213160	-4.45954
cg00213301	4.84832
cg00213479	3.08363
cg00215432	8.08882
cg00216044	2.08771
cg00216138	4.49858
cg00217795	-5.60881
cg00218103	-2.22365
cg00218620	3.10079
cg00219169	4.59984
cg00219833	4.92987
cg00221012	-2.10713
cg00221494	4.09113
cg00221654	4.71524
cg00222341	3.60641
cg00222472	2.18179
cg00224911	1.93715
cg00228984	-1.63976
cg00231728	6.45218
cg00235367	5.41956
cg00235933	0.453902
cg00236832	1.95996
cg00237386	3.2048
cg00237391	3.52286
cg00237631	-0.232907
cg00239563	1.61457
cg00239835	-0.165522
cg00240195	5.01357
cg00240432	1.85467
cg00240880	-1.81724
cg00244040	4.74918
cg00244745	0.0901152
cg00244776	-1.8269
cg00246386	6.93004
cg00247489	1.58144
cg00247557	2.27042
cg00247571	7.65968
cg00247587	-4.05316
cg00250422	-2.03505
cg00250430	6.89662
cg00250572	2.29289
cg00251610	1.05233
cg00252615	3.20708
cg00253379	4.78354
cg00254079	6.59788
cg00254681	4.39346
cg00255368	6.00437
cg00255821	6.43712
cg00256076	8.75047
cg00256591	-0.0726641
cg00256923	7.63785
cg00257271	3.57073
cg00258132	-1.75242
cg00258597	8.59136
cg00259345	1.46991
cg00260802	5.16766
cg00261416	3.61735
cg00262776	3.06331
cg00264528	2.09694
cg00265022	-4.58491
cg00265863	2.91243
cg00266064	0.996195
cg00267012	5.26706
cg00267713	-1.192
cg00268019	2.654
cg00268840	5.77505
cg00269659	-0.376069
cg00270625	0.405265
cg00271682	1.84373
cg00272200	2.94532
cg00272971	5.68814
cg00273257	0.485326
cg00273449	1.37199
cg00274279	0.0377335
cg00274691	0.727387
cg00275686	1.54781
cg00278131	-2.56781
cg00278359	-1.25954
cg00280345	-2.6768
cg00280812	-4.18931
cg00284328	-0.177659
cg00286119	2.00682
cg00286878	1.72973
cg00287312	2.94808
cg00287829	0.653543
cg00287974	3.50343
cg00289254	-2.23829
cg00290086	4.47113
cg00290607	-7.2166
cg00292001	3.38398
cg00292662	-4.8964
cg00292701	3.43219
cg00293245	0.187245
cg00293936	0.993291
cg00294534	-4.12047
cg00294552	-3.0429
cg00295572	11.904
cg00295794	9.20264
cg00297048	3.98877
cg00297371	0.574411
cg00297432	4.02563
cg00297721	3.19317
cg00298065	2.13123
cg00298324	7.529
cg00298689	-0.449255
cg00299511	0.845537
cg00299972	4.89184
cg00301630	4.26659
cg00303183	5.7285
cg00303541	2.06726
cg00305774	1.11578
cg00305797	-2.09988
cg00306909	5.24337
cg00307066	4.76082
cg00308133	-4.45984
cg00310523	-5.19216
cg00310968	3.21373
cg00312921	4.35571
cg00313401	2.568
cg00314240	2.69773
cg00314622	-2.02039
cg00316222	4.98229
cg00316839	0.0375424
cg00316939	2.66645
cg00317728	4.56059
cg00317879	3.12303
cg00318320	3.20014
cg00318631	2.08655
cg00318947	4.0679
cg00319168	5.72679
cg00319655	7.05055
cg00319912	3.22675
cg00321480	1.39499
cg00322486	1.16384
cg00325149	0.971124
cg00326131	1.37493
cg00327524	2.40074
cg00328051	4.27438
cg00328724	2.20704
cg00329154	6.1764
cg00329270	2.87853
cg00329300	6.50446
cg00332153	3.00959
cg00332937	6.11259
cg00333154	5.55734
cg00333255	6.90417
cg00333512	8.87743
cg00334063	8.28655
cg00334821	-0.943012
cg00338735	4.66529
cg00339682	6.48043
cg00343092	-2.25775
cg00343305	1.20743
cg00344380	0.755116
cg00344443	-1.148
cg00345094	3.56239
cg00345123	2.91353
cg00345862	1.72201
cg00346205	-6.5207
cg00347369	3.7107
cg00347563	3.23322
cg00347677	3.02555
cg00347757	6.20252
cg00348579	2.40704
cg00350199	-3.94721
cg00350448	-3.09822
cg00351635	-1.4148
cg00353773	4.17303
cg00354690	3.05253
cg00355212	5.01642
cg00355281	2.06149
cg00355325	-0.742439
cg00356811	-0.795413
cg00359010	3.51012
cg00359590	-3.13627
cg00360107	-0.0749205
cg00360256	0.0857489
cg00361562	0.64304
cg00364287	-6.14054
cg00365692	-2.25666
cg00365800	5.92052
cg00366850	7.53398
cg00366917	6.53431
cg00368636	2.81239
cg00369658	4.18617
cg00369852	-0.427729
cg00370047	-2.65317
cg00370229	5.15829
cg00370303	1.55083
cg00370589	-5.79247
cg00371239	1.35209
cg00371829	-0.843257
cg00373499	3.70308
cg00374377	0.24592
cg00374672	-4.50854
cg00374839	3.52445
cg00374927	-0.723784
cg00375146	-1.76717
cg00375608	-4.44128
cg00376022	4.30667
cg00376910	-5.14379
cg00376979	-1.88692
cg00378029	-5.37082
cg00378234	1.94624
cg00378510	5.14761
cg00378730	7.52656
cg00381622	2.50803
cg00384539	5.62787
cg00384910	-2.65534
cg00386408	2.37891
cg00387156	0.0295002
cg00388556	3.95129
cg00388870	6.10552
cg00389176	0.669492
cg00393585	-4.67799
cg00393825	2.33788
cg00394358	0.210058
cg00397545	1.56708
cg00397635	3.49998
cg00397673	5.67962
cg00398510	7.52102
cg00401972	-3.31668
cg00402417	6.07559
cg00403478	0.0494731
cg00405152	-1.7576
cg00405198	2.07574
cg00405554	1.79487
cg00407150	1.95961
cg00408021	2.26932
cg00408067	4.66928
cg00410370	1.9743
cg00410788	-2.33707
cg00410898	3.39837
cg00412842	5.1648
cg00413066	-0.462616
cg00413544	4.55635
cg00414166	-1.42166
cg00414292	0.910383
cg00414384	5.84774
cg00414898	8.01173
cg00415263	6.81211
cg00415971	-3.27984
cg00416934	2.1648
cg00419963	0.809971
cg00421139	2.87961
cg00421612	-0.319004
cg00421624	-5.20821
cg00422699	-2.03928
cg00423030	-7.72729
cg00423124	1.10015
cg00423153	3.94045
cg00424169	1.74723
cg00425214	2.34855
cg00425710	3.72482
cg00425918	4.98606
cg00429862	2.08296
cg00430080	3.29651
cg00430155	-6.11152
cg00430559	4.26703
cg00431187	6.51877
cg00431874	1.69841
cg00433861	4.48417
cg00434010	3.05772
cg00434573	5.018
cg00435606	0.936518
cg00436476	3.5319
cg00438616	-0.937347
cg00440538	0.53053
cg00440980	-2.98193
cg00443971	0.0708913
cg00445443	4.049
cg00445475	-3.34144
cg00446235	5.8531
cg00448409	0.394807
cg00448707	1.06415
cg00449767	1.72706
cg00450571	0.614206
cg00452199	-1.93795
cg00454132	9.31205
cg00454577	1.37402
cg00454770	2.46442
cg00455327	5.93476
cg00455424	6.96081
cg00455450	4.26354
cg00455526	3.57314
cg00458317	-2.00499
cg00459623	8.89934
cg00460235	0.667762
cg00462168	7.11111
cg00462525	7.90357
cg00463202	1.12225
cg00463782	-2.1399
cg00464519	2.31954
cg00466334	5.86718
cg00466425	-3.8704
cg00467600	2.89585
cg00467679	-1.07808
cg00468400	1.08557
cg00469814	4.29388
cg00469856	2.84937
cg00470766	2.00917
cg00471141	3.42543
cg00472801	6.66672
cg00474465	0.561962
cg00474746	0.663921
cg00474850	-3.07895
cg00475509	1.2072
cg00480264	3.67346
cg00480381	-2.14105
cg00480389	4.53232
cg00480970	-0.0435088
cg00481350	6.09658
cg00481457	4.14573
cg00481644	6.23847
cg00481742	4.4321
cg00485849	2.95266
cg00486340	6.31652
cg00486564	0.375679
cg00487870	2.23291
cg00487984	3.75981
cg00490421	2.57266
cg00490583	-2.32917
cg00491021	-1.58387
cg00493422	-5.91958
cg00495775	6.65182
cg00496025	2.77469
cg00498604	-0.795962
cg00498772	2.87489
cg00499475	7.27837
cg00499700	4.44032
cg00499822	3.1215
cg00500498	4.15976
cg00500522	4.88607
cg00500789	4.28169
cg00501272	2.21158
cg00501869	-3.60492
cg00502665	-3.51908
cg00503302	5.8256
cg00503383	7.34279
cg00505045	4.03949
cg00506913	-1.39386
cg00507227	2.66929
cg00507727	4.11578
cg00509108	9.40302
cg00510011	2.82588
cg00510539	2.87421
cg00511334	-2.18818
cg00511464	3.16564
cg00512726	3.71683
cg00513205	5.01476
cg00514268	3.65603
cg00514473	7.59868
cg00515457	2.65023
cg00515954	-2.57867
cg00516030	3.0187
cg00516067	5.12471
cg00516513	7.17723
cg00516966	-0.92435
cg00517787	3.802
cg00518386	1.50286
cg00518417	0.320511
cg00518878	1.66929
cg00519069	-4.77482
cg00520380	1.20407
cg00523188	4.92712
cg00524310	3.82045
cg00524814	-0.056336
cg00525681	4.06089
cg00525823	1.54243
cg00526088	-1.00916
cg00527825	2.66105
cg00528572	4.48815
cg00528638	10.0742
cg00529958	2.38251
cg00532474	5.11183
cg00532802	-2.01823
cg00533825	-0.930625
cg00534655	0.0435578
cg00536532	1.25161
cg00538229	5.5212
cg00538458	-5.4178
cg00541683	3.52252
cg00542351	0.279491
cg00542604	0.54384
cg00543751	-6.05547
cg00544449	5.99162
cg00546147	-3.29752
cg00546491	3.83063
cg00547077	-3.0187
cg00547215	4.56788
cg00547441	2.74865
cg00548552	-5.0732
cg00548708	4.20009
cg00551345	1.0125
cg00551389	1.60721
cg00551679	4.97975
cg00551910	-0.625708
cg00553527	-4.1936
cg00554173	-0.13599
cg00554453	1.53654
cg00557947	5.96599
cg00558219	4.95593
cg00560277	6.49742
cg00560531	-0.335471
cg00560793	6.0886
cg00562553	4.78474
cg00563229	2.05297
cg00564163	4.19253
cg00565348	5.77129
cg00565412	0.733898
cg00565688	11.5322
cg00565882	5.41292
cg00566505	0.942717
cg00566759	2.82023
cg00567703	8.65007
cg00569276	3.70927
cg00569447	5.58686
cg00570269	3.89825
cg00572387	-4.80358
cg00572586	-5.66823
cg00573857	1.69528
cg00575744	-2.01854
cg00575791	1.27783
cg00576435	2.19193
cg00576774	-2.99462
cg00577182	3.44059
cg00577560	-3.46753
cg00578032	6.40325
cg00578220	-1.96131
cg00578304	-5.04657
cg00578917	9.89177
cg00579292	3.67169
cg00580022	-1.18933
cg00580047	7.94475
cg00580978	1.3363
cg00581063	4.39903
cg00582316	4.38727
cg00584450	3.03581
cg00586644	4.34241
cg00586817	5.18668
cg00587009	2.34625
cg00587115	4.07856
cg00587922	-1.70285
cg00589850	-6.69789
cg00590029	4.07577
cg00590039	-1.42051
cg00590260	4.94485
cg00590620	2.2578
cg00590639	4.73734
cg00590761	1.7469
cg00591333	-4.27916
cg00591844	4.34446
cg00595237	3.30515
cg00597687	5.08137
cg00597801	2.72326
cg00597876	5.46074
cg00599726	2.02482
cg00599770	2.13715
cg00600454	6.07434
cg00603059	6.72256
cg00603172	2.11235
cg00603288	2.66537
cg00605063	6.33972
cg00606102	1.60714
cg00606312	-1.16072
cg00607051	-4.0965
cg00607521	1.39115
cg00607627	-0.272636
cg00608008	6.36088
cg00609731	2.25428
cg00610310	-7.04008
cg00610692	-0.0838606
cg00610844	0.602014
cg00612225	0.515304
cg00613752	6.6624
cg00615377	2.32333
cg00616172	0.465325
cg00616687	2.50457
cg00617305	-1.48217
cg00619976	-5.45623
cg00620190	4.95295
cg00622595	4.10884
cg00622661	4.98206
cg00624418	-2.93402
cg00624617	1.95175
cg00625776	1.84935
cg00629427	2.99453
cg00630724	3.95343
cg00630958	5.56204
cg00631797	3.13285
cg00632070	1.6341
cg00632306	3.76467
cg00635996	1.45663
cg00636390	0.0348128
cg00638803	1.26226
cg00639837	1.02734
cg00641409	1.41938
cg00642359	1.10435
cg00642460	0.556973
cg00643829	-0.985453
cg00644554	2.27425
cg00644823	4.19483
cg00646241	-3.66708
cg00646731	2.58757
cg00647063	3.95692
cg00648686	0.876164
cg00649377	-1.65779
cg00650176	4.93909
cg00650911	-4.64834
cg00652200	0.379778
cg00652657	-0.231426
cg00655982	-2.44959
cg00657200	1.39376
cg00658082	4.25625
cg00658413	5.6636
cg00658626	2.91708
cg00659919	-4.12348
cg00661320	2.07652
cg00661861	2.65322
cg00661970	5.83437
cg00662684	-0.526215
cg00663077	6.07881
cg00663832	1.75169
cg00663972	3.48279
cg00664406	2.67221
cg00664609	-3.04465
cg00666422	-3.15964
cg00667298	-5.42983
cg00667647	5.76142
cg00667751	6.04251
cg00667862	4.16823
cg00668303	0.955753
cg00668638	0.964662
cg00673251	5.1067
cg00673286	4.53285
cg00673290	1.41453
cg00673365	3.82121
cg00673985	4.8479
cg00674004	3.73552
cg00674304	4.64679
cg00674365	-5.49126
cg00674706	3.54802
cg00675037	1.47791
cg00675569	2.35466
cg00677945	0.195292
cg00678236	-2.94381
cg00678539	-3.40485
cg00680696	0.345673
cg00681018	5.81493
cg00681705	3.13229
cg00682038	-5.17121
cg00682734	2.64185
cg00684125	7.1284
cg00685014	-6.38682
cg00685614	-8.37836
cg00685723	-0.489297
cg00686780	0.655767
cg00687233	3.73537
cg00687252	10.4319
cg00687551	1.15033
cg00688447	1.36205
cg00689340	5.44749
cg00689580	1.41106
cg00689651	6.59261
cg00690148	1.86386
cg00690402	3.7402
cg00692611	2.51241
cg00694520	-1.92001
cg00695799	-4.80415
cg00696003	3.33379
cg00696269	2.64303
cg00696973	7.75539
cg00697672	-6.91269
cg00697916	3.03214
cg00698685	0.819972
cg00699029	0.627309
cg00699934	3.58659
cg00700007	5.97716
cg00700485	4.69977
cg00701946	-4.45987
cg00702126	-3.81282
cg00702988	6.23924
cg00703513	1.08773
cg00704554	-3.60953
cg00704970	-4.72853
cg00705280	3.82752
cg00705638	6.23259
cg00705808	5.61214
cg00705992	5.50408
cg00708598	4.49834
cg00708678	3.04741
cg00711072	4.93943
cg00711090	0.983185
cg00712841	2.25472
cg00712857	1.33986
cg00712943	-2.64928
cg00713400	1.24658
cg00713567	2.57378
cg00713925	-3.69986
cg00714184	0.238468
cg00714725	8.06928
cg00716083	-3.37569
cg00716470	6.97045
cg00717648	2.32407
cg00718527	3.04698
cg00719410	0.766255
cg00719626	-3.55752
cg00720629	4.02977
cg00721530	6.20301
cg00723994	6.69564
cg00727630	0.987337
cg00727912	0.156385
cg00728961	1.83776
cg00729049	5.22284
cg00729133	-2.75215
cg00729894	1.15415
cg00729984	1.72306
cg00731494	4.32309
cg00733728	4.8184
cg00735267	2.79277
cg00735467	2.74097
cg00735611	0.971439
cg00735923	-0.251164
cg00736523	2.9727
cg00736641	2.75594
cg00737571	3.66417
cg00739778	-7.02514
cg00740813	1.65464
cg00741609	5.52047
cg00741900	6.7682
cg00743041	6.08442
cg00743094	3.18793
cg00744656	3.10854
cg00745725	4.51305
cg00747619	5.90612
cg00747944	4.71822
cg00748092	-2.36526
cg00748373	4.23165
cg00748432	-3.48432
cg00748599	3.70072
cg00748875	1.95714
cg00748903	4.3819
cg00751332	6.27833
cg00753846	-1.34013
cg00754947	3.57291
cg00756943	-4.1933
cg00757933	1.58584
cg00758854	-6.7186
cg00759573	-1.39589
cg00761968	2.44554
cg00761985	4.1361
cg00762160	2.47722
cg00762613	1.32333
cg00762623	5.11151
cg00762830	-0.293814
cg00763594	-3.99238
cg00764612	-3.47879
cg00765312	1.7619
cg00765655	0.0677353
cg00766220	5.69732
cg00766845	0.762007
cg00767042	1.4959
cg00767581	5.53282
cg00768409	4.69943
cg00769843	0.533958
cg00770599	1.08837
cg00770998	8.55048
cg00772000	3.61674
cg00773370	4.04412
cg00774005	2.74362
cg00774077	-2.70593
cg00775425	-2.64571
cg00776782	-0.107024
cg00777011	2.23377
cg00777162	1.35821
cg00779065	5.15111
cg00780520	2.40042
cg00780805	-0.287099
cg00780845	3.61368
cg00783104	-3.41325
cg00783184	0.184093
cg00784759	0.18806
cg00787022	4.22921
cg00787537	1.87909
cg00788362	0.844531
cg00789528	1.33918
cg00790020	3.8576
cg00790098	6.30817
cg00791764	1.29517
cg00793186	6.07227
cg00793280	7.59822
cg00795024	4.64644
cg00795248	5.04583
cg00795630	3.1502
cg00796424	3.15885
cg00797651	5.55712
cg00797821	3.35379
cg00801636	-4.81105
cg00802728	3.34876
cg00804078	-5.02435
cg00804179	-3.99165
cg00804392	3.16843
cg00805619	-5.03076
cg00805867	-1.43386
cg00806239	-5.81042
cg00807464	-6.58234
cg00807586	8.44924
cg00809154	0.165022
cg00810133	-3.62342
cg00810956	4.32466
cg00812799	2.88368
cg00814752	3.36727
cg00815593	-6.00133
cg00816177	-1.39639
cg00820718	4.06055
cg00821341	3.67331
cg00821731	5.78497
cg00822495	8.1343
cg00822840	7.68255
cg00822970	3.92855
cg00823110	1.21411
cg00824141	5.9753
cg00824973	0.764043
cg00825734	-5.4025
cg00825967	1.82393
cg00827989	5.70929
cg00829961	6.86606
cg00830029	0.147109
cg00830087	2.46727
cg00830285	1.74962
cg00830735	-2.04701
cg00832563	3.75665
cg00835193	2.97268
cg00835825	-0.315573
cg00836662	0.935607
cg00837103	3.08016
cg00837649	-1.05094
cg00838919	5.19746
cg00840332	-4.68304
cg00840597	-4.84129
cg00841408	-4.20863
cg00841725	-1.40316
cg00841988	-2.07589
cg00842549	5.88932
cg00842918	-3.15376
cg00844439	1.95237
cg00844901	-6.7807
cg00845742	-0.226144
cg00846036	-1.53247
cg00846114	4.71589
cg00848167	5.92691
cg00848945	-0.0341535
cg00848997	-6.13732
cg00849183	3.3013
cg00849610	5.36225
cg00850109	-0.413127
cg00851482	4.98531
cg00851770	6.79291
cg00852398	-0.169973
cg00852595	-4.69552
cg00853103	4.38836
cg00855466	-4.60281
cg00858362	-4.08667
cg00859314	0.778309
cg00859544	0.269742
cg00859655	-0.197172
cg00860225	1.83932
cg00860379	0.794757
cg00860641	-4.11997
cg00862116	3.95461
cg00862588	-3.43168
cg00862894	2.99844
cg00864171	-1.74496
cg00865356	8.6425
cg00865537	0.717058
cg00865849	6.48903
cg00866556	4.9366
cg00868383	-2.75605
cg00869039	0.153207
cg00870179	0.0471426
cg00871487	4.49431
cg00873050	-1.68675
cg00873648	3.46867
cg00875272	6.45617
cg00877329	6.33888
cg00880018	2.12519
cg00880741	3.77683
cg00881552	1.17855
cg00881585	5.79062
cg00881696	-3.54354
cg00882235	-0.213459
cg00884040	9.91919
cg00884093	8.32844
cg00884731	12.9361
cg00886598	0.687868
cg00888479	-1.58268
cg00889210	1.19252
cg00890010	3.94271
cg00890774	2.25843
cg00893471	8.50571
cg00896182	5.05182
cg00896540	4.11502
cg00898683	0.526719
cg00899400	5.51393
cg00900628	-0.131339
cg00901765	4.21722
cg00903099	0.822691
cg00904122	0.443649
cg00904966	2.00524
cg00905936	4.30133
cg00906105	-2.62124
cg00906943	2.0646
cg00906973	1.63563
cg00907732	4.21068
cg00907843	1.89778
cg00909401	-1.87255
cg00909646	4.97833
cg00909806	5.26141
cg00910015	-1.01889
cg00910067	2.58929
cg00910518	1.45584
cg00911370	-2.1681
cg00911794	3.36065
cg00912598	0.627413
cg00913949	7.95399
cg00914726	5.24149
cg00915831	0.317169
cg00916536	5.59172
cg00917156	1.89562
cg00919016	2.39323
cg00919055	2.83748
cg00921266	-0.122365
cg00922363	-2.69258
cg00922748	-2.87563
cg00924004	1.63573
cg00924017	4.53186
cg00925616	4.68963
cg00925722	-0.210529
cg00926400	5.57572
cg00927495	5.96432
cg00927554	5.423
cg00927594	5.70278
cg00928167	4.77533
cg00928397	7.4864
cg00929798	2.14776
cg00929855	4.05908
cg00930281	2.75286
cg00930455	2.92629
cg00930833	8.35847
cg00930873	3.65425
cg00931742	0.734272
cg00933210	0.518087
cg00933603	-1.70986
cg00934864	4.63932
cg00935653	3.77665
cg00937175	2.66688
cg00937271	-0.611675
cg00937681	4.22308
cg00938429	0.543132
cg00938743	-2.41679
cg00939495	4.24193
cg00940502	6.68674
cg00941258	4.58048
cg00943186	2.43435
cg00943909	4.57611
cg00944193	1.50669
cg00944421	8.08795
cg00945234	3.14361
cg00947782	4.28488
cg00948275	2.10159
cg00949753	5.26398
cg00950265	6.0309
cg00950398	2.14212
cg00950958	-0.314987
cg00951030	0.859562
cg00951204	3.17668
cg00952322	-4.62411
cg00953154	3.66282
cg00953480	6.61308
cg00953720	2.84068
cg00954769	-3.22225
cg00955482	2.76903
cg00955780	2.43128
cg00956199	7.76728
cg00956459	-2.26506
cg00958334	2.36564
cg00959309	3.3353
cg00960395	3.99697
cg00962913	4.19495
cg00963169	2.15865
cg00964997	6.44163
cg00965023	3.97502
cg00965795	3.44369
cg00966255	2.13235
cg00966405	-2.90632
cg00966662	1.58243
cg00967637	0.00166625
cg00967884	5.32253
cg00968423	-1.09084
cg00969405	5.02784
cg00970313	8.3355
cg00970361	5.716
cg00971789	3.53017
cg00974579	3.02448
cg00974941	3.74943
cg00976453	-0.238209
cg00978584	-2.41851
cg00978814	-1.06029
cg00980287	-2.94361
cg00980772	3.53945
cg00980978	5.16418
cg00982548	2.70134
cg00983520	-0.952098
cg00983956	5.14692
cg00985729	1.9292
cg00988247	5.90133
cg00989492	7.25999
cg00989853	7.05798
cg00990613	5.05706
cg00991875	2.90178
cg00992385	2.73093
cg00992850	4.75367
cg00994643	5.30968
cg00995520	5.00142
cg00997079	3.74617
cg00997280	5.18708
cg00998372	2.56605
cg00998451	2.30836
cg00998539	-3.14832
cg01000602	-3.37073
cg01002264	-4.61906
cg01002284	-1.64839
cg01002381	0.553041
cg01002560	-0.633898
cg01002622	5.10243
cg01003448	6.06006
cg01003666	1.64793
cg01003803	5.21247
cg01003959	-2.2702
cg01005968	4.18063
cg01007305	4.61908
cg01007828	2.14625
cg01008256	-6.98181
cg01009664	0.520946
cg01010839	-0.801739
cg01011453	-1.28296
cg01012330	5.32551
cg01013590	2.74681
cg01014615	6.04274
cg01016521	-1.08455
cg01020484	3.29918
cg01020696	2.24504
cg01022219	5.56576
cg01022670	-5.27362
cg01023759	-0.272635
cg01024168	4.94727
cg01024247	-5.07389
cg01025233	5.29945
cg01025283	-2.07391
cg01025836	2.25905
cg01026256	2.29297
cg01026383	-1.53013
cg01027937	2.55272
cg01029627	7.56314
cg01029638	-0.53911
cg01030121	7.00966
cg01034217	6.85608
cg01035160	4.58738
cg01035198	0.276302
cg01035472	-2.39823
cg01036205	-4.57968
cg01038640	1.31409
cg01040654	5.19218
cg01042246	5.79462
cg01043845	3.96332
cg01044637	-1.81103
cg01044961	4.20339
cg01045118	1.13146
cg01045626	0.650839
cg01045635	0.178008
cg01046026	-1.58713
cg01046186	-0.117245
cg01047124	-2.04989
cg01047586	4.1335
cg01047631	7.50704
cg01047938	0.784211
cg01048107	1.21521
cg01048749	1.38907
cg01049455	1.68157
cg01049530	8.23878
cg01049678	0.0982944
cg01049813	2.55913
cg01050885	2.89194
cg01052727	0.845509
cg01053087	6.00998
cg01054755	7.80522
cg01055871	-2.34886
cg01057656	3.30768
cg01058309	-2.30681
cg01059743	5.42539
cg01060059	-3.78087
cg01060861	3.01231
cg01061575	2.67217
cg01062109	-2.32206
cg01062247	-1.18364
cg01064307	2.17411
cg01064683	10.3284
cg01064749	3.08809
cg01067139	1.28137
cg01068601	-1.93948
cg01069159	3.44865
cg01070854	2.13725
cg01071770	-5.10021
cg01074409	5.28793
cg01074584	5.19043
cg01074657	3.36568
cg01076459	-4.56531
cg01076541	-3.18467
cg01077764	-0.106768
cg01077915	-5.82654
cg01078197	1.14225
cg01078824	4.71773
cg01080924	-5.36652
cg01081346	-2.11783
cg01083689	8.12392
cg01084215	5.14237
cg01084386	4.54533
cg01084740	1.79483
cg01085537	-0.650088
cg01085837	4.66444
cg01086446	0.857238
cg01086490	0.8396
cg01087239	-3.87969
cg01088410	2.65719
cg01089639	0.368924
cg01089834	2.3819
cg01089914	6.97397
cg01092293	3.76684
cg01092561	-4.07397
cg01093028	3.39475
cg01094687	2.65863
cg01096398	3.85753
cg01101109	1.45072
cg01101400	-0.604176
cg01101742	0.431219
cg01102073	4.55051
cg01102120	5.74835
cg01103387	5.31461
cg01104047	2.54473
cg01105494	4.92511
cg01106366	0.598325
cg01106926	5.78176
cg01107031	-1.4239
cg01107874	6.45876
cg01109169	4.82161
cg01110618	-3.65306
cg01110759	2.14376
cg01112082	0.694693
cg01112401	-1.40947
cg01113827	2.66646
cg01114937	5.69695
cg01119512	4.7266
cg01119831	1.99735
cg01120173	-2.06043
cg01121712	4.01143
cg01122187	5.07948
cg01122302	5.81525
cg01122672	4.55112
cg01123334	9.94167
cg01124420	-4.22266
cg01128044	-3.01406
cg01128482	5.52085
cg01128566	7.39754
cg01129459	3.71943
cg01129966	3.80065
cg01130364	-0.175787
cg01132696	3.8789
cg01135754	7.72573
cg01135780	6.40953
cg01137401	5.22406
cg01137471	4.89422
cg01138305	2.71004
cg01138867	5.40938
cg01140515	9.62503
cg01141339	3.1458
cg01141838	5.30727
cg01141940	4.18471
cg01142596	3.13014
cg01142676	-2.05922
cg01144693	4.5338
cg01145054	5.44435
cg01145317	3.80321
cg01147810	5.48235
cg01150270	4.76156
cg01152019	4.65494
cg01152986	-0.90876
cg01155194	-2.01339
cg01156295	-3.6996
cg01158072	1.05355
cg01158447	2.13785
cg01158822	-0.142611
cg01160882	3.9703
cg01161204	6.91252
cg01163842	11.2487
cg01167755	1.22127
cg01168283	0.733544
cg01168781	-0.815116
cg01168865	1.86913
cg01169021	3.75175
cg01169726	0.675363
cg01172082	-2.49849
cg01172183	7.23899
cg01172640	10.745
cg01172682	2.47698
cg01172965	4.11601
cg01175020	6.09613
cg01176150	-1.28253
cg01176363	4.74754
cg01176516	-2.00684
cg01176915	0.90401
cg01177167	1.07254
cg01177854	3.34991
cg01178040	-2.01868
cg01178624	4.56698
cg01178680	9.72729
cg01180552	5.41602
cg01181009	4.70615
cg01181817	2.91902
cg01182661	-2.32264
cg01182865	6.12488
cg01183017	0.36917
cg01183510	1.83533
cg01184271	4.82349
cg01184676	4.93909
cg01186457	4.61741
cg01187505	5.51072
cg01188396	3.89909
cg01188753	3.28734
cg01190023	1.77874
cg01190024	5.63913
cg01192040	1.87336
cg01193217	2.27696
cg01193690	6.45297
cg01195246	3.13123
cg01196531	2.82137
cg01196950	4.21741
cg01202296	-2.39705
cg01202358	1.54267
cg01202491	0.924482
cg01202666	3.87499
cg01204606	2.74269
cg01205241	-2.05079
cg01206071	1.98174
cg01207684	-5.28142
cg01207974	3.57555
cg01209635	-0.691698
cg01210325	-3.66387
cg01211283	-1.09088
cg01213381	6.15967
cg01215762	4.168
cg01216370	3.5482
cg01217984	3.60601
cg01218619	-7.94823
cg01219065	-1.77523
cg01219620	-3.52577
cg01220257	4.70531
cg01221610	-4.56075
cg01225698	3.51443
cg01227537	4.9876
cg01228355	3.41905
cg01228941	0.0178414
cg01229860	5.45796
cg01230796	1.44108
cg01231735	6.00865
cg01231779	0.219798
cg01231985	-0.0400197
cg01232552	-2.76999
cg01232726	-3.20963
cg01234133	-1.88743
cg01236063	6.99898
cg01239922	-6.33038
cg01240444	3.97134
cg01240599	-5.3561
cg01240795	5.15571
cg01241974	5.51895
cg01242354	-1.89271
cg01243330	-3.42258
cg01244006	4.6358
cg01244270	6.82745
cg01246835	4.45512
cg01247747	-5.97086
cg01247919	-5.20691
cg01249659	0.471538
cg01251360	3.66475
cg01251548	4.07442
cg01254890	2.30448
cg01254948	2.72843
cg01255417	3.49194
cg01256539	-1.68858
cg01256674	7.42711
cg01257309	-0.223036
cg01258751	2.66093
cg01259145	0.923116
cg01261007	5.90227
cg01263292	5.87442
cg01264106	-5.96074
cg01266287	3.22262
cg01266576	1.15995
cg01268683	2.61905
cg01268824	3.88667
cg01269597	2.91682
cg01270001	-0.408202
cg01270100	2.46247
cg01270424	4.31736
cg01270444	-1.99455
cg01271034	-1.97465
cg01272599	3.05249
cg01273232	5.0847
cg01273354	0.297174
cg01275297	2.54911
cg01277372	5.58115
cg01277438	1.91957
cg01278873	3.78914
cg01281285	3.74455
cg01281904	2.79268
cg01281911	6.00144
cg01282074	0.771588
cg01283246	5.88211
cg01283300	2.20442
cg01284406	1.92139
cg01285706	0.0402607
cg01286631	-2.39345
cg01286685	4.34348
cg01287088	0.367504
cg01287476	3.27197
cg01287975	7.02627
cg01289206	-3.72813
cg01290009	-2.18463
cg01291715	-4.35967
cg01292722	1.98183
cg01294263	0.3655
cg01294327	2.7266
cg01295203	7.84971
cg01295392	3.36707
cg01296360	-0.950711
cg01296532	2.53062
cg01296763	1.63946
cg01296787	1.70226
cg01297670	5.67691
cg01297756	0.728794
cg01297808	0.19188
cg01298731	3.37674
cg01299259	-0.0127104
cg01301319	-0.0134048
cg01302668	1.98502
cg01303480	1.06194
cg01304198	-2.87557
cg01304461	-2.85652
cg01304890	4.43469
cg01305421	-3.28686
cg01305981	6.04988
cg01307507	-0.119671
cg01307528	2.04506
cg01307684	1.57425
cg01307915	-3.54907
cg01308258	4.0542
cg01308827	-3.02917
cg01309665	5.52388
cg01309744	3.66999
cg01309870	2.49277
cg01311360	2.89393
cg01312194	0.97017
cg01315092	-0.625234
cg01316476	4.54396
cg01316516	-3.141
cg01319471	0.328262
cg01321872	-1.43601
cg01321962	-1.04462
cg01322214	1.79157
cg01323049	2.17522
cg01323148	4.48426
cg01323542	-2.93616
cg01324779	-3.955
cg01326482	0.560656
cg01326836	7.77181
cg01326874	2.08715
cg01327047	2.19097
cg01327395	-0.228971
cg01332054	5.1735
cg01334682	4.4488
cg01336781	6.93201
cg01336809	0.535132
cg01338084	-2.38479
cg01338924	6.0793
cg01340542	8.17615
cg01342981	4.25131
cg01343363	-2.31219
cg01344171	5.73849
cg01344452	6.40003
cg01345315	6.63886
cg01346152	4.87736
cg01347529	3.36914
cg01348086	-1.29729
cg01349792	-1.79621
cg01349856	2.33474
cg01350952	6.48982
cg01352090	-3.69352
cg01354088	4.98314
cg01354632	-4.16176
cg01355282	-5.14012
cg01355430	1.01674
cg01357292	-4.65077
cg01357370	2.05587
cg01357429	3.59702
cg01360661	-2.43165
cg01361021	-4.70333
cg01361990	1.61346
cg01362243	5.20481
cg01364222	7.41085
cg01365152	-3.21796
cg01366419	4.77293
cg01370643	4.68648
cg01371072	6.8085
cg01374870	-2.12603
cg01375262	-5.50282
cg01376839	-0.328531
cg01377006	2.01922
cg01377128	-1.53087
cg01379240	3.14364
cg01381301	-4.04946
cg01381367	-5.30606
cg01381846	2.69389
cg01383955	5.28289
cg01384143	6.13204
cg01384163	0.443373
cg01385327	0.847497
cg01386275	-1.07355
cg01386424	3.5689
cg01387036	-5.67836
cg01387102	2.72426
cg01387743	-3.56005
cg01388649	4.86264
cg01388757	3.36018
cg01389203	1.98102
cg01389761	-1.70003
cg01390574	3.65752
cg01391437	-4.47384
cg01391662	10.4494
cg01392007	-4.28004
cg01392313	5.16073
cg01393632	4.76342
cg01396022	-2.91604
cg01396157	3.85851
cg01396799	2.29819
cg01397139	4.63706
cg01397325	1.26084
cg01397463	0.947915
cg01400884	2.89933
cg01401015	4.27333
cg01401534	2.87379
cg01402735	1.11916
cg01403246	1.49429
cg01404163	4.81974
cg01404873	4.8791
cg01404893	-3.63051
cg01405040	8.80348
cg01405107	5.06833
cg01406381	3.36618
cg01407406	4.25534
cg01407477	5.78353
cg01408508	6.57471
cg01409887	2.59613
cg01411786	7.27088
cg01411823	2.53245
cg01412524	10.3144
cg01412654	0.590177
cg01412886	2.93455
cg01413582	-2.35561
cg01413809	5.65428
cg01414185	8.67308
cg01414687	0.997476
cg01414726	0.504597
cg01416317	0.953997
cg01416712	6.73761
cg01418124	3.8082
cg01418261	2.18164
cg01419831	5.75739
cg01422476	8.046
cg01422881	4.68298
cg01423389	1.47465
cg01423964	2.68158
cg01424107	0.0794373
cg01425023	1.47392
cg01425218	3.84085
cg01425836	-2.35013
cg01427909	0.660685
cg01428817	-2.74936
cg01429449	6.66481
cg01429859	4.53088
cg01430218	2.28492
cg01430795	5.08324
cg01431340	1.59314
cg01432561	3.19206
cg01432620	0.542813
cg01433343	2.46041
cg01433583	6.05295
cg01434649	7.82787
cg01435308	3.31096
cg01435574	4.15639
cg01436998	4.74642
cg01439264	3.84745
cg01439876	3.11218
cg01440452	3.78689
cg01441113	0.694874
cg01444643	2.92265
cg01445395	4.18779
cg01446515	7.49506
cg01447112	4.49414
cg01447914	-4.74547
cg01448132	0.327117
cg01448276	1.11644
cg01449818	2.50313
cg01451328	3.54962
cg01454528	0.391632
cg01454592	-3.31502
cg01455366	2.52677
cg01456368	5.18198
cg01456517	-2.18815
cg01457413	0.0833247
cg01458054	-6.75224
cg01459132	1.61876
cg01459807	2.52188
cg01461254	-2.39297
cg01461410	6.46773
cg01461733	2.13829
cg01462856	-4.60471
cg01463154	-0.43399
cg01464052	-2.4719
cg01464835	4.40509
cg01465169	2.55833
cg01466133	2.05029
cg01466288	-0.163462
cg01466328	-0.85053
cg01469108	3.3802
cg01469887	6.19277
cg01470156	6.52166
cg01471111	-1.45819
cg01471713	7.01806
cg01472299	4.63177
cg01472538	-1.32951
cg01472737	6.04681
cg01474544	3.87436
cg01477255	3.50472
cg01482645	4.58734
cg01483656	2.51537
cg01483681	-0.674096
cg01484487	2.90303
cg01485010	2.95926
cg01485075	4.65579
cg01485177	-0.973616
cg01485975	-2.18475
cg01486262	1.08581
cg01486558	-3.49881
cg01487961	-1.90913
cg01488770	5.03132
cg01489225	4.80767
cg01490004	-3.68315
cg01491219	4.05057
cg01493016	4.7011
cg01494454	-0.430824
cg01495122	4.61899
cg01495729	3.43758
cg01497613	2.40136
cg01499197	6.00695
cg01501009	-4.1798
cg01501312	3.68252
cg01501819	2.34685
cg01502588	6.39183
cg01504215	1.67438
cg01506154	-3.68833
cg01507019	3.92763
cg01508023	8.90267
cg01509141	1.00194
cg01509464	0.341817
cg01510051	1.04986
cg01510388	5.49441
cg01510609	11.0522
cg01510813	1.6163
cg01511232	3.78217
cg01511557	4.64129
cg01513063	-4.00645
cg01513307	6.80365
cg01514538	9.31658
cg01515239	0.973743
cg01516372	2.67478
cg01516851	5.96072
cg01517740	3.21837
cg01518219	3.96504
cg01519063	5.13237
cg01519897	0.337595
cg01520867	5.81103
cg01521987	10.6106
cg01524278	6.49142
cg01524501	-3.84058
cg01524754	-2.33899
cg01524853	2.65035
cg01524860	-2.88916
cg01528028	3.78684
cg01529637	4.3527
cg01530101	7.08231
cg01530317	-0.258095
cg01530988	-3.11332
cg01532168	5.36805
cg01533258	10.7444
cg01536980	-0.104045
cg01538821	2.71495
cg01539948	2.77161
cg01541178	2.66515
cg01541645	5.09282
cg01541987	6.33853
cg01543150	4.41429
cg01543654	4.72782
cg01546047	1.2784
cg01546243	4.16715
cg01548463	-6.56056
cg01548743	1.45443
cg01550055	2.49124
cg01550884	1.54982
cg01551013	-1.17051
cg01552272	8.96293
cg01552731	2.24363
cg01553209	1.03598
cg01554060	-2.8471
cg01554891	0.989748
cg01555014	-2.24643
cg01555764	-1.2578
cg01556331	4.85544
cg01557027	6.07801
cg01557550	6.58235
cg01557951	4.05045
cg01558909	0.378955
cg01559770	3.69829
cg01560739	2.49355
cg01561528	3.88407
cg01561916	4.79001
cg01562005	8.98914
cg01562349	5.4098
cg01564033	4.16301
cg01564135	6.6956
cg01564268	5.19958
cg01565028	-6.18065
cg01565145	5.95037
cg01565314	2.88174
cg01565438	1.92833
cg01565608	0.454455
cg01566235	4.74507
cg01566323	0.346374
cg01566592	3.18732
cg01566965	6.03989
cg01567239	5.54606
cg01567482	0.609338
cg01568243	1.02307
cg01568522	5.52477
cg01568919	-0.560726
cg01569709	3.69434
cg01570424	2.65432
cg01570459	0.601567
cg01570480	2.49551
cg01570885	2.63104
cg01571120	5.89592
cg01571735	5.03615
cg01572694	6.29147
cg01572940	4.70471
cg01573149	0.761659
cg01574788	4.51915
cg01575061	-1.76973
cg01575519	-0.942162
cg01577165	-0.0780648
cg01577414	2.59615
cg01579024	4.53988
cg01579289	6.8203
cg01579535	2.09647
cg01579950	7.41685
cg01580681	7.33666
cg01581018	4.36998
cg01581781	1.79387
cg01583969	0.342875
cg01585096	-1.31139
cg01586959	4.97768
cg01586976	3.49988
cg01587896	4.79054
cg01588860	5.18448
cg01589860	-1.89943
cg01590970	0.117779
cg01592801	0.61387
cg01593834	2.90712
cg01593886	-2.2408
cg01595062	2.42978
cg01597480	-3.32651
cg01598250	2.21155
cg01602166	-0.205538
cg01603079	2.50016
cg01603374	0.814047
cg01606023	1.98047
cg01606085	0.533296
cg01610488	5.16529
cg01610605	6.92138
cg01610632	7.9725
cg01611862	4.00697
cg01612057	-6.02058
cg01612182	2.16782
cg01613464	1.18019
cg01614020	4.25031
cg01614102	6.47274
cg01614127	3.85722
cg01614658	-5.25668
cg01615704	9.4226
cg01616225	-3.22505
cg01616363	-4.52227
cg01619369	3.92266
cg01620165	5.25503
cg01620580	7.60983
cg01620739	3.59649
cg01622437	-0.168098
cg01623472	2.77292
cg01626326	-2.61261
cg01626681	3.86664
cg01627823	4.7856
cg01628467	4.49039
cg01631319	2.83837
cg01631596	4.33647
cg01633858	-1.98233
cg01635668	-3.52483
cg01636582	3.61829
cg01637233	1.89766
cg01637251	3.50873
cg01638225	-0.162677
cg01638397	-1.41472
cg01639032	2.49071
cg01640606	5.93759
cg01641371	2.32192
cg01644338	5.05275
cg01644481	1.15177
cg01644741	6.53987
cg01644927	5.64207
cg01646828	7.14844
cg01647314	3.39893
cg01647724	-2.14562
cg01647936	-2.09558
cg01649597	4.28726
cg01649773	-3.59852
cg01649837	-7.7443
cg01650991	4.99122
cg01652723	0.355464
cg01653005	4.00345
cg01653354	-4.43548
cg01653446	1.07551
cg01654770	3.31483
cg01655356	-3.17259
cg01655831	2.83811
cg01656244	6.85567
cg01656750	-0.906488
cg01657926	3.50352
cg01658265	6.34321
cg01658960	-5.02071
cg01659000	1.98943
cg01660796	-5.15144
cg01660934	6.1295
cg01661350	0.102867
cg01662117	0.239679
cg01663016	2.01508
cg01663018	1.79963
cg01663603	-2.19439
cg01664130	4.22368
cg01664864	9.13832
cg01665212	4.83053
cg01666793	1.90494
cg01667384	-2.97973
cg01669242	-0.0598025
cg01670771	3.12124
cg01672943	3.57077
cg01673082	1.57846
cg01675104	-0.23297
cg01675158	2.284
cg01678062	-1.6941
cg01678172	-1.88352
cg01678313	-2.87347
cg01678833	-1.49011
cg01678878	-1.53067
cg01679516	3.84716
cg01683883	0.905616
cg01687793	1.85739
cg01689404	4.40651
cg01689438	6.41679
cg01691686	2.09673
cg01693026	5.89082
cg01693350	9.6498
cg01694557	-2.08604
cg01695533	1.21421
cg01695678	-1.49957
cg01695791	0.0497516
cg01698108	5.04377
cg01699217	3.08147
cg01699740	-3.25342
cg01700504	3.60041
cg01701286	3.26453
cg01704474	0.203412
cg01704534	1.82796
cg01704924	2.45202
cg01708150	-3.66912
cg01708273	7.40005
cg01709977	1.73288
cg01710649	5.28235
cg01710852	-3.59322
cg01712059	-1.91287
cg01712686	5.05725
cg01714466	0.914787
cg01715266	2.80749
cg01715455	5.57604
cg01715551	1.27503
cg01716224	4.15098
cg01716975	2.86876
cg01717446	5.93453
cg01718116	7.2716
cg01718447	5.00826
[truncated: 26,566 more rows]

## Sheet: 061
probe_id	median_change
cg00000321	2.21298
cg00001099	1.62356
cg00001364	-0.668078
cg00001520	-1.25307
cg00001583	7.57231
cg00002224	-4.5902
cg00002593	-2.28884
cg00002934	6.096
cg00004996	5.38009
cg00005112	-1.09477
cg00006081	4.35069
cg00006397	-3.79503
cg00008036	7.34654
cg00008446	1.73062
cg00010742	3.51133
cg00011482	5.96519
cg00011740	1.95517
cg00012692	4.09993
cg00012701	3.33074
cg00012992	7.86862
cg00014112	0.622196
cg00014203	6.10688
cg00014830	2.84254
cg00014998	5.63866
cg00015189	-1.22764
cg00018024	4.4504
cg00018128	6.77043
cg00018845	3.9017
cg00021325	-3.76718
cg00022054	-0.42652
cg00023024	-3.78196
cg00023154	0.134084
cg00023185	6.46283
cg00025138	3.7557
cg00025647	5.92387
cg00025877	-1.01083
cg00027083	10.7561
cg00028013	2.85025
cg00028211	4.12868
cg00028487	0.320298
cg00030420	1.35094
cg00030422	7.02745
cg00031013	5.59221
cg00031165	5.37708
cg00031187	3.39522
cg00031256	4.28113
cg00031722	-1.18414
cg00031779	1.52256
cg00032912	5.83317
cg00033666	4.82811
cg00034076	7.53475
cg00035636	1.80298
cg00036299	0.196874
cg00037441	3.88554
cg00039129	-0.748829
cg00039176	-2.08277
cg00039441	6.61343
cg00040312	6.16903
cg00041666	-3.7491
cg00043095	6.94242
cg00043379	1.12931
cg00043510	5.93875
cg00043564	2.47922
cg00043788	6.74335
cg00044097	-1.54225
cg00044245	5.40795
cg00044665	-2.97366
cg00044796	3.69219
cg00045275	-1.9706
cg00045607	-1.83172
cg00045753	-0.239547
cg00046499	7.35729
cg00047287	-1.34559
cg00048370	-2.32341
cg00048832	0.205863
cg00049047	6.40311
cg00049664	3.59634
cg00049729	-0.794617
cg00049960	-0.414571
cg00051179	0.0667907
cg00052932	-3.23089
cg00053261	-0.0950834
cg00053927	-5.30466
cg00054525	2.68662
cg00055617	-0.269045
cg00055679	7.08092
cg00055726	-5.20499
cg00056280	3.45203
cg00056578	-1.60591
cg00056676	-0.0859172
cg00057324	-1.12936
cg00057393	3.53877
cg00059225	5.37867
cg00060304	4.07557
cg00060320	3.25385
cg00060866	-2.03674
cg00061145	0.690267
cg00061575	-0.318411
cg00063144	-2.62258
cg00063174	5.06819
cg00064051	-2.81067
cg00064154	4.73609
cg00064261	1.02117
cg00065261	-2.31883
cg00065726	7.55845
cg00065935	0.359924
cg00065957	1.52001
cg00068745	-4.79391
cg00068810	-0.274907
cg00070383	3.99613
cg00071887	2.34888
cg00073780	-2.81536
cg00073837	8.56716
cg00074145	5.12873
cg00074174	5.94691
cg00075967	6.25602
cg00076307	3.24687
cg00077017	4.79168
cg00077104	0.269474
cg00077665	-2.39041
cg00078085	-0.931622
cg00078348	-3.7527
cg00079023	0.416123
cg00079219	4.64592
cg00081270	6.52127
cg00082664	4.73402
cg00082713	4.12601
cg00082770	0.749744
cg00082939	6.09415
cg00083046	7.02079
cg00083616	-2.85414
cg00084432	-3.66781
cg00085061	-1.43998
cg00085123	2.83392
cg00087368	2.17006
cg00087799	-2.09341
cg00088130	3.46703
cg00088183	4.32274
cg00089091	5.31867
cg00089486	3.10247
cg00090800	4.85006
cg00091783	-1.7931
cg00095523	3.06394
cg00095859	-1.8815
cg00096536	3.26901
cg00097088	-1.22603
cg00097146	6.50066
cg00097228	3.43913
cg00097357	-1.73283
cg00097432	-4.29561
cg00099240	2.96423
cg00099393	-4.50638
cg00099427	3.6236
cg00099976	5.58544
cg00100399	3.48195
cg00102033	2.26814
cg00104086	4.00323
cg00105415	1.4071
cg00105512	3.36695
cg00105628	5.04047
cg00106345	6.32104
cg00107187	4.16073
cg00107488	-0.363859
cg00107606	4.19902
cg00107772	4.3399
cg00109356	4.9192
cg00112685	-2.32631
cg00112780	1.50926
cg00113051	-1.77872
cg00113363	-2.12926
cg00116113	-0.898683
cg00118229	2.08637
cg00118317	2.69933
cg00118712	-1.58652
cg00119073	3.16489
cg00119181	5.70444
cg00119279	4.88906
cg00121533	-3.82196
cg00123055	5.45121
cg00123104	4.35784
cg00124684	-6.01908
cg00125300	-4.50448
cg00126148	-0.0270915
cg00126261	5.17603
cg00126320	1.91779
cg00126638	2.92792
cg00127167	3.35877
cg00127505	2.01513
cg00127545	-2.11147
cg00128695	1.87249
cg00128702	1.55356
cg00128877	4.83593
cg00129563	2.36202
cg00130039	2.38765
cg00131983	1.14831
cg00134295	-4.28709
cg00134645	2.40091
cg00134776	5.23533
cg00135497	1.82894
cg00136968	-5.72038
cg00138101	3.00755
cg00138641	0.824525
cg00139037	3.51591
cg00141548	4.51296
cg00142072	2.61231
cg00142150	-4.04729
cg00142482	-0.982576
cg00143249	3.81485
cg00143376	-1.17816
cg00143998	2.64661
cg00144414	-0.585654
cg00144550	-0.902052
cg00145253	4.81495
cg00145958	-0.0186496
cg00146645	2.35349
cg00146676	2.13815
cg00146919	1.9414
cg00151250	2.56316
cg00151768	2.6226
cg00152322	2.13686
cg00152946	3.59031
cg00153110	4.12402
cg00154888	-1.22391
cg00155351	-2.82004
cg00155526	5.39539
cg00155879	3.59467
cg00157796	10.5553
cg00159370	8.31171
cg00160619	-2.64794
cg00161955	-4.87705
cg00164038	-1.18891
cg00164078	-1.24106
cg00164235	3.82521
cg00164406	0.857542
cg00166981	-0.73218
cg00167491	3.74804
cg00169617	-2.32014
cg00170236	-2.03614
cg00173623	9.83285
cg00174500	-3.13644
cg00176709	2.58486
cg00177388	5.39131
cg00177496	-0.972254
cg00177698	-4.87413
cg00177797	1.93104
cg00179070	-1.70331
cg00179906	1.62433
cg00181125	3.27693
cg00181439	4.28155
cg00181834	6.33372
cg00181968	1.38143
cg00182639	2.5376
cg00183186	5.71418
cg00183647	3.44288
cg00183684	5.31639
cg00184376	4.46339
cg00186815	-0.360137
cg00187635	-4.17656
cg00189136	-3.58524
cg00189457	1.78641
cg00190330	5.25289
cg00192031	3.02646
cg00192297	3.46873
cg00193021	5.91491
cg00193200	6.59529
cg00193283	-2.86341
cg00193963	1.70979
cg00196414	5.38969
cg00196451	1.09198
cg00196671	1.97563
cg00196827	3.83903
cg00197495	-2.44616
cg00197517	4.20488
cg00198603	0.69313
cg00200734	6.81865
cg00201234	2.51424
cg00201445	2.94768
cg00203124	4.43667
cg00203284	5.66584
cg00203913	2.19321
cg00204390	1.59547
cg00204465	1.058
cg00206168	-0.633778
cg00207856	-1.26335
cg00207947	-1.97968
cg00208830	0.613805
cg00209038	3.942
cg00211208	-7.02547
cg00211630	5.2324
cg00211661	-5.09894
cg00213301	3.70207
cg00213479	2.29357
cg00215432	6.30844
cg00215587	-3.73665
cg00216044	1.39823
cg00216138	3.11947
cg00217298	0.873355
cg00217795	-4.76159
cg00218103	-2.53864
cg00218620	2.97256
cg00219169	-1.77537
cg00219833	4.27303
cg00220162	1.69392
cg00220661	-2.9845
cg00221012	-1.92603
cg00221070	3.30577
cg00222341	4.3586
cg00223593	2.44604
cg00224202	2.15499
cg00225765	0.331364
cg00226849	-5.19353
cg00228984	-3.22487
cg00231728	3.80759
cg00233420	-1.84624
cg00234998	0.114868
cg00235260	-0.346505
cg00235367	6.27551
cg00235442	-2.73439
cg00235933	1.54027
cg00236832	1.71762
cg00236919	1.85979
cg00237876	-5.07541
cg00239835	-1.97113
cg00240195	4.32374
cg00240432	2.99843
cg00240653	-0.0675085
cg00240880	-1.52553
cg00242627	3.2655
cg00243313	5.65683
cg00244040	3.55694
cg00245538	2.03859
cg00246386	6.29572
cg00247489	2.85093
cg00247557	6.16141
cg00247571	7.78695
cg00247587	-3.72495
cg00249264	2.04206
cg00250430	6.17123
cg00250988	6.33053
cg00251610	2.00653
cg00252615	3.37044
cg00254306	1.78983
cg00254681	2.80651
cg00255099	-1.23014
cg00255368	6.18606
cg00255821	8.14219
cg00256076	4.60418
cg00256923	7.53002
cg00258081	-1.78704
cg00258597	2.01579
cg00259345	-1.05331
cg00260802	5.91417
cg00262776	4.25609
cg00264591	6.03462
cg00265022	-3.80736
cg00266009	3.95335
cg00266064	0.420064
cg00267839	-0.25825
cg00268019	1.57522
cg00268953	1.66242
cg00270625	-2.9482
cg00272009	-2.5461
cg00272200	4.19726
cg00273449	2.81484
cg00273464	-0.927712
cg00274691	0.29655
cg00275686	2.00396
cg00277690	-3.06495
cg00278131	-1.73036
cg00278329	-2.34654
cg00280345	-0.579742
cg00280812	-4.06534
cg00281467	-2.26116
cg00286878	1.29693
cg00287016	0.0517139
cg00287312	1.89495
cg00287829	0.778132
cg00289254	-2.38355
cg00290086	4.37087
cg00290607	-4.67303
cg00292662	-2.83401
cg00292701	2.7839
cg00294534	-3.88886
cg00294552	-3.64516
cg00295572	6.61977
cg00295794	8.7775
cg00297048	3.5557
cg00297721	2.54538
cg00298065	4.90161
cg00298324	6.55791
cg00299047	1.54603
cg00299511	-0.0730004
cg00299972	4.55476
cg00300750	4.15575
cg00301159	4.34676
cg00303183	5.60187
cg00305797	-2.1366
cg00306909	5.06733
cg00307066	4.22641
cg00308984	-1.74597
cg00310523	-4.7029
cg00310968	3.01159
cg00311113	4.83081
cg00311654	1.41398
cg00312921	6.78793
cg00313401	1.74197
cg00313872	0.93739
cg00314622	-1.49464
cg00315391	2.47592
cg00316222	-0.0545178
cg00316939	2.6869
cg00317728	2.73882
cg00318631	2.24278
cg00318947	0.92201
cg00319168	5.25945
cg00319655	7.2165
cg00319912	3.19325
cg00322486	1.42197
cg00325599	3.31814
cg00326131	0.933682
cg00326902	-0.678709
cg00327524	1.83516
cg00328051	4.58107
cg00329154	4.4325
cg00329270	2.73758
cg00332153	2.37054
cg00332212	6.43646
cg00332850	-1.56014
cg00332937	6.9591
cg00333512	8.49817
cg00333824	5.24302
cg00334063	7.32666
cg00334798	1.19574
cg00334821	-1.02707
cg00336150	0.069767
cg00337466	-2.79457
cg00337916	3.85179
cg00339682	5.9898
cg00343092	-2.43667
cg00344380	-0.119083
cg00344517	2.2236
cg00345862	1.94341
cg00346205	-6.25433
cg00347369	0.973016
cg00347563	2.16585
cg00347677	4.86094
cg00348579	2.70531
cg00349776	-0.236377
cg00350003	8.25607
cg00350199	-3.63047
cg00350448	-3.03234
cg00351635	-2.0629
cg00352872	-3.31395
cg00353773	5.9185
cg00354690	2.17117
cg00355212	3.77646
cg00355281	3.24709
cg00355325	-0.935755
cg00355389	3.421
cg00355992	3.67058
cg00356694	-5.78275
cg00357221	-3.40098
cg00357958	-4.11495
cg00357971	-3.6597
cg00358220	1.79752
cg00358611	3.76239
cg00360414	1.24651
cg00360600	2.7468
cg00364287	-5.90891
cg00365692	-0.710616
cg00365800	4.45304
cg00366685	-3.93935
cg00366850	1.3984
cg00366917	5.55124
cg00367497	4.81335
cg00369658	3.68153
cg00370229	6.55699
cg00370414	2.54903
cg00371829	-2.4358
cg00372375	1.41369
cg00372774	-4.66336
cg00373499	4.70434
cg00374377	-0.235115
cg00374672	-4.59273
cg00375146	-2.16006
cg00375608	-5.76502
cg00376022	6.48506
cg00376537	-2.32556
cg00376544	0.89754
cg00376910	-4.92707
cg00376979	-1.94283
cg00377133	0.0951368
cg00378029	-4.73447
cg00378510	5.16588
cg00379648	4.95232
cg00381411	4.36884
cg00381622	0.603285
cg00384539	4.77337
cg00386456	-3.3888
cg00388556	1.1774
cg00393825	-0.357871
cg00397635	0.664489
cg00397673	4.98388
cg00398510	1.89824
cg00398764	1.2029
cg00401091	1.99658
cg00401972	-2.37188
cg00402417	2.60985
cg00402533	1.6715
cg00404641	2.18093
cg00405152	-2.10959
cg00405198	0.64579
cg00405554	1.25228
cg00409049	-0.639547
cg00409576	3.97085
cg00410370	1.31147
cg00410753	-1.97366
cg00413544	4.47463
cg00414166	-0.937484
cg00414292	2.45133
cg00414384	3.65561
cg00414898	8.75031
cg00415263	10.582
cg00415971	-2.91484
cg00418282	3.29059
cg00421612	-0.707349
cg00421624	-4.42555
cg00423030	-7.6465
cg00423153	2.546
cg00423598	-3.64133
cg00424800	3.16627
cg00425710	3.7473
cg00425817	-1.07635
cg00425918	1.3269
cg00427604	1.8633
cg00429862	-0.709895
cg00430080	1.48997
cg00430155	-4.84807
cg00431187	6.32526
cg00431874	2.48298
cg00431895	0.419018
cg00433861	3.34544
cg00434010	5.97472
cg00434573	5.0277
cg00435606	0.50874
cg00436476	3.21579
cg00438026	-3.18058
cg00438616	-3.34364
cg00440538	0.456425
cg00443971	0.428827
cg00444059	0.318475
cg00446123	-1.0731
cg00448707	2.81987
cg00448814	2.39357
cg00449767	4.13254
cg00450571	0.109787
cg00450784	5.56716
cg00453817	3.61163
cg00454132	10.6767
cg00454274	-2.83113
cg00454577	3.7704
cg00454770	2.84032
cg00455327	2.42111
cg00455424	6.37363
cg00455450	4.57288
cg00457165	-1.27582
cg00457913	-2.04481
cg00458317	-0.306222
cg00458965	0.579952
cg00459623	9.15139
cg00460235	0.423926
cg00462168	5.42757
cg00462525	7.45979
cg00463782	-2.54948
cg00464519	1.87288
cg00465975	-2.36272
cg00466334	4.84701
cg00466425	-3.07966
cg00467600	0.369814
cg00468400	0.954
cg00469856	2.76554
cg00472801	2.82562
cg00474465	0.928861
cg00474850	-4.47031
cg00479240	5.29485
cg00480161	-2.28977
cg00480381	-3.01134
cg00480850	-1.9057
cg00481350	4.77048
cg00481457	1.38466
cg00481644	6.57835
cg00482232	-0.256339
cg00486340	6.43909
cg00486564	0.408949
cg00487870	2.60802
cg00487984	0.938365
cg00490421	0.0304169
cg00490583	-0.646148
cg00493422	-5.43602
cg00495775	6.08728
cg00496025	3.36876
cg00498604	6.13893
cg00498772	2.96541
cg00499475	5.55228
cg00499700	4.37015
cg00499822	3.74521
cg00500498	3.79594
cg00500522	4.11751
cg00500789	1.35487
cg00501869	-4.13544
cg00502190	1.4821
cg00503302	5.84596
cg00503383	5.66667
cg00504902	5.4196
cg00505045	0.795285
cg00505093	-5.92483
cg00506913	0.737284
cg00507008	3.55445
cg00507227	1.94207
cg00508975	2.58728
cg00509108	9.92825
cg00510111	1.69185
cg00510870	1.5781
cg00511334	-2.54802
cg00511596	2.19323
cg00512279	2.82041
cg00512726	2.29103
cg00513169	-3.02387
cg00513205	5.28248
cg00514473	7.59334
cg00515954	-2.7885
cg00516030	2.80721
cg00516067	3.69188
cg00516513	6.29125
cg00516966	-1.20711
cg00517787	3.50635
cg00518386	1.89915
cg00519069	-4.93881
cg00519104	1.26092
cg00519397	-0.579057
cg00520380	0.0421353
cg00524310	8.08146
cg00525681	3.04142
cg00525823	3.13476
cg00527825	1.97634
cg00528572	3.27054
cg00528638	0.679178
cg00529256	2.22763
cg00530925	8.49734
cg00531748	-3.24876
cg00531806	3.42491
cg00532802	-2.21533
cg00534240	0.527312
cg00534655	-0.033918
cg00536532	-0.123971
cg00538229	4.54247
cg00538458	-4.5941
cg00542351	-1.00456
cg00542604	0.206214
cg00543751	-4.63255
cg00543839	1.83633
cg00544449	4.96924
cg00545487	-0.217754
cg00546147	-2.51139
cg00547215	4.14512
cg00547441	4.0555
cg00547727	-1.14847
cg00548708	3.15196
cg00550040	-1.54479
cg00551345	1.7287
cg00551389	2.68338
cg00551910	-0.630497
cg00553527	-5.12301
cg00554173	-0.727513
cg00554453	2.12711
cg00554810	1.59775
cg00556112	1.47229
cg00558219	4.47606
cg00558804	-0.216585
cg00560277	6.46395
cg00560531	-1.51452
cg00560793	5.70626
cg00562243	0.705026
cg00562504	-1.90722
cg00562553	5.97633
cg00564163	5.66017
cg00565348	1.53475
cg00565688	6.8276
cg00566759	1.08689
cg00567696	1.82335
cg00567703	7.63512
cg00569447	8.09478
cg00570269	3.43297
cg00572387	-4.14305
cg00572586	-5.63517
cg00573857	2.09383
cg00575744	-5.94315
cg00575791	0.367993
cg00576435	5.39684
cg00577182	4.72614
cg00577560	-2.24929
cg00578032	6.38461
cg00578220	-1.73491
cg00578304	-5.29747
cg00578885	0.108137
cg00578917	9.8458
cg00579292	0.388467
cg00580047	4.79628
cg00580715	-0.607597
cg00580978	1.81681
cg00581063	4.13203
cg00582316	2.38009
cg00584422	3.96169
cg00586817	6.95169
cg00587009	2.34329
cg00587115	0.673341
cg00589371	8.58055
cg00589850	-5.10082
cg00590029	1.68965
cg00590039	-2.74718
cg00590260	-1.28979
cg00590639	3.63154
cg00591333	-4.10647
cg00593536	-1.08904
cg00594011	6.99858
cg00595237	1.1647
cg00597076	1.34464
cg00597687	5.96994
cg00597801	2.58834
cg00597876	5.11138
cg00599726	2.8899
cg00599770	1.61423
cg00600454	5.31326
cg00600465	-4.59671
cg00601751	0.0680963
cg00603059	3.10496
cg00605063	6.19334
cg00606642	0.302822
cg00606880	3.09342
cg00606989	0.126106
cg00607051	-2.61608
cg00608008	4.46273
cg00609731	2.58082
cg00610310	-5.54649
cg00610692	-0.257809
cg00612225	0.275438
cg00613224	-3.22407
cg00613752	6.05623
cg00614392	3.92153
cg00616129	6.85749
cg00616687	3.44851
cg00619976	-5.15051
cg00620190	4.69586
cg00621913	4.60651
cg00622595	3.30246
cg00624418	-2.96689
cg00624617	-0.247047
cg00625776	2.5539
cg00626110	7.66128
cg00628228	0.40599
cg00629427	3.27776
cg00630724	3.92619
cg00631797	3.29412
cg00632306	4.18236
cg00633062	-5.76165
cg00635996	1.89777
cg00636194	-0.919559
cg00636809	-0.703912
cg00639517	-1.62791
cg00639837	1.29932
cg00641409	0.646134
cg00641873	1.85229
cg00642359	2.68738
cg00642494	3.37787
cg00643829	-2.45582
cg00644554	-0.0521204
cg00644823	0.462383
cg00646241	-3.59258
cg00646731	1.39745
cg00647046	-3.93051
cg00647063	2.63544
cg00647233	-0.43086
cg00647317	-3.70123
cg00650176	5.91017
cg00650641	0.551961
cg00650911	-4.63226
cg00652200	1.28817
cg00652657	3.30344
cg00654888	4.94671
cg00655203	1.61518
cg00658082	4.19366
cg00658626	4.30451
cg00659919	-3.85024
cg00659931	-2.1174
cg00661970	5.22319
cg00663077	6.02217
cg00663972	3.93016
cg00664609	-2.97623
cg00666105	-2.03784
cg00667647	5.3895
cg00667751	5.97025
cg00668303	1.38365
cg00668638	0.28806
cg00671386	-1.85389
cg00673059	-3.00268
cg00673251	3.93643
cg00673286	4.18526
cg00673365	4.46727
cg00673985	3.78575
cg00674004	1.65496
cg00674706	5.68065
cg00675037	-0.473666
cg00675156	-1.21497
cg00675891	-6.50564
cg00678236	-3.08083
cg00680696	1.45265
cg00682038	-4.27504
cg00682734	1.38691
cg00683788	-1.07806
cg00683895	2.09912
cg00684125	6.04053
cg00684776	2.9796
cg00685014	-4.14571
cg00685614	-7.92376
cg00685976	-2.85049
cg00686780	2.17818
cg00687252	7.02553
cg00687551	3.83179
cg00688447	4.72493
cg00688962	4.59188
cg00689340	5.31233
cg00689492	-0.956956
cg00689580	0.807124
cg00689612	2.60467
cg00689651	5.99623
cg00690148	2.18303
cg00690402	3.4861
cg00692611	4.49754
cg00694520	-3.96826
cg00695799	-4.49931
cg00695955	-6.09317
cg00696269	1.25843
cg00696973	7.57442
cg00697440	-3.7678
cg00697672	-5.72933
cg00697916	3.26646
cg00698413	-3.5991
cg00698535	1.14697
cg00698685	5.75881
cg00698688	-4.69831
cg00699934	2.56082
cg00699945	6.90204
cg00700485	3.3045
cg00700969	2.27937
cg00701692	2.16069
cg00701706	1.45289
cg00701946	-4.33688
cg00702008	1.85431
cg00702126	-3.41198
cg00702988	5.32273
cg00704554	-1.73976
cg00705280	4.34609
cg00705638	4.32445
cg00705808	1.22919
cg00705992	5.30194
cg00706282	0.56752
cg00708598	2.59121
cg00708678	2.89062
cg00709171	-2.52867
cg00711072	3.70388
cg00711496	-3.43754
cg00712841	2.02755
cg00712857	1.28889
cg00712943	0.0393361
cg00713939	-2.06257
cg00714184	0.179169
cg00714377	-4.56654
cg00714725	9.36076
cg00716470	6.13239
cg00719626	-5.06699
cg00720629	1.81944
cg00721530	5.87741
cg00722300	-1.57549
cg00723994	1.66747
cg00727630	0.474711
cg00729133	-4.65038
cg00729894	1.05019
cg00729984	1.62141
cg00731494	2.42988
cg00733728	1.6829
cg00733780	4.53657
cg00735267	2.9506
cg00735667	12.5465
cg00735962	0.828353
cg00736523	5.54034
cg00737571	6.39391
cg00739778	-7.13624
cg00740861	0.58969
cg00741609	5.94558
cg00741900	4.63381
cg00743041	3.63393
cg00743094	1.74979
cg00743325	3.67036
cg00744656	2.18576
cg00745725	5.22125
cg00747619	5.15608
cg00747944	1.48499
cg00748092	-1.49715
cg00748373	5.98121
cg00748599	1.44088
cg00748821	0.177139
cg00748875	2.98038
cg00751332	5.96084
cg00751446	2.32759
cg00751586	5.03769
cg00753846	-0.198703
cg00761968	1.57431
cg00761985	4.17547
cg00762160	3.99082
cg00762613	1.52559
cg00762623	3.02913
cg00764612	-3.90858
cg00765128	0.841069
cg00765312	3.98906
cg00765655	0.473816
cg00766220	4.275
cg00766845	3.73635
cg00767503	-0.237344
cg00767581	5.16204
cg00768409	1.63832
cg00768993	6.49752
cg00770998	4.2762
cg00771553	0.351393
cg00772000	1.65302
cg00774005	-0.691685
cg00774077	-3.83854
cg00774102	-2.76004
cg00775425	-4.88055
cg00777162	2.3959
cg00777198	-5.33735
cg00777689	1.51842
cg00779065	5.44367
cg00780805	-0.16764
cg00780845	3.41329
cg00782355	-1.8974
cg00782811	-2.10077
cg00784759	-0.152041
cg00787022	1.30631
cg00787180	-3.74504
cg00787537	0.883531
cg00788362	0.156821
cg00788864	-0.0563452
cg00789528	0.330641
cg00790020	3.50995
cg00790098	5.9143
cg00791253	-0.888491
cg00792849	-0.0396439
cg00793280	8.57423
cg00794911	-1.80941
cg00795024	2.82309
cg00795248	5.70278
cg00795825	-3.53224
cg00795927	-1.88636
cg00796424	3.64703
cg00801636	-1.65042
cg00802728	9.52231
cg00804078	-4.87377
cg00804628	1.40495
cg00805360	-2.02075
cg00805619	-4.4856
cg00806239	-6.04631
cg00807464	-6.27782
cg00807586	5.67793
cg00807959	4.21997
cg00810161	-3.0397
cg00812799	2.41319
cg00814752	2.55025
cg00815593	-2.47846
cg00816177	-2.87226
cg00817396	2.0162
cg00818336	-0.125706
cg00820718	1.9186
cg00821341	2.41262
cg00822399	1.75856
cg00822495	4.32826
cg00822840	6.70921
cg00822970	1.55274
cg00824141	8.99063
cg00825734	-4.849
cg00827989	7.64136
cg00828709	-3.02517
cg00829961	6.29814
cg00830029	-2.17999
cg00830087	3.33509
cg00830285	4.28009
cg00830735	-1.93737
cg00831247	-1.90552
cg00831735	-2.7104
cg00835193	4.81284
cg00835825	-0.297726
cg00836482	1.2059
cg00837103	3.21259
cg00838874	0.871631
cg00838919	4.90143
cg00840370	1.20017
cg00840597	-4.5496
cg00841988	-2.99263
cg00842549	2.9577
cg00844439	0.94698
cg00845557	0.176822
cg00845742	-0.245637
cg00846036	-0.93804
cg00848167	5.49557
cg00848283	-1.71539
cg00848374	-4.17937
cg00848997	-4.41515
cg00849183	3.20024
cg00849610	2.62875
cg00850109	2.95147
cg00852398	3.2396
cg00852573	7.7754
cg00852595	-3.95845
cg00854817	3.6185
cg00855466	-4.59905
cg00860379	4.32523
cg00860641	-3.04813
cg00861772	-0.43182
cg00862116	3.68245
cg00862588	-4.32236
cg00862894	2.36629
cg00864171	-1.47394
cg00865356	7.05781
cg00865849	6.47114
cg00866556	2.97537
cg00869039	3.33047
cg00870179	0.720589
cg00871487	5.23058
cg00873050	-2.48605
cg00873648	3.7664
cg00875272	5.46449
cg00875511	4.95552
cg00875983	-1.5112
cg00877329	0.767992
cg00880018	7.12649
cg00880741	0.390572
cg00881552	1.62537
cg00881585	5.53989
cg00881696	-3.8977
cg00882235	1.16398
cg00883323	1.81051
cg00884040	10.1048
cg00884093	11.3792
cg00884221	4.00864
cg00884731	9.89007
cg00886554	0.609392
cg00886598	0.289967
cg00886996	0.256736
cg00887814	1.61345
cg00888162	2.31779
cg00888479	-1.06097
cg00890257	4.76009
cg00890774	1.34956
cg00890840	2.68636
cg00893471	8.59137
cg00896182	4.31275
cg00896540	4.95299
cg00899400	3.84585
cg00899907	-2.3544
cg00900628	-1.35877
cg00900946	4.44617
cg00900966	-3.70433
cg00901765	1.60011
cg00902636	2.14535
cg00903099	4.26168
cg00904122	0.34972
cg00904483	-0.320145
cg00904966	-3.60048
cg00905220	-1.34819
cg00905936	4.2345
cg00906105	-1.55464
cg00906130	11.1101
cg00906973	1.44786
cg00907732	3.667
cg00907843	1.42212
cg00909401	-2.03384
cg00909646	6.78335
cg00909806	3.11513
cg00910015	-5.18493
cg00910518	1.90948
cg00911370	-1.97291
cg00911794	2.41306
cg00912625	5.76616
cg00912926	-3.15595
cg00913949	6.85634
cg00914726	4.83256
cg00916199	4.74935
cg00917156	2.06918
cg00919016	1.17304
cg00919055	2.0836
cg00921266	0.0112259
cg00922363	-3.00893
cg00922748	-3.49633
cg00924004	3.8703
cg00924017	3.63389
cg00925722	-1.51604
cg00926285	-0.419824
cg00927495	1.55379
cg00927554	5.02658
cg00927594	4.55698
cg00928167	5.34409
cg00928397	6.33082
cg00929606	2.05316
cg00929855	3.29553
cg00930281	2.3933
cg00930833	6.11651
cg00930873	5.88839
cg00933210	1.65184
cg00934864	5.50235
cg00934997	1.3473
cg00937175	4.10346
cg00937271	-0.429002
cg00937681	2.99836
cg00938429	-0.54971
cg00938658	5.15737
cg00939460	4.41273
cg00939495	2.80369
cg00941050	-1.61756
cg00941258	3.48078
cg00941595	-0.761752
cg00943186	0.472411
cg00944193	1.44219
cg00944227	-1.59305
cg00944421	3.74409
cg00945234	2.8334
cg00947599	-4.51274
cg00947782	5.40537
cg00948275	4.49601
cg00949753	4.78132
cg00950265	5.41808
cg00950958	3.52021
cg00951204	2.60573
cg00952322	-4.27611
cg00953154	3.94806
cg00953480	6.27778
cg00955482	4.26332
cg00955780	2.19204
cg00955867	-2.17223
cg00956199	6.1505
cg00956459	-1.87991
cg00958334	1.57263
cg00958781	5.96185
cg00959309	2.7312
cg00960395	1.46595
cg00961792	-1.3573
cg00961866	1.60957
cg00962913	2.93492
cg00963169	7.65644
cg00964997	6.19023
cg00966255	1.67111
cg00966405	-1.14649
cg00967637	-0.912421
cg00967884	3.10158
cg00968423	-0.043438
cg00968538	-1.92313
cg00969405	4.60585
cg00970313	8.44659
cg00970361	3.64048
cg00971789	3.46416
cg00974941	5.49781
cg00976080	-2.64939
cg00978102	-2.2657
cg00978584	-0.739302
cg00978814	-1.45538
cg00979223	-0.281931
cg00980772	3.30697
cg00980978	4.80208
cg00983520	-1.00166
cg00983583	0.90042
cg00983899	-3.06389
cg00985729	2.46991
cg00987015	-4.30491
cg00988247	3.20479
cg00989492	0.168058
cg00989765	2.5985
cg00989853	7.52026
cg00990613	4.333
cg00991875	2.60695
cg00992385	3.01794
cg00992850	3.18101
cg00994643	4.06404
cg00995253	-7.44752
cg00995520	4.43821
cg00997280	4.26049
cg00998124	-1.25664
cg00998372	1.48435
cg00998451	1.06932
cg00998539	-3.14996
cg00998782	-3.3754
cg01002264	-4.09602
cg01002284	-2.35379
cg01002381	1.92959
cg01003448	5.43989
cg01003666	1.21671
cg01003959	-1.85409
cg01005968	4.44812
cg01006126	-2.65878
cg01007305	4.73815
cg01007828	3.72866
cg01008256	-6.70137
cg01009664	5.77815
cg01010839	-1.34646
cg01011453	-0.442643
cg01012005	4.36654
cg01012089	1.91268
cg01012330	3.4029
cg01014615	7.04132
cg01017349	-1.21715
cg01019756	-4.75755
cg01020484	2.7607
cg01020744	0.180789
cg01020801	0.764328
cg01021952	-2.31049
cg01022219	4.96832
cg01022370	1.40126
cg01022670	-6.08181
cg01023759	-1.70537
cg01023787	-3.69428
cg01024168	5.88749
cg01024247	-4.38351
cg01025233	5.0301
cg01026383	-1.53041
cg01029627	2.97676
cg01029638	-0.360473
cg01030121	6.70377
cg01031101	3.77063
cg01031441	2.70415
cg01032200	-3.06504
cg01034217	2.91361
cg01035160	2.41339
cg01035170	0.215559
cg01035238	-0.260709
cg01036164	1.98606
cg01036205	-3.45018
cg01036409	3.53667
cg01036779	-0.773849
cg01038640	1.66217
cg01041449	-1.14971
cg01042246	4.7305
cg01043119	0.946371
cg01043845	4.26096
cg01044961	2.20569
cg01045118	0.120686
cg01045626	0.924476
cg01045635	-3.00866
cg01046026	-0.812455
cg01046186	0.654507
cg01047586	5.36426
cg01047631	1.09457
cg01047748	-2.92711
cg01048107	3.90115
cg01048749	0.415884
cg01049455	1.36489
cg01049530	8.70072
cg01049678	-0.0727854
cg01049813	0.979856
cg01050736	-2.03762
cg01050885	5.36594
cg01051195	0.321861
cg01051200	0.390852
cg01052879	-0.631222
cg01053087	6.02117
cg01053260	2.83712
cg01054755	10.9039
cg01059743	3.88536
cg01060059	-3.06198
cg01060861	8.65698
cg01061424	-1.67358
cg01062109	-3.1878
cg01062247	-3.70992
cg01062834	5.71828
cg01064683	9.88242
cg01064749	3.72837
cg01068601	-3.57044
cg01069159	1.99957
cg01070854	5.37798
cg01071770	-4.20577
cg01074409	6.02088
cg01074584	3.77099
cg01074657	1.33129
cg01076459	-3.38714
cg01076971	-2.90027
cg01077764	3.51836
cg01077915	-5.20677
cg01078197	5.51368
cg01078434	-2.03476
cg01078824	3.80794
cg01078989	4.6256
cg01080924	-5.34208
cg01081346	-1.51901
cg01082512	0.934358
cg01083050	3.658
cg01084386	2.8421
cg01084566	1.73483
cg01084722	-0.359904
cg01084740	1.2425
cg01085224	1.61442
cg01085362	2.1038
cg01085454	3.12269
cg01085837	4.98369
cg01086446	1.04829
cg01087008	1.08921
cg01087881	-3.53051
cg01088382	2.52132
cg01088410	1.26627
cg01089834	3.92991
cg01089914	6.69694
cg01090089	2.72937
cg01092293	1.72471
cg01094121	2.56566
cg01096398	8.3708
cg01097881	3.7503
cg01099031	2.12745
cg01101400	0.431001
cg01101742	4.34568
cg01102073	4.57144
cg01102120	1.88232
cg01104047	3.37841
cg01105494	3.00346
cg01106926	4.98538
cg01107142	5.32918
cg01107874	5.04804
cg01110618	-3.4503
cg01110759	3.95801
cg01112401	5.07512
cg01114937	7.22568
cg01120132	-1.73758
cg01121712	4.28339
cg01122302	5.60697
cg01122415	-4.04608
cg01122672	5.6582
cg01123334	5.88933
cg01124420	-1.208
cg01128044	-1.01601
cg01128482	5.63462
cg01128566	7.90082
cg01129459	2.83586
cg01129966	1.61414
cg01130364	0.207346
cg01132696	1.20506
cg01133053	-2.99239
cg01135754	3.12662
cg01135780	8.49083
cg01137401	4.4354
cg01138020	-0.479635
cg01138867	4.42948
cg01138981	1.69327
cg01140515	8.55857
cg01141339	3.702
cg01141459	-1.48042
cg01141838	2.95372
cg01141940	5.44351
cg01142302	-1.16672
cg01142475	-0.673491
cg01142596	2.5617
cg01144286	1.06341
cg01144693	4.04222
cg01145054	0.999577
cg01147192	3.15969
cg01147810	4.01502
cg01148127	-2.02475
cg01150270	5.28977
cg01150497	3.40669
cg01152019	6.37368
cg01152056	-2.54878
cg01153834	2.26946
cg01155194	-0.785627
cg01156295	-4.25996
cg01157280	-4.75702
cg01158072	0.634029
cg01158469	-2.81224
cg01158822	0.311782
cg01160882	3.98077
cg01163842	10.0541
cg01165776	3.68417
cg01168865	2.40982
cg01169021	4.47143
cg01170045	4.17682
cg01172082	-2.41351
cg01172183	6.47614
cg01172640	1.50951
cg01172682	3.45818
cg01172965	4.0656
cg01174140	-1.51974
cg01175020	5.88198
cg01176167	2.43977
cg01176363	2.92116
cg01176915	-2.18203
cg01177167	-0.553701
cg01177854	2.30631
cg01178040	-2.35372
cg01178680	8.50373
cg01180552	1.39674
cg01181009	4.45979
cg01181817	2.9655
cg01181929	2.04328
cg01182661	-1.76432
cg01182865	2.85149
cg01183017	6.53434
cg01183510	1.67557
cg01184271	3.65461
cg01184907	-1.65849
cg01185223	-5.57556
cg01186457	3.0913
cg01187505	5.43698
cg01187920	6.92219
cg01188753	2.72169
cg01189638	-2.72904
cg01190024	1.93801
cg01190330	-0.536096
cg01192040	1.36358
cg01192900	2.63086
cg01193690	4.44602
cg01195246	1.37298
cg01196322	1.53623
cg01196517	4.58624
cg01196531	3.2784
cg01196950	0.594425
cg01202296	-3.56001
cg01202666	5.97315
cg01204606	2.2785
cg01205124	-2.43622
cg01205241	-3.69509
cg01206071	1.26172
cg01207684	-7.90324
cg01207974	3.04697
cg01209635	-0.313199
cg01210325	-3.92405
cg01210520	0.309516
cg01210554	4.47426
cg01211283	-1.21262
cg01212089	-0.663335
cg01213381	6.33005
cg01215762	2.22634
cg01216370	4.09238
cg01218619	-4.48266
cg01220257	3.02612
cg01220564	-3.46746
cg01223086	4.33527
cg01224715	0.0985179
cg01225698	2.23774
cg01229506	-4.37952
cg01229860	4.45428
cg01230243	6.52939
cg01231735	5.72282
cg01231779	2.24447
cg01232552	-5.44345
cg01232726	-2.13103
cg01234133	-2.66807
cg01236063	6.24352
cg01237056	2.522
cg01239922	-5.17907
cg01239928	1.16586
cg01240369	-0.183666
cg01240433	1.61234
cg01240444	3.0315
cg01240599	-5.45997
cg01240795	3.8672
cg01241974	4.76438
cg01242354	-1.7309
cg01242576	-1.13279
cg01244006	2.29336
cg01244015	-2.36563
cg01244270	5.86732
cg01244342	-5.35039
cg01247522	3.16869
cg01247747	-5.45645
cg01247919	-5.31726
cg01248928	-4.64348
cg01249659	-0.525865
cg01251255	7.66447
cg01251360	2.27405
cg01251548	3.94075
cg01251603	0.105643
cg01254890	5.03447
cg01255417	2.82567
cg01256539	0.556756
cg01256674	5.69449
cg01256914	-0.834599
cg01257309	1.22588
cg01258751	3.32637
cg01259145	1.21179
cg01260146	2.53938
cg01261007	5.1844
cg01263292	7.41369
cg01263532	-1.93362
cg01263624	-1.31096
cg01263716	1.72664
cg01263942	-2.42499
cg01264106	-3.92311
cg01266853	-1.96692
cg01269597	2.16768
cg01270001	1.16909
cg01270100	1.2969
cg01270424	1.23011
cg01270444	-1.89136
cg01271034	-3.26136
cg01273232	2.96856
cg01273351	3.61946
cg01273354	-2.50267
cg01274753	-2.51451
cg01275297	2.79668
cg01276169	-2.18296
cg01277372	3.37619
cg01277438	0.823816
cg01278873	5.94922
cg01281285	5.57407
cg01281904	2.40511
cg01281911	3.37062
cg01283246	5.11797
cg01283300	3.61378
cg01284406	1.42387
cg01285706	-0.965244
cg01286685	3.82268
cg01287476	2.55319
cg01287936	4.73166
cg01287975	7.71394
cg01289194	-0.262451
cg01290009	-2.82491
cg01291715	3.12432
cg01292722	1.5886
cg01294263	0.499552
cg01294327	4.50071
cg01295203	7.01259
cg01296532	3.86452
cg01296763	1.27788
cg01297670	3.74643
cg01297756	0.943011
cg01298731	2.90344
cg01300866	-2.17048
cg01301319	1.9975
cg01303480	0.432866
cg01303723	7.55726
cg01304198	-2.33344
cg01304461	-2.24683
cg01305421	-4.99566
cg01305625	2.6387
cg01305981	5.9754
cg01306588	-2.18952
cg01306688	-4.25612
cg01307507	-0.642104
cg01307528	2.87312
cg01307730	0.264857
cg01308258	3.59661
cg01309141	-1.87666
cg01309665	5.46522
cg01309744	2.86369
cg01309870	1.60462
cg01310029	-3.16637
cg01311360	2.29717
cg01312194	2.25395
cg01314143	5.58543
cg01316516	-1.93122
cg01316659	-1.33257
cg01319593	-1.83579
cg01321500	-2.92635
cg01321962	-2.06227
cg01323049	1.01784
cg01323542	-2.31082
cg01324779	-4.85196
cg01325754	1.15574
cg01326836	7.33271
cg01327047	1.96487
cg01327395	0.112518
cg01332054	4.64039
cg01334682	2.64369
cg01336781	2.53929
cg01338084	-2.03217
cg01338924	4.18397
cg01340061	-2.10001
cg01340163	4.4645
cg01340542	8.28293
cg01342981	5.85065
cg01343363	-2.9887
cg01344171	5.2487
cg01344452	3.79612
cg01344644	0.0337152
cg01345315	7.25927
cg01348004	8.1258
cg01348086	-1.61302
cg01349478	-2.96209
cg01349853	0.640518
cg01349856	1.7924
cg01349933	-0.495449
cg01351032	-3.41749
cg01351072	-3.51604
cg01352090	-4.74171
cg01353946	-1.84318
cg01354088	6.0701
cg01354632	-3.61988
cg01355282	-5.92708
cg01355430	1.3826
cg01357429	4.06926
cg01357507	3.95012
cg01360054	0.36822
cg01360661	-1.42065
cg01361021	-4.89044
cg01361354	0.175286
cg01362243	4.34722
cg01364222	5.35852
cg01365152	-4.05625
cg01366416	-2.48711
cg01366419	4.82551
cg01366510	-4.43915
cg01368900	-6.86673
cg01370181	5.95497
cg01370643	3.66493
cg01371072	6.46157
cg01372694	-1.78277
cg01374870	-3.25045
cg01375262	-5.57233
cg01375574	2.67619
cg01377006	1.94735
cg01377128	-0.230135
cg01379240	5.10412
cg01381301	-2.76196
cg01381367	-4.04848
cg01381678	5.2398
cg01381846	1.80403
cg01383955	4.14416
cg01384143	6.78932
cg01384163	2.68246
cg01384488	6.31923
cg01385327	1.18947
cg01385367	3.42205
cg01386275	-0.638068
cg01386424	4.73528
cg01387102	4.99049
cg01387743	-2.54396
cg01388144	2.12179
cg01388649	3.61891
cg01390574	3.52714
cg01391437	-4.0763
cg01391662	12.0958
cg01392007	-4.40784
cg01392313	5.22778
cg01393632	4.81841
cg01393991	0.90905
cg01397139	3.27533
cg01397325	-0.075067
cg01397463	0.53341
cg01400884	2.8882
cg01403246	2.00877
cg01404163	3.88434
cg01404873	4.4816
cg01404893	-4.20779
cg01405040	8.19153
cg01405107	1.12849
cg01405582	1.80029
cg01406381	3.47811
cg01407406	3.66956
cg01407477	4.245
cg01408508	5.2303
cg01409887	2.77084
cg01411786	5.45189
cg01411823	1.98212
cg01412524	8.92304
cg01412886	1.67431
cg01414185	4.91886
cg01414726	2.27131
cg01414882	5.90134
cg01416317	0.709319
cg01416388	0.183487
cg01416712	7.52475
cg01417569	4.03245
cg01418261	4.20606
cg01418351	0.062618
cg01419831	7.98115
cg01421695	-0.42784
cg01422881	5.31819
cg01423964	2.44985
cg01424107	4.31984
cg01427685	-1.5338
cg01427909	0.203847
cg01428817	-0.84504
cg01429449	5.91729
cg01429859	3.90596
cg01430218	0.78159
cg01430795	2.32504
cg01431057	-1.90164
cg01431340	2.22696
cg01432443	-0.769288
cg01432561	4.58172
cg01433343	3.70484
cg01433583	6.08299
cg01434649	7.05804
cg01435308	4.87285
cg01435574	4.20226
cg01436254	-1.243
cg01436998	5.43163
cg01438123	-3.17022
cg01439264	4.55669
cg01439876	1.65835
cg01440452	2.31969
cg01441113	0.670016
cg01442398	3.70554
cg01443755	-1.30713
cg01444643	2.28934
cg01446515	6.51797
cg01447914	-4.12725
cg01449818	2.15353
cg01455366	1.09631
cg01456151	1.80882
cg01456368	5.63135
cg01456517	-0.140062
cg01457883	-2.15476
cg01459132	1.15257
cg01459807	2.62701
cg01460536	-2.0562
cg01461254	-2.32043
cg01461410	4.89082
cg01461552	3.83716
cg01461733	2.1401
cg01462184	-1.59972
cg01462856	-4.29217
cg01463154	1.02015
cg01464052	-2.97152
cg01466133	5.07546
cg01466288	1.07329
cg01467266	0.308682
cg01468309	3.03607
cg01469108	4.39845
cg01469887	2.72372
cg01470156	4.62429
cg01471196	0.745481
cg01471384	6.09153
cg01471713	6.88058
cg01472101	-4.43287
cg01472299	6.54582
cg01472737	2.36307
cg01474544	3.28476
cg01477255	2.2161
cg01482645	5.11888
cg01484487	1.55937
cg01485010	2.48376
cg01485075	7.12876
cg01486262	2.96073
cg01486558	-4.30935
cg01488770	4.93498
cg01489225	3.91949
cg01490004	-2.25142
cg01491219	3.0793
cg01492330	-1.21091
cg01493016	4.2742
cg01493740	1.68096
cg01494348	-0.112016
cg01494454	-1.00346
cg01495122	5.78674
cg01495321	1.16171
cg01495729	2.21673
cg01497613	-0.132978
cg01499197	3.36667
cg01501208	3.1993
cg01502588	3.44631
cg01504215	0.117069
cg01504555	11.1747
cg01505590	7.41073
cg01505676	-2.43729
cg01505870	2.55391
cg01506154	-4.17949
cg01506492	2.08056
cg01507019	2.00655
cg01508023	10.5495
cg01509464	1.73253
cg01509853	-1.27287
cg01510051	2.43006
cg01510609	10.421
cg01510903	4.53508
cg01511232	2.68303
cg01511557	1.77236
cg01513063	-2.32949
cg01513307	4.17948
cg01514538	8.75944
cg01515239	1.66437
cg01516372	4.67688
cg01516851	6.38154
cg01517740	3.21882
cg01518219	2.33672
cg01518591	-2.09841
cg01519063	4.1436
cg01519897	2.44524
cg01520867	8.70113
cg01521987	10.8077
cg01522456	5.11736
cg01523094	-2.17725
cg01523759	-1.24686
cg01524501	-2.36618
cg01524754	-2.42414
cg01524853	2.93459
cg01524860	-3.06843
cg01528028	3.08004
cg01529365	4.3086
cg01529637	4.29798
cg01530317	0.928774
cg01532128	2.16661
cg01532168	9.54127
cg01533258	6.10911
cg01536980	-0.0696085
cg01538821	1.41255
cg01539948	1.83015
cg01540165	-1.57672
cg01540664	5.57073
cg01541178	2.42358
cg01541987	4.23291
cg01543150	3.04228
cg01543654	1.57261
cg01546243	4.0632
cg01547550	2.40386
cg01548463	-7.34272
cg01550055	1.28769
cg01550445	-1.06286
cg01551013	-1.62069
cg01552272	2.68701
cg01552731	2.00779
cg01553182	-1.80366
cg01553209	0.969005
cg01554060	-3.42764
cg01554339	-1.95964
cg01554891	0.779358
cg01555014	-1.12185
cg01555764	-3.89696
cg01556331	7.51595
cg01557550	7.40596
cg01557951	4.15883
cg01558040	8.05898
cg01559770	3.20867
cg01560739	2.385
cg01561194	-3.46717
cg01561404	0.0671241
cg01561528	3.6331
cg01561916	4.0493
cg01562005	6.76351
cg01562349	3.79973
cg01564135	6.77085
cg01564268	5.43399
cg01565028	-6.07094
cg01565145	5.00226
cg01565314	4.91527
cg01566213	-2.63956
cg01566592	4.78355
cg01566965	4.90657
cg01567482	0.73762
cg01567751	-0.799647
cg01568522	4.91381
cg01568919	5.97957
cg01570424	1.43526
cg01570480	1.5236
cg01570885	3.00923
cg01571735	4.51883
cg01572694	5.6873
cg01572741	1.04399
cg01572940	3.59358
cg01573089	-3.53536
cg01573118	-3.0812
cg01573149	1.41523
cg01573635	-4.9093
cg01574788	1.80355
cg01575061	-1.65807
cg01575519	-1.21617
cg01577414	2.39671
cg01578341	4.6491
cg01578632	-3.62135
cg01579024	4.94111
cg01579289	9.30184
cg01579535	0.630765
cg01579950	7.77694
cg01580181	-0.0508885
cg01580681	7.42407
cg01581018	6.39332
cg01581237	8.38364
cg01581781	1.65711
cg01583131	3.6511
cg01583969	3.69495
cg01584087	0.00574902
cg01585096	-2.45396
cg01585372	-0.975124
cg01586976	2.54242
cg01587896	5.06209
cg01588860	2.96887
cg01589860	-2.73668
cg01590091	-1.30204
cg01593834	1.67873
cg01593886	-3.07916
cg01597480	-3.87491
cg01598250	2.71456
cg01601658	-2.46927
cg01603079	3.0033
cg01604412	-0.812643
cg01606085	3.10748
cg01610488	6.09817
cg01610605	7.00299
cg01611862	1.54724
cg01612057	-5.5344
cg01612182	1.58241
cg01612730	-1.63486
cg01613464	1.22798
cg01614020	6.85136
cg01614102	3.85325
cg01614127	1.27521
cg01614598	-0.0611074
cg01614658	-4.79292
cg01615018	1.11565
cg01615475	-3.26852
cg01615704	9.49109
cg01615880	2.30128
cg01618781	1.21047
cg01619369	4.11057
cg01620077	-2.74138
cg01620165	4.62566
cg01620580	6.70421
cg01620739	3.64354
cg01622437	3.43626
cg01623472	2.52334
cg01625242	1.6581
cg01625621	-2.02243
cg01626681	2.65056
cg01627823	9.86871
cg01631319	2.88473
cg01631596	2.72619
cg01633693	0.0440956
cg01633858	-1.52805
cg01633902	-3.83953
cg01635618	-5.61112
cg01635668	-2.85433
cg01635878	4.32994
cg01636582	3.325
cg01637233	1.1047
cg01637251	3.01062
cg01638225	-0.476615
cg01638397	-2.44197
cg01638436	2.1456
cg01639032	1.54739
cg01639496	4.30784
cg01640606	3.64775
cg01642653	1.11949
cg01644338	5.84717
cg01644741	4.49633
cg01644927	4.18464
cg01645676	-0.158385
cg01646289	-0.632761
cg01646828	5.00979
cg01647724	-2.86812
cg01647936	-0.63902
cg01649597	5.17636
cg01649773	-2.05154
cg01649837	-7.07948
cg01650991	5.33177
cg01651250	-5.38276
cg01652723	0.308615
cg01653354	-3.52908
cg01653686	-1.01528
cg01654770	-0.902146
cg01655356	-3.24243
cg01655831	5.24908
cg01656244	5.87405
cg01656750	-1.67402
cg01657926	-0.0124648
cg01658265	2.68535
cg01658960	-3.60442
cg01659072	-3.10872
cg01659586	-2.72285
cg01660473	1.47248
cg01660796	-4.59306
cg01660934	2.35949
cg01662117	0.85611
cg01662455	-1.04158
cg01663016	5.90397
cg01663018	4.65031
cg01664130	3.62618
cg01664864	7.97034
cg01665212	2.86708
cg01665754	-1.32227
cg01666600	1.62683
cg01666793	2.05771
cg01667384	-2.73604
cg01667646	3.4282
cg01669242	-0.74405
cg01670771	3.18917
cg01672943	4.59781
cg01673082	1.31373
cg01675104	0.17407
cg01675953	-5.40326
cg01677601	2.80381
cg01678062	-1.28273
cg01678091	2.59985
cg01678172	-2.23497
cg01678833	-2.75658
cg01679516	2.47136
cg01683883	0.77282
cg01686920	4.43588
[truncated: 27,145 more rows]
