# Supplementary material for: Global hypo-methylation in a proportion of glioblastoma enriched for an astrocytic signature is associated with increased invasion and altered immune landscape
Source: eLife. 2022 Nov 22;11:e77335. doi: 10.7554/eLife.77335 (PMC9681209; doi:10.7554/eLife.77335)
Supplement: Figure 1—figure supplement 1—source data 1. [file elife-77335-fig1-figsupp1-data1.zip]

Archive with 12 entries (11 files):
- Figure_1_figure_supplement_1_source_data_1/
- __MACOSX/._Figure_1_figure_supplement_1_source_data_1
- Figure_1_figure_supplement_1_source_data_1/Figure_1_figure_supplement_1_E.xlsx
- __MACOSX/Figure_1_figure_supplement_1_source_data_1/._Figure_1_figure_supplement_1_E.xlsx
- Figure_1_figure_supplement_1_source_data_1/.DS_Store
- __MACOSX/Figure_1_figure_supplement_1_source_data_1/._.DS_Store
- Figure_1_figure_supplement_1_source_data_1/Figure_1_figure_supplement_1_E_DE_miRNAs.xlsx
- __MACOSX/Figure_1_figure_supplement_1_source_data_1/._Figure_1_figure_supplement_1_E_DE_miRNAs.xlsx
- Figure_1_figure_supplement_1_source_data_1/meta.md
- __MACOSX/Figure_1_figure_supplement_1_source_data_1/._meta.md
- Figure_1_figure_supplement_1_source_data_1/Figure_1_figure_supplement_1_C_DEGs.xlsx
- __MACOSX/Figure_1_figure_supplement_1_source_data_1/._Figure_1_figure_supplement_1_C_DEGs.xlsx
