# Supplementary material for: Global hypo-methylation in a proportion of glioblastoma enriched for an astrocytic signature is associated with increased invasion and altered immune landscape
Source: eLife. 2022 Nov 22;11:e77335. doi: 10.7554/eLife.77335 (PMC9681209; doi:10.7554/eLife.77335)
Supplement: Figure 1—figure supplement 1—source data 1. [file elife-77335-fig1-figsupp1-data1.zip › Figure_1_figure_supplement_1_source_data_1/meta.md]

# Metadata

Figure 1-figure supplement 1 C: `Figure_1_figure_supplement_1_C_DEGs.xlsx`
Figure 1-figure supplement 1 E: `Figure_1_figure_supplement_1_E_DE_miRNAs.xlsx`

## `Figure_1_figure_supplement_1_E_source.xlsx`
Source file for Figure 1-figure supplement 1 E

## `Figure_1_figure_supplement_1_E_DE_miRNAs.xlsx`
Matrix of DE miRNAs reported for each syngeneic patient comparison "GBM - iNSC", together with statistics (logFC and FDR).

## `Figure_1_figure_supplement_1_C_DEGs.xlsx`
Matrix of DEGs reported for each syngeneic patient comparison "GBM - iNSC", together with statistics (logFC and FDR), along with a column indicating whether the gene is signficantly differentially expressed in that synegeneic comparison (indicated by Y or N).
