# Supplementary material for: Global hypo-methylation in a proportion of glioblastoma enriched for an astrocytic signature is associated with increased invasion and altered immune landscape
Source: eLife. 2022 Nov 22;11:e77335. doi: 10.7554/eLife.77335 (PMC9681209; doi:10.7554/eLife.77335)
Supplement: Figure 1—figure supplement 1—source data 1. [file elife-77335-fig1-figsupp1-data1.zip › Figure_1_figure_supplement_1_source_data_1/Figure_1_figure_supplement_1_C_DEGs.xlsx]

## Sheet: Sheet1
	Gene Symbol	018	018_logFC	018_FDR	019	019_logFC	019_FDR	030	030_logFC	030_FDR	031	031_logFC	031_FDR	017	017_logFC	017_FDR	050	050_logFC	050_FDR	054	054_logFC	054_FDR	061	061_logFC	061_FDR	026	026_logFC	026_FDR	052	052_logFC	052_FDR	consistent
ENSG00000178685	PARP10	Y	2.13358	0.00637827	Y	2.52922	0.000832467	Y	3.9107	5.62501e-06	Y	2.08724	0.00992838	Y	3.63175	0.000424638	Y	2.88667	0.000214437	Y	3.12479	7.25099e-05	N	1.99815	0.0118158	Y	3.29631	0.00111641	Y	4.33794	1.12325e-06	Y
ENSG00000171119		Y	-6.68196	4.13107e-05	Y	-7.32433	2.82018e-05	Y	-3.59546	0.00298402	Y	-3.78519	0.00391025	Y	-6.49218	0.000109191	Y	-4.27611	0.00122483	Y	-4.36348	0.000788985	N	-2.48822	0.0386825	Y	-9.92898	8.75138e-05	Y	-5.58783	0.000140569	Y
ENSG00000085552	IGSF9	Y	-4.65264	3.07868e-06	Y	-7.21674	2.64086e-08	Y	-5.77124	3.05421e-07	Y	-3.20237	0.000238731	Y	-5.07619	5.16073e-06	Y	-3.10207	0.000288761	Y	-2.96171	0.000383265	N	-1.20102	0.373835	Y	-2.67662	0.00646605	Y	-4.85176	1.61052e-06	Y
ENSG00000151917	BEND6	N	-0.0679634	1	Y	2.37719	0.00471056	N	1.33213	0.263607	Y	2.73202	0.00163075	N	2.69366	0.011932	N	1.36648	0.254598	Y	2.90976	0.000646306	N	1.13728	0.449516	N	2.58806	0.0172115	Y	3.22536	0.000208792	Y
ENSG00000106006	HOXA6	N	4.06448	0.0207276	Y	9.09588	0.00241057	N	2.91176	0.101054	Y	6.32622	0.0026584	N			N			Y	6.16178	0.00241548	N			N	6.36439	0.0367026	Y	10.0759	0.000648843	Y
ENSG00000123307		N	8.0756	0.0235172	Y	-12.2268	0.0051592	N			Y	-11.3086	0.00399818	N	-2.8347	0.370953	N	-11.0494	0.0115787	Y	-13.5161	0.00245061	N	-4.26962	0.100651	N			Y	-9.9823	0.00591044	Y
ENSG00000225339		N	1.72586	0.121147	Y	3.01044	0.00209242	N	2.00399	0.0556436	Y	3.11098	0.00247721	N	2.07268	0.114943	N	1.73662	0.121529	Y	2.84184	0.00370516	N	1.1311	0.491232	N	2.48397	0.0547691	Y	2.71575	0.00499669	Y
ENSG00000122592	HOXA7	N	3.63486	0.0617167	Y	6.24575	0.00425442	N	3.90427	0.0444846	Y	5.73877	0.00755498	N	6.57297	0.0344542	N			Y	6.6782	0.00261458	N	3.23122	0.0997637	N	5.96644	0.0484734	Y	8.23391	0.000876573	Y
ENSG00000152284	TCF7L1	N	-0.66523	1	Y	-2.81934	4.76066e-06	N	0.00945551	1	Y	-2.32607	0.000142136	N	-0.179486	1	N	-1.13149	0.375233	Y	-2.37045	8.27556e-05	N	-0.189125	1	N	-1.74179	0.0247674	N	-0.664472	1	Y
ENSG00000232533		N	1.0932	0.510829	Y	3.37241	0.000224025	N	0.879006	0.723544	Y	2.54249	0.00478652	N	1.97344	0.0881932	N	2.27672	0.0110921	Y	2.84632	0.00121811	N	1.90428	0.0417926	N	0.928264	0.726965	N	0.767043	0.834575	Y
ENSG00000271474		N			Y	-4.56941	0.00770197	N			Y	-4.8219	0.00643242	N	-0.71785	0.966501	N	-2.97428	0.0777667	Y	-6.79142	0.00119448	N	-2.74023	0.0963275	N			N	-3.54724	0.033469	Y
ENSG00000185736	ADARB2	N			Y	-9.43925	0.0038454	N			Y	-7.54091	0.00556604	N	0.626738	1	N			Y	-9.49546	0.0033299	N			N			N			Y
ENSG00000255085		N			Y	8.63878	0.000182474	N			Y	3.91881	0.00604803	N			N	2.91639	0.0264384	Y	4.69805	0.000994526	N			N			N			Y
ENSG00000128342	LIF	N	-0.679925	0.957081	Y	3.46173	0.0046292	N	-1.77749	0.185593	Y	3.50297	0.00591631	N	3.07711	0.055682	N	2.19823	0.0810917	Y	4.16545	0.00111157	N	0.727587	0.91652	N	1.42268	0.526179	N	2.60279	0.0324036	Y
ENSG00000002746	HECW1	N			Y	-4.10421	0.000940768	N	1.58937	0.244855	Y	3.99946	0.00129993	N	3.05901	0.0459297	N	0.191805	1	Y	-6.9461	3.6102e-05	N	-0.275932	1	N	-2.02543	0.173642	N	-0.515494	1	N
ENSG00000114279	FGF12	N	-2.3491	0.0546829	Y	-3.7944	0.00213461	Y	4.38942	0.000620039	N	0.323934	1	N	1.43808	0.465875	Y	-3.42024	0.00549775	N	0.53375	1	N	-0.26427	1	N	-0.895065	0.800166	N	-0.792389	0.812131	N
ENSG00000085063	CD59	N	0.850068	0.871067	Y	2.3532	0.000266658	Y	2.44284	0.000186506	Y	1.92762	0.00555638	Y	2.95862	0.000325308	Y	2.03531	0.0024188	N	0.94403	0.706043	Y	1.94469	0.00378522	N	1.73561	0.0508037	N	1.32894	0.153606	Y
ENSG00000229422		N			Y	5.16334	2.04006e-05	Y	6.1417	1.07071e-05	Y	4.63588	7.07945e-05	Y	4.34306	0.00211179	Y	4.24892	0.000128125	N			Y	6.16852	2.23281e-06	N			N			Y
ENSG00000162344	FGF19	N			Y	-10.3499	0.000608705	Y	-9.7141	0.000921759	Y	-6.75943	0.00478944	Y	-5.88837	0.006245	Y	-5.60893	0.00362291	N			Y	-9.9914	0.000731128	N			N			Y
ENSG00000114737	CISH	N	-2.08808	0.0534391	Y	-3.48469	0.00135308	Y	-3.47267	0.00146578	Y	-3.8451	0.000768167	Y	-3.08919	0.0099909	Y	-3.47284	0.00166383	N	-2.50996	0.0161874	Y	-3.7212	0.000815365	N	-1.27531	0.480003	Y	-3.62421	0.000959568	Y
ENSG00000111335	OAS2	N	3.1346	0.0147249	Y	7.17134	6.20045e-05	Y	13.8617	1.4231e-06	Y	6.27957	0.000347916	Y	11.2425	9.15299e-05	Y	7.47997	3.24403e-05	N			Y	4.61801	0.00212917	N	3.6593	0.0310545	Y	8.18982	6.13069e-06	Y
ENSG00000171540	OTP	N			Y	8.67621	0.000368433	Y	8.19187	0.00121179	Y	11.8704	0.000314891	Y	7.65128	0.00878235	Y	8.53573	0.000842148	N			Y	11.0158	0.000343309	N			Y	10.1146	0.000732352	Y
ENSG00000142686	C1orf216	N	1.26881	0.0884581	Y	1.9581	6.20045e-05	Y	2.30634	3.13517e-06	Y	2.35195	2.61181e-06	Y	2.02082	0.000623871	Y	1.67898	0.00139967	N	1.35961	0.0369405	Y	1.51345	0.00725926	N	0.837642	0.958921	Y	1.72005	0.000699897	Y
ENSG00000171311	EXOSC1	Y	-1.86897	0.000278435	N	-0.326186	1	Y	-1.54837	0.00720421	N	-1.31432	0.079955	Y	-1.71882	0.00592575	Y	-1.69841	0.00170873	Y	-1.92926	0.000154549	N	-0.655544	1	N	-1.34792	0.103994	N	-1.43866	0.0197358	Y
ENSG00000172586	CHCHD1	Y	-1.49916	0.00318019	N	-0.184846	1	N	-1.02037	0.518901	N	-1.36447	0.022137	Y	-1.7498	0.00106772	Y	-1.43501	0.00794747	N	-1.31875	0.0306999	N	-0.379885	1	N	-1.08318	0.417856	Y	-1.46021	0.00475827	Y
ENSG00000164188	RANBP3L	Y	7.23011	0.000145775	N			N	2.66354	0.0595348	N			Y	6.84968	0.00234196	Y	4.01744	0.00699566	N			N			N	3.34599	0.0787414	Y	4.89693	0.000960425	Y
ENSG00000126785	RHOJ	Y	3.99075	0.00865457	N	3.36058	0.0232101	N	3.39271	0.0240878	N	2.0898	0.21365	Y	6.34514	0.00697908	Y	5.10002	0.00181535	N	3.62058	0.0159315	N	3.06108	0.0415825	N	2.75056	0.206237	Y	4.9656	0.00168423	Y
ENSG00000204967	PCDHA4	N	2.26687	0.0131027	Y	-11.6053	7.1636e-08	N	-1.44593	0.213588	Y	-4.71015	2.16112e-05	N	0.346814	1	Y	2.57842	0.00450303	N	1.17448	0.434478	N	-0.745691	1	Y	-7.55294	1.7053e-06	N	0.184504	1	N
ENSG00000147459	DOCK5	Y	-9.18073	0.000973212	Y	-5.89292	0.00624538	N	2.18286	0.28697	N	-1.09714	0.860198	N	1.52773	0.710593	N	-2.62858	0.191453	N	-0.901696	0.945704	Y	-6.32866	0.00407898	N	2.92688	0.293143	Y	-6.10365	0.00511408	Y
ENSG00000206052	DOK6	Y	-5.75785	0.000362648	Y	-9.83343	8.90478e-06	N	-0.408366	1	N	0.88882	0.817966	N	0.207873	1	N	0.3514	1	N	-0.511979	1	Y	-7.14107	5.27251e-05	N	-0.344605	1	Y	-11.4146	1.38286e-05	Y
ENSG00000174749	FAM241A	Y	-11.7887	0.000692245	Y	-10.3538	0.00209231	N	-4.95523	0.014935	N			N	-4.64832	0.0468227	N	-3.34759	0.0879305	N	-6.22955	0.0112279	Y	-10.9903	0.00108363	N	-1.4154	0.745021	Y	-6.38566	0.00893141	Y
ENSG00000103381	CPPED1	Y	-4.25453	3.10385e-05	Y	-4.11461	4.26916e-05	N	0.113856	1	N	0.00888946	1	N	-0.177419	1	N	-2.00998	0.0360324	N	-2.08868	0.0249292	Y	-3.79962	0.000103655	N	-1.52275	0.250899	Y	-2.5961	0.00361125	Y
ENSG00000171055	FEZ2	Y	1.60264	0.000467584	Y	1.92449	6.98185e-06	N	0.718507	1	N	0.957911	0.795345	N	1.38436	0.0313301	N	1.12331	0.238164	N	1.26416	0.0465284	Y	1.47626	0.0025815	N	0.876723	0.948481	Y	1.47005	0.00258294	Y
ENSG00000254510		Y	-3.14985	0.00845738	Y	-5.50462	9.96959e-05	N			N	-2.72814	0.0189022	N	-1.26854	0.478096	N	-2.82294	0.0125152	N	-1.22871	0.463291	Y	-3.20757	0.00492881	N	-3.48793	0.0107164	Y	-5.97181	3.57335e-05	Y
ENSG00000171428	NAT1	Y	-4.46577	0.000628228	Y	-3.89231	0.00210896	N	-2.54203	0.0300711	N	-1.64236	0.250882	N	0.336512	1	N	-1.72332	0.205044	N	-1.06246	0.615989	Y	-3.93129	0.00185454	N	-2.90094	0.0363993	N	-2.15779	0.0786982	Y
ENSG00000149050	ZNF214	Y	-9.81015	2.21389e-05	Y	-7.63201	1.38786e-05	N	-1.92819	0.110812	N	-0.548284	1	N	-1.58338	0.308346	N	-1.46773	0.313486	N	-0.13373	1	Y	-7.14211	1.90988e-05	N	-1.51312	0.375872	N	0.534401	1	Y
ENSG00000104689	TNFRSF10A	Y	-2.95894	0.00523502	Y	2.95216	0.00364507	N			N			N	1.7826	0.212026	N	-0.966391	0.685062	N			Y	-4.04062	0.000578117	N	-1.25745	0.481047	N	1.88899	0.0827589	N
ENSG00000141682	PMAIP1	Y	-6.41151	3.07409e-06	Y	3.17594	0.000822252	N	2.3882	0.0116159	N	0.587241	1	N	1.12173	0.540369	N	-2.29151	0.0182698	N	-2.27441	0.0186684	Y	-3.93687	0.00014819	N	0.764844	0.879585	N	-0.352095	1	N
ENSG00000170412	GPRC5C	Y	-6.79707	0.00298117	Y	-6.39886	0.00819597	N	-3.57379	0.0755291	N	-5.345	0.0224378	N	2.88728	0.349903	N	-3.78801	0.0663854	N	-5.60647	0.0110616	Y	-6.02805	0.00957343	N	0.0403471	1	N	-5.60137	0.0238922	Y
ENSG00000152137		Y	-5.85692	0.000460034	Y	-6.08832	0.000448707	N	-2.56576	0.0782864	N	-1.96469	0.232743	N	-1.25603	0.618006	N	-3.66269	0.0130964	N	-0.224648	1	Y	-3.92481	0.00739645	N	1.13209	0.806185	N	-3.11647	0.0363828	Y
ENSG00000079277	MKNK1	Y	-2.56974	6.07425e-06	Y	-1.7108	0.00410973	N	-1.56427	0.0156213	N	-1.40813	0.0640166	N	-1.39252	0.1094	N	-1.5538	0.0184125	N	-1.47998	0.0303407	Y	-2.06265	0.000239451	N	-0.121094	1	N	-1.35712	0.0743106	Y
ENSG00000118407	FILIP1	Y	-3.7149	0.00261927	Y	-4.23308	0.00118067	N	-0.573578	1	N	-2.8223	0.0236476	N	-0.810624	0.810398	N	-2.94157	0.017493	N	-1.98254	0.131693	Y	-3.63995	0.00310446	N	-3.15748	0.0219811	N	-1.19975	0.499084	Y
ENSG00000137965	IFI44	N	2.42563	0.0484854	N	2.57791	0.0338829	Y	6.40591	3.71105e-05	Y	3.30722	0.00990523	N	4.28864	0.0139559	Y	3.5919	0.00482695	Y	6.01448	7.21865e-05	N	2.71339	0.0261023	N	0.166071	1	N	2.66574	0.0263027	Y
ENSG00000203667	COX20	N	0.822297	1	N	0.978929	0.655171	Y	1.53417	0.0047875	Y	1.62373	0.00215028	N	1.03485	0.507774	Y	1.64759	0.00142013	Y	1.71592	0.000591488	N	1.27733	0.0721407	N	0.822359	0.995983	N	1.14683	0.223583	Y
ENSG00000167578	RAB4B	N	1.08369	0.431182	N	1.54417	0.0205593	Y	1.82989	0.00239227	Y	1.71898	0.00707361	N	0.631336	1	Y	1.93953	0.0010305	Y	1.71874	0.00541706	N	1.60359	0.0135036	N	1.14568	0.39796	Y	2.06268	0.000308562	Y
ENSG00000197696	NMB	N	0.823285	0.858823	N	1.47449	0.111522	Y	3.3329	2.28422e-05	Y	2.19229	0.00475175	N	2.3124	0.011875	Y	2.32884	0.00189188	Y	3.9099	2.87396e-06	N	1.67275	0.0479326	N	1.32546	0.310944	Y	2.51955	0.000557045	Y
ENSG00000122958	VPS26A	N	-1.27096	0.0660374	N	-0.18349	1	Y	-1.81261	0.000133773	Y	-1.84922	0.000107914	N	-1.40495	0.0388507	Y	-1.64897	0.000937944	Y	-1.68501	0.000546432	N	-1.27563	0.0626743	N	-1.04913	0.506802	Y	-1.82796	9.0075e-05	Y
ENSG00000091622	PITPNM3	N	2.77059	0.0130131	N	0.918925	0.710246	N	0.869239	0.744373	Y	5.92231	1.85212e-05	N	1.72503	0.281346	Y	3.35545	0.00315409	N	2.39716	0.0294219	Y	3.12621	0.00471215	Y	5.15565	0.00196215	N	1.69648	0.167214	Y
ENSG00000182648	LINC01006	Y	-3.00974	0.000793759	N	-1.23957	0.341157	N	-0.684804	0.934908	Y	-8.39469	2.66889e-07	Y	-11.316	2.21261e-07	N	-1.21137	0.397479	Y	-5.69717	1.4235e-06	N	-2.23235	0.0112913	N	-0.951786	0.849268	Y	-7.2332	2.08064e-07	Y
ENSG00000161533	ACOX1	N	0.881564	0.908516	Y	1.84101	0.000553828	N	0.796065	1	Y	1.80253	0.00113343	Y	1.89265	0.00345541	Y	1.81391	0.000895767	Y	1.80327	0.000869067	N	1.44406	0.02529	N	0.922338	0.777575	Y	1.62959	0.00408075	Y
ENSG00000161270	NPHS1	N			Y	-4.81709	0.00867217	N			Y	-5.45677	0.00864386	Y	-7.88005	0.00275456	Y	-5.24124	0.00969806	Y	-5.80477	0.00361194	N	-2.46168	0.180457	N	-5.25573	0.0323079	Y	-6.178	0.00428743	Y
ENSG00000214336	FOXI3	N			Y	-9.45461	0.00265811	N			N	-4.56818	0.0224837	N	-3.62651	0.0698669	Y	-7.00459	0.00554017	N	-5.42057	0.0121595	Y	-10.1994	0.00116854	N	-5.888	0.0119262	Y	-10.3117	0.00116117	Y
ENSG00000167723	TRPV3	N	-1.81135	0.0900416	Y	-4.05839	0.000142562	N	-1.95762	0.0563473	N	-1.9133	0.0757961	N	-2.53765	0.0216768	Y	-3.06243	0.00192964	N	-2.25002	0.0221654	Y	-2.8893	0.00276762	N	-1.22999	0.478646	Y	-2.514	0.0082449	Y
ENSG00000047597	XK	N			Y	-8.19823	4.71698e-05	N	0.832436	0.809919	N	-2.45363	0.0718447	N	-0.803897	0.837884	Y	-3.52456	0.00791586	N	-1.31497	0.467929	Y	-6.84294	0.000103655	N	0.052581	1	Y	-3.53496	0.00618806	Y
ENSG00000142621	FHAD1	N			Y	-3.03339	0.000783435	N	-0.101226	1	N	-0.65165	1	N	-2.37067	0.0202475	Y	-3.05754	0.000895767	N	-0.725509	0.922284	Y	-2.43289	0.00651816	N	-0.90615	0.725293	Y	-2.3427	0.00774305	Y
ENSG00000203952	CCDC160	N	-1.48388	0.486159	Y	-4.64067	0.00448832	N	-3.18034	0.0433733	N	-3.628	0.0249968	N	-4.65704	0.0106286	Y	-5.14744	0.00262964	N	-2.95249	0.0607608	Y	-6.73316	0.00047053	N	-3.40067	0.0623292	N	-3.24562	0.0357071	Y
ENSG00000030419	IKZF2	N	-2.94983	0.0480795	Y	-4.42875	0.00392881	N	-2.06516	0.190069	N	-3.3461	0.0289397	N	-3.4388	0.0402448	Y	-4.66969	0.00306138	N	-1.0529	0.726085	Y	-5.1697	0.00131917	N	-2.04765	0.297298	N	-2.69715	0.0670118	Y
ENSG00000140795	MYLK3	N	-2.55164	0.049482	Y	-4.0059	0.00409167	N	-1.8825	0.175357	N	-3.06072	0.0252043	N	-1.84423	0.297525	Y	-3.69254	0.006305	N	-3.36054	0.014873	Y	-3.455	0.00940502	N	-3.90653	0.0111556	N	-0.875685	0.764115	Y
ENSG00000106733	NMRK1	N	-2.05421	0.0423514	Y	-3.37865	0.000960781	N	-0.833172	0.765758	N	-1.14594	0.514244	N	1.30076	0.430698	Y	-2.55108	0.00976115	N	-0.559389	1	Y	-3.10005	0.0017912	N	-0.46492	1	N	-1.14333	0.465036	Y
ENSG00000146021	KLHL3	N	-0.0476639	1	Y	-4.66736	0.000339663	N	-1.37113	0.36709	N	-1.85671	0.158348	N	-1.62565	0.300928	Y	-3.36312	0.00572497	N	-2.90092	0.0127034	Y	-3.85069	0.00168929	N	-0.246516	1	N	-0.94168	0.684925	Y
ENSG00000123388	HOXC11	Y	6.87946	0.000396725	Y	8.93008	2.83591e-05	N			Y	9.23656	0.000288	Y	8.82646	0.00427137	Y	5.67647	0.000774842	Y	10.2694	4.92411e-05	N			N			N			Y
ENSG00000154978	VOPP1	Y	4.74798	5.46886e-10	Y	2.85052	1.44723e-06	Y	2.08049	0.000329042	N	1.57751	0.0211508	N	0.956613	0.651416	Y	2.95447	1.36467e-06	N	0.710557	1	N	0.592454	1	N	1.17962	0.34977	N	1.34285	0.0917027	Y
ENSG00000119514	GALNT12	Y	-4.01725	0.000627665	Y	-3.28777	0.00358744	Y	-4.44408	0.000261101	N	-2.08746	0.0820718	N	-1.97142	0.145196	Y	-3.32344	0.00377013	N	-2.5962	0.0181444	N	-2.48118	0.0244594	N	-2.50934	0.0546726	Y	-3.27153	0.00338434	Y
ENSG00000103175	WFDC1	N			N	-3.44903	0.0554573	Y	6.82696	0.00156391	N			N	5.55697	0.0384477	N			Y	-6.48417	0.00317507	N			Y	-5.99859	0.0075812	N	-1.06231	0.775875	N
ENSG00000196208	GREB1	N	-0.829904	0.797607	Y	-4.54072	4.13175e-05	Y	-3.41226	0.000862924	Y	-3.34912	0.00121186	Y	-3.41924	0.00260385	N	-1.97537	0.0596988	Y	-2.81447	0.00386027	N	-1.00053	0.621253	N	-1.34276	0.406978	Y	-2.57677	0.00741377	Y
ENSG00000128709	HOXD9	N	3.5491	0.0420095	Y	5.22445	0.00665412	Y	6.85484	0.000984129	Y	6.03193	0.0026923	Y	11.2333	0.0049326	N	3.63235	0.0358712	Y	10.5208	0.000440792	N	3.84231	0.024394	N	4.70428	0.0537675	Y	5.76712	0.00664478	Y
ENSG00000226383	LINC01876	N			Y	-9.3282	1.49066e-06	Y	-6.03651	8.56741e-06	Y	-8.99445	3.34007e-06	Y	-4.61826	0.000405357	N			Y	-2.51596	0.00584459	N	-0.982409	0.670227	N			Y	-4.51261	4.2483e-05	Y
ENSG00000177335	C8orf31	N			Y	6.7225	0.000306792	Y	4.21324	0.00759186	Y	5.33031	0.00107229	Y	10.0425	0.00223471	N	3.36596	0.020238	Y	4.8552	0.00251768	N	3.45118	0.0180866	N	4.37373	0.0297758	Y	5.56749	0.000851415	Y
ENSG00000164430	CGAS	N	2.30892	0.0591	Y	4.61334	0.000420252	Y	6.24482	4.33218e-05	Y	3.63239	0.00478652	Y	5.21844	0.00442283	N	-0.120645	1	Y	3.46766	0.00581336	N	0.702768	0.935261	N	-0.0431645	1	N	0.898032	0.727191	Y
ENSG00000127824	TUBA4A	N	1.19479	0.466269	Y	2.79005	0.00805715	Y	5.68944	1.47383e-05	Y	2.88093	0.00943251	Y	4.30225	0.00370407	N	1.63844	0.198329	Y	3.24514	0.00375466	N	1.15877	0.493436	N	3.61996	0.0123077	N			Y
ENSG00000165474	GJB2	N	1.75124	0.280214	Y	7.51268	2.67558e-05	Y	4.75151	0.00186613	Y	4.37139	0.00366179	Y	7.66511	0.00121044	N			Y	8.73121	1.3886e-05	N	3.34099	0.0192267	N	4.02226	0.0329835	N			Y
ENSG00000261295		N	0.325333	1	Y	5.85924	0.000324539	Y	4.49795	0.00308759	Y	4.89994	0.00189991	Y	6.71444	0.00243723	N	1.97286	0.201432	Y	5.59001	0.000632129	N	1.96134	0.205433	N	4.46427	0.0219673	N			Y
ENSG00000076944	STXBP2	Y	-5.05246	0.00117981	Y	-5.36655	0.00118608	Y	-4.37502	0.00266433	N	-0.833776	0.897839	N	-3.55662	0.0289914	N	-2.42717	0.100355	Y	-3.85896	0.00782093	N	-2.94597	0.0366887	Y	-4.67047	0.00538152	N			Y
ENSG00000198642	KLHL9	Y	-12.676	4.28974e-09	N	0.559777	1	Y	-2.46358	0.00518339	N	0.169538	1	Y	-10.5441	4.21643e-08	Y	-6.83536	2.49346e-07	N	-0.981529	0.634542	Y	-11.3202	5.692e-09	N	-0.762195	0.852341	N	-1.37037	0.244923	Y
ENSG00000183439	TRIM61	Y	-9.1752	0.00750273	N			Y	-8.84254	0.00798834	N	-8.91465	0.0113397	N			Y	-9.0589	0.00800337	N			Y	-9.16299	0.00642745	N			N			Y
ENSG00000187479	C11orf96	Y	4.2566	0.00356204	N			Y	4.26787	0.00281081	N	3.05318	0.0319307	N	4.5693	0.0170201	Y	4.0415	0.0060057	N	2.56912	0.0624208	Y	4.24022	0.00282577	N			N	2.59883	0.0556074	Y
ENSG00000135823	STX6	Y	2.27595	5.13456e-06	N	0.716003	1	Y	1.51012	0.00944716	N	1.36758	0.0460512	N	1.27647	0.149622	Y	1.51834	0.00913131	N	0.976526	0.672493	Y	1.56141	0.00518381	N	0.653246	1	N	1.27813	0.0829405	Y
ENSG00000263335		Y	1.99099	0.00680845	N	1.62991	0.0432004	Y	2.38587	0.000664287	N	1.71263	0.0403049	N			Y	2.15803	0.00244286	N	1.85683	0.0114613	Y	2.00198	0.00536415	N	1.68338	0.0853349	N	1.62575	0.0411895	Y
ENSG00000171365	CLCN5	Y	-2.37208	0.00446225	N	-1.80392	0.0448668	Y	-2.60536	0.00181877	N	-1.64445	0.104139	N	-1.11634	0.490884	Y	-2.21899	0.00949175	N	-1.18816	0.39842	Y	-2.73188	0.00104449	N	-0.681276	0.922688	N	-1.62274	0.0929909	Y
ENSG00000042062	RIPOR3	Y	-4.58248	0.00551146	N	-1.96411	0.25468	Y	-4.70477	0.0042679	N	-0.278172	1	N	0.629629	1	Y	-4.66193	0.00625108	N	-1.55657	0.455573	Y	-5.30915	0.00461169	N	-3.23432	0.0783875	N	-3.22128	0.0421206	Y
ENSG00000081051	AFP	Y	-11.0559	0.00341017	N			Y	-10.3065	0.00493235	N			N	-3.99587	0.114064	Y	-8.51326	0.0060057	N			Y	-10.658	0.00388989	N	-7.0189	0.0161262	N	-9.30445	0.012095	Y
ENSG00000271755		Y	5.73067	0.000204253	N	3.16794	0.0114489	Y	3.97065	0.00270997	N	2.55881	0.0571035	N			Y	3.43457	0.00756251	N	2.035	0.116198	Y	4.29597	0.00100255	N			Y	4.24586	0.00139553	Y
ENSG00000065320	NTN1	Y	4.62912	0.00156745	N	2.80311	0.0382896	Y	3.85449	0.00596652	N	3.15232	0.0261705	N	4.86978	0.0127263	Y	5.36679	0.000566583	N	3.10675	0.0233609	Y	4.62954	0.00139219	N	2.38355	0.236344	Y	6.36454	0.000102598	Y
ENSG00000170430	MGMT	Y	-9.35729	0.000187342	N	-1.31803	0.555195	Y	-10.8644	0.000227028	N	-0.37487	1	N	0.0337071	1	Y	-4.49885	0.00649197	N	0.134023	1	Y	-9.28097	0.000190712	N	-3.55457	0.0499358	Y	-11.5632	0.000125865	Y
ENSG00000242125	SNHG3	Y	-3.17935	3.8438e-05	N	-1.11348	0.430158	Y	-2.47504	0.000815243	Y	-2.6317	0.000488838	Y	-3.33705	0.000119238	N	-1.91499	0.0151304	Y	-2.47732	0.000765526	Y	-2.00013	0.00873123	Y	-2.39746	0.00535982	Y	-1.99587	0.00830582	Y
ENSG00000134548	SPX	Y	-9.18575	0.0028334	N			N			N	-6.4582	0.0171208	N	-5.78833	0.0330524	Y	-10.8436	0.00251993	N	-4.6739	0.0616286	Y	-9.38339	0.00268234	Y	-9.16762	0.00573698	N	-7.72486	0.0101167	Y
ENSG00000164591	MYOZ3	Y	-2.73983	0.000860039	N	-1.07065	0.500493	N	0.239689	1	N	-1.37647	0.243142	N	1.28285	0.359959	Y	-2.37114	0.0043165	N	-1.08557	0.503194	Y	-2.41453	0.00309116	Y	-3.06622	0.00115058	N	-1.90797	0.0284746	Y
ENSG00000163430	FSTL1	Y	-2.7886	0.00268336	N	-1.07057	0.52599	N	0.345223	1	N	-1.13928	0.508965	N	1.14683	0.519583	Y	-2.68656	0.0041867	N	-1.24524	0.380588	Y	-2.67095	0.00387366	Y	-4.33377	0.00017734	N	-1.64165	0.12406	Y
ENSG00000197177	ADGRA1	Y	12.6981	0.000116806	N	4.02405	0.0118769	N	3.20557	0.0658702	N	3.46994	0.0377715	N	3.06538	0.192995	Y	5.97384	0.00131793	N	3.39323	0.0329629	Y	5.13549	0.00276243	Y	11.1164	0.00174846	Y	5.17619	0.00226788	Y
ENSG00000185070	FLRT2	Y	-3.82646	0.00690078	N	-1.47611	0.396509	N	0.236333	1	N	-3.11458	0.0334908	N	-3.61337	0.025139	Y	-5.19539	0.000968541	N	-3.65461	0.0102932	Y	-4.26394	0.00339971	Y	-7.13804	0.000245458	Y	-7.60499	9.87241e-05	Y
ENSG00000140416	TPM1	Y	-4.18504	0.000893481	N	-1.68799	0.202639	N	-1.99059	0.112144	N	-3.09404	0.012256	N	0.558034	1	Y	-3.91432	0.00177699	N	-2.96638	0.0125182	Y	-4.25904	0.00073769	Y	-4.33053	0.0023549	Y	-3.53192	0.00330515	Y
ENSG00000157087	ATP2B2	Y	8.8022	0.000438799	N	2.59221	0.163475	N	3.35509	0.0621767	N	1.47489	0.592083	N	7.81638	0.0102429	Y	7.81308	0.00047779	N	2.89788	0.104327	Y	6.0514	0.00189686	Y	9.90244	0.00444389	Y	6.08035	0.00179147	Y
ENSG00000136068	FLNB	Y	-4.89607	1.33308e-05	N	-1.34146	0.293824	N	-2.17193	0.0258686	N	-2.35712	0.0171601	N	-1.00153	0.611444	Y	-2.57668	0.00721935	N	-2.1038	0.0319886	Y	-3.83517	0.000175779	Y	-3.11388	0.00481648	Y	-2.7845	0.00306611	Y
ENSG00000144115	THNSL2	N	-1.19469	0.418017	N	-1.94541	0.0419861	N	-2.28205	0.0168132	N	-2.31834	0.016244	N	0.800032	1	Y	-5.20746	1.6785e-05	Y	-10.9999	2.14948e-07	Y	-7.12272	1.95349e-06	Y	-9.64393	4.76365e-07	N	1.59474	0.135263	Y
ENSG00000117114	ADGRL2	N	0.769457	0.908549	N	-0.390215	1	N	-0.319185	1	N	-0.59844	1	N	-0.607325	0.941367	Y	-2.36715	0.0031987	Y	-3.26165	8.41847e-05	Y	-4.92601	6.551e-07	Y	-4.07788	4.00428e-05	N	-1.26346	0.290604	Y
ENSG00000204099	NEU4	N			N			N			N			N			Y	8.34485	0.000134349	Y	7.7234	4.17518e-05	Y	9.51336	2.89924e-05	Y	13.2785	0.000322679	N			Y
ENSG00000088970	KIZ	N	0.715877	1	N	-0.401593	1	N	0.864997	0.869309	N	0.310808	1	N	1.79168	0.0142675	Y	1.76959	0.00372317	Y	1.99521	0.000546432	Y	2.15547	0.000147565	Y	2.11277	0.00268751	N	0.658436	1	Y
ENSG00000224272		N			N			N			N			N			Y	9.54865	0.0022962	Y	9.55792	0.00217519	Y	11.3786	0.000496082	Y	11.2723	0.00808827	N			Y
ENSG00000145864	GABRB2	N			N	-2.44398	0.064989	N			N	-1.06535	0.702523	N			Y	-5.4249	0.00155205	Y	-9.24391	0.000193889	Y	-6.85973	0.000236985	Y	-8.54036	0.00189808	Y	-4.82995	0.00338361	Y
ENSG00000151117		N	1.59256	0.118679	N	1.87702	0.0352874	N	1.93205	0.0336532	N	1.98579	0.0302839	N	2.59179	0.0148472	Y	2.36895	0.00583678	Y	2.29947	0.00667888	Y	2.49044	0.00302073	Y	5.0711	9.02631e-05	Y	2.35046	0.00491671	Y
ENSG00000205704	LINC00634	N	2.5079	0.0254151	N	2.29795	0.0377356	N	2.47307	0.0283709	N	2.7573	0.0162994	N	-1.25571	0.494306	Y	3.71067	0.00136442	Y	2.905	0.00759573	Y	3.48825	0.00190384	Y	4.49737	0.00525869	Y	4.46606	0.000173986	Y
ENSG00000164002	EXO5	N	0.209901	1	N	-0.0500718	1	N	-0.652153	1	N	-0.164939	1	N	0.701235	1	Y	-5.43487	1.22843e-06	Y	-9.32344	3.28042e-08	Y	-11.8908	1.00192e-08	Y	-9.69674	8.35373e-08	Y	-11.5081	3.77314e-08	Y
ENSG00000198755	RPL10A	Y	-2.09728	0.000268346	N	-1.13892	0.315317	Y	-2.42842	2.3671e-05	Y	-2.16257	0.000216103	Y	-2.01053	0.00281434	Y	-1.84149	0.00226073	N	-1.60746	0.0132003	N	-1.28169	0.143852	N	-1.48832	0.0775596	Y	-2.05034	0.00033176	Y
ENSG00000166197	NOLC1	Y	-1.7754	0.00145537	N	-0.522546	1	Y	-1.91177	0.000463983	Y	-1.6172	0.00807453	Y	-1.93498	0.00211179	Y	-1.72628	0.002611	N	-1.31634	0.0889738	N	-0.65043	1	N	-1.40166	0.0940722	Y	-1.85651	0.000635356	Y
ENSG00000154511	DIPK1A	Y	2.30443	0.00502961	N	1.3473	0.231685	Y	2.75948	0.000821807	Y	3.05221	0.000320317	Y	3.19747	0.00287763	Y	2.87979	0.000531817	N	1.20858	0.371899	N	2.11717	0.0112475	N	2.58116	0.0133065	Y	3.67857	2.76487e-05	Y
ENSG00000117600	PLPPR4	N	2.62716	0.0271992	Y	4.61758	0.000352543	N	2.56676	0.0331707	N	1.55092	0.306642	Y	4.37255	0.00947223	N	1.48364	0.335389	N	1.69764	0.216452	N	-0.972559	0.698026	Y	5.95844	0.00177943	Y	4.63893	0.000350893	Y
ENSG00000081842	PCDHA6	N			Y	-10.0698	0.000393718	N			N			Y	-6.80469	0.00283215	N	-3.39412	0.0380148	N			N	-3.63204	0.0243105	Y	-6.28996	0.00245953	Y	-4.79744	0.00512807	Y
ENSG00000079841	RIMS1	N	0.819597	0.842543	Y	-4.59569	0.00100754	N	-0.227154	1	N	1.75802	0.217957	Y	-4.69745	0.00357924	N	-2.89716	0.0212271	N	-1.24056	0.498864	N	-0.0301163	1	Y	-8.40664	5.6663e-05	Y	-9.89238	4.32619e-05	Y
ENSG00000101198	NKAIN4	N	1.21597	0.658281	Y	-5.24306	0.0021401	N	-1.42065	0.516534	N	-0.0547776	1	Y	-6.5495	0.00169979	N	0.0135248	1	N	-0.745308	0.980094	N	0.699502	1	Y	-7.43878	0.00130618	N	-1.50204	0.462146	Y
ENSG00000081818	PCDHB4	N	2.12558	0.0686558	Y	5.06727	4.18064e-05	N			N			Y	5.62352	0.000704678	N	1.99069	0.0940204	N			N	2.644	0.0143577	Y	7.8989	6.88857e-05	N			Y
ENSG00000187398	LUZP2	N	-1.51688	0.587862	Y	-8.29555	0.00151361	N	0.211466	1	N	-1.13116	0.804652	Y	-10.3086	0.00308429	N	2.93464	0.0983586	N	3.23142	0.0605037	N	1.83759	0.371546	Y	-7.45824	0.0095859	N	-5.09655	0.0113335	Y
ENSG00000137752	CASP1	Y	6.08221	0.000725095	Y	4.64913	0.00323553	Y	5.89204	0.00102487	Y	4.8588	0.00612402	Y	7.30636	0.00379253	Y	6.82584	0.00143157	Y	11.1973	6.63951e-05	N			N	4.5487	0.0293255	Y	7.94557	8.80002e-05	Y
ENSG00000138336	TET1	Y	-2.53928	0.00501012	Y	-2.57329	0.00398506	Y	-3.80072	0.000113831	Y	-2.93689	0.00164756	Y	-4.07447	0.00023358	Y	-2.73533	0.00285892	Y	-3.28959	0.00046176	N	-1.19417	0.410855	N	-2.56275	0.0157807	Y	-2.74049	0.00221642	Y
ENSG00000069535	MAOB	Y	3.81227	0.00135758	Y	4.19913	0.000471446	Y	3.67214	0.00267482	Y	5.38585	6.45198e-05	Y	4.90829	0.00315323	Y	5.34197	6.02112e-05	Y	2.985	0.00895123	N	1.87029	0.128802	N	3.98603	0.0112376	Y	4.18022	0.000467652	Y
ENSG00000105810	CDK6	Y	3.00707	5.9506e-08	Y	2.37238	4.46963e-06	Y	2.99505	1.24315e-07	Y	2.80448	2.92723e-07	Y	2.36558	0.000141529	Y	1.77853	0.00108924	Y	1.58584	0.00614076	N	0.788552	1	N	0.674549	1	Y	2.45187	2.28639e-06	Y
ENSG00000139970	RTN1	Y	7.28727	0.000296947	Y	-4.23479	0.00880642	Y	4.60667	0.00438976	N	2.44384	0.14459	N	4.82405	0.0281286	N	4.06851	0.0106378	N	-2.93443	0.064014	N	0.815075	0.927027	Y	7.6635	0.0050274	N	3.42864	0.025314	N
ENSG00000205978	NYNRIN	Y	-3.59919	0.00302283	Y	-4.6378	0.000383416	Y	-3.27991	0.00655988	N	-1.59229	0.280989	N	1.02441	0.718519	N	-2.77283	0.0212802	N	-2.19891	0.0722497	N	-1.55759	0.272168	Y	-6.35931	0.000130534	N	-0.790653	0.814691	Y
ENSG00000007866	TEAD3	Y	-1.98476	0.00287674	Y	-2.15598	0.000902718	Y	-1.85872	0.0068784	N	-1.64986	0.0309745	N	-0.0837569	1	N	-1.32919	0.16743	N	-0.73193	1	N	-1.4004	0.108267	Y	-2.28838	0.00248018	N	-1.36631	0.125952	Y
ENSG00000115756	HPCAL1	Y	2.18617	0.00795501	Y	2.35816	0.00337352	Y	2.27508	0.0055517	N	0.41651	1	N	2.38054	0.0193277	N	0.67017	1	N	0.28819	1	N	0.977935	0.632355	Y	3.50864	0.00139897	N	1.23762	0.323271	Y
ENSG00000130600	H19	Y	-12.4533	0.000143635	Y	-9.33515	0.000881449	Y	-16.4801	5.35712e-05	N	-3.97433	0.0785456	N	-5.29656	0.0320212	N	-5.44917	0.0167551	N	-5.45042	0.0154321	N	-2.31836	0.351074	Y	-8.21029	0.00419195	Y	-9.23693	0.0013781	Y
ENSG00000142700	DMRTA2	Y	12.4928	1.75145e-05	Y	4.6963	0.00339668	Y	5.48151	0.00488731	N			N	-1.55273	0.503672	N	3.7587	0.0160176	N	2.46844	0.120276	N	2.82011	0.0701121	Y	8.46902	0.00382254	Y	4.2545	0.00591044	Y
ENSG00000158716	DUSP23	N			N	-0.998946	0.596793	Y	2.72614	0.0019632	N	0.865386	1	N	1.16116	0.482505	N	-0.442665	1	N	0.567042	1	N	-1.42789	0.212987	Y	3.76872	0.00197437	N			Y
ENSG00000168528	SERINC2	N	2.00595	0.0466089	N	0.190412	1	Y	2.58473	0.00746904	N	1.26879	0.399027	N	0.570253	0.977342	N	0.694376	0.963363	N	-1.79495	0.0943127	N	0.980045	0.63984	Y	-3.50511	0.00220237	N	-2.15044	0.0281397	N
ENSG00000137558	PI15	N	-3.68011	0.0694695	N	-3.97558	0.064511	Y	5.80765	0.00959695	N	0.346264	1	N	3.24506	0.284682	N	-3.02118	0.163262	N	-2.85847	0.214212	N	-1.90024	0.47503	Y	-6.63527	0.0074706	N	-2.53599	0.237839	N
ENSG00000198286	CARD11	N			N			Y	-9.5684	0.000407858	N			N			N			N			N			Y	-6.89725	0.00220395	N			Y
ENSG00000183346	CABCOCO1	N			N	2.60686	0.0197007	Y	4.68666	0.000288845	N			N	4.03306	0.0124516	N	1.88955	0.130594	N	2.8117	0.0146069	N			Y	4.61925	0.00459586	N			Y
ENSG00000223812		N			N	4.03087	0.0183294	Y	10.3745	0.000992563	N			N			N			N			N	1.0178	0.826854	Y	-9.22037	0.0062295	N			N
ENSG00000142875	PRKACB	N	1.46963	0.0217969	N	1.18417	0.20921	Y	2.19795	3.07149e-05	N	1.33554	0.0830508	N	0.662075	1	N	0.970997	0.698056	N	0.93476	0.77334	N	1.34466	0.0649451	Y	1.89006	0.00436761	N	1.07887	0.400465	Y
ENSG00000100311	PDGFB	N	-0.0133148	1	N	1.64782	0.430798	Y	7.46624	0.000394236	N	1.66162	0.472618	N	0.759758	1	N	2.45448	0.171746	N			N	0.951936	0.867428	Y	-6.41504	0.00318727	N	3.37811	0.0414014	N
ENSG00000161798	AQP5	N			N			Y	6.68085	0.000393078	N			N	3.36442	0.0536781	N			N			N			Y	5.49854	0.00436761	N			Y
ENSG00000105376		N	-2.78552	0.0475466	N			Y	4.33304	0.00266731	N	2.33827	0.108629	N	2.64602	0.159997	N	1.70024	0.296464	N	3.19794	0.0202663	N	2.86604	0.0346927	Y	-4.45857	0.00936869	N	-0.664998	0.95121	N
ENSG00000234444	ZNF736	N	1.18012	0.32484	N	1.17537	0.314654	Y	1.823	0.00997074	N	0.931369	0.758283	N	0.744994	0.893924	N	0.594962	1	N	1.28508	0.207003	N	0.802386	0.943579	Y	2.56732	0.00179445	N	0.644048	1	Y
ENSG00000180881	CAPS2	N	1.83144	0.0534923	N	0.573502	1	Y	3.56405	0.000132854	N	1.694	0.102421	N	1.38138	0.317506	N	0.995077	0.634841	N	2.00598	0.0264411	N	0.967134	0.645315	Y	3.29665	0.00436761	N	0.646804	0.962236	Y
ENSG00000168936	TMEM129	N	1.2457	0.0784092	N	0.0410918	1	Y	1.7075	0.000329042	N	0.55266	1	N	0.97702	0.637177	N	1.2189	0.111348	N	1.40407	0.0125172	N	0.769245	1	Y	1.62601	0.00646605	N	1.31298	0.0351023	Y
ENSG00000184916	JAG2	N	0.434265	1	N	-2.11294	0.0190054	Y	-3.51668	0.000250016	N	0.428519	1	N	-1.4047	0.291294	N	0.621193	1	N	-0.77269	1	N	0.252313	1	Y	-3.60713	0.000960524	Y	-4.12398	7.33242e-05	Y
ENSG00000132837	DMGDH	N			N			Y	4.34186	0.00360664	N			N			N			N			N			Y	7.49092	0.00292163	Y	4.0777	0.00558526	Y
ENSG00000137507	LRRC32	Y	-11.8582	0.00026821	N	-3.35857	0.107346	Y	-6.54421	0.00427579	N	-4.67504	0.0435928	N	0.593628	1	N	-3.07945	0.153065	Y	-8.42829	0.00266551	Y	-8.43631	0.00309811	Y	-7.09398	0.00996063	N	-3.08446	0.162061	Y
ENSG00000188112	C6orf132	Y	-7.82969	0.00281929	N			Y	-8.64784	0.00177621	N	-5.68055	0.0224723	N			N	-4.5154	0.0452124	Y	-9.85685	0.00520206	Y	-7.72677	0.00346238	Y	-12.5869	0.00177943	N			Y
ENSG00000134121	CHL1	Y	7.0454	0.000322621	N	1.07669	0.74886	Y	7.15854	0.000329042	Y	6.49358	0.000732833	N	1.53516	0.636969	Y	6.0565	0.00104607	N	3.32323	0.0391433	N	4.19788	0.0104968	Y	6.96757	0.00857092	Y	5.42315	0.00168016	Y
ENSG00000272425		Y	4.20854	5.8238e-05	N	2.13129	0.0198802	Y	2.60691	0.00448794	Y	3.57299	0.000259869	N	1.85285	0.129699	Y	2.54272	0.00520108	N			N	1.169	0.436752	Y	3.82801	0.00227223	Y	2.86357	0.00124465	Y
ENSG00000105889	STEAP1B	Y	-6.7465	0.000390353	N	0.708037	0.945767	Y	3.95303	0.00693452	Y	-5.29303	0.00124173	N	-4.05044	0.0224013	Y	-6.23715	0.000340741	N			N	-3.26889	0.0206058	Y	-5.68323	0.00155747	Y	-6.31187	0.000265055	N
ENSG00000134709	HOOK1	N			Y	-9.0017	1.14937e-05	Y	-5.35838	0.000245973	Y	-5.9411	0.000190496	Y	-6.12615	0.000259079	Y	-6.11041	9.58694e-05	Y	-4.72381	0.000574949	Y	-7.38602	2.07024e-05	Y	-5.87598	0.00042927	Y	-6.22583	6.16562e-05	Y
ENSG00000188643	S100A16	N	3.00755	0.0248376	Y	6.49322	7.22267e-05	Y	4.85628	0.000872123	Y	5.64597	0.000344784	Y	7.32908	0.00133588	Y	5.92261	0.000204302	Y	7.8327	1.97768e-05	Y	4.05345	0.00378961	Y	5.28271	0.00845248	Y	7.31173	2.91845e-05	Y
ENSG00000170485	NPAS2	N	0.492851	1	Y	5.11045	1.61097e-05	Y	3.01945	0.00320325	Y	3.34166	0.00161331	Y	6.48753	0.000116168	Y	4.57609	5.92573e-05	Y	4.54281	6.09422e-05	Y	4.54259	5.27251e-05	Y	3.54287	0.0091238	Y	4.69198	3.92595e-05	Y
ENSG00000174343	CHRNA9	N	2.50699	0.0591205	Y	5.28156	0.000390141	Y	3.5984	0.00776432	Y	5.05302	0.00101631	Y	7.96167	0.000681481	Y	6.41999	8.47218e-05	Y	6.54461	5.80538e-05	Y	7.7217	1.72168e-05	Y	5.22774	0.00881428	Y	3.58403	0.00838063	Y
ENSG00000127124	HIVEP3	N	1.79953	0.0891505	Y	4.29189	6.08646e-05	Y	2.91892	0.00276196	Y	4.37184	7.20424e-05	Y	3.78942	0.00422969	Y	4.66049	3.3636e-05	Y	4.83531	2.06855e-05	Y	4.38145	5.27251e-05	Y	3.6155	0.00627712	Y	4.12699	9.47226e-05	Y
ENSG00000147408	CSGALNACT1	N	1.13099	0.472291	Y	2.29256	0.00945376	Y	3.30003	0.000416243	Y	4.32969	2.3973e-05	Y	4.4532	0.000567485	Y	6.52234	3.82043e-07	Y	3.29613	0.000350694	Y	3.80601	7.78493e-05	Y	4.69527	0.000427585	Y	4.94018	4.71941e-06	Y
ENSG00000164543	STK17A	N	1.84577	0.0395622	Y	4.35357	5.1893e-06	Y	2.38236	0.00438112	Y	4.10728	1.57777e-05	Y	4.37286	0.000250968	Y	2.70402	0.00127236	Y	3.21722	0.000178424	Y	3.89793	2.04686e-05	Y	4.34645	0.00027717	Y	2.92435	0.000432198	Y
ENSG00000113578	FGF1	N	3.17141	0.0241017	Y	6.59237	0.00012418	Y	7.04414	0.000132869	Y	7.13777	0.000202392	Y	9.19315	0.000477107	Y	8.31187	2.25905e-05	Y	8.90714	1.45284e-05	Y	5.03636	0.0010954	Y	8.79918	0.000634597	Y	8.6711	1.04786e-05	Y
ENSG00000184343	SRPK3	N			Y	9.2174	1.14726e-05	Y	5.11331	0.000204402	Y	10.3164	4.3015e-06	Y	8.81525	0.00055777	Y	10.6635	1.65827e-06	Y	6.03247	3.05755e-05	Y	5.01384	0.0002026	Y	7.38188	0.00025059	Y	7.07737	7.25026e-06	Y
ENSG00000163683	SMIM14	N	1.55397	0.013265	Y	1.75343	0.00210896	Y	3.18165	1.3644e-07	Y	2.28156	3.47313e-05	Y	3.09871	9.18878e-06	Y	1.7579	0.00247564	Y	1.72809	0.00279828	Y	2.2776	2.68512e-05	Y	2.43299	0.000224239	Y	2.1338	7.60276e-05	Y
ENSG00000164877	MICALL2	N	0.85009	0.8791	Y	2.8783	8.90478e-06	Y	3.51076	8.76441e-07	Y	2.46212	0.000137842	Y	2.50882	0.00128847	Y	2.68882	3.30891e-05	Y	4.34273	3.48152e-08	Y	2.18419	0.000573619	Y	3.34779	7.0196e-05	Y	1.86083	0.00478208	Y
ENSG00000112175	BMP5	N	-1.46091	0.107068	Y	-14.1904	1.13826e-09	Y	-14.448	2.48339e-09	Y	-7.17083	1.76745e-08	Y	-13.4476	1.13544e-08	Y	-8.76474	1.2388e-08	Y	-13.5064	2.49853e-09	Y	-11.2548	1.64022e-09	Y	-11.3275	6.21217e-09	Y	-12.1272	1.73193e-09	Y
ENSG00000089041	P2RX7	N	2.81974	0.0360317	Y	5.02812	0.000879271	Y	7.64774	5.05075e-05	Y	6.53667	0.000133163	Y	8.85873	0.00117034	Y	8.83884	1.45229e-05	Y	6.65575	0.000105911	Y	7.02744	4.6461e-05	Y	6.55137	0.00281253	Y	7.35548	3.73878e-05	Y
ENSG00000163485	ADORA1	N	1.57318	0.104722	Y	4.08632	6.77891e-06	Y	3.32155	9.73204e-05	Y	2.96177	0.000449144	Y	3.57999	0.000916081	Y	4.84644	1.45204e-06	Y	5.076	5.6179e-07	Y	2.67146	0.000886214	Y	5.06292	4.76563e-05	Y	5.15007	4.20111e-07	Y
ENSG00000162878	PKDCC	N	-1.25242	0.267604	Y	-6.24901	3.52176e-09	Y	-3.81565	1.94214e-06	Y	-3.81263	2.39622e-06	Y	-3.3535	5.86609e-05	Y	-3.07471	3.13748e-05	Y	-5.38721	2.3428e-08	Y	-3.58641	3.69355e-06	Y	-3.64738	2.53929e-05	Y	-3.20517	1.40692e-05	Y
ENSG00000063127	SLC6A16	N	-1.36135	0.244096	Y	-3.39055	0.000111698	Y	-2.84521	0.000843891	Y	-2.40094	0.00501598	Y	-3.25346	0.000764516	Y	-3.17749	0.000232007	Y	-3.04614	0.000324759	Y	-2.67135	0.00121764	Y	-6.84034	7.54377e-07	Y	-2.38429	0.00356128	Y
ENSG00000177606	JUN	N	1.8205	0.033268	Y	3.55081	2.64557e-05	Y	2.43352	0.00208407	Y	3.42773	5.96646e-05	Y	3.07095	0.00259841	Y	2.5805	0.00116841	Y	3.51716	3.38158e-05	Y	2.51146	0.00134784	Y	2.63545	0.00878599	Y	2.8987	0.000233147	Y
ENSG00000165475	CRYL1	N	1.68589	0.0883886	N	2.15198	0.01339	N	2.06549	0.0210571	N	0.00106606	1	Y	3.36618	0.00347813	N	1.90527	0.0425289	Y	2.40204	0.00532071	Y	2.7483	0.00136927	Y	3.36746	0.00373995	N	0.93397	0.6596	Y
ENSG00000147642	SYBU	Y	2.72992	0.00118396	N	2.14634	0.011145	Y	2.88955	0.000724178	Y	3.32701	0.000203638	N	1.36756	0.315838	Y	2.9106	0.000669049	N	1.80169	0.0513067	N	1.99942	0.022581	Y	3.70388	0.00130085	N	1.97485	0.0232736	Y
ENSG00000151388	ADAMTS12	Y	-9.1526	6.01641e-05	N	-2.01579	0.248135	Y	-4.22569	0.00974917	N	-1.84136	0.352923	N	1.55192	0.621964	N	-2.67654	0.111723	Y	-9.00222	0.000169079	N	-2.73734	0.0950832	N	-3.89214	0.0348918	Y	-7.42838	0.00040102	Y
ENSG00000176533	GNG7	Y	4.98701	0.00192523	N	0.249648	1	Y	4.21064	0.00628522	N	2.7679	0.0814789	N	1.22195	0.735459	N	3.41606	0.0244958	Y	4.19709	0.00597796	N	3.41724	0.0220373	N	4.16015	0.050104	Y	4.46589	0.00356081	Y
ENSG00000113739	STC2	Y	-4.93619	0.00300095	N	-1.9683	0.25284	Y	-4.60131	0.00496148	N	-1.80212	0.356313	N	-0.635692	0.995856	N	-2.75586	0.0914673	Y	-4.89659	0.00364848	N	-4.03241	0.0115624	N	-0.435535	1	Y	-5.4415	0.00187705	Y
ENSG00000074370	ATP2A3	Y	-3.94375	0.00157429	N	-2.40605	0.0329333	Y	-3.35385	0.00484746	N	-2.14476	0.0810115	N	-1.41439	0.407133	N	-0.746365	1	Y	-3.56215	0.0029706	N	-2.87068	0.0158071	N			Y	-6.82459	8.2494e-05	Y
ENSG00000164171	ITGA2	Y	5.31227	9.16754e-06	N	-1.51895	0.199743	Y	3.85823	0.000276876	N	1.62775	0.174928	N	1.36507	0.394244	N	1.15236	0.494973	Y	3.1783	0.00140027	N	1.95997	0.0580681	N	3.32775	0.0119687	N	-1.85708	0.0789536	Y
ENSG00000121871	SLITRK3	Y	5.82127	0.00153192	N	-0.429329	1	Y	4.96891	0.0060721	N	3.33576	0.0658025	N			N	2.73457	0.116497	Y	6.3485	0.000847604	N	2.41313	0.169797	N	-1.09451	0.843842	N	3.19877	0.0490254	Y
ENSG00000019991	HGF	Y	-9.6582	0.00402547	N	-10.4316	0.0129353	Y	-10.283	0.0029507	N	0.172729	1	N	1.80788	0.840122	N	-5.93691	0.0412399	Y	-13.8864	0.00597796	N	-11.7969	0.0210143	N	-5.49862	0.0997195	N	-9.01868	0.0207697	Y
ENSG00000151322	NPAS3	Y	4.98275	0.000517715	N	1.318	0.445061	Y	4.16294	0.00225083	N	3.25977	0.0151725	N	2.36693	0.188404	N	2.94742	0.0241593	Y	3.77083	0.00405042	N	3.3126	0.0105316	N	2.70822	0.133356	N	1.59084	0.287261	Y
ENSG00000156026	MCU	Y	-1.77294	0.00100943	N	-0.14648	1	Y	-1.80686	0.00079121	N	-0.827638	1	N	-1.46773	0.0471349	N	-1.40648	0.037447	Y	-1.97394	0.000155706	N	-1.11489	0.328118	N	-0.923418	0.777023	N	-0.998754	0.582523	Y
ENSG00000147465	STAR	Y	-4.58866	0.00440824	N	-1.87492	0.274087	Y	-7.06339	0.000204402	N	-2.46165	0.139993	N	-2.75687	0.144934	N	-3.12855	0.0508257	Y	-4.39168	0.00981888	N			N			N			Y
ENSG00000113555	PCDH12	Y	7.08667	0.000813094	N			Y	7.17081	0.00070783	N	4.10327	0.0464107	N	5.21503	0.0512783	N	4.84957	0.0176021	Y	5.80693	0.00292283	N	3.37161	0.0647821	N			N			Y
ENSG00000177191	B3GNT8	Y	-4.32189	6.69676e-05	N	-0.987764	0.615706	Y	-2.50892	0.00659612	N	-2.27767	0.0194045	N	-1.62082	0.186857	N			Y	-5.27331	2.57522e-05	N			N			N			Y
ENSG00000166012	TAF1D	Y	-2.04767	0.000936601	N	-0.815142	0.945904	Y	-2.88765	5.22867e-06	N	-1.67893	0.0168786	N	-1.56291	0.0642581	N	-1.7293	0.010326	Y	-1.7977	0.00566555	N	-1.06543	0.476128	N	-1.64041	0.0481658	N	-1.56471	0.0280521	Y
ENSG00000175161	CADM2	Y	5.16013	0.00659061	N	3.39364	0.053896	Y	5.31302	0.00588465	N	4.02431	0.0310802	N	-0.904549	0.925047	N	2.57685	0.178819	Y	5.15411	0.00566526	N	4.3593	0.0148741	N	3.16993	0.226896	N	0.984002	0.835822	Y
ENSG00000002586	CD99	Y	-1.91195	0.00844795	N	1.19314	0.311817	N	1.0386	0.526583	N	0.79497	0.954609	Y	2.26662	0.00822306	N	-0.945498	0.713592	N	1.12085	0.425959	N	-1.10361	0.443037	N	0.426352	1	N	0.341168	1	N
ENSG00000171291	ZNF439	Y	3.90046	0.00369898	N	1.95699	0.146838	N	1.74529	0.22771	N	1.49045	0.382334	Y	6.00779	0.00366647	N	1.54011	0.338754	N	1.49807	0.351658	N	1.44185	0.376812	N	2.44822	0.189459	N	1.63031	0.269202	Y
ENSG00000182218		Y	-2.46238	0.00444483	N	1.35685	0.235835	N	1.22546	0.353635	N	0.97325	0.672191	Y	3.26954	0.00313085	N	-0.216481	1	N	-0.0806244	1	N	0.464808	1	N	0.292102	1	N	-0.390509	1	N
ENSG00000179776	CDH5	Y	4.46133	0.000879272	N	2.50992	0.0465285	N	2.58971	0.0551053	N	-0.869879	0.846774	Y	6.96217	0.000907344	N	0.666786	1	N			N			N	-0.049601	1	N			Y
ENSG00000002587	HS3ST1	Y	-12.9618	7.37525e-06	N	-0.0484277	1	N	3.13308	0.0152079	N	1.85262	0.205674	Y	5.77264	0.00332817	N	-0.336001	1	N	-0.126681	1	N	1.48842	0.346405	N	-0.301451	1	N	0.982505	0.683454	N
ENSG00000164651	SP8	Y	6.3033	0.00673695	N	-4.69014	0.0590259	N			N	1.6466	0.654799	Y	-8.75537	0.00399724	N	4.3061	0.0444869	N	0.0377039	1	N			N	6.5918	0.0478029	N	-0.0925038	1	N
ENSG00000119669	IRF2BPL	Y	2.02674	0.00789067	N	1.76374	0.0279628	N	1.91909	0.0142838	N	1.66842	0.0583166	Y	2.50768	0.00644231	N	1.55415	0.0895418	N	1.9428	0.0122246	N	1.57739	0.0744384	N	1.01516	0.615851	N	0.490183	1	Y
ENSG00000103460		Y	2.51541	0.00922022	N	0.0256647	1	N	-0.732623	0.866677	N	0.852437	0.810208	Y	-6.19638	8.83697e-06	N	-0.994312	0.648325	N	-1.31925	0.335465	N	1.15918	0.463853	N	-0.194786	1	N	-0.693483	0.891972	N
ENSG00000170162	VGLL2	Y	6.19798	0.00710563	N			N			N			Y	10.0289	0.00892697	N			N			N			N			N			Y
ENSG00000179277	MEIS3P1	Y	-6.38321	3.54494e-08	N	-1.28575	0.239829	N	0.137658	1	N	-0.135359	1	Y	2.40208	0.00767501	N	-0.925159	0.868728	N	0.472982	1	N	-0.191906	1	N	-0.00874128	1	N	-0.578161	1	N
ENSG00000164879	CA3	Y	-3.67729	0.00575255	N	-2.69361	0.0268944	N	2.15088	0.0941652	N	2.17597	0.08999	Y	4.68185	0.00712957	N	0.467024	1	N	-0.630024	0.996898	N	-1.44561	0.344778	N	0.659039	1	N	0.432123	1	N
ENSG00000242242	NECTIN3-AS1	Y	-3.23706	0.00857824	N			N			N			Y	-4.00629	0.00688511	N			N			N	-0.15284	1	N	-2.47146	0.0951948	N			Y
ENSG00000153707	PTPRD	Y	-10.74	2.77772e-10	N	-1.10329	0.447703	N	-0.996234	0.588845	N	0.146764	1	Y	-3.73403	4.91159e-05	N	-0.840709	0.855545	N	-0.74085	0.962747	N	-1.06031	0.517289	N	0.501953	1	N	1.20278	0.332125	Y
ENSG00000138615	CILP	Y	-4.00316	0.00715228	N			N			N			Y	8.5655	0.000731175	N			N			N			N	-1.31938	0.649917	N			N
ENSG00000152620	NADK2	Y	1.91063	0.00385939	N	0.992619	0.602283	N	1.20941	0.267086	N	1.44881	0.0906595	Y	2.60694	0.000889173	N	1.78309	0.0100585	N	0.421983	1	N	0.500869	1	N	2.02586	0.0123654	Y	2.62197	3.6046e-05	Y
ENSG00000188352	FOCAD	Y	-6.17571	2.97898e-11	N	0.519058	1	N	-0.621457	1	N	-0.851572	1	Y	-12.1335	5.07386e-13	N	-0.422383	1	N	-1.28279	0.14062	N	-0.865406	1	N	-0.435527	1	Y	-2.12935	0.000146214	Y
ENSG00000054179	ENTPD2	Y	6.94116	0.000203704	Y	3.66597	0.00983057	Y	8.78627	2.14646e-05	Y	7.40043	0.000273171	Y	11.1439	0.00141001	N			N			Y	6.58442	0.000302834	Y	9.76118	0.00078559	Y	6.19299	0.000984851	Y
ENSG00000125510	OPRL1	N	1.78946	0.0437352	N	1.61322	0.0835097	Y	2.75628	0.000723554	N	1.8565	0.0405493	Y	3.4292	0.00133588	Y	2.8045	0.000566583	Y	2.23537	0.00571704	Y	2.8443	0.000393628	Y	2.75234	0.00773605	N	0.952824	0.636771	Y
ENSG00000105643	ARRDC2	N	0.87568	0.794646	N			Y	3.62196	1.4953e-05	N	1.70289	0.0612205	Y	4.14481	0.000120426	Y	3.21367	0.000110543	Y	3.37485	3.09178e-05	Y	4.39252	1.50631e-06	Y	3.52428	0.000688106	N			Y
ENSG00000099822	HCN2	N	2.25509	0.0278964	N	2.34798	0.0194083	Y	2.96152	0.00395759	N	1.9958	0.0748526	Y	3.7875	0.00602249	Y	2.9114	0.00455801	Y	3.51077	0.000926382	Y	4.2362	0.000139949	Y	4.19231	0.00354209	Y	4.28957	0.000109513	Y
ENSG00000136098	NEK3	Y	-1.83895	0.00192986	Y	-1.73879	0.00401701	Y	-2.45214	1.96081e-05	Y	-2.1772	0.000184463	N	-1.75842	0.0133798	Y	-3.00934	1.01844e-06	Y	-1.81004	0.00240181	N	-1.28229	0.140268	N	-0.862918	0.851414	Y	-3.25927	2.26489e-07	Y
ENSG00000156218	ADAMTSL3	Y	-11.1879	0.000362841	Y	-10.5304	0.00360921	Y	-7.39262	0.00239227	Y	-7.42343	0.0081795	N	-4.85992	0.0940525	Y	-9.71773	0.00166383	Y	-7.17189	0.00392805	N	-6.67295	0.0126918	N	-5.51708	0.0305352	Y	-9.8256	0.00652469	Y
ENSG00000163520	FBLN2	Y	-7.16371	3.30221e-05	Y	-4.81291	0.00079408	Y	-4.25804	0.00189111	Y	-5.01389	0.000825118	N	-1.72945	0.323674	N	-1.95657	0.170493	Y	-5.74379	0.000257977	Y	-6.59225	8.54241e-05	Y	-7.08269	0.000153371	Y	-4.62906	0.00107657	Y
ENSG00000096696	DSP	Y	-13.4035	4.19855e-05	Y	-11.3959	9.98292e-05	Y	-12.628	3.29574e-05	Y	-9.68634	0.000250759	N	-4.56921	0.0191716	N	-1.52531	0.538469	Y	-9.45878	0.000181214	Y	-11.1007	9.52233e-05	Y	-5.90153	0.0051664	Y	-6.61774	0.00193566	Y
ENSG00000280219		Y	-11.2647	0.000106906	Y	-5.5208	0.00200289	Y	-5.24434	0.00183667	Y	-6.75834	0.000542418	N	1.30005	0.695859	N	-3.38228	0.0287536	Y	-4.15105	0.0080688	Y	-7.26805	0.000518694	Y	-7.40428	0.000991614	Y	-9.12823	0.000960967	Y
ENSG00000087116	ADAMTS2	Y	-7.14972	8.77835e-05	Y	-8.70339	3.07955e-05	Y	-5.86149	0.000549287	Y	-9.21674	3.30672e-05	N	2.42965	0.215614	N	-2.40134	0.0952298	Y	-5.63394	0.000658781	Y	-6.16865	0.000236985	Y	-4.51059	0.00755618	Y	-7.1115	0.000137917	Y
ENSG00000187800	PEAR1	Y	-8.58338	0.000222064	Y	-6.46952	0.00118728	Y	-7.0723	0.000640462	Y	-5.27319	0.00530053	N	-1.6759	0.520003	N	-3.78392	0.0290065	Y	-5.77244	0.00393577	Y	-9.47502	0.000191532	Y	-9.69665	0.000752841	N	-3.75224	0.0370929	Y
ENSG00000139289		N	1.75111	0.0329867	Y	3.39098	1.80524e-05	Y	3.52318	1.30794e-05	Y	2.17397	0.00492324	Y	3.17705	0.00106512	N	0.963468	0.67771	N	1.94185	0.0126305	Y	2.3503	0.00151593	N	0.996219	0.63778	N	0.440374	1	Y
ENSG00000158859	ADAMTS4	N	-0.0135029	1	Y	4.70948	0.000877407	Y	4.22305	0.00223138	Y	4.79143	0.000983045	Y	6.78303	0.00174693	N	3.0134	0.0275447	N	0.737702	0.930004	Y	5.47338	0.000297308	N	3.61407	0.0482914	N	1.81505	0.234861	Y
ENSG00000109084	TMEM97	N	-1.49273	0.0141529	N	-0.935463	0.764095	Y	-1.65655	0.0029991	Y	-2.01866	0.000115542	Y	-1.77436	0.00465771	Y	-1.94558	0.000201201	N	-1.39346	0.0365613	Y	-1.67343	0.00234981	Y	-2.4388	3.20105e-05	Y	-2.68358	4.09036e-07	Y
ENSG00000119681	LTBP2	N	-2.68107	0.0293174	Y	3.21327	0.00737296	Y	4.42949	0.000677911	N	2.0609	0.119868	Y	5.97473	0.00159533	Y	3.58624	0.00412863	N	0.276558	1	N	-0.178539	1	N	0.693137	0.988107	N	1.37593	0.379534	Y
ENSG00000177363		N	-0.110183	1	Y	5.84659	1.6875e-05	Y	3.98237	0.000858757	N	2.37529	0.0398799	Y	5.1708	0.00196766	Y	3.98593	0.000979978	N	2.50416	0.0322949	N	1.15989	0.513564	N	2.53809	0.0935522	N			Y
ENSG00000113328	CCNG1	Y	-2.54626	4.81048e-07	N	-1.13098	0.267619	Y	-3.43968	7.19793e-09	Y	-2.84888	7.57027e-08	Y	-2.13144	0.000160474	Y	-2.09661	2.9016e-05	Y	-3.15434	1.82856e-08	Y	-2.72979	1.41728e-07	Y	-2.17862	0.000119786	Y	-1.67419	0.00137799	Y
ENSG00000120324	PCDHB10	Y	3.958	2.24615e-05	N	1.67345	0.076622	Y	2.83942	0.000783813	Y	2.6615	0.0017357	Y	4.48167	0.000219183	Y	3.45686	0.000105846	Y	2.24956	0.00734104	Y	3.39347	0.000108154	Y	3.22548	0.00388927	Y	3.24107	0.00014573	Y
ENSG00000198825	INPP5F	Y	-3.21136	6.94313e-07	N	-1.67903	0.0103798	Y	-2.30486	0.000129667	Y	-2.62751	1.94488e-05	Y	-2.55555	0.000183754	Y	-2.9729	2.56555e-06	Y	-2.54137	2.57522e-05	Y	-2.08434	0.000535284	Y	-2.41944	0.000426625	Y	-3.18951	6.94919e-07	Y
ENSG00000219607	PPP1R3G	Y	5.47226	1.18068e-06	N			Y	6.18753	6.45357e-07	Y	5.42999	2.82119e-06	Y	4.08837	0.00073851	Y	2.80154	0.00201444	Y	4.47265	2.3346e-05	Y	3.24493	0.000393628	Y	4.89691	0.000212056	Y	4.6259	5.58172e-06	Y
ENSG00000100307	CBX7	Y	3.37851	1.99544e-05	N	-0.34805	1	Y	3.61702	6.99724e-06	Y	2.8613	0.000192581	Y	2.6745	0.00325375	Y	2.92149	9.78273e-05	Y	2.89578	9.37934e-05	Y	2.14641	0.00363505	Y	3.84241	0.000140858	Y	4.33119	5.13236e-07	Y
ENSG00000113212	PCDHB7	Y	4.37563	3.54494e-08	N			Y	4.38706	7.30859e-08	Y	6.41167	2.29531e-10	Y	4.6244	2.14531e-06	Y	6.30905	1.4149e-09	Y	6.57556	2.78251e-10	Y	3.50843	8.93023e-07	Y	2.28518	0.00502691	Y	6.37662	4.74943e-10	Y
ENSG00000167925		Y	2.12474	0.00286864	N	1.77931	0.0184815	Y	2.29866	0.00111702	Y	2.78157	0.000115542	Y	2.29661	0.00813699	Y	2.70638	0.00014402	Y	2.35171	0.000788985	Y	3.70236	2.20594e-06	Y	2.88654	0.00120916	Y	2.97093	3.1073e-05	Y
ENSG00000156427	FGF18	Y	-4.48638	0.000363286	N	-2.15565	0.0381969	Y	-5.9503	1.07071e-05	Y	-5.3573	5.74189e-05	Y	-5.97177	5.12784e-05	Y	-5.94106	5.36662e-05	Y	-7.32492	3.96049e-06	Y	-3.81005	0.000615509	Y	-4.11546	0.00131249	Y	-4.92304	0.000207816	Y
ENSG00000154930	ACSS1	Y	5.5993	4.38046e-05	N	2.22604	0.0542248	Y	4.28459	0.000662081	Y	3.16514	0.00822651	Y	5.77442	0.00184803	Y	7.43671	5.22909e-06	Y	5.54371	5.63182e-05	Y	6.24671	1.65276e-05	Y	5.50483	0.0020236	Y	5.84492	2.43568e-05	Y
ENSG00000170542	SERPINB9	Y	-8.75413	0.000127729	N	-3.61797	0.0256602	Y	-10.1017	5.20095e-05	Y	-7.2498	0.000586729	Y	-9.99946	0.00107249	Y	-8.83936	0.000169626	Y	-13.593	0.000104999	Y	-11.6474	5.437e-05	Y	-6.1737	0.00298413	Y	-5.96145	0.00173357	Y
ENSG00000140406	TLNRD1	Y	-1.95166	0.00323403	N	-0.935145	0.709349	Y	-1.94922	0.00352894	Y	-1.89491	0.00612402	Y	-2.05846	0.00668585	Y	-2.88782	1.5844e-05	Y	-2.49223	0.000111107	Y	-2.73485	2.64388e-05	Y	-2.46149	0.00088661	Y	-2.80727	1.64992e-05	Y
ENSG00000182580	EPHB3	Y	2.12315	0.00282643	N	1.83277	0.013637	Y	2.15885	0.0024399	Y	3.37599	1.05452e-05	Y	3.85019	7.17068e-05	Y	4.57223	2.41873e-07	Y	2.70135	0.000122686	Y	3.70846	2.09357e-06	Y	2.66903	0.00245369	Y	4.64867	1.22744e-07	Y
ENSG00000107443	CCNJ	Y	-2.19537	0.000547436	N	-1.59046	0.0282844	Y	-3.75592	3.10107e-07	Y	-2.64525	4.38734e-05	Y	-4.06868	6.3177e-07	Y	-2.82624	1.5867e-05	Y	-3.46788	7.97364e-07	Y	-2.17485	0.000587188	Y	-2.19052	0.00320384	Y	-3.3251	1.23752e-06	Y
ENSG00000203797	DDO	Y	7.00942	1.36165e-06	N			Y	11.926	1.94702e-07	Y	11.1552	4.54725e-07	Y	7.63342	3.99884e-05	Y	9.48643	3.74004e-07	Y	8.9726	4.27596e-07	Y	9.1697	3.21127e-07	Y	6.64586	7.60141e-05	Y	12.4161	7.92397e-08	Y
ENSG00000154655	L3MBTL4	Y	6.11595	0.000207308	N			Y	5.50397	0.00020549	Y	5.42299	0.000220716	Y	5.00849	0.00961397	Y	6.81095	4.55834e-05	Y	4.99071	0.000326415	Y	5.0766	0.000236383	Y	6.07763	0.00228135	Y	7.15943	1.54666e-05	Y
ENSG00000236609	ZNF853	Y	3.22912	5.4076e-07	N	1.28857	0.146939	Y	2.82069	4.67065e-06	Y	2.9028	3.59681e-06	Y	2.59596	0.000370069	Y	3.0274	1.70827e-06	Y	3.51689	1.80834e-07	Y	2.05721	0.000590912	Y	2.7307	0.000212056	Y	2.59616	1.3223e-05	Y
ENSG00000197646	PDCD1LG2	N			Y	4.80549	0.00200985	Y	4.49556	0.00400853	N	3.70556	0.0263327	N	3.27786	0.0958419	N			Y	7.08926	0.000130885	N			N	3.30478	0.094387	Y	5.83609	0.000579582	Y
ENSG00000161011	SQSTM1	N	1.31159	0.143505	Y	2.21124	0.000237877	Y	2.0244	0.00104312	N	1.50436	0.050694	N	1.61063	0.0551175	N	1.18931	0.290802	Y	2.02708	0.000966867	N	1.19517	0.265737	N	0.90005	0.77763	Y	2.5804	2.0045e-05	Y
ENSG00000174307	PHLDA3	N	-1.15338	0.322313	Y	2.09333	0.00041902	Y	-1.90586	0.00209447	N	-1.70009	0.0117842	N	1.67246	0.0358988	N	1.66784	0.0123928	Y	1.78864	0.00456588	N	-0.019792	1	N	1.29895	0.229751	Y	3.07885	9.59821e-07	N
ENSG00000157601	MX1	N	0.872877	0.772724	Y	3.15764	0.00558169	Y	4.53323	0.000474226	N	2.52461	0.0343995	N	3.56968	0.025139	N	2.72499	0.0192313	Y	3.33462	0.00472631	N	2.49631	0.0295852	N	-0.893775	0.787435	Y	3.59582	0.00182674	Y
ENSG00000136869	TLR4	N	-0.512658	1	Y	5.75721	0.002765	Y	7.81239	0.000771098	N	3.87231	0.0346358	N	5.6847	0.036835	N			Y	8.20892	0.000583438	N	2.93064	0.104552	N	0.126084	1	Y	5.65397	0.00277672	Y
ENSG00000116171	SCP2	N	1.02324	0.541284	Y	1.57952	0.00348661	Y	1.52315	0.00720577	N	1.37158	0.0410276	N	1.36898	0.0781485	N	1.38777	0.0311288	Y	1.57362	0.00398194	N	1.04408	0.47728	N	0.978777	0.672594	Y	1.59292	0.00295509	Y
ENSG00000111252		N	0.339441	1	Y	4.53098	2.92054e-05	Y	2.64056	0.00578797	N	1.11095	0.543686	N	3.01058	0.0165363	N	2.29241	0.019255	Y	2.58589	0.00659382	N	2.31212	0.0162615	N	2.98123	0.0196266	N	1.61486	0.146342	Y
ENSG00000212719	C17orf51	N	1.78821	0.158882	Y	3.76879	0.00217398	Y	12.5004	4.1978e-06	N	0.187075	1	N	1.01858	0.704638	N	0.733137	0.931264	Y	12.3932	3.36915e-06	N	0.718972	0.916723	N	1.76029	0.321744	N	-0.757453	0.83867	Y
ENSG00000102174	PHEX	N	3.29798	0.010458	Y	3.58857	0.00524211	Y	3.99936	0.00329651	N	1.95575	0.167013	N	2.82366	0.102558	N	2.46965	0.0560729	Y	5.33977	0.000228329	N	2.15506	0.100925	N	4.05397	0.0211168	N	2.36902	0.0572694	Y
ENSG00000123411	IKZF4	N	-1.48248	0.0334891	Y	-2.094	0.00022268	Y	-1.74261	0.00433653	N	-0.987407	0.665424	N	-1.7513	0.0135812	N	-1.41318	0.0610392	Y	-2.10524	0.000219411	N	-1.58432	0.0148268	N	-0.285604	1	N	-1.29327	0.125312	Y
ENSG00000187634	SAMD11	N	-1.16056	0.612267	Y	-6.06167	0.000283362	Y	-5.3127	0.000628527	N	-2.08134	0.167333	N	-1.81979	0.3101	N	-0.131683	1	Y	-4.2671	0.00309442	N	-3.35292	0.0148964	N	-3.67588	0.027685	N	-2.53514	0.0657225	Y
ENSG00000170396	ZNF804A	N	-1.44861	0.401371	N	-2.06749	0.14563	N	-0.340729	1	N	1.85892	0.22999	N	-2.47168	0.150374	N	-2.51068	0.0715674	Y	-10.987	4.14881e-05	Y	-4.46826	0.00261676	Y	-8.73217	0.000119786	Y	-5.13397	0.000946878	Y
ENSG00000183072	NKX2-5	N	1.46049	0.311061	N			N			N	0.385527	1	N	2.7696	0.0673384	N	2.39573	0.0370915	Y	5.88971	3.44975e-05	Y	4.5593	0.000252213	Y	4.57329	0.00592772	Y	3.57152	0.00200878	Y
ENSG00000137843	PAK6	N	3.12917	0.0310121	N	2.49608	0.0583647	N	2.16009	0.137034	N	2.84418	0.0480551	N	3.38312	0.0811651	N	2.83079	0.0450431	Y	3.8085	0.00698986	Y	3.66256	0.00739386	Y	5.89703	0.00549274	Y	4.27373	0.00250328	Y
ENSG00000165795	NDRG2	N	1.32727	0.304544	N	2.0673	0.0264497	N	0.96424	0.63224	N	-0.339696	1	N	1.67325	0.196283	N	1.63052	0.135459	Y	4.37127	2.47137e-05	Y	2.62045	0.0038947	Y	3.8128	0.0026037	Y	3.49924	0.000237186	Y
ENSG00000162817	C1orf115	N	2.29536	0.0355569	N	-2.47753	0.0200095	N	1.33846	0.491611	N	-0.798212	1	N	-0.874012	1	N	-2.43345	0.027018	Y	-3.66571	0.00143933	Y	-5.48472	5.90688e-05	Y	-11.4053	7.76541e-06	Y	-11.6021	1.3273e-06	Y
ENSG00000267886		N	0.171889	1	N	-0.683139	1	N	-1.12239	0.436663	N	-0.74386	1	N	-1.31439	0.303777	N	-2.0657	0.0111242	Y	-10.6324	1.82856e-08	Y	-2.47396	0.00154793	Y	-2.47377	0.007322	N	-1.50672	0.116593	Y
ENSG00000011465	DCN	N	-5.25265	0.0249748	N	-5.97014	0.0141646	N	-4.38274	0.0563563	N	-3.56887	0.143174	N	1.85342	0.714211	N	-3.10018	0.202434	Y	-15.4995	0.000788985	Y	-10.5972	0.0012738	Y	-7.97308	0.00693836	N	-6.18712	0.0131495	Y
ENSG00000234072		Y	-2.1349	0.000806913	N	-1.50081	0.0496802	Y	-2.7503	1.9269e-05	N	-1.20144	0.303743	Y	-2.9435	5.36572e-05	N	-1.72283	0.0139507	Y	-2.02687	0.00154789	N	-1.29714	0.1716	N	-1.36763	0.193887	Y	-2.09963	0.000887552	Y
ENSG00000065809	FAM107B	Y	-2.71072	0.00250732	N	-1.61904	0.118459	Y	-2.98295	0.00107547	N	-0.72672	0.943572	Y	-2.91997	0.00471066	N	-2.22289	0.0166194	Y	-2.9976	0.000999844	N	-0.515357	1	N	-1.9729	0.0813241	Y	-2.46118	0.00570875	Y
ENSG00000232040	ZBED9	Y	-8.04914	1.72301e-09	Y	-4.42803	3.96331e-07	Y	-4.92473	1.72811e-07	N	-0.553106	1	N	-1.16747	0.40533	N	-0.752559	1	N	-0.122448	1	Y	-2.67561	0.000204246	N	-0.621805	1	N	-1.79019	0.0204198	Y
ENSG00000251493	FOXD1	Y	-10.6886	0.000440463	Y	3.91928	0.00665412	Y	4.14208	0.00527252	N	3.27393	0.0289796	N	-0.471633	1	N	1.87774	0.248068	N	0.352385	1	Y	-11.7865	0.000103655	N	3.35172	0.0921134	N	0.37941	1	N
ENSG00000198865	CCDC152	Y	-5.5698	0.000585697	Y	-10.5666	4.81718e-05	N	-0.0237992	1	Y	-8.07028	3.82404e-05	Y	-6.55428	0.000377244	N	-0.233799	1	Y	-8.65927	2.69809e-05	Y	-12.3062	6.65464e-06	N	-3.13975	0.0397676	Y	-6.73884	8.45855e-05	Y
ENSG00000215374	FAM66B	N			N	0.956735	0.768708	N			Y	3.29475	0.000790977	N	2.37679	0.0367954	Y	3.09952	0.000877946	Y	2.83445	0.00174161	N	1.49882	0.187452	Y	3.52608	0.00489144	N	1.31665	0.293453	Y
ENSG00000275367		N			N			N			Y	3.39035	0.00111111	N			Y	3.85804	0.000167842	Y	3.75222	0.000213244	N			Y	4.28446	0.00200632	Y	2.55037	0.00530794	Y
ENSG00000156384	SFR1	N	-0.906203	0.793245	N	-0.395376	1	N	-0.484094	1	N	-1.39274	0.0976639	Y	-1.95557	0.00613596	Y	-1.75353	0.00699566	N	-1.35896	0.104612	N	-0.454787	1	N	-0.466204	1	N	-1.38771	0.0812592	Y
ENSG00000104415	CCN4	N	2.82543	0.131545	N	2.83701	0.136062	N	0.821485	0.953404	N			Y	8.19551	0.00825818	Y	6.53248	0.00181191	N	1.46064	0.621693	N	3.35385	0.07096	N	2.24819	0.486543	N	2.21643	0.317012	Y
ENSG00000138162	TACC2	N	-1.32284	0.158862	N	-0.571047	1	N	-1.25344	0.221521	N	-1.75107	0.0148068	Y	-2.65736	0.000266602	Y	-2.13705	0.00104447	N	-1.0719	0.478974	N	-0.869178	0.844125	N	-1.52431	0.102884	N	-0.948058	0.6704	Y
ENSG00000128564	VGF	Y	5.38846	0.000258511	Y	6.71566	3.24963e-05	Y	4.16969	0.00248348	Y	9.71683	2.47675e-06	N	0.635917	0.990941	Y	7.54638	1.82434e-05	Y	8.71469	4.44213e-06	Y	8.42669	5.07044e-06	Y	5.42875	0.00592932	N	1.91697	0.16799	Y
ENSG00000118194	TNNT2	Y	-10.7683	0.00078217	Y	-7.62515	0.00381121	Y	-13.2821	0.000484814	Y	-8.26477	0.00644548	N	-4.85827	0.0665598	Y	-8.19275	0.0028929	Y	-11.0187	0.00225061	Y	-9.61164	0.00165232	Y	-11.7544	0.00353215	N			Y
ENSG00000106078	COBL	Y	5.69974	0.000104874	Y	-9.52558	2.13046e-05	Y	4.24262	0.00106813	Y	4.48301	0.000791393	N	2.02376	0.246324	Y	3.60171	0.00390674	Y	6.23317	3.44686e-05	Y	4.82205	0.00029316	Y	4.74088	0.0069465	N	1.20859	0.490057	N
ENSG00000185201	IFITM2	Y	-2.15822	0.00423162	Y	-2.79822	0.000178211	Y	-2.22777	0.00311427	Y	-3.54847	1.83626e-05	N	-1.7286	0.0780932	Y	-4.77197	5.0353e-07	Y	-2.25749	0.00277604	Y	-2.29672	0.00206037	Y	-8.00579	6.21217e-09	N	-1.80839	0.0237933	Y
ENSG00000137834	SMAD6	Y	-4.18352	0.000810603	Y	-4.50492	0.000483221	Y	-3.64151	0.00254637	Y	-4.40409	0.000813496	N	-0.408949	1	Y	-4.20692	0.000923762	Y	-4.42568	0.000535088	Y	-4.79401	0.000252213	Y	-4.14296	0.00316781	N	-2.81989	0.014437	Y
ENSG00000158246	TENT5B	Y	-3.50619	0.000771905	Y	-5.24424	1.69296e-05	Y	-3.94451	0.000276686	Y	-5.63017	1.23514e-05	N	-2.53224	0.0264108	Y	-3.88228	0.000321892	Y	-3.78839	0.000388012	Y	-5.83841	4.81199e-06	Y	-3.71036	0.00187474	Y	-3.16904	0.00161282	Y
ENSG00000225472		Y	6.65668	0.000141767	Y	6.49126	2.9313e-05	Y	7.84492	2.18839e-05	Y	6.52892	2.81639e-05	N			Y	4.62687	0.000439011	Y	5.7236	4.92496e-05	Y	3.26919	0.0057875	Y	5.41093	0.00376652	Y	6.33294	1.75923e-05	Y
ENSG00000231205	ZNF826P	Y	-12.2486	6.30871e-08	Y	-13.4655	2.00276e-08	Y	-12.3973	9.67433e-08	Y	-10.366	4.95655e-08	N	-1.57191	0.121753	Y	-8.18063	1.73572e-07	Y	-13.5961	2.50801e-08	Y	-13.3374	2.46291e-08	Y	-12.3461	2.62455e-07	Y	-13.4803	4.49564e-08	Y
ENSG00000010932	FMO1	Y	-10.0174	0.00137638	Y	-11.7868	0.00150599	Y	-8.02667	0.00407555	Y	-12.574	0.00120727	N	-3.97903	0.0855739	Y	-10.2729	0.00133668	Y	-11.4608	0.00175538	Y	-12.8144	0.000712092	Y	-13.2255	0.0015445	Y	-12.2457	0.00107293	Y
ENSG00000160801	PTH1R	Y	-7.59178	7.88144e-05	Y	-9.60758	2.32016e-05	Y	-5.78946	0.000624954	Y	-7.93158	7.34179e-05	N	-2.72428	0.1094	Y	-6.01022	0.000384673	Y	-5.3722	0.00124049	Y	-5.83365	0.000384964	Y	-8.12838	0.000188009	Y	-4.50725	0.00269316	Y
ENSG00000112562	SMOC2	Y	-8.38137	2.97392e-07	Y	-14.1177	8.32044e-08	Y	-6.31187	3.78274e-06	Y	-8.09133	6.66322e-07	N	-0.637482	0.894832	Y	-10.5179	1.56844e-07	Y	-9.58161	4.7512e-07	Y	-14.3687	7.41506e-08	Y	-11.6621	1.22709e-07	Y	-7.97774	4.09036e-07	Y
ENSG00000170075	GPR37L1	Y	7.86826	2.43115e-05	Y	8.12778	0.000167793	Y	6.55488	0.000334012	Y	7.99229	8.58307e-05	N	4.82223	0.0460714	Y	10.8627	3.00325e-06	Y	11.3055	1.59659e-06	Y	10.279	2.50165e-05	Y	12.4797	7.64283e-05	Y	11.8323	2.28639e-06	Y
ENSG00000171094	ALK	Y	4.7577	0.000134439	Y	4.6853	0.000133693	Y	3.75517	0.00116722	Y	4.85505	0.000144034	N	3.75838	0.0114913	Y	5.47656	4.10341e-05	Y	3.82392	0.00092523	Y	5.69493	2.04686e-05	Y	5.37634	0.00146467	Y	4.44308	0.000210047	Y
ENSG00000176381	PRR18	Y	5.54756	4.99268e-05	Y	3.73111	0.00107765	Y	3.68863	0.00255638	Y	4.93337	0.0002206	N	2.68801	0.0659763	Y	4.56871	0.00019899	Y	4.466	0.000231739	Y	3.40804	0.00233102	Y	4.86252	0.0023549	Y	4.37028	0.000197491	Y
ENSG00000075035	WSCD2	Y	-8.33465	0.000417818	Y	-13.3596	0.000138889	Y	-4.62538	0.00709443	Y	-8.96773	0.000164903	N	-3.17098	0.0942345	Y	-9.66918	8.77561e-05	Y	-7.87211	0.000582959	Y	-9.90204	7.85024e-05	Y	-6.42798	0.00212138	Y	-15.6068	2.41109e-05	Y
ENSG00000170743	SYT9	Y	-7.61401	0.000194477	Y	-6.25762	0.000339663	Y	-4.38302	0.00761541	Y	-5.93421	0.000856272	N	-3.21197	0.0585942	Y	-7.55552	0.000165688	Y	-7.35518	0.000262618	Y	-8.95895	7.11293e-05	Y	-10.3058	6.30592e-05	Y	-6.38014	0.000241368	Y
ENSG00000101203	COL20A1	Y	10.5147	2.54159e-06	Y	5.63014	0.000995412	Y	8.46221	1.49196e-05	Y	9.70443	1.35696e-05	N			Y	12.1592	1.22843e-06	Y	8.28126	6.30603e-06	Y	11.7895	5.01466e-07	Y	10.1394	0.00427183	Y	5.43938	0.000469	Y
ENSG00000205664		Y	-11.2007	8.82213e-07	Y	-2.5064	0.00909049	Y	-4.29799	0.0001134	Y	-6.43034	3.16751e-06	N	-1.67386	0.190257	Y	-2.86141	0.00384436	Y	-5.159	2.3948e-05	Y	-2.82458	0.00359471	Y	-8.52867	4.25511e-06	Y	-13.027	1.36376e-07	Y
ENSG00000163293	NIPAL1	Y	-7.02759	9.6355e-05	Y	-5.98628	0.000489486	Y	-4.74043	0.00250863	Y	-4.25682	0.00492559	N	-3.89662	0.0174507	Y	-6.18843	0.000242983	Y	-3.86777	0.00785877	Y	-8.34285	5.2031e-05	Y	-5.95334	0.000734588	Y	-5.6354	0.000627473	Y
ENSG00000006210	CX3CL1	Y	4.33121	0.000132396	Y	2.91133	0.00411985	Y	4.09152	0.000244644	Y	4.53443	0.000106854	N	2.5101	0.0602852	Y	3.78185	0.000556093	Y	3.57168	0.0008179	Y	3.98738	0.000277806	Y	3.84182	0.00686975	Y	4.55065	6.54048e-05	Y
ENSG00000106665	CLIP2	Y	2.6757	0.000429468	Y	2.86193	0.000174404	Y	2.51171	0.000973466	Y	2.46428	0.00147776	N	2.18758	0.0218239	Y	2.35955	0.0021278	Y	2.74456	0.000318615	Y	2.12407	0.00598887	Y	2.54576	0.00818752	Y	2.1543	0.00470416	Y
ENSG00000148600	CDHR1	Y	6.98373	4.56195e-05	Y	4.62592	0.000783452	Y	5.97852	0.000145246	Y	4.65979	0.00100738	N	4.18346	0.0181893	Y	6.12789	9.58618e-05	Y	3.58619	0.00597796	Y	5.07589	0.000347668	Y	6.28595	0.00264668	Y	7.11017	2.41109e-05	Y
ENSG00000021300	PLEKHB1	Y	4.42581	0.000222121	Y	3.20853	0.0032969	Y	3.82307	0.000897931	Y	3.05307	0.00645218	N	3.09962	0.0307441	Y	4.387	0.00025041	Y	4.01916	0.000502471	Y	4.68624	0.000112361	Y	3.88908	0.0097646	Y	4.20112	0.000269391	Y
ENSG00000196549	MME	Y	-15.9452	1.30984e-05	Y	-10.7127	0.000159125	Y	-9.90993	0.000110425	Y	-7.43105	0.00105631	N	-3.16753	0.122347	Y	-13.2338	6.53142e-05	Y	-11.7433	0.000115929	Y	-15.7738	6.4372e-05	Y	-13.3749	0.000217371	Y	-14.3023	0.000173523	Y
ENSG00000102924	CBLN1	Y	-12.6	0.00114119	Y	-13.898	0.000427226	Y	-10.9346	0.000824027	Y	-14.8537	0.000329256	N	-0.38851	1	Y	-8.73977	0.000828561	Y	-14.9268	0.000223474	Y	-11.3786	0.000363376	Y	-8.19433	0.00475332	Y	-14.8323	0.000228484	Y
ENSG00000198576	ARC	Y	8.53568	0.000102473	Y	5.26925	0.00215088	Y	6.37448	0.000648149	Y	5.19125	0.00282564	N	4.49337	0.0438606	Y	8.83127	6.12492e-05	Y	7.10359	0.000205847	Y	8.24593	9.12973e-05	Y	9.73465	0.00205412	Y	6.64483	0.000527737	Y
ENSG00000269113	TRABD2B	Y	-5.18874	2.35001e-06	Y	-7.15919	6.61515e-08	Y	-5.6483	8.96855e-07	Y	-8.51721	6.64193e-08	N	-0.536438	1	Y	-6.88462	2.41873e-07	Y	-5.64234	1.01255e-06	Y	-7.81367	7.05942e-08	Y	-9.9704	8.35373e-08	Y	-5.41302	1.06175e-06	Y
ENSG00000249992	TMEM158	Y	5.37947	1.1852e-05	Y	5.92689	3.97004e-06	Y	6.3671	2.76376e-06	Y	5.27861	2.01715e-05	N	3.43784	0.0106533	Y	3.74356	0.000498693	Y	5.17195	1.7252e-05	Y	5.05744	2.04686e-05	Y	4.80604	0.00132366	Y	3.00198	0.00271831	Y
ENSG00000149131	SERPING1	Y	-5.00938	9.6355e-05	Y	-7.00965	4.73227e-06	Y	-6.93906	5.62501e-06	Y	-3.62948	0.00198066	N	-1.18843	0.524866	Y	-4.71145	0.000173838	Y	-5.99867	1.8989e-05	Y	-6.06474	1.71206e-05	Y	-3.9989	0.00247606	Y	-4.65568	0.000143467	Y
ENSG00000171766	GATM	Y	8.21532	2.45847e-06	Y	5.04344	0.000163421	Y	5.25885	0.000142668	Y	4.81422	0.000363354	N	3.6818	0.0221365	Y	5.53549	8.77561e-05	Y	4.05508	0.00115861	Y	4.09089	0.00106253	Y	7.30342	0.000425597	Y	5.69392	5.00336e-05	Y
ENSG00000105737	GRIK5	Y	7.25683	4.67778e-05	Y	4.22829	0.00203456	Y	4.59426	0.00128691	Y	4.87597	0.0010314	N	2.88412	0.114064	Y	7.07727	4.51609e-05	Y	5.3973	0.000324553	Y	5.85078	0.000171455	Y	7.0436	0.00194963	Y	5.83383	0.00014989	Y
ENSG00000167244	IGF2	Y	-11.8607	5.89169e-05	Y	-12.8799	7.16965e-05	Y	-15.08	1.66296e-05	Y	-7.48549	0.00149019	N	-3.69147	0.12017	Y	-7.91043	0.00090927	Y	-9.01109	0.000382823	Y	-5.56331	0.00658421	Y	-12.5229	0.000245458	Y	-11.377	0.00015472	Y
ENSG00000242808	SOX2-OT	Y	7.73494	1.17078e-05	Y	5.12486	0.000237877	Y	6.42116	4.11582e-05	Y	6.87109	2.90401e-05	N	2.0418	0.256017	Y	5.43953	0.000179356	Y	5.01552	0.000308733	Y	5.86804	8.04921e-05	Y	6.08726	0.00221748	Y	4.54331	0.000614981	Y
ENSG00000164434	FABP7	Y	11.6839	5.62763e-06	Y	6.22967	0.000449732	Y	8.45482	5.35712e-05	Y	8.55518	6.20902e-05	N	5.54051	0.0150071	Y	8.37289	6.13736e-05	Y	5.71981	0.000893653	Y	9.12445	2.82426e-05	Y	7.76912	0.0034776	Y	8.68779	3.57335e-05	Y
ENSG00000064309	CDON	Y	-3.23736	2.49087e-05	Y	-7.23918	1.17768e-09	Y	-6.19476	1.71045e-08	Y	-3.45295	1.58302e-05	N	-2.00851	0.0219824	Y	-4.10624	1.65827e-06	Y	-4.65991	2.64529e-07	Y	-4.13294	1.09889e-06	Y	-5.13495	4.31866e-07	Y	-4.53113	3.45552e-07	Y
ENSG00000173805	HAP1	Y	6.22885	3.09303e-08	Y	3.01214	0.000132628	Y	4.01892	6.69836e-06	Y	5.24987	2.74476e-07	N	2.31683	0.016505	Y	5.74787	1.13551e-07	Y	4.95965	3.41767e-07	Y	4.91576	3.87775e-07	Y	5.75263	9.16714e-06	Y	5.26702	1.64526e-07	Y
ENSG00000169071	ROR2	Y	-10.9922	1.18617e-07	Y	-7.76104	1.5874e-06	Y	-5.13303	4.4714e-05	Y	-5.48606	3.06762e-05	N	-0.511714	0.984964	Y	-8.54287	1.0472e-06	Y	-10.9819	6.09579e-07	Y	-9.45528	3.87775e-07	Y	-9.43999	1.08464e-06	Y	-10.1249	4.20111e-07	Y
ENSG00000170537	TMC7	Y	4.4378	4.09412e-05	Y	3.12666	0.00084007	Y	4.45549	2.72243e-05	Y	4.37488	4.45363e-05	N	3.13384	0.0101671	Y	4.23734	4.96469e-05	Y	3.3371	0.000519226	Y	3.858	0.000116137	Y	4.4463	0.000987982	Y	2.90139	0.00181221	Y
ENSG00000005513	SOX8	Y	5.98212	3.32073e-05	Y	3.38391	0.00418532	Y	3.83245	0.00170641	Y	5.61741	7.03546e-05	N	1.72913	0.324125	Y	6.92026	1.12895e-05	Y	3.63215	0.00241842	Y	5.82697	3.83953e-05	Y	7.51816	0.000330301	Y	7.0294	6.92001e-06	Y
ENSG00000164197	RNF180	Y	5.58618	3.16626e-05	Y	4.15982	0.000354401	Y	3.44244	0.00259383	Y	3.56111	0.00223018	N	3.79937	0.0109266	Y	5.63401	2.84064e-05	Y	5.45439	3.11719e-05	Y	3.42845	0.00225275	Y	7.00455	0.000217371	Y	4.89662	7.46902e-05	Y
ENSG00000006740	ARHGAP44	Y	-12.2819	3.07868e-06	Y	-11.7377	4.88537e-06	Y	-6.13325	5.94108e-05	Y	-4.4555	0.000986688	N	-0.460808	1	Y	-3.82077	0.00249892	Y	-9.70533	6.12807e-06	Y	-7.92444	2.31021e-05	Y	-6.48244	0.000417369	Y	-7.2935	2.14936e-05	Y
ENSG00000166002	SMCO4	Y	-4.19715	1.99544e-05	Y	-5.03907	3.135e-06	Y	-4.14497	2.21144e-05	Y	-2.92158	0.00102482	N	-1.62571	0.162071	Y	-4.998	3.32812e-06	Y	-4.33176	1.44675e-05	Y	-4.26871	1.38765e-05	Y	-5.17491	1.27601e-05	Y	-3.4198	0.00014989	Y
ENSG00000167191	GPRC5B	Y	4.85922	4.28992e-06	Y	2.27922	0.00924378	Y	3.44465	0.000215576	Y	3.07223	0.000772386	N	2.23956	0.0459297	Y	3.92014	5.32639e-05	Y	2.40927	0.00599558	Y	3.96415	3.98921e-05	Y	3.78169	0.00185318	Y	3.4349	0.000172816	Y
ENSG00000251363	LINC02315	Y	-9.25777	2.07371e-05	Y	-8.88418	2.86857e-05	Y	-9.54085	1.15476e-05	Y	-6.7589	6.01383e-05	N			Y	-9.73813	1.36899e-05	Y	-8.77181	3.05455e-05	Y	-9.62238	1.11125e-05	Y	-9.27033	6.82452e-05	Y	-9.62209	1.23829e-05	Y
ENSG00000135424	ITGA7	Y	6.16997	5.38501e-05	Y	4.3902	0.00084007	Y	4.63126	0.000639855	Y	3.92416	0.00295593	N	3.36967	0.0435357	Y	4.69263	0.000610242	Y	3.88678	0.0024132	Y	3.56581	0.00472905	Y	5.28542	0.00484506	Y	4.08146	0.00149476	Y
ENSG00000139219	COL2A1	Y	-5.99359	0.000926279	Y	-9.97973	2.67558e-05	Y	-5.96748	0.00100974	Y	-6.51099	0.000677935	N	-4.39523	0.0157534	Y	-7.30495	0.000259118	Y	-9.51095	4.27324e-05	Y	-6.86281	0.000340584	Y	-11.3586	4.00428e-05	Y	-5.53417	0.00142507	Y
ENSG00000144481	TRPM8	Y	6.53907	9.09378e-06	Y	4.84319	0.000106574	Y	4.45436	0.00035581	Y	6.60478	6.37223e-06	N	3.75571	0.0105098	Y	7.69355	1.65827e-06	Y	3.37265	0.00244646	Y	7.93391	7.76407e-07	Y	7.31304	0.000190277	Y	6.42774	1.03318e-05	Y
ENSG00000149591		Y	-9.02316	4.85415e-05	Y	-4.45315	0.00591869	Y	-4.99736	0.00318003	Y	-4.4341	0.00841828	N	-0.670879	0.984859	Y	-4.41291	0.00746188	Y	-4.3507	0.00741169	Y	-7.84288	0.00012256	Y	-7.1267	0.000708307	Y	-6.05123	0.000730619	Y
ENSG00000143320	CRABP2	Y	-6.00117	6.12441e-05	Y	-3.87785	0.00208682	Y	-4.50671	0.000700402	Y	-5.52507	0.000149533	N	-2.90839	0.036835	Y	-4.85796	0.000415955	Y	-5.54068	0.000112249	Y	-4.57077	0.000568508	Y	-4.98728	0.00114446	Y	-5.15997	0.000198494	Y
ENSG00000187416	LHFPL3	Y	13.9773	2.26688e-06	Y	6.53963	0.00013898	Y	9.39	2.49394e-05	Y	10.4306	8.15182e-06	N	4.11068	0.0561429	Y	11.458	3.63999e-06	Y	9.38343	8.79976e-06	Y	10.1625	6.30513e-06	Y	15.5046	0.000245458	Y	9.94834	4.92573e-06	Y
ENSG00000170004	CHD3	Y	-3.6474	2.97392e-07	Y	-3.60931	2.88285e-07	Y	-2.07535	0.00114672	Y	-2.25536	0.000435344	N	-1.51707	0.0911715	Y	-2.73952	2.23757e-05	Y	-2.65593	2.91414e-05	Y	-2.79475	1.25199e-05	Y	-2.61669	0.000265223	Y	-2.7878	1.17541e-05	Y
ENSG00000162873	KLHDC8A	Y	10.8935	1.18098e-05	Y	4.74487	0.00279802	Y	7.53886	0.000114816	Y	7.11145	0.000206861	N	3.97145	0.0573691	Y	7.2504	0.000159443	Y	4.93577	0.00219989	Y	6.01039	0.000559176	Y	6.86207	0.00588887	Y	5.8528	0.000577748	Y
ENSG00000077616	NAALAD2	Y	-9.61237	8.46416e-06	Y	-6.58701	7.20191e-05	Y	-7.23743	2.23354e-05	Y	-4.4537	0.00191482	N	-2.97632	0.0433872	Y	-8.52926	1.92126e-05	Y	-7.75691	2.33492e-05	Y	-5.55855	0.000259716	Y	-7.42099	0.00095871	Y	-7.53399	9.22758e-05	Y
ENSG00000168546	GFRA2	Y	-14.1127	6.02636e-06	Y	-11.4601	8.58299e-06	Y	-3.7983	0.00596652	Y	-5.83334	0.000306477	N	-2.99674	0.0571176	Y	-9.11971	2.37638e-05	Y	-5.3524	0.000503542	Y	-10.0195	1.31592e-05	Y	-6.08093	0.000889863	Y	-11.3586	9.12813e-06	Y
ENSG00000174306	ZHX3	N	1.20942	0.209035	N	1.53451	0.0167158	N	1.59175	0.0116444	N	0.981801	0.679458	Y	2.71198	6.70537e-05	Y	2.30604	3.56935e-05	Y	2.46399	1.01377e-05	Y	1.71483	0.0038103	Y	1.98922	0.00392985	Y	1.94634	0.000476516	Y
ENSG00000266904	LINC00663	N	1.87994	0.0374129	N	1.30528	0.269577	N	1.1952	0.37889	N	1.40916	0.228282	Y	3.13168	0.00373803	Y	2.35464	0.00497228	Y	2.46232	0.00271632	Y	2.89637	0.000499819	Y	3.0016	0.00588887	N	2.06245	0.0142566	Y
ENSG00000164849	GPR146	Y	3.70219	0.00160626	N			Y	4.10783	0.000550056	N			Y	4.14781	0.00832709	N			N			N	1.71082	0.160623	N	2.95358	0.0432766	Y	3.87077	0.000738106	Y
ENSG00000163618	CADPS	Y	-5.01513	0.000233369	N	-1.23565	0.446469	Y	-3.58442	0.00317817	N	1.03192	0.664627	Y	-3.49384	0.00873453	N	-2.62893	0.0230238	N	1.82354	0.145174	N	-2.7772	0.0151393	N	2.55544	0.105135	Y	-4.9077	0.000150365	Y
ENSG00000154122	ANKH	Y	2.8315	0.00680845	N	-0.994304	0.628302	Y	3.18006	0.00292005	N	-0.247999	1	Y	4.08344	0.00510519	N	-0.0883012	1	N	0.214418	1	N	2.29382	0.0296682	N	1.91549	0.201886	N	-2.12337	0.0476541	Y
ENSG00000239883	PARGP1	Y	-2.09975	0.00486999	N	-1.75892	0.0251273	Y	-1.9951	0.00797423	N	-1.48333	0.121322	Y	-2.41162	0.00384493	N	-1.78913	0.0258015	N	-1.80264	0.0216092	N	-0.905918	0.747004	N	-0.923271	0.713297	N	-1.87143	0.0140162	Y
ENSG00000230316	FEZF1-AS1	Y	6.13284	0.00820853	N	-0.603006	1	Y	5.87131	0.00854336	N	0.0653172	1	Y	-9.66891	0.000694584	N	2.1452	0.323922	N	-4.95328	0.011053	N			N			N	3.5385	0.0503005	N
ENSG00000128610	FEZF1	Y	8.77849	0.000843112	N	-0.266282	1	Y	7.20833	0.00280752	N			Y	-8.72304	0.00118438	N	1.32017	0.719765	N	-5.05691	0.0110476	N			N			N	3.20468	0.0815718	N
ENSG00000204065	TCEAL5	Y	3.37477	0.00654343	N			Y	8.92635	6.83017e-05	N	2.8984	0.0123742	Y	10.4676	0.000250968	N			N	1.63627	0.207201	N	1.27434	0.41943	N	3.99141	0.0110394	N	0.717009	1	Y
ENSG00000133135	RNF128	N			N			Y	9.74811	4.7775e-07	Y	10.011	1.65501e-07	Y	8.89057	5.12784e-05	Y	6.78045	7.14177e-06	Y	7.27196	7.27851e-06	Y	7.95566	9.95178e-07	Y	8.61913	6.25544e-05	Y	6.35349	1.29988e-05	Y
ENSG00000087085	ACHE	N	0.984127	0.625944	N	0.824607	0.823679	Y	3.55921	3.73951e-05	Y	5.02836	5.33415e-07	Y	4.06872	0.000244654	Y	3.46588	4.51383e-05	Y	4.20414	3.77195e-06	Y	3.49049	3.25556e-05	Y	4.91852	4.57581e-05	Y	4.96005	4.90685e-07	Y
ENSG00000236830	CBR3-AS1	N	2.58679	0.0112037	N	2.43832	0.0117251	Y	8.33865	1.15405e-06	Y	4.68584	6.37729e-05	Y	3.88058	0.00511284	Y	5.11675	3.22899e-05	Y	4.60495	6.7047e-05	Y	4.13191	0.000124863	Y	5.83531	0.000396685	Y	5.10394	1.43216e-05	Y
ENSG00000188554		N	1.28165	0.0657947	N	1.16663	0.183079	Y	1.77051	0.000295909	Y	1.58078	0.00304122	Y	1.86365	0.00129567	Y	1.58914	0.00240852	Y	1.54087	0.0036866	Y	2.25353	1.9554e-06	Y	1.90296	0.00102205	Y	1.86168	8.73546e-05	Y
ENSG00000127418	FGFRL1	N	1.67678	0.0178399	N	1.54033	0.0401434	Y	2.87869	1.04728e-05	Y	2.69684	3.42572e-05	Y	3.18434	0.000109191	Y	3.4014	1.59846e-06	Y	2.99626	5.83738e-06	Y	2.55617	5.72009e-05	Y	3.22008	0.000106887	Y	4.07536	9.93745e-08	Y
ENSG00000135472	FAIM2	N	1.49916	0.318344	N	1.94878	0.126772	Y	4.66995	0.000491034	Y	4.29756	0.0013461	Y	5.03001	0.00513484	Y	5.70558	9.58694e-05	Y	5.09765	0.000206604	Y	6.11276	4.98404e-05	Y	7.31202	0.000559072	Y	5.49382	0.00010117	Y
ENSG00000092054	MYH7	N			N	2.28205	0.0328791	Y	5.37442	4.27419e-05	Y	6.35078	7.35801e-06	Y	4.29811	0.00363902	Y	5.97207	1.01226e-05	Y	5.58932	1.55149e-05	Y	5.46897	2.39186e-05	Y	5.20011	0.0010953	Y	2.88583	0.00513774	Y
ENSG00000174348	PODN	N			Y	5.07047	5.266e-05	N			Y	5.95046	1.40166e-05	Y	4.80395	0.0015718	N	2.43182	0.0241532	N	1.79587	0.123785	N			N			Y	3.82541	0.000719915	Y
ENSG00000164949	GEM	N	1.87778	0.113379	Y	4.71721	0.000123912	N	2.72397	0.0135217	Y	2.97533	0.0093311	Y	4.00335	0.00843313	N	1.49166	0.290886	N	2.04314	0.0796044	N	1.92263	0.101588	N	2.58947	0.0835015	Y	3.08095	0.00505506	Y
ENSG00000109099	PMP22	N	0.896024	0.764342	Y	3.54938	0.00340763	N	1.88475	0.143693	Y	3.22588	0.00982186	Y	5.67663	0.00205698	N	2.19312	0.0788226	N	2.71852	0.0226624	N	2.70195	0.0229691	N	0.233711	1	N	2.32732	0.0509584	Y
ENSG00000133805	AMPD3	N	1.69865	0.293251	Y	4.35529	0.00216004	N	3.63581	0.0147209	Y	3.95263	0.00648692	Y	5.19482	0.00931661	N	0.266831	1	N			N	0.597261	1	N	2.922	0.124478	N			Y
ENSG00000144395	CCDC150	N	-0.31388	1	Y	-2.07934	0.0075622	N	-1.03068	0.544891	Y	-2.13065	0.00821486	Y	-2.77346	0.00158136	N	-1.35931	0.216601	N	-1.23814	0.316491	N	-1.50946	0.114018	N	-1.16849	0.457929	N	-2.00342	0.0109072	Y
ENSG00000165169	DYNLT3	N	1.69108	0.107112	Y	2.6179	0.00393864	N	1.91447	0.0515836	Y	2.67105	0.00465677	Y	3.56946	0.00404067	N	1.46591	0.221146	N	1.37125	0.276789	N	0.760307	0.879215	N	2.26804	0.060303	N	1.90709	0.0492375	Y
ENSG00000239305	RNF103	N	0.991119	0.631919	Y	1.72255	0.000324636	N	1.00961	0.553745	Y	1.48743	0.00736529	Y	1.93696	0.000559088	N	1.17906	0.174322	N	0.985008	0.654305	N	1.34885	0.0280902	N	1.47335	0.0288262	N	1.33602	0.0314183	Y
ENSG00000010404	IDS	N	1.54547	0.0377754	N	1.26682	0.187679	Y	2.24673	0.000339939	Y	3.11879	3.21499e-06	Y	2.28486	0.00277567	Y	2.74258	1.89098e-05	Y	3.83469	1.47032e-07	Y	1.90073	0.00325284	Y	3.34942	5.6663e-05	N	1.44349	0.0686575	Y
ENSG00000180921	FAM83H	Y	-7.32484	1.37352e-05	Y	-4.876	0.000340574	Y	-5.23473	0.000169012	Y	-4.5436	0.000912234	Y	-4.33582	0.00325659	Y	-7.51228	2.96301e-05	N	-2.45184	0.0434687	Y	-4.07062	0.00142189	Y	-6.2503	0.000200811	N	-3.14982	0.0111108	Y
ENSG00000101638	ST8SIA5	Y	6.28677	8.18075e-08	Y	10.8834	3.377e-10	Y	10.9738	1.73896e-09	Y	9.80207	1.25098e-09	Y	10.4215	2.14639e-07	Y	11.2353	1.4149e-09	N	1.17334	0.429791	Y	8.39805	4.9739e-09	Y	11.1998	1.04066e-07	Y	9.57454	1.90208e-09	Y
ENSG00000100697	DICER1	Y	-1.74805	0.000626381	Y	-1.83806	0.000224025	Y	-2.64729	2.70429e-07	Y	-2.34471	2.95302e-06	Y	-2.35414	2.2499e-05	Y	-1.82081	0.000337429	N	-1.08217	0.387135	Y	-1.85516	0.000205331	Y	-2.04661	0.000292796	Y	-1.53457	0.00549147	Y
ENSG00000050165	DKK3	Y	2.82777	0.000187789	Y	3.6311	8.90478e-06	Y	5.00492	2.30971e-07	Y	3.32006	3.79871e-05	Y	5.72184	4.33354e-06	Y	2.25708	0.00312114	N	1.1347	0.429529	Y	3.04749	7.41753e-05	Y	2.59853	0.0062295	Y	4.77374	3.13589e-07	Y
ENSG00000135678	CPM	Y	7.43651	8.17636e-06	Y	5.06009	0.000195757	Y	7.07638	1.96081e-05	Y	8.05226	4.82285e-06	Y	9.66169	0.000119238	Y	6.17426	4.55834e-05	N			Y	5.42908	8.96429e-05	Y	6.74728	0.00102205	Y	9.4867	1.21121e-06	Y
ENSG00000231689	LINC01090	Y	-10.8202	0.000851883	Y	-10.7579	0.000827764	Y	-10.3339	0.00102487	Y	-7.8131	0.00273962	Y	-9.69573	0.00390111	Y	-11.2439	0.00065368	N			Y	-10.5853	0.000851021	Y	-10.959	0.00189712	Y	-8.83691	0.000805365	Y
ENSG00000228630	HOTAIR	N			Y	10.0178	0.000254904	Y	7.58948	0.000566831	Y	9.40173	0.000772386	Y	8.94539	0.00766679	Y	9.83749	0.000300181	Y	11.3234	8.11032e-05	N			N			N			Y
ENSG00000123685	BATF3	N	1.7503	0.0396975	Y	4.67765	4.55854e-07	Y	3.36237	4.33738e-05	Y	4.1745	3.76706e-06	Y	2.53031	0.00814933	Y	2.39404	0.00190026	Y	3.22734	6.11431e-05	N	1.5161	0.110129	N	2.04324	0.0407277	N	1.95734	0.0138317	Y
ENSG00000140403	DNAJA4	N	2.40457	0.0317448	Y	4.51225	0.000192638	Y	4.1841	0.000626602	Y	3.12449	0.00706341	Y	6.85704	0.000400667	Y	3.45856	0.00259412	Y	3.84079	0.000953154	N			N	2.7197	0.0660129	Y	3.27269	0.00374183	Y
ENSG00000134986	NREP	N	-1.90531	0.0196966	Y	-2.9386	0.000159924	Y	-2.35508	0.00242785	N	-1.95672	0.0195435	N	-1.4914	0.184695	Y	-2.3505	0.002611	Y	-3.54592	2.21221e-05	Y	-2.39036	0.00189721	N	-2.24678	0.0142471	Y	-2.20981	0.00416289	Y
ENSG00000121104		N	-0.604869	1	Y	-2.56263	0.000182421	Y	-2.50948	0.000269616	N	-1.31596	0.214635	N	-1.99234	0.0152708	Y	-2.20092	0.00159995	Y	-2.06399	0.00311791	Y	-2.6448	0.00011802	N	-1.97174	0.0192093	N	-1.77062	0.0162057	Y
ENSG00000275183	LENG9	N			Y	4.05712	0.00118358	Y	3.49009	0.00424697	N	1.83551	0.175223	N			Y	3.97551	0.00295298	Y	3.39187	0.00552166	Y	4.1709	0.000844584	N			N			Y
ENSG00000173581	CCDC106	N	1.47948	0.0222479	Y	1.8047	0.00105893	Y	2.01645	0.000193895	N	1.11118	0.381821	N	0.761463	0.974834	Y	2.24417	3.22899e-05	Y	2.04587	0.000132861	Y	2.27109	2.02214e-05	N	1.11466	0.420728	N	0.85607	0.905834	Y
ENSG00000057657	PRDM1	Y	5.41945	5.64443e-05	Y	6.16597	9.34532e-06	Y	4.96377	0.00011959	Y	3.25059	0.00481841	Y	4.53799	0.00354753	N	2.85042	0.011998	N	2.17334	0.0658775	N	1.45591	0.300136	Y	5.42552	0.00126678	Y	4.63549	0.00020684	Y
ENSG00000197472	ZNF695	Y	-5.554	0.000174773	Y	-7.14817	2.3277e-05	Y	-5.46471	0.000115577	N	-2.02669	0.0993437	Y	-4.18924	0.00224815	N	-2.47785	0.0315703	N	-2.8757	0.0110171	Y	-5.55473	8.86188e-05	N	-3.26899	0.0157807	Y	-10.7192	4.71941e-06	Y
ENSG00000034677	RNF19A	N	0.78116	1	N	1.42915	0.0703391	N	0.638669	1	Y	2.47081	8.16751e-05	Y	2.40322	0.00147786	N	1.09141	0.453525	Y	2.43066	8.28328e-05	Y	1.7893	0.00652458	N	0.406183	1	N	0.633114	1	Y
ENSG00000156510	HKDC1	Y	3.33393	0.00860569	Y	4.21917	0.000957065	Y	3.93396	0.0021511	N	1.67865	0.260783	N	3.40197	0.03562	Y	4.1518	0.00207546	Y	3.67058	0.00458485	N	1.04358	0.637989	N	3.08056	0.0615443	Y	4.86487	0.000308562	Y
ENSG00000136960	ENPP2	Y	-8.14667	8.72686e-06	Y	-7.49281	2.44105e-05	Y	-5.82972	0.000114816	N	0.607819	1	N	-1.46695	0.430698	Y	-5.30877	0.000321892	Y	-5.34828	0.000250357	N	-1.07074	0.635369	N	-2.05459	0.201892	Y	-6.45204	6.47733e-05	Y
ENSG00000081181		Y	-4.58465	2.85691e-05	Y	-3.15032	0.00108614	Y	-2.55999	0.00699031	N	-2.39826	0.0149736	N	-2.28	0.0394054	Y	-3.14955	0.00132707	Y	-4.43773	4.41147e-05	N	-1.7838	0.0881784	N	-2.78814	0.0115689	Y	-2.54013	0.00685131	Y
ENSG00000164627	KIF6	Y	-4.44278	0.000589297	Y	-4.90404	0.000360101	N	-1.89055	0.14122	Y	-4.67196	0.000614544	N	-2.52516	0.0705826	Y	-4.74786	0.000751223	Y	-3.81387	0.00271153	Y	-4.0999	0.00108901	N	-1.64814	0.330047	N	0.510937	1	Y
ENSG00000198369	SPRED2	Y	1.43765	0.00635932	Y	1.75853	9.49942e-05	N	1.31855	0.029426	Y	1.43387	0.00846939	N	0.79184	1	Y	1.50328	0.00300434	Y	1.81055	5.75442e-05	Y	1.95942	9.46532e-06	N	0.747858	1	N	0.964975	0.695155	Y
ENSG00000272619		Y	8.58914	0.000121554	Y	3.62257	0.00192182	N			Y	5.63952	8.16078e-05	N			Y	5.16557	0.000158661	Y	4.25561	0.000774351	Y	4.66002	0.000264258	N			N			Y
ENSG00000112232	KHDRBS2	N			Y	-11.2476	0.00204113	N			Y	-11.4325	0.0023651	Y	-11.6185	0.00308096	Y	-9.09247	0.00282986	N	-5.75682	0.0103489	Y	-10.9334	0.0023137	N	-9.90809	0.0123654	Y	-11.8959	0.0012714	Y
ENSG00000154319	FAM167A	N	-1.93419	0.188764	Y	-6.64925	8.65898e-05	N	-2.47908	0.0685896	Y	-4.24893	0.00354649	Y	-4.35137	0.00567289	Y	-6.59542	0.000115442	N	-2.96945	0.0280591	Y	-5.60194	0.000334726	N	-1.56195	0.452085	Y	-6.23	0.000123166	Y
ENSG00000115935	WIPF1	N	0.610243	1	Y	2.16655	0.00875078	N	1.14999	0.419344	Y	2.6515	0.00158385	Y	3.45668	0.00164349	Y	2.30772	0.00565154	N	1.59542	0.104671	Y	2.16423	0.00944518	N	0.248	1	Y	2.98619	0.000287095	Y
ENSG00000168621	GDNF	Y	-6.11729	0.00162312	N	-2.25118	0.139481	N	-1.80603	0.278638	N	-3.37966	0.0282657	N	0.180728	1	N	-3.10379	0.0417177	Y	-5.42765	0.00126898	Y	-6.19551	0.000485046	N	-2.36271	0.218031	Y	-6.9556	0.000244614	Y
ENSG00000163359	COL6A3	Y	-12.2764	0.000232511	N	-3.07029	0.174155	N	-3.64839	0.102794	N	-0.447863	1	N	4.23595	0.189709	N	-2.75475	0.263095	Y	-9.96598	0.000900463	Y	-6.57525	0.00831584	N	-6.88654	0.01223	Y	-7.49974	0.00445093	Y
ENSG00000105281	SLC1A5	Y	-2.93614	0.00489655	N	-0.899323	0.720543	N	-1.15274	0.482603	N	-1.97025	0.0867544	N	-2.95121	0.0128291	N	-2.52941	0.0165809	Y	-3.51224	0.00117236	Y	-2.91481	0.00515506	N	-3.0165	0.0127469	Y	-3.07996	0.00317446	Y
ENSG00000019549	SNAI2	Y	-4.27991	0.000228878	N	-1.12714	0.507351	N	-1.85053	0.107628	N	-1.49036	0.284662	N	2.56571	0.0671664	N	-2.68743	0.0121703	Y	-2.87901	0.00676922	Y	-3.5205	0.00140172	N	-1.82285	0.193421	N	-1.3342	0.347304	Y
ENSG00000114251	WNT5A	Y	-3.91868	0.001112	N	-2.46743	0.0282844	N	0.968421	0.663845	N	-1.93769	0.1241	N	1.62143	0.352269	N	-1.61537	0.238164	Y	-3.71532	0.00167261	Y	-3.23493	0.0052143	N	-0.819567	0.841537	N	-1.61956	0.2162	Y
ENSG00000077943	ITGA8	Y	-11.7474	0.00152077	N	-2.8131	0.27052	N	-5.72005	0.0230472	N	-3.80866	0.135308	N	0.775385	1	N	-4.87862	0.0493375	Y	-11.2841	0.00633158	Y	-8.36956	0.0090486	N	-5.70591	0.05877	N	-9.54827	0.0245139	Y
ENSG00000127720	METTL25	Y	-1.84597	0.00806259	N	-1.71139	0.0170988	N	-1.29338	0.192862	N	-1.57708	0.0503198	N	-0.765354	0.866088	N	-1.61846	0.036038	Y	-2.07356	0.00186272	Y	-2.59904	8.23852e-05	N	-0.500343	1	N	-1.1816	0.307456	Y
ENSG00000134013	LOXL2	Y	-5.1288	0.000149071	N	0.209366	1	N	0.663341	0.931022	N	-1.15903	0.573606	N	2.52349	0.1177	N	-2.56824	0.0323667	Y	-3.15259	0.00849291	Y	-3.36804	0.00513686	N	-3.51821	0.0112769	N	-1.73784	0.184569	Y
ENSG00000080166	DCT	Y	-8.9551	0.00618167	N	-7.72336	0.0106449	N			N	-4.49939	0.0932539	N	-3.43388	0.302973	N	-5.01245	0.0780634	Y	-7.63577	0.00987865	Y	-8.6347	0.00470194	N	-4.90311	0.095884	N	-4.06821	0.141401	Y
ENSG00000167600	CYP2S1	Y	-8.60267	0.00127523	N			N			N	-6.19708	0.0101701	N	-8.50004	0.0134882	N			Y	-8.6649	0.00590514	Y	-6.55308	0.00522434	N	-5.26658	0.0208871	N			Y
ENSG00000143171	RXRG	Y	-10.2756	0.00936838	N	-6.41032	0.0186645	N			N	-4.7038	0.0519621	N	-3.17614	0.323487	N			Y	-7.89019	0.00717198	Y	-10.0917	0.00938414	N			N	-5.73539	0.0395126	Y
ENSG00000108821	COL1A1	Y	-14.9875	2.85904e-05	N	-0.629039	1	N	-3.46785	0.0944878	N	-0.605317	1	N	4.53672	0.125827	N	-2.23314	0.36757	Y	-8.55666	0.00089057	Y	-7.39598	0.00206214	N	-6.3715	0.0106691	N	-4.55435	0.0275604	Y
ENSG00000159871	LYPD5	Y	4.30811	0.00168396	N			N			N			N			N	2.97701	0.0192686	Y	5.72731	0.000205847	Y	3.71148	0.0031085	N			N			Y
ENSG00000135111	TBX3	Y	-14.0897	0.000940529	N	-2.10151	0.441352	N	-5.7475	0.014614	N	-3.15395	0.184039	N	-9.69573	0.0296907	N	-4.65499	0.0485438	Y	-9.94076	0.00348677	Y	-9.56803	0.00446087	N	-6.34003	0.0387546	N	-9.65502	0.0199732	Y
ENSG00000273270		N	0.933672	0.786755	Y	2.86179	5.67427e-08	N	1.50959	0.0103324	Y	1.60557	0.00467869	Y	1.73174	0.00686148	N	1.366	0.0439296	Y	1.63793	0.00260256	N	0.673	1	N	1.51669	0.0351797	N	0.503811	1	Y
ENSG00000082126	MPP4	N			Y	7.32044	1.86729e-05	Y	6.88547	0.000175979	Y	4.749	0.00158385	N	4.37797	0.0195936	N			Y	4.67094	0.00147737	N	2.53805	0.0591678	N	4.06141	0.0250952	N			Y
ENSG00000129757	CDKN1C	N	-1.75424	0.221473	Y	-3.79335	0.00378453	Y	-5.44917	0.000214331	Y	-3.51105	0.00899344	N	-1.39058	0.482258	N	-2.53999	0.051414	Y	-4.05201	0.00222189	N	-1.11917	0.600711	N	-2.36101	0.131237	N	-2.87139	0.0234311	Y
ENSG00000184305	CCSER1	N			Y	-8.87214	0.000501875	Y	-6.8932	0.000668678	Y	-7.67256	0.000348268	N			N			Y	-8.52781	0.000677973	N			N			N			Y
ENSG00000120217	CD274	N			Y	4.83527	0.00161224	Y	6.22018	0.000731174	Y	4.18149	0.00919441	N			N	2.81966	0.0624728	Y	5.89003	0.000501558	N	1.90744	0.250486	N	4.97899	0.0169247	Y	4.19017	0.0057632	Y
ENSG00000206557	TRIM71	N	-3.33065	0.051718	Y	-8.64193	0.000139578	N			Y	-4.49668	0.0099829	Y	-7.39019	0.000800005	N	-4.0946	0.0157067	Y	-5.97326	0.00124053	N	-3.46858	0.0349123	N	-5.55454	0.0127809	Y	-5.61591	0.00205368	Y
ENSG00000229191		N			Y	-6.71302	0.00170697	N			Y	-4.98809	0.00542041	Y	-6.92307	0.00601915	N	-4.8803	0.0125923	Y	-4.79082	0.00590814	N	-3.54602	0.0432574	N			Y	-7.09032	0.00197752	Y
ENSG00000184216	IRAK1	N	1.00651	0.607278	Y	2.81744	0.00136387	N	1.18305	0.408655	Y	2.74348	0.00252268	Y	3.47662	0.00345475	N	1.86219	0.0560008	Y	2.41828	0.00630062	N	0.436759	1	N	1.91995	0.112525	Y	3.55038	0.000138521	Y
ENSG00000248668	OXCT1-AS1	N	2.91534	0.0162117	N	2.38121	0.0362656	Y	3.60025	0.00328082	N			N			Y	3.33239	0.00530451	Y	4.13854	0.000612081	Y	4.23752	0.00052481	N	2.94427	0.0653735	N	2.25164	0.0504136	Y
ENSG00000242861		N			N			Y	3.92825	0.000429602	N			N			Y	2.86875	0.00725145	Y	3.29281	0.00197086	Y	3.38929	0.00144011	N			Y	3.84599	0.000532758	Y
ENSG00000197134	ZNF257	N			N	0.983856	0.686259	Y	-6.56672	0.000293996	N	0.110545	1	N	0.509649	1	Y	-5.12089	0.000772561	Y	-11.6075	1.31129e-05	Y	-11.4502	1.3549e-05	N			Y	-4.67926	0.00135338	Y
ENSG00000119922	IFIT2	N	2.49406	0.0127713	N	2.57817	0.0104897	Y	5.11066	2.14646e-05	N	1.53993	0.237486	N	3.15371	0.0179178	Y	3.71952	0.000563436	Y	3.9546	0.000413244	Y	2.81781	0.00524157	N	1.68695	0.258944	Y	5.61305	5.79544e-06	Y
ENSG00000180440	SERTM1	N			N	-4.79265	0.0115637	Y	-8.52034	0.000897931	N	-4.17282	0.0277262	N	-3.40286	0.119408	Y	-10.7585	0.000662052	Y	-5.64394	0.00514967	Y	-10.5937	0.000612493	N			Y	-7.89305	0.00150047	Y
ENSG00000164403	SHROOM1	N	1.26013	0.414653	N	1.95164	0.080517	N	2.24144	0.038087	N	2.55418	0.0211508	Y	4.00114	0.00640808	Y	3.24347	0.00310002	N	2.46485	0.0211038	N	1.43913	0.286167	Y	4.07837	0.00631844	Y	5.322	2.93632e-05	Y
ENSG00000260916	CCPG1	N	1.47244	0.0934723	N	1.13187	0.38557	Y	2.67259	0.000118668	N	0.98238	0.665406	Y	3.78052	5.96667e-05	N	1.26007	0.26079	N	1.015	0.580962	N	1.02261	0.563986	Y	2.36807	0.00572567	Y	1.87791	0.00898474	Y
ENSG00000185437	SH3BGR	N	0.85441	0.842049	N	0.0549222	1	Y	2.94847	2.40573e-05	N	1.07525	0.516688	Y	3.32311	0.000203475	N	1.30953	0.208616	N	1.34961	0.168162	N	1.68699	0.0269382	Y	3.34835	0.000202787	Y	2.89654	2.51099e-05	Y
ENSG00000111666	CHPT1	N	1.13515	0.370664	N	1.31618	0.145384	Y	1.8365	0.00568382	N	0.883416	0.857889	Y	2.32015	0.00245072	N	1.5009	0.0561819	N	1.12673	0.385497	N	0.813547	0.950258	Y	3.00783	0.000165993	Y	2.56099	3.92595e-05	Y
ENSG00000155099	PIP4P2	N	1.15214	0.249905	N	1.4943	0.0105659	Y	1.53331	0.00797423	N	0.961624	0.745273	Y	1.91667	0.00183216	N	1.35744	0.047704	N	1.25145	0.116441	N	1.09354	0.360914	Y	1.99682	0.00114615	Y	2.23855	7.03962e-06	Y
ENSG00000099251	HSD17B7P2	N			N			Y	3.76774	0.00100025	N	-0.721126	1	Y	4.27503	0.00599225	N			N			N	2.31825	0.021332	Y	10.1209	9.57442e-05	N			Y
ENSG00000278384		N			N			Y	9.21909	0.000532033	N			Y	9.65535	0.00321999	N			N			N			Y	8.82442	0.00646605	N			Y
ENSG00000137073	UBAP2	N	-1.12973	0.240309	N	-0.461946	1	Y	-1.71363	0.000271382	N	-0.842151	1	Y	-2.02945	8.17565e-05	N	-0.854716	1	N	-0.910838	0.90302	N	-1.17384	0.157686	Y	-1.57801	0.00725402	N	-0.675679	1	Y
ENSG00000169515	CCDC8	N	-1.68134	0.170807	N	-1.5679	0.211956	Y	-2.96888	0.00612461	N	-1.86831	0.122999	Y	-7.07024	1.73373e-05	N	-2.41739	0.0274802	N	-2.01924	0.0745874	N	-2.33414	0.0310966	Y	-3.72413	0.00376871	N	-1.50231	0.247825	Y
ENSG00000134215	VAV3	Y	4.99235	5.99239e-05	Y	2.76261	0.00823299	Y	4.45599	0.000185587	N	2.48992	0.0242573	N	1.69535	0.27446	Y	2.94335	0.00623566	Y	3.45864	0.0015548	N	2.49484	0.0183476	N	2.82085	0.0497681	N	1.63793	0.1766	Y
ENSG00000080644	CHRNA3	N	-3.20734	0.0117813	Y	-7.37006	3.2042e-05	Y	-11.2062	9.68271e-06	Y	-4.02284	0.00255725	N	-1.1648	0.588909	Y	-5.86263	0.000207268	Y	-6.42635	5.98966e-05	N	-2.95019	0.0185243	Y	-5.20501	0.00145634	Y	-8.09414	1.62074e-05	Y
ENSG00000188641	DPYD	Y	5.36112	3.21942e-05	Y	-3.21069	0.00416455	Y	4.63112	0.000126556	N	1.16767	0.525973	Y	4.54071	0.00305183	N	0.537283	1	Y	2.77875	0.00892001	N	1.99914	0.0758145	Y	4.26357	0.00522879	Y	3.80397	0.000636429	N
ENSG00000138435	CHRNA1	Y	6.90496	4.94623e-05	Y	6.64675	7.82188e-05	Y	3.76587	0.00978692	N	1.09843	0.669058	Y	9.87052	0.000219183	Y	3.81277	0.0065193	N			N			N	0.48768	1	N	2.51018	0.0654808	Y
ENSG00000184702	SEPT5	Y	2.57229	0.000757318	N	1.311	0.231724	Y	4.89378	4.23998e-07	Y	2.95731	0.000184463	Y	2.82658	0.00336941	Y	3.33944	3.99646e-05	N	1.94051	0.0154121	Y	2.76053	0.000296142	N	1.52452	0.191692	Y	3.26376	3.75703e-05	Y
ENSG00000179583	CIITA	Y	5.14876	0.0022299	N	2.93574	0.0443863	Y	5.63954	0.0014015	Y	7.41159	7.11751e-05	Y	7.29943	0.00238756	Y	6.09	0.000705068	N			Y	4.56366	0.00263622	N			Y	5.39529	0.000546442	Y
ENSG00000230461	PROX1-AS1	Y	4.96925	0.000539054	N	3.06394	0.0130976	Y	5.41447	0.000208006	Y	4.95744	0.000410005	Y	5.41846	0.00436217	Y	5.09696	0.000288761	N	3.00097	0.0147594	Y	5.48895	0.000127125	N	1.99614	0.275013	Y	3.23979	0.00871553	Y
ENSG00000177103	DSCAML1	Y	4.64029	0.00624555	N	3.99134	0.0107319	Y	4.91867	0.0056454	Y	5.22073	0.00323782	Y	7.58398	0.00353188	Y	5.99748	0.000807209	N			Y	7.49374	0.000217335	N			Y	4.77446	0.00304779	Y
ENSG00000147813	NAPRT	N	0.603534	1	N	0.914516	0.698975	Y	2.36413	0.0058315	N	1.35084	0.282432	Y	-2.81427	0.00499818	Y	2.45987	0.00420995	N	1.38074	0.237644	N	1.62131	0.104575	N	0.321864	1	Y	2.37692	0.0048152	N
ENSG00000272941		N			N			Y	5.07611	0.00308412	N			Y	9.27226	0.00632351	Y	4.84192	0.00390062	N			N			N			Y	5.91086	0.00156044	Y
ENSG00000166035	LIPC	N			N			Y	9.4478	0.00010312	N			Y	10.2181	0.000905983	Y	6.38798	0.00055505	N			N			N			N			Y
ENSG00000148459	PDSS1	N	-1.68107	0.0104092	N	-0.0226969	1	Y	-1.71487	0.0084579	N	-1.4327	0.0746375	Y	-2.04748	0.00345475	Y	-1.7969	0.00488694	N	-1.25057	0.196743	N	-0.840664	0.9273	N	-0.564349	1	N	-1.36513	0.0931993	Y
ENSG00000106351	AGFG2	N	1.11977	0.321743	N	1.18144	0.202782	Y	1.73766	0.00143048	Y	1.75208	0.00154273	Y	1.72259	0.00931661	Y	1.88604	0.000376156	Y	1.67979	0.00232167	N	1.05896	0.451025	Y	1.99993	0.00157894	Y	2.01785	8.28187e-05	Y
ENSG00000254585	MAGEL2	Y	-3.95454	1.04394e-05	Y	-3.81455	1.49277e-05	Y	-2.82176	0.000472556	N	-0.0447747	1	N	1.69152	0.121679	N	-1.91879	0.0244402	Y	-3.25576	9.61039e-05	Y	-3.49666	4.33247e-05	Y	-3.64889	0.000198576	N	-1.4749	0.139631	Y
ENSG00000141524	TMC6	Y	-3.26274	0.00134913	Y	-5.27249	1.50594e-05	Y	-3.43098	0.000992989	N	-1.9539	0.0738462	N	-1.67204	0.204869	N	-1.74589	0.123831	Y	-3.24772	0.00142457	Y	-3.43312	0.00086789	Y	-4.96818	0.000129128	N	-1.19234	0.432995	Y
ENSG00000118946	PCDH17	Y	2.8148	2.57068e-05	Y	3.38266	1.88889e-06	Y	3.43216	2.20957e-06	N	1.79586	0.013731	N	1.13483	0.421787	N	0.256404	1	Y	4.47487	4.95584e-08	Y	3.07608	6.42428e-06	Y	2.60105	0.00139391	N	-0.341277	1	Y
ENSG00000181234		Y	-10.7593	5.4076e-07	Y	-4.04979	0.000198047	Y	-2.75327	0.00612373	N	0.738593	0.919692	N	-2.21826	0.0591943	N	-2.00181	0.0609286	Y	-3.43068	0.00101319	Y	-5.78567	7.11102e-06	Y	-13.236	1.7053e-06	Y	-5.18599	1.98808e-05	Y
ENSG00000280079		N	0.0834734	1	Y	-2.30339	0.00670471	Y	-2.51836	0.00355872	N	-1.31898	0.307555	Y	-3.55375	0.00050549	N	-1.90704	0.0387187	Y	-2.90503	0.000711715	N	-1.79092	0.055581	Y	-2.71242	0.00664626	N	-1.68249	0.0797387	Y
ENSG00000272070		Y	3.89433	0.000607496	Y	3.06972	0.00337352	N			N	2.22417	0.049713	N	1.79363	0.222293	Y	2.84649	0.00701063	N	1.41125	0.310676	Y	3.82376	0.000516063	N	3.47597	0.0148943	N	2.22065	0.0336059	Y
ENSG00000154760		Y	-10.466	0.000445345	Y	-6.64221	0.000753855	N			N	-1.99816	0.293865	N	-4.63748	0.0195396	Y	-5.16174	0.00371014	N	-2.45082	0.148118	Y	-6.26065	0.000952154	N	-0.800219	0.969505	N	0.930172	0.80845	Y
ENSG00000172716	SLFN11	Y	-11.9132	4.16168e-05	Y	-3.74043	0.00567761	N	1.12755	0.614228	N	0.986818	0.761465	N	-2.70338	0.0928684	Y	-5.24765	0.000604704	N	2.56957	0.0557715	Y	-4.1939	0.00295101	N	-0.104257	1	N	1.33022	0.454412	Y
ENSG00000122691	TWIST1	Y	-9.82277	0.000881068	Y	-5.95161	0.00693604	N	0.74204	1	N	-0.258435	1	N	0.627617	1	Y	-5.83314	0.00945985	N	-1.47809	0.679129	Y	-13.5247	0.000478769	N	-3.36574	0.161682	N	-2.04777	0.399183	Y
ENSG00000263711		Y	-12.8151	0.00667897	Y	-10.0713	0.00646365	N			N	-11.5071	0.0162994	N	-12.0552	0.0147937	Y	-13.2689	0.00557858	N			Y	-13.6763	0.0039884	N	-12.82	0.0126234	Y	-13.5921	0.00423192	Y
ENSG00000056998	GYG2	Y	-4.11847	0.00272381	Y	-5.21362	0.000389635	N	-2.85563	0.0306733	N	-1.41847	0.437903	N	-1.42958	0.470326	Y	-3.66958	0.00650033	N	-2.3014	0.0879841	Y	-4.90464	0.000622947	N	-2.45978	0.118326	Y	-3.78707	0.00428743	Y
ENSG00000115183	TANC1	N	0.267564	1	N	1.24861	0.173029	N	1.42455	0.0578147	Y	1.70701	0.00838165	Y	1.95625	0.00672749	N	1.11345	0.392856	N	1.54993	0.0227395	N	1.60037	0.0150899	N	0.522883	1	N	1.09836	0.390256	Y
ENSG00000161243		N	0.151238	1	N	-0.928531	0.676705	N	0.36504	1	Y	2.80355	0.0013482	Y	4.6281	0.000208268	N	-1.54009	0.158602	N	-1.37142	0.254458	N	-0.471944	1	N	2.62314	0.016453	N	0.45394	1	Y
ENSG00000198822	GRM3	N			N			N			Y	5.12335	0.00939335	Y	-6.81918	0.00602249	N	-2.22869	0.310086	N	-4.86535	0.0140005	N			N			N	-3.71581	0.0483443	N
ENSG00000196296	ATP2A1	N	-2.09822	0.0372578	N	-2.17408	0.0248584	N	-0.643249	0.946721	Y	-2.79363	0.00429205	Y	-4.10635	0.000722953	N	-2.26378	0.0216506	N	-2.17752	0.027253	N	-1.40252	0.261338	N	-1.61875	0.235709	N	-1.45978	0.222156	Y
ENSG00000137441	FGFBP2	N			N			N			Y	6.12737	8.69353e-05	Y	5.89774	0.00185632	N			N			N			N			N			Y
ENSG00000205208	C4orf46	N	-0.201165	1	N	-0.697936	1	N	-0.853105	0.982041	Y	-1.7147	0.000914806	Y	-1.686	0.00489599	N	-1.3051	0.0627628	N	-1.12406	0.285011	N	-1.45979	0.0113509	N	-1.38927	0.0622096	N	-1.34362	0.0371468	Y
ENSG00000263400	TMEM220-AS1	N			N			N	2.01998	0.0343308	Y	2.73458	0.00358703	Y	3.20343	0.00692019	N			N	2.24105	0.01544	N	1.80445	0.0687712	N			Y	2.59569	0.00321535	Y
ENSG00000165609	NUDT5	N	-0.987658	0.649262	N	0.634171	1	N	-0.606036	1	Y	-1.44169	0.00550313	Y	-1.5401	0.0056602	N	-1.19384	0.11471	N	-1.25841	0.0500618	N	-0.0551727	1	N	-0.983287	0.672966	Y	-1.55794	0.000762189	Y
ENSG00000121310	ECHDC2	N	1.41094	0.426724	N	2.09261	0.124258	N	0.855531	0.800106	Y	4.23006	0.0029825	Y	5.47528	0.00654749	N	3.12254	0.0216837	N	2.11518	0.132849	N	0.845293	0.843435	N	2.31278	0.234086	Y	5.28361	0.000320519	Y
ENSG00000107672	NSMCE4A	N	-0.594585	1	N	-0.92508	0.767639	N	-0.84371	0.92634	Y	-1.82924	0.00181679	Y	-2.43789	0.000102179	N	-1.32157	0.103035	N	-1.31867	0.0998841	N	-0.662254	1	N	-1.21554	0.282434	Y	-1.69757	0.00394238	Y
ENSG00000235750	KIAA0040	N	1.83186	0.245572	N	-2.25633	0.117589	N	3.56589	0.0129985	Y	4.5975	0.00222375	Y	7.09015	0.00211179	N	1.4361	0.447179	N	3.31577	0.0173592	N	2.45667	0.0803949	N	4.55773	0.0233236	Y	4.87216	0.000963315	Y
ENSG00000131015	ULBP2	N	0.92657	0.695096	N	1.89601	0.0659768	Y	2.71588	0.00594702	Y	3.69627	0.000467605	Y	4.459	0.0014931	N	1.96852	0.0604251	N	1.42776	0.269012	N	1.99658	0.0456961	N	1.79637	0.19422	Y	2.70193	0.00495527	Y
ENSG00000175352	NRIP3	N	0.147182	1	N	1.14381	0.446541	Y	2.47774	0.00705575	Y	2.66111	0.00436328	Y	-5.63109	1.18894e-05	N	0.0932174	1	N	0.152396	1	N	0.188691	1	N	-2.18832	0.0484573	Y	-5.39974	7.32685e-06	N
ENSG00000163006	CCDC138	N	-0.374864	1	N	-1.35122	0.0751358	Y	-2.26018	5.00413e-05	Y	-1.72897	0.00478944	Y	-1.8555	0.00581526	N	-1.10584	0.393036	N	-1.15889	0.287566	N	-1.10828	0.369758	N	-1.63263	0.0285913	Y	-1.62628	0.00808865	Y
ENSG00000172594	SMPDL3A	N	0.718935	0.971892	N	1.55649	0.0968193	Y	2.12031	0.00859455	Y	2.34548	0.00374793	Y	2.81118	0.00478842	N	0.978859	0.652665	N	-0.319983	1	N	1.90723	0.0216564	N	1.3041	0.354748	Y	2.26446	0.00382445	Y
ENSG00000082781	ITGB5	N	1.76985	0.0696662	N	1.56506	0.132452	Y	2.52585	0.00424419	Y	2.54729	0.00472518	Y	3.36096	0.00414434	N	1.11349	0.505146	N	2.24695	0.0114953	N	0.880405	0.750292	N	0.229496	1	Y	3.09385	0.000488997	Y
ENSG00000127083	OMD	N			N			Y	7.5401	0.00203332	Y	6.72818	0.00581979	Y	14.296	0.00107106	N			N			N			N			N			Y
ENSG00000177853	ZNF518A	N	-1.3242	0.109213	N	-1.4116	0.0541609	Y	-2.03775	0.000429959	Y	-1.89363	0.00164866	Y	-2.0051	0.00282083	N	-1.31596	0.12201	N	-1.24898	0.178781	N	-1.63102	0.0106567	N	-1.24698	0.260257	N	-1.60597	0.0121018	Y
ENSG00000054219	LY75	N			N			Y	11.7804	7.01521e-06	Y	5.03756	0.000783562	Y	9.932	0.00118119	N			N			N			N			N			Y
ENSG00000177301	KCNA2	Y	6.82706	0.000123087	N	1.8362	0.240371	N	2.29039	0.119526	N	2.84523	0.0561401	Y	6.2882	0.00567289	Y	5.46403	0.000705068	N	2.86643	0.0451741	Y	4.24062	0.00388072	Y	6.44673	0.00602841	Y	5.51791	0.000508272	Y
ENSG00000198157	HMGN5	N	0.132243	1	Y	-2.96333	0.00197473	N	-0.871761	0.728606	N	-0.47387	1	N	-2.14784	0.0585598	N	-2.02893	0.0451775	N	-1.12409	0.496708	Y	-3.69549	0.000282571	N	0.282425	1	N	-0.904039	0.689395	Y
ENSG00000260805		N			Y	4.82486	2.05475e-05	N	2.09729	0.0437178	N			N			N			N	1.57524	0.198335	Y	2.90891	0.00286149	N			N			Y
ENSG00000273702		N	0.9746	0.635485	Y	2.12952	0.00993629	N	1.28335	0.292098	N	0.610419	1	N	-0.163995	1	N	0.961115	0.673045	N	0.488684	1	Y	2.39084	0.00323947	N			N	0.562788	1	Y
ENSG00000034239	EFCAB1	N			Y	-3.29259	0.00151541	N			N			N	0.988219	0.651407	N	-2.0575	0.0424998	N	-1.35849	0.303549	Y	-9.86615	2.1241e-06	N	-2.75624	0.0170916	N	-1.53711	0.182605	Y
ENSG00000125726		N			Y	9.46038	0.00519117	N			N			N			N			N			Y	10.8341	0.000439189	N			N			Y
ENSG00000255568	BRWD1-AS2	N			Y	3.1959	0.00127899	N			N			N			N			N			Y	3.65075	0.000543202	N			N			Y
ENSG00000107968	MAP3K8	N	-2.42052	0.0165951	Y	-2.66783	0.00713074	N	-2.52734	0.0120452	N	-2.11374	0.0494938	N	-2.00129	0.102819	N	-1.94065	0.0728735	N	-1.25176	0.401858	Y	-3.99978	0.000239451	N	-0.662631	0.927724	N	-0.263792	1	Y
ENSG00000163393	SLC22A15	N			Y	-6.453	0.000235052	N	-1.74185	0.22771	N	-2.55709	0.0645806	N	0.00979512	1	N	-2.52968	0.0603633	N	-0.99761	0.705061	Y	-5.239	0.000876268	N	3.29977	0.0615779	N			Y
ENSG00000261071		N	-0.705944	1	Y	3.34151	1.71895e-05	N	0.312943	1	N	0.432547	1	N	-0.486629	1	N	0.730844	1	N	0.733047	0.975602	Y	2.54475	0.000489111	N	1.07606	0.548439	N	0.61745	1	Y
ENSG00000258056		N	1.13066	0.381049	Y	1.97294	0.00220058	N	0.895247	0.770027	N	1.32657	0.167151	N	0.730917	0.925288	N	0.683674	1	N	1.07703	0.46883	Y	2.16563	0.000625494	N	1.26887	0.290958	N	1.651	0.0195318	Y
ENSG00000258057	BCDIN3D-AS1	N			Y	2.35612	0.00725456	N			N	1.73419	0.092954	N			N			N			Y	2.73262	0.00161625	N			N	1.30386	0.29012	Y
ENSG00000204961	PCDHA9	N			Y	3.8463	0.00584727	N			N			N			N			N			Y	5.54107	0.000395184	N			N			Y
ENSG00000273320		N			Y	5.19846	3.80778e-08	N			N			N			N	1.07534	0.511613	N			Y	4.01307	1.57246e-06	N			N			Y
ENSG00000135272	MDFIC	N	0.171929	1	Y	-4.83291	0.000184069	N	-0.303732	1	N	0.790925	0.876415	N	3.03336	0.0402616	N	-1.63625	0.219723	N	1.46068	0.303261	Y	-6.33048	1.97418e-05	N	0.783118	0.91037	N	1.04774	0.585967	Y
ENSG00000157423	HYDIN	N	-3.31327	0.0115389	Y	-3.80199	0.00385578	N			N	-2.8237	0.031947	N	-1.66614	0.323029	N	-2.73916	0.0308947	N	-0.698534	0.943791	Y	-5.29864	0.000324742	N	-3.18279	0.0300551	N	-3.08671	0.0130357	Y
ENSG00000257056	LINC02282	N			Y	8.59271	4.76066e-06	N			N			N			N			N			Y	6.21452	5.27251e-05	N			N			Y
ENSG00000276026		N			Y	3.22309	8.3953e-05	N			N			N			N			N			Y	3.89556	9.31492e-06	N			N			Y
ENSG00000164830	OXR1	N	1.24524	0.0824275	Y	-3.36911	6.36346e-10	N	1.1265	0.249096	N	1.12862	0.272555	N	1.32808	0.0757095	N	1.15882	0.201414	N	0.820628	1	Y	1.83565	7.6022e-05	N	1.39313	0.0500754	N	0.752174	1	N
ENSG00000175573	C11orf68	N	0.125519	1	Y	1.68418	0.00358744	N	0.505698	1	N	0.668904	1	N	1.29608	0.170307	N	0.801309	1	N	0.99169	0.626426	Y	1.65794	0.0048072	N	0.675931	1	N	0.652096	1	Y
ENSG00000258655	ARHGAP5-AS1	N	-0.823333	0.832665	Y	2.85173	0.000449305	N	-1.53226	0.126474	N	0.337567	1	N	0.614066	0.949023	N	0.862768	0.80319	N	-0.000229356	1	Y	2.32467	0.00424809	N	0.46677	1	N	1.0428	0.533009	Y
ENSG00000222020	HDAC4-AS1	N			Y	3.67133	0.000642736	N			N			N			N			N			Y	3.13228	0.0022691	N			N			Y
ENSG00000122863	CHST3	N	0.748592	0.9846	Y	2.12287	0.00291582	N	0.76483	0.925345	N	0.796623	0.942865	N	0.994118	0.59372	N	0.911376	0.764315	N	0.514663	1	Y	2.29376	0.00118254	N	-0.131673	1	N	1.59387	0.0538136	Y
ENSG00000271869		N			Y	2.2996	0.00181419	N	1.68817	0.0490835	N			N			N	1.5795	0.0811949	N			Y	3.25559	2.13952e-05	N			N	1.25345	0.269835	Y
ENSG00000267783		N			Y	5.9744	0.00149569	N			N			N			N			N			Y	7.16176	0.000580784	N			N			Y
ENSG00000255153	TOLLIP-AS1	N			Y	3.01436	8.15082e-05	N	1.25464	0.290876	N			N	-0.824221	0.758341	N			N			Y	3.01781	9.79894e-05	N			N			Y
ENSG00000198934	MAGEE1	N	-1.14526	0.518108	Y	-11.7279	1.52462e-06	N	0.130988	1	N	0.213007	1	N	-0.554184	0.959956	N	-0.0742289	1	N	-0.306311	1	Y	-5.5028	4.41806e-05	N	2.43848	0.0934644	N	-0.748249	0.838874	Y
ENSG00000221821	C6orf226	N	0.0874938	1	Y	3.12576	3.295e-06	N	1.54711	0.0446941	N	0.833894	0.929588	N	0.413665	1	N	1.3015	0.186181	N	0.959385	0.679667	Y	2.13467	0.000861512	N	0.303293	1	N	1.01235	0.558661	Y
ENSG00000274292		N			Y	4.55221	2.99549e-05	N			N			N			N			N			Y	3.58099	0.000467882	N			N			Y
ENSG00000108231	LGI1	N	-3.00323	0.0732239	Y	-5.23933	0.00316173	N	-2.13931	0.243111	N	-1.59937	0.48987	N	-3.59377	0.0571316	N	-3.43273	0.0463695	N	-2.45094	0.16272	Y	-4.60786	0.0074555	N	2.87868	0.233334	N	0.945842	0.817007	Y
ENSG00000168818	STX18	N	-1.22142	0.15336	Y	-2.43304	2.00008e-06	N	-1.15778	0.241447	N	-1.31976	0.0795369	N	-0.852407	0.859157	N	-1.26429	0.115544	N	-0.654527	1	Y	-1.89355	0.000241251	N	-1.1204	0.391947	N	-1.00856	0.558714	Y
ENSG00000186462	NAP1L2	N	-1.07211	0.696472	Y	-5.50363	0.000678612	N	-0.431552	1	N	-0.146349	1	N	-1.31464	0.576308	N	-2.71313	0.0629633	N	-3.43677	0.0162358	Y	-6.63455	0.000230238	N	-0.424321	1	N	-1.73639	0.276606	Y
ENSG00000279943		N			Y	3.62998	0.002211	N			N			N			N			N			Y	4.15677	0.000851021	N			N			Y
ENSG00000203819	HIST2H2BC	N			Y	3.03121	0.00364313	N			N			N			N			N			Y	3.01741	0.00406909	N			N			Y
ENSG00000260625		N			Y	3.39049	0.00203299	N			N			N			N			N			Y	2.89017	0.00612256	N			N			Y
ENSG00000237605		N			Y	5.49211	0.000554701	N			N			N			N			N			Y	4.3935	0.00262496	N			N			Y
ENSG00000253741	LNCOC1	N			Y	9.67606	0.000112884	N			N			N			N			N	3.59848	0.0103771	Y	8.82604	0.000235928	N			N			Y
ENSG00000273145		N			Y	4.16647	0.000901409	N			N			N			N			N			Y	4.00474	0.00201774	N			N			Y
ENSG00000257839		N			Y	4.37693	0.000131599	N			N			N			N			N			Y	3.405	0.00123444	N			N			Y
ENSG00000277369		N			Y	4.10551	0.000306792	N			N			N			N			N			Y	3.2376	0.0024194	N			N			Y
ENSG00000272523	LINC01023	N			Y	3.19884	0.000957065	N			N			N			N	1.54041	0.195716	N	1.73891	0.109171	Y	3.16053	0.00102866	N			N	1.08829	0.50878	Y
ENSG00000270673	YTHDF3-AS1	N			Y	2.35988	0.00163726	N	0.566012	1	N			N	-0.992082	0.590149	N	0.208423	1	N			Y	2.24695	0.00293678	N			N	-0.151163	1	Y
ENSG00000261758		N			Y	5.84482	0.00079871	N			N			N			N			N			Y	5.93618	0.000721835	N			N			Y
ENSG00000156671	SAMD8	N	0.816125	0.963734	Y	1.75648	0.00646776	N	0.574998	1	N	0.968624	0.700384	N	0.805026	0.856443	N	1.38678	0.0980186	N	1.15739	0.325899	Y	1.82508	0.00412278	N	1.59389	0.0658267	N	1.30654	0.141401	Y
ENSG00000280294		N			Y	-6.96227	3.9978e-05	N			N	-0.083088	1	N			N	0.255162	1	N	0.619291	1	Y	-3.38387	0.0036637	N	0.393287	1	N	-1.64553	0.182657	Y
ENSG00000173406	DAB1	N	2.95072	0.0202053	Y	-3.86435	0.00347137	N	2.1327	0.0999346	N	-0.841918	0.858428	N	-2.32326	0.118085	N	-0.764872	0.91952	N	0.512551	1	Y	3.53268	0.00522652	N	0.106898	1	N	1.8819	0.157779	N
ENSG00000229980	TOB1-AS1	N			Y	3.39245	0.00260361	N			N	1.58062	0.254996	N			N	1.42794	0.334716	N			Y	2.94022	0.00694156	N			N			Y
ENSG00000235159		N			Y	7.19857	3.84361e-05	N			N			N			N			N			Y	9.7753	1.19687e-05	N			N			Y
ENSG00000274270		N			Y	4.65773	6.15648e-05	N	2.49661	0.0156931	N			N			N			N			Y	5.32383	1.57522e-05	N			N			Y
ENSG00000264229	RNU4ATAC	N			Y	4.58123	0.00299055	N			N			N			N			N			Y	5.09242	0.00164181	N			N			Y
ENSG00000047634	SCML1	N	0.867062	0.812595	Y	-1.98778	0.00617953	N	0.10375	1	N	-0.520184	1	N	0.347636	1	N	-0.297115	1	N	-0.32981	1	Y	-2.25528	0.00147377	N	1.41194	0.222669	N	0.975098	0.616715	Y
ENSG00000275202		N	0.783003	0.90466	Y	2.82808	0.000144727	N	0.42848	1	N	0.235012	1	N	0.605326	0.978363	N	0.342297	1	N	0.176325	1	Y	3.0047	7.13122e-05	N	1.55293	0.170832	N			Y
ENSG00000126460		N			Y	3.12677	0.000653739	N			N			N			N			N			Y	4.46742	2.02546e-05	N			N			Y
ENSG00000235319		N			Y	6.9259	2.66441e-05	N			N			N			N			N			Y	3.57622	0.0023005	N			N			Y
ENSG00000222043		N			Y	3.64813	0.000361816	N			N			N			N			N			Y	3.07525	0.00156927	N			N			Y
ENSG00000198185	ZNF334	N	0.215019	1	Y	-1.97352	0.00107245	N	-1.23202	0.212465	N	-0.324465	1	N	-0.166977	1	N	0.958388	0.711838	N	1.17412	0.292211	Y	-2.97248	1.95349e-06	N	0.207133	1	N	0.14892	1	Y
ENSG00000089472	HEPH	N	-3.34379	0.134717	Y	-12.9763	0.00115472	N	-0.774737	1	N	-5.81104	0.0150129	N	-4.3426	0.0742562	N	-2.86026	0.214744	N	-3.54141	0.107033	Y	-8.65009	0.00266067	N	-0.592044	1	N	1.02468	0.899859	Y
ENSG00000169884	WNT10B	N			Y	-8.34095	0.00193109	N			N	-4.48474	0.0312349	N	-4.63299	0.0374213	N	-4.46199	0.0274058	N	-4.35131	0.0276875	Y	-5.78916	0.00638284	N	-5.60387	0.0225009	N	-4.15197	0.0336038	Y
ENSG00000276791		N			Y	2.75776	0.00108466	N			N	0.945805	0.70545	N	-0.812373	0.757047	N	1.09192	0.521856	N	-0.562822	1	Y	3.1103	0.000343708	N			N	-0.715986	0.891201	Y
ENSG00000206828		N			Y	5.08249	0.000217261	N			N			N			N			N			Y	4.8889	0.000258158	N			N			Y
ENSG00000237753		N	1.06568	0.522913	Y	2.9294	0.000223915	N	1.68292	0.0656896	N			N	1.45306	0.232446	N	0.701224	1	N	1.21469	0.351557	Y	2.07998	0.00959784	N	0.864801	0.776234	N	1.04706	0.522565	Y
ENSG00000205177	C11orf91	N			Y	5.96088	0.000104587	N			N			N			N			N			Y	7.66276	5.10973e-05	N			N			Y
ENSG00000267194		N	0.161993	1	Y	-4.33801	1.46399e-05	N	-0.165713	1	N	-0.951364	0.70039	N	-1.64215	0.158109	N	-1.7701	0.0707231	N	-1.97997	0.0291113	Y	-2.71444	0.00182963	N	-0.945798	0.690202	N	-2.17764	0.0124891	Y
ENSG00000258940		N			Y	3.83154	1.79101e-05	N			N			N			N			N			Y	3.3235	9.0389e-05	N			N			Y
ENSG00000157214	STEAP2	N	3.90468	0.0307971	Y	-7.7456	0.00322278	N	-0.917654	0.892109	N	0.575118	1	N	2.20463	0.447833	N	-3.1169	0.0972143	N	-0.062092	1	Y	-6.61449	0.0021707	N	3.87512	0.13396	N	-0.358633	1	Y
ENSG00000236617		N			Y	3.75978	0.000703189	N			N			N			N			N			Y	4.54326	0.000100285	N			N			Y
ENSG00000273338		N			Y	4.17776	0.0019034	N			N			N			N			N			Y	3.78174	0.00268767	N			N			Y
ENSG00000264448		N			Y	6.74073	8.90478e-06	N			N			N			N			N			Y	6.14041	1.34616e-05	N			N			Y
ENSG00000145390	USP53	N	1.28432	0.431654	Y	3.14831	0.00595038	N	-1.22932	0.457763	N	0.15581	1	N	0.735202	0.89723	N	-0.642784	1	N	-0.240524	1	Y	-3.85736	0.00152853	N	1.93771	0.253172	N	0.240312	1	N
ENSG00000115271	GCA	N	0.405039	1	Y	-4.2196	1.56402e-06	N	-1.61717	0.0645602	N	-0.217879	1	N	-0.707751	0.876071	N	-0.361253	1	N	0.29282	1	Y	-2.24619	0.00278051	N	-0.210811	1	N	-0.608917	1	Y
ENSG00000180425	C11orf71	N	0.211047	1	Y	-10.1712	2.73888e-09	N	0.155552	1	N	-0.697833	1	N	0.546077	1	N	1.69009	0.0295523	N	0.408262	1	Y	-9.91368	3.71523e-09	N	0.601421	1	N	0.741605	1	Y
ENSG00000283078		N			Y	2.08788	0.00594403	N			N			N	-1.64371	0.114608	N	1.04018	0.564601	N	0.165232	1	Y	3.18551	4.06918e-05	N			N	-0.353913	1	Y
ENSG00000273456		N			Y	2.34841	0.000327331	N			N			N			N			N			Y	2.0634	0.00205912	N			N			Y
ENSG00000268603		N			Y	7.04395	9.9925e-05	N			N			N			N			N			Y	4.96788	0.0010251	N			N			Y
ENSG00000204277	LINC01993	N			Y	-5.8363	0.000283015	N			N	0.590845	1	N			N			N	-2.84098	0.0237908	Y	-6.63502	0.000171691	N			N	-2.60585	0.0323076	Y
ENSG00000274904		N			Y	6.95339	3.86268e-05	N			N			N			N			N			Y	6.50218	7.98265e-05	N			N			Y
ENSG00000246339	EXTL3-AS1	N			Y	4.33303	0.000783452	N			N	2.38617	0.0659254	N			N	1.62948	0.263513	N	2.1362	0.0941936	Y	3.21641	0.00888756	N	2.94103	0.0864342	N	1.57112	0.268608	Y
ENSG00000272663		N			Y	3.95783	5.50234e-05	N			N			N			N			N			Y	3.7173	0.000117744	N			N			Y
ENSG00000155008	APOOL	N	0.725918	1	Y	-13.3348	2.76945e-11	N	-0.283071	1	N	0.305637	1	N	0.289552	1	N	0.585619	1	N	0.48574	1	Y	-10.2308	7.85514e-11	N	1.18085	0.387281	N	0.338005	1	Y
ENSG00000257337		N	0.486487	1	Y	2.1262	0.0013065	N	-0.461536	1	N	0.842799	0.903994	N	0.89246	0.716668	N	0.0173143	1	N	0.183004	1	Y	2.31266	0.000422001	N	-0.0699857	1	N	0.983346	0.605662	Y
ENSG00000257135		N			Y	2.27217	0.000452091	N			N			N	-0.432527	1	N	0.95757	0.72106	N			Y	2.24258	0.000589398	N			N			Y
ENSG00000184613	NELL2	N	0.0957366	1	Y	-6.17118	0.0077287	N	-1.91961	0.496271	N	-2.09078	0.469305	N	-6.38204	0.0125622	N	-3.90862	0.0765486	N	-4.54909	0.0371431	Y	-8.12442	0.00210656	N	-3.38559	0.191968	N	-1.95511	0.471972	Y
ENSG00000226853		N			Y	4.02076	6.72946e-05	N			N			N			N	1.8767	0.0640633	N			Y	3.96936	5.9142e-05	N			N			Y
ENSG00000081803	CADPS2	N	1.14118	0.567251	Y	-3.60041	0.00398506	N	0.652888	0.941974	N	-0.584455	1	N	-2.87677	0.038985	N	-2.52082	0.0421977	N	1.0264	0.660229	Y	-5.58244	0.000131483	N	-1.71088	0.313345	N	1.97147	0.118348	Y
ENSG00000281912	LINC01144	N			Y	2.35369	0.000306792	N			N			N			N	1.1989	0.314449	N	0.604809	1	Y	2.63549	6.31397e-05	N			N			Y
ENSG00000270419	CAHM	N			Y	3.70377	7.66166e-05	N	1.6906	0.0961209	N	1.84362	0.0647696	N	-1.0282	0.575199	N	2.05278	0.0267711	N	0.434167	1	Y	4.38864	1.11353e-05	N			N	1.6924	0.0878064	Y
ENSG00000267532	MIR497HG	N			Y	6.69629	1.11591e-05	N			N			N			N			N			Y	4.45808	0.000478769	N			N			Y
ENSG00000272273	IER3-AS1	N	2.46779	0.0164611	Y	4.46857	6.09399e-05	N			N			N			N	2.53849	0.0128061	N			Y	4.82195	2.87434e-05	N			N			Y
ENSG00000184792	OSBP2	N	1.08138	0.60252	Y	4.62551	0.000309963	N	2.09031	0.0864067	N	2.34362	0.0602621	N	3.39819	0.0319625	N	2.65751	0.0262274	N	2.62525	0.0263913	Y	3.19749	0.00736243	N	2.08531	0.223868	N	1.5976	0.242577	Y
ENSG00000111837	MAK	N			Y	-5.70017	0.000156354	N			N	-1.6784	0.251791	N	-2.65127	0.051857	N	-3.11463	0.0107153	N	-1.29601	0.433575	Y	-4.24859	0.00164431	N			N	-2.11374	0.0786853	Y
ENSG00000111834	RSPH4A	N			Y	-4.46605	0.00138622	N			N	-0.634711	1	N	-2.30053	0.134043	N	-1.88589	0.189639	N	-1.54166	0.329149	Y	-3.56602	0.00796888	N	0.622777	1	N	-1.62902	0.268608	Y
ENSG00000234432		N			Y	3.3933	0.00144015	N			N			N			N			N			Y	3.46202	0.00157654	N			N			Y
ENSG00000173727		N			Y	3.29936	0.00833398	N			N	3.36158	0.011209	N	4.32061	0.0122753	N	2.69874	0.0258308	N	2.32274	0.0600972	Y	3.5629	0.00383663	N			N			Y
ENSG00000275765		N			Y	4.40138	4.46963e-06	N			N			N			N	1.10204	0.503235	N			Y	3.45605	7.99565e-05	N			N			Y
ENSG00000278017		N			Y	4.79262	0.000195758	N			N			N			N			N			Y	4.28867	0.000688357	N			N			Y
ENSG00000273061	CDC37L1-DT	N			Y	3.61438	0.000182474	N			N			N			N			N			Y	3.57718	0.000179044	N			N			Y
ENSG00000224046		N			Y	2.58841	0.00538033	N	0.811073	0.785507	N	0.179784	1	N	-1.10327	0.53419	N	1.01364	0.623842	N	0.608146	1	Y	2.53615	0.00697542	N	1.91273	0.154835	N	-0.646039	0.933086	Y
ENSG00000273210		N			Y	3.41735	0.00107829	N			N			N			N			N			Y	3.5582	0.000721292	N			N			Y
ENSG00000198947	DMD	N	-0.131601	1	Y	-8.10466	1.37308e-05	N	-0.821734	0.811323	N	-2.01562	0.141858	N	-0.42129	1	N	-0.51126	1	N	-0.658714	0.97796	Y	-4.39167	0.00107318	N	1.60137	0.45908	N	0.690994	0.906173	Y
ENSG00000272686		N	0.396941	1	Y	2.19026	0.000159882	N	-0.080711	1	N	0.566968	1	N	-0.300592	1	N	0.9988	0.625519	N	0.950856	0.709956	Y	1.85602	0.00214971	N	1.58838	0.0567544	N	0.172221	1	Y
ENSG00000270638		N			Y	3.02464	0.000881449	N			N			N			N	1.55375	0.173531	N			Y	2.8591	0.0018496	N			N			Y
ENSG00000256442		N			Y	7.15799	0.000329091	N			N			N			N			N			Y	3.93602	0.00850306	N			N			Y
ENSG00000225855	RUSC1-AS1	N			Y	2.87784	5.06572e-05	N	0.175686	1	N	-0.0144326	1	N			N	0.125362	1	N	-0.0977115	1	Y	1.90965	0.00906013	N			N	1.06185	0.488435	Y
ENSG00000067141	NEO1	N	1.77195	0.0170113	Y	-2.52048	0.000204635	N	-1.84017	0.0119832	N	-0.939382	0.739169	N	-0.702452	0.91575	N	-0.795792	0.960133	N	-0.541759	1	Y	-2.06594	0.00295078	N	-0.422743	1	N	0.0714796	1	Y
ENSG00000076053	RBM7	N	-0.835872	1	Y	-9.52998	1.90153e-09	N	-1.54755	0.0852486	N	-0.951024	1	N	0.878788	1	N	-0.507823	1	N	-0.283982	1	Y	-12.9786	1.04192e-09	N	-0.84667	1	N	0.155646	1	Y
ENSG00000134853	PDGFRA	N	1.88847	0.254816	Y	4.48018	0.00332978	N	3.58548	0.0158345	N	3.70434	0.0164421	N	5.25155	0.0149691	N	3.85384	0.0109678	N	2.93147	0.050789	Y	5.60683	0.000665265	N	1.866	0.478585	Y	4.76677	0.00218244	Y
ENSG00000196104	SPOCK3	N			Y	-7.01762	0.00583377	N			N	-3.33897	0.140954	N			N	-9.02725	0.0110921	N	-7.27853	0.0101524	Y	-8.35151	0.00388072	N			Y	-10.097	0.00419993	Y
ENSG00000163082	SGPP2	N			Y	-10.5868	0.00461997	N			N			N			N	-3.87003	0.100317	N	-6.44398	0.012339	Y	-8.47577	0.00372153	N	-3.67799	0.155541	Y	-11.0433	0.00322193	Y
ENSG00000079101	CLUL1	N			Y	-6.82301	0.00495546	N			N			N			N	-4.88922	0.0139487	N	-5.58944	0.012577	Y	-7.62743	0.00204033	N	-3.79569	0.0683841	Y	-7.99243	0.00131534	Y
ENSG00000153132	CLGN	N	-1.47392	0.467663	Y	-5.49588	0.000881449	N			N	0.337754	1	N	-1.9639	0.300868	N	-3.80733	0.012218	N	-2.15287	0.168268	Y	-4.91472	0.00203836	N	-0.73754	0.976619	Y	-4.80725	0.00214841	Y
ENSG00000196972	SMIM10L2B	N	-1.68759	0.086537	Y	-2.97317	0.000639403	N	-1.49815	0.164935	N	-0.902768	0.757765	N	-0.846942	0.726246	N	-1.90693	0.0404152	N	-1.33776	0.272546	Y	-2.80903	0.00114627	N	0.27589	1	Y	-2.25867	0.00824269	Y
ENSG00000204103	MAFB	N	-3.26133	0.0318747	Y	-4.38576	0.00560275	N	-3.10995	0.0427556	N	-2.15106	0.208387	N	0.0122397	1	N	-3.86029	0.0165659	N	-3.61433	0.0185459	Y	-4.95873	0.00259091	N	0.113068	1	Y	-4.15897	0.00951277	Y
ENSG00000138623	SEMA7A	N	1.34918	0.335939	Y	3.61246	0.000636135	N	2.29503	0.0262083	N	0.558298	1	N	2.65762	0.0459297	N	2.43136	0.0188888	N	-0.663809	0.959478	Y	2.81475	0.00551632	N	2.88657	0.0382701	Y	3.60664	0.000661519	Y
ENSG00000154645	CHODL	N			Y	-12.5082	0.000732875	N	0.958618	0.892109	N	1.68982	0.526585	N	-4.92095	0.0296506	N	-5.25008	0.0152402	N	-5.41574	0.0104926	Y	-5.90542	0.00791385	N	3.26078	0.22586	Y	4.79702	0.00919665	N
ENSG00000248890	HHIP-AS1	N	-2.22475	0.0866299	Y	-4.24391	0.001381	N	0.322024	1	N	-2.69648	0.0329326	N	-0.598843	0.956528	N	-3.23427	0.0104421	N	-1.73482	0.21307	Y	-3.84759	0.00255041	N	-2.7858	0.0531753	Y	-5.79396	8.86121e-05	Y
ENSG00000163536	SERPINI1	Y	4.42657	0.00023669	N	-1.08589	0.55936	Y	6.9479	2.41503e-06	Y	3.82863	0.000948917	Y	6.74535	0.000180077	N	0.36449	1	N	-1.59662	0.225691	N	-0.954502	0.693087	Y	5.37113	0.00123708	Y	3.62726	0.000963315	Y
ENSG00000164746	C7orf57	Y	4.74284	0.0044239	N			Y	6.20432	0.000272433	Y	6.12977	0.000269857	Y	6.12299	0.00373308	N	3.02933	0.0300834	N	2.4595	0.0851233	N			Y	7.33738	0.00216936	Y	5.50181	0.000350426	Y
ENSG00000149599	DUSP15	Y	2.57826	0.00305613	N	0.935609	0.672157	Y	2.64881	0.00260843	N	1.19761	0.430146	Y	3.2525	0.00487524	Y	3.4878	0.000190541	N	2.20363	0.0130631	N	1.94637	0.0349505	Y	4.26008	0.000688106	Y	3.60843	0.000101661	Y
ENSG00000133026	MYH10	Y	-1.6392	0.00164424	N	-1.36322	0.0305378	Y	-2.17452	7.68984e-06	N	-1.41456	0.0242143	Y	-1.89419	0.00085014	Y	-1.55252	0.00482508	N	-1.34566	0.0400876	N	-1.41958	0.0182049	Y	-2.32201	2.59996e-05	Y	-1.73142	0.000549193	Y
ENSG00000166426	CRABP1	N	-6.01548	0.0139997	Y	-9.94655	0.000888095	N	-2.23823	0.415048	N	-5.42583	0.0275198	Y	-8.15358	0.00541611	Y	-11.9948	0.000480831	Y	-16.2819	0.000126972	Y	-10.8414	0.000631757	N	0.162645	1	Y	-12.7745	0.000275278	Y
ENSG00000175348	TMEM9B	N	1.05635	0.4983	Y	1.83919	0.00369335	N	1.04173	0.508011	N	1.64202	0.0208654	Y	2.16337	0.00379083	Y	1.84516	0.00421928	Y	2.0647	0.000785319	Y	1.80382	0.00503944	N	1.42605	0.142962	Y	2.38037	7.74006e-05	Y
ENSG00000261308	FIGNL2	N			Y	-4.65076	0.00666971	N			N	-3.41506	0.0465343	Y	-5.88172	0.0036949	Y	-6.25163	0.0018257	Y	-6.36279	0.00111157	Y	-4.77951	0.00627114	N	-2.9108	0.170101	Y	-5.58788	0.00243559	Y
ENSG00000127666		N	-0.132548	1	Y	3.90288	0.00403734	N	1.29192	0.477471	N	3.51365	0.0126015	Y	6.04135	0.00359998	Y	3.66114	0.0072468	Y	4.80759	0.000825886	Y	4.29473	0.00197054	N	0.390413	1	Y	4.91553	0.000685317	Y
ENSG00000244227	LRRC77P	N			Y	-10.3429	0.00596721	N			N			Y	-8.281	0.00885875	Y	-10.5216	0.00577873	Y	-11.1506	0.00347294	Y	-10.002	0.00706079	N			Y	-11.0736	0.00370542	Y
ENSG00000261409		N			Y	-10.2664	0.000612986	N			N			Y	-7.47507	0.00145722	Y	-10.8627	0.000391324	Y	-10.5332	0.000452755	Y	-8.29659	0.000663687	N			Y	-8.11689	0.000339654	Y
ENSG00000198785	GRIN3A	N			Y	-7.75952	0.00358744	N			N	-1.03197	0.924343	Y	-8.28583	0.00755593	Y	-6.86054	0.00498994	Y	-12.3908	0.000662515	Y	-10.1038	0.000886203	N	-7.28362	0.010071	Y	-11.0937	0.00172113	Y
ENSG00000008323	PLEKHG6	N			Y	-4.48055	0.00512189	N			N	-2.59027	0.114319	Y	-5.28285	0.00580064	Y	-5.19107	0.00261574	Y	-4.90335	0.00386027	Y	-10.2525	0.000231949	N	-2.4298	0.211144	Y	-5.6136	0.00143711	Y
ENSG00000172817	CYP7B1	N	-5.02238	0.0130568	Y	-10.2233	0.00202201	N			N	-4.15832	0.040738	Y	-10.3166	0.00368464	Y	-10.8036	0.00134276	Y	-8.87366	0.00618601	Y	-10.7113	0.00118809	N	-0.702641	1	Y	-6.96563	0.00417254	Y
ENSG00000162543	UBXN10	N			Y	-4.34665	0.00310337	N			N	1.73959	0.252736	Y	-9.09305	0.000742607	Y	-9.21039	0.000259762	Y	-9.18519	0.00022898	Y	-8.77947	0.000360583	N	2.60995	0.15788	Y	-4.38046	0.00375679	Y
ENSG00000003987	MTMR7	N			Y	-9.16097	0.00168704	N			N	-1.14579	0.87485	Y	-7.83826	0.00686148	Y	-6.78824	0.00641381	Y	-11.2352	0.00135697	Y	-8.3149	0.00348611	N	-4.57779	0.0741544	Y	-10.9845	0.00173954	Y
ENSG00000236333	TRHDE-AS1	N			Y	-9.80833	0.00117838	N			N	-3.71278	0.0254149	Y	-8.44249	0.00760586	Y	-8.85635	0.00286635	Y	-10.5114	0.000652558	Y	-9.59541	0.00126184	N			N			Y
ENSG00000156689	GLYATL2	N			Y	-9.89165	0.000431468	N	1.81898	0.273484	N	-0.684238	1	Y	-9.16599	0.00207502	Y	-5.86785	0.00244013	Y	-9.85199	0.000411754	Y	-9.49268	0.000558454	N			N	-0.530068	1	Y
ENSG00000128408	RIBC2	N	1.64132	0.118484	Y	-6.81387	6.11732e-06	N			N	-0.780104	1	Y	-8.99638	1.15475e-05	Y	-2.47031	0.00827533	Y	-9.31694	1.74543e-06	Y	-6.70905	2.90931e-06	N	-2.31497	0.0348918	N	0.343327	1	Y
ENSG00000153956	CACNA2D1	N	-0.881374	0.807693	Y	-5.05974	0.000569701	N	-0.452967	1	N	1.96187	0.181141	Y	-4.33729	0.00538107	Y	-3.92788	0.00444198	Y	-10.5009	1.05653e-05	Y	-6.17333	0.00015434	N	0.738235	0.989079	N	-1.77527	0.220527	Y
ENSG00000188488	SERPINA5	N			N			N			N			N	-1.0282	0.829295	N			N			N			Y	-7.32907	0.00480139	Y	-9.91453	0.000742342	Y
ENSG00000184937	WT1	N	3.68787	0.0134434	N			N			N			N			N			N			N			Y	-9.84355	0.00056342	Y	8.98435	3.0092e-05	N
ENSG00000135437	RDH5	N			N	2.09723	0.0435156	N	1.86087	0.0988168	N	2.03701	0.0681604	N	0.86259	0.767393	N	1.28392	0.391483	N	2.52795	0.0116224	N			Y	4.50602	0.00234801	Y	2.6407	0.00799578	Y
ENSG00000189159	JPT1	N	-0.17968	1	N	-0.168483	1	N	-0.870548	0.927129	N	-0.593879	1	N	-1.48164	0.0321014	N	-0.950364	0.767537	N	-1.01762	0.555986	N	0.0135883	1	Y	-1.82468	0.00225706	Y	-1.55884	0.00466478	Y
ENSG00000120833	SOCS2	N	1.55037	0.0754221	N	1.42925	0.124464	N	-0.851816	0.796466	N	-0.237299	1	N	-0.0534664	1	N	1.44567	0.130692	N	0.287535	1	N	-0.635488	1	Y	4.21396	4.82562e-05	Y	3.84169	1.80854e-06	Y
ENSG00000246985	SOCS2-AS1	N	1.91653	0.0266064	N	1.05919	0.514198	N			N			N	0.120587	1	N	0.876051	0.786384	N	0.359104	1	N	-1.19539	0.377253	Y	4.1995	0.00027131	Y	3.65847	2.41109e-05	Y
ENSG00000114391	RPL24	N	-1.2566	0.112833	N	-0.871725	0.934109	N	-1.27913	0.0933253	N	-1.34754	0.0603477	N	-1.187	0.255949	N	-1.45276	0.0202066	N	-1.37067	0.0409318	N	-0.596247	1	Y	-2.25532	9.02631e-05	Y	-1.82518	0.000379885	Y
ENSG00000074219		N	-0.300825	1	N	-0.646129	1	N	-0.729505	1	N	-1.54983	0.0548661	N	-1.47668	0.12111	N	-1.32174	0.172832	N	-0.738576	1	N	-0.911974	0.762268	Y	-2.03052	0.00936336	Y	-1.9455	0.00330156	Y
ENSG00000167460	TPM4	N	-1.85344	0.0109036	N	-0.0337811	1	N	0.105113	1	N	-0.73654	1	N	0.979796	0.609159	N	-1.38078	0.152997	N	-0.530671	1	N	-0.818805	0.897915	Y	-2.14273	0.00883611	Y	-2.15196	0.00170724	Y
ENSG00000117586	TNFSF4	N	2.92992	0.0301638	N	3.2319	0.0146456	N	3.40939	0.0134332	N	0.403758	1	N	4.10096	0.0236942	N	0.807331	0.903948	N	0.919989	0.790181	N	-0.165623	1	Y	7.67164	0.000825665	Y	3.86985	0.00424336	Y
ENSG00000143179	UCK2	N	-0.341448	1	N	-0.822415	1	N	-0.578685	1	N	-1.07501	0.417074	N	-1.45239	0.0294198	N	-1.06692	0.425994	N	-1.08401	0.368155	N	-0.480627	1	Y	-1.79004	0.00169211	Y	-1.62373	0.00128597	Y
ENSG00000188039	NWD1	N			N			N			N			N			N			N			N			Y	9.78324	0.00484506	Y	10.479	9.0075e-05	Y
ENSG00000164187	LMBRD2	N	1.32572	0.143826	N	0.921898	0.741185	N	0.590498	1	N	0.726856	1	N	1.44558	0.130477	N	1.39414	0.103849	N	0.757511	1	N	1.58107	0.0291266	Y	2.4133	0.00169211	Y	1.7407	0.00909233	Y
ENSG00000166411	IDH3A	N	0.862439	0.917803	N	1.23278	0.173838	N	0.517139	1	N	0.642346	1	N	1.60116	0.0363595	N	1.39458	0.0635388	N	1.11743	0.360972	N	1.09438	0.39743	Y	1.89903	0.00733717	Y	1.80764	0.00174349	Y
ENSG00000174132	FAM174A	N	1.17959	0.332214	N	1.69004	0.0228923	N	1.26002	0.234862	N	1.8597	0.0113282	N	2.04353	0.0150975	N	1.71945	0.0226767	N	1.11597	0.423363	N	1.5127	0.0671877	Y	2.75925	0.00104118	Y	2.50803	0.000154186	Y
ENSG00000187867	PALM3	N	-1.35938	0.244406	N	-1.37046	0.218727	N	0.254241	1	N	-2.16112	0.0135097	N	0.500755	1	N	-1.96618	0.0262274	N	-1.00595	0.603101	N	-0.485583	1	Y	-3.78872	0.000200811	Y	-4.47269	4.09175e-06	Y
ENSG00000237732		N			N	-4.01204	0.0385772	N			N	-0.728822	1	N	-2.4331	0.296393	N	-1.38879	0.651524	N	-2.38981	0.238608	N	-0.259	1	Y	-7.47414	0.00730998	Y	-6.01401	0.00402635	Y
ENSG00000134184	GSTM1	N			N			N			N			N	0.813132	1	N	1.94463	0.0420454	N	1.66097	0.104436	N	0.610511	1	Y	-3.36203	0.00294562	Y	3.6881	8.61247e-05	N
ENSG00000124731	TREM1	N			N			N			N			N			N			N			N			Y	-8.56725	0.00548069	N			Y
ENSG00000121210	TMEM131L	N	-0.354757	1	N	-1.81377	0.0257745	N	-0.895621	0.725621	N	-0.686594	1	N	-1.628	0.115586	N	-1.01838	0.598578	N	-1.65213	0.0605538	N	-1.59308	0.0775045	Y	-2.55779	0.00371388	N	-1.20174	0.336358	Y
ENSG00000261770		N	-1.3649	0.361799	N			N			N	-0.954705	0.935721	N			N			N			N			Y	4.5412	0.0094721	N			Y
ENSG00000282995	FRG1EP	N			N			N			N			N			N			N			N			Y	6.1689	0.00392985	N			Y
ENSG00000241258	CRCP	N	0.623094	1	N	1.29272	0.0350172	N	1.15288	0.180514	N	1.27784	0.0551063	N	0.76734	1	N	1.00054	0.621746	N	1.08307	0.341688	N	0.424966	1	Y	1.61442	0.00515043	N	1.23038	0.0755695	Y
ENSG00000189292	ALKAL2	N			N			N			N	0.0906564	1	N	-1.91387	0.343994	N	-2.13975	0.193728	N			N	-3.6123	0.0208649	Y	-5.49051	0.00479515	N	-1.76791	0.305632	Y
ENSG00000167216	KATNAL2	N	2.69106	0.0139866	N	1.18354	0.467618	N	2.41501	0.0272474	N	-0.334876	1	N	1.86678	0.224258	N	1.38242	0.352459	N	2.07475	0.0663683	N	0.959234	0.683196	Y	4.24698	0.00662498	N	1.06921	0.56259	Y
ENSG00000184860	SDR42E1	N			N			N			N			N			N			N			N			Y	-7.21395	0.00443645	N			Y
ENSG00000261824		N	-0.119118	1	N	-1.22463	0.249402	N	1.14778	0.35378	N	0.158817	1	N	-0.00550961	1	N	0.184533	1	N	0.869951	0.840486	N	0.0627165	1	Y	3.27741	0.000134649	N	-0.193328	1	Y
ENSG00000091136	LAMB1	N	-2.07859	0.0669749	N	0.639639	0.967889	N	-0.113829	1	N	0.0150108	1	N	2.56072	0.079294	N	-1.31748	0.40065	N	-0.846377	0.794874	N	0.0202411	1	Y	-4.90843	0.000349178	N	-1.61186	0.201878	Y
ENSG00000024526	DEPDC1	N	0.305488	1	N	-0.339092	1	N	0.0715881	1	N	-1.05008	0.525802	N	-1.19822	0.283903	N	-0.881935	0.902266	N	-1.19099	0.238486	N	-0.366458	1	Y	-1.94514	0.00351073	N	-0.432558	1	Y
ENSG00000168874	ATOH8	N	-0.475776	1	N	-1.54386	0.309268	N	-1.94127	0.161376	N	-2.75383	0.0395443	N	-2.09921	0.180818	N	-3.14419	0.0167461	N	-2.97779	0.0218105	N	-2.8738	0.0247894	Y	-5.97586	0.000346155	N	-1.85851	0.17722	Y
ENSG00000091527	CDV3	N	-1.11625	0.377103	N	-0.326974	1	N	-0.600124	1	N	-0.602998	1	N	-0.438644	1	N	-0.987972	0.649424	N	-1.06674	0.469966	N	-1.04816	0.499428	Y	-2.45896	0.000217371	N	-0.98785	0.604374	Y
ENSG00000121690	DEPDC7	N	-1.17661	0.469304	N	-0.119315	1	N	0.311577	1	N	0.165245	1	N	0.439769	1	N	-0.543478	1	N	-0.750133	0.878274	N	-0.119274	1	Y	-4.76388	0.000351661	N	-1.6752	0.145391	Y
ENSG00000101445	PPP1R16B	N			N	-3.30163	0.0455459	N			N	-0.966594	0.872471	N	-2.52341	0.198706	N	-3.85538	0.0213908	N	-3.11044	0.0643912	N	1.0956	0.743099	Y	-5.36271	0.00670306	N	-2.81517	0.0858773	Y
ENSG00000163395	IGFN1	N	-6.47198	0.0568092	N			N			N			N			N	-7.74144	0.0370045	N			N	-7.44664	0.03349	Y	-13.9256	0.00862791	N			Y
ENSG00000163781	TOPBP1	N	0.0125125	1	N	-0.382434	1	N	-0.0227642	1	N	-0.130799	1	N	-0.796213	1	N	-0.360113	1	N	-0.341854	1	N	-0.151446	1	Y	-1.78226	0.000328207	N	-0.679578	1	Y
ENSG00000241634		N	0.212384	1	N	-1.14157	0.376295	N	0.0158416	1	N	-0.0638128	1	N	-2.03668	0.0149404	N	-0.730504	1	N	-1.2123	0.309346	N	-0.113963	1	Y	-2.50529	0.00260434	N	-1.49638	0.0823435	Y
ENSG00000131507	NDFIP1	N	1.26313	0.129358	N	1.06847	0.42442	N	1.24167	0.150395	N	1.36449	0.0689935	N	1.74553	0.0106031	N	1.09635	0.39614	N	1.35618	0.063143	N	1.29704	0.0989552	Y	1.90645	0.00434562	N	1.29645	0.0952283	Y
ENSG00000102468	HTR2A	N			N			N			N			N			N			N			N			Y	8.95827	0.00463608	N			Y
ENSG00000254966		N			N			N			N			N			N			N			N			Y	3.84986	0.00751917	N			Y
ENSG00000185760	KCNQ5	N	0.304987	1	N	0.886982	0.866861	N	2.26514	0.173216	N	3.49461	0.0339377	N	3.05961	0.162572	N	1.77468	0.356846	N			N	-3.47449	0.0331533	Y	-6.08654	0.0054569	N			Y
ENSG00000164331	ANKRA2	N	0.696571	1	N	1.18512	0.248901	N	0.409418	1	N	1.17608	0.299622	N	1.16323	0.348169	N	1.03852	0.540611	N	1.21974	0.217635	N	1.47441	0.0382978	Y	2.43811	0.000550687	N	1.22514	0.200145	Y
ENSG00000129071	MBD4	N	-0.171591	1	N	-0.61708	1	N	0.380219	1	N	0.282367	1	N	-0.0332797	1	N	-0.401339	1	N	-0.41536	1	N	0.0525942	1	Y	-1.65511	0.00710492	N	-0.390605	1	Y
ENSG00000138246	DNAJC13	N	-0.279874	1	N	0.181923	1	N	0.0124723	1	N	-0.0496984	1	N	0.294678	1	N	-0.232061	1	N	-0.00803339	1	N	0.144395	1	Y	-1.9298	0.000131589	N	-0.141161	1	Y
ENSG00000242732	RTL5	N	1.25358	0.261401	N	0.80056	0.905347	N	0.821639	0.854652	N	0.52771	1	N	-0.231134	1	N	0.328682	1	N	-0.174403	1	N	-1.62856	0.0432415	Y	3.27764	0.000336086	N	0.32398	1	Y
ENSG00000231752	EMBP1	N			N	-1.23856	0.372656	N			N			N			N			N			N			Y	-8.56725	5.6663e-05	N			Y
ENSG00000174953	DHX36	N	-0.23147	1	N	-0.433141	1	N	-0.413042	1	N	0.217928	1	N	-0.46628	1	N	-0.390501	1	N	-0.145799	1	N	0.0190589	1	Y	-1.50403	0.00436761	N	-0.471513	1	Y
ENSG00000167904	TMEM68	N	1.03141	0.50478	N	0.924093	0.842073	N	0.404298	1	N	0.484346	1	N	0.457749	1	N	1.05135	0.457613	N	0.779627	1	N	0.79227	1	Y	1.63226	0.00591444	N	0.71866	1	Y
ENSG00000276345		N			N			N	0.690364	1	N	-0.725349	1	N			N			N			N	0.166978	1	Y	-8.71888	0.000212098	N			Y
ENSG00000075391	RASAL2	N	-0.0274482	1	N	-0.815048	1	N	-0.13431	1	N	0.102917	1	N	-0.899756	0.760644	N	-1.40045	0.0468208	N	-1.42125	0.0366041	N	-1.16272	0.255093	Y	-2.16158	0.000423243	N	0.168674	1	Y
ENSG00000186197	EDARADD	N			N			N			N			N	-0.0223304	1	N			N			N	-2.9891	0.107801	Y	-7.29805	0.0034254	N			Y
ENSG00000086967	MYBPC2	N			N			N			N	-0.285909	1	N			N			N	2.92443	0.0937279	N			Y	-6.09994	0.00475582	N			Y
ENSG00000051341	POLQ	N	0.0252308	1	N	-0.621678	1	N	-0.104906	1	N	-0.528369	1	N	-1.42784	0.107875	N	-0.427463	1	N	-0.517385	1	N	0.0113517	1	Y	-1.95549	0.00576872	N	-0.975144	0.629079	Y
ENSG00000188620	HMX3	N			N			N			N			N			N			N			N			Y	-8.61959	0.00567631	N			Y
ENSG00000163655	GMPS	N	-0.321949	1	N	-0.70253	1	N	-0.510039	1	N	-0.581418	1	N	-1.19951	0.197753	N	-0.987154	0.664369	N	-0.958447	0.740926	N	-0.523475	1	Y	-1.82247	0.000983458	N	-1.00682	0.560204	Y
ENSG00000203867	RBM20	N	0.403807	1	N	-0.609204	0.995535	N	-2.25076	0.0385136	N	-1.2576	0.450857	N	-0.197159	1	N	-0.138643	1	N	-1.24241	0.433575	N	-2.07249	0.0603492	Y	-3.25704	0.00874556	N	0.741195	0.843506	Y
ENSG00000258311		N			N	1.53995	0.131791	N			N	0.431787	1	N			N	1.09934	0.51109	N	1.71542	0.0739547	N	0.500828	1	Y	3.05355	0.00685773	N	1.073	0.502758	Y
ENSG00000108950	FAM20A	N			N			N			N			N	7.78016	0.0141283	N			N			N			Y	-10.3095	0.00365684	N			Y
ENSG00000257176		N			N	-2.30956	0.0138671	N			N	0.978757	0.667859	N			N	0.106785	1	N	1.63045	0.126502	N			Y	3.48413	0.00441297	N	0.0995684	1	Y
ENSG00000148488	ST8SIA6	N			N			N			N			N			N			N			N			Y	-8.54036	0.00935675	N			Y
ENSG00000165030	NFIL3	N	-1.34293	0.116851	N	-1.15763	0.305623	N	-1.22173	0.230094	N	-0.291256	1	N	0.224338	1	N	-1.1077	0.417257	N	-0.677355	1	N	0.81418	0.96964	Y	-1.94308	0.00809624	N	-1.61963	0.0172291	Y
ENSG00000173852	DPY19L1	N	1.00935	0.583182	N	1.5079	0.0149635	N	0.786765	1	N	1.13058	0.339924	N	0.533276	1	N	1.08378	0.423564	N	0.613568	1	N	-0.54321	1	Y	2.11756	0.00108434	N	0.51133	1	Y
ENSG00000228878	SEPT7-AS1	N	1.7302	0.0360317	N	1.91761	0.0114915	N	1.57492	0.0722496	N	1.85713	0.0216712	N	0.665502	0.932567	N	1.62855	0.0598403	N	1.01813	0.57793	N	1.72779	0.0330013	Y	3.63615	0.000273289	N	1.43772	0.126373	Y
ENSG00000167900	TK1	N	-1.2777	0.23418	N	-0.407744	1	N	-0.383778	1	N	-1.04403	0.568858	N	-1.56329	0.106855	N	-1.20654	0.32262	N	-0.76611	0.970595	N	-1.24539	0.26199	Y	-2.23014	0.00620208	N	-0.759399	0.931497	Y
ENSG00000143549	TPM3	N	-1.1715	0.28227	N	-0.145059	1	N	-0.580406	1	N	-1.13122	0.3736	N	-0.682858	1	N	-1.56288	0.0217908	N	-1.32588	0.11361	N	-1.41122	0.0614087	Y	-2.08914	0.00205412	N	-1.36228	0.0826303	Y
ENSG00000267575		N	0.497235	1	N	-0.828523	0.907544	N	1.3847	0.104131	N	0.658293	1	N	-0.0895836	1	N	0.130121	1	N	1.03254	0.543764	N	0.32209	1	Y	3.27632	7.67007e-05	N	-0.102559	1	Y
ENSG00000121579	NAA50	N	-0.28037	1	N	-0.0620393	1	N	0.10281	1	N	-0.116282	1	N	-0.37854	1	N	-0.167305	1	N	-0.425866	1	N	0.0907039	1	Y	-1.58672	0.0067451	N	-0.494548	1	Y
ENSG00000136367	ZFHX2	N	-2.64107	0.0585251	N	-1.43488	0.412359	N			N	-1.63212	0.348026	N	-2.74763	0.0859756	N	-2.12959	0.149209	N	-1.60128	0.340168	N	-2.40785	0.0861453	Y	-4.50242	0.00597763	N	-3.21643	0.0195776	Y
ENSG00000144895	EIF2A	N	-1.23064	0.186054	N	-0.649491	1	N	-0.873327	0.861734	N	-0.234725	1	N	-0.527615	1	N	-0.709667	1	N	-0.595789	1	N	0.194057	1	Y	-2.05001	0.00177839	N	-0.771677	1	Y
ENSG00000260231	KDM7A-DT	N	1.00193	0.602837	N	2.00702	0.0116151	N	1.04462	0.526769	N	0.967732	0.680344	N	1.37264	0.270442	N	0.642221	1	N	-1.01912	0.578917	N	-0.0247531	1	Y	3.12248	0.00189259	N	0.954737	0.637184	Y
ENSG00000141753	IGFBP4	N	-1.26473	0.316708	N	-1.6456	0.0803574	N	-1.00497	0.58118	N	-1.00028	0.641112	N	1.83622	0.0960668	N	-0.391104	1	N	0.0102531	1	N	-0.0142613	1	Y	-4.13571	6.28441e-05	N	-0.182888	1	Y
ENSG00000073849	ST6GAL1	N	-2.21103	0.052072	N	-1.09848	0.546053	N	1.27535	0.408403	N	-0.853449	0.819608	N	0.51058	1	N	-1.14476	0.542838	N	-1.38092	0.347416	N	0.703754	0.924715	Y	-3.73546	0.00487427	N	-2.09063	0.0648147	Y
ENSG00000106624	AEBP1	N	-1.92824	0.0518903	N	-1.19765	0.40368	N	0.28631	1	N	0.184671	1	N	2.85961	0.0181772	N	0.117587	1	N	1.03255	0.585513	N	-0.163012	1	Y	-3.37879	0.00207775	N	1.01741	0.575413	Y
ENSG00000102109	PCSK1N	N	2.94048	0.0511208	N	1.90321	0.249149	N	3.15619	0.036324	N	3.82883	0.0139591	N	1.55629	0.575466	N	1.61454	0.396517	N	2.68608	0.0808713	N	0.980657	0.789464	Y	6.13126	0.00973351	N	-4.15275	0.0160519	Y
ENSG00000091592	NLRP1	N	1.47302	0.140256	N	0.577455	1	N	-0.043655	1	N	1.61276	0.092371	N	0.299271	1	N	1.68029	0.06341	N	1.76029	0.0412689	N	1.14896	0.413834	Y	2.85264	0.00437343	N	0.659421	0.989969	Y
ENSG00000102312	PORCN	N	0.815327	0.842884	N	1.38853	0.199222	N	0.308978	1	N	0.880615	0.793387	N	1.55973	0.188467	N	1.57371	0.115425	N	1.48996	0.149681	N	0.34635	1	Y	3.59284	0.00113554	N	0.707169	0.9213	Y
ENSG00000160131	VMA21	N	1.07556	0.398789	N	0.674658	1	N	0.291856	1	N	0.919545	0.871367	N	-0.129618	1	N	0.721938	1	N	0.585533	1	N	-0.335226	1	Y	1.72693	0.00596048	N	0.332583	1	Y
ENSG00000114354	TFG	N	-0.721178	1	N	-0.203362	1	N	0.150491	1	N	-0.21158	1	N	-0.134284	1	N	-0.581916	1	N	-0.252331	1	N	-0.155999	1	Y	-1.76648	0.00213821	N	-0.52833	1	Y
ENSG00000114019	AMOTL2	N	-1.26777	0.301681	N	-0.188185	1	N	-1.7179	0.0563563	N	-0.217377	1	N	-0.566978	0.969803	N	-1.8628	0.0324144	N	-1.70185	0.06088	N	-1.49022	0.138477	Y	-2.43803	0.00887139	N	-0.742189	0.891607	Y
ENSG00000215105	TTC3P1	N	1.26226	0.307248	N	-0.526912	1	N	0.381402	1	N	1.26571	0.328306	N	0.608218	0.962009	N	1.4897	0.145795	N	1.75556	0.0466948	N	0.19316	1	Y	2.9567	0.00415452	N	0.339012	1	Y
ENSG00000204241		N			N	2.47161	0.0223685	N			N	2.77435	0.0152105	N			N			N	2.51651	0.0209193	N			Y	4.39139	0.00773605	N			Y
ENSG00000104915		N	0.634091	1	N	0.902943	0.924672	N	1.08812	0.320037	N	0.423441	1	N	1.09831	0.353159	N	1.37492	0.0152187	N	1.06779	0.385748	N	1.28405	0.0425102	Y	1.70343	0.00227223	N	0.779996	1	Y
ENSG00000248599		N			N			N			N			N			N			N			N			Y	-6.41406	0.00259799	N			Y
ENSG00000163507	CIP2A	N	0.454513	1	N	-0.583189	1	N	-0.179088	1	N	-0.822165	1	N	-1.22136	0.270819	N	-0.84844	0.956713	N	-0.864587	0.898925	N	-0.537147	1	Y	-1.94129	0.00513455	N	-1.13889	0.318208	Y
ENSG00000278291		N	0.949835	0.676785	N	1.9009	0.0691505	N	1.22919	0.405837	N	0.232588	1	N	1.36003	0.406818	N	0.909367	0.738665	N	1.529	0.21219	N	2.07778	0.0436168	Y	3.71469	0.0069869	N	-0.680286	0.899772	Y
ENSG00000010295	IFFO1	N	0.727982	0.966334	N	1.07223	0.492842	N	1.12507	0.433389	N	0.833745	0.863416	N	0.802839	0.789215	N	1.47413	0.145837	N	0.982508	0.631402	N	0.549815	1	Y	2.69934	0.0063776	N	1.80247	0.031626	Y
ENSG00000065325	GLP2R	N			N			N			N			N			N			N			N			Y	-8.59366	0.00755299	N			Y
ENSG00000178381	ZFAND2A	N	0.0799853	1	N	1.42141	0.0381339	N	0.258912	1	N	1.03241	0.561226	N	1.32419	0.152005	N	1.21475	0.204242	N	1.08376	0.418701	N	0.718326	1	Y	1.86593	0.00705623	N	0.770093	1	Y
ENSG00000162989	KCNJ3	N	-2.30886	0.208693	N			N			N	2.51047	0.187136	N			N			N			N			Y	-8.87772	0.00859594	N			Y
ENSG00000163913	IFT122	N	-0.0603078	1	N	-1.15347	0.201948	N	0.590467	1	N	0.0804733	1	N	-0.557773	1	N	-0.288585	1	N	-0.0495942	1	N	0.0197956	1	Y	-1.84818	0.000915492	N	-0.308843	1	Y
ENSG00000180257	ZNF816	N	0.285622	1	N	0.593332	1	N	-0.35463	1	N	0.0866524	1	N	-0.0662381	1	N	0.379714	1	N	0.241726	1	N	0.369812	1	Y	-6.02503	1.41223e-05	N	0.119463	1	Y
ENSG00000135218	CD36	N			N			N			N			N			N			N			N			Y	-5.95375	0.00612842	N			Y
ENSG00000131437	KIF3A	N	1.0636	0.45096	N	0.0646404	1	N	0.318984	1	N	0.6211	1	N	0.427632	1	N	1.09909	0.385941	N	0.490957	1	N	0.980834	0.65042	Y	1.99574	0.00214362	N	0.661155	1	Y
ENSG00000153446	C16orf89	N			N			N			N			N			N			N			N			Y	10.5207	0.00490478	N			Y
ENSG00000151576	QTRT2	N	-0.55478	1	N	-0.276718	1	N	-0.368613	1	N	0.0339136	1	N	-0.161892	1	N	-0.66716	1	N	-1.12405	0.321684	N	-0.141168	1	Y	-1.72961	0.00883611	N	-1.13539	0.286094	Y
ENSG00000283511		N			N			N			N			N			N			N			N			Y	-4.82845	0.00771264	N			Y
ENSG00000128422	KRT17	N	1.13017	0.770133	N			N			N			N	2.76459	0.287571	N			N			N			Y	-6.99423	0.00289003	N			Y
ENSG00000270001		N			N			N			N	2.36671	0.0485864	N			N	1.94124	0.116659	N	2.72053	0.0143391	N			Y	4.76987	0.00361373	N			Y
ENSG00000240225	ZNF542P	N	0.546504	1	N	-0.145076	1	N	0.0304013	1	N	0.188626	1	N	0.964193	0.687138	N	-0.261342	1	N	0.0397382	1	N	-0.531762	1	Y	-4.7628	0.000217371	N	-0.0130536	1	Y
ENSG00000254837		N	1.70534	0.0203977	N	-0.680796	1	N	0.604561	1	N	0.562373	1	N	0.0515278	1	N	0.776127	1	N	0.513955	1	N	-0.142248	1	Y	2.28375	0.0055965	N	0.810385	0.8832	Y
ENSG00000100441	KHNYN	N	-0.756261	0.946737	N	-0.120171	1	N	-1.31609	0.231136	N	-0.675267	1	N	0.0690332	1	N	-0.330309	1	N	0.0113448	1	N	-0.218325	1	Y	-5.76544	2.54363e-07	N	0.0741857	1	Y
ENSG00000099998	GGT5	N			N			N			N	-4.50502	0.0128898	N	5.71946	0.0147764	N			N			N			Y	-5.01425	0.00993094	N			Y
ENSG00000165568	AKR1E2	N			N			N			N			N			N			N			N			Y	-8.67009	0.00245953	N			Y
ENSG00000235649	MXRA5Y	N			N			N			N	0.277517	1	N			N			N			N			Y	-9.75275	0.00101367	N			Y
ENSG00000008516		N			N			N			N			N			N			N			N			Y	-5.76804	0.00270356	N			Y
ENSG00000127252	HRASLS	N	0.934019	0.68594	N	0.291261	1	N	0.0359035	1	N	-0.38231	1	N	-0.319285	1	N	-0.479532	1	N	-0.378961	1	N	-0.527136	1	Y	-3.86454	0.000728179	N	-1.24713	0.361666	Y
ENSG00000269696		N	1.66122	0.0505931	N	0.0329303	1	N			N	1.75156	0.0373558	N			N	1.48305	0.116979	N	1.1265	0.428897	N	1.23245	0.295539	Y	2.59876	0.00548405	N	0.810497	1	Y
ENSG00000138180	CEP55	N	-0.277543	1	N	0.608141	1	N	-0.0630195	1	N	-1.17814	0.25877	N	-1.34902	0.118553	N	-1.32799	0.085326	N	-1.41385	0.0394768	N	-0.392024	1	Y	-1.87625	0.00365684	N	-0.929695	0.743825	Y
ENSG00000169282	KCNAB1	N			N			N			N			N			N			N			N			Y	6.68595	0.00990494	N			Y
ENSG00000188242		N	0.47151	1	N	0.675549	1	N	0.447267	1	N	0.0132056	1	N	0.080894	1	N	0.540237	1	N	0.683785	1	N	0.252504	1	Y	1.63433	0.00255665	N	0.564734	1	Y
ENSG00000145012	LPP	N	-1.50924	0.0939629	N	0.0276808	1	N	-0.0272865	1	N	-0.709257	1	N	0.40401	1	N	-1.35547	0.195351	N	-0.0498231	1	N	-0.969888	0.647749	Y	-2.45621	0.00342756	N	-1.47677	0.104169	Y
ENSG00000100078	PLA2G3	N	1.07726	0.706733	N	1.46994	0.433472	N	2.97687	0.0453537	N	-2.37781	0.140002	N	-0.681057	0.959197	N	-0.31837	1	N	-1.33148	0.543956	N	-2.1549	0.17206	Y	-5.14972	0.00442994	N	0.786039	0.882022	Y
ENSG00000071794	HLTF	N	0.702772	1	N	-0.0564659	1	N	0.89937	0.953001	N	0.71354	1	N	-0.365659	1	N	-0.134727	1	N	0.350527	1	N	0.758231	1	Y	-1.48148	0.00818136	N	-0.203904	1	Y
ENSG00000114744	COMMD2	N	0.202182	1	N	-0.534264	1	N	0.410494	1	N	0.432441	1	N	0.0247931	1	N	-0.133291	1	N	-0.125572	1	N	0.174266	1	Y	-1.56344	0.00845255	N	-0.139478	1	Y
ENSG00000160752	FDPS	N	-0.524903	1	N	-0.242548	1	N	-0.0600411	1	N	-0.673936	1	N	-0.90065	0.770619	N	-0.975887	0.688082	N	-0.501332	1	N	-0.752185	1	Y	-1.79062	0.0044664	N	-1.0693	0.41395	Y
ENSG00000163607	GTPBP8	N	-0.726402	1	N	-1.0405	0.450219	N	-1.07708	0.349506	N	-0.856488	1	N	-1.16709	0.22069	N	-0.687727	1	N	-0.664984	1	N	-0.52668	1	Y	-2.37085	2.71357e-06	N	-0.732842	1	Y
ENSG00000145687	SSBP2	N	1.21586	0.191315	N	0.135434	1	N	1.5099	0.0194128	N	0.00332273	1	N	1.47148	0.0656038	N	0.853702	0.975673	N	0.443687	1	N	1.02238	0.546846	Y	1.87504	0.0063643	N	1.03094	0.511151	Y
ENSG00000173706	HEG1	N	-0.948313	0.673663	N	-1.21731	0.331442	N	0.33416	1	N	0.358165	1	N	0.644485	0.933779	N	-1.55238	0.113814	N	-0.274691	1	N	-1.94679	0.0189184	Y	-3.0915	0.000728179	N	-0.372025	1	Y
ENSG00000163755	HPS3	N	0.424142	1	N	0.358538	1	N	0.482117	1	N	0.296722	1	N	0.171232	1	N	0.243386	1	N	0.732802	1	N	0.601482	1	Y	-1.79082	0.00223267	N	0.215441	1	Y
ENSG00000154380	ENAH	N	0.067405	1	N	-0.626216	1	N	0.0253956	1	N	0.405758	1	N	0.912869	0.700515	N	-0.197017	1	N	-0.139716	1	N	0.106127	1	Y	-2.0093	0.00845248	N	-0.0405987	1	Y
ENSG00000184924	PTRHD1	N	-0.484103	1	N	-0.924886	0.844088	N	-1.18087	0.143885	N	-0.995388	0.654509	N	-0.244212	1	N	-0.153704	1	N	-0.900309	0.9376	N	-0.289819	1	Y	-1.57213	0.00708977	N	-0.296252	1	Y
ENSG00000145743	FBXL17	N	1.29769	0.117372	N	0.596086	1	N	1.31218	0.105547	N	0.544167	1	N	1.09117	0.436233	N	0.792352	1	N	1.45785	0.0348137	N	0.857713	0.929034	Y	2.19171	0.00123708	N	1.29156	0.116593	Y
ENSG00000146147	MLIP	N	0.549408	1	N			N			N			N			N			N			N			Y	-5.2948	0.00786768	N			Y
ENSG00000100362	PVALB	N			N			N			N			N			N			N			N			Y	-10.0387	0.00202453	N			Y
ENSG00000102385	DRP2	N	2.40597	0.0195586	N	2.42687	0.0118391	N	1.34977	0.310176	N	2.40604	0.0177581	N	0.0532006	1	N	0.919986	0.725486	N	-0.680773	0.944528	N	1.3117	0.341592	Y	5.33482	0.000434079	N	0.945882	0.650756	Y
ENSG00000156504	FAM122B	N	0.761536	1	N	0.824908	1	N	0.105962	1	N	0.792502	1	N	0.0703782	1	N	0.356544	1	N	0.439133	1	N	-0.634259	1	Y	1.71756	0.00889786	N	-0.371656	1	Y
ENSG00000143631	FLG	N			N			N			N			N			N			N			N			Y	9.582	0.00102931	N			Y
ENSG00000127152	BCL11B	N	2.3114	0.107766	N			N			N	1.64286	0.349514	N			N			N	-2.53058	0.0879841	N			Y	-8.7891	0.00183859	N	-0.579789	1	Y
ENSG00000132205	EMILIN2	N	-3.50524	0.0264569	N	1.19616	0.65462	N	-1.57062	0.430197	N	-0.224077	1	N	0.239373	1	N	-2.06338	0.248469	N	-3.7456	0.0213044	N	0.349515	1	Y	-6.13432	0.00244969	N	-3.3839	0.0362394	Y
ENSG00000138594	TMOD3	N	-1.19794	0.243845	N	-0.225663	1	N	-0.453367	1	N	-0.97766	0.685658	N	-0.0554655	1	N	-1.04738	0.521451	N	-0.478696	1	N	-1.04363	0.506309	Y	-1.90711	0.00631232	N	-0.872051	0.8395	Y
ENSG00000280077		N			N			N	1.19672	0.371841	N	1.71677	0.0772778	N			N	1.20254	0.387778	N	0.862177	0.782472	N	1.74079	0.0565947	Y	3.67702	0.00135941	N	1.12887	0.437392	Y
ENSG00000206053	JPT2	N	-0.606661	1	N	-0.704434	1	N	-0.455424	1	N	-1.30341	0.202993	N	-1.70575	0.0437543	N	-1.22808	0.273347	N	-1.79583	0.0101861	N	-0.911677	0.761218	Y	-2.298	0.00247558	N	-1.66884	0.0215441	Y
ENSG00000245105	A2M-AS1	N			N			N			N			N			N			N			N			Y	-6.25336	0.00134102	N			Y
ENSG00000250846	EPHA5-AS1	N			N			N			N	0.841434	0.906726	N			N			N			N			Y	-5.78639	0.00425147	N			Y
ENSG00000204936	CD177	N			N			N			N			N			N			N			N			Y	-6.61583	0.0076869	N			Y
ENSG00000226711	FAM66C	N	1.85922	0.0651853	N	-0.149379	1	N	0.925116	0.672271	N	2.31174	0.0147063	N	2.4494	0.0357055	N	1.49018	0.200849	N	1.39696	0.251057	N	0.940243	0.677153	Y	3.64416	0.00349872	N	0.784164	0.812769	Y
ENSG00000110002	VWA5A	N	-0.255204	1	N	-0.777004	0.952852	N	0.546074	1	N	1.60388	0.0512868	N	1.49179	0.141291	N	0.622437	1	N	1.79979	0.0134016	N	0.0880568	1	Y	2.71152	0.00140262	N	0.857607	0.802252	Y
ENSG00000168386	FILIP1L	N	-1.53491	0.245258	N	-0.357303	1	N	-1.77151	0.140115	N	0.86211	0.809117	N	0.92162	0.747946	N	-1.69029	0.182189	N	-1.48868	0.275163	N	-1.71677	0.160526	Y	-5.43182	0.000146319	N	-1.37494	0.332068	Y
ENSG00000233593	LINC02609	N	0.447276	1	N	-1.26042	0.305881	N	-0.504641	1	N	0.233502	1	N	0.00204585	1	N	-0.204469	1	N	0.326055	1	N	-0.0515402	1	Y	2.8914	0.00670306	N	1.41732	0.184691	Y
ENSG00000182674	KCNB2	N			N			N			N	-0.552378	1	N			N			N			N			Y	-9.16862	0.000586949	N			Y
ENSG00000276278		N			N			N			N			N			N			N			N			Y	3.15693	0.00643297	N			Y
ENSG00000247796		N	0.881961	0.771937	N	0.586347	1	N	1.18223	0.354533	N	1.18428	0.388434	N	1.37266	0.250459	N	1.52581	0.100112	N	1.5612	0.0807108	N	1.24561	0.288627	Y	2.69644	0.00376773	N	1.21297	0.315772	Y
ENSG00000155158	TTC39B	N	-0.131127	1	N	0.587231	1	N	0.182848	1	N	1.15394	0.405853	N	0.283684	1	N	0.499166	1	N	0.941065	0.700641	N	0.959178	0.667878	Y	2.45508	0.00458338	N	1.08072	0.461607	Y
ENSG00000237943	PRKCQ-AS1	N	0.00167319	1	N	1.44936	0.196813	N	0.160964	1	N	0.843536	0.824655	N	0.933823	0.675155	N	0.919593	0.722617	N	0.625069	1	N	2.11178	0.020571	Y	3.43527	0.00458338	N			Y
ENSG00000278910	BANCR	N	-5.27226	0.0165103	N			N			N			N			N			N			N			Y	-11.3327	0.00234257	N			Y
ENSG00000229043		N	0.999376	0.606501	N	1.04747	0.491473	N	1.34201	0.115189	N	1.60275	0.0248227	N	-0.159191	1	N	0.838492	0.951439	N	1.2455	0.206123	N	-0.16659	1	Y	3.18965	4.95183e-05	N	1.61046	0.0174749	Y
ENSG00000177854	TMEM187	N	0.748608	1	N	1.4997	0.0417185	N	0.931648	0.712368	N	0.757995	1	N	1.95228	0.0105039	N	1.18275	0.301367	N	1.36477	0.107771	N	1.13407	0.355276	Y	2.66576	0.000383712	N	1.42897	0.066653	Y
ENSG00000196724		N	1.25924	0.265465	N	-0.915295	0.722257	N	-0.436123	1	N	-0.497002	1	N	-1.56104	0.11781	N	-0.115845	1	N	0.677225	1	N	-0.0217361	1	Y	-3.41125	7.7449e-05	N	-0.639253	1	Y
ENSG00000162391	FAM151A	N			N			N			N			N			N			N			N			Y	-8.7891	0.00634156	N			Y
ENSG00000172458	IL17D	N	1.82813	0.102529	N	2.37508	0.018022	N	1.85913	0.0909841	N	1.14989	0.524477	N	2.67879	0.042683	N	1.37267	0.32763	N	2.47691	0.0141225	N	2.01797	0.0570233	Y	4.71904	0.00165968	N	0.231811	1	Y
ENSG00000003137	CYP26B1	N	-1.66616	0.260366	N			N			N	-2.7419	0.0430104	N			N			N	-3.38491	0.0121987	N	-1.17595	0.552176	Y	-4.81549	0.00220237	N	-1.46385	0.362891	Y
ENSG00000005893	LAMP2	N	0.379608	1	N	1.06326	0.458389	N	0.821737	0.933219	N	1.56409	0.0276349	N	1.60815	0.0470745	N	0.606281	1	N	1.07651	0.454027	N	-0.0760081	1	Y	1.99156	0.00708977	N	0.964309	0.65172	Y
ENSG00000166278	C2	N			N			N			N			N			N			N			N			Y	-4.14359	0.00377116	N			Y
ENSG00000167889	MGAT5B	N	1.95604	0.0836081	N	0.402171	1	N	1.40323	0.307257	N	1.06616	0.613679	N	-0.1936	1	N	2.24539	0.0403352	N	0.494924	1	N	1.56141	0.217918	Y	5.09814	0.00150416	N	2.67866	0.0101505	Y
ENSG00000196428	TSC22D2	N	-1.13942	0.352859	N	-0.458036	1	N	-0.86283	0.842632	N	0.108117	1	N	-0.0660954	1	N	-1.09854	0.436679	N	-0.826362	0.941015	N	-0.881445	0.84089	Y	-1.98602	0.0067451	N	-0.569249	1	Y
ENSG00000168530	MYL1	N			N			N			N			N			N			N			N			Y	-10.8861	0.00647942	N			Y
ENSG00000183778	B3GALT5	N	-1.89486	0.0681769	N	-1.40863	0.248135	N	-0.933552	0.665894	N	-0.174967	1	N	-0.780823	0.783097	N	-0.872693	0.775918	N	0.2355	1	N	-2.05365	0.0369845	Y	-2.91642	0.00901649	N	0.0929784	1	Y
ENSG00000269486	ERVK9-11	N			N			N			N	0.559227	1	N			N	1.05777	0.577622	N	1.89657	0.0624864	N			Y	3.47176	0.00863127	N			Y
ENSG00000116984	MTR	N	-1.41428	0.0437971	N	-1.15187	0.273313	N	-0.721285	1	N	-0.96306	0.727345	N	-0.816458	0.884693	N	-1.50053	0.0234876	N	-0.53062	1	N	-1.32014	0.091563	Y	-2.21698	0.000392386	N	-1.31609	0.090523	Y
ENSG00000188917	TRMT2B	N	1.01159	0.576823	N	0.482574	1	N	0.361266	1	N	-0.299441	1	N	0.479292	1	N	0.566597	1	N	0.317434	1	N	-0.864862	0.948604	Y	1.81514	0.00602521	N	0.197092	1	Y
ENSG00000119772	DNMT3A	N	-0.539785	1	N	-0.748303	1	N	-0.110031	1	N	-1.46112	0.0286216	N	-0.67226	1	N	-0.811438	1	N	-0.941468	0.758059	N	-0.824759	1	Y	-1.94462	0.00182956	N	-0.811271	1	Y
ENSG00000260469	INSYN1-AS1	N	0.271821	1	N			N			N			N	0.424786	1	N			N	-1.57189	0.29431	N			Y	5.88741	0.00861028	N	1.26978	0.46371	Y
ENSG00000270547	LINC01235	N			N			N			N			N			N			N			N			Y	9.53	0.00145844	N			Y
ENSG00000129116	PALLD	N	-2.04653	0.0176062	N	-0.585462	1	N	-0.368751	1	N	-0.506344	1	N	0.459469	1	N	-1.93218	0.0312789	N	-0.236383	1	N	-1.45548	0.174882	Y	-2.78142	0.00386171	N	-1.13551	0.434909	Y
ENSG00000049769	PPP1R3F	N	2.18783	0.0207574	N	1.0524	0.54366	N	2.19642	0.0199483	N	0.919893	0.737318	N	0.341753	1	N	0.990853	0.645705	N	0.721151	0.917514	N	0.557777	1	Y	3.22867	0.00936869	N	-0.735098	0.856509	Y
ENSG00000144909	OSBPL11	N	0.0424466	1	N	-1.04637	0.509501	N	-1.11131	0.417513	N	-1.46003	0.105873	N	-1.47047	0.140355	N	-1.51641	0.0725769	N	-1.08391	0.471469	N	-1.3351	0.16883	Y	-2.11014	0.00886982	N	-1.31612	0.178523	Y
ENSG00000224687	RASAL2-AS1	N	-0.617128	1	N	0.551202	1	N	-0.0926555	1	N	0.462121	1	N			N	-0.687483	1	N	-1.39092	0.12067	N	-0.552982	1	Y	-2.98349	0.000103665	N	0.725859	1	Y
ENSG00000130176	CNN1	Y	-7.26114	0.000762543	N	-3.92016	0.0252185	Y	-5.16353	0.00614202	N	-3.31945	0.0703084	N	-0.727345	0.987086	N	-4.35898	0.0161547	N	-3.26555	0.0680983	Y	-6.13834	0.00187007	N	-2.74488	0.206281	Y	-7.59885	0.00102447	Y
ENSG00000114796	KLHL24	Y	2.78724	0.00122092	N	1.3079	0.280498	Y	2.61935	0.00238417	N	2.28477	0.0106441	N	1.74736	0.139088	N	1.94468	0.0356595	N	1.35054	0.263239	Y	2.31829	0.00717006	N	2.72886	0.0145017	Y	2.27536	0.00790824	Y
ENSG00000258636		Y	-9.18881	0.000954019	N			Y	-9.56222	0.000567507	N			N			N			N			Y	-8.59916	0.00137716	N			Y	-5.3802	0.00445093	Y
ENSG00000076356	PLXNA2	Y	-2.60105	0.00811691	N	-1.37183	0.287728	Y	-3.72894	0.000395594	N	-0.833688	0.829795	N	-1.47256	0.300956	N	-1.97265	0.0629463	N	-1.43021	0.266102	Y	-2.54674	0.00974268	N	-1.21022	0.502295	N	-1.06708	0.538551	Y
ENSG00000099139	PCSK5	Y	-2.75902	0.000478759	N	-0.253506	1	Y	-2.84123	0.000364214	N	0.608806	1	N	-0.566332	0.974266	N	-1.1136	0.479484	N	-0.643207	1	Y	-3.7106	1.78484e-05	N	-0.478457	1	N	0.435801	1	Y
ENSG00000152409	JMY	Y	2.65209	0.00124244	N	0.0275021	1	Y	2.19743	0.00852203	N	1.19611	0.410882	N	2.06619	0.0496372	N	1.86018	0.0383105	N	1.598	0.103644	Y	2.55772	0.00173203	N	2.69961	0.0104768	N	2.11751	0.0107575	Y
ENSG00000166780	C16orf45	Y	2.69207	0.00674625	N	1.18817	0.433088	Y	2.98436	0.00302852	N	1.75263	0.130823	N	0.994764	0.660658	N	2.52216	0.0121519	N	1.60967	0.172068	Y	2.56104	0.00968201	N	2.16375	0.108967	N	1.35366	0.306172	Y
ENSG00000125285	SOX21	Y	10.0669	2.67316e-05	N	1.15929	0.634003	Y	6.37284	0.000339585	N	3.36246	0.0282418	N	0.653352	1	N	3.8372	0.0109729	N	1.25304	0.587261	Y	4.48326	0.00340667	N	4.46371	0.0349264	N	1.19078	0.599163	Y
ENSG00000149292	TTC12	Y	-2.80941	0.0012983	N	-1.23114	0.349181	Y	-2.36698	0.00686124	N	-1.61553	0.130468	N	-0.774281	0.788482	N	-1.82179	0.0592458	N	-0.745024	0.907144	Y	-3.047	0.000535284	N	-0.479773	1	N	-2.21722	0.0108517	Y
ENSG00000277531	PNMA8C	Y	6.77078	4.00741e-05	N	1.18235	0.507899	Y	4.22931	0.00106099	N	2.27818	0.073276	N	-0.657867	0.916499	N	2.78225	0.0212892	N	2.94076	0.0133125	Y	5.49573	8.04921e-05	N	3.44681	0.0407713	N	0.791386	0.815889	Y
ENSG00000174403	MIR1-1HG-AS1	Y	-10.4114	0.00143809	N	-5.4076	0.0107598	Y	-7.4168	0.00168638	N	-4.69505	0.0249781	N			N			N	-2.1972	0.302068	Y	-6.16955	0.0040194	N			N			Y
ENSG00000230910		Y	6.47086	0.00117164	N	0.907515	0.817442	Y	5.05824	0.00168162	N	3.48998	0.022137	N	0.400428	1	N	2.93868	0.0485438	N	2.47109	0.0949034	Y	3.87019	0.00859963	N			N	2.86394	0.0462876	Y
ENSG00000183876	ARSI	Y	-4.03214	0.00643867	N	1.70916	0.300956	Y	-6.42852	0.000240426	N	-1.59179	0.41143	N	0.961447	0.85558	N	-2.15515	0.170493	N	-1.50887	0.429532	Y	-5.4092	0.0011391	N	-1.22707	0.689469	N	-0.0737271	1	Y
ENSG00000152583	SPARCL1	Y	4.05169	0.00280564	N	0.376392	1	Y	8.62329	6.99724e-06	N	1.64917	0.308783	Y	6.70061	0.00173943	N	3.20032	0.0166194	Y	4.29342	0.00175009	Y	3.54885	0.00737785	N	2.05313	0.3124	Y	3.85964	0.00362046	Y
ENSG00000230510	PPP5D1	N			N			Y	3.21174	0.000237033	Y	3.07683	0.000354974	N			N	2.05237	0.0173217	Y	2.84813	0.000582959	Y	3.67009	3.06547e-05	N			N			Y
ENSG00000137713	PPP2R1B	N	-1.51217	0.0168455	N	-0.739505	1	Y	-1.66363	0.00455465	Y	-2.20829	4.8696e-05	N	-1.3496	0.119354	N	-1.53941	0.014709	Y	-2.09305	9.65035e-05	Y	-2.12252	7.282e-05	N	-1.38205	0.107179	N	-1.35075	0.0637663	Y
ENSG00000279377		N			N			Y	-9.38087	0.00509658	Y	-9.93931	0.00498237	N			N			Y	-9.60661	0.00456588	Y	-9.01944	0.0069808	N			N			Y
ENSG00000134207	SYT6	N	-1.63968	0.3098	N	0.253678	1	Y	4.12243	0.00340586	Y	5.43412	0.000514177	N	1.68356	0.448827	N	-0.305707	1	Y	3.79512	0.00544826	Y	5.45787	0.000320239	N	3.48393	0.0604338	N	2.96683	0.0281019	Y
ENSG00000162512	SDC3	N	1.42928	0.141308	N	0.868053	0.7867	N	1.15182	0.388177	Y	2.06354	0.00774831	N	1.34258	0.271093	Y	2.79073	0.000186706	Y	3.3804	1.7252e-05	N	1.82575	0.0209089	N	2.29926	0.0134275	Y	2.61542	0.000314432	Y
ENSG00000221890	NPTXR	N	0.675769	0.965845	N	1.30855	0.436351	N	1.85705	0.16766	Y	4.50742	0.000964585	N	4.34668	0.0124325	Y	4.10785	0.00172951	Y	4.18161	0.00132934	N	2.58402	0.0372362	N	3.63045	0.0350241	Y	4.69032	0.000482396	Y
ENSG00000107625	DDX50	N	-1.11206	0.302726	N	-0.269349	1	N	-1.39478	0.0210123	Y	-1.60749	0.00243447	N	-1.42662	0.0381893	Y	-1.66806	0.00109129	Y	-1.52938	0.00457184	N	-0.789819	1	N	-0.804753	1	Y	-1.82738	0.000141669	Y
ENSG00000077522	ACTN2	N	0.712475	0.940419	N	3.22946	0.010416	N	2.93239	0.0229136	Y	4.04127	0.00273962	N	-0.800166	0.844147	Y	4.18768	0.00170408	Y	4.80097	0.000524839	N	2.48711	0.048594	N	2.921	0.0935522	Y	3.66625	0.00397304	Y
ENSG00000223382	LINC01778	N			N			N			Y	6.3853	0.000217706	N			Y	5.63007	0.000310584	Y	6.15716	0.000111072	N			N	3.57803	0.0406378	Y	5.70331	0.000141922	Y
ENSG00000226567	LINC00606	N			N			N			Y	9.39652	0.000585294	N			Y	7.30358	0.000565892	Y	6.97931	0.000754668	N			N			Y	6.38476	0.000527737	Y
ENSG00000179388	EGR3	N	1.96795	0.182263	N			N	3.4266	0.0148479	Y	3.69985	0.00704088	N	4.37312	0.0144043	Y	4.16717	0.00215193	Y	6.08311	8.86708e-05	N	2.19468	0.101283	N	3.74887	0.038947	Y	3.4855	0.00849026	Y
ENSG00000103253		N	0.0685965	1	Y	2.72422	0.00259481	Y	2.64828	0.00358109	N	2.24077	0.0196457	N	2.12552	0.0718079	N	2.16168	0.0224243	N	2.12965	0.0228418	Y	2.58969	0.00408099	N	1.51392	0.292152	Y	2.80787	0.00186943	Y
ENSG00000140807	NKD1	N	-1.2488	0.461389	Y	-4.51656	0.000327331	Y	-4.88225	0.000196815	N	-0.760209	0.90826	N	-2.86341	0.0290035	N	-2.30139	0.0529356	N	-1.52879	0.27908	Y	-3.1989	0.00625805	N	0.519723	1	Y	-4.73094	0.000210915	Y
ENSG00000241990	PRR34-AS1	N			Y	10.1895	4.46963e-06	Y	9.04147	2.07737e-05	N			N			N			N			Y	9.91229	4.62571e-06	N			N			Y
ENSG00000273117		N	1.38158	0.153152	Y	3.65839	1.73211e-06	Y	1.90009	0.00976762	N	1.69617	0.0360023	N	0.696636	0.922259	N	1.25797	0.265957	N	0.688844	1	Y	2.0725	0.00316736	N	1.49256	0.16508	N	1.21145	0.292602	Y
ENSG00000066248	NGEF	N	1.30338	0.424293	Y	3.58673	0.00215162	Y	4.72452	0.000235445	N	2.69146	0.025886	N	3.54521	0.0206621	N	2.20814	0.0691112	N	2.61485	0.0221492	Y	4.30297	0.000450845	N	-0.576713	1	N	-0.947057	0.67975	Y
ENSG00000100036	SLC35E4	N	1.01843	0.588428	Y	3.17712	0.000197456	Y	2.89157	0.000642864	N	1.23613	0.37691	N	2.46945	0.0188432	N	1.12509	0.47996	N	1.23468	0.353454	Y	2.58063	0.00190832	N	1.76179	0.132625	N	0.459175	1	Y
ENSG00000161249	DMKN	N			Y	-10.4918	0.00241057	Y	-8.34451	0.00208407	N			N	-1.04365	0.911894	N	-5.25222	0.0280888	N	-3.43831	0.0980425	Y	-6.63303	0.00731772	N	0.834665	1	N			Y
ENSG00000184178	SCFD2	N	0.66367	1	Y	4.76991	8.34503e-08	Y	2.97247	5.1474e-05	N	1.46102	0.130205	N	1.83642	0.0511083	N	1.19181	0.354591	N	0.846285	0.840667	Y	2.42372	0.000669933	N	1.46931	0.193887	N	1.644	0.0445063	Y
ENSG00000101188	NTSR1	N	4.75484	0.0104574	Y	6.54667	0.00099495	Y	7.17069	0.000691708	N	4.01474	0.0398855	N	6.24759	0.0253931	N	3.16458	0.109886	N	2.23981	0.252694	Y	4.91449	0.00881915	N			N			Y
ENSG00000082438	COBLL1	N	-2.96424	0.0153186	Y	-3.55736	0.00440605	Y	-4.03674	0.00168162	N	-2.01705	0.13552	N	-1.50663	0.393425	N	-2.10697	0.10395	N	-1.77503	0.19702	Y	-4.59865	0.000587188	N	-3.36917	0.0190042	N	-0.320746	1	Y
ENSG00000268996	MAN1B1-DT	N	-0.0935288	1	Y	3.91842	5.36367e-07	Y	2.11994	0.00249557	N	1.81827	0.0184194	N	1.5666	0.115521	N	1.66677	0.0361377	N	1.24731	0.264194	Y	3.65495	1.57246e-06	N	1.60518	0.110602	N	0.383238	1	Y
ENSG00000133863	TEX15	N	1.61948	0.22169	Y	-7.88029	4.1871e-06	Y	-4.56137	0.000246799	N	-1.16263	0.545578	N	-1.98278	0.148658	N	-1.43839	0.329064	N	-2.07943	0.0741601	Y	-2.92237	0.00965349	N			N	0.591609	0.97306	Y
ENSG00000231119		N			Y	7.80153	7.83192e-06	Y	8.86079	3.36121e-05	N			N			N			N			Y	9.09864	1.25199e-05	N			N			Y
ENSG00000275322		N			N	-1.4892	0.321128	N			Y	-5.07246	0.00101631	Y	-6.34612	0.000694584	Y	-4.35565	0.00202443	Y	-3.92022	0.00358137	Y	-4.2691	0.00251454	Y	-6.59732	0.00114557	Y	-3.91284	0.00295236	Y
ENSG00000139800	ZIC5	N	-0.0480685	1	Y	-14.667	0.000211944	N			Y	-9.58028	0.000818998	N	-3.00236	0.171718	N	-4.66841	0.0168769	N	-4.36449	0.022143	Y	-8.11968	0.000794328	N	-2.01797	0.483955	Y	-5.54449	0.00528847	Y
ENSG00000043355	ZIC2	N	-0.448431	1	Y	-9.94205	0.000287633	N			Y	-6.41333	0.00395466	N	-2.01898	0.460452	N	-4.2449	0.029937	N	-3.83334	0.0455617	Y	-8.33451	0.000622133	N	-2.27226	0.403569	Y	-5.35356	0.00714749	Y
ENSG00000261150	EPPK1	N			Y	-5.46308	0.00206991	N			Y	-4.2425	0.00671065	N	-3.1796	0.0580587	N	-3.64491	0.0164675	N			Y	-6.45357	0.000719045	N	-3.93429	0.0275937	Y	-3.83899	0.00968696	Y
ENSG00000234883	MIR155HG	N			Y	4.59444	0.00279244	N	1.69413	0.31509	Y	4.3246	0.00720149	N			N	2.49943	0.0991222	N	1.74093	0.309766	Y	5.97207	0.000381529	N			N			Y
ENSG00000050767	COL23A1	N	-1.7548	0.501455	Y	-5.61134	0.00931069	N	4.22396	0.0274488	Y	-5.74404	0.00789937	N	1.18075	0.876027	N	1.13193	0.847074	N	-4.98985	0.0159409	Y	-6.68572	0.0038103	N	0.067535	1	N	2.90082	0.132254	Y
ENSG00000262227		N			Y	4.39931	1.4177e-06	N			Y	2.87828	0.000670676	N			N			N			Y	3.21797	7.11293e-05	N			N			Y
ENSG00000108984	MAP2K6	N	0.0749983	1	Y	-4.31394	4.76066e-06	N	-1.13393	0.43434	Y	-2.31184	0.00604803	N	-1.91564	0.0562055	N	-1.90066	0.0314673	N	-2.07557	0.013214	Y	-3.45365	7.45008e-05	N	-1.35367	0.318677	N	-1.88365	0.0288101	Y
ENSG00000243710	CFAP57	N			Y	-6.4096	3.54384e-05	N			Y	-3.83282	0.0013482	N	-2.64082	0.0360913	N			N	-2.61829	0.0164315	Y	-3.25974	0.00413594	N			N	-2.40943	0.0268975	Y
ENSG00000179058	C9orf50	N			Y	9.68374	1.67173e-08	N			Y	5.24654	1.31784e-06	N			N			N			Y	8.08225	5.692e-09	N			N			Y
ENSG00000130830	MPP1	N	-1.13639	0.411108	Y	-2.67492	0.000200599	N	-1.4455	0.12444	Y	-2.32851	0.00162895	N	0.414413	1	N	-1.10366	0.47172	N	-0.612883	1	Y	-2.95313	5.95642e-05	N	-0.131426	1	N	-1.09419	0.450381	Y
ENSG00000260404		N	-0.910651	0.823419	Y	-2.409	8.00507e-06	N	-1.57601	0.0103693	Y	-2.68303	1.70162e-06	N	-1.37775	0.103128	N	-0.824812	1	N	-1.41088	0.0423638	Y	-2.06322	0.000131844	N	-0.684449	1	N	-0.951059	0.692535	Y
ENSG00000267325	LINC01415	Y	6.29237	0.000150494	Y	7.08739	2.64557e-05	Y	9.70229	8.32239e-05	Y	3.90897	0.00779656	Y	5.85339	0.00435172	N	3.50459	0.0103608	Y	7.41608	0.000115674	Y	6.62932	5.14509e-05	N			Y	4.81024	0.000962708	Y
ENSG00000230453	ANKRD18B	Y	-7.7329	0.000169713	Y	-10.6972	4.46622e-05	Y	-10.5968	4.04962e-05	Y	-6.29271	0.000750758	Y	-4.49119	0.00478322	N			Y	-9.30647	0.000189938	Y	-10.259	6.2608e-05	N	0.102579	1	Y	-6.49185	0.000363717	Y
ENSG00000175832	ETV4	Y	3.12989	0.00114281	Y	4.42527	3.54384e-05	Y	5.60482	4.18905e-06	Y	4.6598	3.06762e-05	Y	3.91273	0.00280847	N	2.40913	0.0121703	Y	3.79985	0.000192464	Y	2.5808	0.00629923	N	2.74652	0.0287301	Y	4.44302	3.052e-05	Y
ENSG00000187678	SPRY4	Y	2.78747	0.00871173	Y	4.48358	0.000146799	Y	6.23331	7.52015e-06	Y	3.72391	0.00116061	Y	5.12962	0.00142648	N	2.72232	0.0114957	Y	4.91984	6.74013e-05	Y	3.37394	0.00207518	N	3.03134	0.0363689	Y	4.47513	0.000134541	Y
ENSG00000079257	LXN	Y	-7.98697	0.00039505	Y	-9.5245	0.000543285	Y	-8.41053	0.0001447	Y	-9.63149	0.000637858	Y	-6.90583	0.00351493	N	-2.9035	0.0611619	Y	-6.76651	0.000880358	Y	-6.16789	0.0010252	N	-0.876619	0.899666	N	-0.518259	1	Y
ENSG00000205683	DPF3	Y	2.9229	0.000694872	Y	2.69872	0.00133547	Y	3.21777	0.000302861	Y	2.3807	0.00648435	Y	3.32624	0.00329747	N	1.78204	0.0619482	Y	2.96364	0.000568541	Y	2.76263	0.00114192	N	2.7721	0.0119795	N	1.07798	0.499228	Y
ENSG00000188916		Y	4.67487	0.00144573	Y	4.04271	0.00251585	Y	6.36353	7.08806e-05	N	2.31589	0.0916893	Y	5.44543	0.00511284	Y	3.63683	0.0061123	N	2.79492	0.0322764	Y	5.50967	0.000205331	N	4.30862	0.0197224	N	0.683523	0.919503	Y
ENSG00000189229		Y	-7.89442	0.00662951	Y	-11.2808	0.00333479	Y	-6.70049	0.00974917	N			Y	-12.0671	0.00386171	Y	-12.2208	0.00205203	N			Y	-12.3499	0.00162089	N	-9.39566	0.0260671	Y	-12.4583	0.00156883	Y
ENSG00000218336	TENM3	Y	-8.86516	5.46886e-10	Y	-2.65228	0.000587057	Y	-6.34083	5.43204e-08	N	-0.105677	1	Y	-5.78867	4.02006e-07	Y	-6.02909	9.08025e-08	N	-1.68298	0.058886	Y	-13.2837	1.58329e-10	N	-2.29648	0.012461	Y	-4.50958	1.08115e-06	Y
ENSG00000144278	GALNT13	Y	-3.28484	0.000509518	Y	-9.74814	9.55091e-08	N	-0.56955	1	N	2.16885	0.0238489	Y	-5.81375	9.07438e-06	Y	-6.13999	1.82598e-06	Y	-6.06173	1.92236e-06	N	-0.912084	1	Y	-11.5572	8.48773e-07	Y	-6.20519	1.61834e-06	Y
ENSG00000095370	SH2D3C	Y	-3.88365	0.00683284	Y	-5.74965	0.000343131	N			N	-0.317111	1	Y	-4.82564	0.00358552	Y	-3.72842	0.00914537	Y	-4.97537	0.00108084	N	-1.19944	0.576025	Y	-6.38638	0.000674413	Y	-3.69563	0.00841338	Y
ENSG00000233639	PANTR1	Y	10.6318	0.00024265	N	3.97127	0.0192645	Y	6.76375	0.000909587	Y	5.90483	0.00276522	N	3.119	0.196509	N	4.09935	0.0197465	N	3.35743	0.0523174	Y	4.94389	0.00614748	N	5.55297	0.034566	N	3.95566	0.0198368	Y
ENSG00000131080	EDA2R	Y	-4.90586	5.20402e-08	N	1.17202	0.33478	Y	-2.44922	0.000419114	Y	-5.08135	5.44748e-08	N	0.911129	1	N	0.477844	1	N	0.83462	1	Y	-7.16786	1.64022e-09	N	1.83891	0.0450223	N	1.28468	0.214619	Y
ENSG00000253485		Y	2.81017	0.000208989	N			Y	3.02046	0.000113831	Y	3.78	1.04398e-05	N			N			N			Y	2.27445	0.00261206	N	0.757066	0.994544	N			Y
ENSG00000168918	INPP5D	Y	-5.46099	8.15022e-05	N	0.863186	0.762711	Y	-7.46926	8.40874e-06	Y	-5.55412	0.000110091	N	-0.653049	0.895897	N	0.898142	0.764315	N	0.965733	0.683342	Y	-5.82771	5.51918e-05	N	1.02174	0.729515	N	1.6326	0.194504	Y
ENSG00000135454	B4GALNT1	Y	3.53873	0.00117831	N	2.35359	0.0229183	Y	5.0366	4.11582e-05	Y	6.29186	5.67894e-06	N	0.808082	0.819271	N	1.34141	0.361903	N	1.97548	0.0750567	Y	3.18687	0.00263942	N	-0.832929	0.812459	N	1.88569	0.0891258	Y
ENSG00000114200	BCHE	Y	4.32027	0.00191185	N	2.16686	0.108198	Y	5.93886	0.000155311	Y	3.76617	0.00664978	N	3.62394	0.0435768	N	2.4847	0.067803	N	2.69128	0.042811	Y	4.20205	0.00227851	N	0.858271	0.923516	N	2.88858	0.0277686	Y
ENSG00000104765	BNIP3L	Y	1.79144	0.000911498	N	0.400538	1	Y	1.74812	0.00145996	Y	1.94894	0.000275747	N	1.36213	0.105988	N	1.45864	0.0241593	N	1.13515	0.299197	Y	2.30048	9.48413e-06	N	0.97905	0.667081	N	1.26179	0.115217	Y
ENSG00000215183	MSMP	N			N			N			N			N			N			Y	8.95849	3.93504e-05	N			Y	7.49735	0.00292163	N			Y
ENSG00000164172	MOCS2	N	1.13821	0.251503	N	0.551221	1	N	1.12844	0.263948	N	0.682229	1	N	1.37646	0.0645876	N	1.22812	0.123576	Y	1.67664	0.000903072	N	0.661147	1	Y	1.73196	0.00457269	N	0.860316	0.960588	Y
ENSG00000060718	COL11A1	N	-2.42308	0.129321	N	-2.77441	0.0709635	N	2.51864	0.111847	N	0.726161	1	N	-4.47737	0.011237	N	-2.38406	0.144493	Y	-4.22781	0.00729445	N	-0.708009	0.999282	Y	-5.30085	0.00429018	N	-0.829296	0.866344	Y
ENSG00000183444	OR7E38P	N	-1.24072	0.383887	N	-1.44026	0.22468	N	-2.34177	0.0134311	N	-1.0394	0.6089	N	0.0970848	1	N	-1.58209	0.168048	Y	-3.73968	0.000319519	N	-2.0731	0.0330949	Y	-3.14319	0.0042225	N	-1.60771	0.142172	Y
ENSG00000134871	COL4A2	N	-1.31737	0.159688	N	-0.195235	1	N	-1.03384	0.525793	N	-0.811689	0.970642	N	1.44185	0.140987	N	-0.142121	1	Y	-2.02201	0.00174581	N	0.108137	1	Y	-3.26615	1.62125e-05	N	-1.0398	0.512316	Y
ENSG00000169213	RAB3B	N	-1.27825	0.474404	N	0.231729	1	N	0.351537	1	N	0.61957	1	N	-3.25303	0.0217445	N	-1.59318	0.292511	Y	-4.36296	0.00108609	N	0.362377	1	Y	-5.41863	0.000644792	N	-2.7479	0.024573	Y
ENSG00000131378	RFTN1	N	-1.53781	0.227644	N	-1.99286	0.0662281	N	0.519037	1	N	-1.32115	0.392392	N	0.818613	0.810398	N	-1.29599	0.39614	Y	-3.18888	0.00295658	N	-2.23094	0.0354401	Y	-3.55198	0.00416427	N	-2.07174	0.0533399	Y
ENSG00000259363		N			N			N			N			N			N	-1.12703	0.531531	Y	-9.13501	1.55698e-05	N			Y	-9.3027	5.82219e-05	N			Y
ENSG00000120669	SOHLH2	N			N			N			N			N			N			Y	2.97957	0.000341339	N			Y	4.61224	0.000182503	N			Y
ENSG00000120437	ACAT2	N	-0.334974	1	N	-0.200847	1	N	-0.615472	1	N	-0.184508	1	N	-1.1481	0.342796	N	-0.802683	1	Y	-1.77302	0.00179166	N	-0.860676	0.936278	Y	-1.92548	0.00298413	N	-1.27252	0.122669	Y
ENSG00000187498	COL4A1	N	-1.90237	0.0296118	N	-0.345172	1	N	-1.62176	0.0935954	N	-1.28994	0.319197	N	1.569	0.188866	N	-0.0876019	1	Y	-2.29925	0.00538974	N	-0.237273	1	Y	-4.05706	6.82066e-05	N	-0.804092	0.811834	Y
ENSG00000227855	DPY19L2P3	N			N			N			N			N			N	2.28023	0.0127558	Y	2.75929	0.00202483	N			Y	3.59895	0.00359988	N	1.73891	0.0762072	Y
ENSG00000143494	VASH2	N	-0.891655	0.795358	N	-1.7777	0.208484	N	-0.810216	0.830297	N	-1.75404	0.249946	N	-0.606203	0.963689	N	-3.11021	0.0189197	Y	-3.62691	0.0059974	N	-1.80305	0.207379	Y	-4.29416	0.00563189	N	-2.1865	0.0951414	Y
ENSG00000204282	TNRC6C-AS1	N			N			N			N	-2.39022	0.117018	N			N			Y	-6.14603	0.00127167	N			Y	-8.9612	0.00202453	N			Y
ENSG00000160767	FAM189B	N	-1.30964	0.105399	N	-0.218759	1	N	-1.01627	0.547841	N	-1.25721	0.168655	N	-1.30168	0.168983	N	-1.22591	0.196657	Y	-1.7319	0.00323235	N	-1.13674	0.314847	Y	-1.83225	0.00698508	N	-1.27308	0.130144	Y
ENSG00000101439	CST3	N	0.347115	1	N	1.35704	0.257077	N	1.50399	0.175211	N	1.26426	0.372985	N	1.90408	0.109947	N	1.93747	0.043467	Y	3.31231	0.00033936	N	0.589174	1	Y	3.86745	0.00177943	N	2.03402	0.026339	Y
ENSG00000185187		N	0.0426654	1	N	0.870177	0.932697	N	1.13606	0.469865	N	-0.107177	1	N	-0.0277128	1	N	-2.34134	0.0202797	Y	-7.62191	3.40581e-06	N	-0.689767	1	Y	-5.53144	4.37414e-05	Y	-9.89124	1.61052e-06	Y
ENSG00000173557	C2orf70	N			N			N			N			N			N			Y	8.70145	0.000498609	N			Y	8.69879	0.00678841	Y	10.0292	9.47226e-05	Y
ENSG00000086159	AQP6	N			N			N			N			N			N			Y	5.47186	0.0005053	N			Y	6.81776	0.00260966	Y	6.7345	8.08988e-05	Y
ENSG00000122042	UBL3	N	2.07378	0.0123024	N	0.357237	1	N	1.14376	0.421909	N	0.682133	1	N	1.79713	0.0987222	N	1.58363	0.108118	Y	2.26388	0.00528961	N	1.37097	0.216426	Y	2.92146	0.00523377	Y	2.19715	0.00640987	Y
ENSG00000234449	FAM239A	N			N			Y	-3.9732	0.00440967	Y	-11.6311	3.17119e-05	N			Y	-7.28943	9.58694e-05	N			Y	-9.02556	2.78622e-05	Y	-9.75275	0.0004596	Y	-11.2285	3.18429e-05	Y
ENSG00000163431	LMOD1	Y	-5.35457	0.0065108	Y	-7.43189	0.00177178	N	-1.9786	0.363407	Y	-6.93804	0.00243204	N	-0.937581	0.910718	N	-3.59083	0.0545777	N	-2.59635	0.191895	Y	-7.21482	0.00128149	N	-5.52962	0.012935	N	-2.10608	0.31453	Y
ENSG00000214491	SEC14L6	Y	-8.55684	0.000678966	Y	-6.29781	0.00163107	N			Y	-5.98234	0.00394631	N	-0.975138	0.85797	N	-4.38135	0.0147461	N	-3.84846	0.0279887	Y	-5.62426	0.00328092	N	-0.766583	1	N	-2.9446	0.082077	Y
ENSG00000270124		Y	5.4433	0.000809265	Y	4.94792	0.000881505	N			Y	3.8454	0.00541762	N			N			N			Y	3.8228	0.00927388	N			Y	5.00576	0.00121689	Y
ENSG00000077238	IL4R	Y	-8.20321	0.00037935	Y	-8.41215	0.000684543	N	0.876364	0.893652	Y	-7.23245	0.00118974	N	2.23579	0.40424	N	-3.94224	0.0244635	N	-0.527535	1	Y	-7.68129	0.000650965	N	-4.00498	0.0425088	Y	-6.55312	0.00183394	Y
ENSG00000256073	URB1-AS1	N	1.23302	0.326824	Y	5.55934	6.14427e-08	Y	2.71006	0.000575604	Y	3.84133	1.64473e-05	N	1.84108	0.076614	Y	2.5722	0.000903013	Y	4.66353	1.18338e-06	Y	3.78741	7.11102e-06	N	2.09035	0.0369735	N	1.99541	0.0114872	Y
ENSG00000029153	ARNTL2	N	1.84003	0.0496494	Y	3.63073	7.85102e-05	Y	2.35598	0.00694131	Y	3.27865	0.00035577	N	1.74946	0.140352	Y	2.64216	0.00244013	Y	2.94416	0.000734631	Y	2.38239	0.00578499	N	2.61511	0.0189903	N	2.139	0.0146552	Y
ENSG00000134668	SPOCD1	N	1.03788	0.755833	Y	6.27942	0.000425223	Y	4.27751	0.00755782	Y	5.32602	0.00196703	N	5.16194	0.0209239	Y	4.80015	0.00332762	Y	7.89471	0.00010603	Y	5.36845	0.00136502	N	2.00153	0.441655	N	3.93635	0.0132645	Y
ENSG00000110042	DTX4	N	0.878258	0.781057	Y	-5.10829	0.000162913	Y	-3.35017	0.00616836	Y	-4.72803	0.00045524	N	-2.83548	0.0365031	Y	-5.04143	0.000236717	Y	-4.16035	0.000998221	Y	-3.82877	0.00204508	N	-1.9661	0.202809	N	-1.26156	0.448116	Y
ENSG00000179168		N	2.07542	0.0484185	Y	3.01546	0.00265811	Y	3.6041	0.000664287	Y	3.87258	0.000450618	N	2.48689	0.0541202	Y	3.42605	0.00114548	Y	2.69157	0.00696158	Y	2.75436	0.00573945	N	2.48567	0.0631013	N	1.6082	0.166096	Y
ENSG00000080224	EPHA6	N			Y	-9.83897	0.00229526	Y	-11.476	0.000677911	Y	-9.70518	0.00338528	N			Y	-9.78968	0.00253129	Y	-8.61107	0.00598163	Y	-9.22648	0.00338744	N	-6.82003	0.0143134	Y	-10.3713	0.00148403	Y
ENSG00000065054	SLC9A3R2	N	2.08556	0.0247615	Y	3.47296	0.000223915	Y	3.29109	0.000439115	Y	2.53182	0.00650164	N	2.74215	0.0175876	Y	3.17735	0.000684156	Y	3.53477	0.000212313	Y	3.73246	0.000110108	N	2.49536	0.0329835	Y	3.24117	0.000478903	Y
ENSG00000145349	CAMK2D	N	1.41708	0.0823027	Y	2.11391	0.000631591	Y	1.98489	0.0017921	Y	1.89166	0.00423452	N	1.85157	0.0195262	Y	1.97931	0.00196897	Y	2.92338	5.15599e-06	Y	1.76578	0.00788708	N	0.907465	0.76094	Y	1.87332	0.0033738	Y
ENSG00000132471	WBP2	N	0.878205	1	Y	1.57762	0.000886838	Y	1.51325	0.00239308	Y	1.5893	0.00109195	N	1.36137	0.046232	Y	1.55922	0.00140038	Y	1.6213	0.000558448	Y	1.64914	0.000370532	N	1.00694	0.605838	Y	2.10504	1.58948e-06	Y
ENSG00000104081	BMF	N	-2.21084	0.184143	Y	-5.71269	0.000727134	Y	-5.33294	0.0015675	Y	-5.33918	0.0017517	N	-3.49013	0.0420608	Y	-4.93304	0.00262878	Y	-9.7896	3.15796e-05	Y	-6.73777	0.000296142	N	-4.50305	0.0134955	Y	-6.86302	0.000200761	Y
ENSG00000184678	HIST2H2BE	N	1.53674	0.133563	Y	2.32009	0.00492284	Y	3.05028	0.000332294	Y	3.38054	0.000142002	N	2.33151	0.0256021	Y	2.60409	0.00184409	Y	2.25017	0.00702572	Y	2.52779	0.00217592	N	2.39345	0.0248191	Y	2.50205	0.00220948	Y
ENSG00000143162	CREG1	N	-1.25162	0.152926	Y	-4.69095	3.377e-10	Y	-2.01018	0.00027187	Y	-2.03196	0.000277458	N	-0.72826	0.996814	Y	-2.20331	5.80516e-05	Y	-2.48331	6.45502e-06	Y	-2.172	6.47997e-05	N	-1.05507	0.525839	Y	-2.06206	0.000138772	Y
ENSG00000184675	AMER1	N	-1.74623	0.0196083	Y	-2.54119	0.000179453	Y	-2.97153	2.32987e-05	Y	-2.11	0.00293164	N	-1.95947	0.0172713	Y	-2.17303	0.00176958	Y	-2.1339	0.00193642	Y	-2.27432	0.000851944	N	-1.18573	0.40564	Y	-1.97746	0.00453835	Y
ENSG00000174482	LINGO2	Y	-11.3429	0.000326109	Y	-8.69802	0.00342552	Y	-8.89045	0.000340454	Y	-8.96771	0.00336456	N			N			N			Y	-9.26878	0.00164349	Y	-6.87931	0.00845255	N	-1.69899	0.364908	Y
ENSG00000206384	COL6A6	Y	-11.9651	0.000370628	Y	-7.60097	0.00303693	Y	-4.83383	0.00901607	Y	-6.28769	0.00458383	N			N			N			Y	-6.65105	0.00480419	Y	-9.90809	0.00520041	N			Y
ENSG00000132481		N	0.842593	0.880704	Y	4.5726	0.00290154	N	2.69737	0.0685896	Y	5.82052	0.000893078	Y	6.98592	0.00382264	N	3.44088	0.02139	Y	5.80949	0.000510845	Y	4.7623	0.002203	N	3.2245	0.115425	Y	5.14288	0.00114937	Y
ENSG00000100300	TSPO	N	0.226748	1	Y	3.20691	0.00137039	N	2.4195	0.0146547	Y	2.77089	0.00665757	Y	3.78796	0.00517861	N	1.80206	0.103982	Y	2.81678	0.00437597	Y	3.06756	0.00206147	N	0.0878068	1	Y	3.07418	0.00184929	Y
ENSG00000183032	SLC25A21	N			Y	-7.95866	0.00313393	N			Y	-9.5811	0.00508389	Y	-10.5041	0.00360566	N	-5.59758	0.0132208	Y	-10.375	0.00186835	Y	-10.1849	0.00212128	N	-3.54079	0.139921	Y	-9.74255	0.00331431	Y
ENSG00000177738		N	1.7916	0.0290664	Y	3.66488	7.83694e-06	N	1.6526	0.0578147	Y	2.6225	0.000701078	Y	2.69417	0.00447664	N	0.956252	0.6845	Y	2.27268	0.00323438	Y	3.09537	6.08263e-05	N	2.13222	0.026858	N	1.63567	0.0564639	Y
ENSG00000050405		N	0.607494	1	Y	2.10976	0.00928413	N	1.87294	0.0297421	Y	2.34745	0.00442819	Y	3.10835	0.00284462	N	1.80594	0.0424548	Y	2.86763	0.000382823	Y	2.44524	0.00214765	N	0.885508	0.757718	N	1.25924	0.298355	Y
ENSG00000189127	ANKRD34B	N			Y	-10.7456	0.000469634	N			Y	-9.04031	0.00340647	Y	-7.96525	0.00132739	N			Y	-10.5923	0.000511926	Y	-5.81314	0.00742575	N			N	-4.65732	0.0108722	Y
ENSG00000215068		N	2.08213	0.0705477	Y	3.83131	0.000822252	N	1.10148	0.535175	Y	3.71511	0.00236398	Y	9.06461	0.000615605	N	1.96857	0.0938989	Y	3.7715	0.00154003	Y	4.13696	0.000445909	N	2.16939	0.148926	N	2.40091	0.023334	Y
ENSG00000130829	DUSP9	N	-0.245016	1	Y	-9.54932	5.17975e-05	N			Y	-4.20073	0.00771597	Y	-8.3504	0.000233644	N	-3.99476	0.0102226	Y	-4.21575	0.00554277	Y	-6.34258	0.000386	N			N			Y
ENSG00000112852	PCDHB2	N	-0.198444	1	Y	-6.54298	1.04115e-08	N	-1.24028	0.296333	Y	-4.36942	1.29869e-06	Y	-4.55017	3.72457e-06	N	0.975991	0.658952	Y	-6.05426	2.50801e-08	Y	-3.25414	3.56997e-05	N	1.58686	0.150903	N	-0.66306	1	Y
ENSG00000137198	GMPR	Y	3.75091	0.000260249	N	2.22014	0.0240418	Y	5.71749	3.66013e-06	Y	3.07489	0.00181111	Y	4.01327	0.00242948	Y	5.13075	1.54328e-05	Y	4.15682	8.41847e-05	N	2.40692	0.0113509	Y	3.86646	0.00338045	Y	6.57415	7.72212e-07	Y
ENSG00000149273	RPS3	Y	-2.41836	7.08493e-06	N	-1.2402	0.146604	Y	-3.29483	8.72506e-08	Y	-2.49746	5.29113e-06	Y	-1.78547	0.00646083	Y	-2.05105	0.000157022	Y	-2.18068	4.67503e-05	N	-1.36429	0.0598547	Y	-1.8515	0.00451453	Y	-2.30102	1.49706e-05	Y
ENSG00000259070	LINC00639	Y	5.51156	0.000102387	N			Y	6.7789	1.04728e-05	Y	6.91085	7.41271e-05	Y	7.9327	0.000274922	Y	6.54355	3.13748e-05	Y	8.26222	6.30603e-06	N			Y	8.50396	0.00017005	Y	7.08037	5.79544e-06	Y
ENSG00000235180	LINC00601	N			N			N			N			Y	6.61889	0.000389685	Y	5.03966	0.00013928	Y	6.48483	3.11719e-05	N			Y	5.43617	0.00117777	N			Y
ENSG00000104313	EYA1	N	1.85052	0.245681	N	-0.732836	0.940443	N	1.15041	0.612448	N	-0.315666	1	Y	-6.99978	0.00134468	Y	-4.27544	0.00584378	Y	-6.36694	0.000313247	N	0.982517	0.759118	Y	-9.63055	0.000108873	N	-1.9905	0.196002	Y
ENSG00000107938	EDRF1	N	-0.944755	0.752269	N	-1.0563	0.441352	N	-1.34404	0.0553451	N	-1.54509	0.0102779	Y	-2.03187	0.000570709	Y	-1.7243	0.00153089	Y	-1.81488	0.000562352	N	-1.09101	0.373111	Y	-1.70026	0.00863386	Y	-1.82163	0.000467652	Y
ENSG00000203760	CENPW	N	-1.48443	0.053352	N	-0.500624	1	N	-0.843952	0.871283	N	-1.40905	0.0999384	Y	-1.91979	0.00983442	Y	-1.78128	0.00765312	Y	-2.32597	0.000163966	N	-1.6705	0.0149532	Y	-2.0238	0.00634609	Y	-1.84681	0.00398084	Y
ENSG00000075790	BCAP29	N	1.12656	0.341773	N	1.41003	0.0483247	N	1.09665	0.387658	N	1.60896	0.0132067	Y	2.08658	0.00219806	Y	1.92951	0.000796935	Y	1.65436	0.00698393	N	1.04182	0.505517	Y	2.05296	0.00295999	Y	1.68846	0.00478856	Y
ENSG00000197496	SLC2A10	N	-0.0517366	1	N	1.76435	0.0485213	N	2.11943	0.0118305	N	1.9637	0.0279173	Y	4.37121	0.00020913	N	1.29273	0.302581	N	1.79215	0.0472141	N	-0.0108977	1	N	1.84475	0.099145	Y	3.03547	0.000232303	Y
ENSG00000179832	MROH1	N	-0.0513242	1	N	1.22026	0.297653	N	1.171	0.362529	N	0.753948	0.989073	Y	2.61428	0.00396365	N	1.50331	0.105285	N	1.68802	0.0402335	N	0.925346	0.714793	N	1.21652	0.400936	Y	2.12329	0.0036036	Y
ENSG00000138160	KIF11	N	-0.338555	1	N	-0.307541	1	N	-0.355698	1	N	-1.45698	0.052898	Y	-2.02647	0.00269572	N	-1.2464	0.193511	N	-1.45562	0.0448131	N	-0.553299	1	N	-1.2918	0.2166	Y	-1.72602	0.0048831	Y
ENSG00000068912	ERLEC1	N	0.106317	1	N	0.985975	0.614605	N	0.409293	1	N	1.30499	0.184039	Y	2.05743	0.00847112	N	0.97889	0.663161	N	1.24121	0.23278	N	0.852392	0.881812	N	1.06176	0.53904	Y	1.84521	0.00482999	Y
ENSG00000197776	KLHDC1	N	0.844878	0.825336	N			N	1.09137	0.462167	N	0.838282	0.863585	Y	3.40892	0.00061691	N	1.73435	0.0400426	N	1.74181	0.0345442	N	0.745838	0.95797	N	2.402	0.0103447	Y	2.1977	0.00294722	Y
ENSG00000204592	HLA-E	N	0.489979	1	N	0.300859	1	N	0.992016	0.594536	N	1.27872	0.273357	Y	2.37898	0.00764405	N	0.491336	1	N	1.28436	0.246536	N	-0.406873	1	N	1.45673	0.202984	Y	2.48708	0.00047034	Y
ENSG00000160703	NLRX1	N	0.159766	1	N	0.945483	0.70758	N	0.430057	1	N	1.27823	0.17489	Y	1.97817	0.00640808	N	1.21162	0.242097	N	0.920662	0.775834	N	-0.98667	0.62791	N	0.42419	1	Y	3.46043	1.56971e-07	Y
ENSG00000142657	PGD	N	-0.933582	0.734865	N	0.0550925	1	N	0.0234164	1	N	-0.841465	0.942142	Y	-2.00919	0.00533787	N	-0.745	1	N	-0.969007	0.668237	N	-0.682628	1	N	-1.12438	0.444318	Y	-2.03046	0.000887552	Y
ENSG00000116729	WLS	N	-1.43711	0.296224	N	-2.02668	0.065479	N	-1.33763	0.353974	N	-0.668015	0.98224	Y	-3.68058	0.00335946	N	-2.30445	0.036152	N	-2.23693	0.0400937	N	-1.67248	0.1716	N	-2.89418	0.0196476	Y	-3.02841	0.00446724	Y
ENSG00000108055	SMC3	N	-0.375148	1	N	-0.384567	1	N	-0.951031	0.700504	N	-1.33309	0.0932539	Y	-2.16222	0.000460328	N	-1.38074	0.0589073	N	-1.4735	0.025029	N	-0.669792	1	N	-1.57448	0.0329211	Y	-1.56984	0.00977552	Y
ENSG00000157542	KCNJ6	N	2.87736	0.0469631	N	3.00732	0.0343095	N	1.79141	0.278638	N	0.549862	1	Y	5.47493	0.00964948	N	0.841345	0.898329	N	1.11937	0.66748	N	-1.83932	0.261857	N	1.6762	0.524828	Y	3.95838	0.00570731	Y
ENSG00000160796	NBEAL2	N	-1.63778	0.104853	N	-1.28752	0.296729	N	-2.04147	0.0228727	N	-2.26455	0.0115705	Y	-2.93458	0.00284462	N	-1.53176	0.155145	N	-0.636514	1	N	-1.12693	0.463125	N	-2.04833	0.0527833	Y	-2.29289	0.00723747	Y
ENSG00000168056	LTBP3	N	0.857134	0.776688	N	1.99221	0.0266703	N	2.13268	0.0171094	N	2.25432	0.0131858	Y	3.80489	0.00146322	N	1.98986	0.0319357	N	2.03068	0.0255105	N	1.41023	0.220458	N	1.44412	0.307694	Y	2.76296	0.00132871	Y
ENSG00000205220	PSMB10	N	-0.376567	1	N	1.18035	0.442808	N	2.07753	0.0471493	N	1.25806	0.430326	Y	4.00625	0.00514112	N	0.957701	0.688457	N	1.71036	0.145321	N			N	0.679096	0.950569	Y	3.60808	0.000557045	Y
ENSG00000187514	PTMA	N	-0.663558	1	N	-0.351192	1	N	-0.641968	1	N	-1.04039	0.510304	Y	-1.5548	0.00910828	N	-1.2423	0.0903041	N	-1.29695	0.0469344	N	-0.993332	0.623972	N	-1.0465	0.510322	Y	-1.65183	0.000582926	Y
ENSG00000168306	ACOX2	N	0.267917	1	N	1.30195	0.339424	N	0.630558	0.955595	N	1.25068	0.423639	Y	3.8469	0.00443154	N	1.69415	0.139623	N	1.59204	0.178156	N	-0.304857	1	N	2.82697	0.0305352	Y	2.5327	0.00930586	Y
ENSG00000127528	KLF2	N	1.24171	0.494693	N	2.53612	0.0484886	N	2.31988	0.0611345	N	3.10086	0.0197506	Y	6.06925	0.00180535	N	3.17749	0.0130137	N	3.04253	0.0211276	N			N	1.83345	0.352697	Y	4.37436	0.000946878	Y
ENSG00000113248	PCDHB15	N	-1.40945	0.196529	N	-0.374529	1	N	-0.756794	0.885605	N	2.08778	0.0132067	Y	-2.72856	0.00277422	N	-2.11129	0.0108751	N	-1.97143	0.0184968	N	1.87808	0.0263521	N	0.311527	1	Y	-2.47546	0.00172113	Y
ENSG00000140534	TICRR	N	-0.199172	1	N	-1.05934	0.483341	N	-1.02432	0.542936	N	-1.53008	0.06233	Y	-2.25064	0.00268483	N	-0.716648	1	N	-1.0177	0.574364	N	-1.15834	0.343102	N	-1.79474	0.0314973	Y	-1.9732	0.00284232	Y
ENSG00000121858	TNFSF10	N			N			N			N			Y	10.7442	0.00426711	N			N			N			N			Y	5.30802	0.00549147	Y
ENSG00000166311	SMPD1	N	0.0123956	1	N	1.05339	0.495339	N	1.27912	0.209075	N	1.58718	0.0487012	Y	2.11739	0.00972348	N	0.901485	0.798917	N	0.955256	0.684995	N	0.603597	1	N	0.271837	1	Y	1.84301	0.00757251	Y
ENSG00000173517	PEAK1	N	0.878812	0.873612	N	0.291838	1	N	1.07343	0.436823	N	-0.228796	1	Y	1.88056	0.00871669	N	1.15184	0.319817	N	1.33919	0.0990293	N	1.33399	0.0998215	N	-0.154843	1	Y	1.9162	0.000918053	Y
ENSG00000010704	HFE	N	0.227359	1	N	2.17757	0.0169095	N	1.68729	0.102518	N	1.40175	0.271089	Y	3.8804	0.00189377	N	1.28428	0.347549	N	2.22392	0.0159306	N	0.358103	1	N	0.979336	0.68903	Y	2.73596	0.00214841	Y
ENSG00000269190		N	0.111204	1	N	1.15367	0.364238	N	0.554349	1	N	0.833753	0.895476	Y	2.67814	0.00220187	N	1.74713	0.026542	N	1.657	0.0394853	N	1.38538	0.150062	N	2.1755	0.0150049	Y	2.0692	0.00373937	Y
ENSG00000144031	ANKRD53	N			N			N			N	1.49104	0.142988	Y	2.94083	0.00343931	N	1.77795	0.043625	N			N			N			Y	2.86893	0.00025949	Y
ENSG00000129636	ITFG1	N	0.652099	1	N	1.10891	0.304455	N	1.38629	0.0276875	N	1.14944	0.261347	Y	1.92747	0.00118056	N	1.20427	0.161778	N	0.978642	0.669264	N	0.918705	0.843479	N	0.673283	1	Y	1.72353	0.000635356	Y
ENSG00000175662	TOM1L2	N	0.628703	1	N	1.37737	0.0693248	N	0.817742	0.9548	N	0.916054	0.825584	Y	2.24322	0.00124366	N	1.22913	0.2083	N	1.21968	0.213165	N	0.710224	1	N	0.502149	1	Y	2.38833	2.41109e-05	Y
ENSG00000011009	LYPLA2	N	-0.876377	1	N	-0.554674	1	N	-0.222023	1	N	-0.473832	1	Y	-1.56424	0.00758695	N	-0.598742	1	N	-0.764063	1	N	-0.893255	0.954919	N	-0.839978	0.99096	Y	-1.55564	0.0016712	Y
ENSG00000187824	TMEM220	N	-1.25975	0.394886	N	0.829686	0.785397	N	0.124299	1	N	1.2692	0.415154	Y	4.33066	0.00266245	N	-1.15145	0.511853	N	1.0512	0.583527	N	0.892611	0.734723	N	1.86464	0.193876	Y	2.6734	0.00703417	Y
ENSG00000179958	DCTPP1	N	-0.413544	1	N	-0.243664	1	N	-0.523847	1	N	-1.12574	0.339739	Y	-2.04974	0.000629848	N	-0.849798	1	N	-0.506849	1	N	-0.354839	1	N	-0.935721	0.75161	Y	-1.75765	0.00109779	Y
ENSG00000237594		N			N			N			N	-0.74902	1	Y	-5.91745	0.00044662	N			N	-2.21891	0.0566118	N	0.72612	1	N			Y	-3.3473	0.00522919	Y
ENSG00000113649	TCERG1	N	-0.622478	1	N	-0.972361	0.702787	N	-1.30227	0.0204327	N	-0.943588	0.863585	Y	-1.45656	0.00891697	N	-0.848359	1	N	-0.915367	0.937469	N	-0.57305	1	N	-0.63389	1	Y	-1.47715	0.00133218	Y
ENSG00000106049	HIBADH	N	1.33126	0.0544892	N	1.46474	0.0135599	N	1.10372	0.334673	N	0.397611	1	Y	1.74897	0.0057771	N	0.695064	1	N	1.28876	0.0824146	N	0.748396	1	N	0.988513	0.650593	Y	1.55649	0.00514333	Y
ENSG00000278905		N			N			N			N			Y	-8.41283	0.00203594	N			N			N			N			Y	-6.36247	0.00128713	Y
ENSG00000250303		N	1.93353	0.0973641	N	0.97431	0.656085	N	1.25611	0.417923	N	1.15247	0.542013	Y	3.9727	0.00765712	N	2.76223	0.0107086	N			N	2.12098	0.0556706	N	1.28181	0.537105	Y	4.3721	0.000160728	Y
ENSG00000261371		N			N			N			N			Y	5.58675	0.0069754	N			N			N			N			Y	6.31008	0.000478903	Y
ENSG00000121211	MND1	N	0.122215	1	N	-0.855812	0.89049	N	-1.04492	0.497591	N	-1.5824	0.0246309	Y	-2.53708	0.000146353	N	-0.78569	1	N	-0.873185	0.871266	N	-1.41441	0.0657202	N	-1.15857	0.387143	N	-0.92171	0.733793	Y
ENSG00000137312	FLOT1	N	0.712031	1	N	1.14274	0.276552	N	1.11063	0.344169	N	0.85868	0.977454	Y	2.63402	4.98403e-05	N	0.753523	1	N	0.782747	1	N	1.34106	0.0691323	N	0.776506	1	N	1.41032	0.0367686	Y
ENSG00000167513	CDT1	N	-0.511308	1	N	-0.351583	1	N	-0.417444	1	N	-0.863727	0.903994	Y	-2.26057	0.00124366	N	-0.616282	1	N	-1.06272	0.485426	N	-0.694714	1	N	-1.26062	0.27535	N	-0.894456	0.776192	Y
ENSG00000102265	TIMP1	N	-1.14003	0.590161	N	2.65738	0.033995	N	1.26301	0.482398	N	2.59823	0.050149	Y	4.92307	0.00762708	N	1.70222	0.255371	N	2.97643	0.0198884	N	0.883016	0.797814	N	2.63724	0.141384	N	2.27429	0.0766674	Y
ENSG00000248124	RRN3P1	N	-0.508002	1	N	-1.85012	0.0227257	N	-1.07716	0.487994	N	-0.211662	1	Y	-2.45898	0.0052744	N	-0.915736	0.742629	N	-0.561218	1	N	-1.63015	0.0671026	N	-0.777427	0.858192	N	-0.795532	0.843836	Y
ENSG00000186111	PIP5K1C	N	0.154936	1	N	0.814452	1	N	0.940635	0.744602	N	0.275622	1	Y	1.90598	0.00186218	N	0.923284	0.843242	N	0.841431	1	N	0.949103	0.74814	N	0.82727	0.965211	N	0.144188	1	Y
ENSG00000105486	LIG1	N	-0.434749	1	N	-1.00101	0.586694	N	-0.2514	1	N	-1.3389	0.109415	Y	-2.33276	0.00029788	N	-0.276761	1	N	-0.362396	1	N	-0.457415	1	N	-1.06498	0.51573	N	-1.06585	0.446196	Y
ENSG00000234373	SNX18P7	N			N			N			N			Y	-6.20458	0.00275037	N			N			N			N			N			Y
ENSG00000099364	FBXL19	N	-0.672425	1	N	-0.733352	1	N	-1.00403	0.576246	N	-1.65734	0.0233631	Y	-2.60154	0.000262926	N	-0.840589	0.931033	N	-1.10935	0.414237	N	-0.654541	1	N	-1.46884	0.122902	N	-1.66389	0.0165019	Y
ENSG00000171033	PKIA	N	0.197748	1	N	-1.3244	0.352731	N	-2.05536	0.0646222	N	0.96787	0.70545	Y	-3.65573	0.00358552	N	-1.61203	0.209169	N	-1.79993	0.128171	N	-0.321232	1	N	-0.604563	0.975691	N	-1.75699	0.134257	Y
ENSG00000259863	SH3RF3-AS1	N			N			N			N			Y	4.99653	0.00172161	N			N			N			N			N			Y
ENSG00000180747	SMG1P3	N			N	-1.41694	0.12281	N	-1.64399	0.0425912	N	-0.97155	0.679482	Y	-2.51737	0.00205412	N	-0.761524	0.990555	N	-0.828372	0.871293	N	-1.16779	0.35527	N	-0.622744	1	N	-1.28455	0.226564	Y
ENSG00000231609		N			N	0.875759	0.894553	N			N			Y	-6.0969	0.00263838	N	-0.310249	1	N	-0.0183359	1	N	-3.17667	0.0580029	N			N	-0.0865274	1	Y
ENSG00000124532	MRS2	N	-0.141587	1	N	-0.417712	1	N	-0.971066	0.670964	N	-0.645122	1	Y	-1.92604	0.000430985	N	-0.438606	1	N	-0.432361	1	N	-0.927092	0.832623	N	-0.312977	1	N	-0.39342	1	Y
ENSG00000135476	ESPL1	N	-0.0441294	1	N	-1.12905	0.317133	N	-0.52536	1	N	-1.28886	0.138386	Y	-2.08092	0.00117034	N	-0.429269	1	N	-0.797628	1	N	-0.745985	1	N	-0.828204	0.914777	N	-0.890686	0.817241	Y
ENSG00000205534	SMG1P2	N	-1.40961	0.12203	N	-1.0313	0.532269	N	-1.08218	0.45504	N	-0.602224	1	Y	-2.22034	0.00521468	N	-1.77411	0.0179675	N	-0.671838	1	N	-1.42566	0.107864	N	-1.32844	0.256657	N	-1.81382	0.012631	Y
ENSG00000099958	DERL3	N	-0.828302	0.813417	N	-1.00254	0.590093	N	1.3264	0.265434	N	-1.23294	0.38379	Y	-3.70785	0.000298209	N	-0.440205	1	N	-0.32649	1	N	-1.91171	0.033109	N	-0.410112	1	N	-0.177321	1	Y
ENSG00000166851	PLK1	N	0.384285	1	N	-0.436092	1	N	-0.221694	1	N	-0.578243	1	Y	-2.20125	0.000184522	N	-0.351651	1	N	-0.849354	0.986212	N	-0.359673	1	N	-1.53011	0.0337063	N	-0.439689	1	Y
ENSG00000092853	CLSPN	N	-0.0851642	1	N	-0.559454	1	N	-0.619624	1	N	-0.385724	1	Y	-1.94551	0.00736744	N	-0.881812	0.865686	N	-0.668539	1	N	-1.00593	0.589909	N	-1.68721	0.035728	N	-1.18404	0.273659	Y
ENSG00000260219		N			N	0.930468	0.680292	N			N	-0.476437	1	Y	-2.57294	0.00714551	N			N	-1.23878	0.33844	N	1.1582	0.410856	N			N			Y
ENSG00000005189	REXO5	N	1.37532	0.105749	N	0.286904	1	N	0.761856	0.998626	N	0.69293	1	Y	-2.29936	0.00129549	N	-0.437652	1	N	0.279696	1	N	0.832093	0.925516	N	-0.266478	1	N	0.847383	0.852533	Y
ENSG00000185129	PURA	N	1.03443	0.544307	N	0.868026	0.832769	N	0.525343	1	N	0.456188	1	Y	2.38102	0.00220771	N	1.19631	0.301806	N	1.29192	0.184413	N	0.970143	0.656795	N	1.786	0.0355961	N	1.58504	0.0310602	Y
ENSG00000154920	EME1	N	-0.0064224	1	N	-1.33208	0.161896	N	0.181035	1	N	-0.405527	1	Y	-2.12168	0.00717742	N	-0.339259	1	N	-0.355879	1	N	-0.541821	1	N	-0.463867	1	N	-0.0576271	1	Y
ENSG00000084112	SSH1	N	0.255631	1	N	0.749514	1	N	1.0711	0.44219	N	0.49451	1	Y	1.89585	0.00830248	N	0.548628	1	N	0.167318	1	N	0.807467	1	N	-0.21001	1	N	-0.0450039	1	Y
ENSG00000130695	CEP85	N	0.146235	1	N	-1.04244	0.505253	N	-0.105533	1	N	-1.08392	0.481892	Y	-1.97368	0.00738481	N	-0.825259	0.962067	N	-1.26646	0.196775	N	-0.795926	0.986706	N	-1.23853	0.306857	N	-0.605384	1	Y
ENSG00000127507	ADGRE2	N			N			N			N			Y	11.4333	0.00186218	N			N			N			N			N			Y
ENSG00000278709	NKILA	N			N	3.03946	0.0157957	N	3.25096	0.0151444	N	2.72264	0.0395869	Y	4.60872	0.00788846	N			N	2.87084	0.021427	N			N			N			Y
ENSG00000072858	SIDT1	N			N			N			N			Y	6.60587	0.00204787	N			N			N			N			N			Y
ENSG00000267500	ZNF887P	N			N			N			N	-0.809574	1	Y	-2.37942	0.00562903	N			N	-1.04635	0.535568	N			N			N	-1.4532	0.127647	Y
ENSG00000100647	SUSD6	N	1.29897	0.154205	N	0.990613	0.607119	N	0.397118	1	N	-0.279915	1	Y	2.26022	0.00220187	N	1.23411	0.231473	N	0.535664	1	N	0.309297	1	N	0.981103	0.655027	N	1.40751	0.0752761	Y
ENSG00000143190	POU2F1	N	-0.117462	1	N	-2.00857	0.025771	N	-1.0022	0.587298	N	-1.12499	0.507255	Y	-2.73578	0.00613596	N	-1.4688	0.198744	N	-1.42182	0.220543	N	-1.52037	0.159074	N	-1.54064	0.229134	N	-0.939052	0.65384	Y
ENSG00000198924	DCLRE1A	N	-0.0431372	1	N	-0.401891	1	N	-0.3499	1	N	-1.10481	0.412341	Y	-2.21146	0.000593669	N	-0.73146	1	N	-0.745688	1	N	-0.232734	1	N	-0.762382	0.991994	N	-0.942655	0.702036	Y
ENSG00000162777	DENND2D	N			N			N			N			Y	5.61329	0.00870424	N			N			N	2.9163	0.0220925	N			N			Y
ENSG00000131620	ANO1	N			N			N	1.10119	0.526344	N			Y	4.93531	0.00117034	N	-0.623782	1	N	1.41799	0.298066	N			N	-2.37482	0.0641069	N	2.18949	0.035808	Y
ENSG00000121774	KHDRBS1	N	-0.47865	1	N	-0.551629	1	N	-0.736586	1	N	-0.796997	1	Y	-1.52677	0.0046937	N	-0.701389	1	N	-0.892895	1	N	-0.597519	1	N	-0.826699	1	N	-1.24812	0.0438963	Y
ENSG00000160404	TOR2A	N	-0.92426	0.844208	N	-1.40451	0.0148893	N	-1.09475	0.328	N	-1.09239	0.367915	Y	-1.61888	0.00638011	N	-0.891907	0.964912	N	-0.865771	1	N	-1.06697	0.40185	N	-0.411333	1	N	-0.299498	1	Y
ENSG00000160014	CALM3	N	-0.0359321	1	N	-0.347555	1	N	-0.0162521	1	N	-0.513691	1	Y	-1.70996	0.00214533	N	-0.212668	1	N	-0.126287	1	N	0.166029	1	N	-0.479889	1	N	-0.586061	1	Y
ENSG00000133121	STARD13	N	1.56075	0.179832	N	2.31682	0.0153378	N	1.02984	0.571649	N	-0.0911774	1	Y	3.59279	0.00584265	N	-0.0635164	1	N	-0.0399884	1	N	0.179954	1	N	1.18719	0.540833	N	-0.549427	1	Y
ENSG00000147955	SIGMAR1	N	-0.487441	1	N	0.173207	1	N	-0.201674	1	N	-0.00113347	1	Y	-1.54873	0.00255357	N	-0.381746	1	N	-0.261005	1	N	-0.15425	1	N	-0.627278	1	N	-0.392334	1	Y
ENSG00000165646	SLC18A2	N			N			N			N			Y	-8.63461	0.00534747	N			N			N			N			N			Y
ENSG00000178202	KDELC2	N	0.193023	1	N	0.762764	0.995263	N	0.435644	1	N	0.147638	1	Y	2.23686	0.00542263	N	0.202623	1	N	0.0100378	1	N	-0.426711	1	N	0.0835568	1	N	0.417789	1	Y
ENSG00000173905	GOLIM4	N	-0.108507	1	N	0.143175	1	N	1.40544	0.0405904	N	0.98942	0.664389	Y	1.95756	0.00260802	N	-0.362727	1	N	-0.180636	1	N	1.01755	0.556603	N	-0.0458693	1	N	0.151356	1	Y
ENSG00000280870		N			N	-3.584	0.0755111	N			N	-3.62426	0.0947627	Y	-10.4096	0.00550766	N	-1.82983	0.521164	N	-1.96426	0.442799	N	-4.91622	0.0340168	N			N	-2.25111	0.317193	Y
ENSG00000185864	NPIPB4	N	-1.01781	0.624382	N	-1.21958	0.307738	N	-1.2791	0.256272	N	-1.15741	0.422003	Y	-2.70523	0.00207423	N	-0.959836	0.716744	N	-0.731224	1	N	-1.62485	0.0610612	N	-0.689149	1	N	-0.866176	0.952025	Y
ENSG00000177084	POLE	N	-0.605311	1	N	-1.2369	0.181289	N	-1.17429	0.269091	N	-1.08933	0.45095	Y	-2.49291	0.000129454	N	-0.900928	0.845914	N	-1.12602	0.355411	N	-1.2142	0.216665	N	-1.09178	0.476363	N	-1.47289	0.0360851	Y
ENSG00000164733	CTSB	N	-0.588802	1	N	0.90859	0.718516	N	1.35432	0.210981	N	1.58041	0.101047	Y	2.77631	0.0043799	N	1.03031	0.583598	N	1.66302	0.0616259	N	0.951585	0.670528	N	1.24816	0.395952	N	1.55229	0.0930367	Y
ENSG00000155592		N	-0.10124	1	N	-1.09969	0.424485	N	-0.878749	0.783812	N	-0.704651	1	Y	-2.18166	0.00494003	N	-0.996687	0.629189	N	-0.674745	1	N	-0.817671	0.915164	N	-0.759454	0.92133	N	-0.984104	0.60525	Y
ENSG00000125637	PSD4	N	-0.72243	0.906192	N	-0.913911	0.706073	N	0.348311	1	N	-0.211926	1	Y	4.06385	0.0048024	N	0.879711	0.773034	N	1.53987	0.227292	N	-0.0993853	1	N	1.31755	0.486543	N	1.53514	0.215394	Y
ENSG00000164032	H2AFZ	N	-0.470893	1	N	-0.554381	1	N	-0.283845	1	N	-1.06967	0.453327	Y	-1.73898	0.00484166	N	-1.06876	0.44162	N	-1.04615	0.482308	N	-1.32618	0.0588884	N	-1.51661	0.0307932	N	-0.779228	1	Y
ENSG00000085840	ORC1	N	-0.449789	1	N	-0.894637	0.76633	N	-0.705279	1	N	-1.16464	0.385022	Y	-2.8755	0.000225978	N	-1.32797	0.19052	N	-1.57953	0.05077	N	-1.41091	0.121177	N	-2.01494	0.0151496	N	-1.57354	0.0491137	Y
ENSG00000119801	YPEL5	N	0.313063	1	N	0.685108	1	N	0.250622	1	N	0.720106	1	Y	1.94782	0.00769441	N	0.696133	1	N	1.0383	0.525768	N	0.737364	1	N	0.980001	0.658501	N	1.02057	0.539625	Y
ENSG00000119714	GPR68	N			N			N			N			Y	6.21084	0.00298786	N			N			N			N			N			Y
ENSG00000188856	RPSAP47	N			N			N			N			Y	-8.66008	0.00689548	N			N			N			N			N			Y
ENSG00000227896		N			N	-0.463783	1	N			N			Y	-2.58268	0.00794806	N	-1.67035	0.0821953	N	-1.71176	0.0653695	N	-0.588491	1	N			N	-1.70327	0.0654522	Y
ENSG00000163009	C2orf48	N			N	-2.23254	0.0188972	N			N			Y	-8.95582	1.01101e-05	N	-1.65051	0.141884	N	-1.63985	0.132859	N			N			N	-0.593274	1	Y
ENSG00000090447	TFAP4	N	-0.753797	1	N	-1.29357	0.191645	N	-0.68218	1	N	-1.28788	0.228852	Y	-2.32188	0.00247903	N	-0.858899	0.869898	N	-1.6139	0.0370793	N	-1.22763	0.267019	N	-0.756039	0.921487	N	-1.31646	0.175113	Y
ENSG00000130844		N	0.527529	1	N	-1.18156	0.264586	N	-0.216297	1	N	-0.0282408	1	Y	-1.9188	0.00703326	N	0.701181	1	N	0.330872	1	N	-0.391079	1	N	0.635292	1	N	-0.527828	1	Y
ENSG00000196865	NHLRC2	N	-0.532128	1	N	-0.285591	1	N	-0.70431	1	N	-0.83113	1	Y	-1.53992	0.00862652	N	-1.13888	0.22704	N	-1.06483	0.400938	N	-0.107514	1	N	-1.24247	0.141626	N	-1.09726	0.297391	Y
ENSG00000149923	PPP4C	N	-0.347206	1	N	-0.040528	1	N	-0.302074	1	N	-0.167565	1	Y	-1.57597	0.00158973	N	-0.350026	1	N	-0.55503	1	N	-0.325374	1	N	-0.717936	1	N	-0.319503	1	Y
ENSG00000152518	ZFP36L2	N	-0.314496	1	N	0.29902	1	N	-0.0222797	1	N	0.115673	1	Y	1.95764	0.0078399	N	0.569485	1	N	0.933565	0.746858	N	-0.169411	1	N	1.05469	0.539582	N	1.27044	0.162216	Y
ENSG00000261578		N	1.19159	0.328203	N	1.84686	0.0108918	N	1.24237	0.262482	N	1.1346	0.42988	Y	2.51863	0.00298511	N	1.63136	0.0433646	N	0.481829	1	N	1.72673	0.023105	N	1.21987	0.378785	N	1.04369	0.513554	Y
ENSG00000143776	CDC42BPA	N	0.623188	1	N	0.54948	1	N	1.37115	0.0468385	N	0.967651	0.724702	Y	2.10086	0.000764516	N	0.360239	1	N	0.421114	1	N	0.377311	1	N	0.173894	1	N	0.688127	1	Y
ENSG00000167716	WDR81	N	0.534438	1	N	0.929507	0.727984	N	1.32628	0.138674	N	0.951425	0.73324	Y	5.5332	2.21261e-07	N	1.2715	0.197684	N	1.13535	0.365887	N	0.992178	0.616756	N	1.12676	0.446531	N	1.46437	0.05679	Y
ENSG00000107371	EXOSC3	N	-0.252631	1	N	-0.576563	1	N	-1.08569	0.423163	N	-0.663743	1	Y	-2.11661	0.00207502	N	-1.01523	0.590864	N	-0.912726	0.790972	N	-1.04024	0.517153	N	-0.588199	1	N	-1.02824	0.525022	Y
ENSG00000140545	MFGE8	N	0.175876	1	N	1.0954	0.39365	N	1.3775	0.0807803	N	1.50101	0.0405911	Y	2.02572	0.0048024	N	1.62069	0.0146411	N	0.989949	0.627356	N	1.52539	0.0269898	N	0.689147	1	N	1.3426	0.0968285	Y
ENSG00000146278	PNRC1	N	0.576438	1	N	1.04022	0.550472	N	-0.127657	1	N	1.31743	0.323738	Y	2.99352	0.00909982	N	1.66036	0.111348	N	-0.458311	1	N	1.3805	0.246971	N	1.2272	0.469007	N	1.6518	0.101589	Y
ENSG00000136147	PHF11	N	0.122211	1	N	2.04489	0.0415714	N	2.41767	0.0149205	N	-1.12586	0.53838	Y	3.42891	0.00964948	N	-0.530712	1	N	1.60797	0.169885	N	0.29413	1	N	1.54926	0.315679	N	1.14438	0.467427	Y
ENSG00000235560		N			N	-0.269102	1	N			N	0.035617	1	Y	-3.29097	0.000393946	N			N	0.0948112	1	N	0.478981	1	N			N	0.18066	1	Y
ENSG00000169105	CHST14	N	0.807734	0.93609	N	1.62695	0.0290038	N	1.243	0.244273	N	1.42092	0.118051	Y	2.49701	0.00203311	N	1.48964	0.0756086	N	1.35964	0.144713	N	1.23427	0.253765	N	1.49494	0.139088	N	0.876207	0.781418	Y
ENSG00000102879	CORO1A	N	-0.73588	0.911126	N	-0.415155	1	N	-1.70206	0.0939309	N	-0.597766	1	Y	-2.75175	0.00692229	N	-0.361313	1	N	-0.852326	0.784524	N	0.19704	1	N	-1.3093	0.390338	N	-2.00424	0.0300213	Y
ENSG00000085999	RAD54L	N	0.491516	1	N	-0.561758	1	N	-0.184173	1	N	-1.00683	0.625119	Y	-2.1378	0.00313085	N	-0.301791	1	N	-0.789117	0.991467	N	-0.700444	1	N	-1.02027	0.59551	N	-0.8896	0.778195	Y
ENSG00000137700		N	0.358727	1	N	-0.469276	1	N	-1.26965	0.175097	N	-1.22844	0.243142	Y	-1.93464	0.00688511	N	-0.375299	1	N	-0.139785	1	N	0.352805	1	N	-0.525401	1	N	-0.280361	1	Y
ENSG00000169756	LIMS1	N	0.0322651	1	N	1.27079	0.137148	N	0.518551	1	N	0.38121	1	Y	1.98646	0.00422969	N	0.588204	1	N	0.587299	1	N	1.07841	0.431391	N	0.740082	1	N	0.507364	1	Y
ENSG00000115415	STAT1	N	1.22223	0.103779	N	0.418254	1	N	0.823436	1	N	0.662888	1	Y	1.74045	0.00229908	N	1.21272	0.121147	N	1.15318	0.20313	N	0.961489	0.731051	N	0.270545	1	N	0.97926	0.644597	Y
ENSG00000115687	PASK	N	0.45022	1	N	-1.77745	0.0291509	N	-1.32806	0.222794	N	-1.60382	0.0848439	Y	-2.71966	0.00159895	N	-1.19313	0.370791	N	-0.89898	0.752146	N	-0.621438	1	N	-1.01417	0.612641	N	-1.38782	0.171228	Y
ENSG00000115758	ODC1	N	-0.603058	1	N	0.24561	1	N	-1.14752	0.358531	N	-0.612373	1	Y	-2.28933	0.00238725	N	-1.31674	0.182939	N	-0.915684	0.756725	N	-0.865482	0.842071	N	-0.173893	1	N	-1.35669	0.135627	Y
ENSG00000174460	ZCCHC12	N	-1.20117	0.572666	N	-2.77923	0.0363597	N	0.457799	1	N	1.86485	0.223498	Y	-4.48203	0.00542065	N	-2.15985	0.12752	N	-2.07364	0.143738	N	-1.57453	0.326842	N	-0.88515	0.85596	N	-2.50118	0.0591539	Y
ENSG00000149380	P4HA3	N	-3.06746	0.0587526	N			N	2.31847	0.145681	N			Y	6.16128	0.00954785	N	2.10293	0.221461	N			N			N	-2.46222	0.2166	N			Y
ENSG00000088812	ATRN	N	1.01614	0.56971	N	0.692999	1	N	0.624921	1	N	1.02653	0.576431	Y	2.17113	0.00116006	N	1.60205	0.0106584	N	1.50726	0.0218141	N	1.29703	0.112809	N	1.41903	0.103431	N	1.22004	0.184406	Y
ENSG00000164616	FBXL21	N			N			N			N			Y	8.90409	0.00638011	N			N			N			N			N			Y
ENSG00000079616	KIF22	N	0.646748	1	N	-0.668153	1	N	0.175	1	N	-0.708594	1	Y	-2.37984	0.000102179	N	-0.433664	1	N	-0.616339	1	N	-0.206089	1	N	-0.923488	0.766174	N	-0.656457	1	Y
ENSG00000182109		N			N	-2.13785	0.109583	N	0.673305	0.937013	N			Y	-4.30044	0.00676974	N	0.745562	0.94002	N	0.602041	1	N	-1.96913	0.1556	N	0.25192	1	N	0.82668	0.805971	Y
ENSG00000211454	AKR7L	N			N	-1.6461	0.112645	N			N			Y	-2.95693	0.00593373	N			N			N			N			N	-1.64498	0.113298	Y
ENSG00000171316	CHD7	N	0.99055	0.635994	N	-0.854029	0.761746	N	-1.63316	0.158015	N	-0.524921	1	Y	-3.04336	0.00723583	N	-0.403401	1	N	-0.963411	0.666064	N	0.347428	1	N	-0.731716	0.878844	N	-1.19263	0.430356	Y
ENSG00000140564	FURIN	N	-0.168085	1	N	1.39609	0.212378	N	1.29366	0.296516	N	0.823998	0.854175	Y	2.90082	0.00797357	N	0.84344	0.820787	N	1.45318	0.189984	N	0.579017	1	N	1.56743	0.223797	N	1.81375	0.0486632	Y
ENSG00000267383		N	0.538381	1	N	-1.58188	0.150327	N			N	-1.50535	0.219127	Y	-3.46919	0.00189636	N	-1.459	0.236172	N	-1.77457	0.0916337	N	-0.679712	0.956378	N	-1.81392	0.151365	N	-1.6991	0.107262	Y
ENSG00000188322		N	2.30484	0.203002	N	-2.33412	0.1799	N	-1.54351	0.480527	N	0.0314903	1	Y	-5.37534	0.00650424	N	-0.714678	1	N	-1.82234	0.361609	N	-0.0892661	1	N	-1.1127	0.831704	N	-2.12994	0.236726	Y
ENSG00000131153	GINS2	N	-0.571904	1	N	-0.936453	0.722199	N	-0.697272	1	N	-1.53238	0.038594	Y	-2.16202	0.00174375	N	-0.771432	1	N	-0.92396	0.764075	N	-1.14558	0.330551	N	-1.1922	0.346925	N	0.352755	1	Y
ENSG00000100276	RASL10A	N			N			N			N			Y	5.58996	0.00320808	N			N			N			N			N			Y
ENSG00000181638	ZFP41	N	0.280345	1	N	1.37877	0.534444	N	0.178553	1	N	-0.304711	1	Y	11.5757	0.00357886	N	0.109839	1	N	0.601303	1	N	0.0979818	1	N	0.880186	0.979576	N	0.279743	1	Y
ENSG00000221829	FANCG	N	-0.336465	1	N	-0.626459	1	N	-0.40652	1	N	-0.571179	1	Y	-2.14817	7.36551e-05	N	-0.316155	1	N	-0.598105	1	N	-0.633902	1	N	-0.332147	1	N	-0.440597	1	Y
ENSG00000164048	ZNF589	N	-0.203458	1	N	-0.908933	0.779811	N	-0.8158	0.937013	N	-0.351877	1	Y	-2.05844	0.00308429	N	-0.275423	1	N	-0.69507	1	N	-0.198161	1	N	0.429447	1	N	-0.140806	1	Y
ENSG00000230838	LINC01614	N			N			N			N			Y	7.88102	0.0088908	N			N			N			N			N			Y
ENSG00000121577	POPDC2	N			N	0.375519	1	N	1.42324	0.219689	N	1.20731	0.423639	Y	4.0982	0.000812135	N	0.33026	1	N			N	-0.725134	0.916577	N			N			Y
ENSG00000007968	E2F2	N	1.35373	0.255595	N	-0.743361	0.900574	N	0.329897	1	N	-0.277475	1	Y	-3.85376	0.000184664	N	-0.21288	1	N	-0.586986	1	N	-0.177688	1	N	-0.930544	0.703216	N	-1.32128	0.267934	Y
ENSG00000196678	ERI2	N	0.467755	1	N	-0.666606	1	N	-0.660085	1	N	-0.558652	1	Y	-2.04341	0.000111561	N	-0.460969	1	N	-0.227352	1	N	0.00647526	1	N	-0.429828	1	N	-0.609407	1	Y
ENSG00000136153	LMO7	N	-0.00719714	1	N	2.56706	0.0127644	N	2.01929	0.0653779	N	1.5677	0.234655	Y	4.27992	0.00373238	N	1.00728	0.650027	N	2.22425	0.0377288	N	1.36823	0.326007	N	-0.243319	1	N	1.16161	0.473248	Y
ENSG00000122786	CALD1	N	-1.2681	0.373763	N	1.50557	0.198237	N	0.833002	0.767296	N	0.922696	0.736748	Y	3.60287	0.00584265	N	0.205641	1	N	-0.108852	1	N	-1.54766	0.184545	N	-0.350141	1	N	1.48218	0.213074	Y
ENSG00000176476	SGF29	N	0.16186	1	N	-1.16049	0.246127	N	-0.470147	1	N	-0.531751	1	Y	-2.03977	0.000887442	N	-0.0445008	1	N	-0.722619	1	N	-0.813215	1	N	-0.54488	1	N	-0.824708	0.975318	Y
ENSG00000136156	ITM2B	N	-0.121813	1	N	0.884711	0.77125	N	1.383	0.154929	N	0.47261	1	Y	2.27442	0.00948227	N	-0.0485219	1	N	0.488167	1	N	0.948602	0.68307	N	1.91443	0.0401788	N	0.248599	1	Y
ENSG00000125046	SSUH2	N			N			N			N	-1.62374	0.388494	Y	-5.98893	0.00171848	N			N	-2.14964	0.161939	N			N			N			Y
ENSG00000171956	FOXB1	N			N			N			N	3.70974	0.133749	Y	-11.8352	0.00360566	N			N	-3.56947	0.135323	N			N			N			Y
ENSG00000169951	ZNF764	N	0.306891	1	N	-0.165259	1	N	-0.671046	1	N	0.118903	1	Y	-1.93793	0.000623871	N	-0.125373	1	N	-0.660625	1	N	-0.0984306	1	N	-0.79387	1	N	-0.608609	1	Y
ENSG00000101898	MCTS2P	N	0.275671	1	N	-0.375595	1	N	-0.471647	1	N	-0.454355	1	Y	-2.18418	0.00494003	N	-0.831467	0.914155	N	-0.376885	1	N	0.0164717	1	N	0.18528	1	N	-0.76087	0.943971	Y
ENSG00000077312		N	-0.268948	1	N	-0.781713	1	N	-0.726651	1	N	-1.05031	0.489962	Y	-1.61844	0.00751179	N	-0.575632	1	N	-0.774425	1	N	-0.279638	1	N	-1.00624	0.610127	N	-1.3031	0.0520075	Y
ENSG00000140750	ARHGAP17	N	-0.456469	1	N	-0.344752	1	N	-0.577767	1	N	-0.483433	1	Y	-1.71578	0.00203759	N	-0.752545	1	N	-0.997905	0.613474	N	-0.662826	1	N	-1.01943	0.577735	N	-0.929069	0.797836	Y
ENSG00000168675	LDLRAD4	N	1.22012	0.553999	N	-1.42917	0.412301	N	2.33163	0.0978544	N	0.678681	1	Y	5.48562	0.00584265	N	0.0367097	1	N	1.83645	0.223522	N	0.601002	1	N	0.870625	0.918192	N	0.729729	0.891016	Y
ENSG00000184465	WDR27	N	-0.20805	1	N	-1.7262	0.0322805	N	-1.4962	0.104671	N	-0.991663	0.651714	Y	-2.5005	0.00294947	N	-0.88388	0.799273	N	-1.01211	0.589198	N	-1.14352	0.403362	N	-0.671552	0.963493	N	-1.42127	0.138921	Y
ENSG00000167747	C19orf48	N	-0.698153	1	N	-1.06559	0.441688	N	-1.42664	0.0458526	N	-1.45479	0.0443263	Y	-2.16413	0.000731175	N	-0.468183	1	N	-0.432333	1	N	-0.885942	0.868992	N	-1.26766	0.22394	N	-0.737208	1	Y
ENSG00000223756	TSSC2	N			N	-3.29995	0.0586454	N	0.464888	1	N			Y	-9.33935	0.000810158	N			N	1.41492	0.589863	N			N			N			Y
ENSG00000164663	USP49	N	0.45032	1	N	-2.43588	0.0100275	N	-1.4848	0.214502	N	-0.914508	0.744667	Y	-3.12938	0.00437068	N	-1.22089	0.424972	N	-1.29339	0.350524	N	-0.539683	1	N	-1.01792	0.644657	N	-1.72534	0.104391	Y
ENSG00000072571	HMMR	N	0.087677	1	N	-0.624539	1	N	-0.665461	1	N	-1.35889	0.114319	Y	-2.05555	0.00308096	N	-1.68164	0.0110677	N	-1.38853	0.0838901	N	-0.841293	0.928619	N	-1.43739	0.116901	N	-1.02878	0.524467	Y
ENSG00000177842	ZNF620	N	0.922223	0.702961	N	-1.68901	0.0685058	N	-1.32018	0.264038	N	-0.545499	1	Y	-2.75618	0.00357886	N	-0.806385	0.873422	N	-0.389859	1	N	-0.269905	1	N	-1.752	0.112007	N	-0.843763	0.764845	Y
ENSG00000130024	PHF10	N	0.812407	0.948871	N	-0.515289	1	N	-0.697645	1	N	-0.311549	1	Y	-2.07636	0.00518057	N	-0.587378	1	N	-0.476836	1	N	-0.580894	1	N	-0.0183421	1	N	-0.993691	0.591036	Y
ENSG00000079335	CDC14A	N	0.358034	1	N	-1.13662	0.371839	N	-1.11365	0.413071	N	-0.888939	0.826845	Y	-2.09099	0.00822514	N	-1.08422	0.484393	N	-1.09726	0.451856	N	-1.78074	0.0142996	N	-0.510045	1	N	-0.974471	0.619723	Y
ENSG00000197296	FITM2	N	0.71301	1	N	0.934282	0.701606	N	0.0473289	1	N	0.000724646	1	Y	2.59733	0.00183508	N	1.50796	0.0761962	N	1.32839	0.179337	N	0.972058	0.648415	N	1.73878	0.0596457	N	1.51109	0.0666306	Y
ENSG00000214960	ISPD	N	0.411801	1	N	1.08423	0.506268	N	1.2557	0.354547	N	1.24672	0.397156	Y	3.7874	0.00259058	N	1.48998	0.203906	N	0.732376	0.906664	N	-1.6747	0.111243	N	1.10876	0.579273	N	2.26314	0.0130915	Y
ENSG00000107951	MTPAP	N	-0.834922	1	N	-0.0653667	1	N	-1.32214	0.0545657	N	-1.2609	0.110819	Y	-1.65136	0.007607	N	-1.32948	0.0546939	N	-1.3847	0.0291583	N	-0.59587	1	N	-0.904928	0.829689	N	-0.847238	0.974576	Y
ENSG00000058600	POLR3E	N	-0.311274	1	N	-0.986648	0.641094	N	-0.751017	1	N	-0.417335	1	Y	-1.74578	0.000477107	N	-0.284401	1	N	-0.420823	1	N	-0.354092	1	N	-0.504575	1	N	-0.371764	1	Y
ENSG00000065328	MCM10	N	-0.386056	1	N	0.113033	1	N	-1.1246	0.407288	N	-1.38577	0.163606	Y	-3.10302	0.000117051	N	-1.35467	0.178458	N	-1.57479	0.0582774	N	-0.597404	1	N	-1.39526	0.218031	N	-1.87409	0.0101167	Y
ENSG00000062822	POLD1	N	-0.818273	1	N	-1.14828	0.233554	N	-0.318653	1	N	-1.02186	0.576196	Y	-2.43168	1.27126e-05	N	-0.47284	1	N	-0.337196	1	N	-0.464001	1	N	-1.26374	0.166192	N	-1.05689	0.432085	Y
ENSG00000035499	DEPDC1B	N	0.569722	1	N	-1.41493	0.0991125	N	-0.947817	0.672243	N	-1.73014	0.0211264	Y	-2.18415	0.00440764	N	-0.656345	1	N	-1.15324	0.362336	N	-0.799378	0.948717	N	-0.446815	1	N	-1.49625	0.0641846	Y
ENSG00000282381		N			N			N			N			Y	-5.73007	0.00227029	N			N	-3.32114	0.01682	N			N			N			Y
ENSG00000068305	MEF2A	N	0.514545	1	N	0.378941	1	N	1.22825	0.0730996	N	0.185789	1	Y	1.84963	0.000365722	N	0.362207	1	N	0.122884	1	N	0.669756	1	N	-0.0993164	1	N	0.513613	1	Y
ENSG00000043514	TRIT1	N	-0.666195	1	N	-1.00213	0.579917	N	-1.21225	0.084186	N	-1.02202	0.55612	Y	-1.93678	7.0612e-05	N	-0.896176	1	N	-1.24147	0.0593291	N	-1.33084	0.0180432	N	-1.12266	0.307597	N	-0.867248	1	Y
ENSG00000120162	MOB3B	N	1.5288	0.410513	N	-0.877982	0.838035	N	-1.41716	0.462088	N	0.0514341	1	Y	-5.15455	0.00358552	N	0.42969	1	N	-0.916208	0.827058	N	-0.715173	0.976187	N	-0.839564	0.917902	N	0.589409	1	Y
ENSG00000204217	BMPR2	N	0.478756	1	N	1.09672	0.385781	N	0.298587	1	N	0.889321	0.880198	Y	2.11967	0.00235075	N	0.632388	1	N	1.10457	0.392526	N	0.794034	1	N	-0.0422424	1	N	1.19631	0.230987	Y
ENSG00000241058	NSUN6	N	-1.2	0.18257	N	-0.348468	1	N	-1.09822	0.352484	N	-0.906629	0.886952	Y	-1.94286	0.00114167	N	-1.1871	0.208614	N	-1.32379	0.0660369	N	-0.0157384	1	N	-0.493059	1	N	-1.35807	0.0454801	Y
ENSG00000261739	GOLGA8S	N			N			N			N			Y	9.38234	0.0022961	N			N			N			N			N			Y
ENSG00000117399	CDC20	N	0.482749	1	N	-0.393743	1	N	0.0437552	1	N	-0.918752	0.811577	Y	-1.89439	0.00714551	N	-0.642536	1	N	-1.41007	0.067817	N	-0.434898	1	N	-1.7322	0.0215905	N	-0.907171	0.764326	Y
ENSG00000117013	KCNQ4	N			N	-2.97242	0.0217886	N			N			Y	-4.17789	0.00697908	N	-2.56971	0.0560008	N	-2.07449	0.129977	N	-1.33441	0.45002	N			N	-1.24685	0.496329	Y
ENSG00000212694	LINC01089	N	-0.786989	0.884257	N	-1.71726	0.0496789	N	0.241058	1	N	-0.214515	1	Y	-2.84239	0.00172161	N	-1.73926	0.0528365	N	-1.89359	0.0242322	N	-1.61698	0.0805413	N	-0.0240098	1	N	-0.613978	1	Y
ENSG00000260924	LINC01311	N			N	-0.280386	1	N			N			Y	-2.62253	0.00427617	N	-1.43885	0.175714	N	-0.947502	0.675534	N	-1.16927	0.390463	N			N	-1.08936	0.471946	Y
ENSG00000183150	GPR19	N	1.75909	0.22531	N	-2.66629	0.0352462	N	-1.10606	0.59391	N	0.304091	1	Y	-3.9137	0.00889362	N	0.517989	1	N	-0.481012	1	N	0.132988	1	N	1.70386	0.434434	N	0.811235	0.815889	Y
ENSG00000115170	ACVR1	N	-0.618055	1	N	0.580517	1	N	0.291245	1	N	0.306795	1	Y	2.16231	0.00669419	N	-0.760583	1	N	-0.879692	0.822504	N	0.0802279	1	N	0.00156256	1	N	-0.548615	1	Y
ENSG00000234338		N			N			N			N			Y	-12.9608	0.00155253	N			N			N			N			N			Y
ENSG00000142731	PLK4	N	0.512527	1	N	-0.632226	1	N	-0.337711	1	N	-1.04682	0.513997	Y	-1.6935	0.00715853	N	-0.519289	1	N	-0.743255	1	N	-0.843698	1	N	-1.09361	0.438201	N	-0.696519	1	Y
ENSG00000176208	ATAD5	N	-0.0329396	1	N	-1.23912	0.205387	N	-1.15803	0.317614	N	-0.694291	1	Y	-2.37869	0.000623871	N	-1.10537	0.424796	N	-0.994143	0.617922	N	-1.02865	0.544529	N	-1.20546	0.339579	N	-1.165	0.301005	Y
ENSG00000130158	DOCK6	N	-0.403758	1	N	0.499447	1	N	1.01461	0.555797	N	0.724746	1	Y	2.25742	0.00229821	N	1.35038	0.12172	N	1.21896	0.241872	N	1.46259	0.055581	N	0.0825513	1	N	1.60877	0.0194154	Y
ENSG00000272764		N			N	1.77708	0.0307704	N			N			Y	-2.52924	0.00536919	N			N	-1.53374	0.110997	N	0.646231	1	N			N			Y
ENSG00000177602	HASPIN	N	0.187115	1	N	-0.450821	1	N	-0.723461	1	N	-1.07261	0.514244	Y	-2.06689	0.00738481	N	-0.883569	0.834167	N	-0.816403	0.922284	N	-0.307948	1	N	-1.38775	0.194528	N	-1.16671	0.325709	Y
ENSG00000148175	STOM	N	-0.918308	0.730371	N	2.33035	0.0392144	N	0.144758	1	N	2.14486	0.0798941	Y	4.15801	0.00873535	N	1.02151	0.660212	N	-1.23389	0.472916	N	1.08681	0.58232	N	-0.311938	1	N	2.65148	0.0181373	Y
ENSG00000112312	GMNN	N	-0.0642936	1	N	-0.654517	1	N	-0.47517	1	N	-0.751447	1	Y	-1.78561	0.00457402	N	-0.823575	1	N	-0.859127	0.964717	N	-0.810179	1	N	-1.20934	0.257476	N	-0.586452	1	Y
ENSG00000129514	FOXA1	N			N			N			N	4.71822	0.0279023	Y	-8.9351	0.00958159	N			N			N			N			N			Y
ENSG00000134323	MYCN	N	1.73205	0.343915	N	-3.09492	0.0399873	N	-2.80069	0.0714233	N	-2.69532	0.0969966	Y	-4.75515	0.00725017	N	-1.05949	0.76124	N	-3.83281	0.0125724	N	-2.46555	0.117708	N	-0.92793	0.891968	N	-2.91266	0.0555914	Y
ENSG00000131018	SYNE1	N	-1.00931	0.587108	N	0.473801	1	N	0.780225	0.995303	N	1.59926	0.0228658	Y	2.13907	0.00317686	N	0.67374	1	N	0.875717	0.862978	N	1.10899	0.389077	N	1.11238	0.455258	N	0.4361	1	Y
ENSG00000078804	TP53INP2	N	0.84829	0.982398	N	0.733714	1	N	0.589299	1	N	0.694956	1	Y	2.02611	0.00158213	N	1.36022	0.0609286	N	1.28053	0.110396	N	1.11948	0.325714	N	0.0857559	1	N	1.15509	0.254793	Y
ENSG00000156876	SASS6	N	-0.0403365	1	N	-1.11048	0.315091	N	-0.759776	1	N	-1.09331	0.396336	Y	-1.96573	0.00079096	N	-0.79659	1	N	-1.12212	0.309346	N	-1.16057	0.231577	N	-1.16158	0.315954	N	-0.962757	0.677435	Y
ENSG00000138744	NAAA	N	-0.272171	1	N	0.116273	1	N	0.235089	1	N	0.463142	1	Y	2.63792	0.00288149	N	-0.10947	1	N	0.223663	1	N	-0.080332	1	N	0.0187079	1	N	0.729278	0.956791	Y
ENSG00000170017	ALCAM	N	-2.24973	0.034859	N	-0.0994499	1	N	-0.164728	1	N	-0.103388	1	Y	-3.39628	0.00562331	N	0.0384351	1	N	1.63364	0.185119	N	-0.316257	1	N	-1.77451	0.207229	N	-0.0208588	1	Y
ENSG00000272419	LINC01145	N	0.143151	1	N			N			N	1.74125	0.134105	Y	4.0072	0.00513952	N	1.32464	0.354684	N	1.98606	0.0618088	N	1.23672	0.401611	N			N	0.80314	0.782925	Y
ENSG00000188001	TPRG1	N			N			N			N			Y	3.4849	0.00232297	N			N			N			N			N			Y
ENSG00000249464	LINC01091	N	1.52278	0.379798	N			N			N			Y	5.65808	0.00586819	N			N			N			N			N			Y
ENSG00000124104	SNX21	N	0.767378	0.933941	N	1.31794	0.21876	N	0.341027	1	N	0.240176	1	Y	2.69481	0.00414434	N	1.75554	0.0371915	N	1.87962	0.0185984	N	1.07289	0.499528	N	1.99834	0.0415098	N	1.82734	0.0226017	Y
ENSG00000127423	AUNIP	N	-0.00319886	1	N	-1.13235	0.379029	N	-0.0861965	1	N	-1.53947	0.0714969	Y	-2.35808	0.00234153	N	-0.927206	0.747258	N	-0.705355	1	N	-1.07958	0.471053	N	-1.2388	0.342775	N	-1.04008	0.517121	Y
ENSG00000226562	CYP4F26P	N			N			N			N			Y	-5.14647	0.00848627	N			N			N			N			N			Y
ENSG00000137135	ARHGEF39	N	0.62605	1	N	-0.763479	0.900982	N	-0.950989	0.649133	N	-1.09687	0.51679	Y	-4.11571	3.30057e-05	N	-1.17981	0.401752	N	-1.69644	0.0595222	N	-0.93243	0.694053	N	-0.926373	0.705434	N	-0.59017	1	Y
ENSG00000132357	CARD6	N			N			N	3.60051	0.0200966	N			Y	6.04333	0.0077528	N			N			N			N	0.989654	0.880365	N			Y
ENSG00000198205	ZXDA	N	1.2969	0.179462	N	1.41494	0.0879639	N	0.578463	1	N	1.11785	0.430194	Y	10.7963	1.7993e-08	N	0.115627	1	N	0.915386	0.917529	N	-0.215345	1	N	2.03941	0.0115583	N	0.485707	1	Y
ENSG00000138668	HNRNPD	N	-0.504109	1	N	-0.867146	0.959155	N	-0.981168	0.636155	N	-1.15582	0.256907	Y	-1.68436	0.00632947	N	-0.927925	0.834893	N	-1.10316	0.340972	N	-1.08744	0.370259	N	-1.40238	0.0640937	N	-1.45788	0.0133205	Y
ENSG00000196526	AFAP1	N	0.713353	1	N	0.357595	1	N	0.787974	0.925475	N	-0.214066	1	Y	2.79241	0.00073851	N	0.818165	0.940195	N	0.983404	0.634542	N	0.503045	1	N	0.159235	1	N	0.579813	1	Y
ENSG00000225706	PTPRD-AS1	N			N	0.0229451	1	N	-1.81996	0.0222795	N	0.970515	0.827838	Y	-3.6492	5.86609e-05	N	-1.37357	0.187042	N	-1.62334	0.0587255	N	-0.874453	1	N	0.744061	1	N	-0.739799	1	Y
ENSG00000160932	LY6E	N	-2.05089	0.367334	N	0.419599	1	N	1.32477	0.686154	N	-0.143176	1	Y	14.12	0.0069161	N	-0.279561	1	N	1.07164	0.859957	N	0.554241	1	N	0.242405	1	N	1.51866	0.582721	Y
ENSG00000168795	ZBTB5	N	-0.180992	1	N	-1.21712	0.110609	N	-0.410441	1	N	-0.434989	1	Y	-1.93819	0.000333684	N	-0.878546	1	N	-0.929423	0.830053	N	-0.68862	1	N	-1.32355	0.0893236	N	-0.699371	1	Y
ENSG00000165283	STOML2	N	-0.779492	1	N	-0.455386	1	N	-0.923555	0.789605	N	-0.90543	0.89902	Y	-1.86761	0.00158231	N	-0.916325	0.865269	N	-1.02088	0.547064	N	-1.16421	0.221216	N	-0.560472	1	N	-0.891455	0.859907	Y
ENSG00000160298	C21orf58	N	-0.446394	1	N	-0.737188	0.940714	N	0.305282	1	N	-0.978377	0.668038	Y	-2.4288	0.00660698	N	-0.490227	1	N	-0.249574	1	N	-0.491817	1	N	-0.495656	1	N	-1.49136	0.12241	Y
ENSG00000162769	FLVCR1	N	0.328169	1	N	-1.00866	0.570576	N	-1.43867	0.0610613	N	-1.34301	0.128451	Y	-2.13518	0.002042	N	-0.906198	0.820918	N	-1.10813	0.400406	N	-1.22828	0.217223	N	-0.404259	1	N	-1.64557	0.0126979	Y
ENSG00000235875	ARHGEF7-AS2	N			N			N			N			Y	-6.02655	0.00577875	N			N			N			N			N			Y
ENSG00000118420	UBE3D	N	-1.06177	0.482989	N	-0.960122	0.672707	N	-1.27584	0.165327	N	-0.916157	0.811582	Y	-2.112	0.00223471	N	-1.4139	0.0744859	N	-1.57758	0.0220282	N	-1.48172	0.0430738	N	-0.768913	0.957604	N	-1.6429	0.0126795	Y
ENSG00000101346	POFUT1	N	0.314136	1	N	0.827356	0.950891	N	0.123581	1	N	0.528139	1	Y	1.95263	0.00706367	N	1.17507	0.293244	N	1.48952	0.0367415	N	0.713107	1	N	1.01481	0.600429	N	0.962038	0.657603	Y
ENSG00000156853	ZNF689	N	0.156854	1	N	-0.716695	1	N	-0.807493	0.979768	N	-0.929732	0.798318	Y	-2.28061	0.000393946	N	-0.443383	1	N	-0.821401	0.991246	N	-0.310345	1	N	-0.7353	1	N	-0.830944	0.927364	Y
ENSG00000229931		N			N	2.17383	0.0912146	N			N	1.7156	0.245779	Y	4.93923	0.00765712	N	1.31942	0.452932	N	3.07075	0.0180415	N	2.01839	0.118651	N			N			Y
ENSG00000255062		N			N			N			N			Y	-2.89056	0.00489599	N			N			N			N			N			Y
ENSG00000113368	LMNB1	N	0.723218	1	N	-0.83876	0.873893	N	0.0331891	1	N	-1.0896	0.485345	Y	-2.0507	0.00771089	N	-0.759626	1	N	-1.01524	0.579257	N	-0.449287	1	N	-1.10982	0.481188	N	-1.35472	0.134968	Y
ENSG00000213967	ZNF726	N	0.761248	0.930236	N	0.231086	1	N	-0.461966	1	N	-1.54348	0.113812	Y	-3.46054	0.000135778	N	0.396829	1	N	0.0392065	1	N	-0.491809	1	N	-1.24359	0.387881	N	-1.02517	0.548942	Y
ENSG00000214456	PLIN5	N			N			N			N			Y	-6.01783	0.00134721	N	-0.26488	1	N	-0.750003	0.921815	N	-1.11803	0.63808	N			N	-1.37326	0.44098	Y
ENSG00000178921	PFAS	N	-0.737512	1	N	-0.698032	1	N	-1.41739	0.0326276	N	-1.08199	0.434585	Y	-1.69663	0.00932174	N	-0.776721	1	N	-1.12856	0.311428	N	-0.671845	1	N	-0.951692	0.720651	N	-1.16247	0.238587	Y
ENSG00000197989	SNHG12	N	-1.8145	0.0701742	N	-0.772531	0.849572	N	-1.28382	0.328983	N	-1.23508	0.40833	Y	-2.84899	0.00633998	N	-1.46404	0.217855	N	-1.08766	0.521524	N	-1.66824	0.110094	N	-0.829951	0.792787	N	-0.987358	0.602568	Y
ENSG00000142230		N	-0.219071	1	N	-0.488075	1	N	-0.360365	1	N	-1.20985	0.20281	Y	-1.75705	0.00657937	N	-0.32969	1	N	-0.4938	1	N	-0.548114	1	N	-0.812008	0.959534	N	-1.17338	0.22533	Y
ENSG00000166860		N	-0.188715	1	N	-1.18338	0.335781	N	-1.53916	0.0797367	N	-0.879408	0.823791	Y	-2.3133	0.00542065	N	-0.931685	0.728732	N	-1.32521	0.209114	N	-0.725995	1	N	-0.528733	1	N	-1.39478	0.147628	Y
ENSG00000198056	PRIM1	N	0.0716177	1	N	-0.82109	0.9372	N	-0.415544	1	N	-0.534428	1	Y	-1.92992	0.00822514	N	-0.0789374	1	N	-0.366974	1	N	-0.0270015	1	N	-0.00800855	1	N	-0.731765	1	Y
ENSG00000187554	TLR5	N			N			N	2.56524	0.0118305	N			Y	6.79379	0.000119238	N			N			N			N			N			Y
ENSG00000168004	HRASLS5	N			N			N			N			Y	9.41248	0.00888686	N			N			N			N			N			Y
ENSG00000151176	PLBD2	N	-1.2308	0.166452	N	0.600396	1	N	0.233793	1	N	0.0774249	1	Y	1.79133	0.00836753	N	-0.129382	1	N	-0.522907	1	N	-0.0542153	1	N	0.139958	1	N	0.0184868	1	Y
ENSG00000171843	MLLT3	N	-0.571212	1	N	1.54063	0.0805394	N	0.515861	1	N	0.524456	1	Y	-10.543	5.43441e-09	N	0.304328	1	N	-1.47875	0.117748	N	1.24535	0.288259	N	1.55148	0.161989	N	-0.392161	1	Y
ENSG00000115461	IGFBP5	N	0.211297	1	N	3.31524	0.0104368	N	1.11483	0.594536	N	2.89364	0.0320229	Y	5.9218	0.00322097	N	0.937516	0.780559	N	-0.514913	1	N	0.723732	0.936092	N	2.48423	0.184273	N	-0.176037	1	Y
ENSG00000171444	MCC	N	-0.340419	1	N	1.14691	0.344129	N	0.484679	1	N	-0.229133	1	Y	2.21009	0.00531585	N	1.45827	0.0814809	N	1.35843	0.134892	N	0.474936	1	N	1.82594	0.0322315	N	1.16845	0.317365	Y
ENSG00000118804	STBD1	N			N			N	2.12693	0.0131193	N			Y	2.99804	0.00489599	N			N			N	1.61612	0.0914687	N			N			Y
ENSG00000168488	ATXN2L	N	-0.0808303	1	N	-0.120017	1	N	-0.480491	1	N	-0.211413	1	Y	-1.55269	0.00601915	N	0.0955585	1	N	-0.381854	1	N	-0.131567	1	N	-0.737244	1	N	-0.182598	1	Y
ENSG00000181938	GINS3	N	-0.427376	1	N	-1.21021	0.201455	N	-0.517615	1	N	-0.813538	1	Y	-1.89395	0.00478322	N	-0.797238	1	N	-0.639227	1	N	-1.16303	0.276791	N	-1.21506	0.28877	N	-1.2318	0.178189	Y
ENSG00000272931		N			N	0.0347832	1	N			N			Y	-3.67813	0.00675973	N			N			N			N			N	-1.17894	0.462985	Y
ENSG00000261840		N			N	0.579481	1	N	0.578365	1	N	0.403422	1	Y	-3.13523	0.000273891	N	0.559631	1	N	-0.86692	0.97993	N	0.256977	1	N	0.511004	1	N	-0.467828	1	Y
ENSG00000249014	HMGN2P4	N			N	-0.436674	1	N			N			Y	-2.06017	0.00595328	N			N	-0.736176	1	N			N			N	-0.460654	1	Y
ENSG00000105664	COMP	N			N			N			N			Y	9.32146	0.000268188	N			N			N			N			N			Y
ENSG00000183765	CHEK2	N	-0.0246977	1	N	-1.12817	0.336863	N	-0.508508	1	N	-1.49052	0.0435294	Y	-1.8374	0.00938717	N	-0.711953	1	N	-0.772583	1	N	-0.28471	1	N	-1.29228	0.219727	N	-1.13535	0.32737	Y
ENSG00000183760	ACP7	N			N			N			N			Y	10.7557	0.00939937	N			N			N			N			N			Y
ENSG00000243716	NPIPB5	N			N	-1.11669	0.412359	N	-0.921962	0.822422	N	-1.40733	0.151962	Y	-3.57517	5.12555e-05	N	-0.642324	1	N	-0.460405	1	N	-1.26321	0.247332	N	-0.93252	0.772389	N	-0.68403	1	Y
ENSG00000244513		N			N	1.99255	0.0257745	N			N	2.0233	0.0322512	Y	4.3263	0.000860077	N			N			N			N			N			Y
ENSG00000172819	RARG	N	-1.76688	0.0628563	N	-0.208508	1	N	0.132409	1	N	-1.21843	0.402203	Y	3.13103	0.0054315	N	-0.320751	1	N	-1.39736	0.229834	N	0.0523522	1	N	-1.01178	0.627369	N	0.696879	0.913905	Y
ENSG00000186832	KRT16	N			N			N			N			Y	11.2342	0.00947563	N			N			N			N			N			Y
ENSG00000187486		N	3.11333	0.0547358	N	-1.80341	0.260193	N			N	-0.446167	1	Y	-4.76347	0.007085	N	0.702031	1	N	-1.50003	0.425945	N	1.11263	0.669564	N			N	-1.21892	0.572102	Y
ENSG00000225174	OSTM1-AS1	N			N			N			N			Y	-9.74417	0.0024511	N			N			N			N			N			Y
ENSG00000273680		N			N			N	1.59454	0.0767637	N	1.90116	0.0209816	Y	2.63908	0.00638011	N	1.28028	0.275267	N	1.05321	0.527889	N	1.92524	0.0142361	N	0.710266	1	N			Y
ENSG00000260442	ATP2A1-AS1	N	-0.449091	1	N	0.033747	1	N	-0.119735	1	N	-0.152348	1	Y	-3.24491	0.000477107	N	-0.587838	1	N	-0.286548	1	N	-0.568551	1	N	-0.830884	0.798037	N	-1.91797	0.0212613	Y
ENSG00000173894	CBX2	N	0.525027	1	N	-2.49743	0.0247364	N	-2.17871	0.0598793	N	-1.89804	0.133077	Y	-4.39225	0.00125478	N	-1.56082	0.261594	N	-2.4751	0.0282495	N	-1.30153	0.406724	N	-2.93913	0.0253012	N	-2.63132	0.017926	Y
ENSG00000178935	ZNF552	N	-1.09056	0.46713	N	-1.24886	0.25212	N	-1.68742	0.0320407	N	-0.950214	0.717657	Y	-2.23057	0.00601863	N	-0.746857	1	N	-0.678356	1	N	-0.862214	0.826054	N	-1.14701	0.452622	N	-1.08664	0.453392	Y
ENSG00000227094		N			N			N			N			Y	6.87011	0.00610434	N			N			N			N			N			Y
ENSG00000097046	CDC7	N	0.156421	1	N	-1.59887	0.0323524	N	-0.593779	1	N	-1.11395	0.445223	Y	-2.70582	0.000269905	N	-1.7357	0.0166036	N	-1.0365	0.541813	N	-0.559777	1	N	-1.18375	0.392933	N	-1.5122	0.0559158	Y
ENSG00000237149	ZNF503-AS2	N	-1.55919	0.145991	N	0.0930969	1	N	-1.38338	0.238616	N	-1.8104	0.0705445	Y	-2.57331	0.00954785	N	-0.919359	0.723857	N	-1.80984	0.0585591	N	-1.41887	0.217573	N	1.58711	0.228688	N	-0.179	1	Y
ENSG00000224294	PINCR	N			N			N			N			Y	-5.14834	0.00227319	N			N			N			N			N			Y
ENSG00000157551	KCNJ15	N			N			N			N			Y	7.44528	0.00425009	N			N			N			N			N			Y
ENSG00000116977	LGALS8	N	0.333356	1	N	1.10257	0.453887	N	1.28229	0.269738	N	1.18984	0.397763	Y	2.98834	0.00263838	N	1.69418	0.0577869	N	1.84886	0.0263913	N	0.554331	1	N	-0.319513	1	N	2.00311	0.0115219	Y
ENSG00000158528	PPP1R9A	N	2.05444	0.0318578	N	-0.258076	1	N	1.52488	0.17863	N	1.93573	0.0571035	Y	-3.56343	0.0011968	N	0.518033	1	N	1.14612	0.467941	N	0.762736	0.876378	N	0.449388	1	N	0.246603	1	Y
ENSG00000186638	KIF24	N	0.606417	1	N	-1.09805	0.434048	N	-0.0416322	1	N	-0.741561	1	Y	-2.36606	0.00268738	N	-0.554987	1	N	-0.457555	1	N	-0.953604	0.678132	N	-1.00061	0.624945	N	-0.899447	0.734028	Y
ENSG00000276075		N			N			N			N			Y	4.28342	0.00753956	N			N			N			N			N			Y
ENSG00000107341	UBE2R2	N	0.0495704	1	N	-0.375561	1	N	-0.703291	1	N	-0.384265	1	Y	-1.6435	0.00316503	N	-0.251414	1	N	-0.54244	1	N	-0.431264	1	N	-0.367189	1	N	-0.599087	1	Y
ENSG00000188305	PEAK3	N			N			N			N			Y	4.46204	0.00375523	N			N			N			N			N			Y
ENSG00000160447	PKN3	N	-0.0604463	1	N	0.51067	1	N	-0.3186	1	N	-0.93318	0.769836	Y	-2.13817	0.00272635	N	-0.571446	1	N	-0.573649	1	N	-0.234476	1	N	-1.61992	0.053957	N	-0.376333	1	Y
ENSG00000171606		N	0.357659	1	N	-0.274424	1	N	-0.133457	1	N	0.0452732	1	Y	-2.33975	0.00121454	N	-0.742285	1	N	-0.213256	1	N	-0.7823	0.999033	N	-1.24298	0.309387	N	-0.615086	1	Y
ENSG00000100749	VRK1	N	-0.0160156	1	N	-0.290844	1	N	-1.25769	0.1427	N	-1.09011	0.430146	Y	-1.77974	0.00741339	N	-0.982367	0.66566	N	-0.750496	1	N	-0.564126	1	N	-1.12178	0.412988	N	-1.47634	0.0239845	Y
ENSG00000013288	MAN2B2	N	0.0179395	1	N	0.161954	1	N	0.36111	1	N	1.7287	0.0356573	Y	2.50336	0.00475149	N	1.06195	0.530008	N	0.891828	0.774244	N	0.447485	1	N	0.76127	0.903269	N	1.44292	0.116544	Y
ENSG00000115507	OTX1	N	1.11536	0.77388	N	-0.225673	1	N			N	-2.93135	0.109865	Y	-6.57444	0.00170559	N	-0.865519	0.94481	N	-0.696169	1	N	-2.7394	0.108111	N	-0.93983	0.927495	N	-0.899414	0.850743	Y
ENSG00000144837	PLA1A	N			N			N			N			Y	9.65691	0.0023797	N			N			N			N			N			Y
ENSG00000109851		N			N			N			N			Y	-8.99641	0.00494003	N			N			N			N			N			Y
ENSG00000161618	ALDH16A1	N	-1.03637	0.507043	N	-1.3109	0.060296	N	-0.0953194	1	N	-0.741553	1	Y	-2.82604	1.08079e-06	N	0.24858	1	N	-0.425439	1	N	-0.706911	1	N	-0.399235	1	N	-1.04127	0.472461	Y
ENSG00000180198	RCC1	N	-0.0906828	1	N	-0.0932616	1	N	-0.412897	1	N	-0.592225	1	Y	-1.81395	0.00692019	N	-0.496832	1	N	-0.898491	0.844633	N	-0.146803	1	N	-1.07542	0.494145	N	-0.881657	0.838213	Y
ENSG00000132000	PODNL1	N			N	2.34622	0.0348671	N	1.74481	0.172334	N	2.51903	0.0293166	Y	4.42142	0.00483975	N	0.356107	1	N			N			N			N	-1.06496	0.576615	Y
ENSG00000173040	EVC2	N	0.46478	1	N	1.49991	0.160189	N	1.92309	0.039708	N	0.969184	0.678372	Y	4.64164	0.000362819	N			N	0.315711	1	N	-0.936704	0.678985	N	0.307681	1	N			Y
ENSG00000147874	HAUS6	N	-0.226155	1	N	0.424564	1	N	-0.487888	1	N	0.292961	1	Y	-1.88818	0.0010462	N	0.0924259	1	N	-0.304761	1	N	0.124578	1	N	0.0568995	1	N	-0.114111	1	Y
ENSG00000175155	YPEL2	N	1.14481	0.466873	N	0.522144	1	N	0.776437	0.828378	N	1.35339	0.308256	Y	3.21517	0.00746113	N	0.9482	0.690336	N	0.158864	1	N	1.44107	0.219341	N	2.6066	0.0289395	N	1.36969	0.260403	Y
ENSG00000091651	ORC6	N	-0.0276977	1	N	-1.01885	0.544369	N	-0.873838	0.856452	N	-1.00438	0.628194	Y	-2.13919	0.000963734	N	-1.12145	0.365789	N	-1.31302	0.111653	N	-1.47734	0.0315678	N	-1.43781	0.094469	N	-1.10447	0.368842	Y
ENSG00000116044	NFE2L2	N	0.970215	0.66007	N	1.21346	0.247442	N	0.646927	1	N	0.959092	0.716307	Y	2.0916	0.00691013	N	0.976177	0.668736	N	0.933572	0.733485	N	1.13053	0.37199	N	0.972407	0.666663	N	1.57294	0.030431	Y
ENSG00000136560	TANK	N	0.43789	1	N	1.03031	0.514362	N	0.476316	1	N	0.712377	1	Y	2.70192	5.36572e-05	N	0.759201	1	N	1.12894	0.329106	N	0.715249	1	N	0.812913	0.944151	N	1.45877	0.0285549	Y
ENSG00000205937	RNPS1	N	-0.0978915	1	N	-0.326956	1	N	0.329937	1	N	-0.418996	1	Y	-1.97129	0.000234474	N	-0.524681	1	N	-0.589399	1	N	-0.218601	1	N	-0.755936	1	N	-0.80586	1	Y
ENSG00000138080	EMILIN1	N	-3.1824	0.0235172	N	1.00939	0.722192	N	2.61909	0.0646222	N	1.60462	0.373598	Y	5.64486	0.00739328	N	-1.25582	0.576687	N	0.329289	1	N	-2.95796	0.0378187	N	-0.481043	1	N	-3.66	0.0127249	Y
ENSG00000198830	HMGN2	N	0.260722	1	N	-0.713909	1	N	-0.0202017	1	N	-0.376708	1	Y	-1.92915	0.000219183	N	-0.347404	1	N	-0.537916	1	N	-1.02895	0.50471	N	-0.791814	1	N	-0.610531	1	Y
ENSG00000248550	OTX2-AS1	N			N			N			N			Y	-6.85469	0.00504253	N			N			N			N			N			Y
ENSG00000165304	MELK	N	0.523887	1	N	0.307521	1	N	0.056283	1	N	-0.401987	1	Y	-1.76319	0.00373308	N	-0.139301	1	N	0.0805848	1	N	-0.555609	1	N	-0.991501	0.644047	N	-0.184347	1	Y
ENSG00000161298	ZNF382	N	1.52381	0.0538538	N	-0.101469	1	N	0.305575	1	N	0.775738	1	Y	2.392	0.00259808	N	-0.577552	1	N	0.247301	1	N	1.39113	0.11272	N	0.535705	1	N	0.51185	1	Y
ENSG00000241644	INMT	N			N			N			N			Y	10.0197	0.00526128	N			N			N			N			N			Y
ENSG00000104154	SLC30A4	N	0.296879	1	N	-0.482382	1	N	0.667161	1	N	-0.708423	1	Y	2.21563	0.00186218	N	0.6174	1	N	0.990686	0.625852	N	-0.676052	1	N	0.162989	1	N	-0.72924	1	Y
ENSG00000169255	B3GALNT1	N	1.32446	0.324759	N	2.38444	0.0118249	N	1.46226	0.228639	N	2.51087	0.0109742	Y	4.20797	0.00191027	N	1.7471	0.109859	N	2.00293	0.0466845	N	0.917115	0.706301	N	1.26256	0.482966	N	2.31134	0.0151695	Y
ENSG00000221866	PLXNA4	N	0.540177	1	N	2.75433	0.0344364	N	0.496758	1	N	3.26604	0.0176382	Y	5.62826	0.00500691	N	2.41897	0.0755203	N	1.90249	0.189286	N	3.00877	0.0231167	N	2.86757	0.120971	N	-0.243889	1	Y
ENSG00000137745	MMP13	N			N			N			N			Y	15.3895	0.00426711	N			N			N			N			N			Y
ENSG00000197245	FAM110D	N			N			N			N	-2.56574	0.025886	Y	-4.34692	0.00122855	N			N	-1.29473	0.398588	N			N			N			Y
ENSG00000260455	NBAT1	N			N			N			Y	6.26873	0.000921641	N			N			N			Y	5.47488	0.00207571	N			N			Y
ENSG00000156103	MMP16	N	0.200371	1	N	1.37638	0.227893	N	1.54781	0.137872	Y	2.87684	0.00106267	N	2.67148	0.0139025	N	1.62663	0.112292	N	0.806186	0.842794	Y	3.08995	0.000382208	N	1.8239	0.124478	N	1.76567	0.0599332	Y
ENSG00000006756	ARSD	N	0.144116	1	N	0.283232	1	N	1.11186	0.430197	Y	2.55409	0.000427003	N	2.1786	0.0144642	N	-0.282013	1	N	0.943201	1	Y	-7.77153	1.8464e-09	N	1.81746	0.0584916	N	1.02333	0.547622	N
ENSG00000142611	PRDM16	N	1.11235	0.757505	N	-2.74285	0.104457	N			Y	-6.37912	0.00149019	N	-2.26862	0.290757	N	-3.52708	0.0402447	N	-1.24603	0.674165	Y	-5.19949	0.0041696	N	1.65919	0.650443	N	-0.97128	0.810647	Y
ENSG00000276564		N			N			N			Y	2.99047	0.00128622	N			N	2.03891	0.0322875	N	1.25473	0.361675	Y	2.72968	0.0022933	N	2.17337	0.0734594	N	1.01206	0.574405	Y
ENSG00000134574	DDB2	N	-0.775009	1	N	1.12521	0.317754	N	-0.948671	0.7026	Y	-2.34737	2.33799e-05	N	0.935533	0.69422	N	1.12079	0.354543	N	1.1476	0.296267	Y	2.75644	8.93023e-07	N	0.945371	0.725217	N	0.759529	1	N
ENSG00000224597	SVIL-AS1	N	-0.859323	1	N	1.67017	0.0312492	N	-1.10416	1	Y	-10.5791	2.29531e-10	N	0.00430336	1	N	-1.32641	0.201306	N	-0.955131	0.948223	Y	-10.1588	1.58329e-10	N	-0.48438	1	N	-0.741172	1	Y
ENSG00000228451	SDAD1P1	N			N			N			Y	3.47051	0.00104199	N			N			N	1.97988	0.0556277	Y	3.12846	0.00132099	N			N			Y
ENSG00000116675	DNAJC6	N	1.17121	0.404802	N	0.743166	0.917614	N	1.47102	0.154136	Y	2.87298	0.000542418	N	1.14284	0.470073	N	1.13285	0.46333	N	1.52141	0.131071	Y	3.0907	0.000179044	N	1.73357	0.129177	N	1.26603	0.295518	Y
ENSG00000272068		N			N			N			Y	3.77691	0.00486499	N			N			N			Y	3.87907	0.00155583	N			N			Y
ENSG00000165061	ZMAT4	N	0.754723	0.881215	N	-2.49909	0.0255663	N	-1.75856	0.164357	Y	-5.64298	6.37729e-05	N	1.60122	0.355805	N	1.11412	0.573633	N	-1.93107	0.111002	Y	-3.32255	0.00396903	N	0.821124	0.883937	N	-0.601448	0.965669	Y
ENSG00000130675	MNX1	N			N			N			Y	5.39318	0.00472851	N			N			N			Y	5.1325	0.00898156	N			N			Y
ENSG00000026103	FAS	N	-0.768219	0.88314	N	0.833482	0.79282	N	0.592446	1	Y	-2.79576	0.00175881	N	1.02549	0.591466	N	-1.32653	0.297126	N	0.0980347	1	Y	-3.47091	0.000165901	N	-0.525628	1	N	-1.08017	0.500769	Y
ENSG00000165792	METTL17	N	-0.51085	1	N	-0.990202	0.618283	N	-1.46029	0.0103659	Y	-1.68771	0.00100899	N	-1.3561	0.0678252	N	-0.469786	1	N	-0.670667	1	Y	-1.48072	0.00781158	N	-0.312715	1	N	-0.313181	1	Y
ENSG00000133872	SARAF	N	0.656915	1	N	1.01445	0.564645	N	0.560483	1	Y	2.25876	0.00105631	N	1.60234	0.0926671	N	1.56784	0.0548622	N	1.5704	0.05061	Y	2.09076	0.00214765	N	1.47642	0.160117	N	1.7082	0.021009	Y
ENSG00000074047	GLI2	N	-0.608665	1	N	-0.677561	1	N	-1.46094	0.109455	Y	-2.2276	0.00235155	N	-1.96658	0.0215328	N	-1.49552	0.0992267	N	-1.54322	0.0745874	Y	-3.20191	1.71469e-05	N	-1.1495	0.455501	N	-1.65015	0.0399426	Y
ENSG00000253457	SMIM18	N			N			N			Y	4.73523	0.00154273	N			N			N			Y	5.09625	0.000908724	N			N			Y
ENSG00000198771	RCSD1	N			N			N			Y	-4.75496	0.00724496	N			N	-2.38348	0.132847	N			Y	-6.36142	0.00177355	N			N			Y
ENSG00000280414		N			N			N			Y	8.74359	0.000100012	N			N			N			Y	9.0498	3.07343e-05	N			N			Y
ENSG00000277778	PGM5P2	N			N			N			Y	4.7178	0.00738257	N	5.52619	0.0176086	N	3.60503	0.0246638	N			Y	4.22261	0.00601029	N			N			Y
ENSG00000107159	CA9	N			N			N			Y	7.2686	0.000216947	N			N			N			Y	5.31682	0.000472703	N			N			Y
ENSG00000174521		N			N			N	2.66573	0.0725695	Y	4.44685	0.00388569	N			N			N			Y	4.8844	0.00157664	N			N			Y
ENSG00000111846	GCNT2	N	1.74269	0.154908	N	1.98562	0.0780409	N	-0.746477	0.851146	Y	3.33595	0.0037387	N	1.18488	0.569761	N	2.43656	0.0281846	N	1.69246	0.175447	Y	3.02623	0.00568494	N	3.24801	0.0291592	N	2.03615	0.0711331	Y
ENSG00000122986	HVCN1	N	2.13736	0.0596684	N	0.423073	1	N	2.53976	0.018209	Y	3.06012	0.00521679	N	3.46746	0.0135372	N	1.74051	0.149097	N	1.41311	0.309732	Y	2.74992	0.00848933	N	2.64362	0.0637242	N	0.935404	0.670501	Y
ENSG00000167037	SGSM1	N	1.63496	0.339704	N			N	1.44447	0.413539	Y	4.44876	0.00438383	N			N	2.52462	0.0829677	N	2.81564	0.0402267	Y	4.82137	0.00122122	N			Y	5.02526	0.000746148	Y
ENSG00000114405	C3orf14	N	0.207218	1	N	-0.189618	1	N	0.231233	1	Y	-2.09686	0.00318466	N	-0.537424	1	N	-1.13026	0.419004	N	-1.18272	0.335465	Y	-2.26717	0.000880878	N	0.773309	0.905628	Y	-3.25221	6.53659e-06	Y
ENSG00000241472	PTPRG-AS1	N	-0.129221	1	N	-0.674772	0.983355	N	-0.64754	0.983785	Y	-2.99946	0.000540289	N	-1.08817	0.513335	N	-1.42327	0.204941	N	-0.920055	0.70771	Y	-2.57561	0.00201008	N	0.280718	1	Y	-3.36534	0.000116706	Y
ENSG00000248587	GDNF-AS1	N			N	-3.23862	0.0107934	N			Y	-4.02427	0.00255642	N			N	-1.18947	0.541394	N	-2.64338	0.0318341	Y	-5.23103	0.000467036	N			Y	-4.38807	0.00103098	Y
ENSG00000146122	DAAM2	Y	-7.75799	7.87136e-06	Y	-6.84813	2.53533e-05	Y	-3.86687	0.0023112	Y	-6.05242	7.05065e-05	N	-0.135945	1	Y	-4.36599	0.000953605	N	-3.06365	0.0121624	Y	-5.47446	0.000127507	Y	-7.22039	5.82219e-05	N	-0.400089	1	Y
ENSG00000183454	GRIN2A	Y	-9.25231	8.84723e-06	Y	-9.77217	1.82121e-05	Y	-7.57055	3.34016e-05	Y	-4.55974	0.00233867	N	0.667369	0.978515	Y	-8.62665	3.14097e-05	Y	-3.64893	0.00748316	N	-1.73982	0.244775	N	0.358961	1	N	-2.55135	0.0533871	Y
ENSG00000107957	SH3PXD2A	Y	-3.0673	0.000607496	N	0.45948	1	N	-1.52639	0.159237	N	-1.87901	0.0569213	N	1.15942	0.487015	Y	-3.13191	0.000616786	Y	-4.39825	1.70903e-05	N	-1.28816	0.3176	N	-1.81439	0.114877	Y	-2.97868	0.000805889	Y
ENSG00000117280	RAB29	Y	2.40821	0.00196473	N	1.45812	0.140686	N	1.25977	0.294222	N	1.98245	0.0189219	N	0.979074	0.616744	Y	2.81405	0.000384673	Y	2.29217	0.00341074	N	1.28935	0.268824	N	1.22586	0.419675	Y	3.29813	4.83894e-05	Y
ENSG00000278254		Y	8.83602	0.00514769	N			N			N			N			Y	10.372	0.00119359	Y	9.3382	0.00250544	N			N			Y	11.5887	0.000415339	Y
ENSG00000130590	SAMD10	Y	2.62072	0.00309415	N	0.810834	0.814954	N	1.94293	0.0401916	N	1.30939	0.334511	N	1.94501	0.101541	Y	2.68817	0.00255842	Y	2.55855	0.00356148	N	2.23725	0.0122934	N	1.6178	0.219115	Y	2.44984	0.00498219	Y
ENSG00000114529	C3orf52	Y	-4.24811	0.00199706	N	-0.0211536	1	N	-2.3273	0.0783787	N	-1.8795	0.203784	N	-0.891612	0.788008	Y	-3.49867	0.00897805	Y	-5.62114	0.000345837	N	-1.26367	0.499375	N	-3.02412	0.0466206	Y	-4.00248	0.00319385	Y
ENSG00000112294	ALDH5A1	Y	3.75461	0.000552522	N	0.053617	1	N	1.8491	0.0976277	N	1.1699	0.511005	N	0.627338	0.945168	Y	2.76278	0.00743668	Y	3.02384	0.00329971	N	1.81956	0.104032	N	3.33215	0.0169247	Y	3.34178	0.0013781	Y
ENSG00000247193		Y	9.46401	0.00284782	N			N			N			N			Y	9.70625	0.00186379	Y	9.68648	0.00179473	N			N			Y	10.8248	0.000633454	Y
ENSG00000111981	ULBP1	Y	-5.45675	8.15022e-05	N	-2.16905	0.0390671	N	1.49902	0.243719	N	-0.393191	1	N	1.22451	0.516275	Y	-4.58122	0.000154598	Y	-7.91895	3.39062e-06	N	0.706623	1	N	-2.32845	0.0670097	Y	-3.18617	0.00254596	Y
ENSG00000225484	NUTM2B-AS1	Y	-2.18245	0.000421208	N	-0.464133	1	N	-1.55076	0.0347171	N	-1.63041	0.0248861	N	-1.06547	0.492772	Y	-1.83019	0.00544677	Y	-1.98897	0.00155737	N	-1.10556	0.408059	N	-1.62771	0.0531864	Y	-1.77977	0.00644441	Y
ENSG00000260918		Y	10.7886	0.000121554	N			N	2.97992	0.131161	N			N	5.96212	0.033683	Y	10.1069	0.000226111	Y	5.54173	0.00799627	N			N			N			Y
ENSG00000203880	PCMTD2	Y	1.80184	0.00428443	N	0.367316	1	N	0.936655	0.709738	N	0.751055	1	N	1.57516	0.060736	Y	2.42619	5.37132e-05	Y	2.06188	0.00061584	N	1.63384	0.0148741	N	1.77258	0.0252178	N	0.94794	0.68097	Y
ENSG00000101347	SAMHD1	Y	2.39401	0.000383635	N	1.8099	0.0113597	N	1.13984	0.37889	N	1.57166	0.0606247	N	1.16841	0.393452	Y	2.20445	0.00131182	Y	2.01399	0.00356554	N	0.957256	0.673975	N	1.93685	0.0272958	N	1.36051	0.144656	Y
ENSG00000153551	CMTM7	Y	-8.96212	3.42146e-05	N	-0.465861	1	N	-1.87031	0.233154	N	-2.19547	0.157972	N	0.403921	1	Y	-5.7484	0.000735089	Y	-4.51482	0.00300645	N	-1.24746	0.566729	N	-0.409143	1	N	-1.52379	0.388725	Y
ENSG00000179630	LACC1	Y	-4.71283	0.000273629	N	-2.80982	0.0155507	N	-2.31269	0.0454904	N	-0.532288	1	N	1.3553	0.49506	Y	-3.28464	0.0063498	Y	-3.37608	0.00580357	N	-2.12648	0.0743575	N	-2.53001	0.0603403	N	-0.949164	0.677884	Y
ENSG00000064666	CNN2	Y	-4.12094	0.0035455	N	-1.73708	0.255468	N	-1.4047	0.431179	N	-2.18923	0.140034	N	-0.293547	1	Y	-4.03542	0.00460809	Y	-4.14489	0.00340021	N	-3.14029	0.0219776	N	-3.31486	0.0376626	N	-3.46031	0.0111108	Y
ENSG00000082996	RNF13	N	1.06067	0.471879	N	0.797177	1	N	1.41432	0.0506557	Y	2.24258	7.20424e-05	N	1.71326	0.0188238	N	1.58264	0.0141319	Y	1.72567	0.00376582	Y	1.87562	0.00102866	N	0.894521	0.807996	Y	2.00042	0.000325979	Y
ENSG00000168994	PXDC1	N	1.33022	0.275021	N	1.7702	0.0575054	N	1.57633	0.125621	Y	3.6673	8.70396e-05	N	2.3093	0.0330203	N	2.06118	0.0212271	Y	3.25913	0.000236596	Y	2.24024	0.00927388	N	0.350109	1	Y	2.88217	0.000690532	Y
ENSG00000107796	ACTA2	N	-3.37626	0.0121821	N	-1.81252	0.213001	N	-2.93444	0.0297983	Y	-6.0296	0.000202392	N	1.33533	0.606826	N	-2.73997	0.0447677	Y	-4.7284	0.00105159	Y	-6.36852	9.48646e-05	N	-3.16179	0.0435989	Y	-4.64403	0.00108189	Y
ENSG00000160321		N			N			N			Y	-7.33517	0.000912234	N			N			Y	-7.40755	0.00111157	Y	-6.09624	0.00300629	N			N			Y
ENSG00000146858	ZC3HAV1L	N	-1.55782	0.286164	N	1.07338	0.599952	N	-1.05821	0.606386	Y	-5.05329	0.000492382	N	1.07332	0.702595	N	-1.87133	0.162246	Y	-7.89163	4.67226e-05	Y	-5.31999	0.000214528	N	-3.31512	0.019887	N	-0.574694	0.990907	Y
ENSG00000259146		N			N			N			Y	5.05055	0.000916239	N	2.04417	0.272855	N	2.79516	0.0337074	Y	4.10865	0.00282329	Y	3.89928	0.00369924	N			N	3.24059	0.0132418	Y
ENSG00000204389	HSPA1A	N	2.03704	0.0198252	N	2.08914	0.0150117	N	1.97553	0.0265702	Y	-2.34123	0.00788511	N	1.78569	0.119997	N	1.48616	0.173765	Y	-2.69946	0.00152381	Y	-4.29342	1.51208e-05	N	0.439256	1	N	0.78048	0.831076	Y
ENSG00000248746	ACTN3	N			N			N			Y	-8.55275	0.00313719	N			N			Y	-7.66759	0.00620182	Y	-6.37917	0.00990868	N			N			Y
ENSG00000283183		N			N			N			Y	7.35794	0.000847149	N			N			Y	5.07565	0.00328615	Y	5.91265	0.00203724	N			N			Y
ENSG00000170624	SGCD	Y	-5.37258	0.00581481	Y	-7.30234	0.000842251	N	3.00023	0.0589402	N	-1.42547	0.568753	N	3.11802	0.152919	N	-1.49555	0.512078	Y	-9.21536	0.00135256	Y	-4.65799	0.00682817	N	-3.84523	0.06664	N	-4.56842	0.0121471	Y
ENSG00000170801	HTRA3	Y	-7.2329	0.000254362	Y	-10.0575	0.00045336	N	-2.95145	0.0586966	N	-3.34757	0.0520505	N	0.567671	1	N	-2.14891	0.213188	Y	-5.64634	0.00263402	Y	-5.85456	0.00233925	N	-3.52693	0.0573218	N			Y
ENSG00000153071	DAB2	Y	-12.9629	8.66011e-05	Y	-7.61462	0.00108539	N	0.174956	1	N	-3.03785	0.118394	N	0.474718	1	N	-4.42099	0.0198917	Y	-12.8181	0.000693126	Y	-9.86476	0.000289908	N	-2.65114	0.254326	N	-3.38991	0.0652224	Y
ENSG00000185112	FAM43A	Y	-11.4326	1.67974e-05	Y	3.7384	0.00403734	N	0.427459	1	N	1.27413	0.532364	N	-3.89165	0.0137592	N	-0.335654	1	Y	-7.44747	0.000204444	Y	-6.48093	0.000191836	N	-3.18698	0.0447689	N	1.66399	0.258324	N
ENSG00000088836	SLC4A11	Y	3.56873	0.00184137	Y	3.10434	0.00490489	N	1.61241	0.215045	N	2.43203	0.035339	N	3.04908	0.0371419	N	2.8826	0.0101839	Y	2.97246	0.00733296	Y	3.14847	0.00466642	N	0.936862	0.795275	N	2.0552	0.0710325	Y
ENSG00000169126	ARMC4	Y	-8.77191	0.00114281	Y	-11.4753	0.00052971	N			N	-2.84579	0.146489	N	-1.86231	0.490383	N	-4.18725	0.0274058	Y	-5.15401	0.00939445	Y	-8.3532	0.000971386	N	-2.07842	0.434323	Y	-7.52914	0.00200878	Y
ENSG00000170745	KCNS3	Y	-6.33938	0.00215806	Y	-5.37403	0.00274965	N	0.00149368	1	N			N	-3.87963	0.0470745	N	-3.66507	0.0283654	Y	-5.77416	0.00312588	Y	-6.76805	0.00227296	N			Y	-5.16292	0.00686734	Y
ENSG00000197565	COL4A6	Y	-4.95055	0.00211261	Y	-5.51112	0.000862633	N	-3.87345	0.0108105	Y	-4.84548	0.00278236	N	-1.98579	0.299367	Y	-6.51177	0.000312984	N	-1.98008	0.224958	N	-3.82098	0.0107406	N	2.79243	0.190342	N	-2.14308	0.164597	Y
ENSG00000101004	NINL	Y	-3.13498	0.000104279	Y	-5.09037	2.61824e-07	N	-0.665398	0.996796	Y	-3.8396	1.31726e-05	N	-2.26502	0.01188	Y	-3.12994	0.000105122	N	-1.79571	0.033941	N	-1.83022	0.0283043	N	-1.47587	0.212374	N	-1.98186	0.0129873	Y
ENSG00000132975	GPR12	Y	6.42091	0.000924324	Y	4.92219	0.00563449	N			Y	5.16264	0.00441966	N			Y	6.33359	0.000979978	N	3.98512	0.0175855	N			N			Y	8.37948	0.000101661	Y
ENSG00000213949	ITGA1	Y	-6.19999	0.000373247	Y	-5.30843	0.00134606	Y	-4.48658	0.00398144	N	-2.36005	0.142497	N	0.653996	1	N	-3.94488	0.0103053	N	-3.62213	0.016964	Y	-7.90557	8.96429e-05	N	-4.13413	0.0166436	Y	-5.06585	0.00211935	Y
ENSG00000168785	TSPAN5	Y	2.22489	0.00570758	Y	2.20769	0.00566694	Y	2.31184	0.00408412	N	1.7824	0.0510003	N	2.37523	0.017285	N	1.71984	0.0599959	N	1.80096	0.0391433	Y	2.79	0.00047072	N	1.91972	0.0724596	Y	2.34429	0.00303581	Y
ENSG00000003989	SLC7A2	Y	-4.78561	0.0015247	Y	-5.33013	0.000679394	Y	-4.76682	0.00162512	N	-2.02876	0.196586	N	-2.94497	0.0715667	N	-2.3207	0.118285	N	-1.25849	0.554188	Y	-5.61183	0.000471446	N	-0.544497	1	Y	-5.24485	0.00161637	Y
ENSG00000175806	MSRA	Y	2.45609	8.15022e-05	Y	2.12523	0.000637796	Y	2.68555	2.14646e-05	N	1.63816	0.0252043	N	2.00152	0.0101563	N	1.49783	0.0555908	N	1.4467	0.0723906	Y	1.86662	0.00403832	N	0.840253	0.855252	Y	1.92769	0.00238274	Y
ENSG00000107651	SEC23IP	Y	-1.83741	0.000429404	N	-0.06293	1	Y	-1.65119	0.00285831	N	-1.18438	0.223916	N	-1.11022	0.380301	Y	-1.71027	0.00170098	Y	-1.833	0.000456322	N	-1.04947	0.471124	N	-1.58272	0.0203428	N	-1.46176	0.0166261	Y
ENSG00000039560	RAI14	Y	-2.23837	0.000769541	N	-0.513299	1	Y	-1.96941	0.00431704	N	-1.37215	0.153446	N	0.322445	1	Y	-2.72065	5.67137e-05	Y	-2.5954	0.000100107	N	-1.48702	0.0742086	N	-0.902394	0.751968	N	-1.13543	0.3735	Y
ENSG00000114115	RBP1	Y	-5.14262	1.61081e-05	N	0.0583202	1	Y	-3.52338	0.000725171	N	-0.408427	1	N	-1.50425	0.287524	Y	-4.52068	8.40947e-05	Y	-4.40826	7.68708e-05	N	-2.28582	0.0227752	N	-1.16614	0.536779	N	-1.49994	0.215752	Y
ENSG00000171587	DSCAM	Y	4.92018	0.00321274	N	3.61509	0.0111537	Y	5.46024	0.000852918	N	1.79704	0.309451	N	4.75955	0.0208711	Y	3.88969	0.00888795	Y	4.57876	0.00241922	N	3.45001	0.0170579	N	3.96899	0.0483087	N	3.49741	0.0137391	Y
ENSG00000137033	IL33	Y	5.93923	0.00676055	N			Y	10.3442	0.000288166	N	7.06452	0.0121432	N	10.6147	0.0190218	Y	11.6792	0.000748257	Y	12.3043	0.000441274	N			N			N	4.99885	0.0102236	Y
ENSG00000054793	ATP9A	Y	3.12467	0.000119775	N	1.47975	0.132043	Y	3.08378	0.00014886	N	1.74767	0.0558932	N	2.22972	0.0244815	Y	2.9929	0.000216614	Y	2.43349	0.00192994	N	2.07698	0.0102675	N	2.37168	0.0182517	N	1.77575	0.0386898	Y
ENSG00000165732	DDX21	Y	-2.28139	0.000802345	N	-0.285401	1	Y	-2.34036	0.000616629	N	-1.72775	0.0267503	N	-1.64446	0.070899	Y	-2.11352	0.0024262	Y	-1.91012	0.00723513	N	-1.16617	0.349602	N	-1.76088	0.0478829	Y	-1.94951	0.00522281	Y
ENSG00000072310	SREBF1	Y	1.95682	0.00427092	N	1.41848	0.100256	Y	2.21516	0.000909998	N	-0.240812	1	N	1.418	0.173055	Y	2.55779	0.000134069	Y	1.87332	0.00717198	N	1.66514	0.025725	N	1.0213	0.598243	Y	3.17715	4.96786e-06	Y
ENSG00000100350	FOXRED2	Y	1.6484	0.00289011	N	1.50298	0.01131	Y	1.84442	0.00045297	N	0.59054	1	N	0.866617	0.83656	Y	1.6421	0.00346139	Y	1.73088	0.00126237	N	0.796541	1	N	0.161655	1	Y	1.56868	0.00577404	Y
ENSG00000204682	CASC10	Y	-2.32859	0.00826798	N	1.00443	0.59098	Y	-2.45882	0.00508214	N	-0.682289	0.996856	N	-1.86489	0.0900098	Y	-2.96013	0.000971445	Y	-2.73367	0.00174967	N	-1.86131	0.048372	N	-1.74469	0.135806	Y	-2.68745	0.00186943	Y
ENSG00000106799	TGFBR1	Y	-1.88946	0.000291328	N	-0.55454	1	Y	-2.2103	1.67696e-05	N	-0.32771	1	N	-0.271369	1	Y	-1.66996	0.00273574	Y	-2.23356	1.38441e-05	N	-0.956824	0.718735	N	-1.33998	0.11702	Y	-2.39069	3.07719e-06	Y
ENSG00000108381	ASPA	Y	4.53961	0.00368283	N			Y	5.45988	0.00169179	N			N	4.30188	0.0460903	Y	4.90999	0.00216128	Y	5.27306	0.00159105	N			N			Y	7.96624	5.17746e-05	Y
ENSG00000156968	MPV17L	Y	4.15935	0.0013333	N	1.05006	0.623767	Y	6.17941	4.05439e-05	N	1.9971	0.148095	N	3.32649	0.0405831	Y	3.65794	0.00355583	Y	3.17377	0.00908994	N	1.89817	0.144119	N	3.38566	0.0414834	Y	3.31313	0.00620754	Y
ENSG00000078967	UBE2D4	Y	2.51456	0.000940707	N	1.8264	0.0245957	Y	2.09565	0.00750242	N	1.68212	0.0631568	N	1.68858	0.109308	Y	2.18277	0.00512867	Y	2.17295	0.00481919	N	0.742694	0.955251	N	2.05724	0.0376594	Y	2.17014	0.00441268	Y
ENSG00000134769	DTNA	Y	2.85231	0.00790548	N	2.35031	0.0276253	Y	3.47149	0.00191845	N	2.4204	0.0304677	N	2.05247	0.16182	Y	2.8547	0.00865415	Y	3.93267	0.000578129	N	2.23159	0.0407461	N	0.850023	0.85133	Y	3.20749	0.00303581	Y
ENSG00000184908	CLCNKB	N			Y	-6.87382	0.000349005	N			N			N			Y	-5.02339	0.00184409	Y	-4.00031	0.00598947	Y	-3.75012	0.00841707	N			N	-2.1895	0.110416	Y
ENSG00000232098		N	1.17539	0.287577	Y	1.72871	0.00631054	N	1.65434	0.0123496	N	1.10815	0.42313	N	0.734684	0.954719	Y	2.11203	0.000430774	Y	1.85487	0.00250856	Y	2.2551	0.00012825	N	1.7219	0.0310564	N	0.727839	1	Y
ENSG00000126391	FRMD8	N	0.463873	1	Y	1.73463	0.000891133	N	0.580311	1	N	1.36343	0.0504667	N	1.03073	0.521945	Y	1.90753	0.000201201	Y	1.62992	0.00279828	Y	2.09118	2.89226e-05	N	0.547261	1	N	1.23938	0.12103	Y
ENSG00000221968	FADS3	N	-0.296906	1	Y	2.03267	0.00494872	N	-0.127385	1	N	0.815651	0.913294	N	1.25621	0.327227	Y	1.97246	0.00828865	Y	1.93842	0.0090194	Y	2.25752	0.00149923	N	1.27929	0.333244	N	1.06565	0.487566	Y
ENSG00000179627		N	1.09369	0.529346	Y	2.57268	0.00667906	N	1.38521	0.27615	N	1.69344	0.139168	N	2.59912	0.0364074	Y	2.74327	0.00467089	Y	2.95871	0.00215526	Y	2.62256	0.00605777	N	1.55944	0.297876	N	2.36806	0.0134906	Y
ENSG00000169418	NPR1	N			Y	4.85926	0.00597796	N	2.60357	0.138648	N			N	3.53739	0.144511	Y	5.91401	0.00183495	Y	6.29604	0.000977012	Y	5.4253	0.00246816	N			N			Y
ENSG00000133124	IRS4	N			Y	-9.91295	0.00311637	N			N			N	-6.06685	0.0103394	Y	-10.2732	0.00246084	Y	-9.60906	0.00365517	Y	-10.0072	0.00257481	N			Y	-11.2923	0.00105395	Y
ENSG00000008394	MGST1	N	-3.85769	0.0324573	Y	-6.11455	0.00227069	N	-0.81831	0.947728	N	-4.83871	0.0120838	N	-3.12142	0.13319	Y	-5.76108	0.00387076	Y	-7.42063	0.000812006	Y	-9.13775	0.000250903	N	-3.67619	0.077517	Y	-7.9622	0.000532758	Y
ENSG00000163568	AIM2	N			Y	-6.87032	0.0015172	N			N	-0.419107	1	N	-3.67166	0.0687852	Y	-6.49915	0.00516577	Y	-7.67975	0.00114284	Y	-8.83332	0.0020622	N			Y	-8.97813	0.00200289	Y
ENSG00000172572	PDE3A	N	-1.57293	0.613972	Y	-8.29	0.00148637	N			N	-4.43768	0.0326874	N	-2.60352	0.288019	Y	-6.23406	0.00522992	Y	-12.7406	0.000832016	Y	-10.5397	0.000603911	N	-1.03558	0.940299	Y	-14.4177	0.000260262	Y
ENSG00000179750	APOBEC3B	N	2.2203	0.071778	Y	4.75778	0.000421366	N	3.09437	0.0118305	N	2.48815	0.0527384	N	4.24053	0.0135372	Y	3.67924	0.00371014	Y	4.51291	0.000765526	Y	3.54309	0.0041696	N	1.59221	0.438893	Y	5.03925	0.00029085	Y
ENSG00000223703		N			Y	9.11876	1.28111e-05	N			N			N			Y	6.11398	3.13748e-05	Y	7.50925	1.02106e-05	Y	8.80888	1.43772e-05	N			Y	6.13011	3.41092e-05	Y
ENSG00000186472	PCLO	N	-0.32953	1	Y	-7.84595	0.000201305	N	-2.95507	0.0615458	N	1.18539	0.690104	N	-3.26703	0.0664513	Y	-4.53757	0.0061266	Y	-4.69681	0.00495444	Y	-7.54997	0.000292867	N	-0.24948	1	Y	-6.04502	0.000820667	Y
ENSG00000134533	RERG	N			Y	-10.2276	0.000276649	N	1.44732	0.45567	N	-2.42092	0.152712	N	2.53301	0.232081	Y	-4.7005	0.00687895	Y	-9.1325	0.000842933	Y	-5.52121	0.00513509	N			Y	-5.77597	0.00152534	Y
ENSG00000189184	PCDH18	N	-1.26703	0.385239	Y	-4.3055	9.17845e-05	N	0.069097	1	N	-2.51098	0.0144754	N	0.0239959	1	Y	-3.96172	0.000270068	Y	-2.55091	0.00988879	Y	-7.50502	6.69893e-07	N	-0.72672	0.881848	Y	-3.58729	0.000556245	Y
ENSG00000112280	COL9A1	N	1.32819	0.63303	Y	-5.98584	0.00168704	N	1.21138	0.670698	N	-1.62865	0.48915	N	-4.68173	0.0158603	Y	-6.38177	0.00136484	Y	-6.35071	0.00115861	Y	-4.58055	0.00838115	N	-4.94287	0.0217363	Y	-4.62889	0.00728972	Y
ENSG00000138434	ITPRID2	N	1.42682	0.114553	Y	2.04245	0.0032262	N	1.83619	0.0123177	N	1.46082	0.111026	N	1.76968	0.0516575	Y	2.4108	0.000477613	Y	2.74105	7.21865e-05	Y	2.01742	0.00394507	N	1.70748	0.0721872	Y	2.98486	1.92918e-05	Y
ENSG00000144057	ST6GAL2	N	0.762532	0.986927	Y	-7.36188	0.000361206	N	-1.93188	0.303523	N	-1.88937	0.348709	N	-1.97894	0.367385	Y	-5.43404	0.0027606	Y	-5.80528	0.00144516	Y	-8.30874	0.000236985	N	-5.0935	0.0158849	Y	-4.38197	0.00822601	Y
ENSG00000278451		N			Y	-4.96878	0.00823965	N			N	-3.67394	0.0429311	N	-4.81144	0.0206545	Y	-6.34143	0.00463855	Y	-6.40575	0.00220769	Y	-6.69359	0.00265786	N			Y	-5.43819	0.0068256	Y
ENSG00000141668	CBLN2	N			Y	-9.11774	0.00393231	N			N			N			Y	-10.0103	0.00194865	Y	-9.59681	0.00236376	Y	-9.73993	0.00205912	N			Y	-8.81084	0.0050465	Y
ENSG00000232453		N			Y	4.31029	0.000271681	Y	3.85886	0.00120348	Y	3.33063	0.00366179	N			N			N			N			Y	5.38895	0.00152102	Y	3.73035	0.000738106	Y
ENSG00000197771	MCMBP	N	-1.17273	0.217208	N	-0.465752	1	N	-1.12846	0.288384	Y	-1.57625	0.00662932	Y	-1.9086	0.00129567	Y	-1.81126	0.000558362	Y	-1.60754	0.00373306	N	-0.819503	1	Y	-1.68003	0.00892799	Y	-1.93946	0.00011773	Y
ENSG00000225217	HSPA7	N			N			N			Y	8.16536	6.48371e-05	Y	10.9561	0.00076735	Y	10.0795	7.22058e-05	Y	9.38146	0.000150191	N			Y	9.36803	0.00283715	Y	11.887	1.13639e-05	Y
ENSG00000119771	KLHL29	Y	-2.58801	0.00024665	Y	-1.90062	0.00989506	Y	-2.40608	0.000677391	Y	-2.00001	0.0077778	N	-0.51256	1	N	-0.752575	1	N	0.733507	1	N	-0.938772	0.699079	Y	-2.34519	0.00445539	N	-0.409885	1	Y
ENSG00000167693	NXN	Y	-3.84331	4.88953e-07	Y	-3.60212	1.20297e-06	Y	-3.68984	1.15389e-06	Y	-2.53739	0.000191326	Y	-2.14765	0.00599225	Y	-4.95346	4.66361e-08	Y	-6.48118	9.71685e-10	Y	-3.42401	2.54344e-06	Y	-3.33763	2.65057e-05	Y	-3.11326	7.40058e-06	Y
ENSG00000177807	KCNJ10	Y	11.0868	3.40231e-05	Y	5.32831	0.00239736	Y	8.26762	0.000235412	Y	9.80807	0.00020979	Y	8.24448	0.00329417	Y	10.7359	3.13748e-05	Y	9.34222	4.20006e-05	Y	11.1039	2.02546e-05	Y	15.6562	0.000634597	Y	10.9981	1.75923e-05	Y
ENSG00000079215	SLC1A3	Y	5.32744	3.61389e-07	Y	3.28564	0.00010278	Y	5.13025	7.59738e-07	Y	3.85439	2.39635e-05	Y	4.11645	0.000333684	Y	4.86872	1.62866e-06	Y	3.38304	8.6537e-05	Y	3.60414	3.96791e-05	Y	4.76678	9.99141e-05	Y	5.36236	3.45552e-07	Y
ENSG00000132329	RAMP1	Y	4.76584	1.04394e-05	Y	5.0766	3.135e-06	Y	5.69863	1.7487e-06	Y	4.36649	5.02249e-05	Y	7.04408	1.73654e-05	Y	7.06323	2.14934e-07	Y	6.7747	1.84013e-07	Y	6.17244	5.73245e-07	Y	6.89798	1.79951e-05	Y	6.10073	4.3646e-07	Y
ENSG00000169635	HIC2	Y	-2.9757	1.13656e-05	Y	-2.98811	9.51882e-06	Y	-3.01502	9.94702e-06	Y	-2.87811	2.35636e-05	Y	-3.90108	2.26995e-06	Y	-2.96878	1.52001e-05	Y	-3.60917	9.14525e-07	Y	-2.84779	2.01102e-05	Y	-2.61903	0.000508062	Y	-2.66477	4.67831e-05	Y
ENSG00000173930	SLCO4C1	Y	-9.89988	0.000121994	Y	-10.265	7.86044e-05	Y	-3.6443	0.00623107	Y	-10.7514	6.67905e-05	Y	-4.18264	0.00686934	Y	-11.0999	4.03287e-05	Y	-10.1422	8.28328e-05	Y	-10.9807	3.58241e-05	Y	-10.636	0.000181377	Y	-7.95816	0.00011154	Y
ENSG00000176978	DPP7	Y	3.26648	2.62354e-06	Y	4.19199	7.0455e-08	Y	4.27918	1.17883e-07	Y	4.0707	1.67294e-07	Y	5.92536	2.21273e-07	Y	4.92398	2.45469e-08	Y	4.81037	1.82856e-08	Y	4.81538	1.07759e-08	Y	3.61417	4.49801e-05	Y	4.9991	1.36163e-08	Y
ENSG00000197956	S100A6	Y	4.07679	0.000156995	Y	7.72934	2.02126e-07	Y	8.92604	1.24315e-07	Y	5.1523	2.03021e-05	Y	6.2951	0.000137392	Y	5.28964	1.55774e-05	Y	2.79389	0.00532071	Y	5.08885	1.66057e-05	Y	3.50976	0.0094721	Y	4.86322	2.43568e-05	Y
ENSG00000087250	MT3	Y	13.7295	5.94368e-05	Y	8.60886	0.000136154	Y	13.4289	7.78393e-05	Y	11.3132	0.000639	Y	11.2525	0.00616958	Y	12.7955	0.000102108	Y	12.1584	3.59032e-05	Y	9.67972	0.00014137	Y	10.5849	0.00214362	Y	10.8464	2.69403e-05	Y
ENSG00000189056	RELN	Y	-10.3643	5.75927e-06	Y	-10.6943	1.27928e-05	Y	-11.7225	3.13056e-06	Y	-9.47897	2.41294e-05	Y	-6.81793	0.00120565	Y	-9.94966	2.94046e-05	Y	-10.7018	1.47787e-05	Y	-11.7675	9.52927e-06	Y	-11.2972	2.35952e-05	Y	-10.1459	4.10854e-05	Y
ENSG00000101230	ISM1	Y	-9.81322	2.18435e-05	Y	-9.85053	1.89809e-05	Y	-4.69645	0.000269616	Y	-5.49414	0.00020979	Y	-4.82734	0.000767745	Y	-7.75582	3.25779e-05	Y	-11.3675	3.32453e-06	Y	-7.67169	2.82426e-05	Y	-4.05885	0.00622589	Y	-9.61475	2.43568e-05	Y
ENSG00000089169	RPH3A	Y	11.5636	2.33574e-08	Y	10.2633	1.67173e-08	Y	9.78404	7.30859e-08	Y	10.6927	2.96289e-08	Y	16.0877	8.49511e-07	Y	15.9218	1.61094e-08	Y	7.36676	1.92236e-06	Y	8.49378	1.16827e-06	Y	12.6849	1.47398e-06	Y	10.4242	7.3546e-08	Y
ENSG00000151025	GPR158	Y	3.28555	0.00166056	Y	6.0613	3.42911e-06	Y	5.55663	1.15089e-05	Y	5.06279	3.06356e-05	Y	6.2828	0.000195493	Y	5.10328	3.37058e-05	Y	4.69158	5.77871e-05	Y	7.02435	8.41555e-07	Y	4.66452	0.0016659	Y	5.32394	1.75923e-05	Y
ENSG00000134245	WNT2B	Y	-8.18914	1.51528e-06	Y	-7.53024	2.88979e-06	Y	-5.19378	9.29422e-05	Y	-6.77701	1.04398e-05	Y	-5.79378	0.000109191	Y	-8.11433	1.87247e-06	Y	-7.90604	2.19034e-06	Y	-7.37852	2.947e-06	Y	-9.19242	2.11781e-06	Y	-7.68386	2.13713e-06	Y
ENSG00000184349	EFNA5	Y	-4.97333	0.000146127	Y	-9.05898	1.99468e-06	Y	-4.3517	0.00053103	Y	-4.50648	0.000490098	Y	-4.86345	0.000671769	Y	-8.66595	2.64463e-06	Y	-5.4649	7.20275e-05	Y	-10.3458	6.1177e-07	Y	-9.13293	5.27658e-06	Y	-5.3114	8.61247e-05	Y
ENSG00000162975	KCNF1	Y	6.90039	5.95103e-05	Y	4.64273	0.000975981	Y	6.56582	0.000110511	Y	4.75645	0.0011009	Y	7.69202	0.00085014	Y	7.20947	3.01149e-05	Y	7.85003	1.41663e-05	Y	6.53796	5.27251e-05	Y	5.62444	0.00558793	Y	3.79689	0.00403753	Y
ENSG00000111110	PPM1H	Y	-5.50042	0.00017892	Y	-5.9911	9.38341e-05	Y	-4.48875	0.00106782	Y	-4.82531	0.000683646	Y	-4.58362	0.00245296	Y	-6.79084	4.15084e-05	Y	-5.93364	0.000115753	Y	-7.60531	1.41794e-05	Y	-6.43102	0.000171735	Y	-5.58249	0.000146781	Y
ENSG00000176165	FOXG1	Y	12.0285	9.6371e-06	Y	8.51676	4.30503e-05	Y	9.61121	3.50928e-05	Y	8.28365	7.41271e-05	Y	6.72982	0.00494859	Y	9.45201	3.01149e-05	Y	9.78932	1.63405e-05	Y	5.83649	0.00058082	Y	9.57095	0.0010648	Y	9.36919	1.75923e-05	Y
ENSG00000135269	TES	Y	-10.5927	3.87427e-05	Y	-10.3572	5.72915e-05	Y	-7.4549	0.00022621	Y	-9.2264	0.000110034	Y	-6.21912	0.00173916	Y	-4.35946	0.00619388	Y	-12.6154	8.67304e-05	Y	-14.0874	2.38115e-05	Y	-9.43297	0.000153081	Y	-9.29875	0.000141922	Y
ENSG00000147588	PMP2	Y	12.75	1.27002e-05	Y	12.5775	1.06653e-05	Y	10.3739	2.44106e-05	Y	11.4922	1.30368e-05	Y	14.4544	0.000199586	Y	14.7402	3.26177e-06	Y	9.43548	4.63386e-05	Y	15.5296	1.84047e-06	Y	16.5722	0.000522329	Y	11.4116	1.03318e-05	Y
ENSG00000254535	PABPC4L	Y	-5.85645	0.000169713	Y	-8.85376	4.44862e-05	Y	-8.91592	9.80163e-06	Y	-5.20426	0.000665733	Y	-10.4828	0.000186921	Y	-7.38298	6.17404e-05	Y	-5.41934	0.000338528	Y	-8.87074	2.40252e-05	Y	-11.7632	6.34535e-05	Y	-11.4979	2.14936e-05	Y
ENSG00000146197		Y	-5.6405	1.04457e-06	Y	-9.59424	9.09564e-09	Y	-5.87458	6.66466e-07	Y	-3.19978	0.00045076	Y	-4.87162	1.62219e-05	Y	-4.05169	3.37058e-05	Y	-5.40077	1.23591e-06	Y	-2.80963	0.00116854	Y	-6.60623	1.23718e-06	Y	-4.80294	4.01415e-06	Y
ENSG00000087494	PTHLH	Y	5.91577	0.000116454	Y	5.88024	9.16569e-05	Y	7.58594	3.73951e-05	Y	7.43114	3.06762e-05	Y	5.84952	0.00368464	Y	5.52321	0.00044435	Y	6.0048	0.000188416	Y	5.13941	0.000322053	Y	7.81455	0.000627962	Y	8.24814	7.03962e-06	Y
ENSG00000153822		Y	5.72689	0.00771873	Y	9.99454	1.22195e-05	Y	8.40506	4.16074e-05	Y	7.48911	4.19069e-05	Y	9.76587	0.00106772	Y	12.9919	2.79224e-06	Y	10.4672	2.90377e-06	Y	10.7594	5.90255e-06	Y	14.9023	0.000190277	Y	15.3041	1.55261e-06	Y
ENSG00000177409	SAMD9L	Y	6.06909	7.26513e-06	Y	4.88745	0.000109255	Y	11.7314	1.21453e-07	Y	6.21148	1.05452e-05	Y	10.4329	1.62219e-05	Y	7.13474	3.27525e-06	Y	10.8512	1.80834e-07	Y	4.18124	0.000442105	Y	6.9103	0.000103665	Y	10.8616	7.90645e-08	Y
ENSG00000138311	ZNF365	Y	6.24858	1.02724e-06	Y	6.37081	1.39776e-07	Y	7.27932	1.3644e-07	Y	6.29921	7.45113e-07	Y	4.86956	0.000195698	Y	4.704	8.64832e-06	Y	5.26307	1.95123e-06	Y	5.45141	1.33564e-06	Y	6.57593	2.17139e-05	Y	4.56895	9.71936e-06	Y
ENSG00000233384		Y	4.50665	0.00159356	Y	7.84278	2.66685e-05	Y	3.9173	0.00475048	Y	5.6026	0.000736802	Y	7.06962	0.00227029	Y	10.498	2.06205e-05	Y	7.27711	0.000126624	Y	7.98365	4.48877e-05	Y	10.411	0.000827696	Y	4.87425	0.00131074	Y
ENSG00000125820	NKX2-2	Y	13.1736	5.84188e-07	Y	7.89183	5.86268e-06	Y	13.3019	6.76574e-07	Y	12.9601	1.04494e-06	Y	8.64283	7.92842e-05	Y	10.3101	1.65827e-06	Y	8.13049	1.97563e-06	Y	9.56178	6.69893e-07	Y	11.1053	0.000198576	Y	7.6663	4.62775e-06	Y
ENSG00000170439	METTL7B	Y	6.20932	0.000152395	Y	8.97392	8.78192e-06	Y	8.20287	2.66441e-05	Y	8.9651	1.52204e-05	Y	8.74046	0.000782237	Y	9.49402	7.43497e-06	Y	10.2013	3.50685e-06	Y	7.22493	4.75124e-05	Y	8.6702	0.000598512	Y	8.67502	1.03318e-05	Y
ENSG00000129675	ARHGEF6	Y	4.5919	1.85453e-05	Y	4.35625	2.80456e-05	Y	5.95115	1.46194e-06	Y	4.06904	8.66468e-05	Y	3.88533	0.0022357	Y	4.29693	4.14632e-05	Y	4.5024	2.21221e-05	Y	2.73593	0.00301837	Y	3.81048	0.00288577	Y	4.26953	3.18429e-05	Y
ENSG00000166450	PRTG	Y	-5.23721	8.36281e-05	Y	-7.00207	4.6314e-06	Y	-7.56081	3.01867e-06	Y	-6.47342	1.44061e-05	Y	-6.24951	5.12784e-05	Y	-5.98566	2.62118e-05	Y	-6.01457	2.00513e-05	Y	-5.56909	3.89049e-05	Y	-4.29162	0.00174846	Y	-6.54827	8.27038e-06	Y
ENSG00000171951	SCG2	Y	8.82818	6.01616e-06	Y	7.48176	1.96561e-05	Y	9.2734	4.29907e-06	Y	8.52572	1.05087e-05	Y	8.42675	0.000492578	Y	7.43934	3.01149e-05	Y	5.14197	0.00049283	Y	8.01094	1.24328e-05	Y	9.79589	0.000214781	Y	7.28171	2.31861e-05	Y
ENSG00000134762	DSC3	Y	-16.37	0.000341583	Y	-12.3198	0.00310139	Y	-9.87395	0.000766105	Y	-8.38132	0.00570441	Y	-11.5211	0.00958417	Y	-9.11825	0.00253162	Y	-12.7796	0.00211812	Y	-12.7367	0.00213334	Y	-14.1755	0.00232659	Y	-11.5224	0.00534003	Y
ENSG00000185842	DNAH14	Y	-7.00948	2.62045e-08	Y	-5.72207	9.36252e-08	Y	-3.7579	1.66349e-05	Y	-7.52714	2.13821e-08	Y	-5.10492	2.26995e-06	Y	-2.82296	0.000389337	Y	-3.36647	5.3581e-05	Y	-3.44539	3.82581e-05	Y	-4.42728	1.65191e-05	Y	-5.02441	4.28976e-07	Y
ENSG00000184005	ST6GALNAC3	Y	-7.66278	1.9225e-08	Y	-8.54863	1.07392e-08	Y	-8.83906	1.37336e-08	Y	-3.70668	5.99026e-05	Y	-5.25752	4.33354e-06	Y	-7.09416	9.08025e-08	Y	-8.92066	1.51741e-08	Y	-9.50918	6.58112e-09	Y	-8.39675	8.35373e-08	Y	-2.56212	0.00183497	Y
ENSG00000146374	RSPO3	Y	-9.035	0.00352812	Y	-13.8794	0.000462804	Y	-9.50797	0.000783813	Y	-11.4298	0.000818998	Y	-9.93695	0.00175416	Y	-14.0832	0.000475095	Y	-14.2174	0.000379484	Y	-14.2169	0.00035949	Y	-12.659	0.00262946	Y	-14.6814	0.000276359	Y
ENSG00000272970		Y	2.81875	0.00124475	Y	2.4449	0.00461676	Y	3.92759	3.91042e-05	Y	3.49334	0.000108444	Y	5.69132	3.31936e-05	Y	3.58907	5.8134e-05	Y	4.58951	3.38743e-06	Y	4.34414	5.89059e-06	Y	3.67755	0.0014473	Y	5.44951	3.45552e-07	Y
ENSG00000128683	GAD1	Y	5.85821	2.26688e-06	Y	4.84104	8.00507e-06	Y	7.53342	2.07588e-07	Y	10.2442	9.12189e-09	Y	3.24677	0.00611893	Y	7.24793	1.20738e-07	Y	4.4642	2.43403e-05	Y	8.25697	1.3041e-08	Y	6.08978	7.0196e-05	Y	5.46076	1.30069e-06	Y
ENSG00000177706	FAM20C	Y	4.60077	0.000196209	Y	5.13118	5.47249e-05	Y	6.84408	4.99688e-06	Y	5.76815	2.88615e-05	Y	5.29922	0.00147786	Y	5.90556	2.27642e-05	Y	3.86028	0.000872108	Y	4.12131	0.000478769	Y	4.847	0.00292163	Y	4.12615	0.00044694	Y
ENSG00000068976	PYGM	Y	-8.68569	1.09859e-06	Y	-6.66737	5.1893e-06	Y	-6.00368	1.60999e-05	Y	-7.59042	2.61181e-06	Y	-7.52456	7.6621e-06	Y	-8.94537	7.0392e-07	Y	-6.12978	1.57639e-05	Y	-8.01411	1.33564e-06	Y	-6.43861	3.79336e-05	Y	-8.88004	4.90685e-07	Y
ENSG00000143786	CNIH3	Y	2.65829	0.00829155	Y	6.76288	1.20297e-06	Y	4.18548	0.000158759	Y	4.54098	9.70446e-05	Y	6.84984	9.3947e-05	Y	6.73429	1.70451e-06	Y	6.03902	3.79149e-06	Y	7.0922	8.41555e-07	Y	7.52737	6.29401e-05	Y	5.28314	1.3839e-05	Y
ENSG00000137642	SORL1	Y	5.07466	5.6266e-06	Y	3.80656	0.00010639	Y	4.44002	2.25273e-05	Y	4.16146	6.09865e-05	Y	3.34312	0.00602564	Y	4.03859	6.9197e-05	Y	2.81572	0.00208049	Y	3.4582	0.000321061	Y	6.21901	6.35373e-05	Y	4.53437	1.49463e-05	Y
ENSG00000121570	DPPA4	Y	-7.62439	0.000860039	Y	-14.0678	7.92582e-05	Y	-11.1269	0.000100336	Y	-14.8721	6.48371e-05	Y	-13.2236	0.000349748	Y	-11.9252	9.68035e-05	Y	-11.1277	9.53014e-05	Y	-13.9077	8.23852e-05	Y	-11.9485	0.00117534	Y	-10.6375	0.000192429	Y
ENSG00000144619	CNTN4	Y	-10.4515	6.49531e-08	Y	-9.15413	8.44508e-08	Y	-7.4612	8.84355e-07	Y	-3.08844	0.00136189	Y	-5.68634	1.61726e-05	Y	-12.8687	9.39301e-08	Y	-8.17259	2.24018e-07	Y	-8.54398	1.03064e-07	Y	-10.0521	1.04066e-07	Y	-8.99095	1.26571e-07	Y
ENSG00000156398	SFXN2	Y	-2.91599	1.30335e-05	Y	-2.83486	1.72998e-05	Y	-4.03702	2.07588e-07	Y	-3.65682	8.88282e-07	Y	-4.4165	3.96792e-07	Y	-3.45557	1.75883e-06	Y	-2.7558	3.007e-05	Y	-2.22292	0.00060323	Y	-2.87209	0.000135486	Y	-3.60288	6.61984e-07	Y
ENSG00000088756	ARHGAP28	Y	-13.2493	2.35001e-06	Y	-14.1722	5.86105e-06	Y	-4.55644	0.00105347	Y	-5.18849	0.000532996	Y	-4.52155	0.00357886	Y	-7.88771	3.30891e-05	Y	-14.1175	6.19965e-06	Y	-5.79379	0.00018796	Y	-7.97871	7.51586e-05	Y	-13.8144	7.90431e-06	Y
ENSG00000136158	SPRY2	Y	3.98325	1.06899e-08	Y	4.00438	9.09564e-09	Y	3.80465	5.43204e-08	Y	3.03905	9.28076e-07	Y	4.39552	4.24816e-07	Y	3.09926	7.94154e-07	Y	3.6357	5.46978e-08	Y	4.49695	1.8464e-09	Y	4.97764	9.32518e-08	Y	3.50957	1.03304e-07	Y
ENSG00000118495	PLAGL1	Y	-13.8011	5.36643e-08	Y	-6.18164	8.90478e-06	Y	-10.5892	1.72811e-07	Y	-3.30495	0.00371115	Y	-4.45023	0.000664479	Y	-5.68472	2.3841e-05	Y	-8.35294	7.61463e-07	Y	-10.0278	3.19831e-07	Y	-5.49774	0.000114138	Y	-8.84693	8.00886e-07	Y
ENSG00000186777	ZNF732	Y	-7.38064	5.67296e-05	Y	-11.1139	1.16339e-05	Y	-8.1383	4.04962e-05	Y	-11.1791	1.53925e-05	Y	-8.70568	6.63049e-05	Y	-8.48709	3.30891e-05	Y	-10.6091	1.84927e-05	Y	-10.6737	1.59343e-05	Y	-8.10653	0.000147998	Y	-8.03152	4.15526e-05	Y
ENSG00000100095	SEZ6L	Y	13.2687	2.3146e-06	Y	3.6813	0.00623219	Y	6.12248	0.000183934	Y	7.4679	3.14374e-05	Y	6.64124	0.00235585	Y	8.78769	8.84361e-06	Y	4.85622	0.000808365	Y	8.75088	6.79149e-06	Y	11.6357	0.000160299	Y	7.18783	3.15401e-05	Y
ENSG00000225649		Y	8.12527	3.54494e-08	Y	7.68786	5.67427e-08	Y	9.3991	5.43204e-08	Y	8.23476	4.28837e-08	Y	13.6983	6.20395e-07	Y	8.73406	2.45469e-08	Y	9.24935	1.82856e-08	Y	9.86215	2.92541e-09	Y	12.7884	1.47449e-06	Y	9.90013	7.22933e-09	Y
ENSG00000131095	GFAP	Y	13.1521	3.33357e-08	Y	9.43226	5.79928e-07	Y	10.365	4.08494e-07	Y	16.6294	1.49768e-08	Y	16.0183	3.83751e-06	Y	13.9212	6.65625e-08	Y	15.08	2.18555e-08	Y	13.7368	3.73797e-08	Y	11.8984	1.65191e-05	Y	15.1559	2.13216e-08	Y
ENSG00000081479	LRP2	Y	-7.28524	0.000122838	Y	-15.558	3.54129e-06	Y	-5.27938	0.000654708	Y	-4.8839	0.00132882	Y	-9.34579	4.19262e-05	Y	-10.6084	6.73341e-06	Y	-5.13198	0.000739105	Y	-9.5586	8.81953e-06	Y	-10.2106	2.04537e-05	Y	-6.2793	0.000126986	Y
ENSG00000124772	CPNE5	Y	5.64365	0.000375494	Y	4.48952	0.00358744	Y	4.91535	0.00129633	Y	7.61122	6.45198e-05	Y	11.0356	0.000556005	Y	7.87121	3.62249e-05	Y	7.49933	6.35549e-05	Y	6.19707	0.000213625	Y	6.34415	0.00555866	Y	10.9804	2.69204e-06	Y
ENSG00000163069	SGCB	Y	1.66043	0.00249147	Y	1.95173	0.000133693	Y	2.16207	2.19847e-05	Y	2.23742	1.53925e-05	Y	2.60621	2.61627e-05	Y	2.21719	1.68249e-05	Y	1.61262	0.00400388	Y	2.20242	1.44553e-05	Y	1.86715	0.00349872	Y	2.35643	3.64186e-06	Y
ENSG00000239697	TNFSF12	Y	3.88995	1.62506e-06	Y	5.16394	3.26333e-08	Y	5.05314	1.17883e-07	Y	4.85451	1.6821e-07	Y	6.38885	8.76588e-07	Y	4.59249	4.20533e-07	Y	5.19769	5.58234e-08	Y	4.37196	4.52844e-07	Y	3.64094	0.00016527	Y	5.76436	2.13216e-08	Y
ENSG00000244405	ETV5	Y	4.29296	1.97791e-06	Y	4.86693	3.79099e-07	Y	5.46334	1.55999e-07	Y	4.30259	2.84765e-06	Y	4.14573	0.000161303	Y	4.08791	4.58008e-06	Y	4.28869	2.19034e-06	Y	3.92276	6.04678e-06	Y	3.45557	0.000920043	Y	5.34507	1.57181e-07	Y
ENSG00000120885	CLU	Y	2.39681	0.00990154	Y	3.27804	0.000572163	Y	3.34139	0.000575604	Y	4.11223	8.02637e-05	Y	3.73179	0.00321999	Y	3.66279	0.000242983	Y	4.1101	6.35549e-05	Y	2.52194	0.00642745	Y	4.30784	0.00124486	Y	4.33327	3.0092e-05	Y
ENSG00000196872	KIAA1211L	Y	4.91962	0.000105068	Y	3.70838	0.00142874	Y	6.29111	1.74353e-05	Y	5.89734	1.58302e-05	Y	6.89294	0.000201702	Y	7.55213	1.65827e-06	Y	6.94819	2.88672e-06	Y	5.85539	1.10476e-05	Y	4.80647	0.00247567	Y	5.86442	1.31585e-05	Y
ENSG00000122877	EGR2	Y	4.40634	4.85415e-05	Y	6.15948	9.28115e-07	Y	6.20977	1.17952e-06	Y	4.77247	2.07401e-05	Y	5.71489	0.000119238	Y	6.01512	1.65827e-06	Y	5.92586	1.59414e-06	Y	6.39673	7.33465e-07	Y	5.23191	0.000374422	Y	4.83336	2.06576e-05	Y
ENSG00000186960	LINC01551	Y	10.1196	4.55609e-05	Y	7.61426	0.000211944	Y	8.18229	0.000727883	Y	5.77339	0.00220274	Y	11.8625	0.00254968	Y	8.43247	0.000259118	Y	10.1843	7.20275e-05	Y	6.31181	0.000732564	Y	8.56854	0.00249152	Y	10.2204	2.4721e-05	Y
ENSG00000240065	PSMB9	Y	6.27504	2.78101e-07	Y	6.17232	2.46062e-07	Y	8.87604	5.43204e-08	Y	6.41498	1.21553e-06	Y	8.64054	3.38436e-06	Y	6.88007	2.41873e-07	Y	12.1616	1.82856e-08	Y	5.70558	9.59216e-07	Y	5.12432	0.000111657	Y	7.69676	5.7715e-08	Y
ENSG00000151690	MFSD6	Y	6.04725	1.20309e-06	Y	3.96687	7.91561e-05	Y	6.74043	6.19556e-07	Y	4.96959	1.35527e-05	Y	4.24351	0.00142491	Y	6.76031	7.0392e-07	Y	4.31535	3.93504e-05	Y	6.69023	3.87775e-07	Y	5.75575	0.000146584	Y	5.10348	5.73723e-06	Y
ENSG00000157150	TIMP4	Y	5.48289	3.08261e-05	Y	7.47081	3.58355e-06	Y	9.61898	2.8249e-07	Y	9.18645	3.86439e-07	Y	9.67217	3.55148e-05	Y	8.66982	7.43661e-07	Y	9.74093	1.84013e-07	Y	9.51412	3.21127e-07	Y	8.58367	6.48909e-05	Y	11.8559	8.00967e-08	Y
ENSG00000165349	SLC7A3	Y	-3.97362	0.0015382	Y	-12.3182	1.73211e-06	Y	-6.19029	3.8561e-05	Y	-5.75399	9.77565e-05	Y	-6.91381	4.45879e-05	Y	-6.2819	4.17132e-05	Y	-7.21058	1.17283e-05	Y	-5.77256	7.48221e-05	Y	-4.4324	0.00549078	Y	-7.34441	1.62766e-05	Y
ENSG00000169218	RSPO1	Y	-7.72389	0.000189814	Y	-12.8252	1.80779e-05	Y	-13.4487	1.07344e-05	Y	-12.0172	4.67958e-05	Y	-9.01723	0.000110421	Y	-9.98759	4.3356e-05	Y	-13.0532	1.57501e-05	Y	-12.252	2.54462e-05	Y	-10.1408	0.000634597	Y	-9.76888	3.99873e-05	Y
ENSG00000118640	VAMP8	Y	-7.18849	1.34634e-06	Y	-5.61356	1.22195e-05	Y	-7.04209	1.98324e-06	Y	-4.90591	5.02895e-05	Y	-5.21312	9.39678e-05	Y	-4.66723	7.83544e-05	Y	-4.6176	9.24944e-05	Y	-4.48075	9.47264e-05	Y	-6.27479	1.66947e-05	Y	-3.85356	0.000392999	Y
ENSG00000138772	ANXA3	Y	-15.5077	6.56012e-05	Y	-7.13776	0.00093271	Y	-12.8884	9.00796e-05	Y	-7.99607	0.00104559	Y	-5.85332	0.00697908	Y	-11.3072	0.000183863	Y	-13.478	0.000231739	Y	-12.7304	9.22731e-05	Y	-6.82372	0.00270356	Y	-12.9159	0.000364906	Y
ENSG00000214595	EML6	Y	6.00895	3.97176e-07	Y	2.48755	0.0041219	Y	2.55924	0.00388162	Y	4.04212	4.08027e-05	Y	3.20376	0.00551381	Y	4.80307	6.30479e-06	Y	3.0727	0.000548952	Y	3.14086	0.000476299	Y	4.06886	0.00112526	Y	4.75603	4.3793e-06	Y
ENSG00000139192		Y	3.88231	0.00156938	Y	3.47907	0.00405055	Y	5.76407	7.07262e-05	Y	4.87938	0.000439638	Y	5.97027	0.00175493	Y	4.41274	0.000877304	Y	5.68165	7.21865e-05	Y	3.59575	0.00404983	Y	5.49297	0.00227223	Y	7.10397	8.76176e-06	Y
ENSG00000254602		Y	-4.66613	3.59643e-05	Y	-3.02152	0.0011025	Y	-4.40241	3.51023e-05	Y	-3.16088	0.00107934	Y	-4.00402	0.000401919	Y	-4.20098	5.67137e-05	Y	-4.47863	2.65742e-05	Y	-3.89864	0.000106633	Y	-4.038	0.000434903	Y	-6.08265	1.03351e-06	Y
ENSG00000168646	AXIN2	Y	-4.13418	2.14484e-07	Y	-3.43986	2.61966e-06	Y	-2.9596	2.02438e-05	Y	-3.39443	4.82285e-06	Y	-3.83145	4.758e-06	Y	-4.70232	9.08025e-08	Y	-3.85875	6.25174e-07	Y	-5.01935	1.54463e-08	Y	-3.89236	4.25511e-06	Y	-3.59301	1.3273e-06	Y
ENSG00000206503	HLA-A	Y	3.23306	7.47885e-06	Y	4.6607	3.93732e-08	Y	5.03767	5.43204e-08	Y	2.09129	0.00325532	Y	5.32626	1.50421e-06	Y	3.72108	1.65827e-06	Y	4.6009	7.46067e-08	Y	3.43279	3.52081e-06	Y	3.56716	0.000109442	Y	5.40914	1.43771e-08	Y
ENSG00000214106	PAXIP1-AS2	Y	6.18454	5.83682e-06	Y	6.7653	3.97004e-06	Y	9.3089	6.66466e-07	Y	6.47265	1.04398e-05	Y	11.5162	2.63782e-05	Y	7.06829	2.54481e-06	Y	7.68463	8.74433e-07	Y	6.60553	3.52692e-06	Y	6.16716	0.000224417	Y	8.45309	3.45552e-07	Y
ENSG00000155974	GRIP1	Y	-9.19266	1.41115e-07	Y	-12.7032	1.92933e-08	Y	-7.323	3.10107e-07	Y	-3.75769	0.000132991	Y	-6.20986	2.74175e-06	Y	-8.51189	1.41353e-07	Y	-12.8223	2.37267e-08	Y	-7.01631	3.19831e-07	Y	-4.45105	9.75682e-05	Y	-8.12762	1.22744e-07	Y
ENSG00000240184	PCDHGC3	Y	3.42383	0.000187342	Y	4.57279	6.19303e-06	Y	4.42899	1.07071e-05	Y	4.79011	5.62075e-06	Y	6.19751	2.44386e-05	Y	4.89825	3.85091e-06	Y	6.01189	3.62325e-07	Y	5.18636	1.62887e-06	Y	3.84514	0.00145368	Y	5.14807	1.58687e-06	Y
ENSG00000161921	CXCL16	Y	5.53107	0.000340588	Y	3.73245	0.00704941	Y	4.17881	0.00339621	Y	6.14669	0.000556624	Y	8.20768	0.00164349	Y	9.98902	6.49188e-06	Y	8.71301	1.06361e-05	Y	6.49982	9.69928e-05	Y	7.1205	0.00177943	Y	9.34782	6.33719e-06	Y
ENSG00000196353	CPNE4	Y	8.06264	4.03451e-08	Y	3.77502	0.000113458	Y	5.66374	3.35476e-06	Y	4.82152	1.23514e-05	Y	4.90025	0.000314301	Y	5.47675	2.54481e-06	Y	2.93976	0.00134335	Y	5.11829	3.8145e-06	Y	3.89515	0.00215169	Y	3.32515	0.000334368	Y
ENSG00000204764	RANBP17	Y	-11.2564	1.3332e-07	Y	-12.4371	3.73835e-08	Y	-9.89506	1.24315e-07	Y	-12.5729	5.44748e-08	Y	-12.2895	2.21261e-07	Y	-6.74716	6.75821e-07	Y	-12.589	4.93354e-08	Y	-12.4031	4.3418e-08	Y	-11.8146	3.24914e-07	Y	-10.2923	7.92397e-08	Y
ENSG00000134755	DSC2	Y	-9.68523	1.47893e-07	Y	-14.1353	1.39776e-07	Y	-7.48488	1.22583e-06	Y	-4.4457	0.000184439	Y	-10.4536	1.60706e-06	Y	-8.82051	7.94154e-07	Y	-5.68214	1.5629e-05	Y	-9.2736	4.86445e-07	Y	-10.5431	1.08464e-06	Y	-9.74208	5.54494e-07	Y
ENSG00000187772	LIN28B	Y	-7.45057	1.98126e-06	Y	-15.2299	1.51915e-07	Y	-13.2447	2.30971e-07	Y	-5.69246	1.51561e-05	Y	-15.8907	4.24816e-07	Y	-11.4729	5.0353e-07	Y	-15.5731	1.66857e-07	Y	-15.5039	1.53494e-07	Y	-13.8968	2.11781e-06	Y	-14.3004	4.09036e-07	Y
ENSG00000275830		Y	10.348	0.000116847	Y	10.7901	0.00032771	Y	11.5591	0.000230229	Y	10.741	0.000550576	Y	9.35755	0.0027736	Y	12.8177	7.61378e-05	Y	9.01408	0.00165269	Y	10.8827	0.000260564	Y	12.4216	0.00202453	Y	10.5968	0.000302158	Y
ENSG00000198626	RYR2	Y	-5.3594	0.000617143	Y	-4.75513	0.00204671	Y	-4.40908	0.00289425	Y	-4.56914	0.00309064	Y	-5.94286	0.00128847	Y	-6.02268	0.000443424	Y	-6.28539	0.000479271	Y	-9.07067	3.47346e-05	Y	-6.14258	0.000634597	Y	-5.38296	0.000564588	Y
ENSG00000146151	HMGCLL1	Y	-5.81855	1.8123e-05	Y	-10.6739	1.62114e-06	Y	-10.9861	1.07829e-06	Y	-5.06792	5.75964e-05	Y	-8.04516	1.55048e-05	Y	-8.32768	1.87247e-06	Y	-10.4445	1.95123e-06	Y	-8.24665	3.07931e-06	Y	-7.25059	1.81127e-05	Y	-11.0635	1.03351e-06	Y
ENSG00000253910		Y	6.98534	1.93601e-10	Y	2.95291	1.34145e-05	Y	5.80277	3.45894e-09	Y	4.4818	4.73227e-08	Y	5.06992	1.08079e-06	Y	3.77625	9.05964e-07	Y	4.32975	8.05845e-08	Y	3.63527	9.08421e-07	Y	2.41293	0.00371341	Y	4.02252	2.0636e-07	Y
ENSG00000160233	LRRC3	Y	-12.8739	1.19459e-06	Y	-13.0193	1.04288e-06	Y	-10.8404	1.4231e-06	Y	-12.8591	1.64027e-06	Y	-10.4233	5.42031e-06	Y	-6.57592	1.63023e-05	Y	-12.7637	1.26057e-06	Y	-10.5739	1.50631e-06	Y	-12.6496	5.51237e-06	Y	-10.8085	1.12325e-06	Y
ENSG00000104964	AES	Y	2.7225	5.20439e-06	Y	2.64111	7.47767e-06	Y	3.5699	1.34621e-07	Y	1.91784	0.00181679	Y	3.07543	4.04054e-05	Y	2.85168	2.89997e-06	Y	2.71998	5.34793e-06	Y	2.66675	6.64733e-06	Y	2.18032	0.00251137	Y	2.99133	1.03351e-06	Y
ENSG00000143869	GDF7	Y	-7.84951	0.000196209	Y	-13.1217	1.89809e-05	Y	-10.4668	2.48061e-05	Y	-6.37784	0.000731377	Y	-7.42837	0.000529948	Y	-6.92896	0.000324571	Y	-6.27899	0.000576259	Y	-7.08739	0.000235654	Y	-9.19963	0.000221334	Y	-5.99037	0.000679622	Y
ENSG00000186088	GSAP	Y	6.73842	9.39961e-09	Y	7.47467	2.33074e-09	Y	8.79346	3.72429e-09	Y	7.43199	7.02416e-09	Y	7.53482	9.54357e-07	Y	7.21361	1.61094e-08	Y	8.14291	2.06118e-09	Y	5.54385	9.00327e-08	Y	6.3383	2.11781e-06	Y	9.47207	4.74943e-10	Y
ENSG00000136114	THSD1	Y	5.40946	3.71203e-07	Y	6.27858	7.5913e-08	Y	5.25418	8.90697e-07	Y	5.73745	3.27232e-07	Y	6.64721	5.26023e-06	Y	5.96004	2.44969e-07	Y	5.99361	1.45967e-07	Y	6.7201	3.3468e-08	Y	6.78852	5.51237e-06	Y	5.5208	3.45552e-07	Y
ENSG00000058866	DGKG	Y	8.0429	8.82213e-07	Y	4.6217	9.17845e-05	Y	3.96905	0.000419316	Y	6.38433	4.82285e-06	Y	4.6106	0.0023014	Y	5.48487	2.18904e-05	Y	4.01682	0.000340501	Y	4.37525	0.000118195	Y	8.00786	7.51586e-05	Y	5.19349	2.52762e-05	Y
ENSG00000197182	MIRLET7BHG	Y	6.65367	0.000125019	Y	11.4217	9.67749e-07	Y	6.86346	4.74902e-05	Y	10.6328	2.42778e-05	Y	10.4707	0.000570709	Y	9.50182	7.41086e-06	Y	11.4277	5.96876e-06	Y	13.2716	9.14326e-07	Y	7.74748	0.000939507	Y	8.60712	1.48304e-05	Y
ENSG00000173801	JUP	Y	-2.89047	5.00395e-06	Y	-2.65017	1.67539e-05	Y	-2.34281	0.000134347	Y	-1.83019	0.00574093	Y	-3.89877	6.3177e-07	Y	-3.22555	1.59846e-06	Y	-5.44301	9.71685e-10	Y	-3.38311	5.91918e-07	Y	-3.39717	4.33742e-06	Y	-3.16923	1.14678e-06	Y
ENSG00000177839	PCDHB9	Y	6.85364	6.71224e-06	Y	4.61771	0.000159212	Y	4.12968	0.000571226	Y	4.92262	0.000112275	Y	5.98739	0.000691102	Y	5.47514	4.7014e-05	Y	3.97655	0.000666257	Y	5.06211	7.91224e-05	Y	5.48288	0.00152102	Y	4.73551	0.00011154	Y
ENSG00000105699	LSR	Y	-5.15132	5.93952e-05	Y	-3.43083	0.00168343	Y	-5.67623	2.0639e-05	Y	-5.782	2.67413e-05	Y	-4.44411	0.000640227	Y	-5.15413	5.8103e-05	Y	-6.15587	9.68445e-06	Y	-7.16497	2.47696e-06	Y	-4.84989	0.000322679	Y	-6.66036	4.51949e-06	Y
ENSG00000258754	LINC01579	Y	9.99677	3.61752e-06	Y	8.67457	1.22816e-06	Y	11.9496	4.38745e-07	Y	12.0383	4.04747e-07	Y	11.7475	1.89131e-05	Y	11.6082	5.74674e-07	Y	8.32643	7.70149e-07	Y	6.5033	7.99153e-06	Y	11.8692	2.03964e-05	Y	8.34849	4.28976e-07	Y
ENSG00000165478	HEPACAM	Y	11.3769	8.82213e-07	Y	11.6463	1.31341e-06	Y	9.8447	3.78274e-06	Y	11.8985	1.5324e-06	Y	8.83135	0.000141529	Y	10.6202	6.06994e-07	Y	12.5297	1.80834e-07	Y	8.70663	3.03754e-06	Y	10.0312	6.28441e-05	Y	13.7917	1.22744e-07	Y
ENSG00000198892	SHISA4	Y	2.4202	0.000570111	Y	3.3001	1.06653e-05	Y	3.55579	4.9482e-06	Y	3.27266	1.64473e-05	Y	4.18634	3.65645e-05	Y	4.22309	7.0392e-07	Y	4.60589	1.66857e-07	Y	3.83581	1.50893e-06	Y	2.50951	0.00454547	Y	4.55621	1.6801e-07	Y
ENSG00000240764	PCDHGC5	Y	4.94923	0.000119963	Y	7.80788	1.85599e-06	Y	6.9679	5.30539e-06	Y	4.87412	0.00021794	Y	6.60903	0.000333684	Y	5.7789	3.56935e-05	Y	7.33158	4.55301e-06	Y	10.5807	1.01975e-07	Y	9.31361	4.00428e-05	Y	6.83765	6.41541e-06	Y
ENSG00000143248	RGS5	Y	-6.61349	2.67316e-05	Y	-6.31045	3.66574e-05	Y	-3.361	0.00736846	Y	-6.80649	2.72634e-05	Y	-5.883	0.000237667	Y	-7.59514	9.76641e-06	Y	-5.9584	6.73166e-05	Y	-9.16145	1.73019e-06	Y	-8.77512	9.30279e-06	Y	-6.59746	2.24999e-05	Y
ENSG00000185885	IFITM1	Y	-7.24779	1.43888e-05	Y	-8.79499	4.46963e-06	Y	-4.35036	0.001426	Y	-11.1809	2.82119e-06	Y	-6.49349	0.00019036	Y	-9.64253	2.66659e-06	Y	-6.83608	3.67339e-05	Y	-8.51846	7.43579e-06	Y	-10.0965	4.59742e-06	Y	-8.55746	3.43472e-06	Y
ENSG00000114166	KAT2B	Y	2.40725	0.000391252	Y	2.53269	0.000182474	Y	3.56833	2.54378e-06	Y	3.53827	3.27918e-06	Y	3.6401	8.17565e-05	Y	3.71476	1.65827e-06	Y	3.60397	1.92236e-06	Y	4.28317	1.7417e-07	Y	3.74503	6.53046e-05	Y	4.45038	1.22744e-07	Y
ENSG00000110090	CPT1A	Y	5.27424	1.21708e-06	Y	4.58541	5.37854e-06	Y	7.01367	1.24315e-07	Y	3.42711	0.000259473	Y	5.83228	4.37037e-05	Y	4.76031	5.22909e-06	Y	4.71212	6.19965e-06	Y	4.83386	3.20213e-06	Y	3.72056	0.00166108	Y	5.70533	4.63879e-07	Y
ENSG00000100206	DMC1	Y	-3.91356	1.62506e-06	Y	-3.26493	1.51323e-05	Y	-2.37422	0.000879357	Y	-3.88291	3.27918e-06	Y	-4.71325	1.26923e-06	Y	-4.04412	1.87247e-06	Y	-3.61932	4.82045e-06	Y	-3.63683	4.34212e-06	Y	-2.66756	0.00163375	Y	-2.81451	0.000100548	Y
ENSG00000135333	EPHA7	Y	-2.31521	0.00974682	Y	-11.1434	1.04202e-08	Y	-3.51635	0.000237033	Y	-2.54369	0.00534289	Y	-8.48072	2.53496e-07	Y	-5.72906	1.87247e-06	Y	-15.7865	9.8058e-09	Y	-15.5508	6.58112e-09	Y	-11.6404	4.91604e-08	Y	-8.96348	5.70741e-08	Y
ENSG00000147257	GPC3	Y	-9.59667	1.3332e-07	Y	-9.95819	8.32044e-08	Y	-5.68171	1.0369e-05	Y	-9.10308	1.55097e-07	Y	-7.65456	2.74175e-06	Y	-10.3912	1.56844e-07	Y	-5.61627	1.14872e-05	Y	-11.9	4.84502e-08	Y	-8.83893	1.32287e-06	Y	-6.42546	2.20781e-06	Y
ENSG00000198753	PLXNB3	Y	3.31993	0.00359516	Y	5.91117	2.23391e-05	Y	3.51105	0.00236909	Y	5.50572	5.15469e-05	Y	5.94014	0.000812779	Y	6.95525	4.94615e-06	Y	6.72792	6.30603e-06	Y	6.28386	1.27613e-05	Y	5.89437	0.00080704	Y	7.54499	1.83978e-06	Y
ENSG00000120149	MSX2	Y	-15.6035	4.59328e-06	Y	-14.9576	6.11732e-06	Y	-11.4739	6.89419e-06	Y	-12.4479	1.21359e-05	Y	-14.4389	2.45861e-05	Y	-11.5993	8.64832e-06	Y	-14.5965	8.21715e-06	Y	-15.239	4.75157e-06	Y	-7.93475	9.02631e-05	Y	-14.9452	6.13069e-06	Y
ENSG00000188549	CCDC9B	Y	4.88762	0.00238257	Y	9.90397	2.05475e-05	Y	4.82628	0.00266202	Y	6.96504	0.000351304	Y	8.90829	0.00168418	Y	7.66118	0.000154598	Y	9.55014	3.80211e-05	Y	6.97592	0.000224394	Y	6.47868	0.00631232	Y	7.50333	0.000145881	Y
ENSG00000272760		Y	5.5647	4.19855e-05	Y	6.08459	3.18762e-05	Y	7.32578	6.4462e-06	Y	9.42221	1.34485e-05	Y	9.84897	0.000135728	Y	10.2452	2.56555e-06	Y	10.6384	1.59659e-06	Y	9.74684	3.5428e-06	Y	6.74195	0.000236332	Y	10.8888	9.60155e-07	Y
ENSG00000215039	CD27-AS1	Y	4.24906	3.77301e-07	Y	3.31171	8.00507e-06	Y	3.10305	2.14646e-05	Y	3.39076	1.03407e-05	Y	3.50568	0.000192339	Y	4.12742	8.51355e-07	Y	3.42782	6.06819e-06	Y	3.4648	4.80234e-06	Y	5.5103	2.20221e-06	Y	5.56878	1.77133e-08	Y
ENSG00000185909	KLHDC8B	Y	-2.17904	0.000141205	Y	-2.32927	4.22526e-05	Y	-2.86846	1.71801e-06	Y	-1.71524	0.00704429	Y	-3.00846	6.23209e-06	Y	-2.29978	6.32588e-05	Y	-2.53902	1.17346e-05	Y	-2.01628	0.00047107	Y	-2.361	0.000303577	Y	-1.65243	0.00831972	Y
ENSG00000108846	ABCC3	Y	5.78935	0.000210204	Y	10.88	2.04321e-06	Y	11.0155	6.99724e-06	Y	12.1241	2.84765e-06	Y	10.1246	0.000260122	Y	7.74041	9.58694e-05	Y	7.58809	5.89364e-05	Y	9.54112	2.87332e-05	Y	11.6085	0.000101981	Y	10.2037	2.96629e-06	Y
ENSG00000256124	LINC01152	Y	3.83061	0.00174111	Y	4.57794	0.000377219	Y	5.02287	0.000217153	Y	3.65321	0.00312431	Y	4.54863	0.00706367	Y	5.57221	7.85642e-05	Y	3.44506	0.0053111	Y	4.62321	0.000499819	Y	7.17048	0.00069016	Y	6.57335	1.26741e-05	Y
ENSG00000105894	PTN	Y	4.8396	3.40231e-05	Y	2.93663	0.00326343	Y	5.09932	2.05955e-05	Y	5.17738	2.19043e-05	Y	3.5438	0.00876392	Y	4.8263	3.93909e-05	Y	4.47732	7.36865e-05	Y	4.83328	3.17327e-05	Y	6.08937	0.000217371	Y	4.16854	0.0001265	Y
ENSG00000245060	LINC00847	Y	3.61743	0.000391385	Y	3.38858	0.000661415	Y	2.70554	0.00543773	Y	2.75058	0.00583637	Y	4.4048	0.00158231	Y	3.71751	0.000326235	Y	4.09094	0.000106495	Y	3.94493	0.000154304	Y	3.77439	0.00437343	Y	4.50129	3.26516e-05	Y
ENSG00000166669	ATF7IP2	Y	-12.6239	3.41662e-07	Y	-12.3315	3.67413e-07	Y	-12.9505	2.91619e-07	Y	-12.4266	5.28254e-07	Y	-12.0884	1.60706e-06	Y	-10.1679	7.94154e-07	Y	-12.414	4.01386e-07	Y	-12.2771	4.22203e-07	Y	-2.95526	0.00387377	Y	-12.1451	4.67866e-07	Y
ENSG00000108771	DHX58	Y	3.78452	0.000507397	Y	4.15124	0.000298815	Y	7.20347	1.17552e-06	Y	3.61557	0.00107229	Y	5.95419	0.000293723	Y	6.60187	3.73173e-06	Y	5.23373	1.59399e-05	Y	4.18719	0.000167301	Y	3.81773	0.00536547	Y	6.5114	1.35017e-06	Y
ENSG00000177453	NIM1K	Y	4.67272	0.000174773	Y	3.72908	0.00151712	Y	4.90063	0.000121134	Y	3.28587	0.00394723	Y	5.24886	0.00158231	Y	6.71309	8.12328e-06	Y	4.66137	0.00013063	Y	5.7361	1.92748e-05	Y	6.23354	0.000521081	Y	6.51077	5.52011e-06	Y
ENSG00000085491	SLC25A24	Y	-3.047	1.79424e-07	Y	-1.7377	0.002499	Y	-2.10029	0.000129667	Y	-2.26947	4.02419e-05	Y	-1.96277	0.00221844	Y	-3.43752	8.061e-08	Y	-3.294	7.46067e-08	Y	-2.26012	3.16814e-05	Y	-2.57693	3.79336e-05	Y	-2.8095	6.39572e-07	Y
ENSG00000100427	MLC1	Y	12.4486	8.40808e-07	Y	9.21136	5.32428e-06	Y	12.0378	1.7487e-06	Y	10.914	6.85175e-06	Y	13.9831	4.91159e-05	Y	14.1229	7.53883e-07	Y	12.5107	7.97364e-07	Y	12.3267	1.25681e-06	Y	12.4936	7.60141e-05	Y	12.4422	5.01076e-07	Y
ENSG00000071575	TRIB2	Y	3.72499	3.22411e-06	Y	2.53522	0.000371157	Y	3.75568	3.36076e-06	Y	3.70287	4.82285e-06	Y	3.28845	0.000515624	Y	3.57211	7.02503e-06	Y	2.80216	0.000112496	Y	4.12824	8.50479e-07	Y	3.20794	0.00068898	Y	3.38483	1.03318e-05	Y
ENSG00000231721	LINC-PINT	Y	4.23165	0.000222121	Y	4.97761	2.93154e-05	Y	3.8484	0.000556787	Y	4.85304	6.10858e-05	Y	3.62765	0.00908989	Y	4.78351	5.37132e-05	Y	4.77041	5.81144e-05	Y	5.47027	1.10476e-05	Y	6.21032	0.000284436	Y	4.96189	2.93632e-05	Y
ENSG00000182700	IGIP	Y	2.31934	0.00375525	Y	2.21724	0.00607632	Y	2.66029	0.000859009	Y	2.25817	0.00654984	Y	4.9269	5.12784e-05	Y	2.56491	0.00136524	Y	2.77012	0.000505211	Y	2.32927	0.00339389	Y	3.21178	0.00221748	Y	3.45904	3.99624e-05	Y
ENSG00000173227	SYT12	Y	5.89538	3.54982e-06	Y	4.33286	0.000202267	Y	5.93979	1.55702e-05	Y	6.27271	2.84765e-06	Y	5.83242	0.000237667	Y	7.60901	7.0392e-07	Y	6.13034	4.99928e-06	Y	5.0936	2.06552e-05	Y	5.47291	0.000328685	Y	7.37141	4.28976e-07	Y
ENSG00000116017		Y	-5.64688	5.36643e-08	Y	-3.54387	1.69296e-05	Y	-4.51946	1.04951e-06	Y	-4.84619	4.97368e-07	Y	-3.72573	5.9488e-05	Y	-3.9005	6.79347e-06	Y	-4.22848	2.0499e-06	Y	-3.61963	1.34616e-05	Y	-4.20999	1.65191e-05	Y	-4.04855	3.50406e-06	Y
ENSG00000106772	PRUNE2	Y	3.16826	0.0018048	Y	4.52014	5.72915e-05	Y	3.22055	0.00170641	Y	4.83083	4.14449e-05	Y	4.5235	0.00168166	Y	4.18581	0.000157022	Y	4.08228	0.000168849	Y	3.08659	0.00222142	Y	4.89725	0.00105352	Y	4.62149	4.222e-05	Y
ENSG00000155011	DKK2	Y	-13.5923	1.19802e-05	Y	-8.8759	0.000176916	Y	-4.87494	0.00267336	Y	-9.90515	6.37763e-05	Y	-5.1462	0.00514935	Y	-9.49889	4.96469e-05	Y	-13.7726	5.12371e-05	Y	-14.7263	2.17253e-05	Y	-12.302	3.69006e-05	Y	-8.46977	0.000172787	Y
ENSG00000204267	TAP2	Y	2.43515	4.05733e-05	Y	2.25811	0.000122939	Y	4.38494	1.37336e-08	Y	3.11602	1.21553e-06	Y	3.59208	8.2594e-06	Y	3.06849	1.59846e-06	Y	3.42016	2.65261e-07	Y	2.69971	7.54999e-06	Y	2.10135	0.00436761	Y	3.96469	4.49564e-08	Y
ENSG00000166979	EVA1C	Y	4.59359	0.000124058	Y	4.21404	0.000185331	Y	5.73813	1.57314e-05	Y	4.99846	9.66744e-05	Y	3.91332	0.00676974	Y	5.55729	3.22899e-05	Y	5.23778	2.47877e-05	Y	6.27172	5.97118e-06	Y	4.99646	0.00155747	Y	5.32965	2.38607e-05	Y
ENSG00000177694	NAALADL2	Y	2.88418	0.000100456	Y	2.73973	0.000153307	Y	4.44025	4.7775e-07	Y	2.54212	0.000570386	Y	5.19535	5.42031e-06	Y	2.65938	0.000295465	Y	2.95513	6.63951e-05	Y	3.16765	2.60167e-05	Y	2.67502	0.00335602	Y	2.71014	0.000172787	Y
ENSG00000188176	SMTNL2	Y	-10.1422	3.77319e-05	Y	-9.15224	0.000139243	Y	-11.6681	1.7933e-05	Y	-8.2166	0.000212122	Y	-5.90875	0.00373803	Y	-8.61199	0.000165947	Y	-10.8836	0.000159143	Y	-7.40808	0.000355494	Y	-12.3653	0.000146319	Y	-11.0623	0.000139021	Y
ENSG00000272674	PCDHB16	Y	4.44151	8.76472e-05	Y	3.71646	0.000383759	Y	4.18107	0.000145725	Y	3.71207	0.000568717	Y	4.33388	0.00217679	Y	5.32303	1.4583e-05	Y	3.9355	0.000227275	Y	6.21166	2.25318e-06	Y	5.12505	0.000720862	Y	4.23824	0.000100209	Y
ENSG00000260664		Y	11.9888	4.03451e-08	Y	11.8318	3.28432e-08	Y	9.32155	1.34621e-07	Y	14.5187	5.45081e-09	Y	12.4408	1.77589e-06	Y	10.7588	4.36136e-08	Y	10.8505	1.99306e-08	Y	10.5013	1.85939e-08	Y	12.8601	1.32287e-06	Y	11.7614	5.7715e-08	Y
ENSG00000158458	NRG2	Y	6.2385	7.10529e-06	Y	3.89765	0.000513149	Y	6.59559	5.2026e-06	Y	3.21752	0.00421546	Y	6.23259	0.000332217	Y	6.6197	5.83928e-06	Y	4.39577	0.000168849	Y	4.55468	0.000130155	Y	7.47941	0.000108052	Y	7.35146	1.08115e-06	Y
ENSG00000147481	SNTG1	Y	7.82066	1.1545e-05	Y	6.16068	3.77364e-05	Y	5.58316	0.000163432	Y	6.09409	5.75964e-05	Y	6.18289	0.00237419	Y	6.6539	2.8568e-05	Y	5.92068	5.8651e-05	Y	6.71391	1.81776e-05	Y	6.4377	0.00158568	Y	5.72609	6.27784e-05	Y
ENSG00000075142	SRI	Y	2.35028	0.000139707	Y	2.93486	4.10766e-06	Y	2.90849	5.62501e-06	Y	2.44591	9.79445e-05	Y	2.27235	0.00265626	Y	2.10282	0.000847744	Y	3.00122	3.40581e-06	Y	2.57479	3.20328e-05	Y	3.07261	0.000109442	Y	2.50248	4.50364e-05	Y
ENSG00000125398	SOX9	Y	3.73937	0.00157112	Y	4.00872	0.000809985	Y	5.29304	7.83404e-05	Y	3.80013	0.00181194	Y	5.15729	0.0024511	Y	5.60921	4.79197e-05	Y	5.0193	0.000115674	Y	5.24403	7.59373e-05	Y	4.32794	0.00790114	Y	4.52648	0.000259697	Y
ENSG00000145721	LIX1	Y	-5.84036	0.000119775	Y	-9.06232	5.82993e-06	Y	-8.27177	9.10338e-06	Y	-5.6496	0.000229673	Y	-9.06577	1.2143e-05	Y	-5.40799	0.000245726	Y	-4.27996	0.00131916	Y	-5.28235	0.000252211	Y	-3.89991	0.00919717	Y	-3.72783	0.00366426	Y
ENSG00000184185	KCNJ12	Y	-7.54182	0.000260249	Y	-10.1922	2.43306e-05	Y	-4.95536	0.00161232	Y	-7.3303	0.000132991	Y	-4.53579	0.00657103	Y	-6.66455	0.000312996	Y	-12.4367	1.81239e-05	Y	-5.40862	0.000851276	Y	-5.55042	0.00292169	Y	-9.03753	7.63134e-05	Y
ENSG00000182132	KCNIP1	Y	6.60992	2.65133e-06	Y	6.88479	1.05151e-06	Y	7.47265	7.87538e-07	Y	6.65336	3.53184e-06	Y	6.48363	0.000186921	Y	6.81682	1.81288e-06	Y	6.11051	4.79843e-06	Y	6.38264	2.6932e-06	Y	6.30846	0.000203442	Y	5.91749	5.79544e-06	Y
ENSG00000128710	HOXD10	Y	4.59304	0.00228615	Y	9.85746	3.54931e-05	Y	9.04687	3.88981e-05	Y	9.65618	3.47313e-05	Y	10.1287	0.000792871	Y	6.22255	0.000399853	Y	11.5058	5.0108e-05	Y	8.85144	3.2121e-05	Y	11.8053	0.00139117	Y	7.36936	0.000195026	Y
ENSG00000159217	IGF2BP1	Y	-14.6808	3.69898e-06	Y	-15.0068	2.80073e-06	Y	-17.4556	2.64319e-06	Y	-6.90181	0.000173325	Y	-13.6515	8.43882e-06	Y	-12.3156	6.09794e-06	Y	-14.4074	2.9722e-06	Y	-17.0231	2.90931e-06	Y	-7.55035	0.000221334	Y	-17.0503	2.94788e-06	Y
ENSG00000153029	MR1	Y	4.40926	4.49678e-05	Y	4.12417	0.00011348	Y	6.22186	1.51008e-06	Y	5.19081	1.02893e-05	Y	6.56877	6.27714e-05	Y	3.65931	0.000483729	Y	5.68064	4.82045e-06	Y	5.39788	7.11102e-06	Y	3.95801	0.00292163	Y	7.37345	2.26489e-07	Y
ENSG00000134258	VTCN1	Y	-5.28245	0.00413789	Y	-9.66311	7.16678e-05	Y	-6.61766	0.00103986	Y	-7.02412	0.00054073	Y	-5.40747	0.00701101	Y	-10.475	9.58694e-05	Y	-7.77108	0.000503542	Y	-7.60587	0.000266537	Y	-5.21587	0.00913654	Y	-6.72803	0.000712366	Y
ENSG00000125462	C1orf61	Y	16.9511	6.94313e-07	Y	7.84422	2.23472e-05	Y	11.5378	5.2026e-06	Y	15.7282	2.46122e-06	Y	9.74694	0.000570709	Y	11.8667	1.65827e-06	Y	12.1226	7.61463e-07	Y	9.94437	2.84625e-06	Y	16.4057	7.27958e-05	Y	12.8062	5.93572e-07	Y
ENSG00000143226	FCGR2A	Y	11.573	8.66011e-05	Y	10.1232	0.000309565	Y	7.70429	0.00033766	Y	8.71873	0.000129782	Y	11.5225	0.00180535	Y	13.2963	1.75571e-05	Y	9.84899	3.44686e-05	Y	8.22082	0.000155312	Y	12.3639	0.0011438	Y	10.9825	1.80066e-05	Y
ENSG00000184697	CLDN6	Y	-7.62363	7.49009e-05	Y	-5.68787	0.00028999	Y	-4.61027	0.00284065	Y	-5.35209	0.000756717	Y	-6.0107	0.000947389	Y	-5.78275	0.000478531	Y	-6.97836	0.000123744	Y	-6.89402	8.37367e-05	Y	-4.76466	0.00601629	Y	-5.24138	0.0013988	Y
ENSG00000180787	ZFP3	Y	5.79719	5.89169e-05	Y	4.78366	0.000371157	Y	5.43112	0.000137612	Y	7.89471	8.24492e-06	Y	5.58744	0.00234373	Y	4.8939	0.000253334	Y	5.36491	0.000103238	Y	3.79115	0.00182963	Y	5.20402	0.00371388	Y	3.39658	0.00431865	Y
ENSG00000141431	ASXL3	N	-2.02105	0.0816722	Y	-3.14022	0.00440605	Y	-5.00007	9.67863e-05	N	-2.63319	0.0206304	Y	-7.55039	1.15475e-05	Y	-5.14158	7.85642e-05	Y	-5.60025	3.33215e-05	Y	-4.90429	0.000109525	Y	-3.99313	0.00284749	Y	-5.73794	2.52001e-05	Y
ENSG00000176826	FKBP9P1	Y	4.296	6.32931e-06	Y	4.26561	9.8546e-06	N			Y	4.04438	4.19069e-05	Y	4.80559	0.000126189	Y	7.1679	1.20738e-07	Y	7.0195	8.68534e-08	Y	2.42096	0.00356091	N	2.69147	0.0130717	Y	5.07805	1.06175e-06	Y
ENSG00000148798	INA	Y	-8.85322	0.00131344	Y	-9.4019	6.85556e-05	N	-2.93658	0.0751199	Y	-12.1172	7.34179e-05	Y	-6.45699	0.00173916	Y	-6.27921	0.00110487	Y	-7.88487	0.000181097	Y	-5.55659	0.00198749	N	-1.99269	0.398648	Y	-6.79569	0.000472329	Y
ENSG00000213186	TRIM59	Y	-5.8374	3.64812e-08	Y	-2.15372	0.00398703	N	-1.45464	0.131161	Y	-2.5842	0.000694517	Y	-2.49082	0.00348978	Y	-2.92169	0.000133006	Y	-5.60927	5.46978e-08	Y	-3.1795	4.09779e-05	N	-2.2571	0.0105531	Y	-3.2471	2.94428e-05	Y
ENSG00000182601	HS3ST4	Y	-7.7231	0.00526233	Y	-9.88229	0.00392803	N			Y	-10.2912	0.00379825	Y	-8.1441	0.00700129	Y	-11.1838	0.00166443	Y	-9.97943	0.00338225	Y	-10.5719	0.00212753	N	-9.3027	0.0139293	Y	-12.623	0.000605342	Y
ENSG00000173157	ADAMTS20	Y	-7.24734	3.21942e-05	Y	-10.9406	5.82993e-06	N	-2.67161	0.0175767	Y	-7.32614	3.65476e-05	Y	-8.01585	1.7754e-05	Y	-5.64708	0.000142101	Y	-11.4133	3.40581e-06	Y	-3.68664	0.0022691	N			Y	-6.2027	8.33864e-05	Y
ENSG00000142798	HSPG2	Y	-4.82927	3.54462e-07	N	-1.21101	0.326271	Y	-2.21947	0.00418553	Y	-3.1085	0.000102611	N	0.0843323	1	N	-1.98661	0.0138632	Y	-2.38798	0.00172926	Y	-2.14771	0.00560444	Y	-3.37739	0.000181377	Y	-2.24653	0.00320168	Y
ENSG00000141052	MYOCD	Y	-11.2176	0.00107413	N			Y	-8.92633	0.0055517	Y	-11.4632	0.00113343	N			N	-2.06585	0.324933	Y	-9.23086	0.00457771	Y	-10.3304	0.00177355	Y	-7.7447	0.00548733	Y	-10.4426	0.00173954	Y
ENSG00000144681	STAC	Y	-4.16378	0.00865697	N	0.048992	1	N	0.776625	0.914703	Y	-4.75662	0.00583346	N	-2.33901	0.216491	Y	-6.62776	0.00047779	Y	-4.43376	0.00659382	N	-2.21196	0.173891	N	-0.736515	0.991045	Y	-5.37551	0.00160123	Y
ENSG00000047365	ARAP2	Y	4.91612	0.000421208	N	0.534364	1	N	2.6315	0.038087	Y	4.20374	0.00214832	N	3.66951	0.0322801	Y	4.60019	0.000823478	Y	5.77141	0.000112215	N	1.98752	0.139835	N	3.38722	0.0500427	Y	4.15324	0.00142507	Y
ENSG00000227544		Y	4.58446	0.00817415	N			N			Y	5.48858	0.00335373	N			Y	6.61259	0.0016753	Y	9.66519	0.00028885	N			N	3.24631	0.127887	Y	8.10022	8.1559e-05	Y
ENSG00000109689	STIM2	Y	2.23131	0.00236532	N	1.1928	0.331216	N	1.21629	0.313978	Y	2.13324	0.00520315	N	1.10332	0.481293	Y	3.05061	5.61324e-05	Y	2.75578	0.000169871	N	1.73233	0.0327434	N	1.92411	0.0466346	Y	2.63986	0.00025949	Y
ENSG00000168309	FAM107A	Y	5.8362	0.00121858	Y	-5.41992	0.00337352	N	3.29895	0.0488999	N	0.652153	1	N	-0.0503949	1	Y	5.20051	0.0027691	Y	5.83714	0.000797677	N			N	3.28825	0.137482	Y	5.12591	0.0017799	N
ENSG00000133597	ADCK2	Y	2.00542	0.0024563	Y	2.13626	0.000944649	N	1.42167	0.0970482	N	0.878095	0.855873	N	1.94957	0.0172437	Y	1.82296	0.0088777	Y	2.22264	0.000612081	N	1.34419	0.144887	N	2.01353	0.014603	Y	1.88721	0.00478808	Y
ENSG00000026559	KCNG1	Y	-11.8683	1.02724e-06	Y	-6.18419	1.67539e-05	N	-0.813909	1	N	-2.02052	0.0882927	N	-0.733026	1	Y	-5.3609	5.67137e-05	Y	-3.17025	0.00415336	N	-2.56255	0.0179187	N	-1.33882	0.455464	Y	-7.0325	6.86055e-06	Y
ENSG00000176406	RIMS2	Y	-9.24762	0.000113148	Y	-10.1133	4.07194e-05	N	-1.4343	0.453421	N	-0.608729	1	N	-0.43882	1	Y	-6.81966	0.000268065	Y	-6.07472	0.000582959	N	-1.13101	0.661658	N	-4.51739	0.0100094	Y	-10.1383	3.85395e-05	Y
ENSG00000172348	RCAN2	Y	-5.63625	8.2726e-05	Y	-12.6824	1.99468e-06	N	-2.66584	0.0243578	N	-1.09476	0.616827	N	2.47648	0.111938	Y	-4.30197	0.000758032	Y	-8.03515	6.19965e-06	N	-2.83628	0.0141277	N	-0.0832834	1	Y	-3.1932	0.00613112	Y
ENSG00000159128	IFNGR2	N	-0.146324	1	N	1.26434	0.202352	Y	1.80763	0.00860182	Y	2.04061	0.00225973	Y	2.09252	0.00852533	N	1.09745	0.453404	Y	1.78965	0.00917387	Y	2.18046	0.000668736	N	0.67736	1	N	0.655501	1	Y
ENSG00000196843	ARID5A	N	0.320521	1	N	0.322412	1	Y	2.12467	0.00099603	Y	1.92655	0.0045049	Y	2.14768	0.00631649	N	1.00825	0.607549	Y	2.6485	3.67339e-05	Y	2.08466	0.00114192	N	0.712755	0.992607	N	0.803171	0.909901	Y
ENSG00000139044	B4GALNT3	Y	6.77781	8.46416e-06	N	-0.354345	1	N	1.49521	0.300336	Y	4.13197	0.000866887	N	3.521	0.0222445	Y	3.70945	0.00215193	N	2.56944	0.0258023	N	2.02083	0.0961011	N	3.91367	0.0157623	Y	6.51981	8.45983e-06	Y
ENSG00000134901	KDELC1	Y	-1.62385	0.00968657	N	-0.560781	1	N	-0.982587	0.621217	Y	-1.99373	0.000620619	N	-0.200241	1	Y	-1.72705	0.00461165	N	-1.16151	0.287666	N	-1.05005	0.489106	N	-1.16786	0.354177	Y	-2.04977	0.000256851	Y
ENSG00000059573	ALDH18A1	Y	-2.02689	0.000258484	N	-0.338419	1	N	-1.5899	0.0112631	Y	-1.98176	0.000491362	N	-1.29723	0.171986	Y	-1.65641	0.0067197	N	-1.5517	0.0149309	N	-0.680797	1	N	-0.717374	1	Y	-1.85305	0.000992486	Y
ENSG00000196923	PDLIM7	Y	-2.93301	0.00024265	N	-1.50467	0.119366	N	-1.12447	0.437347	Y	-2.58495	0.00130156	N	-0.437665	1	Y	-2.49183	0.00170459	N	-0.829678	0.83498	N	-1.91651	0.021332	N	-2.12123	0.0260671	Y	-2.97493	0.000173293	Y
ENSG00000111058	ACSS3	Y	3.05437	0.00522369	N	2.51344	0.0183464	N	0.0677268	1	N	1.42209	0.336982	Y	4.33444	0.00477335	Y	3.39631	0.00249893	Y	4.65973	0.000119057	N	1.80298	0.129101	Y	4.10157	0.00710745	Y	3.17122	0.00346909	Y
ENSG00000178821	TMEM52	Y	-3.36727	5.35537e-05	N	-1.24796	0.285792	N	-0.809473	0.843531	N	-1.98707	0.0173514	Y	-5.50613	1.08079e-06	Y	-2.41496	0.00174253	Y	-2.31055	0.00242586	N	-0.700205	1	Y	-2.50978	0.00586706	Y	-3.3404	4.96099e-05	Y
ENSG00000254221		Y	4.27969	0.000547225	N			N			Y	4.98907	0.000141071	N	-0.745851	0.848151	Y	5.12752	0.000103621	N	0.339915	1	N			N			N	0.841409	0.766016	Y
ENSG00000106415	GLCCI1	Y	2.54754	0.00345028	N	1.50514	0.157719	N	1.82603	0.0557369	Y	3.37689	0.000288	N	0.312754	1	Y	2.49661	0.00456378	N	1.34862	0.270776	N	2.17464	0.014174	N	1.9959	0.0895641	N	1.55055	0.138194	Y
ENSG00000134243	SORT1	Y	2.77223	3.08636e-05	N	0.912424	0.746042	N	1.35702	0.141752	Y	2.83254	2.86983e-05	N	1.57305	0.0935172	Y	2.46728	0.000188494	N	1.06938	0.487895	N	1.74353	0.0147815	N	1.14406	0.4434	N	1.44807	0.0826976	Y
ENSG00000198832	SELENOM	Y	-3.64913	0.00202994	N	-0.276063	1	N	-0.581429	0.991845	Y	-4.98778	0.000250237	N	-1.76633	0.23654	Y	-3.22623	0.00647366	N	-2.19558	0.0640163	N	-2.65234	0.0209068	N	-1.85422	0.220697	N	-1.11364	0.544693	Y
ENSG00000273419		Y	4.22986	0.00121858	N	1.37203	0.355826	N	2.98859	0.0108262	Y	3.73478	0.00258069	N	1.71272	0.318235	Y	3.40629	0.00427325	N	1.46874	0.317273	N	1.96389	0.114186	N	3.79514	0.0173342	N	1.91862	0.112526	Y
ENSG00000109158	GABRA4	Y	9.96042	7.76479e-05	N			N			Y	6.0855	0.00287894	N			Y	9.22015	0.000770518	N			N			N			N			Y
ENSG00000259280		N			Y	-6.77494	0.00702574	N			N			N			N			Y	-9.4283	0.00290475	N			N			N			Y
ENSG00000188580	NKAIN2	N			Y	-8.09478	0.00447449	N			N	-3.58604	0.136562	N	-4.38621	0.0883254	N	-5.44187	0.0435158	Y	-10.3219	0.00504742	N			N			N	-6.44137	0.0110255	Y
ENSG00000135299	ANKRD6	N	0.610146	1	Y	-2.42857	0.00495546	N	-0.669885	0.945101	N	0.157429	1	N	-1.73299	0.128053	N	-0.360204	1	Y	-3.60025	0.000119057	N	-1.7107	0.0843908	N	0.282985	1	N	0.249859	1	Y
ENSG00000064547		N	-2.27793	0.0732663	Y	-3.56231	0.00447458	N	-2.93214	0.0186354	N	-0.655158	1	N	-2.11195	0.157453	N	-2.42918	0.0546648	Y	-3.21453	0.00987865	N	-2.41201	0.0517619	N	-3.27891	0.0242796	N	-2.51881	0.0393234	Y
ENSG00000259803	SLC22A31	N			Y	-8.58906	0.000776451	N			N			N			N			Y	-6.71365	0.000885854	N			N			N			Y
ENSG00000103056	SMPD3	N	2.93134	0.0847273	Y	-4.62364	0.00448243	N			N	0.355989	1	N	-2.68977	0.14988	N	-1.31217	0.608522	Y	-4.34418	0.00684946	N	0.310958	1	N			N	-1.78442	0.323136	Y
ENSG00000177519	RPRM	N	2.73098	0.246857	Y	-7.81214	0.0062886	N			N	-1.58774	0.660617	N	-4.9708	0.0498385	N	-3.32454	0.155483	Y	-7.68704	0.0035521	N	-4.0489	0.0609972	N	-4.16671	0.11837	N	-3.14942	0.148346	Y
ENSG00000131242	RAB11FIP4	N	0.527866	1	Y	-4.8897	1.84696e-07	N	-1.39859	0.168277	N	0.106504	1	N	-0.990619	0.595095	N	-1.2319	0.325074	Y	-2.58312	0.000567361	N	-1.61477	0.0657513	N	-0.596591	1	N	-1.389	0.16799	Y
ENSG00000153012	LGI2	N	1.72284	0.0973511	Y	-2.36726	0.0098372	N	0.959967	0.637541	N	-0.0649013	1	N	-1.13863	0.496954	N	-1.17754	0.453167	Y	-3.06543	0.0010796	N	1.3933	0.25459	N	-2.3841	0.0308634	N	0.732159	0.861359	Y
ENSG00000145681	HAPLN1	N	-1.0721	0.93145	Y	-6.14561	0.00952563	N	-5.54598	0.0144487	N	-0.278283	1	N	-2.01961	0.557304	N	0.574553	1	Y	-9.17187	0.00231984	N	2.26488	0.369956	N	-0.135582	1	N	-0.894788	0.975702	Y
ENSG00000143469	SYT14	N	-2.01972	0.166964	Y	-4.7331	0.00103404	N	-0.845974	0.809719	N	2.54406	0.0632037	N	1.78078	0.383442	N	0.448902	1	Y	-3.532	0.00877252	N	-1.8543	0.197508	N	1.61142	0.492339	N	-1.71949	0.246894	Y
ENSG00000198597		N	1.24705	0.595621	Y	-5.0274	0.00208682	N			N	-1.45364	0.497203	N	2.92058	0.147423	N	-3.65697	0.0168877	Y	-4.5908	0.00435059	N	-2.80259	0.0630063	N	-0.345198	1	N	-2.24388	0.139631	Y
ENSG00000250133	HOXC-AS2	N			Y	5.7923	0.00192669	N			N			N			N	2.75198	0.0917094	Y	4.51753	0.00874179	N			N			N			Y
ENSG00000196218	RYR1	N			Y	-8.67529	0.000614167	N			N	-4.06231	0.0370734	N	-4.30409	0.0492052	N	-2.68551	0.181637	Y	-5.12448	0.00991771	N	-2.70711	0.168124	N			N	-4.8683	0.0115471	Y
ENSG00000091664	SLC17A6	N			Y	-6.69438	0.0054887	N			N	-1.39539	0.754639	N	-5.16933	0.0394542	N	-6.34025	0.0175395	Y	-11.7848	0.00109002	N	-6.27351	0.0128464	N			N	-4.13912	0.0527889	Y
ENSG00000204767	INSYN2B	N	0.701351	1	Y	4.96413	0.00462477	N	3.43971	0.0456825	N	0.963388	0.911939	N	5.45235	0.0302096	N			Y	6.18551	0.0017509	N			N	4.19236	0.0789432	N	2.79923	0.124032	Y
ENSG00000178171	AMER3	N			Y	-9.62494	0.005032	N			N	-0.0248173	1	N			N			Y	-9.64674	0.00466954	N			N			N			Y
ENSG00000142227	EMP3	N	-1.14502	0.498593	Y	2.65318	0.00821535	N	0.569919	1	N	0.27351	1	N	1.87628	0.183541	N	0.757528	0.897056	Y	2.92897	0.00408809	N	1.51024	0.22627	N	0.126451	1	N	1.45602	0.250943	Y
ENSG00000136193	SCRN1	N	1.83963	0.0185388	Y	2.41525	0.000822536	N	1.11918	0.425803	N	1.46616	0.133475	N	0.980792	0.609358	N	1.29786	0.249059	Y	2.61825	0.000328467	N	1.00387	0.596673	N	1.03952	0.588056	N	1.72509	0.0320047	Y
ENSG00000160097	FNDC5	N	1.58857	0.293865	Y	-3.55479	0.00475264	N	-2.54892	0.0417756	N	-1.5443	0.332125	N	-1.77099	0.276757	N	-1.18452	0.562652	Y	-4.20069	0.0013313	N	-2.75605	0.0268174	N	1.54239	0.495954	N	-1.01044	0.653902	Y
ENSG00000100077	GRK3	N	0.0822646	1	Y	-3.53136	1.84747e-06	N	-1.28953	0.206858	N	-1.35252	0.173051	N	-1.67441	0.0583296	N	-1.37601	0.146549	Y	-2.35529	0.000454557	N	-1.00647	0.590829	N	-1.69511	0.0594783	N	-0.750247	0.959299	Y
ENSG00000224914	LINC00863	N	-1.47794	0.135565	Y	-3.87901	9.64451e-06	N	-1.27279	0.278126	N	-0.0778837	1	N	-2.253	0.0122793	N	-1.25176	0.317633	Y	-2.18534	0.0053854	N	-1.18726	0.367809	N	-0.782233	0.852076	N	-1.95943	0.0144409	Y
ENSG00000100767		N	-0.807705	0.914487	Y	-7.12945	0.000165944	N	-1.82132	0.316142	N	-2.95609	0.0585244	N	1.05072	0.815547	N	-2.17686	0.177012	Y	-5.44268	0.00108609	N	-3.25367	0.0327361	N	-3.37036	0.0484903	N	-2.591	0.0773614	Y
ENSG00000197140	ADAM32	N			Y	2.59104	0.00258693	N			N			N	2.36378	0.0298832	N	1.52121	0.155042	Y	2.63508	0.00188653	N	1.51085	0.151879	N	2.78811	0.0118471	N			Y
ENSG00000186487	MYT1L	N			Y	-5.60115	0.00483399	N			N	1.1113	0.824275	N	-3.8578	0.0743614	N			Y	-7.45306	0.00160307	N			N			N	-2.93762	0.123867	Y
ENSG00000203872	C6orf163	N			Y	-4.64821	0.000128675	N			N	-2.04503	0.0609738	N	-1.75868	0.172645	N	-2.23055	0.0329663	Y	-2.69488	0.00759362	N			N			N			Y
ENSG00000174791		N	-0.90143	0.773779	Y	3.48791	0.00562788	N	0.533527	1	N	1.68546	0.266566	N	2.2456	0.20377	N	1.05686	0.665362	Y	3.40919	0.00723513	N	1.65423	0.252214	N	1.42222	0.555051	N	1.47184	0.339912	Y
ENSG00000173320	STOX2	N	-0.488802	1	Y	-5.40065	7.13866e-05	N	-2.33552	0.045706	N	-0.891677	0.793765	N	-1.95114	0.171048	N	-1.26112	0.466984	Y	-3.05171	0.0085244	N	-2.3374	0.0442281	N	-1.35068	0.481719	N	-1.21753	0.464842	Y
ENSG00000104267	CA2	N	-0.402562	1	Y	-4.04954	0.00169617	N	0.330773	1	N	0.404576	1	N	-0.403874	1	N	1.48742	0.337339	Y	3.57066	0.0037128	N	0.00127909	1	N	4.00306	0.0178902	N	2.44227	0.0414735	N
ENSG00000169871	TRIM56	N	0.760573	0.946737	Y	2.22806	0.00265124	N	0.623815	1	N	1.52645	0.110148	N	1.85624	0.0567323	N	1.0199	0.595466	Y	2.43874	0.000989363	N	0.975392	0.63808	N	1.36016	0.284585	N	1.66653	0.0471461	Y
ENSG00000125618	PAX8	N	2.89453	0.0293768	Y	6.25602	0.000287633	N			N			N			N			Y	6.6878	0.000103521	N			N	3.40619	0.0495068	N	3.09742	0.0209194	Y
ENSG00000113263	ITK	N	2.92867	0.0270888	Y	5.03832	0.00107765	N			N	3.41678	0.0170311	N			N	2.54766	0.0572728	Y	6.23411	0.000395635	N			N	-1.40113	0.525973	N	2.15069	0.115797	Y
ENSG00000009709	PAX7	N			Y	-12.0249	0.00725456	N			N	-10.7207	0.0200612	N	-6.77444	0.0414626	N	-7.76772	0.0349061	Y	-12.2145	0.00638173	N	-10.1232	0.0210584	N			N			Y
ENSG00000171551	ECEL1	N			Y	-12.4513	0.00116158	N			N	-4.04191	0.0687261	N	-1.6808	0.65246	N	-6.78648	0.0160539	Y	-7.8289	0.00306074	N	-3.70149	0.0877411	N			N	-1.81822	0.511162	Y
ENSG00000164761	TNFRSF11B	N	0.783388	0.880587	Y	3.41342	0.00734522	N	2.80585	0.0298673	N	2.63605	0.0478025	N	2.64433	0.12874	N	0.49593	1	Y	3.62557	0.00523145	N	-2.99689	0.0239536	N	-0.818632	0.879329	N	1.80173	0.195263	Y
ENSG00000250451	HOXC-AS1	N			Y	5.04924	0.00312436	N	3.47517	0.027446	N			N			N			Y	6.46816	0.000764062	N			N			N			Y
ENSG00000180616	SSTR2	N	2.89768	0.197058	Y	-8.97041	0.00337352	N			N	-3.49677	0.113552	N	-1.04684	0.914314	N	-3.18152	0.152362	Y	-6.02259	0.00785941	N	-1.4326	0.72012	N			N	-2.98246	0.166855	Y
ENSG00000143545	RAB13	N	-0.183321	1	Y	1.94248	0.00273938	N	0.327213	1	N	0.242616	1	N	1.33594	0.210185	N	0.782035	1	Y	1.76772	0.0095484	N	0.804529	0.958599	N	0.25647	1	N	0.679319	1	Y
ENSG00000280239		N			Y	-2.60159	0.00595397	N	-0.172005	1	N	0.017564	1	N	-2.81548	0.0101391	N	-1.63849	0.145916	Y	-3.06442	0.00137758	N	-2.05861	0.035779	N	-1.59588	0.249721	N	-2.25299	0.0174338	Y
ENSG00000141433	ADCYAP1	N			Y	-11.3504	0.00416455	N			N	-10.3922	0.0101925	N	-9.46952	0.0234561	N	-7.21125	0.0231397	Y	-10.8054	0.00567809	N	-6.02576	0.0194527	N			N	-9.93173	0.0106602	Y
ENSG00000164082	GRM2	N	3.30391	0.110415	Y	-5.4162	0.00554075	N			N	-2.45038	0.235313	N	-3.00781	0.163667	N	-3.07223	0.120761	Y	-5.9577	0.00348471	N	-1.81525	0.440971	N			N	-2.20601	0.291073	Y
ENSG00000261754		N			Y	-9.9046	0.000995412	N			N			N			N			Y	-9.76427	0.00104383	N			N			N			Y
ENSG00000196754	S100A2	N	1.16864	0.613305	Y	4.53933	0.00269904	N	1.9069	0.239691	N	3.75032	0.015036	N	2.54301	0.205355	N	3.00479	0.0423257	Y	5.05066	0.00147011	N			N	1.9963	0.372519	N			Y
ENSG00000151615	POU4F2	N			Y	-10.2325	0.00315106	N			N	-3.25131	0.12342	N	-6.30687	0.0177925	N	-6.38764	0.0213466	Y	-11.5015	0.001124	N	-5.61198	0.0192712	N			N	-8.64861	0.01232	Y
ENSG00000028277		N	-2.69375	0.120985	Y	-6.50734	0.000591381	N			N	-2.13287	0.254363	N	-1.53422	0.554621	N	-3.23653	0.0544598	Y	-6.32791	0.000961262	N	-2.0153	0.267856	N	-2.62785	0.226069	Y	-4.44272	0.00830582	Y
ENSG00000180818	HOXC10	N	2.16731	0.337706	Y	7.30141	0.00210406	N	3.81797	0.0519281	N	5.48325	0.0221543	N	8.24654	0.0181207	N	4.50643	0.0254514	Y	6.67216	0.00271632	N	4.83842	0.0212169	N	4.8471	0.0973998	Y	6.39551	0.00849026	Y
ENSG00000078725	BRINP1	N	-0.227096	1	Y	-4.76949	0.00656037	N	-2.65274	0.125191	N	-2.25191	0.237461	N	-0.548773	1	N	-4.53213	0.0106266	Y	-4.50933	0.00955051	N	-2.57369	0.139487	N	-1.72923	0.522714	Y	-6.41613	0.0016636	Y
ENSG00000185737	NRG3	N			Y	-11.6417	0.00167476	N			N	-3.4489	0.132717	N	-6.60865	0.0174376	N	-4.20433	0.0609286	Y	-10.8932	0.00268338	N	-5.98945	0.0171536	N	1.62218	0.794777	Y	-8.14426	0.00283868	Y
ENSG00000180667	YOD1	N	-1.10193	0.385239	Y	-2.34596	2.05475e-05	N	-1.05102	0.474267	N	-1.07946	0.460024	N	-1.69311	0.0157534	N	-1.21896	0.205767	Y	-1.69158	0.00471839	N	-1.05872	0.468231	N	-1.02273	0.585447	Y	-2.077	0.000160728	Y
ENSG00000135404	CD63	N	0.618178	1	Y	2.48588	0.000230227	N	1.31129	0.193889	N	1.73272	0.0260064	N	1.99818	0.020189	N	1.72429	0.024222	Y	2.604	0.000130252	N	1.50936	0.0730074	N	1.62994	0.0948163	Y	2.14177	0.0016345	Y
ENSG00000230417		N			Y	4.83568	0.000238727	N			N			N			N			Y	3.65062	0.00236376	N			N			Y	5.95238	3.98652e-05	Y
ENSG00000167281	RBFOX3	N			Y	-7.48912	0.00461997	N			N	-6.6594	0.0156649	N	-3.9986	0.119093	N	-7.38893	0.0143839	Y	-6.71646	0.00975878	N	-7.06265	0.0172145	N			Y	-6.87733	0.00782912	Y
ENSG00000056972	TRAF3IP2	N	1.69759	0.186357	Y	3.41373	0.00299874	N	1.47669	0.291012	N	1.08817	0.616126	N	3.28735	0.0307753	N	2.46786	0.0329075	Y	3.42098	0.00338059	N	2.56505	0.0227426	N	1.64453	0.365006	Y	4.85522	0.000125218	Y
ENSG00000105928	GSDME	N	-0.0346224	1	Y	2.82193	0.00252852	N	0.242404	1	N	2.32324	0.0180952	N	2.62686	0.0304915	N	2.06501	0.0379525	Y	2.7795	0.00308756	N	1.95157	0.0502223	N	2.56949	0.0383309	Y	3.62766	0.000248313	Y
ENSG00000106236	NPTX2	N	-2.51106	0.206924	Y	-5.01777	0.00908059	N	-3.2702	0.0833591	N	-2.98007	0.132361	N	1.55406	0.692598	N	-0.676178	1	Y	-8.03046	0.00135697	N	-4.9018	0.0139716	N	0.924737	1	Y	-7.11085	0.00100175	Y
ENSG00000183780	SLC35F3	N			Y	-5.05438	0.00521743	N			N	0.576544	1	N	-2.41534	0.231188	N	-3.40501	0.0372406	Y	-9.47519	0.00095215	N	-3.44442	0.0349505	N	-3.8667	0.051157	Y	-10.0452	0.000558081	Y
ENSG00000152208	GRID2	N	3.68489	0.0100237	Y	-4.65507	0.0033475	N	2.81564	0.0477165	N	-0.110911	1	N	-3.22309	0.0754328	N	0.362888	1	Y	-5.96882	0.000989363	N	0.642694	1	N	-2.34937	0.215488	Y	-7.35287	0.000539512	Y
ENSG00000187134	AKR1C1	N			Y	-6.64962	0.0038454	N			N	-4.76388	0.0279854	N	-3.24659	0.177177	N	-0.761362	1	Y	-10.8713	0.00105051	N			N			Y	-9.00783	0.00619332	Y
ENSG00000171786	NHLH1	N	5.36391	0.0145428	Y	-5.86924	0.00531705	N			N	-4.74703	0.0205116	N	-4.21178	0.0550457	N	-3.62106	0.0735399	Y	-7.54302	0.00130371	N	-4.65536	0.0211997	N	-1.68606	0.722431	Y	-5.48052	0.00748443	Y
ENSG00000101349	PAK5	N			Y	-7.49345	0.00058288	N			N	1.40953	0.561038	N	-4.15037	0.029628	N	-3.72227	0.0276718	Y	-4.72535	0.00597974	N	-1.43336	0.52482	N			Y	-5.19098	0.00501955	Y
ENSG00000231827		N			Y	-11.7743	0.00692177	N			N			N	-8.50643	0.0260089	N	-7.80263	0.028664	Y	-10.0218	0.0066299	N	-9.09228	0.0344834	N			Y	-11.1896	0.00964316	Y
ENSG00000130513	GDF15	N	-0.0822793	1	Y	4.81624	9.60547e-05	N	0.398173	1	N	-0.152089	1	N	2.02466	0.169205	N	2.48009	0.0245893	Y	3.70929	0.00114796	N	1.77322	0.141428	N	2.28487	0.124951	Y	4.50741	0.000177506	Y
ENSG00000164176	EDIL3	N	-3.53451	0.0542426	Y	-9.43492	0.000992158	N	-2.77726	0.143545	N	1.59064	0.577663	N	0.335894	1	N	-0.875592	0.988164	Y	-9.89435	0.000724847	N	-1.51732	0.583244	N	-0.43848	1	Y	-6.42677	0.00488796	Y
ENSG00000100439	ABHD4	N	0.910946	0.785989	Y	1.92306	0.00160976	N	1.47922	0.0464774	N	1.12959	0.390664	N	1.62064	0.0484807	N	1.07194	0.47995	Y	1.70849	0.00859887	N	0.700999	1	N	1.1949	0.347163	Y	2.80433	4.09175e-06	Y
ENSG00000134072	CAMK1	N	1.45921	0.147551	Y	2.52491	0.00100956	N	1.48248	0.134518	N	2.02621	0.0154106	N	1.64398	0.131826	N	2.00797	0.0142058	Y	2.16995	0.0059099	N	1.15148	0.410261	N	1.45857	0.237789	Y	2.44368	0.00147124	Y
ENSG00000153930	ANKFN1	N			Y	5.11992	0.00370836	N	2.16517	0.24126	N	1.01406	0.841298	N	3.54265	0.122606	N	4.36009	0.0123928	Y	4.62617	0.00585962	N	3.65848	0.0318571	N			Y	5.03814	0.00357104	Y
ENSG00000019505	SYT13	N			Y	-6.44261	0.00728308	N			N	-1.97519	0.500831	N	0.954237	0.988962	N	-5.59531	0.0185361	Y	-10.5405	0.00316258	N	-1.67557	0.590798	N			Y	-7.63524	0.00495527	Y
ENSG00000259663		N			Y	-8.89226	0.00951041	N			N	-5.81902	0.0125815	N			N			Y	-9.43	0.00580357	N			N	-8.7891	0.0214523	Y	-10.7348	0.00232482	Y
ENSG00000122420	PTGFR	N			Y	-12.3952	0.00200305	N	-0.852953	1	N	-6.25946	0.037231	N	-9.42564	0.0237689	N	-4.74765	0.0535691	Y	-8.51916	0.00746138	N	-6.70733	0.0309172	N	-9.0012	0.0403727	Y	-10.5598	0.00632906	Y
ENSG00000136478	TEX2	N	0.122419	1	Y	1.8327	0.000723264	N	0.46722	1	N	0.89933	0.888752	N	1.51446	0.0446501	N	1.05147	0.4966	Y	1.83503	0.000780194	N	0.73201	1	N	1.19605	0.29233	Y	1.60757	0.00578379	Y
ENSG00000217236	SP9	Y	6.92183	0.000507053	Y	6.81383	6.82323e-05	Y	6.88826	0.000594159	Y	8.21194	1.64473e-05	N	3.33752	0.075529	Y	5.71622	0.000462194	N			N	2.06799	0.143785	N			Y	4.37395	0.0017494	Y
ENSG00000249853	HS3ST5	Y	4.29782	5.36818e-05	Y	3.44733	0.000382467	Y	5.13684	6.67888e-06	Y	4.07939	9.25631e-05	N			Y	2.81282	0.00316299	N			N			N			N	-0.838963	0.923717	Y
ENSG00000203995	ZYG11A	Y	-9.45307	2.05286e-05	N	0.386031	1	Y	-2.88525	0.00964827	N			Y	-6.9058	0.000184664	Y	-5.00459	0.000327652	N			Y	-9.24973	1.97749e-05	N	-3.23218	0.0111484	Y	-9.63746	1.40692e-05	Y
ENSG00000177822	TENM3-AS1	Y	-12.561	5.48574e-08	N	-1.51978	0.166902	Y	-5.55186	5.30539e-06	N	-1.25427	0.390975	Y	-6.30369	5.42031e-06	Y	-6.17971	2.00344e-06	N	-1.18123	0.432773	Y	-12.1772	8.18451e-08	N	-2.02742	0.0721805	Y	-5.85521	2.32506e-06	Y
ENSG00000148303	RPL7A	N	-1.4324	0.036737	N	-0.681046	1	Y	-2.10728	0.000113663	Y	-1.70989	0.00423452	N	-1.22012	0.246324	N	-1.31822	0.0989283	N	-1.50517	0.020017	N	-0.272619	1	N	-1.02264	0.584612	N	-1.44784	0.0307752	Y
ENSG00000174547	MRPL11	N	-0.391851	1	N	-0.960802	0.712676	Y	-1.65399	0.00113257	Y	-1.72901	0.000621309	N	-1.45062	0.0307441	N	-1.11671	0.30377	N	-1.11797	0.290216	N	-1.06969	0.399519	N	-1.12845	0.346922	N	-1.01653	0.533009	Y
ENSG00000273079	GRIN2B	N	1.75759	0.259713	N	-0.00753165	1	Y	4.32606	0.00315896	Y	4.64317	0.0017357	N	0.813125	0.9056	N	2.30544	0.102051	N	1.86663	0.214437	N	2.74079	0.0419586	N	0.446235	1	N	0.105997	1	Y
ENSG00000170545	SMAGP	N	0.131337	1	N	2.57167	0.0210797	Y	3.76533	0.00155317	Y	3.08201	0.00969752	N	3.72646	0.015777	N	1.50171	0.301212	N	0.130643	1	N	0.569664	1	N	1.0203	0.747465	N	1.41747	0.326952	Y
ENSG00000162244	RPL29	N	-1.52986	0.0220536	N	-0.761649	1	Y	-1.80669	0.00243627	Y	-1.69984	0.00709104	N	-1.09762	0.430585	N	-1.15273	0.315782	N	-1.12895	0.345351	N	-0.456415	1	N	-1.0183	0.594015	N	-1.4799	0.0312481	Y
ENSG00000164587	RPS14	N	-1.56756	0.0235872	N	-0.580387	1	Y	-2.09742	0.000478292	Y	-1.73611	0.00861545	N	-0.996327	0.587337	N	-1.33945	0.121147	N	-1.21628	0.236289	N	-0.617652	1	N	-0.514116	1	N	-1.20352	0.239726	Y
ENSG00000205809		N			N			Y	13.4874	4.61524e-06	Y	6.0699	0.00165482	N			N			N			N			N			N			Y
ENSG00000101444	AHCY	N	-1.01505	0.570389	N	-0.807018	1	Y	-2.0728	0.000121134	Y	-1.79886	0.00161331	N	-0.641168	1	N	-0.0962273	1	N	-0.613441	1	N	-0.39208	1	N	-0.667038	1	N	-1.37033	0.0541922	Y
ENSG00000139266		N	2.33994	0.0165103	N	0.997543	0.609068	Y	2.78098	0.00434785	Y	5.57584	5.51983e-06	N	0.413602	1	N	1.98501	0.0551033	N	1.59186	0.168556	N	1.83554	0.0805413	N	1.96854	0.13902	N	0.540061	1	Y
ENSG00000159263	SIM2	N			N	3.80699	0.0269243	Y	6.50129	0.00340565	Y	5.39573	0.00518962	N	-0.627487	1	N	2.70224	0.134712	N	1.96346	0.325112	N	2.83053	0.106731	N			N	1.1305	0.723948	Y
ENSG00000206195		N			N			Y	9.5513	1.69007e-05	Y	7.16084	0.000161836	N			N			N			N			N			N			Y
ENSG00000161513	FDXR	N	-1.44286	0.0416282	N	0.826791	0.974334	Y	-2.02506	0.000366242	Y	-2.63014	5.94824e-06	N	-0.92305	0.70813	N	0.278748	1	N	0.734189	1	N	-0.304473	1	N	0.976796	0.666502	N	0.565801	1	Y
ENSG00000087302	RTRAF	N	-0.622716	1	N	-0.40926	1	Y	-1.72777	2.90882e-05	Y	-1.38236	0.00643555	N	-0.597757	1	N	-0.602759	1	N	-0.847663	1	N	-0.566788	1	N	-0.787635	1	N	-0.975364	0.67754	Y
ENSG00000171603	CLSTN1	N	0.92368	0.870113	N	0.466605	1	Y	1.61071	0.000761698	Y	1.48456	0.00466526	N	0.724678	1	N	0.691294	1	N	0.611085	1	N	0.456814	1	N	0.514637	1	N	0.104381	1	Y
ENSG00000155463	OXA1L	N	-1.31613	0.0352055	N	-0.706607	1	Y	-2.01905	9.52182e-06	Y	-1.8178	0.000106854	N	-0.739741	1	N	-0.811485	1	N	-0.687216	1	N	-1.12048	0.257579	N	-0.921062	0.822027	N	-0.819278	1	Y
ENSG00000118181	RPS25	N	-1.46418	0.0287309	N	-0.448161	1	Y	-2.15625	7.76109e-05	Y	-1.78636	0.00221608	N	-0.908318	0.739124	N	-1.08523	0.428801	N	-1.24069	0.165615	N	-0.404282	1	N	-1.38079	0.114824	N	-1.15662	0.267231	Y
ENSG00000092036	HAUS4	N	-0.923813	0.807944	N	-0.760592	1	Y	-1.67691	0.00236909	Y	-2.57024	1.29869e-06	N	-1.47382	0.0414626	N	-0.88841	0.928872	N	-0.565316	1	N	-0.93362	0.783382	N	-1.26385	0.185497	N	-1.00553	0.566043	Y
ENSG00000147119	CHST7	N	2.13249	0.0290546	N	1.58117	0.155632	Y	3.76978	0.000241281	Y	3.01322	0.00225973	N	2.04338	0.103779	N	1.87782	0.0718584	N	1.65572	0.137212	N	1.23915	0.386828	N	1.84996	0.166121	N	1.49568	0.19806	Y
ENSG00000186007	LEMD1	N			N	2.09968	0.220233	Y	4.56564	0.00769202	Y	5.79821	0.00222738	N	-0.136621	1	N			N	-0.178467	1	N			N			N	2.8004	0.0851795	Y
ENSG00000105219		N			N			Y	4.6155	0.00117649	Y	4.85212	0.00141587	N			N			N			N			N			N			Y
ENSG00000138074	SLC5A6	N	-1.01785	0.562522	N	-1.02365	0.52701	Y	-1.86122	0.000609193	Y	-1.59136	0.0090153	N	-1.35118	0.111715	N	-0.525053	1	N	-1.19645	0.204918	N	-1.05765	0.45982	N	-1.16255	0.33561	N	-1.16046	0.247187	Y
ENSG00000127990	SGCE	N	0.876827	0.857252	N	1.23923	0.1971	Y	2.43952	4.47968e-05	Y	2.57524	2.39635e-05	N	1.16533	0.358804	N	-0.0309611	1	N	1.02926	0.545743	N	0.399947	1	N	1.21603	0.321642	N	1.20637	0.238067	Y
ENSG00000185585	OLFML2A	N	-2.15654	0.122712	N	2.0001	0.147586	Y	4.48913	0.00146491	Y	4.66914	0.00128353	N	4.87585	0.0102744	N	0.387966	1	N	-0.16849	1	N	0.940722	0.762979	N	0.850884	0.925438	N	2.97715	0.0239845	Y
ENSG00000143947	RPS27A	N	-1.37866	0.0360089	N	-0.341959	1	Y	-2.08248	3.46727e-05	Y	-1.68173	0.00220745	N	-0.718203	1	N	-1.12004	0.32272	N	-1.27262	0.097843	N	-0.839712	1	N	-1.20893	0.243022	N	-1.37904	0.0343277	Y
ENSG00000229117	RPL41	N	-1.51551	0.0111529	N	-0.416283	1	Y	-1.92114	0.00023517	Y	-1.68825	0.00265498	N	-1.07966	0.434654	N	-1.33231	0.0676854	N	-1.15447	0.256724	N	-0.997052	0.609269	N	-0.244768	1	N	-1.50548	0.011507	Y
ENSG00000225210	DUXAP9	N			N			Y	9.13756	0.00131905	Y	8.61745	0.00274035	N			N			N			N			N			N			Y
ENSG00000100823	APEX1	N	-0.332046	1	N	-0.573497	1	Y	-1.65365	0.000252722	Y	-1.95759	7.35801e-06	N	-0.973092	0.653985	N	-0.797131	1	N	-1.23599	0.0661879	N	-1.04832	0.43067	N	-1.02566	0.553595	N	-0.992453	0.605746	Y
ENSG00000132554	RGS22	N			N			Y	6.72551	0.000363198	Y	4.94274	0.00382842	N	5.59828	0.0150975	N			N	3.79337	0.0124923	N			N			N	3.78598	0.0113217	Y
ENSG00000184271		N	1.33483	0.257855	N	1.85551	0.0335537	Y	2.52069	0.00226319	Y	3.58075	7.11751e-05	N	1.91997	0.0758364	N	1.76177	0.0582302	N	1.49782	0.150846	N	1.87808	0.0330752	N	1.79721	0.114877	N	1.52438	0.128788	Y
ENSG00000122035	RASL11A	N	-1.47308	0.216166	N	-1.14397	0.451293	Y	-3.14696	0.000984129	Y	-2.70187	0.00481251	N	-1.18577	0.463317	N	-2.31372	0.0169372	N	-1.17902	0.440976	N	-1.63768	0.133621	N	0.618493	0.988083	N	-0.886547	0.702191	Y
ENSG00000260088		N			N			Y	4.68327	0.000430639	Y	3.50427	0.00456126	N			N			N			N			N			N			Y
ENSG00000164796	CSMD3	N			N			Y	3.79859	0.00205008	Y	3.92095	0.00131517	N			N	-2.99309	0.0153449	N			N	2.37624	0.0376645	N	-2.01148	0.190129	N	-0.891678	0.720897	Y
ENSG00000228526	MIR34AHG	N			N	0.787365	0.861147	Y	-3.85173	0.00455465	Y	-4.98082	0.000878768	N	-0.143816	1	N	0.810852	0.880768	N	1.42256	0.390476	N	-2.51096	0.0516492	N	2.04918	0.289206	N	-0.277696	1	Y
ENSG00000127947	PTPN12	N	1.39796	0.0180373	N	1.34877	0.0288185	Y	1.55979	0.00296367	Y	1.7143	0.000630421	N	1.05434	0.463179	N	1.16331	0.206305	N	0.456217	1	N	0.745638	1	N	1.04199	0.526534	Y	1.50423	0.00483988	Y
ENSG00000231607	DLEU2	N	-0.389184	1	N	-0.614712	1	Y	-2.07611	0.0021621	Y	-2.13682	0.00186403	N	-1.62099	0.0696596	N	-1.59051	0.044413	N	-1.06652	0.493453	N	0.122182	1	N	0.610716	1	Y	-2.28576	0.000508947	Y
ENSG00000147604	RPL7	N	-1.49814	0.0192848	N	-0.846949	0.957042	Y	-2.31376	1.71321e-05	Y	-1.69014	0.00444927	N	-1.00262	0.577862	N	-1.55407	0.0130153	N	-1.38834	0.0505854	N	-0.735572	1	N	-1.11699	0.417054	Y	-1.74453	0.0018653	Y
ENSG00000227063	RPL41P1	N	-1.56507	0.0864342	N	-0.809753	0.856168	Y	-2.3652	0.00183145	Y	-2.32866	0.00282564	N	-1.19265	0.39894	N	-1.26191	0.299667	N	-1.06487	0.517036	N	-0.81404	0.868992	N	0.409595	1	Y	-2.1628	0.00438654	Y
ENSG00000276975	HYDIN2	N			N			Y	3.51299	0.00211148	Y	4.6674	0.000220716	N	2.98522	0.0305094	N			N			N			N			Y	3.75371	0.0010456	Y
ENSG00000065150	IPO5	N	-1.00968	0.579463	N	-0.775954	1	Y	-1.89064	0.000173204	Y	-1.62163	0.0033299	N	-1.53468	0.0208242	N	-1.42724	0.0217449	N	-0.859847	0.988697	N	-0.395098	1	N	-0.857389	0.917236	Y	-2.27651	3.76006e-06	Y
ENSG00000081087	OSTM1	N	1.22147	0.324655	N	1.69644	0.0421493	Y	2.16329	0.0046501	Y	2.25098	0.00368044	N	2.13879	0.0233448	N	1.72343	0.0434604	N	0.451188	1	N	1.37699	0.182047	N	0.976587	0.660933	Y	2.36205	0.001466	Y
ENSG00000116251	RPL22	N	-1.21435	0.120208	N	-0.924928	0.828554	Y	-1.54646	0.00309093	Y	-1.51928	0.00522097	N	-1.41722	0.0362777	N	-0.992807	0.646578	N	-1.32641	0.0378194	N	-0.767997	1	N	-0.892915	0.875231	Y	-2.39153	4.16858e-07	Y
ENSG00000197258	EIF4BP6	N	-1.66536	0.0173538	N	-1.18699	0.279474	Y	-1.94599	0.00266433	Y	-2.27017	0.000449144	N	-1.05766	0.504277	N	-1.35624	0.131198	N	-1.67475	0.016481	N	-0.461258	1	N	-1.47465	0.117948	Y	-1.87286	0.00394353	Y
ENSG00000114812	VIPR1	N	2.83952	0.0863347	N	3.08689	0.0557847	Y	8.64786	7.97788e-05	Y	4.61939	0.00726339	N	6.15442	0.0133436	N	-1.33373	0.617459	N			N			N	4.929	0.0386671	Y	5.6848	0.00162029	Y
ENSG00000163659	TIPARP	N	1.17612	0.359492	N	1.16943	0.349382	Y	2.35561	0.000992563	Y	2.34745	0.00127187	N	1.76299	0.0646291	N	1.85731	0.0160539	N	0.037064	1	N	0.908657	0.746341	N	-0.113069	1	Y	3.01449	3.36877e-05	Y
ENSG00000171863	RPS7	N	-1.31804	0.0405362	N	-0.597133	1	Y	-2.03203	1.32423e-05	Y	-1.73891	0.000400735	N	-1.02327	0.529265	N	-1.2522	0.0882135	N	-1.42128	0.0125724	N	-0.897626	0.926471	N	-1.20841	0.204153	Y	-1.58336	0.00166528	Y
ENSG00000136295	TTYH3	N	1.74795	0.0117733	N	1.62757	0.0240592	Y	1.85172	0.00623441	Y	2.21909	0.000705147	N	1.62712	0.0664844	N	1.68181	0.0201281	N	1.76756	0.0103489	N	1.02964	0.54701	N	1.19925	0.370618	Y	2.38371	0.000158974	Y
ENSG00000100129	EIF3L	N	-1.5246	0.01653	N	-0.794137	1	Y	-1.6463	0.00592426	Y	-2.0687	0.000187236	N	-1.28261	0.17874	N	-1.25854	0.14973	N	-1.43943	0.0345996	N	-0.4405	1	N	-1.49758	0.0551503	Y	-1.70193	0.00312577	Y
ENSG00000108091	CCDC6	N	-1.52945	0.0107555	N	-0.334639	1	N	-0.940607	0.733728	N	-1.45252	0.0279555	N	-1.1889	0.265564	Y	-1.82409	0.000742046	N	-1.49084	0.0158383	N	-1.42951	0.0273898	N	-1.69643	0.0102701	Y	-2.18133	2.20206e-05	Y
ENSG00000279082	LINC01727	N			N			N			N			N			Y	9.85708	0.000483729	N			N			N			Y	11.844	8.10586e-05	Y
ENSG00000227051	C14orf132	N	-2.06635	0.047324	N	0.943151	0.671716	N	-0.875244	0.726603	N	-0.21659	1	N	-0.513021	0.979759	Y	-3.32359	0.00144477	N	-1.78473	0.107981	N	-0.290455	1	N	0.98246	0.720358	Y	-5.52857	7.84967e-06	Y
ENSG00000078124	ACER3	N	0.662104	1	N	0.32359	1	N	0.600606	1	N	0.591439	1	N	1.4267	0.0183801	Y	1.4309	0.00459219	N	0.804647	1	N	0.0830956	1	N	1.31552	0.0603997	Y	1.48187	0.00178753	Y
ENSG00000152193	RNF219	N	0.18091	1	N	-0.732724	1	N	-1.29781	0.181726	N	-1.43745	0.100824	N	-1.54103	0.0900098	Y	-1.848	0.00726888	N	-0.892988	0.802155	N	-0.743638	1	N	-0.693839	0.99933	Y	-2.25172	0.000433809	Y
ENSG00000227110	LMCD1-AS1	N	1.83084	0.103542	N			N	2.51209	0.0131985	N			N	2.04518	0.121627	Y	2.7265	0.00700847	N			N			N			Y	3.1878	0.00145941	Y
ENSG00000246898	LINC00920	N			N			N	1.80296	0.0921883	N	0.173525	1	N	2.02412	0.118436	Y	2.61222	0.00709337	N	1.39147	0.28272	N	1.06074	0.555883	N	1.043	0.653799	Y	3.25223	0.000787853	Y
ENSG00000246859	STARD4-AS1	N			N			N			N			N			Y	-2.56712	0.00607533	N			N	-1.99648	0.0410978	N			Y	-2.70599	0.00318505	Y
ENSG00000279821		N			N	-2.05676	0.0673599	N	-1.1554	0.487842	N	-0.915117	0.753216	N	-0.801739	0.784407	Y	-2.9486	0.00647861	N	-1.25989	0.417595	N	-2.42738	0.0224128	N	-1.71739	0.239687	Y	-3.19739	0.00321399	Y
ENSG00000215475	SIAH3	N			N			N			N	-3.15843	0.119419	N	2.78431	0.315654	Y	-9.38331	0.00357672	N			N	-1.95622	0.387391	N			Y	-5.57048	0.00510328	Y
ENSG00000138182	KIF20B	N	-0.95591	0.722002	N	-0.0771801	1	N	-0.804462	1	N	-1.52799	0.0118318	N	-1.60285	0.0153947	Y	-1.7007	0.00186862	N	-1.23405	0.141192	N	-0.599924	1	N	-1.2778	0.167901	Y	-1.75254	0.000888193	Y
ENSG00000186732	MPPED1	N			N			N			N			N			Y	6.35681	0.00395898	N			N			N			Y	7.91277	0.0008008	Y
ENSG00000116830	TTF2	N	-1.13875	0.385545	N	-1.17735	0.315993	N	-1.54899	0.0531655	N	-1.53705	0.06731	N	-1.51434	0.11361	Y	-2.17959	0.00127199	N	-1.57384	0.046172	N	-1.78373	0.0128193	N	-1.30747	0.268884	Y	-2.25179	0.000643827	Y
ENSG00000170345		N	1.24911	0.586908	N	0.639754	1	N	3.11364	0.0344104	N	3.32579	0.0275458	N	4.42663	0.0290268	Y	5.03576	0.00151989	N	3.42312	0.0187252	N	2.62089	0.0750819	N	4.36613	0.0358138	Y	4.17582	0.00452847	Y
ENSG00000150510	FAM124A	N	-0.495362	1	N	-0.504387	1	N			N	-3.29245	0.0112414	N	-2.52933	0.0749765	Y	-4.04024	0.00192807	N	-2.38412	0.0570736	N	-2.85297	0.0199197	N	-1.89239	0.241304	Y	-3.30018	0.00744407	Y
ENSG00000157064	NMNAT2	N	1.64903	0.444575	N	-3.84628	0.0209217	N	-3.71384	0.0285569	N	-0.125722	1	N	-1.08533	0.793301	Y	-5.89963	0.00201444	N	-0.922772	0.882945	N	-0.628996	1	N	-3.30814	0.0933411	Y	-4.36394	0.00986243	Y
ENSG00000125354	SEPT6	N	-1.32086	0.379893	N	-2.29197	0.0329771	N	-1.13027	0.512781	N	-2.39711	0.0327515	N	-0.148882	1	Y	-3.49625	0.00200606	N	-2.59882	0.0157333	N	-1.90736	0.0988547	N	-1.94949	0.156429	Y	-3.72207	0.000888353	Y
ENSG00000170364	SETMAR	N	-0.766869	1	N	-1.32231	0.0531224	N	-1.10427	0.330741	N	-1.08555	0.408565	N	-1.30893	0.11655	Y	-1.65397	0.00215539	N	-1.3154	0.0622193	N	-1.06855	0.416693	N	-1.20874	0.236344	Y	-1.52558	0.00680521	Y
ENSG00000179981	TSHZ1	N	-0.864309	0.781635	N	0.751776	0.908579	N	-0.794836	0.838215	N	0.399052	1	N	0.692222	0.887817	Y	2.50238	0.00201206	N	-0.127572	1	N	1.9368	0.0221171	N	1.45465	0.258806	Y	2.52102	0.00150217	Y
ENSG00000167964	RAB26	N	3.16219	0.0627429	N			N	3.21622	0.0430575	N	-0.189688	1	N	2.94328	0.199993	Y	4.44161	0.00904647	N	0.842279	0.91631	N	2.20646	0.199895	N			Y	5.24017	0.00285404	Y
ENSG00000214353	VAC14-AS1	N			N			N			N			N			Y	7.05294	0.000232153	N			N			N			Y	4.50413	0.00115547	Y
ENSG00000175745	NR2F1	N	0.207319	1	N	-3.16965	0.0168032	N	0.841432	0.816233	N	-3.465	0.0129328	N	-1.80355	0.304824	Y	-3.55377	0.00949872	N	-3.09161	0.0214989	N	-2.99563	0.0253114	N	-2.87173	0.0669214	Y	-6.61489	5.97446e-05	Y
ENSG00000183715	OPCML	N	-0.495192	1	N	-0.327109	1	N	2.20283	0.128611	N	-2.15945	0.151962	N	-1.78166	0.337133	Y	-4.1973	0.00396366	N	-3.07378	0.0274921	N	-1.51909	0.376062	N	2.26861	0.278969	Y	-6.63018	9.34789e-05	Y
ENSG00000135144	DTX1	N	2.86164	0.0958502	N	-0.477945	1	N	3.12356	0.0598413	N	2.65782	0.132996	N	2.8936	0.211591	Y	4.45565	0.00952723	N	2.78384	0.0976668	N	3.23775	0.0489767	N	6.40448	0.0141817	Y	5.35723	0.00255842	Y
ENSG00000205268	PDE7A	N	0.0862854	1	N	-1.53851	0.0959266	N	-1.53493	0.104298	N	-1.79786	0.039562	N	-2.23793	0.0124755	Y	-2.15393	0.0064476	N	-2.00746	0.0117346	N	-2.01858	0.0111988	N	-1.11817	0.507082	Y	-2.85577	0.000201618	Y
ENSG00000277199	LINC01632	N			N			N			N			N			Y	-8.4443	0.00834965	N			N			N	-7.35218	0.0100837	Y	-8.54089	0.00734786	Y
ENSG00000237954		N			N			N			N			N			Y	-9.00904	0.00280196	N			N			N			Y	-9.18653	0.00221676	Y
ENSG00000187244	BCAM	N	0.889567	0.734322	N	-0.762634	0.855917	N	1.64841	0.130335	N	0.552413	1	N	2.87915	0.0184487	Y	2.58845	0.00621471	N	1.68639	0.11903	N	1.67112	0.121177	N	1.75888	0.193294	Y	2.56714	0.00539665	Y
ENSG00000227603		N			N			N			N	1.35286	0.254884	N			Y	2.49846	0.00215472	N	1.64007	0.080222	N	1.83849	0.0348387	N			N	1.9093	0.0220321	Y
ENSG00000162572	SCNN1D	N	1.47004	0.126723	N	-0.544661	1	N	0.932564	0.677889	N	0.435168	1	N	-1.07987	0.503187	Y	2.14572	0.00482251	N	1.51677	0.101172	N	0.803238	0.886531	N	1.99815	0.0419429	N	1.6047	0.0628294	Y
ENSG00000235257	ITGA9-AS1	N	-1.0219	0.578028	N	0.740351	0.93941	N	0.742757	0.915103	N	-0.168767	1	N	0.158885	1	Y	-2.3602	0.00268743	N	-1.33766	0.231886	N	-0.220616	1	N	-0.542383	1	N	-1.46478	0.134801	Y
ENSG00000122483	CCDC18	N	-0.0452956	1	N	-0.825729	0.955507	N	0.21027	1	N	-1.02474	0.584853	N	-1.59869	0.0393212	Y	-1.70205	0.00771506	N	-0.408448	1	N	-0.859026	0.906162	N	-1.45444	0.0983185	N	-1.24335	0.181871	Y
ENSG00000261488	TBILA	N			N			N			N			N			Y	-3.30557	0.00559229	N			N			N			N			Y
ENSG00000104863	LIN7B	N	0.863468	0.785252	N	0.746361	0.918659	N	0.387965	1	N	1.44031	0.182316	N	0.833881	0.757623	Y	2.15162	0.00771015	N	1.56595	0.100207	N	1.77456	0.0394958	N	1.1748	0.466536	N	1.9157	0.0201491	Y
ENSG00000277954		N	0.566498	1	N	-1.66172	0.215917	N	1.15831	0.525078	N	-1.47921	0.353228	N	-1.15975	0.582796	Y	-3.61704	0.0039528	N	-0.849484	0.808652	N	-1.54203	0.283724	N	-0.250922	1	N	-0.180341	1	Y
ENSG00000152465	NMT2	N	-1.24238	0.101817	N	0.546523	1	N	-1.13907	0.244122	N	-1.21839	0.142748	N	-1.031	0.515267	Y	-1.60153	0.0023686	N	-1.36911	0.0282916	N	-1.21611	0.128534	N	-0.765756	1	N	-1.24001	0.0988191	Y
ENSG00000231503	PTMAP4	N	-1.14764	0.392776	N	-0.826889	0.855116	N	-0.914168	0.70959	N	-1.04432	0.568788	N	-1.08824	0.485886	Y	-2.09171	0.00452953	N	-1.26679	0.259859	N	-0.688702	1	N	-1.23303	0.365931	N	-1.29198	0.221931	Y
ENSG00000166912		N	1.50965	0.0239459	N	0.955755	0.692517	N	1.3167	0.105474	N	0.77975	1	N	1.33528	0.154817	Y	1.71293	0.0049206	N	1.37617	0.0697926	N	0.888742	0.859667	N	1.82549	0.0115835	N	1.52632	0.0197721	Y
ENSG00000130758	MAP3K10	N	1.76418	0.0560994	N	0.343871	1	N	1.97815	0.0235461	N	1.20946	0.400651	N	1.19234	0.438022	Y	2.25241	0.00788217	N	1.39967	0.21333	N	1.85624	0.0378313	N	2.24475	0.0369931	N	1.10524	0.465275	Y
ENSG00000110906	KCTD10	N	-1.22906	0.205003	N	0.212356	1	N	-0.446853	1	N	-0.0801759	1	N	-0.325482	1	Y	-1.87303	0.00192676	N	-1.11685	0.374348	N	-1.01811	0.562072	N	-1.28728	0.221635	N	-0.866621	0.846957	Y
ENSG00000160460		N	3.60086	0.0219355	N			N	1.69072	0.347349	N	2.00737	0.242266	N	3.93931	0.0579401	Y	4.10682	0.00873506	N	3.82189	0.0113639	N	3.72406	0.0155476	N	4.08136	0.0555799	N	3.36124	0.0246163	Y
ENSG00000272106		N	1.52323	0.0825362	N	0.985124	0.611351	N	1.53742	0.0767847	N	1.90644	0.013647	N	-0.436746	1	Y	1.98896	0.00729847	N	1.37857	0.162779	N	1.44076	0.120521	N	1.21775	0.392867	N	1.04297	0.518263	Y
ENSG00000111696	NT5DC3	N	-0.992947	0.61873	N	0.0237892	1	N	-0.637877	1	N	-0.790093	1	N	-1.54664	0.0654567	Y	-1.93515	0.00205452	N	-0.639453	1	N	-0.930198	0.745774	N	-0.93073	0.729876	N	-1.16267	0.301516	Y
ENSG00000120053	GOT1	N	-1.31197	0.0513263	N	0.0660542	1	N	-0.670424	1	N	-1.09318	0.375616	N	-0.804684	0.971243	Y	-1.54947	0.0043165	N	-1.21072	0.139246	N	-0.134857	1	N	-0.534731	1	N	-0.934375	0.765997	Y
ENSG00000162631	NTNG1	N	1.14586	0.730722	N	2.04943	0.256942	N	2.21653	0.22144	N	0.0606595	1	N	-0.357324	1	Y	-5.87117	0.00254006	N	1.4973	0.519467	N	-1.2047	0.691003	N	-0.713146	1	N	-1.89542	0.316	Y
ENSG00000267251		N			N			N			N			N			Y	3.15093	0.00292744	N			N			N	2.52588	0.0548224	N			Y
ENSG00000232093	DCST1-AS1	N			N	-0.319959	1	N	0.579563	1	N	-1.65854	0.126003	N	-1.00772	0.592727	Y	-2.90088	0.00159189	N	-1.04612	0.558913	N	-1.35957	0.261857	N	-1.20409	0.470962	N	-0.332751	1	Y
ENSG00000096433	ITPR3	N	1.51336	0.320543	N	0.930051	0.732223	N	1.48967	0.327193	N	-0.961143	0.752787	N	3.13972	0.058815	Y	3.71125	0.00390083	N	0.938968	0.741104	N	2.17553	0.0862446	N	2.28392	0.201693	N	3.0617	0.0127146	Y
ENSG00000076554	TPD52	N	1.97809	0.0279412	N	1.16837	0.404243	N	0.346526	1	N	1.06764	0.565432	N	0.54355	0.99558	Y	2.81194	0.001182	N	-0.520845	1	N	1.67083	0.088766	N	2.06873	0.0685189	N	2.10992	0.015116	Y
ENSG00000279329		N	0.740505	0.969386	N	0.338296	1	N	0.413339	1	N	0.706715	1	N	2.18174	0.0181466	Y	2.1374	0.00481843	N	1.75104	0.0317691	N	1.50613	0.10014	N	1.02237	0.605055	N	1.88079	0.0151211	Y
ENSG00000131459	GFPT2	N	-3.05014	0.0271267	N	1.64542	0.296856	N	-1.22698	0.544233	N	-1.27689	0.566937	N	2.22403	0.268076	Y	-4.3503	0.00311464	N	-2.33927	0.102053	N	-2.54874	0.0689676	N	2.49868	0.211409	N	-1.62292	0.318786	Y
ENSG00000278058		N			N			N			N			N			Y	-4.19244	0.00155205	N			N	-0.36603	1	N	0.544698	1	N	0.249901	1	Y
ENSG00000140876		N	-0.653701	1	N	-0.658051	1	N	1.22672	0.340296	N	-0.113807	1	N	-0.24198	1	Y	-2.97702	0.00049709	N	-1.09586	0.490878	N	-0.564447	1	N	1.16826	0.485821	N	0.572589	1	Y
ENSG00000151883	PARP8	N	-0.828454	0.843509	N	-2.79321	0.0264693	N	-0.688302	0.922922	N	-0.287357	1	N	-1.07571	0.661228	Y	-4.17478	0.00226073	N	-0.192041	1	N	0.510169	1	N	-0.975972	0.77553	N	-0.868429	0.769418	Y
ENSG00000197208	SLC22A4	N	0.563699	1	N	0.408512	1	N	0.649489	0.934124	N	1.83791	0.127205	N	3.65093	0.0103163	Y	3.80263	0.000670448	N	2.02155	0.0717174	N	2.00265	0.0708012	N	3.24467	0.0220136	N	2.64408	0.0108823	Y
ENSG00000250091	DNAH10OS	N	1.96044	0.0102784	N	1.55838	0.0718516	N	0.907284	0.715713	N	1.51456	0.108577	N	1.35847	0.255404	Y	2.49256	0.000720914	N	0.592415	1	N	0.800291	0.89768	N	1.89042	0.0510695	N	1.00498	0.572809	Y
ENSG00000271860		N	4.5077	0.023502	N	3.43663	0.0499048	N			N			N			Y	4.6821	0.00899494	N	2.51963	0.182842	N			N			N	3.71201	0.0267823	Y
ENSG00000145555	MYO10	N	1.61978	0.0243646	N	0.667613	1	N	1.60276	0.028069	N	0.789256	1	N	-0.645927	1	Y	1.99442	0.00215193	N	1.43193	0.0822761	N	1.55632	0.0366887	N	2.01563	0.0117889	N	1.35738	0.118866	Y
ENSG00000172296	SPTLC3	N	-1.23964	0.659269	N	-2.63956	0.118191	N	0.0208411	1	N	-3.57836	0.0391214	N	0.385717	1	Y	-5.50265	0.00393895	N	-3.66396	0.030617	N	-3.16925	0.056821	N	-1.04236	0.858192	N	-2.68104	0.113571	Y
ENSG00000171815	PCDHB1	N			N			N			N			N			Y	6.88887	0.00252309	N			N			N			N			Y
ENSG00000215241	LINC02449	N			N			N			N	2.6686	0.0313206	N			Y	3.07654	0.00838336	N	2.89485	0.011903	N			N			N	1.76903	0.161362	Y
ENSG00000233705	SLC26A4-AS1	N			N			N			N			N			Y	7.63574	8.72042e-05	N			N			N			N			Y
ENSG00000112149	CD83	N	-1.06439	0.649976	N	-1.86019	0.175464	N	-0.0839921	1	N	-1.76199	0.241976	N	-0.903599	0.774343	Y	-4.12233	0.00229457	N	-0.777033	0.887261	N	-2.50829	0.0504389	N	-2.67757	0.0762918	N	-2.68442	0.033607	Y
ENSG00000162849	KIF26B	N	-2.41261	0.0409394	N	-0.503863	1	N	-0.40683	1	N	-0.482757	1	N	2.31681	0.149436	Y	-4.13031	0.00116192	N	-1.00375	0.670571	N	-0.574216	1	N	-0.91454	0.785759	N	-2.57516	0.0268607	Y
ENSG00000250312	ZNF718	N	0.477083	1	N	-1.62225	0.0531052	N	-1.0718	0.488249	N	-1.98223	0.0117919	N	-1.16596	0.413696	Y	-2.1531	0.0041575	N	-1.23401	0.305076	N	-1.49676	0.103207	N	-1.27501	0.341967	N	-0.663102	1	Y
ENSG00000145198	VWA5B2	N			N			N			N			N			Y	4.94729	0.00274888	N	3.80531	0.0155696	N			N			N			Y
ENSG00000102316	MAGED2	N	-1.56915	0.0268247	N	-0.795272	0.985723	N	-1.36672	0.102965	N	-0.598332	1	N	0.0365265	1	Y	-1.72522	0.00974108	N	-1.37047	0.102856	N	-1.43268	0.0676301	N	-0.183017	1	N	-1.1127	0.379323	Y
ENSG00000104613	INTS10	N	0.988012	0.660144	N	0.282301	1	N	1.23716	0.0284386	N	0.411936	1	N	0.658682	1	Y	1.37357	0.00288553	N	0.762258	1	N	0.741648	1	N	0.411585	1	N	1.20096	0.0476541	Y
ENSG00000066032	CTNNA2	N	1.23702	0.583182	N	-0.961596	0.763728	N	-0.607397	1	N	0.180036	1	N	-1.51053	0.477563	Y	-4.10102	0.00577873	N	-0.87875	0.843002	N	-2.19913	0.138083	N	1.60459	0.557972	N	-3.27155	0.0203686	Y
ENSG00000067334	DNTTIP2	N	-0.403303	1	N	-0.251663	1	N	-0.359149	1	N	-0.403138	1	N	-0.782397	1	Y	-1.49803	0.00578028	N	-0.575851	1	N	-0.683263	1	N	-0.590828	1	N	-0.670414	1	Y
ENSG00000106829	TLE4	N	-1.0648	0.458468	N	-0.19734	1	N	-0.775452	1	N	-1.35275	0.0875076	N	-0.672321	1	Y	-2.82486	1.18759e-06	N	-1.30432	0.108431	N	-1.03126	0.527088	N	-0.971711	0.676804	N	-0.958156	0.674483	Y
ENSG00000115194	SLC30A3	N			N			N			N			N			Y	3.70398	0.00725145	N	2.94338	0.02562	N			N			N			Y
ENSG00000283317		N			N			N			N			N			Y	8.86065	0.00047779	N			N			N			N			Y
ENSG00000083535	PIBF1	N	-0.49118	1	N	-0.472393	1	N	-0.295455	1	N	-0.706837	1	N	0.212861	1	Y	-1.48296	0.00226706	N	-0.180233	1	N	0.615467	1	N	-0.412971	1	N	-1.19802	0.0913411	Y
ENSG00000115350	POLE4	N	-0.529882	1	N	0.203102	1	N	0.19313	1	N	0.69892	1	N	-0.272891	1	Y	-1.94843	0.00995069	N	-0.503752	1	N	-1.38072	0.159006	N	-0.0105321	1	N	-0.126544	1	Y
ENSG00000164690	SHH	N			N			N			N			N	3.47971	0.274236	Y	7.87491	0.00215472	N	5.38651	0.012248	N	3.27565	0.131793	N	12.0955	0.014516	N			Y
ENSG00000221887	HMSD	N			N	4.20551	0.01538	N			N	2.87022	0.0888956	N			Y	5.78618	0.00210443	N			N			N			N			Y
ENSG00000013583	HEBP1	N	-1.14993	0.36335	N	-1.6093	0.0313627	N	-0.781625	0.939864	N	-1.09726	0.473437	N	-0.254067	1	Y	-1.99254	0.00342332	N	-1.02307	0.565307	N	-1.46336	0.0790069	N	-1.66847	0.0586319	N	-0.268598	1	Y
ENSG00000176438	SYNE3	N	-0.563556	1	N	2.57913	0.0186645	N	2.21045	0.0518172	N	0.21609	1	N	3.18797	0.0319637	Y	-2.95996	0.00963838	N	-0.0956695	1	N	-0.415224	1	N	0.369733	1	N	-0.36784	1	Y
ENSG00000141337	ARSG	N	-0.180321	1	N	-0.18756	1	N	0.394159	1	N	-0.189311	1	N	-0.652483	0.90848	Y	-3.14374	0.000193419	N	0.242964	1	N	-1.25225	0.308717	N	-0.673711	0.93723	N	-1.68805	0.0600498	Y
ENSG00000099308	MAST3	N	0.468446	1	N	-0.579514	1	N	0.409747	1	N	0.626915	1	N	1.14317	0.402515	Y	1.89655	0.00461617	N	0.996052	0.613957	N	1.62278	0.0251821	N	0.19835	1	N	0.0767602	1	Y
ENSG00000266865		N			N	0.604027	1	N			N	1.87442	0.151962	N	1.89808	0.243075	Y	3.6116	0.00254649	N	2.47566	0.0306774	N			N	-0.067095	1	N	2.48737	0.0248794	Y
ENSG00000249061		N			N			N			N			N			Y	8.47589	0.00218903	N			N			N			N			Y
ENSG00000186806	VSIG10L	N	-0.662669	0.96839	N	-2.44611	0.0112188	N	-0.741669	0.856452	N	0.614371	1	N	-1.6575	0.209543	Y	3.0647	0.00172951	N	0.477234	1	N	0.647566	0.981943	N	-0.12564	1	N	1.73863	0.101013	Y
ENSG00000215045	GRID2IP	N			N			N			N			N			Y	4.81056	0.00343972	N			N			N			N			Y
ENSG00000196636	SDHAF3	N	0.621532	1	N	-1.29721	0.210617	N	-0.161846	1	N	0.478471	1	N	-0.763986	0.843985	Y	-2.05715	0.00474104	N	0.489458	1	N	-1.45348	0.109151	N	-0.325565	1	N	-1.48717	0.0890425	Y
ENSG00000276269		N			N			N			N			N			Y	8.68268	0.000916917	N			N			N			N			Y
ENSG00000054803	CBLN4	N	-3.23081	0.156812	N			N			N			N	8.82652	0.027976	Y	8.50205	0.00311706	N			N			N			N			Y
ENSG00000110492	MDK	N	-1.94213	0.0521007	N	-0.0513314	1	N	-2.05826	0.0360621	N	-1.75967	0.108576	N	-1.18254	0.471095	Y	-3.0807	0.00144891	N	-2.2715	0.0171931	N	-1.99367	0.0437472	N	-1.19451	0.498502	N	-1.59208	0.149483	Y
ENSG00000270028		N	1.98171	0.0296882	N	1.96618	0.0270596	N			N	1.71865	0.0850703	N	1.39995	0.294527	Y	2.52939	0.00328959	N			N			N	1.47076	0.269372	N	1.38028	0.217896	Y
ENSG00000144821	MYH15	N	-1.51579	0.500789	N	0.0149409	1	N	-0.930635	0.821382	N	-2.8469	0.0978774	N	-0.420081	1	Y	-5.30194	0.00341627	N	-4.23481	0.0122678	N	-2.984	0.0653585	N	-0.23338	1	N	-3.90321	0.0160685	Y
ENSG00000185633	NDUFA4L2	N	-1.93376	0.199001	N	1.62032	0.321582	N	2.44195	0.0714233	N	2.52081	0.0961716	N			Y	3.76078	0.00704965	N			N			N			N			Y
ENSG00000011638	TMEM159	N	-1.4128	0.0976434	N	-0.014314	1	N	-1.22213	0.254788	N	-0.461942	1	N	-0.0847466	1	Y	-2.19309	0.000810042	N	-0.758181	1	N	-0.0184093	1	N	-1.20802	0.355709	N	-0.127987	1	Y
ENSG00000225200		N	-1.58805	0.218819	N	-0.883	0.7398	N	-2.08372	0.0665882	N			N			Y	-2.9889	0.00672679	N	-2.03578	0.0767245	N			N	-1.78657	0.21813	N	-0.79716	0.793424	Y
ENSG00000154556	SORBS2	N	-1.66356	0.330266	N	-1.37839	0.470007	N	-1.13911	0.627997	N	-1.50686	0.441521	N	-0.896239	0.825253	Y	-4.75239	0.00209825	N	-0.740091	0.949317	N	0.222342	1	N	-2.57123	0.137128	N	-1.00848	0.709852	Y
ENSG00000198889	DCAF12L1	N			N	-8.86938	0.0202415	N			N			N	-8.7811	0.0324408	Y	-10.2572	0.00856814	N			N	-9.4718	0.0124397	N	-10.0953	0.0177111	N	-9.80295	0.0105758	Y
ENSG00000103089	FA2H	N			N			N			N	2.02567	0.240024	N			Y	6.02596	0.00115374	N			N	2.53402	0.107965	N			N			Y
ENSG00000167766	ZNF83	N	1.31274	0.102114	N	0.353456	1	N	0.958818	0.677955	N	0.726625	1	N	0.346506	1	Y	2.01858	0.000308645	N	1.40177	0.0516686	N	1.55481	0.0142123	N	1.45809	0.0844975	N	1.16924	0.252025	Y
ENSG00000176222		N	1.54411	0.179201	N	0.123975	1	N	1.14933	0.453144	N	1.17106	0.478279	N	0.994606	0.639547	Y	2.44503	0.00989317	N	1.40516	0.261541	N	1.04836	0.563986	N	1.58715	0.272008	N	0.634036	0.950628	Y
ENSG00000128052	KDR	N	-4.2439	0.0361931	N	3.29103	0.102714	N	-3.81996	0.0589478	N	-3.04125	0.205083	N	1.29478	0.858789	Y	-8.58718	0.00225096	N	-0.564506	1	N	-4.47156	0.037996	N	-4.47865	0.0550721	N	-3.6357	0.117339	Y
ENSG00000149269	PAK1	N	-1.47155	0.125556	N	0.543097	1	N	-1.10959	0.443323	N	-0.334043	1	N	-0.623472	0.948053	Y	-2.09234	0.00684451	N	-1.84746	0.0215981	N	-1.33614	0.211793	N	-0.40258	1	N	-1.07177	0.486747	Y
ENSG00000068781	STON1-GTF2A1L	N	-4.47469	0.0428058	N			N			N			N	-3.31005	0.213779	Y	-10.9252	0.00245706	N			N	-6.83851	0.0103015	N	-6.35648	0.0161262	N	-0.918601	0.953484	Y
ENSG00000075568	TMEM131	N	0.794009	1	N	0.769226	1	N	-0.0174075	1	N	0.202549	1	N	0.975952	0.649068	Y	1.49798	0.00166383	N	0.944624	0.821296	N	1.16251	0.140001	N	0.939634	0.800426	N	1.1059	0.246812	Y
ENSG00000101608	MYL12A	N	-2.03856	0.0389696	N	0.77195	0.845073	N	0.0109394	1	N	-1.3521	0.327903	N	0.0720524	1	Y	-3.4964	0.000522859	N	-0.818865	0.815663	N	-1.88087	0.0653116	N	-2.11306	0.0686836	N	-1.9729	0.0462877	Y
ENSG00000053501	USE1	N	0.568461	1	N	0.453827	1	N	0.915336	0.767296	N	1.16499	0.306567	N	1.45423	0.0867087	Y	1.71226	0.0052982	N	1.12653	0.347415	N	1.28051	0.137133	N	0.61243	1	N	1.11625	0.348795	Y
ENSG00000154309	DISP1	N	-1.96235	0.013099	N	-0.83206	0.826449	N	-1.29691	0.248492	N	-1.33914	0.240203	N	-0.440135	1	Y	-2.43239	0.00148647	N	-0.903874	0.743569	N	-1.36666	0.193859	N	-1.45404	0.216024	N	-1.90842	0.0162387	Y
ENSG00000164418	GRIK2	N	2.65308	0.163255	N	0.26798	1	N	1.61177	0.497528	N	2.81994	0.139041	N			Y	5.37999	0.00559206	N	0.587472	1	N	3.8727	0.0295917	N	4.57186	0.0811184	N	2.20289	0.278079	Y
ENSG00000179869	ABCA13	N			N	-4.74343	0.0107871	N			N	-2.11731	0.29447	N	-0.397743	1	Y	-7.86121	0.00142785	N	-1.95173	0.341448	N	-2.36369	0.195767	N	1.81237	0.578001	N	-0.73807	0.960588	Y
ENSG00000130589	HELZ2	N	0.518594	1	N	0.1761	1	N	1.37699	0.212508	N	1.06476	0.559584	N	1.42513	0.256025	Y	2.33709	0.00421855	N	1.90626	0.0260902	N	1.95572	0.0208375	N	0.719199	0.916937	N	1.80313	0.0386898	Y
ENSG00000091656	ZFHX4	N	-1.52643	0.0393339	N	-1.13414	0.348079	N	-1.51151	0.0444783	N	-0.61462	1	N	-1.08985	0.458989	Y	-1.79817	0.00660103	N	-0.220441	1	N	-0.50922	1	N	-1.69185	0.0377504	N	-1.44271	0.0647124	Y
ENSG00000128655	PDE11A	N	-4.93555	0.0211354	N			N			N	-5.25016	0.0175833	N			Y	-6.83534	0.00538018	N	-6.2329	0.0139675	N	-5.36211	0.0121984	N	-4.83438	0.0630178	N	-4.94309	0.0151218	Y
ENSG00000143107	FNDC7	N			N			N			N			N			Y	4.8819	0.00746767	N			N			N			N			Y
ENSG00000238062	SPATA3-AS1	N			N			N			N			N			Y	4.85331	0.00310095	N			N			N			N			Y
ENSG00000258844		N			N			N			N			N			Y	6.27998	0.00679205	N			N			N			N			Y
ENSG00000157445	CACNA2D3	N	-4.44309	0.0165211	N			N			N			N	0.347616	1	Y	-6.17875	0.00580918	N	-6.19776	0.0126589	N	-3.54589	0.055581	N	-2.71199	0.224601	N	-4.35793	0.0270863	Y
ENSG00000086570	FAT2	N	-2.302	0.31881	N			N			N			N	0.683908	1	Y	-6.1512	0.00875104	N			N	-3.23792	0.127912	N	-6.17949	0.0167298	N			Y
ENSG00000174137	FAM53A	N			Y	-2.26604	0.0088624	N	0.728464	1	Y	-3.68651	0.00017606	Y	-2.73539	0.0043654	N	-0.807236	1	N	-1.47199	0.174691	Y	-5.19545	6.27336e-06	N	0.0575466	1	N	-1.13481	0.435402	Y
ENSG00000251188		N			Y	-8.63094	0.000352012	N			Y	-8.48037	0.00056168	Y	-8.55538	0.000914141	N			N			Y	-8.55992	0.000325822	N			N			Y
ENSG00000250358	LINC02200	N			Y	-6.35515	0.00177123	N			Y	-6.35567	0.00137015	Y	-9.26891	0.00205077	N	-4.14029	0.0102696	N	-3.91942	0.016964	Y	-10.5424	0.000198527	N	-2.874	0.122757	N	-1.392	0.486797	Y
ENSG00000163235	TGFA	N			Y	7.02458	0.000420315	Y	4.93463	0.00434772	N	1.39141	0.593561	Y	11.8024	0.000776449	N	4.46429	0.0121956	Y	5.41402	0.00231984	Y	5.68257	0.00234981	Y	9.41284	0.00189721	Y	4.70318	0.00969381	Y
ENSG00000131435	PDLIM4	N	1.14329	0.357515	Y	3.27421	1.20297e-06	Y	1.92968	0.00298549	N	1.00816	0.622559	Y	3.66765	1.7375e-05	N	-1.52684	0.0497238	Y	3.76214	1.84013e-07	Y	-2.56303	5.74134e-05	Y	2.56046	0.000908424	Y	2.4945	5.86566e-05	N
ENSG00000121904	CSMD2	N	1.11166	0.628067	Y	4.02953	0.00301425	Y	5.65355	0.00027217	Y	4.55752	0.00162926	Y	6.40358	0.0024064	N	2.62221	0.0538104	Y	5.03865	0.000612081	Y	4.6208	0.00111944	N	4.24774	0.0234203	N	1.02766	0.67444	Y
ENSG00000018408	WWTR1	N	1.69113	0.0388021	Y	2.09308	0.00424642	Y	2.71297	0.000210837	Y	2.55305	0.000556624	Y	4.14159	5.86609e-05	N	1.34111	0.207449	Y	2.15191	0.0033552	Y	2.39894	0.000883648	N	0.520409	1	N	0.635251	1	Y
ENSG00000255717	SNHG1	N	-1.54207	0.0146209	Y	-1.6559	0.00488178	Y	-3.04824	2.39381e-07	Y	-1.94352	0.000568717	Y	-3.42625	3.87915e-07	N	-1.39703	0.0540173	Y	-2.323	1.94736e-05	Y	-1.72331	0.00286137	N	-1.18067	0.32206	Y	-1.96647	0.000303556	Y
ENSG00000071967	CYBRD1	N	1.15438	0.514378	Y	3.42942	0.00214338	Y	3.3386	0.00299387	Y	2.96957	0.00884946	Y	6.45845	0.000373386	N	2.26074	0.0454275	Y	3.11955	0.00490703	Y	2.90811	0.00778511	N	2.43781	0.102884	Y	4.12025	0.000398226	Y
ENSG00000281566		N			Y	-10.8514	0.000322323	Y	-9.89213	0.00060312	Y	-10.8806	0.000435344	Y	-9.83643	0.00154812	Y	-9.23291	0.00125645	N			Y	-10.5503	0.000367444	Y	-9.65584	0.00218259	Y	-10.7098	0.000337832	Y
ENSG00000128714	HOXD13	N			Y	11.0109	1.42938e-07	Y	9.21522	1.32244e-07	Y	12.1776	6.64193e-08	Y	12.6781	2.74175e-06	Y	9.58222	1.01956e-07	N			Y	9.54731	3.54009e-08	Y	9.96659	4.81755e-05	Y	6.49895	1.17541e-05	Y
ENSG00000063438	AHRR	N	2.15346	0.0206102	Y	5.65842	1.20731e-06	Y	4.42855	1.80588e-05	Y	5.44129	3.0546e-06	Y	4.74378	0.000389685	Y	4.82999	9.16711e-06	N	-1.2792	0.353931	Y	5.17991	3.05003e-06	Y	4.64207	0.000508062	Y	6.61559	2.81044e-07	Y
ENSG00000270112		N			Y	9.80302	5.9686e-07	Y	8.835	2.96768e-06	Y	8.30632	6.54918e-06	Y	11.3216	6.70537e-05	Y	7.69795	1.39977e-05	N			Y	6.90609	3.78151e-05	Y	10.2843	0.000191167	Y	7.12826	1.03318e-05	Y
ENSG00000152049	KCNE4	N	3.45564	0.0182667	Y	9.61661	1.42502e-05	Y	7.28566	0.000176926	Y	6.61905	0.000327758	Y	10.5534	0.000515624	Y	6.47021	0.000254512	N	3.92086	0.0105419	Y	5.19991	0.00148283	Y	5.79245	0.00952889	Y	9.07237	2.50566e-05	Y
ENSG00000165300	SLITRK5	N	-2.55446	0.091302	Y	-7.58474	0.000108535	Y	-6.47065	0.000288665	Y	-4.21819	0.00766267	Y	-9.01548	9.48979e-05	Y	-8.04363	8.72042e-05	N	-0.466798	1	Y	-6.70418	0.000235654	Y	-8.70679	0.000146584	Y	-6.36675	0.000260262	Y
ENSG00000198155	ZNF876P	N	-1.15228	0.395863	Y	-3.40234	1.5177e-05	N	-1.879	0.0161698	Y	-4.70068	4.04747e-07	N	-2.12231	0.0139476	Y	-3.21538	3.43671e-05	N	-0.850999	1	N	-1.65578	0.0476689	N	-2.07235	0.0197669	Y	-2.33536	0.00130611	Y
ENSG00000257842	LINC02588	N			Y	6.74654	0.000131217	N			Y	7.26533	8.93731e-05	N			Y	5.82374	0.000325323	N			N			N			N			Y
ENSG00000138640	FAM13A	N	-1.69683	0.044257	Y	-2.62507	0.000419176	N	-0.956644	0.645883	Y	-2.37797	0.00190339	N	-1.37946	0.240625	Y	-3.30937	3.69911e-05	N	-1.39825	0.170929	N	-1.24469	0.294807	N	-1.20564	0.415157	N	-0.18814	1	Y
ENSG00000113209	PCDHB5	Y	-3.65754	0.00274825	N	2.33363	0.0296575	N	1.57134	0.223046	N	2.52584	0.0239441	Y	-4.2116	0.00142648	Y	-3.05665	0.00603078	N	-1.97231	0.0883918	N	0.546853	1	Y	-5.44153	0.000171662	Y	-4.38278	0.000250325	Y
ENSG00000105464	GRIN2D	N	0.943927	0.687408	N	0.214118	1	N	1.55846	0.21396	Y	3.07532	0.00411856	N	2.92475	0.0337489	Y	3.50797	0.00136484	N	2.26961	0.0306077	Y	3.5074	0.00111083	N	1.54698	0.36352	Y	3.97787	0.000311547	Y
ENSG00000165060	FXN	N	-1.38373	0.061644	N	-1.30641	0.102475	N	-1.22127	0.192932	Y	-1.93227	0.000828356	N	-0.739956	0.976361	Y	-1.84968	0.00139967	N	-0.856459	0.930603	Y	-1.80728	0.00173642	N	-1.56291	0.0418336	Y	-1.71893	0.00346853	Y
ENSG00000152092	ASTN1	N	3.23977	0.0147776	N	3.03874	0.0205642	N	3.03186	0.0231621	Y	4.39042	0.00220745	N	1.35277	0.588292	Y	3.99043	0.00384794	N	2.56342	0.0539234	Y	3.63124	0.00673986	N	3.73294	0.0427388	Y	4.37756	0.00149319	Y
ENSG00000219891	ZSCAN12P1	N			N			N			Y	4.07006	0.00120727	N	3.59921	0.0193734	Y	3.79224	0.00206723	N	2.47842	0.0317276	Y	3.90994	0.00116854	N	3.63678	0.0241994	Y	3.40872	0.00332699	Y
ENSG00000072694	FCGR2B	N			N			N			Y	9.70285	0.00103778	N			Y	10.7133	0.000281935	N			Y	9.95591	0.000433178	N			Y	9.7697	0.000481609	Y
ENSG00000101974	ATP11C	N	-0.637132	1	N	-0.149817	1	N	-1.4553	0.0673183	Y	-2.20247	0.000555347	N	-1.25847	0.265564	Y	-2.55593	4.90688e-05	N	-1.49389	0.0532668	Y	-2.62881	2.71296e-05	N	-0.175785	1	Y	-2.04015	0.00109387	Y
ENSG00000151012	SLC7A11	N	-0.633469	1	N	-1.73481	0.0855878	N	-1.24233	0.365438	Y	-2.74954	0.00350357	N	-0.281767	1	Y	-2.80286	0.00249474	N	-0.648556	0.989443	Y	-3.84928	0.000107939	N	1.10666	0.583814	N	0.513174	1	Y
ENSG00000274895		N			N			N			Y	10.4446	3.30667e-07	N			Y	5.91831	4.53546e-06	N			Y	6.55761	6.18392e-06	N			N			Y
ENSG00000239445	ST3GAL6-AS1	N	1.93848	0.105149	N			N			Y	3.16479	0.00664748	N			Y	3.24552	0.00666987	N			Y	3.15759	0.00488562	N			N			Y
ENSG00000101849	TBL1X	N	-0.768874	1	N	0.405287	1	N	-1.44916	0.0384467	Y	-2.36555	2.80303e-05	N	-0.773179	0.934987	Y	-1.90721	0.000922308	N	-0.832636	0.977841	Y	-1.99698	0.000371932	N	-0.00613482	1	N	-1.13527	0.311959	Y
ENSG00000117425	PTCH2	N	0.482433	1	N	0.75495	0.932697	Y	2.12042	0.00568382	Y	2.24046	0.00395466	N	1.65227	0.113946	Y	2.96858	0.000104921	Y	2.32836	0.00172443	N	0.409232	1	Y	3.06816	0.0016659	Y	2.853	0.000127531	Y
ENSG00000110237	ARHGEF17	Y	-1.64284	0.00278432	Y	-2.33505	3.97004e-06	N	-1.3253	0.0630872	Y	-1.73653	0.00139423	N	-0.619616	1	N	-1.12781	0.310922	N	-0.147342	1	N	-1.30478	0.0744627	N	-1.42535	0.0618444	N	-1.12641	0.287888	Y
ENSG00000203780	FANK1	Y	-2.43587	0.0058368	Y	-2.27028	0.00873638	N	-1.08933	0.493424	Y	-2.36606	0.00841828	N	-0.556733	0.960798	N	-2.07783	0.0218339	N	-1.12759	0.467941	N	-1.7392	0.0724731	N	-0.677673	0.92133	N	-2.11344	0.0162057	Y
ENSG00000112936	C7	Y	-8.98543	0.00327424	Y	-11.1189	0.00387515	N			Y	-8.47709	0.00924614	N	-6.1784	0.0497708	N	-5.03225	0.0431226	Y	-10.0764	0.00785788	N	-4.34311	0.0572676	N	-6.33749	0.0344509	N	-6.70713	0.0143426	Y
ENSG00000159216	RUNX1	Y	-6.66951	0.000254362	Y	4.65547	0.00227563	N	1.02973	0.712468	Y	4.16569	0.00703068	N	5.42125	0.0119884	N	3.47653	0.019141	Y	4.58786	0.0027728	N	3.35384	0.0214829	N	2.32862	0.29667	Y	4.54116	0.00284232	N
ENSG00000151743	AMN1	N	1.52692	0.0239045	N	0.277135	1	N	1.12136	0.350206	N	1.47149	0.0445974	N	1.20348	0.290906	N	1.59289	0.015563	N	1.04342	0.509916	Y	1.75894	0.00353337	Y	2.27506	0.0010953	N	1.51295	0.0249363	Y
ENSG00000276291	FRG1HP	N	1.89166	0.0111294	N	1.03564	0.531014	N	1.22413	0.290405	N	0.952119	0.713651	N	2.18086	0.0132856	N	1.02876	0.578061	N	1.2909	0.229869	Y	1.96034	0.00704762	Y	2.32943	0.00845248	N	1.22448	0.282957	Y
ENSG00000171357	LURAP1	N	0.675281	1	N	1.5908	0.0558743	N	1.37371	0.165744	N	0.748362	1	N	1.85993	0.0457914	N	1.82596	0.0186715	N	1.44749	0.120064	Y	2.41129	0.000674516	Y	2.64053	0.00353398	N	1.76603	0.022509	Y
ENSG00000130768	SMPDL3B	N			N			N			N			N	-3.40181	0.100125	N	-4.63647	0.0118411	N	-4.70489	0.0106317	Y	-6.6067	0.00145402	Y	-6.32493	0.00454115	N			Y
ENSG00000112984	KIF20A	N	0.0393549	1	N	-0.913952	0.818952	N	0.271398	1	N	-1.30211	0.0978612	N	-0.76117	0.989612	N	-0.764813	1	N	-1.14512	0.276004	Y	-2.0169	9.48297e-05	Y	-1.7303	0.00751326	N	-0.924371	0.766787	Y
ENSG00000138792	ENPEP	N			N			N			N			N			N			N			Y	-7.47409	0.00348611	Y	-7.32388	0.00995861	N			Y
ENSG00000133106	EPSTI1	N	-2.49078	0.0841303	N	-3.38693	0.0187008	N			N	-3.24079	0.0301601	N			N	-3.65699	0.0148145	N			Y	-4.09084	0.00622407	Y	-5.34899	0.00205412	N	-0.72911	0.909628	Y
ENSG00000167106	FAM102A	N	0.769284	1	N	1.04901	0.49	N	0.358529	1	N	0.870652	0.895554	N	1.16978	0.356596	N	1.04786	0.528353	N	0.695821	1	Y	1.84474	0.00336746	Y	1.98108	0.00962415	Y	2.39613	5.89388e-05	Y
ENSG00000253846	PCDHGA10	N	-1.35729	0.344774	N	-1.47521	0.256752	N	1.88682	0.0968049	N	-1.38187	0.360885	N	-1.96552	0.142586	N	-1.51001	0.261962	N	-1.72991	0.152852	Y	-3.04367	0.00479292	Y	-4.98407	0.000254112	Y	3.29235	0.00207732	N
ENSG00000168497	CAVIN2	N	-2.5423	0.169836	N	3.01792	0.0807094	N	2.82606	0.117718	N			N	-1.65122	0.557725	N	-4.13746	0.024774	N			Y	-6.32435	0.00320013	Y	-7.77265	0.00117777	Y	-7.77037	0.0012436	Y
ENSG00000130939	UBE4B	N	-0.950208	0.791127	N	-1.1682	0.129882	N	-0.743665	1	N	-0.924837	0.914736	N	-1.32499	0.048235	N	-1.26161	0.0486276	N	-1.14468	0.181162	Y	-1.40806	0.00611662	Y	-1.76603	0.000461113	Y	-2.04464	1.42072e-06	Y
ENSG00000180287	PLD5	N	0.232779	1	N	1.84696	0.198435	Y	4.81532	0.000961541	N	3.3073	0.0167711	N	3.37286	0.0620887	Y	4.06699	0.00344967	N	1.04586	0.685062	N	0.809364	0.875793	N	0.0665418	1	N	2.29402	0.0877241	Y
ENSG00000131044		N	3.30306	0.01036	N			Y	3.14629	0.00996861	N	3.16159	0.0113142	N	1.87588	0.276507	Y	3.72481	0.00241869	N	2.25587	0.05797	N	1.22156	0.486832	N	4.23692	0.0128301	N	1.65272	0.214212	Y
ENSG00000165617	DACT1	N	-2.73775	0.0117028	N	-0.593449	1	Y	-3.41153	0.00251167	N	-1.59	0.240203	N	0.966613	0.719005	Y	-3.11454	0.00537879	N	-1.47912	0.280564	N	-2.71602	0.0127998	N	-1.05091	0.659232	N	-0.668314	0.90942	Y
ENSG00000226084		N	-2.1369	0.030049	N	-0.86417	0.74884	Y	-2.52223	0.00911427	N	-2.04377	0.0508708	N	-1.1554	0.496954	Y	-2.59298	0.00874899	N	-2.14307	0.0306303	N	-0.981695	0.635369	N	-1.50162	0.292152	N	-1.72385	0.113164	Y
ENSG00000137449	CPEB2	N	0.907046	0.729359	N	1.97986	0.0142008	Y	2.4171	0.0021146	N	0.604635	1	N	1.77136	0.0941743	Y	2.45716	0.00182928	N	0.849257	0.81158	N	1.17623	0.383134	N	0.155549	1	N	1.62193	0.0727167	Y
ENSG00000269793	ZIM2-AS1	N	4.4189	0.0357006	N			Y	11.7385	0.00204742	N	2.61192	0.263512	N	8.93277	0.0818707	Y	8.25722	0.00225096	N	2.88853	0.182479	N	2.74198	0.202991	N			N	2.57899	0.238067	Y
ENSG00000104728	ARHGEF10	N			N	-1.31449	0.260143	Y	-2.58681	0.00210108	N	-1.04807	0.579978	N	-1.18764	0.425527	Y	-2.70468	0.0016043	N	-1.12979	0.454267	N	-1.96377	0.023941	N			N	-1.1449	0.420326	Y
ENSG00000253983		N			N			Y	7.1338	0.00475048	N			N	9.4436	0.0202039	Y	8.66397	0.00487508	N			N			N			N			Y
ENSG00000105146	AURKC	N			N			Y	3.12423	0.00131379	N			N			Y	2.49868	0.00673993	N	2.10498	0.0239343	N	2.24876	0.0142854	N			N			Y
ENSG00000109705	NKX3-2	N	2.41771	0.0506176	N			Y	4.43468	0.000727883	N	1.54429	0.310763	N	2.75711	0.102626	Y	3.21411	0.00912201	N	2.76268	0.0205039	N	2.25426	0.0628409	N			N	2.89386	0.0150098	Y
ENSG00000104946		N	0.463033	1	N	0.694494	1	Y	1.65445	0.00343722	N	0.864988	0.974962	N	1.16057	0.308741	Y	1.56932	0.00820405	N	1.18301	0.216473	N	1.28592	0.0972849	N	0.723951	1	N	1.04782	0.465199	Y
ENSG00000174332	GLIS1	N			N			Y	6.25934	0.000930067	N			N	6.38627	0.0109516	Y	5.66155	0.00343	N			N			N			N			Y
ENSG00000269609	RPARP-AS1	N	-1.55804	0.101213	N	-1.61832	0.0725598	Y	-2.25613	0.00456218	N	-1.0461	0.577428	N	-1.34803	0.281116	Y	-2.23665	0.0050196	N	0.203045	1	N	-1.22716	0.325006	N	-0.8076	0.825545	N	-0.42844	1	Y
ENSG00000137970	RPL7P9	N	-1.56787	0.0377754	N	-0.80707	0.933938	Y	-2.22329	0.00056046	N	-1.47431	0.0803225	N	-1.21052	0.326253	Y	-2.09992	0.00132632	N	-1.76258	0.0107346	N	-0.557192	1	N	-1.19397	0.372061	N	-1.40931	0.0938224	Y
ENSG00000165733	BMS1	N	-1.42827	0.0277837	N	-0.322685	1	Y	-1.72817	0.00165277	N	-1.31351	0.0907915	N	-1.29704	0.144308	Y	-1.60857	0.00558055	N	-1.37699	0.0448905	N	-0.803636	1	N	-0.941372	0.741146	Y	-1.54825	0.00822601	Y
ENSG00000233237	LINC00472	N	-2.80658	0.0661634	N	-1.65167	0.344512	Y	-4.43387	0.00471976	N	-3.47782	0.025117	N	-2.83478	0.103593	Y	-4.53161	0.00398949	N	-2.23973	0.155025	N	-3.36365	0.0231988	N	-3.03533	0.0855668	Y	-3.92943	0.00822005	Y
ENSG00000196284	SUPT3H	N	-0.942583	0.69204	N	-1.43374	0.113898	Y	-2.5822	0.000288166	N	-1.34709	0.200784	N	-1.83591	0.036835	Y	-2.22065	0.00196213	N	-1.16081	0.375586	N	-1.26938	0.24632	N	-1.61341	0.102802	Y	-2.07772	0.00347874	Y
ENSG00000160179	ABCG1	N	4.76185	0.0119911	N			Y	5.79176	0.00580423	N	4.78398	0.0148019	N			Y	7.81417	0.000686208	N	2.8343	0.135106	N	4.4814	0.0123905	N	3.8676	0.137452	Y	4.68073	0.00905422	Y
ENSG00000134321	RSAD2	N			N			Y	3.10881	0.00717684	N			N			Y	2.97714	0.00870395	N	2.62754	0.0181018	N			N			Y	3.36627	0.00260975	Y
ENSG00000143127	ITGA10	N			N	0.495104	1	Y	4.64599	3.7656e-05	N	1.63432	0.180898	N	3.24772	0.012925	Y	3.01629	0.002611	N	2.45612	0.0123844	N	1.70143	0.129324	N	2.17526	0.104577	Y	3.00211	0.00211121	Y
ENSG00000247498	GPRC5D-AS1	N			N			Y	-10.2722	0.00026636	N			N			Y	-9.21207	0.000797467	N			N			N			Y	-5.45433	0.00251654	Y
ENSG00000160307	S100B	N	2.66817	0.180255	N	3.04597	0.106028	Y	5.11094	0.0094909	N	2.67194	0.196368	N	5.65115	0.0446476	Y	6.59792	0.00230423	N	4.69816	0.0146104	N	4.00399	0.0336576	N	5.5993	0.0500878	Y	6.7045	0.00159462	Y
ENSG00000165105	RASEF	N			N	2.97397	0.0339314	Y	5.58068	0.00058835	N			N	3.01387	0.124864	Y	5.23329	0.000922308	N	-1.53494	0.414685	N			N	4.90148	0.0179042	Y	6.42036	0.000132906	Y
ENSG00000198918	RPL39	N	-1.1156	0.343422	N	-0.617244	1	Y	-1.93157	0.000371525	N	-1.37144	0.0656136	N	-1.01087	0.563059	Y	-1.67267	0.00412863	N	-1.33043	0.0782836	N	-1.53273	0.0132798	N	-0.384174	1	Y	-1.79948	0.00102838	Y
ENSG00000230074		Y	-2.70426	0.00326208	N	-1.57076	0.145383	N	-1.46712	0.202133	N	-0.249889	1	Y	-6.4035	9.07438e-06	Y	-3.0006	0.00191376	N	-1.73734	0.0943127	Y	-3.12014	0.000980362	N	-2.38973	0.0286143	Y	-2.99182	0.00134162	Y
ENSG00000168824	NSG1	Y	-6.02753	1.51674e-06	Y	-2.8802	0.00210023	Y	-4.95019	1.19709e-05	N	-0.299491	1	N	-1.23067	0.436663	Y	-5.37683	7.51292e-06	N	-2.39297	0.0110616	N	-0.769744	0.866237	Y	-5.75281	1.70721e-05	Y	-3.62482	0.000270445	Y
ENSG00000156466	GDF6	Y	-13.4004	5.35537e-05	Y	-4.5192	0.00840459	Y	-6.97437	0.000476316	N	-2.03332	0.293391	N	1.47003	0.656455	Y	-4.53377	0.00914222	N	-3.8563	0.0202688	N	-3.64102	0.0245631	Y	-6.3706	0.00272673	Y	-10.2832	0.000732352	Y
ENSG00000111262	KCNA1	Y	-8.76495	7.7652e-05	Y	-6.02221	0.00278536	Y	5.13228	0.00211793	N	-1.37516	0.56195	N	3.83228	0.0639314	Y	-6.46878	0.00122626	N	-0.445645	1	N	-2.66899	0.0819983	Y	-8.59212	0.000165993	Y	-6.41011	0.000808333	N
ENSG00000250337	PURPL	Y	-11.2462	2.14062e-05	N	-2.12663	0.102049	Y	-7.32874	6.37513e-05	Y	-11.6355	1.78014e-05	Y	-5.45322	0.00125361	N	-2.28028	0.0844823	N	-2.47044	0.0557296	N	-2.2899	0.0755288	N	1.00768	0.811011	N	-2.51628	0.0464733	Y
ENSG00000125879	OTOR	Y	15.9307	1.24747e-06	N			Y	9.47384	0.000227059	Y	12.4207	1.57683e-05	Y	14.17	9.15299e-05	N			N			N			N			N			Y
ENSG00000269343		Y	-1.75341	0.00877195	N	-1.66622	0.0146609	Y	-2.61199	2.9073e-05	Y	-1.84979	0.00573161	Y	-2.45079	0.00051604	N	-1.47182	0.0629463	N	-0.931193	0.740866	N	-1.68949	0.0134634	N	-0.967049	0.67368	Y	-1.81854	0.00514333	Y
ENSG00000175497	DPP10	Y	-6.64092	0.00121967	Y	-12.4625	2.93013e-05	N	2.05919	0.163727	N	1.82414	0.261108	Y	-12.8764	5.7419e-05	Y	-5.70298	0.000687008	N	0.563826	1	Y	-7.13606	0.000142281	Y	-8.22006	0.000335887	Y	-7.83246	6.16562e-05	Y
ENSG00000164294	GPX8	Y	-4.92305	1.56038e-05	Y	-2.86878	0.00276861	Y	-3.45714	0.000635652	Y	-3.43076	0.000869614	N	-0.272513	1	Y	-3.97003	0.00017358	N	-2.28291	0.0190585	Y	-6.87071	6.88874e-07	N	-1.60907	0.2383	Y	-2.45755	0.00996648	Y
ENSG00000187049	TMEM216	Y	-1.82816	0.00131582	Y	-1.59008	0.00974994	Y	-2.58692	4.00473e-06	Y	-2.60543	4.44308e-06	N	-0.377061	1	Y	-2.14456	0.000106483	N	-0.390407	1	Y	-2.33776	2.02546e-05	N	-0.590571	1	Y	-2.43722	9.71606e-06	Y
ENSG00000167588	GPD1	Y	7.85696	1.18098e-05	Y	3.3301	0.00770511	Y	4.76402	0.00116233	Y	9.0207	1.156e-06	N	2.97656	0.0742562	Y	8.5779	1.65827e-06	N	3.18516	0.0142983	Y	4.18768	0.00125783	N			Y	8.70915	9.31828e-07	Y
ENSG00000036565	SLC18A1	Y	6.41537	0.000681649	Y	5.0191	0.0018922	Y	8.44434	0.000398496	Y	9.89265	1.5592e-05	N	4.41472	0.0319637	Y	8.08938	3.76942e-05	N			Y	6.96834	0.000269104	N			Y	5.47731	0.000652724	Y
ENSG00000225177		Y	3.54834	9.80247e-05	Y	2.5338	0.00229526	Y	5.43204	6.76574e-07	Y	2.56601	0.00277207	N	2.60111	0.0134489	Y	2.6714	0.00160928	N	1.06822	0.528333	Y	3.22539	0.000192315	N	1.69365	0.165128	Y	3.59455	5.40403e-05	Y
ENSG00000136111	TBC1D4	Y	-3.24675	0.00110921	Y	-4.39137	6.2526e-05	Y	-3.35967	0.000872123	Y	-3.49196	0.000777094	N	-1.8481	0.130605	Y	-4.05048	0.000159655	N	-1.05391	0.56996	Y	-3.54763	0.000511745	N	-2.1739	0.063917	Y	-2.9577	0.00222471	Y
ENSG00000163624	CDS1	Y	-5.65188	0.00180044	Y	-6.83521	0.000444582	Y	-8.13629	0.000272433	Y	-4.7032	0.00519955	N	-4.37014	0.014884	Y	-6.87583	0.000425353	N	-1.78978	0.312172	Y	-12.1302	5.06761e-05	N	-0.518775	1	Y	-4.95412	0.00222051	Y
ENSG00000124785	NRN1	Y	6.74336	0.000106906	N	3.36714	0.0122709	Y	5.43342	0.00039733	N	3.49353	0.0129815	N	4.91003	0.011758	Y	5.77968	0.000278886	N	2.65707	0.0497755	Y	5.44901	0.000352692	Y	6.88553	0.00255546	Y	4.90941	0.00074822	Y
ENSG00000181790	ADGRB1	Y	9.26596	0.000169713	N	2.40025	0.187418	Y	6.25066	0.00154306	N	3.7854	0.0358775	N	3.43821	0.154288	Y	6.85225	0.00080495	N	3.80457	0.0268927	Y	5.8325	0.00200807	Y	9.01767	0.00457313	Y	6.09861	0.00147255	Y
ENSG00000174473	GALNTL6	Y	-6.68979	0.00338664	N			Y	-9.53623	0.00165163	N			N	-4.63005	0.0405118	Y	-10.556	0.00081401	N			Y	-6.62049	0.00259499	Y	-10.2609	0.00268113	Y	-5.72121	0.00669287	Y
ENSG00000223891	OSER1-DT	Y	2.31257	0.00600686	N	-0.00641716	1	Y	2.21625	0.00910738	N	1.66278	0.0988116	N	1.42091	0.276041	Y	2.55013	0.00239605	N	1.65257	0.0883397	Y	2.19238	0.00945031	Y	3.01803	0.00588887	N	1.469	0.161579	Y
ENSG00000133112	TPT1	Y	-2.40137	4.55609e-05	N	-0.987296	0.615045	Y	-2.82026	3.66013e-06	Y	-2.83834	4.02725e-06	N	-0.227813	1	Y	-2.08312	0.000498693	N	-1.29141	0.150165	N	-1.25426	0.182047	N	-0.786783	0.939287	Y	-2.50759	1.89183e-05	Y
ENSG00000109475	RPL34	Y	-1.80542	0.000390353	N	-0.809032	1	Y	-2.24824	6.26964e-06	Y	-1.81004	0.000492726	N	-1.02619	0.529158	Y	-1.53933	0.00696587	N	-1.37819	0.0331566	N	-1.14461	0.251716	N	-1.19185	0.260257	Y	-1.65197	0.00172113	Y
ENSG00000186184	POLR1D	Y	-1.50933	0.00726407	N	-0.594762	1	Y	-1.74659	0.000602461	Y	-1.85492	0.000241686	N	-0.571398	1	Y	-1.49652	0.00937079	N	-0.980254	0.664645	N	-0.461885	1	N	-0.857469	0.923516	Y	-1.54917	0.00435045	Y
ENSG00000110047	EHD1	Y	-1.86683	5.36818e-05	N	0.055376	1	Y	-1.84455	7.14912e-05	Y	-1.95574	2.59058e-05	N	-0.808986	0.989528	Y	-1.89641	4.33416e-05	N	-0.77966	1	N	-1.35377	0.0235681	N	-1.18087	0.234274	Y	-1.70361	0.000301271	Y
ENSG00000071082	RPL31	Y	-2.07623	6.98041e-05	N	-0.88827	0.877105	Y	-2.69641	6.76574e-07	Y	-2.24533	2.16112e-05	N	-1.36927	0.095738	Y	-2.0109	0.000143177	N	-1.49933	0.0151899	N	-0.869065	0.938433	N	-1.32419	0.137128	Y	-1.79634	0.000789142	Y
ENSG00000224318	CHL1-AS2	Y	4.98344	0.00575059	N			Y	5.7681	0.00192476	Y	7.11535	0.00036829	N			Y	9.08895	0.000560665	N			N			N			Y	4.74344	0.00284253	Y
ENSG00000231764	DLX6-AS1	Y	9.53186	8.54573e-06	N	3.36544	0.0262219	Y	5.57713	0.00136303	Y	11.3227	2.82119e-06	N			Y	9.13346	3.46573e-05	N			N			N			Y	8.5591	8.54824e-06	Y
ENSG00000182774	RPS17	Y	-1.72497	0.00667324	N	-0.690493	1	Y	-1.97876	0.00100217	Y	-1.86916	0.0028402	N	-1.15431	0.365038	Y	-1.76399	0.00552486	N	-1.3284	0.119927	N	-1.08709	0.427616	N	-1.223	0.302472	Y	-1.92253	0.00131388	Y
ENSG00000182158	CREB3L2	Y	-2.23801	2.51525e-05	N	0.144155	1	N	-0.893189	0.838061	N	-1.20271	0.218903	N	0.45796	1	Y	-2.63338	1.65827e-06	N	-1.34143	0.0711045	Y	-3.1504	7.05942e-08	N	-0.850067	0.897817	Y	-1.77825	0.00123391	Y
ENSG00000170214	ADRA1B	Y	-10.8136	0.000102352	N	0.55929	1	N	1.24979	0.558201	N	-3.52418	0.022174	N	1.44361	0.600889	Y	-8.80532	0.000126018	N	-3.85652	0.0210747	Y	-4.51893	0.00403294	N	-0.883091	0.892569	Y	-4.7186	0.00416475	Y
ENSG00000109436	TBC1D9	Y	-4.50509	7.3392e-08	N	-0.413907	1	N	-1.33894	0.168277	N	-0.753035	1	N	-0.387769	1	Y	-3.79544	1.36467e-06	N	-0.463053	1	Y	-1.97517	0.00461151	N	-0.894605	0.758216	Y	-3.71528	1.08115e-06	Y
ENSG00000155189	AGPAT5	Y	1.43471	0.00285592	N	1.1181	0.206169	N	0.944918	0.795404	N	1.06908	0.380622	N	0.68031	1	Y	1.39435	0.00583678	N	1.12259	0.209626	Y	1.75133	2.87434e-05	N	1.01431	0.582448	Y	1.37242	0.00656651	Y
ENSG00000112531	QKI	Y	2.15978	0.00428443	N	0.987371	0.607685	N	1.5956	0.071875	N	1.9887	0.0131436	N	0.461046	1	Y	2.0324	0.00913941	N	1.19255	0.357084	Y	2.05099	0.0074411	N	1.57786	0.154835	Y	2.00095	0.00888479	Y
ENSG00000071205	ARHGAP10	Y	-3.71731	0.0045114	N	-0.413785	1	N	-1.779	0.210154	N	-2.88767	0.0299487	N	-1.3274	0.512247	Y	-5.16527	0.000427536	N	-2.11209	0.115234	Y	-3.50224	0.00688195	N	-3.09553	0.038143	Y	-5.33323	0.000270577	Y
ENSG00000100505	TRIM9	Y	5.82903	0.000977324	N	2.86004	0.0684239	N	2.70214	0.094402	N	2.28479	0.189352	N	3.51892	0.106609	Y	5.38195	0.00190659	N	3.59463	0.0226275	Y	4.85838	0.00333816	N	5.69819	0.0173342	Y	4.68087	0.00397304	Y
ENSG00000130477	UNC13A	Y	5.37297	0.00238824	N	-2.7138	0.110603	N	2.72378	0.104131	N	3.01885	0.0772373	N	5.13063	0.0298979	Y	4.72799	0.00593397	N	3.42671	0.0348053	Y	4.94589	0.00384439	N	5.37517	0.0288608	N	3.17081	0.0498008	Y
ENSG00000272549	LINC02538	Y	7.7539	0.00149663	N	4.11816	0.0213501	N			N	3.86554	0.0393413	N			Y	6.24432	0.00362291	N	2.88024	0.11083	Y	5.95988	0.00447311	N			N	2.98635	0.0810732	Y
ENSG00000198856	OSTC	Y	-2.19632	0.000305518	N	-0.931003	0.72826	N	-1.40151	0.0839296	N	-1.27146	0.201046	N	-0.23971	1	Y	-1.80293	0.00568953	N	-1.59273	0.0233609	Y	-1.88901	0.00265939	N	-1.5084	0.0905834	N	-1.12343	0.363427	Y
ENSG00000128591	FLNC	Y	-4.50928	0.000307031	N	1.91915	0.107274	N	-0.770224	0.835277	N	0.988505	0.703049	N	1.58793	0.371402	Y	-3.7771	0.0016753	N	-2.45516	0.0317691	Y	-3.94104	0.000993052	N	-1.7152	0.273992	N	-1.00085	0.631419	Y
ENSG00000141750	STAC2	Y	4.99599	0.000666011	N			N	1.72601	0.259835	N	2.61207	0.0603134	N	2.62846	0.144216	Y	4.18031	0.00276143	N	1.72831	0.25342	Y	4.57007	0.00114536	N	1.92987	0.365222	N	1.86396	0.197188	Y
ENSG00000184867	ARMCX2	Y	-1.901	0.00406453	N	-0.239641	1	N	-1.37666	0.115499	N	-1.1588	0.367457	N	-0.0196337	1	Y	-2.09023	0.00130976	N	-0.960341	0.680414	Y	-2.40004	0.00015434	N	-0.821321	0.869815	N	-0.584458	1	Y
ENSG00000269235	ZNF350-AS1	Y	4.45759	0.000296947	N			N			N			N			Y	3.04075	0.00400123	N			Y	2.96912	0.00408595	N			N			Y
ENSG00000106278	PTPRZ1	Y	11.589	0.000468022	N	4.38505	0.0577774	N	6.54422	0.0103485	N	6.31544	0.0149844	N	3.20022	0.380991	Y	7.06996	0.00730762	N	5.86695	0.016964	Y	7.71903	0.00408595	N	9.00425	0.0272958	N	6.31256	0.0109166	Y
ENSG00000186193	SAPCD2	Y	2.36241	0.0049895	N	0.402678	1	N	1.73666	0.0653622	N	0.898503	0.766949	N	-0.441338	1	Y	2.39535	0.00476169	N	1.73101	0.0671262	Y	2.28224	0.0068265	N	1.0835	0.573842	N	1.03528	0.545214	Y
ENSG00000066468	FGFR2	Y	-3.40202	0.00717346	N	-2.4232	0.0498986	N	-2.87816	0.0215576	N	-3.00974	0.0206437	N	-2.88262	0.0435266	Y	-3.47205	0.0067798	N	-2.1721	0.0935229	Y	-4.26032	0.00123785	N	-2.61796	0.0753943	N	-2.55533	0.0386594	Y
ENSG00000021355	SERPINB1	Y	-4.05886	0.00904791	N	0.357102	1	N	-0.605981	1	N	-1.24362	0.649946	N	2.08246	0.383189	Y	-4.9099	0.00345291	N	-2.17459	0.198052	Y	-6.00219	0.000849291	N	-1.2376	0.709149	N	0.429875	1	Y
ENSG00000215246		Y	-6.85156	0.00654343	N			N	-2.81873	0.141694	N			N	-2.29847	0.371591	Y	-9.44272	0.00281706	N			Y	-6.17821	0.00750056	N	-3.92914	0.08293	N			Y
ENSG00000124126	PREX1	Y	5.53861	0.000923265	N	1.60122	0.376181	N	1.2939	0.553691	N	1.07684	0.755504	N	1.18365	0.760548	Y	4.12595	0.00797439	N	2.61727	0.090855	Y	3.92971	0.00987078	N	3.94988	0.0629139	N	2.67474	0.0774294	Y
ENSG00000038295	TLL1	Y	-11.6233	0.00651365	N	-10.6693	0.0108413	N	-8.47123	0.0140124	N			N	-8.58441	0.0208242	Y	-9.98734	0.00605352	N	-8.70207	0.0400176	Y	-11.6917	0.00553685	N	-12.0473	0.0101639	N	-9.90056	0.0181397	Y
ENSG00000106868	SUSD1	Y	-2.04687	0.00228615	Y	1.93372	0.00406271	N	1.14671	0.359769	Y	2.50738	0.000169303	Y	4.16929	9.70989e-06	N	1.29556	0.202922	N	1.51054	0.0631635	N	1.7784	0.0118322	N	-0.105023	1	Y	1.85932	0.00648511	N
ENSG00000151572	ANO4	N	0.7748	0.98614	N	-1.75138	0.379146	N	-0.0104779	1	N	-2.21157	0.246664	N	-0.564143	1	Y	-5.75711	0.00264831	Y	-5.296	0.007388	Y	-5.85202	0.00197387	N	0.71769	1	Y	-5.64919	0.00230082	Y
ENSG00000001461	NIPAL3	N	1.09829	0.576226	N	1.98237	0.0947508	N	1.05161	0.590997	N	2.89574	0.0144003	N	1.84896	0.263104	Y	3.37919	0.00409084	Y	3.95169	0.000980098	Y	3.6502	0.00189719	N	2.79201	0.0723273	Y	4.771	0.000154298	Y
ENSG00000189180	ZNF33A	N	-0.706172	1	N	-0.325178	1	N	-1.56163	0.0165898	N	-1.21619	0.227626	N	-1.55351	0.0427648	Y	-1.89693	0.00112285	Y	-1.74133	0.00357828	Y	-1.89211	0.000989443	N	-1.17271	0.347163	Y	-2.10756	0.000153149	Y
ENSG00000182179	UBA7	N	1.59959	0.289725	N	2.32994	0.0656984	N	3.21298	0.0112028	N	3.33684	0.0123288	N	4.32926	0.0139375	Y	3.55795	0.00592384	Y	3.90976	0.00258727	Y	3.63103	0.00479509	N	3.4389	0.046965	Y	5.13525	0.000237879	Y
ENSG00000132692	BCAN	N	4.75732	0.0302252	N	0.976539	0.974334	N	3.82393	0.0794785	N	3.8189	0.0928698	N	3.69176	0.255066	Y	9.89347	0.000687008	Y	6.46179	0.00628449	Y	5.99381	0.00955122	N	7.02714	0.0439709	Y	10.7612	0.000336618	Y
ENSG00000133315	MACROD1	N	1.04501	0.530122	N	1.70913	0.0181938	N	1.39526	0.120622	N	0.432803	1	N	0.140631	1	Y	2.19438	0.0011174	Y	1.88643	0.00642617	Y	2.72742	4.2288e-05	N	0.726353	0.960455	Y	2.14616	0.00116662	Y
ENSG00000054277	OPN3	N	-0.312888	1	N	-1.76167	0.0155572	N	-0.329418	1	N	-1.88744	0.0100889	N	-0.834443	0.779567	Y	-2.22872	0.00116167	Y	-2.18199	0.0013135	Y	-3.40114	3.7142e-06	N	-1.7231	0.053475	Y	-3.1576	7.90431e-06	Y
ENSG00000172824	CES4A	N			N			N	-4.03221	0.0258479	N			N			Y	-5.03163	0.0095711	Y	-8.96876	0.00161629	Y	-6.13352	0.00345674	N	-1.65499	0.557754	Y	-7.21872	0.00162436	Y
ENSG00000256304	CCDC150P1	N			N	-3.05402	0.0169647	N			N	-2.25499	0.0998739	N	-3.30909	0.0252712	Y	-4.14166	0.00390083	Y	-4.80081	0.00120809	Y	-5.33772	0.000639513	N	-1.91013	0.275943	Y	-3.69231	0.00555645	Y
ENSG00000183496	MEX3B	N	-1.18152	0.458726	N	-1.08952	0.521308	N	-2.03472	0.0499714	N	-1.32534	0.365349	N	-2.50181	0.0278242	Y	-3.38816	0.0011906	Y	-3.1691	0.00167165	Y	-2.87679	0.00377302	N	-1.40422	0.373837	Y	-2.87906	0.00346909	Y
ENSG00000128487	SPECC1	N	1.03425	0.525894	N	0.8628	0.916078	N	-0.0496843	1	N	1.21093	0.218895	N	0.870437	0.804451	Y	1.61512	0.00848964	Y	2.04085	0.000181214	Y	2.01757	0.00022109	N	1.2668	0.218859	Y	1.85187	0.000829484	Y
ENSG00000112659	CUL9	N	1.12873	0.394405	N	0.47253	1	N	1.31925	0.168624	N	1.30006	0.207052	N	1.4097	0.171135	Y	2.5865	8.85504e-05	Y	2.05538	0.00189524	Y	2.21253	0.000690092	N	1.14161	0.444984	Y	3.02877	7.22753e-06	Y
ENSG00000269019	HOMER3-AS1	N			N			N			N			N			Y	3.55987	6.27057e-05	Y	2.27342	0.00688501	Y	3.36233	7.11293e-05	N			Y	2.95855	0.000399536	Y
ENSG00000104953	TLE6	N			N			N	3.53253	0.029212	N			N	5.60347	0.0210923	Y	4.49164	0.00937079	Y	5.16931	0.00298545	Y	4.54801	0.00925851	N	5.30485	0.0257861	Y	5.29989	0.00224785	Y
ENSG00000120899	PTK2B	N	1.93696	0.148241	N	-0.0223563	1	N	0.0554673	1	N	3.33989	0.0108168	N	1.26234	0.607005	Y	4.2085	0.00155205	Y	3.7454	0.00349038	Y	3.52554	0.00552024	N	2.26287	0.2166	Y	3.75231	0.00316809	Y
ENSG00000261829		N			N			N			N			N			Y	5.42263	0.00355944	Y	5.29074	0.00507451	Y	7.20827	0.00131035	N			Y	5.92848	0.0034289	Y
ENSG00000105996	HOXA2	N	-0.954023	0.788406	N	1.18516	0.585745	N	0.201551	1	N	0.533743	1	N	-1.39485	0.529911	Y	-4.0358	0.00846656	Y	-4.13647	0.00456864	Y	-11.235	5.9142e-05	N	2.92707	0.142243	N	-2.24439	0.127009	Y
ENSG00000130724	CHMP2A	N	1.0772	0.389325	N	1.36702	0.0272591	N	1.31647	0.050504	N	1.33703	0.0488419	N	0.959196	0.669737	Y	1.55763	0.00403537	Y	2.01226	2.83968e-05	Y	1.78986	0.000269415	N	1.03881	0.537256	N	1.13299	0.251124	Y
ENSG00000106571	GLI3	N	-0.607412	1	N	-0.901593	0.746985	N	-1.52388	0.0790265	N	-1.92843	0.0112072	N	-1.51723	0.133149	Y	-3.0034	3.93909e-05	Y	-2.25496	0.0013743	Y	-3.53104	4.52429e-06	N	-0.697816	0.957679	N	-1.24102	0.266804	Y
ENSG00000173156	RHOD	N	-2.6967	0.0562612	N	-0.759865	0.917993	N	-0.619166	0.994067	N	-0.747768	0.965248	N	3.33509	0.0784184	Y	-4.80241	0.00395898	Y	-4.64447	0.00535762	Y	-4.76463	0.00211531	N	-1.16592	0.704233	N	0.310172	1	Y
ENSG00000150873	C2orf50	N			N			N			N			N	3.0948	0.0249938	Y	3.43687	0.00154122	Y	4.29055	0.000177454	Y	2.80052	0.00673521	N			N	0.740296	1	Y
ENSG00000153250	RBMS1	N	-1.9167	0.0156727	N	-1.87451	0.0181057	N	-0.73261	0.937013	N	-1.04352	0.578331	N	0.443526	1	Y	-2.66143	0.000471853	Y	-2.83108	0.000190272	Y	-2.40537	0.00131956	N	-1.59045	0.13765	N	-1.55921	0.0826303	Y
ENSG00000144677	CTDSPL	N	-1.68133	0.0774136	N	-0.837199	0.795977	N	-1.17536	0.397623	N	-2.00785	0.0256448	N	-0.510739	0.99558	Y	-3.26756	0.000187441	Y	-2.36403	0.00457236	Y	-2.28924	0.006145	N	-1.39693	0.296793	N	-1.9838	0.0214363	Y
ENSG00000129003	VPS13C	N	1.24735	0.160953	N	0.406253	1	N	0.652393	1	N	0.649733	1	N	1.1677	0.322688	Y	1.83763	0.00140085	Y	2.37429	1.63405e-05	Y	2.02768	0.000238489	N	0.899243	0.804338	N	1.09456	0.380497	Y
ENSG00000183580	FBXL7	N	-0.708354	1	N	-0.119861	1	N	0.0168511	1	N	-1.25002	0.126085	N	0.133642	1	Y	-2.07772	3.35203e-05	Y	-1.72978	0.000887907	Y	-1.82565	0.000320239	N	-1.06395	0.490332	N	-0.900363	0.842397	Y
ENSG00000140538	NTRK3	N	0.698468	0.938505	N	1.85434	0.141901	N	2.3052	0.0550828	N	2.28005	0.0692359	N	3.34108	0.0352909	Y	3.93274	0.0016791	Y	3.65117	0.00269601	Y	3.37613	0.00491842	N	0.403162	1	N	2.83065	0.0151218	Y
ENSG00000135048	CEMIP2	N	-0.407798	1	N	-0.474161	1	N	-0.911802	0.757611	N	-0.114558	1	N	-1.16453	0.357252	Y	-1.89026	0.00252377	Y	-2.66574	1.17283e-05	Y	-1.97007	0.00120764	N	-1.14508	0.411692	N	0.361893	1	Y
ENSG00000204323	SMIM5	N			N			N			N	2.78851	0.0153448	N			Y	3.41035	0.00433679	Y	4.19593	0.000640195	Y	4.42271	0.000558124	N	4.0818	0.0102715	N			Y
ENSG00000110876	SELPLG	N	-2.39035	0.0132951	N			N	-0.705223	0.89126	N	-1.74308	0.126226	N	-0.472073	1	Y	-2.69888	0.00619388	Y	-2.75585	0.00585962	Y	-2.8141	0.00434056	N	-2.4057	0.0341987	N	-1.75069	0.105214	Y
ENSG00000266921		N			N			N			N			N			Y	2.13822	0.00522992	Y	2.07993	0.0058536	Y	2.73442	0.000235654	N	1.37614	0.274935	N	1.08326	0.467344	Y
ENSG00000181690	PLAG1	N	-0.983681	0.665299	N	-2.43628	0.0262219	N	-2.22044	0.0490004	N	-1.90483	0.124122	N	-1.2829	0.465767	Y	-3.90992	0.00104447	Y	-4.60167	0.000207499	Y	-4.21963	0.000450845	N	-0.771664	0.87022	N	-1.81546	0.129946	Y
ENSG00000132024	CC2D1A	N	0.727119	1	N	1.31761	0.109166	N	1.54842	0.0223997	N	1.43329	0.0624839	N	1.66021	0.0318076	Y	2.15399	0.000211546	Y	2.25728	8.73608e-05	Y	1.78849	0.00315336	N	0.613316	1	N	1.27926	0.142617	Y
ENSG00000093072	ADA2	N	-0.284644	1	N	0.943253	0.721258	N	1.44501	0.351629	N	0.788281	0.898123	N	-3.0227	0.0318482	Y	-4.35543	0.0013763	Y	-8.09824	2.86919e-05	Y	-5.26177	0.000290335	N	-0.36126	1	N	-0.24762	1	Y
ENSG00000101977	MCF2	N			N	-1.16646	0.730602	N			N			N	-1.01561	0.858017	Y	-7.8475	0.00167154	Y	-7.16547	0.00314302	Y	-6.06381	0.0023996	N	0.0821769	1	N	-2.53701	0.159855	Y
ENSG00000169047	IRS1	N	-0.898919	0.73074	N	-0.476231	1	N	-1.4698	0.168598	N	-0.532619	1	N	-1.25869	0.375874	Y	-3.12093	0.000310584	Y	-4.00933	1.8989e-05	Y	-3.02927	0.000353766	N	-1.15793	0.490754	N	-1.70658	0.0677597	Y
ENSG00000198739	LRRTM3	N	4.72838	0.0105117	N			N	3.25577	0.0746578	N	4.55211	0.0149391	N			Y	5.23414	0.00522992	Y	4.61026	0.00966942	Y	5.16947	0.00469368	N			N	3.08681	0.067695	Y
ENSG00000144642	RBMS3	N	-2.83951	0.0174133	N	-3.07069	0.0107153	N	-1.48275	0.313763	N	-1.68581	0.24047	N	0.711481	0.925433	Y	-4.03533	0.00168147	Y	-6.78272	3.11088e-05	Y	-3.86367	0.00207341	N	-2.98889	0.0325835	N	-1.44495	0.331546	Y
ENSG00000143858	SYT2	N	1.89591	0.298663	N	-2.87724	0.0686901	N			N	-1.37341	0.590529	N	-1.91334	0.374744	Y	-4.73925	0.00585285	Y	-6.36818	0.000707247	Y	-6.53796	0.000909372	N	-2.67777	0.180305	N	-1.21392	0.627223	Y
ENSG00000137942	FNBP1L	N	0.466852	1	N	-0.52697	1	N	-0.799078	0.984006	N	0.11189	1	N	-1.34853	0.148444	Y	-2.00261	0.000646794	Y	-2.02279	0.000483092	Y	-1.68701	0.00696537	N	-1.50641	0.069827	N	-1.17991	0.25515	Y
ENSG00000169439	SDC2	N	-1.51122	0.310279	N	-1.05977	0.61286	N	0.839158	0.788303	N	-1.29018	0.482517	N	0.695227	0.938714	Y	-4.0014	0.00172274	Y	-4.52787	0.000560505	Y	-4.7974	0.000321061	N	-3.01485	0.0319001	N	-0.700905	0.892369	Y
ENSG00000143850	PLEKHA6	N	-1.81859	0.11045	N	0.553658	1	N	-0.700955	0.891893	N	-1.94976	0.0889309	N	-1.3386	0.400952	Y	-3.03698	0.00394709	Y	-3.20534	0.00231576	Y	-3.22234	0.00223043	N	-1.25534	0.489017	N	-1.57489	0.193512	Y
ENSG00000272636	DOC2B	Y	-8.43398	0.00335165	N			N			Y	-7.49523	0.00629532	N			N			Y	-8.07616	0.00677941	Y	-7.42682	0.00756669	N	-4.56822	0.123526	N			Y
ENSG00000101210	EEF1A2	Y	5.11625	0.00086103	N	-0.210645	1	N	1.6816	0.300265	Y	4.96542	0.00145793	N	1.6924	0.47329	N	3.39993	0.0177685	Y	3.67603	0.00924601	Y	5.67724	0.000360583	N	1.31104	0.701782	N	3.20477	0.0214363	Y
ENSG00000198028	ZNF560	Y	-9.8771	0.000368377	N			N	0.376408	1	Y	-4.37388	0.00714935	N			N	-3.72291	0.0169759	Y	-5.57548	0.00131484	Y	-6.13692	0.000687638	N	-4.66486	0.0125872	Y	-6.88516	0.000652724	Y
ENSG00000188763	FZD9	Y	-6.30963	0.000168021	N	-2.23988	0.0586361	N	-2.80347	0.0194451	Y	-5.0365	0.000775333	N	-3.18882	0.0180284	N	-2.96734	0.0162464	Y	-5.65598	0.000154985	Y	-9.46874	3.62412e-05	N	-0.137779	1	Y	-3.72988	0.00285846	Y
ENSG00000128713	HOXD11	Y	6.71543	6.21131e-06	Y	10.0654	1.52462e-06	Y	11.3366	6.19556e-07	Y	10.5695	1.44871e-06	Y	11.2229	1.78547e-05	Y	9.05147	5.40782e-06	Y	9.33325	3.64473e-06	Y	7.7194	2.70413e-06	Y	5.9282	0.000291699	N			Y
ENSG00000142698	C1orf94	Y	5.36579	5.24026e-06	Y	7.97045	9.28455e-08	Y	9.03496	1.17883e-07	Y	11.7355	6.64193e-08	Y	7.38572	1.75822e-05	Y	6.179	3.73173e-06	Y	6.31106	1.05732e-06	Y	7.11333	9.38206e-07	Y	7.5785	2.17139e-05	N			Y
ENSG00000152580	IGSF10	Y	-8.49439	0.000168631	Y	-7.13198	0.00114055	Y	-4.70975	0.00644814	N	-1.75421	0.42103	N	-4.86201	0.0171236	Y	-6.09673	0.00176477	Y	-5.80066	0.00393577	N	-4.3405	0.0181562	Y	-8.99197	0.000536883	N	-4.049	0.0161878	Y
ENSG00000171885	AQP4	Y	5.86779	0.00755302	Y	5.99168	0.0098103	Y	7.91929	0.00152177	N	5.71221	0.0135242	N	7.11807	0.0282757	Y	8.64982	0.000828561	Y	11.5767	0.000152266	N	3.53366	0.100651	Y	10.3166	0.00678841	Y	10.3232	0.00019071	Y
ENSG00000174469	CNTNAP2	Y	-7.99463	0.000507053	Y	-8.14626	0.00039804	Y	-6.63461	0.00165476	N	-3.03549	0.114319	N	-5.17063	0.0134567	Y	-8.5955	0.000327652	Y	-10.4226	0.000129447	N	-3.26371	0.0732135	Y	-9.1429	0.000578473	Y	-9.52141	0.000143467	Y
ENSG00000099284	H2AFY2	Y	-14.036	5.87677e-05	Y	-15.7688	1.43082e-05	Y	-5.8907	0.000850519	N	-2.66895	0.0994149	N	-3.45806	0.0442955	Y	-6.05232	0.000766981	Y	-13.5341	1.61334e-05	N	-1.79623	0.301629	Y	-6.21696	0.00174798	Y	-12.4468	1.78769e-05	Y
ENSG00000245025		N	1.14151	0.385584	N	1.24981	0.238259	Y	3.44097	3.39196e-06	N	1.29561	0.225307	N	-0.941583	0.670044	N	0.554554	1	N			N			N	1.28268	0.303142	Y	2.0912	0.00210214	Y
ENSG00000143811	PYCR2	N	1.09251	0.325961	N	0.685962	1	Y	2.05699	5.62501e-06	N	1.4051	0.0149842	N	0.338986	1	N	0.531098	1	N	0.412979	1	N	1.04089	0.467419	N	0.912844	0.845134	Y	1.42888	0.00792539	Y
ENSG00000242759	LINC00882	N			N			Y	3.49652	0.000586998	N			N			N			N			N			N			Y	2.481	0.00864114	Y
ENSG00000085185	BCORL1	N	-1.21185	0.369654	N	-0.47561	1	Y	-2.77152	0.000872123	N	-1.40614	0.225387	N	-0.802338	0.769254	N	-0.995446	0.633184	N	-1.65737	0.084709	N	-1.09359	0.491486	N	-1.59612	0.175503	Y	-2.23257	0.00686869	Y
ENSG00000114853	ZBTB47	N	0.45948	1	N	1.05638	0.49464	Y	1.96905	0.00518339	N	1.21716	0.317329	N	2.03937	0.0165544	N	1.37166	0.153835	N	1.1858	0.330529	N	1.57732	0.0495846	N	1.17496	0.419287	Y	2.66038	8.08988e-05	Y
ENSG00000142676	RPL11	N	-1.34687	0.0552571	N	-0.808071	1	Y	-1.78488	0.000858757	N	-1.5254	0.0131597	N	-1.51994	0.0306716	N	-1.3216	0.07439	N	-1.30327	0.0828381	N	-0.701333	1	N	-1.41713	0.0705004	Y	-2.41032	2.69204e-06	Y
ENSG00000127951	FGL2	N			N			Y	3.99254	0.00680853	N	3.46106	0.0217026	N	3.66727	0.0633622	N	2.83706	0.06341	N			N			N			Y	5.29121	0.000650125	Y
ENSG00000183828	NUDT14	N	0.831841	0.798146	N	-0.460133	1	Y	-2.52334	0.00652401	N	-0.500652	1	N	-0.542799	0.962918	N	0.948278	0.691457	N	0.0671737	1	N	-0.427494	1	N	-1.3029	0.407428	Y	-4.20001	6.42869e-05	Y
ENSG00000126351	THRA	N	1.4256	0.0483772	N	0.889142	0.839032	Y	2.10733	0.000203781	N	1.32528	0.116415	N	1.52788	0.0579408	N	1.59297	0.0142011	N	1.21081	0.217691	N	1.55409	0.0174282	N	1.77496	0.0160269	Y	2.28734	3.99259e-05	Y
ENSG00000197568	HHLA3	N	0.728489	1	N	0.0186608	1	Y	1.88223	0.00969175	N	1.32904	0.20281	N	0.388757	1	N	0.601227	1	N	0.474206	1	N	0.143881	1	N	-0.0722806	1	Y	2.02743	0.00351703	Y
ENSG00000166816	LDHD	N			N			Y	3.29283	0.00251167	N	2.03649	0.0754355	N			N	2.2794	0.037447	N			N			N			Y	3.71197	0.000621392	Y
ENSG00000146072	TNFRSF21	N	1.88762	0.108591	N	1.1502	0.497326	Y	3.38747	0.00263753	N	2.29943	0.0450988	N	2.40997	0.0994564	N	1.39819	0.342101	N	1.20369	0.473493	N	0.205185	1	N	2.61743	0.0790565	Y	4.58696	0.000138078	Y
ENSG00000187773	DIPK1C	N	4.40726	0.0496939	N			Y	8.354	0.00216458	N	4.78147	0.0258584	N	4.79812	0.0932692	N	5.3057	0.0106064	N	4.37463	0.0248928	N	4.66009	0.0174264	N			Y	7.59046	0.00186134	Y
ENSG00000177954	RPS27	N	-1.41603	0.0359446	N	-0.774638	1	Y	-1.71201	0.00253238	N	-1.53062	0.0163016	N	-1.13629	0.352657	N	-1.29528	0.106215	N	-1.22268	0.173135	N	-0.825459	1	N	-1.20778	0.271747	Y	-1.60447	0.00588877	Y
ENSG00000279696		N	-1.42441	0.0708533	N	-1.50064	0.0382144	Y	-1.85999	0.00321615	N	-1.16831	0.329021	N	-1.23733	0.270442	N	-1.0424	0.5354	N	-0.61692	1	N	0.327122	1	N	0.759685	1	Y	-2.29115	0.000135647	Y
ENSG00000268798		N	-1.0118	0.583432	N	-1.75499	0.0192783	Y	-1.94553	0.00762841	N	-1.37124	0.174382	N	-1.86673	0.0285143	N	-1.11107	0.448073	N	-0.912758	0.821069	N	-1.21797	0.289699	N	0.274547	1	Y	-2.47926	0.000360805	Y
ENSG00000108387	SEPT4	N	3.61904	0.0118424	N	2.20518	0.126873	Y	4.70412	0.00177982	N	0.574484	1	N	2.26352	0.27446	N	2.72423	0.062638	N	1.2545	0.559051	N	3.59317	0.011392	N	4.80994	0.0194498	Y	4.08835	0.00435549	Y
ENSG00000134419	RPS15A	N	-1.34712	0.0514596	N	-0.999196	0.59098	Y	-1.87241	0.000312418	N	-1.28615	0.103468	N	-1.19976	0.240297	N	-1.36942	0.0458484	N	-1.15316	0.253828	N	-0.749726	1	N	-1.43809	0.0572599	Y	-1.75239	0.000843218	Y
ENSG00000104432	IL7	N			N			Y	6.66095	0.00333942	N	4.61426	0.0303518	N			N			N			N			N			Y	8.15919	0.00123333	Y
ENSG00000125355	TMEM255A	N	1.38699	0.320901	N	0.859667	0.760461	Y	2.74968	0.00943256	N	1.87487	0.112733	N	1.20008	0.541833	N	0.250795	1	N	1.04937	0.59407	N	-0.46608	1	N	0.813992	0.87022	Y	-2.96164	0.00448116	N
ENSG00000215845	TSTD1	N	0.996951	0.725148	N	0.396098	1	Y	3.66771	0.00749941	N			N	4.08779	0.0267729	N	3.21188	0.021192	N			N			N			Y	5.23684	0.000391965	Y
ENSG00000235531	MSC-AS1	N			N			Y	5.09938	0.0033596	N	3.91976	0.0159763	N			N			N			N			N			Y	4.75705	0.00408075	Y
ENSG00000177283	FZD8	N	2.86804	0.0207387	N	2.89954	0.0186645	Y	3.66288	0.00431823	N	2.31733	0.0802802	N	1.95716	0.280613	N	2.31037	0.0729718	N	1.08772	0.623518	N	2.35051	0.0615134	N	2.47971	0.165598	Y	3.73753	0.0032018	Y
ENSG00000140945		N	-0.613229	1	N	1.15802	0.576114	Y	4.31645	0.00195732	N	1.21935	0.582269	N	3.77208	0.0356113	N	-0.0381556	1	N	1.10026	0.640816	N	1.70615	0.255596	N	0.979164	0.853076	Y	-7.2101	4.2483e-05	N
ENSG00000125124	BBS2	N	1.33537	0.116267	N	0.840726	0.915871	Y	1.70398	0.00882035	N	0.941862	0.759053	N	1.14231	0.383597	N	0.818017	0.997365	N	1.47689	0.0450688	N	1.04542	0.507454	N	1.05848	0.53471	Y	1.69353	0.00824269	Y
ENSG00000224424	PRKAR2A-AS1	N			N			Y	3.0326	0.00945497	N	2.44494	0.0400891	N	2.52546	0.10064	N			N			N	2.50806	0.0264888	N			Y	3.10523	0.00575494	Y
ENSG00000196954	CASP4	N	4.21733	0.015276	N	2.52126	0.1585	Y	5.03306	0.00643074	N	2.29576	0.261061	N	6.71315	0.0138589	N	4.64847	0.0106241	N			N	3.08266	0.08852	N	2.37244	0.397383	Y	8.6403	0.000189269	Y
ENSG00000214402	LCNL1	N			N			Y	9.10048	0.0014145	N			N			N			N			N			N			Y	7.39973	0.000891299	Y
ENSG00000234465	PINLYP	N	2.33752	0.0116023	N	1.94527	0.0354702	Y	3.50684	0.000303622	N	0.986563	0.661106	N	2.21158	0.0558023	N	1.55819	0.162622	N	2.17286	0.0164137	N	1.02975	0.57629	N	1.79449	0.154164	Y	4.54789	1.40692e-05	Y
ENSG00000126003	PLAGL2	N	-0.471053	1	N	-1.22232	0.274224	Y	-1.90715	0.00837407	N	-1.15417	0.401635	N	-1.4114	0.182897	N	-0.961377	0.687235	N	-1.30706	0.204918	N	-0.996301	0.607784	N	-0.951014	0.688721	Y	-1.97692	0.0048152	Y
ENSG00000166073	GPR176	N	-0.199677	1	N	-1.37819	0.203695	Y	3.29508	0.000110854	N	-1.36901	0.241449	N	1.5905	0.167706	N	-1.383	0.218917	N	0.814761	0.845738	N	-0.961607	0.653867	N	-1.5017	0.212717	Y	-2.29409	0.00397714	N
ENSG00000279483		N	-1.25005	0.23527	N	-0.43163	1	Y	-1.87034	0.00623107	N	-1.58749	0.0451635	N	-0.973533	0.616595	N	-0.711388	1	N	-1.00064	0.604756	N	-0.807968	0.942743	N	0.450981	1	Y	-1.99627	0.00249187	Y
ENSG00000198034	RPS4X	N	-1.51312	0.0226792	N	0.238142	1	Y	-2.2165	7.29876e-05	N	-1.07441	0.473437	N	-0.966267	0.637788	N	-1.61655	0.0107186	N	-1.27591	0.140798	N	-0.921835	0.785824	N	0.117813	1	Y	-2.26078	4.19584e-05	Y
ENSG00000140263	SORD	N	-0.822312	1	N	-0.586841	1	Y	-2.01895	0.000250777	N	-1.37179	0.0735029	N	-0.992946	0.594781	N	-0.740893	1	N	-0.423734	1	N	-0.943643	0.740459	N	-0.311436	1	Y	-1.68532	0.00385165	Y
ENSG00000137841	PLCB2	N	-2.16073	0.0427842	N	0.386743	1	Y	-3.67589	0.000895134	N	-0.699084	0.951202	N	-1.03518	0.613841	N	-2.55283	0.0194513	N	-2.55404	0.0168551	N	-1.56985	0.210664	N			Y	-2.80919	0.00950212	Y
ENSG00000248329	APELA	N			N			Y	7.04293	0.00403519	N			N			N			N			N			N			N			Y
ENSG00000236404	VLDLR-AS1	N	-1.42003	0.27752	N	0.345454	1	Y	-2.6661	0.00776432	N	-1.0852	0.576064	N	-1.99883	0.104338	N	-1.21482	0.44449	N	-2.45768	0.0140634	N	-0.642795	0.98098	N	-2.45964	0.0356254	N	-1.50126	0.21131	Y
ENSG00000246174	KCTD21-AS1	N	-0.265678	1	N	-0.978364	0.617559	Y	-3.35819	0.000103237	N	-1.6634	0.086279	N	-1.17596	0.427135	N	-0.00861129	1	N	-0.664682	1	N	-0.549843	1	N	-0.663661	0.943374	N	-0.985838	0.597524	Y
ENSG00000137310	TCF19	N	0.90055	0.86417	N	0.82421	1	Y	1.62601	0.00470048	N	-0.141608	1	N	0.703997	1	N	0.338922	1	N	1.01797	0.558751	N	0.14781	1	N	0.17337	1	N	1.19092	0.195905	Y
ENSG00000050344	NFE2L3	N	-1.42164	0.393887	N	-2.3468	0.0678089	Y	3.87558	0.003288	N	1.08409	0.663575	N	4.45966	0.0123023	N	0.476788	1	N	1.66961	0.25976	N	-1.74689	0.219323	N	0.927586	0.864408	N	0.903873	0.74347	Y
ENSG00000163364	LINC01116	N			N			Y	5.58425	0.00592426	N	4.71566	0.0197484	N	7.07377	0.0215328	N	1.20979	0.798203	N	4.90317	0.0150887	N	2.52343	0.201031	N	2.67985	0.361354	N			Y
ENSG00000019485	PRDM11	N	-1.0806	0.446871	N	-1.12037	0.357856	Y	-2.42383	4.76484e-05	N	-1.53066	0.0382183	N	0.106017	1	N	-0.857512	0.924005	N	-0.65534	1	N	-1.24617	0.194844	N	-1.63732	0.041057	N	-0.523249	1	Y
ENSG00000119655		N	-0.840724	0.950055	N	-0.387496	1	Y	-2.01368	0.00053103	N	-1.55462	0.0245918	N	-0.112831	1	N	-0.56785	1	N	-0.349424	1	N	-1.5952	0.0141357	N	-1.19677	0.322039	N	0.332768	1	Y
ENSG00000160161		N	-2.1795	0.0843334	N	-2.60651	0.0300673	Y	-3.67942	0.0043882	N	2.21779	0.0772373	N	3.98595	0.0137632	N	-0.256587	1	N	-0.331681	1	N	1.78179	0.1757	N			N	0.590471	0.977036	Y
ENSG00000144476	ACKR3	N	-3.62902	0.0141734	N	-0.61681	1	Y	-4.1879	0.00584931	N	-1.06321	0.758277	N	-1.17732	0.68254	N	0.144268	1	N	-0.503571	1	N	0.183284	1	N	-0.651516	1	N	0.127309	1	Y
ENSG00000100522	GNPNAT1	N	-0.770332	1	N	0.0967842	1	Y	-1.55541	0.00437408	N	-1.08445	0.402164	N	-0.021737	1	N	-0.452349	1	N	-0.0619963	1	N	-0.638708	1	N	-0.402037	1	N	-0.492756	1	Y
ENSG00000008710	PKD1	N	0.0919455	1	N	0.291821	1	Y	2.08981	0.000585915	N	0.578658	1	N	1.28173	0.232553	N	0.551033	1	N	0.600134	1	N	1.07469	0.455526	N	0.376772	1	N	0.28324	1	Y
ENSG00000183036	PCP4	N	-3.23431	0.0500264	N	-1.79461	0.355086	Y	-5.54715	0.00215311	N	0.0517344	1	N	-2.91483	0.144363	N	-3.43744	0.0502122	N	-4.19661	0.0150951	N	-4.06333	0.0154961	N	-3.2629	0.0930205	N	0.547632	1	Y
ENSG00000145730	PAM	N	0.89577	0.755935	N	-1.10201	0.446034	Y	2.45361	0.000939567	N	1.32348	0.242956	N	0.866731	0.730985	N	-0.281029	1	N	-0.0915233	1	N	1.67676	0.046441	N	0.52984	1	N	0.319577	1	Y
ENSG00000185414	MRPL30	N	-0.84994	1	N	-0.464309	1	Y	-1.74487	0.00050107	N	-1.08082	0.408565	N	-0.764888	1	N	-0.591485	1	N	-0.570046	1	N	-0.522311	1	N	-0.569143	1	N	-0.27368	1	Y
ENSG00000110060	PUS3	N	-0.650592	1	N	-0.596545	1	Y	-2.43512	8.56647e-06	N	-0.764635	1	N	-0.789855	0.926062	N	-0.534535	1	N	-0.767122	1	N	-0.515281	1	N	-0.758045	1	N	-0.985141	0.613093	Y
ENSG00000108424	KPNB1	N	-0.603964	1	N	-0.454658	1	Y	-1.8049	0.000491393	N	-0.752615	1	N	-0.837508	0.892338	N	-0.767014	1	N	-0.840334	1	N	-0.809553	1	N	-1.22989	0.214159	N	-0.936585	0.746256	Y
ENSG00000108298	RPL19	N	-1.32579	0.0714536	N	-0.697933	1	Y	-1.62708	0.00471976	N	-1.33979	0.0755591	N	-0.832138	0.881688	N	-0.946865	0.7644	N	-1.39126	0.0410758	N	-0.563382	1	N	-1.15032	0.349615	N	-1.07322	0.409382	Y
ENSG00000175390	EIF3F	N	-1.23664	0.0589223	N	-0.811169	1	Y	-1.84966	1.49577e-05	N	-1.35352	0.0155172	N	-0.809822	1	N	-0.857167	1	N	-0.891222	1	N	-0.481382	1	N	-1.1671	0.216024	N	-1.037	0.451206	Y
ENSG00000138798	EGF	N	2.77066	0.0174592	N	2.72519	0.0176482	Y	3.94259	0.00152851	N	0.92711	0.768328	N	0.786797	0.863746	N	1.12227	0.580134	N	2.93374	0.0114005	N	0.0652821	1	N	2.05433	0.220594	N	2.81859	0.0131418	Y
ENSG00000168876	ANKRD49	N	-0.503509	1	N	-1.2244	0.100762	Y	-1.474	0.00702766	N	-0.953092	0.788796	N	-0.960602	0.671502	N	-0.701456	1	N	-0.601152	1	N	-0.734506	1	N	-0.369284	1	N	-0.883199	0.919503	Y
ENSG00000151164	RAD9B	N			N			Y	2.18326	0.00690014	N	1.62653	0.0894216	N			N			N	1.97759	0.0135557	N	1.19262	0.358896	N			N	0.934317	0.718625	Y
ENSG00000182809	CRIP2	N	1.87901	0.0984158	N	1.09042	0.537368	Y	3.22199	0.00284193	N	1.4183	0.327442	N	1.27373	0.493901	N	1.56504	0.226023	N	1.31111	0.376352	N	1.57231	0.209124	N	0.517794	1	N	1.2893	0.374204	Y
ENSG00000104381	GDAP1	N	0.679009	1	N	-1.69605	0.0146315	Y	-1.83079	0.0068457	N	-0.378775	1	N	-0.728349	0.921844	N	-0.0803507	1	N	-0.62127	1	N	-0.292325	1	N	-0.382655	1	N	-0.965134	0.640796	Y
ENSG00000153443	UBALD1	N	0.689055	1	N	0.382933	1	Y	2.18442	0.00092554	N	0.594402	1	N	1.34516	0.217221	N	0.602045	1	N	0.633362	1	N	0.576341	1	N	0.609359	1	N	0.570307	1	Y
ENSG00000174718	KIAA1551	N	-0.886727	0.853369	N	-1.5235	0.0239217	Y	-2.37875	3.50928e-05	N	-1.24957	0.19694	N	-1.12794	0.390889	N	-1.01262	0.595466	N	-1.33475	0.104793	N	-0.911142	0.799749	N	-0.283108	1	N	-1.5106	0.0272013	Y
ENSG00000099953	MMP11	N	1.69361	0.127025	N	1.20468	0.409243	Y	2.88816	0.00308759	N	0.997009	0.660617	N	0.33139	1	N	-0.179441	1	N	-0.874507	0.755173	N	0.00707863	1	N	-0.111599	1	N	1.20196	0.414993	Y
ENSG00000176907	TCIM	N	1.00568	0.772795	N	0.180062	1	Y	4.20357	0.00752201	N	-0.750999	0.986583	N	4.63506	0.0288794	N	0.0819275	1	N	3.48852	0.0221492	N	1.07771	0.716044	N	-1.34853	0.635952	N	0.548102	1	Y
ENSG00000100442	FKBP3	N	-0.444817	1	N	-0.594648	1	Y	-1.87362	0.000125506	N	-1.439	0.0172032	N	-1.06828	0.438741	N	-0.695845	1	N	-0.734008	1	N	-1.02233	0.534141	N	-0.741388	1	N	-1.04568	0.454137	Y
ENSG00000163029	SMC6	N	-0.569643	1	N	-0.0938861	1	Y	-1.48874	0.00540262	N	-1.13975	0.250882	N	-0.815869	0.974106	N	-0.556644	1	N	-0.449925	1	N	-0.220152	1	N	-0.790152	1	N	-1.06277	0.39736	Y
ENSG00000118160	SLC8A2	N	-0.369326	1	N			Y	-4.7433	0.00685239	N	1.31307	0.636301	N	-2.21525	0.314319	N			N	-2.0632	0.267603	N	1.82735	0.333434	N			N			Y
ENSG00000135953	MFSD9	N	-0.725572	1	N	-1.37263	0.0446285	Y	-2.22635	2.05955e-05	N	-0.076869	1	N	-0.62865	1	N	-1.01201	0.591184	N	-1.06401	0.449805	N	-1.1402	0.283055	N	-1.36815	0.104238	N	-0.753427	1	Y
ENSG00000256597	LINC02393	N			N			Y	9.8306	0.000226601	N			N			N			N			N			N			N			Y
ENSG00000166415	WDR72	N	3.9227	0.0250157	N			Y	-6.02942	0.00203821	N			N	-5.08978	0.0201725	N			N			N			N			N	1.86653	0.323216	Y
ENSG00000158747	NBL1	N	0.413291	1	N			Y	5.43611	0.000145246	N	2.96435	0.0205116	N	3.60364	0.03562	N	1.06139	0.651524	N	2.25884	0.0835692	N	3.03863	0.014308	N	-2.72331	0.0594106	N			Y
ENSG00000146276	GABRR1	N			N			Y	7.83879	0.00181599	N			N			N			N			N			N			N			Y
ENSG00000248019	FAM13A-AS1	N			N			Y	3.33797	0.00999253	N			N			N			N			N			N			N			Y
ENSG00000260793		N			N	1.50431	0.213289	Y	2.84954	0.00508214	N	1.26322	0.416476	N	0.00950227	1	N	1.57086	0.196962	N	0.9558	0.671196	N	0.82784	0.798965	N			N	0.0635664	1	Y
ENSG00000138316	ADAMTS14	N			N	2.18935	0.160634	Y	4.75673	0.00274793	N	2.52056	0.121738	N	4.6204	0.0275513	N	2.7072	0.0819312	N	-0.464882	1	N	2.13718	0.187749	N	1.76108	0.521487	N	0.746698	0.911864	Y
ENSG00000136261	BZW2	N	-1.40573	0.0355095	N	-0.00277211	1	Y	-1.63425	0.00439309	N	-0.784423	1	N	-0.957879	0.660658	N	-1.04653	0.505238	N	-0.684452	1	N	-1.04356	0.489986	N	-1.14537	0.357013	N	-1.52217	0.0113107	Y
ENSG00000179841	AKAP5	N	-2.52551	0.050141	N	-0.713923	0.927808	Y	-4.54594	0.00103419	N	0.510944	1	N	0.420981	1	N	-0.374149	1	N	0.489529	1	N	0.1532	1	N	-1.77294	0.32212	N	0.149627	1	Y
ENSG00000165434	PGM2L1	N	1.09989	0.523954	N	0.403981	1	Y	2.62222	0.00634721	N	1.74803	0.118394	N	3.07232	0.0148734	N	0.942449	0.701583	N	-1.14618	0.478992	N	1.42398	0.251716	N	-0.217667	1	N	-1.43	0.242334	Y
ENSG00000144381	HSPD1	N	-0.748449	1	N	-0.421992	1	Y	-1.70377	0.00229882	N	-1.32499	0.0856656	N	-1.00459	0.573851	N	-0.870415	0.960326	N	-0.837442	1	N	-0.5761	1	N	-0.863809	0.882174	N	-0.649053	1	Y
ENSG00000160712	IL6R	N	-2.93205	0.0270197	N	-0.681069	0.961951	Y	-3.49389	0.00938457	N	-0.368672	1	N	-1.23624	0.586355	N	-3.37362	0.0134463	N	-1.87452	0.201831	N	-2.4407	0.0693461	N	-2.61602	0.097208	N	-2.03746	0.143455	Y
ENSG00000144560	VGLL4	N	1.66554	0.01813	N	0.976489	0.633832	Y	1.7964	0.00780697	N	0.465124	1	N	0.899354	0.719628	N	0.667208	1	N	0.988543	0.627356	N	1.50914	0.0501159	N	1.11831	0.463824	N	0.862139	0.819509	Y
ENSG00000161970	RPL26	N	-1.21964	0.21945	N	-0.50152	1	Y	-1.81974	0.0029492	N	-1.68808	0.0101985	N	-1.14023	0.37849	N	-0.984299	0.656818	N	-0.94871	0.715384	N	-0.75789	1	N	-1.05746	0.532357	N	-1.24245	0.184569	Y
ENSG00000198929	NOS1AP	N	1.53036	0.172469	N	-0.219762	1	Y	2.5775	0.00474675	N	1.9301	0.0564471	N	0.897511	0.711143	N	0.997373	0.636759	N	-0.460743	1	N	1.10862	0.494818	N	1.38627	0.371446	N	-0.184195	1	Y
ENSG00000166435	XRRA1	N	0.0502495	1	N	0.611554	1	Y	-1.70954	0.0036503	N	-0.708015	1	N	0.509522	1	N	0.212885	1	N	0.300911	1	N	0.11662	1	N	-1.03921	0.553754	N	0.379898	1	Y
ENSG00000213809	KLRK1	N			N			Y	8.9415	0.0025147	N			N			N			N			N			N			N			Y
ENSG00000225626	C9orf135-DT	N			N			Y	9.80916	0.000166706	N			N			N			N			N			N			N			Y
ENSG00000215271		N	-0.499627	1	N	-0.554614	1	Y	-1.95628	0.00711099	N	-0.805804	0.938066	N	-0.872814	0.727859	N	-0.770521	0.987441	N	-1.24805	0.26733	N	-1.37257	0.154554	N	-0.915658	0.728488	N	-0.828454	0.834575	Y
ENSG00000167196	FBXO22	N	-0.359101	1	N	0.0430993	1	Y	-1.70015	0.00141635	N	-1.24378	0.137028	N	-0.605965	1	N	-0.311677	1	N	-0.281372	1	N	0.124434	1	N	0.127238	1	N	-0.501622	1	Y
ENSG00000144161	ZC3H8	N	-0.423571	1	N	-1.17893	0.297591	Y	-2.11251	0.00107815	N	-1.18339	0.333666	N	-1.3109	0.226642	N	-0.60393	1	N	-0.483466	1	N	-0.663198	1	N	0.146588	1	N	-0.970373	0.630856	Y
ENSG00000165244	ZNF367	N	1.62587	0.020223	N	0.073315	1	Y	1.88076	0.00352156	N	0.183005	1	N	-0.570874	1	N	0.179194	1	N	0.344391	1	N	0.751267	1	N	0.47191	1	N	0.768401	0.981323	Y
ENSG00000162073	PAQR4	N	2.00418	0.0184811	N	0.741059	0.916793	Y	2.78177	0.000712073	N	0.502324	1	N	-0.60816	0.933759	N	0.584378	1	N	0.396861	1	N	0.630113	1	N	0.601775	1	N	0.483127	1	Y
ENSG00000189350	TOGARAM2	N	-1.78103	0.13095	N			Y	-3.2744	0.00306227	N			N			N	0.402482	1	N			N	-0.975451	0.654422	N			N			Y
ENSG00000196405	EVL	N	0.219489	1	N	-0.360692	1	Y	-1.74005	0.00699031	N	-0.633864	1	N	-1.58038	0.0508345	N	-0.359407	1	N	-0.514667	1	N	-0.873703	0.865733	N	-0.754712	0.974048	N	-0.922638	0.729062	Y
ENSG00000205213	LGR4	N	0.138727	1	N	-0.213574	1	Y	1.91951	0.00656537	N	-0.296747	1	N	1.7403	0.0532282	N	-0.144489	1	N	0.136275	1	N	0.262362	1	N	-0.512797	1	N	0.138201	1	Y
ENSG00000166900	STX3	N	-2.31593	0.0226082	N	-1.64346	0.151698	Y	-3.26258	0.00176109	N	-0.619742	1	N	-1.64529	0.224614	N	-1.52251	0.230189	N	-1.11188	0.524597	N	-2.28901	0.0241188	N	-1.88277	0.148601	N	-1.79481	0.104879	Y
ENSG00000135372	NAT10	N	-0.478547	1	N	-0.20748	1	Y	-1.59893	0.00321973	N	-0.799562	1	N	-1.08111	0.421027	N	-0.182764	1	N	-0.237803	1	N	-0.338707	1	N	-0.0879116	1	N	-0.419557	1	Y
ENSG00000141279	NPEPPS	N	-0.811658	1	N	-0.210278	1	Y	-1.99828	1.7487e-06	N	-0.300278	1	N	-0.874465	0.921369	N	-0.497737	1	N	-0.430693	1	N	-0.607838	1	N	-0.180277	1	N	-0.389238	1	Y
ENSG00000135253	KCP	N			N			Y	-4.16607	0.00622487	N	-2.38883	0.129289	N	-2.48831	0.159081	N			N	-0.695799	0.984227	N			N			N			Y
ENSG00000105402	NAPA	N	0.275799	1	N	0.505732	1	Y	1.50626	0.00852738	N	0.367921	1	N	0.288901	1	N	0.820507	1	N	0.792066	1	N	0.455928	1	N	0.395997	1	N	0.620679	1	Y
ENSG00000136891	TEX10	N	-0.593563	1	N	-0.63388	1	Y	-1.5381	0.0086203	N	-0.447398	1	N	-0.91159	0.753547	N	-0.809937	1	N	-0.992733	0.62607	N	-0.072399	1	N	-1.06239	0.49933	N	-1.32537	0.0605177	Y
ENSG00000255819	KLRC4-KLRK1	N			N			Y	10.923	0.000548923	N			N			N			N			N			N			N			Y
ENSG00000143772	ITPKB	N	0.752243	0.893472	N	-0.146515	1	Y	2.34637	0.00947023	N	0.472528	1	N	1.87784	0.118436	N	-0.129866	1	N	1.31858	0.305259	N	-0.518919	1	N	0.0902497	1	N	0.925498	0.668247	Y
ENSG00000272501		N			N			Y	2.376	0.00185867	N	0.769706	1	N			N	1.15758	0.414466	N	0.875003	0.90634	N	0.873336	0.961011	N			N			Y
ENSG00000105088		N	1.52511	0.393318	N	0.259241	1	Y	3.953	0.00550482	N	2.95343	0.0421161	N	4.90733	0.0135079	N	0.70475	0.99526	N	1.75711	0.269007	N	1.61145	0.330845	N	1.1441	0.789161	N	2.73375	0.0472395	Y
ENSG00000137941	TTLL7	N	0.314705	1	N	0.120682	1	Y	2.19567	0.00959695	N	-0.135815	1	N	-0.791947	0.777528	N	-0.195647	1	N	0.332317	1	N	1.06396	0.527088	N	-0.409546	1	N	-0.312087	1	Y
ENSG00000127903	ZNF835	N	3.75475	0.0383957	N			Y	10.4859	0.00133765	N	1.06454	0.851453	N	3.87061	0.141181	N	3.49191	0.0543206	N	3.8051	0.0319886	N	1.56322	0.517671	N	7.00304	0.0337072	N	1.80928	0.397066	Y
ENSG00000272990		N			N			Y	4.12715	4.8896e-05	N	2.21202	0.0227266	N			N	1.90057	0.0599902	N	1.42589	0.234157	N			N			N			Y
ENSG00000103222	ABCC1	N	-1.50602	0.0682021	N	-0.871237	0.810935	Y	-2.64591	8.60981e-05	N	-0.946392	0.730377	N	-0.827428	0.790054	N	-1.64906	0.0330442	N	-1.62908	0.0342716	N	-0.782382	0.966124	N	-1.32555	0.254013	N	-1.20318	0.287806	Y
ENSG00000283201		N	-0.847994	0.802815	N	-1.36788	0.201082	Y	-3.15224	0.000130358	N	-0.536144	1	N	-1.53173	0.171048	N	-0.958049	0.680017	N	-1.38956	0.196326	N	-0.977641	0.630355	N	-0.0847201	1	N	-1.4674	0.139559	Y
ENSG00000072864	NDE1	N	1.34677	0.0811098	N	0.972039	0.65604	Y	1.6137	0.00975139	N	0.918815	0.828758	N	0.354052	1	N	1.58361	0.0132574	N	1.0812	0.429575	N	1.40885	0.0502235	N	0.998781	0.62695	N	0.696239	1	Y
ENSG00000203778	FAM229B	N	1.5083	0.150571	N	-0.193748	1	Y	2.29204	0.00679317	N	1.07258	0.555444	N	0.642897	0.92547	N	1.01028	0.615702	N	0.0235612	1	N	0.724409	0.941586	N	0.909246	0.736664	N	1.05166	0.5257	Y
ENSG00000203943	SAMD13	N	0.842808	0.789102	N	1.55238	0.219552	Y	3.12929	0.00440967	N			N	0.456202	1	N	0.756189	0.897056	N	1.7676	0.140207	N	1.95533	0.0849876	N	2.76129	0.0615569	N	0.470466	1	Y
ENSG00000179855		N			N			Y	4.04293	0.00351267	N			N			N			N			N			N			N			Y
ENSG00000149792	MRPL49	N	-0.280742	1	N	0.394094	1	Y	-1.57023	0.001132	N	-1.15435	0.198673	N	-0.383227	1	N	-0.549598	1	N	-0.151012	1	N	-0.751498	1	N	-0.753106	1	N	0.12862	1	Y
ENSG00000173662	TAS1R1	N			N			Y	8.74668	0.00087187	N			N			N			N			N			N			N			Y
ENSG00000133116	KL	N			N	3.46453	0.019869	Y	6.66152	0.000712073	N			N			N			N			N			N			N			Y
ENSG00000143387	CTSK	N	0.94909	0.673663	N	1.92956	0.0568388	Y	4.1541	9.67863e-05	N	1.73724	0.126685	N	3.04018	0.0167328	N	1.08936	0.550361	N	-0.0800004	1	N	-0.0869331	1	N	-0.104023	1	N	0.797256	0.792927	Y
ENSG00000138095	LRPPRC	N	-0.712492	1	N	-0.641256	1	Y	-1.68322	0.000692109	N	-1.10629	0.335381	N	-0.804217	0.98259	N	-0.606502	1	N	-0.41151	1	N	-0.427145	1	N	-0.655887	1	N	-0.503651	1	Y
ENSG00000129355	CDKN2D	N	1.54325	0.0744359	N	0.886563	0.767192	Y	2.36762	0.000889741	N	0.505895	1	N	1.16279	0.413636	N	0.912338	0.762282	N	0.540106	1	N	1.55336	0.0697907	N	0.552528	1	N	0.453912	1	Y
ENSG00000159714	ZDHHC1	N	-0.0300184	1	N	0.818867	0.872733	Y	2.65309	0.000184458	N	0.175164	1	N	1.97324	0.0274406	N	0.575587	1	N	1.23647	0.285156	N	0.781889	0.941189	N	1.57345	0.13	N	0.489661	1	Y
ENSG00000163576	EFHB	N			N			Y	2.64033	0.000935701	N	2.05649	0.0173956	N			N	1.28239	0.306046	N	1.39486	0.201856	N	1.55251	0.116313	N			N	1.35021	0.218726	Y
ENSG00000197756	RPL37A	N	-1.35625	0.112982	N	-0.349919	1	Y	-2.09418	0.000704107	N	-1.61168	0.026	N	-0.477765	1	N	-1.12487	0.391489	N	-1.16988	0.31076	N	-0.530085	1	N	-0.854229	0.838506	N	-1.1642	0.303478	Y
ENSG00000138385	SSB	N	-0.559665	1	N	-0.514549	1	Y	-1.40916	0.00898364	N	-1.03666	0.513066	N	-0.632536	1	N	-0.545085	1	N	-0.560206	1	N	-0.559553	1	N	-0.552543	1	N	-1.03253	0.473922	Y
ENSG00000073756	PTGS2	N			N			Y	6.91993	0.00579203	N	1.31291	0.850704	N	4.00139	0.217789	N			N			N	-4.22546	0.103105	N			N			Y
ENSG00000144730	IL17RD	N	0.45659	1	N	-0.395852	1	Y	2.64158	0.00820673	N	0.28284	1	N	0.444036	1	N	-0.434209	1	N	-0.336643	1	N	0.407454	1	N	-0.946658	0.711933	N	-0.178152	1	Y
ENSG00000153234	NR4A2	N	1.99937	0.11521	N	1.45749	0.298492	Y	2.96973	0.0086384	N	0.903109	0.777244	N			N	-2.01321	0.0986525	N	-0.0198103	1	N	0.890254	0.755048	N			N	-0.0523026	1	Y
ENSG00000113396	SLC27A6	N			N	-3.00163	0.0223355	Y	4.00409	0.00380395	N	-0.366233	1	N	3.48377	0.0512508	N	0.691354	0.989714	N			N	-2.84242	0.0404662	N	2.11562	0.288671	N			Y
ENSG00000165506	DNAAF2	N	-0.012506	1	N	-0.660121	1	Y	-1.54837	0.00742162	N	-0.787724	1	N	-1.03414	0.515661	N	-0.452659	1	N	-0.677186	1	N	-0.544797	1	N	-0.776755	1	N	-0.949028	0.709681	Y
ENSG00000227199	ST7-AS1	N	0.583962	1	N	1.84257	0.0531811	Y	2.9056	0.00134406	N	0.788276	0.881224	N	-0.604694	0.920051	N	0.988707	0.64467	N	1.78176	0.0734692	N	0.768519	0.874287	N	1.50817	0.287129	N	-0.569613	1	Y
ENSG00000008283	CYB561	N	0.442652	1	N	0.040868	1	Y	2.9017	0.000480543	N	0.639107	1	N	0.911527	0.684991	N	0.348067	1	N	1.30126	0.283669	N	-0.0996731	1	N	-0.809381	0.815507	N	0.618899	1	Y
ENSG00000260230	FRRS1L	N			N	-0.45475	1	Y	4.03689	0.00717342	N	2.67445	0.0851749	N	3.54181	0.073591	N	1.61026	0.38378	N	1.02096	0.752293	N	2.35967	0.117007	N	-1.52144	0.534629	N	2.21885	0.137378	Y
ENSG00000180573	HIST1H2AC	N	0.527595	1	N	1.49624	0.171206	Y	2.70844	0.0024128	N	2.34614	0.0107192	N	2.76508	0.0149625	N	0.744955	0.9279	N	1.23559	0.373287	N	0.568151	1	N	1.69678	0.187315	N	1.24812	0.34482	Y
ENSG00000134470	IL15RA	N			N			Y	5.56348	0.00480027	N			N	5.7161	0.0264688	N			N			N			N			N			Y
ENSG00000115053	NCL	N	-0.816871	1	N	-0.688452	1	Y	-1.47977	0.00695696	N	-1.23682	0.112328	N	-0.781924	1	N	-0.736648	1	N	-0.777987	1	N	-0.735864	1	N	-0.975529	0.685411	N	-1.13314	0.238921	Y
ENSG00000162924	REL	N	-0.901637	0.735717	N	-1.97532	0.0150863	Y	-2.17189	0.00674347	N	-1.49529	0.147604	N	-0.619061	0.936394	N	-1.23428	0.340614	N	-0.52886	1	N	-1.45183	0.153754	N	-1.35057	0.305468	N	-1.4555	0.146633	Y
ENSG00000265681	RPL17	N	-1.93182	0.0105914	N	-0.350932	1	Y	-2.55538	0.000419114	N	-1.07737	0.525634	N	-0.794626	0.803839	N	-1.22232	0.32076	N	-1.06938	0.503155	N	-1.62994	0.050772	N	-1.52821	0.149733	N	-1.65019	0.0450935	Y
ENSG00000167528	ZNF641	N	-2.38596	0.0155176	N	-1.25871	0.37015	Y	-3.32191	0.00114081	N	-0.611871	1	N	0.216869	1	N	-1.20586	0.449554	N	-0.980732	0.647239	N	-1.14449	0.482217	N	-0.470611	1	N	-0.13928	1	Y
ENSG00000112303	VNN2	N			N			Y	5.33668	0.00817559	N			N			N			N			N			N			N			Y
ENSG00000262528		N			N			Y	5.09761	0.00644309	N			N			N			N			N			N			N			Y
ENSG00000080031		N	-3.73115	0.0310121	N	0.224115	1	Y	-5.18846	0.00460395	N			N			N			N			N			N	0.0416991	1	N			Y
ENSG00000135114	OASL	N			N			Y	8.84561	0.00458095	N			N			N			N			N			N			N			Y
ENSG00000225138	SLC9A3-AS1	N	1.28683	0.323162	N	-0.482888	1	Y	2.41313	0.00632644	N	1.1933	0.436769	N	1.21706	0.441709	N	1.22987	0.38538	N	-0.215185	1	N	0.0670399	1	N	2.63397	0.0215109	N	1.15662	0.426304	Y
ENSG00000179292	TMEM151A	N	-3.65968	0.0101573	N			Y	-3.74732	0.0082341	N	1.74494	0.336217	N	2.5926	0.186686	N	-0.163761	1	N	1.74695	0.285249	N	2.47003	0.0846982	N	-2.34292	0.180932	N			Y
ENSG00000106327	TFR2	N			N			Y	4.32975	0.00108803	N			N	1.88218	0.318508	N	1.42239	0.391483	N	2.82353	0.0207615	N	1.54033	0.308101	N			N	1.42424	0.354922	Y
ENSG00000114626	ABTB1	N	0.726862	0.901973	N	0.766541	0.84666	Y	3.01528	0.0045206	N	0.970171	0.699931	N	2.31837	0.0974186	N	0.273162	1	N	0.775763	0.85511	N	0.934414	0.698585	N	0.845433	0.846123	N	2.32686	0.0266472	Y
ENSG00000123179	EBPL	N	-0.810465	1	N	-0.0903841	1	Y	-1.72048	0.00367085	N	-0.886395	0.900386	N	-0.136104	1	N	-0.741295	1	N	-0.490025	1	N	0.0317122	1	N	0.0274291	1	N	-1.11915	0.335828	Y
ENSG00000197584	KCNMB2	N			N	2.9901	0.135077	Y	7.41233	0.00129633	N			N	6.65804	0.036372	N			N			N			N			N			Y
ENSG00000204136	GGTA1P	N			N			Y	6.45526	0.0098379	N			N			N			N			N			N			N			Y
ENSG00000189431	RASSF10	N			N	2.30765	0.187441	Y	4.98859	0.00630606	N	3.53999	0.0414949	N	1.04436	0.858645	N			N			N			N	6.40646	0.0163893	N	3.07511	0.0663755	Y
ENSG00000158417	EIF5B	N	-0.653039	1	N	-0.306291	1	Y	-1.52569	0.00707386	N	-0.787892	1	N	-0.226469	1	N	-0.462142	1	N	-0.566434	1	N	-0.611108	1	N	-0.716816	1	N	-0.572615	1	Y
ENSG00000043462	LCP2	N			N			Y	5.28551	0.00156095	N			N			N			N			N			N			N			Y
ENSG00000070814	TCOF1	N	-1.24623	0.180707	N	-0.785722	1	Y	-1.88667	0.00145462	N	-1.38816	0.0825171	N	-1.6328	0.0297049	N	-1.15313	0.319568	N	-1.3336	0.104612	N	-1.23519	0.190335	N	-0.891376	0.80421	N	-1.38864	0.0661248	Y
ENSG00000160172	FAM86C2P	N	-0.916685	0.759472	N	-1.32253	0.14307	Y	-2.07921	0.00118332	N	-1.36058	0.140002	N	-0.915398	0.695833	N	-0.44154	1	N	0.315589	1	N	-0.540108	1	N	-0.536654	1	N	-0.594466	1	Y
ENSG00000090061	CCNK	N	-0.582215	1	N	-0.347015	1	Y	-1.48452	0.00197274	N	-0.739432	1	N	-0.776926	1	N	-0.630814	1	N	-0.735923	1	N	-0.880615	1	N	-0.901005	0.901364	N	-0.504404	1	Y
ENSG00000100479	POLE2	N	0.0459549	1	N	-0.774799	1	Y	-1.63402	0.00433653	N	-1.41861	0.0386322	N	-1.52453	0.0319637	N	-0.533314	1	N	-0.173273	1	N	-0.808367	1	N	-1.46186	0.0555799	N	-0.934796	0.7389	Y
ENSG00000127220	ABHD8	N	1.00862	0.596284	N	0.859256	0.785397	Y	2.7418	0.000419114	N	0.384386	1	N	0.830337	0.764276	N	0.817792	0.879812	N	1.63847	0.0686757	N	1.16616	0.389869	N	-0.00458824	1	N	0.625295	1	Y
ENSG00000183230	CTNNA3	N	2.64643	0.0465433	N			Y	4.94953	0.000398555	N			N			N	1.85933	0.195196	N			N	3.13224	0.0143577	N			N	2.9764	0.0160765	Y
ENSG00000205810	KLRC3	N			N			Y	9.58224	0.000884227	N			N			N			N			N			N			N			Y
ENSG00000247137		N			N	0.195915	1	Y	-2.51827	0.00284065	N	-0.591911	1	N	-1.26676	0.369465	N	-0.95939	0.674421	N	-1.43288	0.192778	N	0.37629	1	N	-0.890267	0.736401	N	-1.23364	0.333944	Y
ENSG00000228782		N			N	-0.813883	1	Y	-2.40095	0.00231081	N	-1.48995	0.151378	N	-1.95775	0.043811	N	-1.87053	0.0288389	N	-0.480197	1	N	-1.04858	0.536444	N	-0.707237	1	N	-0.701735	1	Y
ENSG00000182379	NXPH4	N	-0.921894	0.70577	N	1.02091	0.562712	Y	2.33552	0.00336501	N	0.826465	0.863884	N	0.698086	0.885169	N	1.68271	0.0702985	N	-1.23095	0.337209	N	1.58766	0.0959207	N	-0.0797854	1	N	1.75723	0.0487302	Y
ENSG00000138379	MSTN	N			N			Y	5.68998	0.0076737	N	-0.14083	1	N	3.51777	0.235945	N	3.40147	0.0985021	N			N			N			N	3.68878	0.0642411	Y
ENSG00000181026	AEN	N	-1.03016	0.544184	N	0.961633	0.672754	Y	-2.05223	0.000552649	N	-1.11643	0.405853	N	-0.776639	0.905605	N	0.648075	1	N	0.156488	1	N	0.262894	1	N	0.418063	1	N	0.46917	1	Y
ENSG00000187944	C2orf66	N			N			Y	4.98914	0.00268721	N			N			N	3.35996	0.0174837	N	3.4103	0.013342	N			N			N			Y
ENSG00000142627	EPHA2	N	0.661731	0.971731	N	1.98042	0.046491	Y	2.90879	0.00267973	N	0.244263	1	N	0.409643	1	N	-0.0924771	1	N	0.00574066	1	N	-0.905517	0.718596	N	0.152267	1	N	1.03866	0.560204	Y
ENSG00000112769	LAMA4	N	2.73136	0.111651	N	2.52613	0.140108	Y	5.07177	0.004244	N	3.25587	0.0609128	N	5.1516	0.0322952	N	3.22108	0.058417	N	3.62765	0.0298262	N	3.69961	0.0259678	N	0.514682	1	N	3.84081	0.0202537	Y
ENSG00000132849	PATJ	N	-0.517155	1	N	-0.366468	1	Y	2.61239	0.00909866	N	1.58354	0.202887	N	1.10739	0.579593	N	1.13551	0.516529	N	1.20209	0.444151	N	0.742432	0.886941	N	0.0188831	1	N	1.74392	0.113414	Y
ENSG00000187607	ZNF286A	N	-0.199802	1	N	-0.712798	1	Y	-1.81636	0.00596652	N	-1.01093	0.617016	N	-1.05918	0.502449	N	-0.535342	1	N	-1.31038	0.15678	N	-0.355495	1	N	-0.909612	0.755772	N	-1.23402	0.221627	Y
ENSG00000166167	BTRC	N	-1.05261	0.482941	N	-0.79997	1	Y	-1.68196	0.00418193	N	-1.0129	0.606406	N	-1.49953	0.0481711	N	-0.788349	1	N	-1.0999	0.381667	N	-0.202548	1	N	-0.887924	0.828478	N	-1.49359	0.0197721	Y
[truncated: 56,052 more rows]
