# Supplementary material for: Global hypo-methylation in a proportion of glioblastoma enriched for an astrocytic signature is associated with increased invasion and altered immune landscape
Source: eLife. 2022 Nov 22;11:e77335. doi: 10.7554/eLife.77335 (PMC9681209; doi:10.7554/eLife.77335)
Supplement: Figure 2—source data 1. [file elife-77335-fig2-data1.zip]

Archive with 5,113 entries (5,100 files):
- Figure_2_source_data_1/
- Figure_2_source_data_1/Figure_2_F_G_H.xlsx
- __MACOSX/Figure_2_source_data_1/._Figure_2_F_G_H.xlsx
- Figure_2_source_data_1/.DS_Store
- __MACOSX/Figure_2_source_data_1/._.DS_Store
- Figure_2_source_data_1/Figure_2C/
- __MACOSX/Figure_2_source_data_1/._Figure_2C
- Figure_2_source_data_1/Figure_2I_J/
- __MACOSX/Figure_2_source_data_1/._Figure_2I_J
- Figure_2_source_data_1/Figure_2B/
- __MACOSX/Figure_2_source_data_1/._Figure_2B
- Figure_2_source_data_1/meta.md
- __MACOSX/Figure_2_source_data_1/._meta.md
- Figure_2_source_data_1/Figure_2A/
- __MACOSX/Figure_2_source_data_1/._Figure_2A
- Figure_2_source_data_1/Figure_2C/motifFindingParameters.txt
- __MACOSX/Figure_2_source_data_1/Figure_2C/._motifFindingParameters.txt
- Figure_2_source_data_1/Figure_2C/.DS_Store
- __MACOSX/Figure_2_source_data_1/Figure_2C/._.DS_Store
- Figure_2_source_data_1/Figure_2C/homerResults.html
- __MACOSX/Figure_2_source_data_1/Figure_2C/._homerResults.html
- Figure_2_source_data_1/Figure_2C/knownResults.html
- __MACOSX/Figure_2_source_data_1/Figure_2C/._knownResults.html
- Figure_2_source_data_1/Figure_2C/knownResults/
- __MACOSX/Figure_2_source_data_1/Figure_2C/._knownResults
- Figure_2_source_data_1/Figure_2C/homerResults/
- __MACOSX/Figure_2_source_data_1/Figure_2C/._homerResults
- Figure_2_source_data_1/Figure_2C/knownResults.txt
- __MACOSX/Figure_2_source_data_1/Figure_2C/._knownResults.txt
- Figure_2_source_data_1/Figure_2C/foreground_hyper_dmrs_hypo_patients.txt
- __MACOSX/Figure_2_source_data_1/Figure_2C/._foreground_hyper_dmrs_hypo_patients.txt
- Figure_2_source_data_1/Figure_2C/background_all_GIC-iNSC_dmrs.txt
- __MACOSX/Figure_2_source_data_1/Figure_2C/._background_all_GIC-iNSC_dmrs.txt
- Figure_2_source_data_1/Figure_2I_J/motifFindingParameters.txt
- __MACOSX/Figure_2_source_data_1/Figure_2I_J/._motifFindingParameters.txt
- Figure_2_source_data_1/Figure_2I_J/.DS_Store
- __MACOSX/Figure_2_source_data_1/Figure_2I_J/._.DS_Store
- Figure_2_source_data_1/Figure_2I_J/homerResults.html
- __MACOSX/Figure_2_source_data_1/Figure_2I_J/._homerResults.html
- Figure_2_source_data_1/Figure_2I_J/knownResults.html
- __MACOSX/Figure_2_source_data_1/Figure_2I_J/._knownResults.html
- Figure_2_source_data_1/Figure_2I_J/knownResults/
- __MACOSX/Figure_2_source_data_1/Figure_2I_J/._knownResults
- Figure_2_source_data_1/Figure_2I_J/homerResults/
- __MACOSX/Figure_2_source_data_1/Figure_2I_J/._homerResults
- Figure_2_source_data_1/Figure_2I_J/knownResults.txt
- __MACOSX/Figure_2_source_data_1/Figure_2I_J/._knownResults.txt
- Figure_2_source_data_1/Figure_2I_J/foreground_all_iAPC_iNSC_Hypo_DMRs.txt
- __MACOSX/Figure_2_source_data_1/Figure_2I_J/._foreground_all_iAPC_iNSC_Hypo_DMRs.txt
- Figure_2_source_data_1/Figure_2I_J/background_all_iAPC_iNSC_DMRs.txt
- __MACOSX/Figure_2_source_data_1/Figure_2I_J/._background_all_iAPC_iNSC_DMRs.txt
- Figure_2_source_data_1/Figure_2B/motifFindingParameters.txt
- __MACOSX/Figure_2_source_data_1/Figure_2B/._motifFindingParameters.txt
- Figure_2_source_data_1/Figure_2B/.DS_Store
- __MACOSX/Figure_2_source_data_1/Figure_2B/._.DS_Store
- Figure_2_source_data_1/Figure_2B/homerResults.html
- __MACOSX/Figure_2_source_data_1/Figure_2B/._homerResults.html
- Figure_2_source_data_1/Figure_2B/knownResults.html
- __MACOSX/Figure_2_source_data_1/Figure_2B/._knownResults.html
- Figure_2_source_data_1/Figure_2B/foreground_GIC-iNSC_Hypo_DMRs_from_hypo-bias_GICs.txt
- __MACOSX/Figure_2_source_data_1/Figure_2B/._foreground_GIC-iNSC_Hypo_DMRs_from_hypo-bias_GICs.txt
- Figure_2_source_data_1/Figure_2B/knownResults/
- __MACOSX/Figure_2_source_data_1/Figure_2B/._knownResults
- Figure_2_source_data_1/Figure_2B/background_GIC-iNSC_Hypo_DMRs_Non-bias_GICs.txt
- __MACOSX/Figure_2_source_data_1/Figure_2B/._background_GIC-iNSC_Hypo_DMRs_Non-bias_GICs.txt
- Figure_2_source_data_1/Figure_2B/homerResults/
- __MACOSX/Figure_2_source_data_1/Figure_2B/._homerResults
- Figure_2_source_data_1/Figure_2B/knownResults.txt
- __MACOSX/Figure_2_source_data_1/Figure_2B/._knownResults.txt
- Figure_2_source_data_1/Figure_2A/motifFindingParameters.txt
- __MACOSX/Figure_2_source_data_1/Figure_2A/._motifFindingParameters.txt
- Figure_2_source_data_1/Figure_2A/.DS_Store
- __MACOSX/Figure_2_source_data_1/Figure_2A/._.DS_Store
- Figure_2_source_data_1/Figure_2A/homerResults.html
- __MACOSX/Figure_2_source_data_1/Figure_2A/._homerResults.html
- Figure_2_source_data_1/Figure_2A/knownResults.html
- __MACOSX/Figure_2_source_data_1/Figure_2A/._knownResults.html
- Figure_2_source_data_1/Figure_2A/foreground_GIC-iNSC_Hypo_DMRs_from_hypo-bias_GICs.txt
- __MACOSX/Figure_2_source_data_1/Figure_2A/._foreground_GIC-iNSC_Hypo_DMRs_from_hypo-bias_GICs.txt
- Figure_2_source_data_1/Figure_2A/knownResults/
- __MACOSX/Figure_2_source_data_1/Figure_2A/._knownResults
- Figure_2_source_data_1/Figure_2A/homerResults/
- __MACOSX/Figure_2_source_data_1/Figure_2A/._homerResults
- Figure_2_source_data_1/Figure_2A/knownResults.txt
- __MACOSX/Figure_2_source_data_1/Figure_2A/._knownResults.txt
- Figure_2_source_data_1/Figure_2A/background_all_GIC-iNSC_DMRs.txt
- __MACOSX/Figure_2_source_data_1/Figure_2A/._background_all_GIC-iNSC_DMRs.txt
- Figure_2_source_data_1/Figure_2C/knownResults/known7.motif
- __MACOSX/Figure_2_source_data_1/Figure_2C/knownResults/._known7.motif
- Figure_2_source_data_1/Figure_2C/knownResults/known10.motif
- __MACOSX/Figure_2_source_data_1/Figure_2C/knownResults/._known10.motif
- Figure_2_source_data_1/Figure_2C/knownResults/known5.motif
- __MACOSX/Figure_2_source_data_1/Figure_2C/knownResults/._known5.motif
- Figure_2_source_data_1/Figure_2C/knownResults/known1.motif
- __MACOSX/Figure_2_source_data_1/Figure_2C/knownResults/._known1.motif
- Figure_2_source_data_1/Figure_2C/knownResults/known5.logo.svg
- __MACOSX/Figure_2_source_data_1/Figure_2C/knownResults/._known5.logo.svg
- Figure_2_source_data_1/Figure_2C/knownResults/known4.logo.svg
- __MACOSX/Figure_2_source_data_1/Figure_2C/knownResults/._known4.logo.svg
- Figure_2_source_data_1/Figure_2C/knownResults/known3.motif
- __MACOSX/Figure_2_source_data_1/Figure_2C/knownResults/._known3.motif
- Figure_2_source_data_1/Figure_2C/knownResults/known8.logo.svg
- __MACOSX/Figure_2_source_data_1/Figure_2C/knownResults/._known8.logo.svg
- Figure_2_source_data_1/Figure_2C/knownResults/known9.logo.svg
- __MACOSX/Figure_2_source_data_1/Figure_2C/knownResults/._known9.logo.svg
- Figure_2_source_data_1/Figure_2C/knownResults/known4.motif
- __MACOSX/Figure_2_source_data_1/Figure_2C/knownResults/._known4.motif
- Figure_2_source_data_1/Figure_2C/knownResults/known2.logo.svg
- __MACOSX/Figure_2_source_data_1/Figure_2C/knownResults/._known2.logo.svg
- Figure_2_source_data_1/Figure_2C/knownResults/known3.logo.svg
- __MACOSX/Figure_2_source_data_1/Figure_2C/knownResults/._known3.logo.svg
- Figure_2_source_data_1/Figure_2C/knownResults/known6.motif
- __MACOSX/Figure_2_source_data_1/Figure_2C/knownResults/._known6.motif
- Figure_2_source_data_1/Figure_2C/knownResults/known2.motif
- __MACOSX/Figure_2_source_data_1/Figure_2C/knownResults/._known2.motif
- Figure_2_source_data_1/Figure_2C/knownResults/known10.logo.svg
- __MACOSX/Figure_2_source_data_1/Figure_2C/knownResults/._known10.logo.svg
- Figure_2_source_data_1/Figure_2C/knownResults/known6.logo.svg
- __MACOSX/Figure_2_source_data_1/Figure_2C/knownResults/._known6.logo.svg
- Figure_2_source_data_1/Figure_2C/knownResults/known7.logo.svg
- __MACOSX/Figure_2_source_data_1/Figure_2C/knownResults/._known7.logo.svg
- Figure_2_source_data_1/Figure_2C/knownResults/known8.motif
- __MACOSX/Figure_2_source_data_1/Figure_2C/knownResults/._known8.motif
- Figure_2_source_data_1/Figure_2C/knownResults/known1.logo.svg
- __MACOSX/Figure_2_source_data_1/Figure_2C/knownResults/._known1.logo.svg
- Figure_2_source_data_1/Figure_2C/knownResults/known9.motif
- __MACOSX/Figure_2_source_data_1/Figure_2C/knownResults/._known9.motif
- Figure_2_source_data_1/Figure_2C/homerResults/motif70RV.motif
- __MACOSX/Figure_2_source_data_1/Figure_2C/homerResults/._motif70RV.motif
- Figure_2_source_data_1/Figure_2C/homerResults/motif60RV.motif
- __MACOSX/Figure_2_source_data_1/Figure_2C/homerResults/._motif60RV.motif
- Figure_2_source_data_1/Figure_2C/homerResults/motif78.similar.html
- __MACOSX/Figure_2_source_data_1/Figure_2C/homerResults/._motif78.similar.html
- Figure_2_source_data_1/Figure_2C/homerResults/motif7.logo.svg
- __MACOSX/Figure_2_source_data_1/Figure_2C/homerResults/._motif7.logo.svg
- Figure_2_source_data_1/Figure_2C/homerResults/motif6.logo.svg
- __MACOSX/Figure_2_source_data_1/Figure_2C/homerResults/._motif6.logo.svg
- Figure_2_source_data_1/Figure_2C/homerResults/motif38RV.logo.svg
- __MACOSX/Figure_2_source_data_1/Figure_2C/homerResults/._motif38RV.logo.svg
- Figure_2_source_data_1/Figure_2C/homerResults/motif10.info.html
- __MACOSX/Figure_2_source_data_1/Figure_2C/homerResults/._motif10.info.html
- Figure_2_source_data_1/Figure_2C/homerResults/motif80.similar.html
- __MACOSX/Figure_2_source_data_1/Figure_2C/homerResults/._motif80.similar.html
- Figure_2_source_data_1/Figure_2C/homerResults/motif29.motif
- __MACOSX/Figure_2_source_data_1/Figure_2C/homerResults/._motif29.motif
- Figure_2_source_data_1/Figure_2C/homerResults/motif14.motif
- __MACOSX/Figure_2_source_data_1/Figure_2C/homerResults/._motif14.motif
- Figure_2_source_data_1/Figure_2C/homerResults/motif51.motif
- __MACOSX/Figure_2_source_data_1/Figure_2C/homerResults/._motif51.motif
- Figure_2_source_data_1/Figure_2C/homerResults/motif3RV.logo.svg
- __MACOSX/Figure_2_source_data_1/Figure_2C/homerResults/._motif3RV.logo.svg
- Figure_2_source_data_1/Figure_2C/homerResults/motif2.motif
- __MACOSX/Figure_2_source_data_1/Figure_2C/homerResults/._motif2.motif
- Figure_2_source_data_1/Figure_2C/homerResults/motif12RV.motif
- __MACOSX/Figure_2_source_data_1/Figure_2C/homerResults/._motif12RV.motif
- Figure_2_source_data_1/Figure_2C/homerResults/motif24RV.logo.svg
- __MACOSX/Figure_2_source_data_1/Figure_2C/homerResults/._motif24RV.logo.svg
- Figure_2_source_data_1/Figure_2C/homerResults/motif13RV.logo.svg
- __MACOSX/Figure_2_source_data_1/Figure_2C/homerResults/._motif13RV.logo.svg
- Figure_2_source_data_1/Figure_2C/homerResults/motif30.motif
- __MACOSX/Figure_2_source_data_1/Figure_2C/homerResults/._motif30.motif
- Figure_2_source_data_1/Figure_2C/homerResults/motif25.info.html
- __MACOSX/Figure_2_source_data_1/Figure_2C/homerResults/._motif25.info.html
- Figure_2_source_data_1/Figure_2C/homerResults/motif75.motif
- __MACOSX/Figure_2_source_data_1/Figure_2C/homerResults/._motif75.motif
- Figure_2_source_data_1/Figure_2C/homerResults/motif74.logo.svg
- __MACOSX/Figure_2_source_data_1/Figure_2C/homerResults/._motif74.logo.svg
- Figure_2_source_data_1/Figure_2C/homerResults/motif75.logo.svg
- __MACOSX/Figure_2_source_data_1/Figure_2C/homerResults/._motif75.logo.svg
- Figure_2_source_data_1/Figure_2C/homerResults/motif46RV.logo.svg
- __MACOSX/Figure_2_source_data_1/Figure_2C/homerResults/._motif46RV.logo.svg
- Figure_2_source_data_1/Figure_2C/homerResults/motif38.similar.html
- __MACOSX/Figure_2_source_data_1/Figure_2C/homerResults/._motif38.similar.html
- Figure_2_source_data_1/Figure_2C/homerResults/motif71RV.logo.svg
- __MACOSX/Figure_2_source_data_1/Figure_2C/homerResults/._motif71RV.logo.svg
- Figure_2_source_data_1/Figure_2C/homerResults/motif2.info.html
- __MACOSX/Figure_2_source_data_1/Figure_2C/homerResults/._motif2.info.html
- Figure_2_source_data_1/Figure_2C/homerResults/motif15.similar1.motif
- __MACOSX/Figure_2_source_data_1/Figure_2C/homerResults/._motif15.similar1.motif
- Figure_2_source_data_1/Figure_2C/homerResults/motif82.info.html
- __MACOSX/Figure_2_source_data_1/Figure_2C/homerResults/._motif82.info.html
- Figure_2_source_data_1/Figure_2C/homerResults/motif48.motif
- __MACOSX/Figure_2_source_data_1/Figure_2C/homerResults/._motif48.motif
- Figure_2_source_data_1/Figure_2C/homerResults/motif31.info.html
- __MACOSX/Figure_2_source_data_1/Figure_2C/homerResults/._motif31.info.html
- Figure_2_source_data_1/Figure_2C/homerResults/motif84RV.motif
- __MACOSX/Figure_2_source_data_1/Figure_2C/homerResults/._motif84RV.motif
- Figure_2_source_data_1/Figure_2C/homerResults/motif67.info.html
- __MACOSX/Figure_2_source_data_1/Figure_2C/homerResults/._motif67.info.html
- Figure_2_source_data_1/Figure_2C/homerResults/motif69RV.motif
- __MACOSX/Figure_2_source_data_1/Figure_2C/homerResults/._motif69RV.motif
- Figure_2_source_data_1/Figure_2C/homerResults/motif79RV.motif
- __MACOSX/Figure_2_source_data_1/Figure_2C/homerResults/._motif79RV.motif
- Figure_2_source_data_1/Figure_2C/homerResults/motif32.motif
- __MACOSX/Figure_2_source_data_1/Figure_2C/homerResults/._motif32.motif
- Figure_2_source_data_1/Figure_2C/homerResults/motif77.motif
- __MACOSX/Figure_2_source_data_1/Figure_2C/homerResults/._motif77.motif
- Figure_2_source_data_1/Figure_2C/homerResults/motif7.similar.html
- __MACOSX/Figure_2_source_data_1/Figure_2C/homerResults/._motif7.similar.html
- Figure_2_source_data_1/Figure_2C/homerResults/motif60RV.logo.svg
- __MACOSX/Figure_2_source_data_1/Figure_2C/homerResults/._motif60RV.logo.svg
- Figure_2_source_data_1/Figure_2C/homerResults/motif57RV.logo.svg
- __MACOSX/Figure_2_source_data_1/Figure_2C/homerResults/._motif57RV.logo.svg
- Figure_2_source_data_1/Figure_2C/homerResults/motif73.info.html
- __MACOSX/Figure_2_source_data_1/Figure_2C/homerResults/._motif73.info.html
- Figure_2_source_data_1/Figure_2C/homerResults/motif40.logo.svg
- __MACOSX/Figure_2_source_data_1/Figure_2C/homerResults/._motif40.logo.svg
- Figure_2_source_data_1/Figure_2C/homerResults/motif41.logo.svg
- __MACOSX/Figure_2_source_data_1/Figure_2C/homerResults/._motif41.logo.svg
- Figure_2_source_data_1/Figure_2C/homerResults/motif35RV.logo.svg
- __MACOSX/Figure_2_source_data_1/Figure_2C/homerResults/._motif35RV.logo.svg
- Figure_2_source_data_1/Figure_2C/homerResults/motif34RV.motif
- __MACOSX/Figure_2_source_data_1/Figure_2C/homerResults/._motif34RV.motif
- Figure_2_source_data_1/Figure_2C/homerResults/motif24RV.motif
- __MACOSX/Figure_2_source_data_1/Figure_2C/homerResults/._motif24RV.motif
- Figure_2_source_data_1/Figure_2C/homerResults/motif28.info.html
- __MACOSX/Figure_2_source_data_1/Figure_2C/homerResults/._motif28.info.html
- Figure_2_source_data_1/Figure_2C/homerResults/motif16.motif
- __MACOSX/Figure_2_source_data_1/Figure_2C/homerResults/._motif16.motif
- Figure_2_source_data_1/Figure_2C/homerResults/motif53.motif
- __MACOSX/Figure_2_source_data_1/Figure_2C/homerResults/._motif53.motif
- Figure_2_source_data_1/Figure_2C/homerResults/motif49.similar.html
- __MACOSX/Figure_2_source_data_1/Figure_2C/homerResults/._motif49.similar.html
- Figure_2_source_data_1/Figure_2C/homerResults/motif52.info.html
- __MACOSX/Figure_2_source_data_1/Figure_2C/homerResults/._motif52.info.html
- Figure_2_source_data_1/Figure_2C/homerResults/motif37.logo.svg
- __MACOSX/Figure_2_source_data_1/Figure_2C/homerResults/._motif37.logo.svg
- Figure_2_source_data_1/Figure_2C/homerResults/motif36.logo.svg
- __MACOSX/Figure_2_source_data_1/Figure_2C/homerResults/._motif36.logo.svg
- Figure_2_source_data_1/Figure_2C/homerResults/motif83RV.logo.svg
- __MACOSX/Figure_2_source_data_1/Figure_2C/homerResults/._motif83RV.logo.svg
- Figure_2_source_data_1/Figure_2C/homerResults/motif9RV.motif
- __MACOSX/Figure_2_source_data_1/Figure_2C/homerResults/._motif9RV.motif
- Figure_2_source_data_1/Figure_2C/homerResults/motif46.info.html
- __MACOSX/Figure_2_source_data_1/Figure_2C/homerResults/._motif46.info.html
- Figure_2_source_data_1/Figure_2C/homerResults/motif29RV.logo.svg
- __MACOSX/Figure_2_source_data_1/Figure_2C/homerResults/._motif29RV.logo.svg
- Figure_2_source_data_1/Figure_2C/homerResults/motif56RV.motif
- __MACOSX/Figure_2_source_data_1/Figure_2C/homerResults/._motif56RV.motif
- Figure_2_source_data_1/Figure_2C/homerResults/motif46RV.motif
- __MACOSX/Figure_2_source_data_1/Figure_2C/homerResults/._motif46RV.motif
- Figure_2_source_data_1/Figure_2C/homerResults/motif52RV.logo.svg
- __MACOSX/Figure_2_source_data_1/Figure_2C/homerResults/._motif52RV.logo.svg
- Figure_2_source_data_1/Figure_2C/homerResults/motif65RV.logo.svg
- __MACOSX/Figure_2_source_data_1/Figure_2C/homerResults/._motif65RV.logo.svg
- Figure_2_source_data_1/Figure_2C/homerResults/motif4.motif
- __MACOSX/Figure_2_source_data_1/Figure_2C/homerResults/._motif4.motif
- Figure_2_source_data_1/Figure_2C/homerResults/motif59.info.html
- __MACOSX/Figure_2_source_data_1/Figure_2C/homerResults/._motif59.info.html
- Figure_2_source_data_1/Figure_2C/homerResults/motif4.info.html
- __MACOSX/Figure_2_source_data_1/Figure_2C/homerResults/._motif4.info.html
- Figure_2_source_data_1/Figure_2C/homerResults/motif39.similar.html
- __MACOSX/Figure_2_source_data_1/Figure_2C/homerResults/._motif39.similar.html
- Figure_2_source_data_1/Figure_2C/homerResults/motif12.motif
- __MACOSX/Figure_2_source_data_1/Figure_2C/homerResults/._motif12.motif
- Figure_2_source_data_1/Figure_2C/homerResults/motif57.motif
- __MACOSX/Figure_2_source_data_1/Figure_2C/homerResults/._motif57.motif
- Figure_2_source_data_1/Figure_2C/homerResults/motif30RV.logo.svg
- __MACOSX/Figure_2_source_data_1/Figure_2C/homerResults/._motif30RV.logo.svg
- Figure_2_source_data_1/Figure_2C/homerResults/motif14.logo.svg
- __MACOSX/Figure_2_source_data_1/Figure_2C/homerResults/._motif14.logo.svg
- Figure_2_source_data_1/Figure_2C/homerResults/motif13.similar1.motif
- __MACOSX/Figure_2_source_data_1/Figure_2C/homerResults/._motif13.similar1.motif
- Figure_2_source_data_1/Figure_2C/homerResults/motif15.logo.svg
- __MACOSX/Figure_2_source_data_1/Figure_2C/homerResults/._motif15.logo.svg
- Figure_2_source_data_1/Figure_2C/homerResults/motif23.info.html
- __MACOSX/Figure_2_source_data_1/Figure_2C/homerResults/._motif23.info.html
- Figure_2_source_data_1/Figure_2C/homerResults/motif37.info.html
- __MACOSX/Figure_2_source_data_1/Figure_2C/homerResults/._motif37.info.html
- Figure_2_source_data_1/Figure_2C/homerResults/motif78RV.motif
- __MACOSX/Figure_2_source_data_1/Figure_2C/homerResults/._motif78RV.motif
- Figure_2_source_data_1/Figure_2C/homerResults/motif68RV.motif
- __MACOSX/Figure_2_source_data_1/Figure_2C/homerResults/._motif68RV.motif
- Figure_2_source_data_1/Figure_2C/homerResults/motif84.info.html
- __MACOSX/Figure_2_source_data_1/Figure_2C/homerResults/._motif84.info.html
- Figure_2_source_data_1/Figure_2C/homerResults/motif16.info.html
- __MACOSX/Figure_2_source_data_1/Figure_2C/homerResults/._motif16.info.html
- Figure_2_source_data_1/Figure_2C/homerResults/motif81.similar.html
- __MACOSX/Figure_2_source_data_1/Figure_2C/homerResults/._motif81.similar.html
- Figure_2_source_data_1/Figure_2C/homerResults/motif79RV.logo.svg
- __MACOSX/Figure_2_source_data_1/Figure_2C/homerResults/._motif79RV.logo.svg
- Figure_2_source_data_1/Figure_2C/homerResults/motif25RV.motif
- __MACOSX/Figure_2_source_data_1/Figure_2C/homerResults/._motif25RV.motif
- Figure_2_source_data_1/Figure_2C/homerResults/motif79.similar.html
- __MACOSX/Figure_2_source_data_1/Figure_2C/homerResults/._motif79.similar.html
- Figure_2_source_data_1/Figure_2C/homerResults/motif35RV.motif
- __MACOSX/Figure_2_source_data_1/Figure_2C/homerResults/._motif35RV.motif
- Figure_2_source_data_1/Figure_2C/homerResults/motif78.info.html
- __MACOSX/Figure_2_source_data_1/Figure_2C/homerResults/._motif78.info.html
- Figure_2_source_data_1/Figure_2C/homerResults/motif47RV.motif
- __MACOSX/Figure_2_source_data_1/Figure_2C/homerResults/._motif47RV.motif
- Figure_2_source_data_1/Figure_2C/homerResults/motif57RV.motif
- __MACOSX/Figure_2_source_data_1/Figure_2C/homerResults/._motif57RV.motif
- Figure_2_source_data_1/Figure_2C/homerResults/motif8RV.motif
- __MACOSX/Figure_2_source_data_1/Figure_2C/homerResults/._motif8RV.motif
- Figure_2_source_data_1/Figure_2C/homerResults/motif63.logo.svg
- __MACOSX/Figure_2_source_data_1/Figure_2C/homerResults/._motif63.logo.svg
- Figure_2_source_data_1/Figure_2C/homerResults/motif62.logo.svg
- __MACOSX/Figure_2_source_data_1/Figure_2C/homerResults/._motif62.logo.svg
- Figure_2_source_data_1/Figure_2C/homerResults/motif36.motif
[truncated: 4,813 more entries]
