# Supplementary material for: Global hypo-methylation in a proportion of glioblastoma enriched for an astrocytic signature is associated with increased invasion and altered immune landscape
Source: eLife. 2022 Nov 22;11:e77335. doi: 10.7554/eLife.77335 (PMC9681209; doi:10.7554/eLife.77335)
Supplement: Figure 2—source data 1. [file elife-77335-fig2-data1.zip › Figure_2_source_data_1/meta.md]

# Metadata

## `Figure_2_F_G_H.xlsx`
Source file for Figure 2 F, G and H

## `Figure_2A`
Homer output for motif enrichment analysis of hypo-DMRs from hypo-bias GIC - iNSC differential methylation comparisons, using all DMRs as a background.

## `Figure_2B`
Homer output for motif enrichment analysis of hypo-DMRs from hypo-bias GIC - iNSC differential methylation comparisons, using hypo-DMRs from non-bias GICs as a background.

## `Figure_2C`
Homer output for motif enrichment analysis of hyper-DMRs from hypo-bias GIC - iNSC differential methylation comparisons, using all DMRs as a background.

## `Figure_2I_J`
Homer output for motif enrichment analysis of hypo-DMRs from iAPC - iNSC differential methylation comparisons, using all DMRs as a background.
