# Supplementary material for: Global hypo-methylation in a proportion of glioblastoma enriched for an astrocytic signature is associated with increased invasion and altered immune landscape
Source: eLife. 2022 Nov 22;11:e77335. doi: 10.7554/eLife.77335 (PMC9681209; doi:10.7554/eLife.77335)
Supplement: Figure 2—source data 1. [file elife-77335-fig2-data1.zip › Figure_2_source_data_1/Figure_2C/knownResults.txt]

Motif Name	Consensus	P-value	Log P-value	q-value (Benjamini)	# of Target Sequences with Motif(of 1176)	% of Target Sequences with Motif	# of Background Sequences with Motif(of 4844)	% of Background Sequences with Motif
MafA(bZIP)/Islet-MafA-ChIP-Seq(GSE30298)/Homer	TGCTGACTCA	1e-3	-8.268e+00	0.1129	93.0	7.91%	263.5	5.44%
Nkx3.1(Homeobox)/LNCaP-Nkx3.1-ChIP-Seq(GSE28264)/Homer	AAGCACTTAA	1e-2	-5.947e+00	0.5750	266.0	22.62%	934.3	19.31%
OCT:OCT-short(POU,Homeobox)/NPC-OCT6-ChIP-Seq(GSE43916)/Homer	ATGCATWATGCATRW	1e-2	-5.688e+00	0.5750	105.0	8.93%	330.4	6.83%
BATF(bZIP)/Th17-BATF-ChIP-Seq(GSE39756)/Homer	DATGASTCAT	1e-2	-5.654e+00	0.5750	75.0	6.38%	223.3	4.61%
Nkx2.5(Homeobox)/HL1-Nkx2.5.biotin-ChIP-Seq(GSE21529)/Homer	RRSCACTYAA	1e-2	-5.452e+00	0.5750	241.0	20.49%	846.2	17.49%
E2F4(E2F)/K562-E2F4-ChIP-Seq(GSE31477)/Homer	GGCGGGAAAH	1e-2	-5.278e+00	0.5750	40.0	3.40%	106.2	2.20%
Egr1(Zf)/K562-Egr1-ChIP-Seq(GSE32465)/Homer	TGCGTGGGYG	1e-2	-5.227e+00	0.5750	73.0	6.21%	220.3	4.55%
Atf1(bZIP)/K562-ATF1-ChIP-Seq(GSE31477)/Homer	GATGACGTCA	1e-2	-5.004e+00	0.5750	69.0	5.87%	208.2	4.30%
HNF4a(NR),DR1/HepG2-HNF4a-ChIP-Seq(GSE25021)/Homer	CARRGKBCAAAGTYCA	1e-2	-4.914e+00	0.5750	49.0	4.17%	139.5	2.88%
Snail1(Zf)/LS174T-SNAIL1.HA-ChIP-Seq(GSE127183)/Homer	TRCACCTGCY	1e-2	-4.743e+00	0.5750	91.0	7.74%	290.2	6.00%
MYB(HTH)/ERMYB-Myb-ChIPSeq(GSE22095)/Homer	GGCVGTTR	1e-1	-4.527e+00	0.5750	196.0	16.67%	689.7	14.25%
HEB(bHLH)/mES-Heb-ChIP-Seq(GSE53233)/Homer	VCAGCTGBNN	1e-1	-4.109e+00	0.6024	212.0	18.03%	759.7	15.70%
RARg(NR)/ES-RARg-ChIP-Seq(GSE30538)/Homer	AGGTCAAGGTCA	1e-1	-4.097e+00	0.6024	5.0	0.43%	6.6	0.14%
E2F3(E2F)/MEF-E2F3-ChIP-Seq(GSE71376)/Homer	BTKGGCGGGAAA	1e-1	-4.030e+00	0.6024	57.0	4.85%	175.9	3.63%
MafK(bZIP)/C2C12-MafK-ChIP-Seq(GSE36030)/Homer	GCTGASTCAGCA	1e-1	-4.017e+00	0.6024	22.0	1.87%	55.7	1.15%
Bapx1(Homeobox)/VertebralCol-Bapx1-ChIP-Seq(GSE36672)/Homer	TTRAGTGSYK	1e-1	-3.868e+00	0.6024	222.0	18.88%	803.2	16.60%
PSE(SNAPc)/K562-mStart-Seq/Homer	WAVTCACCMTAASYDAAAAG	1e-1	-3.846e+00	0.6024	70.0	5.95%	224.8	4.65%
CRE(bZIP)/Promoter/Homer	CSGTGACGTCAC	1e-1	-3.841e+00	0.6024	16.0	1.36%	37.1	0.77%
Sox7(HMG)/ESC-Sox7-ChIP-Seq(GSE133899)/Homer	VVRRAACAATGG	1e-1	-3.611e+00	0.6258	32.0	2.72%	91.5	1.89%
Nr5a2(NR)/mES-Nr5a2-ChIP-Seq(GSE19019)/Homer	BTCAAGGTCA	1e-1	-3.556e+00	0.6284	52.0	4.42%	162.9	3.37%
BMYB(HTH)/Hela-BMYB-ChIP-Seq(GSE27030)/Homer	NHAACBGYYV	1e-1	-3.486e+00	0.6413	166.0	14.12%	593.6	12.27%
Phox2a(Homeobox)/Neuron-Phox2a-ChIP-Seq(GSE31456)/Homer	YTAATYNRATTA	1e-1	-3.442e+00	0.6413	70.0	5.95%	229.2	4.74%
Egr2(Zf)/Thymocytes-Egr2-ChIP-Seq(GSE34254)/Homer	NGCGTGGGCGGR	1e-1	-3.414e+00	0.6413	20.0	1.70%	52.1	1.08%
Nkx2.1(Homeobox)/LungAC-Nkx2.1-ChIP-Seq(GSE43252)/Homer	RSCACTYRAG	1e-1	-3.408e+00	0.6413	295.0	25.09%	1102.1	22.78%
CTCF(Zf)/CD4+-CTCF-ChIP-Seq(Barski_et_al.)/Homer	AYAGTGCCMYCTRGTGGCCA	1e-1	-3.203e+00	0.7154	15.0	1.28%	37.6	0.78%
c-Myc(bHLH)/LNCAP-cMyc-ChIP-Seq(Unpublished)/Homer	VCCACGTG	1e-1	-3.163e+00	0.7158	40.0	3.40%	123.8	2.56%
ZNF136(Zf)/HEK293-ZNF136.GFP-ChIP-Seq(GSE58341)/Homer	YTKGATAHAGTATTCTWGGTNGGCA	1e-1	-3.136e+00	0.7158	13.0	1.11%	31.4	0.65%
ZNF322(Zf)/HEK293-ZNF322.GFP-ChIP-Seq(GSE58341)/Homer	GAGCCTGGTACTGWGCCTGR	1e-1	-3.127e+00	0.7158	30.0	2.55%	88.6	1.83%
Atf3(bZIP)/GBM-ATF3-ChIP-Seq(GSE33912)/Homer	DATGASTCATHN	1e-1	-3.088e+00	0.7158	69.0	5.87%	230.1	4.75%
E2A(bHLH),near_PU.1/Bcell-PU.1-ChIP-Seq(GSE21512)/Homer	NVCACCTGBN	1e-1	-3.081e+00	0.7158	161.0	13.69%	582.6	12.04%
BORIS(Zf)/K562-CTCFL-ChIP-Seq(GSE32465)/Homer	CNNBRGCGCCCCCTGSTGGC	1e-1	-3.057e+00	0.7158	22.0	1.87%	61.4	1.27%
CRX(Homeobox)/Retina-Crx-ChIP-Seq(GSE20012)/Homer	GCTAATCC	1e-1	-3.049e+00	0.7158	278.0	23.64%	1044.8	21.59%
PU.1-IRF(ETS:IRF)/Bcell-PU.1-ChIP-Seq(GSE21512)/Homer	MGGAAGTGAAAC	1e-1	-3.037e+00	0.7158	143.0	12.16%	513.6	10.61%
GATA(Zf),IR3/iTreg-Gata3-ChIP-Seq(GSE20898)/Homer	NNNNNBAGATAWYATCTVHN	1e-1	-2.991e+00	0.7158	18.0	1.53%	48.3	1.00%
Nkx2.2(Homeobox)/NPC-Nkx2.2-ChIP-Seq(GSE61673)/Homer	BTBRAGTGSN	1e-1	-2.920e+00	0.7158	207.0	17.60%	766.3	15.84%
E2F(E2F)/Hela-CellCycle-Expression/Homer	TTSGCGCGAAAA	1e-1	-2.911e+00	0.7158	6.0	0.51%	11.8	0.24%
KLF5(Zf)/LoVo-KLF5-ChIP-Seq(GSE49402)/Homer	DGGGYGKGGC	1e-1	-2.884e+00	0.7158	121.0	10.29%	431.5	8.92%
AMYB(HTH)/Testes-AMYB-ChIP-Seq(GSE44588)/Homer	TGGCAGTTGG	1e-1	-2.854e+00	0.7158	161.0	13.69%	587.3	12.14%
E2F1(E2F)/Hela-E2F1-ChIP-Seq(GSE22478)/Homer	CWGGCGGGAA	1e-1	-2.836e+00	0.7158	18.0	1.53%	49.8	1.03%
Zic2(Zf)/ESC-Zic2-ChIP-Seq(SRP197560)/Homer	CHCAGCRGGRGG	1e-1	-2.771e+00	0.7158	46.0	3.91%	149.2	3.08%
Unknown-ESC-element(?)/mES-Nanog-ChIP-Seq(GSE11724)/Homer	CACAGCAGGGGG	1e-1	-2.725e+00	0.7158	58.0	4.93%	194.8	4.02%
ZNF341(Zf)/EBV-ZNF341-ChIP-Seq(GSE113194)/Homer	GGAACAGCCG	1e-1	-2.722e+00	0.7158	66.0	5.61%	224.8	4.65%
FOXA1(Forkhead)/MCF7-FOXA1-ChIP-Seq(GSE26831)/Homer	WAAGTAAACA	1e-1	-2.722e+00	0.7158	131.0	11.14%	473.7	9.79%
RXR(NR),DR1/3T3L1-RXR-ChIP-Seq(GSE13511)/Homer	TAGGGCAAAGGTCA	1e-1	-2.716e+00	0.7158	116.0	9.86%	415.3	8.58%
PPARE(NR),DR1/3T3L1-Pparg-ChIP-Seq(GSE13511)/Homer	TGACCTTTGCCCCA	1e-1	-2.700e+00	0.7158	98.0	8.33%	346.3	7.16%
Barx1(Homeobox)/Stomach-Barx1.3xFlag-ChIP-Seq(GSE69483)/Homer	AAACMATTAN	1e-1	-2.692e+00	0.7158	77.0	6.55%	266.8	5.51%
TR4(NR),DR1/Hela-TR4-ChIP-Seq(GSE24685)/Homer	GAGGTCAAAGGTCA	1e-1	-2.625e+00	0.7158	10.0	0.85%	24.3	0.50%
RUNX2(Runt)/PCa-RUNX2-ChIP-Seq(GSE33889)/Homer	NWAACCACADNN	1e-1	-2.619e+00	0.7158	78.0	6.63%	271.5	5.61%
CTCF-SatelliteElement(Zf?)/CD4+-CTCF-ChIP-Seq(Barski_et_al.)/Homer	TGCAGTTCCMVNWRTGGCCA	1e-1	-2.588e+00	0.7158	3.0	0.26%	4.9	0.10%
Fox:Ebox(Forkhead,bHLH)/Panc1-Foxa2-ChIP-Seq(GSE47459)/Homer	NNNVCTGWGYAAACASN	1e-1	-2.581e+00	0.7158	87.0	7.40%	306.9	6.34%
ETS1(ETS)/Jurkat-ETS1-ChIP-Seq(GSE17954)/Homer	ACAGGAAGTG	1e-1	-2.577e+00	0.7158	107.0	9.10%	383.7	7.93%
E2A(bHLH)/proBcell-E2A-ChIP-Seq(GSE21978)/Homer	DNRCAGCTGY	1e-1	-2.574e+00	0.7158	155.0	13.18%	570.4	11.79%
FOXA1(Forkhead)/LNCAP-FOXA1-ChIP-Seq(GSE27824)/Homer	WAAGTAAACA	1e-1	-2.535e+00	0.7158	154.0	13.10%	567.5	11.73%
Sox15(HMG)/CPA-Sox15-ChIP-Seq(GSE62909)/Homer	RAACAATGGN	1e-1	-2.532e+00	0.7158	114.0	9.69%	411.6	8.51%
p53(p53)/mES-cMyc-ChIP-Seq(GSE11431)/Homer	ACATGCCCGGGCAT	1e-1	-2.453e+00	0.7158	2.0	0.17%	2.8	0.06%
Tbx6(T-box)/ESC-Tbx6-ChIP-Seq(GSE93524)/Homer	DAGGTGTBAA	1e-1	-2.390e+00	0.7200	114.0	9.69%	414.1	8.56%
Slug(Zf)/Mesoderm-Snai2-ChIP-Seq(GSE61475)/Homer	SNGCACCTGCHS	1e-1	-2.388e+00	0.7200	62.0	5.27%	214.6	4.43%
CREB5(bZIP)/LNCaP-CREB5.V5-ChIP-Seq(GSE137775)/Homer	VVATGACGTCAT	1e-1	-2.371e+00	0.7200	36.0	3.06%	117.5	2.43%
Pit1+1bp(Homeobox)/GCrat-Pit1-ChIP-Seq(GSE58009)/Homer	ATGCATAATTCA	1e-1	-2.365e+00	0.7200	59.0	5.02%	203.8	4.21%
Foxo3(Forkhead)/U2OS-Foxo3-ChIP-Seq(E-MTAB-2701)/Homer	DGTAAACA	1e-1	-2.356e+00	0.7200	95.0	8.08%	341.6	7.06%
Bach2(bZIP)/OCILy7-Bach2-ChIP-Seq(GSE44420)/Homer	TGCTGAGTCA	1e-1	-2.349e+00	0.7200	17.0	1.45%	49.3	1.02%
c-Jun-CRE(bZIP)/K562-cJun-ChIP-Seq(GSE31477)/Homer	ATGACGTCATCY	1e-1	-2.333e+00	0.7200	26.0	2.21%	81.5	1.68%
FOXM1(Forkhead)/MCF7-FOXM1-ChIP-Seq(GSE72977)/Homer	TRTTTACTTW	1e-1	-2.333e+00	0.7200	127.0	10.80%	466.3	9.64%
Sox4(HMG)/proB-Sox4-ChIP-Seq(GSE50066)/Homer	YCTTTGTTCC	1e-1	-2.326e+00	0.7200	92.0	7.82%	330.5	6.83%
HIC1(Zf)/Treg-ZBTB29-ChIP-Seq(GSE99889)/Homer	TGCCAGCB	1e0	-2.295e+00	0.7200	202.0	17.18%	763.6	15.78%
Pitx1:Ebox(Homeobox,bHLH)/Hindlimb-Pitx1-ChIP-Seq(GSE41591)/Homer	YTAATTRAWWCCAGATGT	1e0	-2.294e+00	0.7200	27.0	2.30%	85.6	1.77%
Ptf1a(bHLH)/Panc1-Ptf1a-ChIP-Seq(GSE47459)/Homer	ACAGCTGTTN	1e0	-2.287e+00	0.7200	281.0	23.89%	1079.5	22.31%
MafF(bZIP)/HepG2-MafF-ChIP-Seq(GSE31477)/Homer	HWWGTCAGCAWWTTT	1e0	-2.286e+00	0.7200	36.0	3.06%	118.8	2.45%
PRDM14(Zf)/H1-PRDM14-ChIP-Seq(GSE22767)/Homer	RGGTCTCTAACY	1e0	-2.284e+00	0.7200	30.0	2.55%	96.3	1.99%
Etv2(ETS)/ES-ER71-ChIP-Seq(GSE59402)/Homer	NNAYTTCCTGHN	1e0	-2.276e+00	0.7200	92.0	7.82%	331.1	6.84%
Fra1(bZIP)/BT549-Fra1-ChIP-Seq(GSE46166)/Homer	NNATGASTCATH	1e0	-2.263e+00	0.7200	57.0	4.85%	197.4	4.08%
GATA3(Zf),DR4/iTreg-Gata3-ChIP-Seq(GSE20898)/Homer	AGATGKDGAGATAAG	1e0	-2.244e+00	0.7200	13.0	1.11%	36.4	0.75%
Myf5(bHLH)/GM-Myf5-ChIP-Seq(GSE24852)/Homer	BAACAGCTGT	1e0	-2.240e+00	0.7200	64.0	5.44%	224.9	4.65%
ZEB1(Zf)/PDAC-ZEB1-ChIP-Seq(GSE64557)/Homer	VCAGGTRDRY	1e0	-2.239e+00	0.7200	188.0	15.99%	709.1	14.65%
HIF2a(bHLH)/785_O-HIF2a-ChIP-Seq(GSE34871)/Homer	GCACGTACCC	1e0	-2.223e+00	0.7200	32.0	2.72%	104.3	2.16%
CArG(MADS)/PUER-Srf-ChIP-Seq(Sullivan_et_al.)/Homer	CCATATATGGNM	1e0	-2.204e+00	0.7200	36.0	3.06%	119.8	2.48%
JunB(bZIP)/DendriticCells-Junb-ChIP-Seq(GSE36099)/Homer	RATGASTCAT	1e0	-2.175e+00	0.7200	54.0	4.59%	187.9	3.88%
Ascl1(bHLH)/NeuralTubes-Ascl1-ChIP-Seq(GSE55840)/Homer	NNVVCAGCTGBN	1e0	-2.168e+00	0.7200	160.0	13.61%	600.3	12.41%
RUNX-AML(Runt)/CD4+-PolII-ChIP-Seq(Barski_et_al.)/Homer	GCTGTGGTTW	1e0	-2.162e+00	0.7200	72.0	6.12%	256.8	5.31%
Atf7(bZIP)/3T3L1-Atf7-ChIP-Seq(GSE56872)/Homer	NGRTGACGTCAY	1e0	-2.156e+00	0.7200	42.0	3.57%	142.2	2.94%
RBPJ:Ebox(?,bHLH)/Panc1-Rbpj1-ChIP-Seq(GSE47459)/Homer	GGGRAARRGRMCAGMTG	1e0	-2.147e+00	0.7200	35.0	2.98%	116.6	2.41%
MyoD(bHLH)/Myotube-MyoD-ChIP-Seq(GSE21614)/Homer	RRCAGCTGYTSY	1e0	-2.123e+00	0.7200	77.0	6.55%	276.3	5.71%
FoxL2(Forkhead)/Ovary-FoxL2-ChIP-Seq(GSE60858)/Homer	WWTRTAAACAVG	1e0	-2.116e+00	0.7200	116.0	9.86%	428.2	8.85%
PBX1(Homeobox)/MCF7-PBX1-ChIP-Seq(GSE28007)/Homer	GSCTGTCACTCA	1e0	-2.083e+00	0.7200	7.0	0.60%	18.0	0.37%
Stat3(Stat)/mES-Stat3-ChIP-Seq(GSE11431)/Homer	CTTCCGGGAA	1e0	-2.073e+00	0.7200	52.0	4.42%	181.2	3.74%
Sox2(HMG)/mES-Sox2-ChIP-Seq(GSE11431)/Homer	BCCATTGTTC	1e0	-2.061e+00	0.7200	87.0	7.40%	316.7	6.55%
ZNF416(Zf)/HEK293-ZNF416.GFP-ChIP-Seq(GSE58341)/Homer	WDNCTGGGCA	1e0	-2.054e+00	0.7200	140.0	11.90%	524.6	10.84%
Smad4(MAD)/ESC-SMAD4-ChIP-Seq(GSE29422)/Homer	VBSYGTCTGG	1e0	-2.018e+00	0.7200	139.0	11.82%	521.5	10.78%
Sox17(HMG)/Endoderm-Sox17-ChIP-Seq(GSE61475)/Homer	CCATTGTTYB	1e0	-2.010e+00	0.7200	71.0	6.04%	255.2	5.27%
Tcf12(bHLH)/GM12878-Tcf12-ChIP-Seq(GSE32465)/Homer	VCAGCTGYTG	1e0	-2.009e+00	0.7200	98.0	8.33%	360.5	7.45%
USF1(bHLH)/GM12878-Usf1-ChIP-Seq(GSE32465)/Homer	SGTCACGTGR	1e0	-1.990e+00	0.7200	35.0	2.98%	118.6	2.45%
HINFP(Zf)/K562-HINFP.eGFP-ChIP-Seq(Encode)/Homer	TWVGGTCCGC	1e0	-1.982e+00	0.7200	22.0	1.87%	70.8	1.46%
Srebp2(bHLH)/HepG2-Srebp2-ChIP-Seq(GSE31477)/Homer	CGGTCACSCCAC	1e0	-1.957e+00	0.7200	13.0	1.11%	38.6	0.80%
Ascl2(bHLH)/ESC-Ascl2-ChIP-Seq(GSE97712)/Homer	SSRGCAGCTGCH	1e0	-1.949e+00	0.7200	117.0	9.95%	436.8	9.03%
Sox6(HMG)/Myotubes-Sox6-ChIP-Seq(GSE32627)/Homer	CCATTGTTNY	1e0	-1.946e+00	0.7200	171.0	14.54%	650.2	13.44%
Pitx1(Homeobox)/Chicken-Pitx1-ChIP-Seq(GSE38910)/Homer	TAATCCCN	1e0	-1.940e+00	0.7200	510.0	43.37%	2022.1	41.79%
bZIP:IRF(bZIP,IRF)/Th17-BatF-ChIP-Seq(GSE39756)/Homer	NAGTTTCABTHTGACTNW	1e0	-1.940e+00	0.7200	53.0	4.51%	187.3	3.87%
NeuroG2(bHLH)/Fibroblast-NeuroG2-ChIP-Seq(GSE75910)/Homer	ACCATCTGTT	1e0	-1.921e+00	0.7200	159.0	13.52%	603.4	12.47%
ZEB2(Zf)/SNU398-ZEB2-ChIP-Seq(GSE103048)/Homer	GNMCAGGTGTGC	1e0	-1.909e+00	0.7200	102.0	8.67%	378.2	7.82%
NeuroD1(bHLH)/Islet-NeuroD1-ChIP-Seq(GSE30298)/Homer	GCCATCTGTT	1e0	-1.897e+00	0.7200	82.0	6.97%	300.6	6.21%
bHLHE40(bHLH)/HepG2-BHLHE40-ChIP-Seq(GSE31477)/Homer	KCACGTGMCN	1e0	-1.885e+00	0.7200	22.0	1.87%	71.6	1.48%
Prop1(Homeobox)/GHFT1-PROP1.biotin-ChIP-Seq(GSE77302)/Homer	NTAATBNAATTA	1e0	-1.845e+00	0.7200	111.0	9.44%	415.4	8.58%
GSC(Homeobox)/FrogEmbryos-GSC-ChIP-Seq(DRA000576)/Homer	RGGATTAR	1e0	-1.835e+00	0.7200	141.0	11.99%	534.7	11.05%
Pknox1(Homeobox)/ES-Prep1-ChIP-Seq(GSE63282)/Homer	SCTGTCAVTCAV	1e0	-1.792e+00	0.7200	22.0	1.87%	72.0	1.49%
RUNX(Runt)/HPC7-Runx1-ChIP-Seq(GSE22178)/Homer	SAAACCACAG	1e0	-1.786e+00	0.7200	66.0	5.61%	240.1	4.96%
ZNF768(Zf)/Rajj-ZNF768-ChIP-Seq(GSE111879)/Homer	RHHCAGAGAGGB	1e0	-1.768e+00	0.7200	5.0	0.43%	12.8	0.26%
NFkB-p65-Rel(RHD)/ThioMac-LPS-Expression(GSE23622)/Homer	GGAAATTCCC	1e0	-1.762e+00	0.7200	8.0	0.68%	22.4	0.46%
E2F6(E2F)/Hela-E2F6-ChIP-Seq(GSE31477)/Homer	GGCGGGAARN	1e0	-1.761e+00	0.7200	41.0	3.49%	145.0	3.00%
PPARa(NR),DR1/Liver-Ppara-ChIP-Seq(GSE47954)/Homer	VNAGGKCAAAGGTCA	1e0	-1.746e+00	0.7200	102.0	8.67%	382.7	7.91%
Fra2(bZIP)/Striatum-Fra2-ChIP-Seq(GSE43429)/Homer	GGATGACTCATC	1e0	-1.740e+00	0.7200	43.0	3.66%	152.3	3.15%
CUX1(Homeobox)/K562-CUX1-ChIP-Seq(GSE92882)/Homer	TATCGATNAN	1e0	-1.730e+00	0.7200	92.0	7.82%	344.0	7.11%
Hnf6b(Homeobox)/LNCaP-Hnf6b-ChIP-Seq(GSE106305)/Homer	TATTGAYY	1e0	-1.721e+00	0.7200	117.0	9.95%	442.0	9.14%
RAR:RXR(NR),DR5/ES-RAR-ChIP-Seq(GSE56893)/Homer	RGGTCADNNAGAGGTCAV	1e0	-1.711e+00	0.7200	3.0	0.26%	6.2	0.13%
Hoxc9(Homeobox)/Ainv15-Hoxc9-ChIP-Seq(GSE21812)/Homer	GGCCATAAATCA	1e0	-1.694e+00	0.7200	65.0	5.53%	238.4	4.93%
Hoxb4(Homeobox)/ES-Hoxb4-ChIP-Seq(GSE34014)/Homer	TGATTRATGGCY	1e0	-1.692e+00	0.7200	19.0	1.62%	62.3	1.29%
bHLHE41(bHLH)/proB-Bhlhe41-ChIP-Seq(GSE93764)/Homer	KCACGTGMCN	1e0	-1.666e+00	0.7200	85.0	7.23%	317.3	6.56%
Rfx6(HTH)/Min6b1-Rfx6.HA-ChIP-Seq(GSE62844)/Homer	TGTTKCCTAGCAACM	1e0	-1.661e+00	0.7200	107.0	9.10%	404.6	8.36%
Phox2b(Homeobox)/CLBGA-PHOX2B-ChIP-Seq(GSE90683)/Homer	TTAATTNAATTA	1e0	-1.657e+00	0.7200	39.0	3.32%	138.8	2.87%
ZNF692(Zf)/HEK293-ZNF692.GFP-ChIP-Seq(GSE58341)/Homer	GTGGGCCCCA	1e0	-1.626e+00	0.7275	18.0	1.53%	59.2	1.22%
Sox3(HMG)/NPC-Sox3-ChIP-Seq(GSE33059)/Homer	CCWTTGTY	1e0	-1.607e+00	0.7353	180.0	15.31%	697.9	14.42%
RFX(HTH)/K562-RFX3-ChIP-Seq(SRA012198)/Homer	CGGTTGCCATGGCAAC	1e0	-1.602e+00	0.7353	8.0	0.68%	23.0	0.48%
Tgif2(Homeobox)/mES-Tgif2-ChIP-Seq(GSE55404)/Homer	TGTCANYT	1e0	-1.600e+00	0.7353	340.0	28.91%	1344.4	27.78%
Elf4(ETS)/BMDM-Elf4-ChIP-Seq(GSE88699)/Homer	ACTTCCKGKT	1e0	-1.590e+00	0.7353	105.0	8.93%	398.1	8.23%
OCT4-SOX2-TCF-NANOG(POU,Homeobox,HMG)/mES-Oct4-ChIP-Seq(GSE11431)/Homer	ATTTGCATAACAATG	1e0	-1.590e+00	0.7353	28.0	2.38%	97.9	2.02%
Nkx6.1(Homeobox)/Islet-Nkx6.1-ChIP-Seq(GSE40975)/Homer	GKTAATGR	1e0	-1.570e+00	0.7353	349.0	29.68%	1382.0	28.56%
DMRT1(DM)/Testis-DMRT1-ChIP-Seq(GSE64892)/Homer	TWGHWACAWTGTWDC	1e0	-1.551e+00	0.7405	31.0	2.64%	109.1	2.25%
Foxf1(Forkhead)/Lung-Foxf1-ChIP-Seq(GSE77951)/Homer	WWATRTAAACAN	1e0	-1.541e+00	0.7423	129.0	10.97%	495.3	10.24%
BMAL1(bHLH)/Liver-Bmal1-ChIP-Seq(GSE39860)/Homer	GNCACGTG	1e0	-1.540e+00	0.7423	147.0	12.50%	567.1	11.72%
EHF(ETS)/LoVo-EHF-ChIP-Seq(GSE49402)/Homer	AVCAGGAAGT	1e0	-1.539e+00	0.7423	144.0	12.24%	555.8	11.49%
RAR:RXR(NR),DR0/ES-RAR-ChIP-Seq(GSE56893)/Homer	AGGTCAAGGTCA	1e0	-1.535e+00	0.7423	9.0	0.77%	27.5	0.57%
ZNF317(Zf)/HEK293-ZNF317.GFP-ChIP-Seq(GSE58341)/Homer	GTCWGCTGTYYCTCT	1e0	-1.535e+00	0.7423	9.0	0.77%	27.8	0.57%
DUX(Homeobox)/C2C12-Dux-ChIP-Seq(GSE87279)/Homer	BCWGATTCAATCAAN	1e0	-1.533e+00	0.7423	1.0	0.09%	0.0	0.00%
REST-NRSF(Zf)/Jurkat-NRSF-ChIP-Seq/Homer	GGMGCTGTCCATGGTGCTGA	1e0	-1.533e+00	0.7423	1.0	0.09%	1.1	0.02%
ZFP3(Zf)/HEK293-ZFP3.GFP-ChIP-Seq(GSE58341)/Homer	GGGTTTTGAAGGATGARTAGGAGTT	1e0	-1.533e+00	0.7423	1.0	0.09%	1.0	0.02%
ZNF16(Zf)/HEK293-ZNF16.GFP-ChIP-Seq(GSE58341)/Homer	MACCTTCYATGGCTCCCTAKTGCCY	1e0	-1.533e+00	0.7423	1.0	0.09%	0.9	0.02%
Nr5a2(NR)/Pancreas-LRH1-ChIP-Seq(GSE34295)/Homer	BTCAAGGTCA	1e0	-1.525e+00	0.7423	60.0	5.10%	222.7	4.60%
GATA3(Zf)/iTreg-Gata3-ChIP-Seq(GSE20898)/Homer	AGATAASR	1e0	-1.521e+00	0.7423	176.0	14.97%	684.7	14.15%
Sox9(HMG)/Limb-SOX9-ChIP-Seq(GSE73225)/Homer	AGGVNCCTTTGT	1e0	-1.518e+00	0.7423	78.0	6.63%	293.1	6.06%
NPAS(bHLH)/Liver-NPAS-ChIP-Seq(GSE39860)/Homer	NVCACGTG	1e0	-1.509e+00	0.7423	130.0	11.05%	500.2	10.34%
BHLHA15(bHLH)/NIH3T3-BHLHB8.HA-ChIP-Seq(GSE119782)/Homer	NAMCAGCTGK	1e0	-1.508e+00	0.7423	136.0	11.56%	524.9	10.85%
Pbx3(Homeobox)/GM12878-PBX3-ChIP-Seq(GSE32465)/Homer	SCTGTCAMTCAN	1e0	-1.491e+00	0.7423	20.0	1.70%	68.9	1.42%
Tgif1(Homeobox)/mES-Tgif1-ChIP-Seq(GSE55404)/Homer	YTGWCADY	1e0	-1.482e+00	0.7423	318.0	27.04%	1261.0	26.06%
Rfx2(HTH)/LoVo-RFX2-ChIP-Seq(GSE49402)/Homer	GTTGCCATGGCAACM	1e0	-1.456e+00	0.7423	8.0	0.68%	24.1	0.50%
Fos(bZIP)/TSC-Fos-ChIP-Seq(GSE110950)/Homer	NDATGASTCAYN	1e0	-1.450e+00	0.7423	55.0	4.68%	204.7	4.23%
Fli1(ETS)/CD8-FLI-ChIP-Seq(GSE20898)/Homer	NRYTTCCGGH	1e0	-1.449e+00	0.7423	106.0	9.01%	406.7	8.41%
FOXP1(Forkhead)/H9-FOXP1-ChIP-Seq(GSE31006)/Homer	NYYTGTTTACHN	1e0	-1.443e+00	0.7423	45.0	3.83%	165.7	3.42%
DLX1(Homeobox)/BasalGanglia-Dlx1-ChIP-seq(GSE124936)/Homer	NSNNTAATTA	1e0	-1.441e+00	0.7423	178.0	15.14%	695.2	14.37%
Ap4(bHLH)/AML-Tfap4-ChIP-Seq(GSE45738)/Homer	NAHCAGCTGD	1e0	-1.415e+00	0.7423	121.0	10.29%	467.1	9.65%
AP-1(bZIP)/ThioMac-PU.1-ChIP-Seq(GSE21512)/Homer	VTGACTCATC	1e0	-1.410e+00	0.7423	71.0	6.04%	268.1	5.54%
Hoxa10(Homeobox)/ChickenMSG-Hoxa10.Flag-ChIP-Seq(GSE86088)/Homer	GGYAATGAAA	1e0	-1.408e+00	0.7423	72.0	6.12%	272.8	5.64%
Duxbl(Homeobox)/NIH3T3-Duxbl.HA-ChIP-Seq(GSE119782)/Homer	TAAYCYAATCAA	1e0	-1.404e+00	0.7423	9.0	0.77%	28.1	0.58%
CEBP:AP1(bZIP)/ThioMac-CEBPb-ChIP-Seq(GSE21512)/Homer	DRTGTTGCAA	1e0	-1.389e+00	0.7423	90.0	7.65%	344.5	7.12%
Erra(NR)/HepG2-Erra-ChIP-Seq(GSE31477)/Homer	CAAAGGTCAG	1e0	-1.388e+00	0.7423	204.0	17.35%	802.6	16.59%
OCT:OCT(POU,Homeobox,IR1)/NPC-Brn2-ChIP-Seq(GSE35496)/Homer	ATGAATWATTCATGA	1e0	-1.370e+00	0.7423	2.0	0.17%	4.0	0.08%
NFAT:AP1(RHD,bZIP)/Jurkat-NFATC1-ChIP-Seq(Jolma_et_al.)/Homer	SARTGGAAAAWRTGAGTCAB	1e0	-1.369e+00	0.7423	23.0	1.96%	81.8	1.69%
ELF5(ETS)/T47D-ELF5-ChIP-Seq(GSE30407)/Homer	ACVAGGAAGT	1e0	-1.358e+00	0.7423	82.0	6.97%	313.1	6.47%
NFAT(RHD)/Jurkat-NFATC1-ChIP-Seq(Jolma_et_al.)/Homer	ATTTTCCATT	1e0	-1.351e+00	0.7423	111.0	9.44%	429.2	8.87%
PRDM9(Zf)/Testis-DMC1-ChIP-Seq(GSE35498)/Homer	ADGGYAGYAGCATCT	1e0	-1.334e+00	0.7423	35.0	2.98%	128.1	2.65%
Bcl11a(Zf)/HSPC-BCL11A-ChIP-Seq(GSE104676)/Homer	TYTGACCASWRG	1e0	-1.334e+00	0.7423	68.0	5.78%	258.2	5.34%
p53(p53)/Saos-p53-ChIP-Seq(GSE15780)/Homer	RRCATGYCYRGRCATGYYYN	1e0	-1.323e+00	0.7423	8.0	0.68%	25.2	0.52%
p53(p53)/Saos-p53-ChIP-Seq/Homer	RRCATGYCYRGRCATGYYYN	1e0	-1.323e+00	0.7423	8.0	0.68%	25.2	0.52%
Klf4(Zf)/mES-Klf4-ChIP-Seq(GSE11431)/Homer	GCCACACCCA	1e0	-1.314e+00	0.7423	29.0	2.47%	105.2	2.17%
Npas4(bHLH)/Neuron-Npas4-ChIP-Seq(GSE127793)/Homer	NHRTCACGACDN	1e0	-1.312e+00	0.7423	56.0	4.76%	212.0	4.38%
Sox10(HMG)/SciaticNerve-Sox3-ChIP-Seq(GSE35132)/Homer	CCWTTGTYYB	1e0	-1.298e+00	0.7423	163.0	13.86%	640.8	13.24%
Smad3(MAD)/NPC-Smad3-ChIP-Seq(GSE36673)/Homer	TWGTCTGV	1e0	-1.296e+00	0.7423	260.0	22.11%	1033.9	21.37%
Six1(Homeobox)/Myoblast-Six1-ChIP-Chip(GSE20150)/Homer	GKVTCADRTTWC	1e0	-1.281e+00	0.7423	25.0	2.13%	90.5	1.87%
Tbox:Smad(T-box,MAD)/ESCd5-Smad2_3-ChIP-Seq(GSE29422)/Homer	AGGTGHCAGACA	1e0	-1.281e+00	0.7423	13.0	1.11%	44.1	0.91%
GRHL2(CP2)/HBE-GRHL2-ChIP-Seq(GSE46194)/Homer	AAACYKGTTWDACMRGTTTB	1e0	-1.275e+00	0.7423	36.0	3.06%	133.0	2.75%
Srebp1a(bHLH)/HepG2-Srebp1a-ChIP-Seq(GSE31477)/Homer	RTCACSCCAY	1e0	-1.270e+00	0.7423	19.0	1.62%	67.9	1.40%
ZNF415(Zf)/HEK293-ZNF415.GFP-ChIP-Seq(GSE58341)/Homer	GRTGMTRGAGCC	1e0	-1.267e+00	0.7423	58.0	4.93%	220.9	4.56%
ZNF519(Zf)/HEK293-ZNF519.GFP-ChIP-Seq(GSE58341)/Homer	GAGSCCGAGC	1e0	-1.259e+00	0.7423	20.0	1.70%	71.3	1.47%
Stat3+il21(Stat)/CD4-Stat3-ChIP-Seq(GSE19198)/Homer	SVYTTCCNGGAARB	1e0	-1.256e+00	0.7423	70.0	5.95%	268.5	5.55%
CLOCK(bHLH)/Liver-Clock-ChIP-Seq(GSE39860)/Homer	GHCACGTG	1e0	-1.254e+00	0.7423	42.0	3.57%	157.2	3.25%
SCL(bHLH)/HPC7-Scl-ChIP-Seq(GSE13511)/Homer	AVCAGCTG	1e0	-1.240e+00	0.7423	456.0	38.78%	1836.6	37.95%
Tbx5(T-box)/HL1-Tbx5.biotin-ChIP-Seq(GSE21529)/Homer	AGGTGTCA	1e0	-1.240e+00	0.7423	319.0	27.13%	1276.4	26.38%
PU.1(ETS)/ThioMac-PU.1-ChIP-Seq(GSE21512)/Homer	AGAGGAAGTG	1e0	-1.238e+00	0.7423	49.0	4.17%	185.5	3.83%
PAX3:FKHR-fusion(Paired,Homeobox)/Rh4-PAX3:FKHR-ChIP-Seq(GSE19063)/Homer	ACCRTGACTAATTNN	1e0	-1.224e+00	0.7423	24.0	2.04%	87.0	1.80%
HRE(HSF)/Striatum-HSF1-ChIP-Seq(GSE38000)/Homer	TTCTAGAABNTTCTA	1e0	-1.218e+00	0.7423	25.0	2.13%	91.4	1.89%
FOXK1(Forkhead)/HEK293-FOXK1-ChIP-Seq(GSE51673)/Homer	NVWTGTTTAC	1e0	-1.213e+00	0.7423	127.0	10.80%	498.6	10.30%
RORg(NR)/Liver-Rorc-ChIP-Seq(GSE101115)/Homer	WAABTAGGTCAV	1e0	-1.201e+00	0.7423	8.0	0.68%	26.9	0.56%
Tcfcp2l1(CP2)/mES-Tcfcp2l1-ChIP-Seq(GSE11431)/Homer	NRAACCRGTTYRAACCRGYT	1e0	-1.201e+00	0.7423	8.0	0.68%	26.3	0.54%
IRF4(IRF)/GM12878-IRF4-ChIP-Seq(GSE32465)/Homer	ACTGAAACCA	1e0	-1.199e+00	0.7423	46.0	3.91%	174.1	3.60%
JunD(bZIP)/K562-JunD-ChIP-Seq/Homer	ATGACGTCATCN	1e0	-1.196e+00	0.7423	5.0	0.43%	15.9	0.33%
NF1:FOXA1(CTF,Forkhead)/LNCAP-FOXA1-ChIP-Seq(GSE27824)/Homer	WNTGTTTRYTTTGGCA	1e0	-1.196e+00	0.7423	5.0	0.43%	15.6	0.32%
DMRT6(DM)/Testis-DMRT6-ChIP-Seq(GSE60440)/Homer	YDGHTACAWTGTADC	1e0	-1.189e+00	0.7423	20.0	1.70%	72.2	1.49%
Arnt:Ahr(bHLH)/MCF7-Arnt-ChIP-Seq(Lo_et_al.)/Homer	TBGCACGCAA	1e0	-1.160e+00	0.7423	42.0	3.57%	159.1	3.29%
Max(bHLH)/K562-Max-ChIP-Seq(GSE31477)/Homer	RCCACGTGGYYN	1e0	-1.152e+00	0.7436	49.0	4.17%	187.9	3.88%
Gfi1b(Zf)/HPC7-Gfi1b-ChIP-Seq(GSE22178)/Homer	MAATCACTGC	1e0	-1.147e+00	0.7436	60.0	5.10%	231.2	4.78%
MafB(bZIP)/BMM-Mafb-ChIP-Seq(GSE75722)/Homer	WNTGCTGASTCAGCANWTTY	1e0	-1.137e+00	0.7464	30.0	2.55%	112.7	2.33%
Tcf7(HMG)/GM12878-TCF7-ChIP-Seq(Encode)/Homer	CTTTGATGTGSB	1e0	-1.129e+00	0.7485	33.0	2.81%	124.8	2.58%
RUNX1(Runt)/Jurkat-RUNX1-ChIP-Seq(GSE29180)/Homer	AAACCACARM	1e0	-1.127e+00	0.7485	93.0	7.91%	364.6	7.53%
E2F7(E2F)/Hela-E2F7-ChIP-Seq(GSE32673)/Homer	VDTTTCCCGCCA	1e0	-1.114e+00	0.7519	7.0	0.60%	23.9	0.49%
ZBTB18(Zf)/HEK293-ZBTB18.GFP-ChIP-Seq(GSE58341)/Homer	AACATCTGGA	1e0	-1.112e+00	0.7519	46.0	3.91%	176.9	3.66%
MyoG(bHLH)/C2C12-MyoG-ChIP-Seq(GSE36024)/Homer	AACAGCTG	1e0	-1.101e+00	0.7545	96.0	8.16%	377.2	7.80%
CHR(?)/Hela-CellCycle-Expression/Homer	SRGTTTCAAA	1e0	-1.070e+00	0.7743	94.0	7.99%	370.3	7.65%
Bcl6(Zf)/Liver-Bcl6-ChIP-Seq(GSE31578)/Homer	NNNCTTTCCAGGAAA	1e0	-1.067e+00	0.7743	153.0	13.01%	609.1	12.59%
MITF(bHLH)/MastCells-MITF-ChIP-Seq(GSE48085)/Homer	RTCATGTGAC	1e0	-1.054e+00	0.7783	79.0	6.72%	310.4	6.42%
TFE3(bHLH)/MEF-TFE3-ChIP-Seq(GSE75757)/Homer	GTCACGTGACYV	1e0	-1.051e+00	0.7783	5.0	0.43%	16.4	0.34%
p63(p53)/Keratinocyte-p63-ChIP-Seq(GSE17611)/Homer	NNDRCATGYCYNRRCATGYH	1e0	-1.045e+00	0.7783	24.0	2.04%	90.7	1.88%
PRDM15(Zf)/ESC-Prdm15-ChIP-Seq(GSE73694)/Homer	YCCDNTCCAGGTTTT	1e0	-1.042e+00	0.7783	95.0	8.08%	375.9	7.77%
STAT6(Stat)/CD4-Stat6-ChIP-Seq(GSE22104)/Homer	ABTTCYYRRGAA	1e0	-1.041e+00	0.7783	64.0	5.44%	250.1	5.17%
ZNF264(Zf)/HEK293-ZNF264.GFP-ChIP-Seq(GSE58341)/Homer	RGGGCACTAACY	1e0	-1.034e+00	0.7783	55.0	4.68%	214.6	4.44%
DLX2(Homeobox)/BasalGanglia-Dlx2-ChIP-seq(GSE124936)/Homer	NNNTAATTAS	1e0	-1.031e+00	0.7783	202.0	17.18%	810.0	16.74%
Sox21(HMG)/ESC-SOX21-ChIP-Seq(GSE110505)/Homer	BCCWTTGTBYKV	1e0	-1.030e+00	0.7783	173.0	14.71%	692.2	14.30%
Sp2(Zf)/HEK293-Sp2.eGFP-ChIP-Seq(Encode)/Homer	YGGCCCCGCCCC	1e0	-1.028e+00	0.7783	141.0	11.99%	562.4	11.62%
PAX6(Paired,Homeobox)/Forebrain-Pax6-ChIP-Seq(GSE66961)/Homer	NGTGTTCAVTSAAGCGKAAA	1e0	-1.022e+00	0.7783	6.0	0.51%	20.8	0.43%
ERE(NR),IR3/MCF7-ERa-ChIP-Seq(Unpublished)/Homer	VAGGTCACNSTGACC	1e0	-1.002e+00	0.7803	18.0	1.53%	67.9	1.40%
Atf2(bZIP)/3T3L1-Atf2-ChIP-Seq(GSE56872)/Homer	NRRTGACGTCAT	1e0	-9.888e-01	0.7832	25.0	2.13%	95.4	1.97%
SCRT1(Zf)/HEK293-SCRT1.eGFP-ChIP-Seq(Encode)/Homer	GCAACAGGTG	1e0	-9.888e-01	0.7832	25.0	2.13%	96.0	1.98%
Gata6(Zf)/HUG1N-GATA6-ChIP-Seq(GSE51936)/Homer	YCTTATCTBN	1e0	-9.886e-01	0.7832	96.0	8.16%	381.9	7.89%
CEBP(bZIP)/ThioMac-CEBPb-ChIP-Seq(GSE21512)/Homer	ATTGCGCAAC	1e0	-9.885e-01	0.7832	75.0	6.38%	296.2	6.12%
Fosl2(bZIP)/3T3L1-Fosl2-ChIP-Seq(GSE56872)/Homer	NATGASTCABNN	1e0	-9.879e-01	0.7832	26.0	2.21%	99.4	2.05%
Klf9(Zf)/GBM-Klf9-ChIP-Seq(GSE62211)/Homer	GCCACRCCCACY	1e0	-9.872e-01	0.7832	27.0	2.30%	103.9	2.15%
Bach1(bZIP)/K562-Bach1-ChIP-Seq(GSE31477)/Homer	AWWNTGCTGAGTCAT	1e0	-9.834e-01	0.7832	3.0	0.26%	9.3	0.19%
Gata4(Zf)/Heart-Gata4-ChIP-Seq(GSE35151)/Homer	NBWGATAAGR	1e0	-9.755e-01	0.7832	105.0	8.93%	418.2	8.64%
Gata1(Zf)/K562-GATA1-ChIP-Seq(GSE18829)/Homer	SAGATAAGRV	1e0	-9.659e-01	0.7832	57.0	4.85%	224.9	4.65%
Twist2(bHLH)/Myoblast-Twist2.Ty1-ChIP-Seq(GSE127998)/Homer	MCAGCTGBYH	1e0	-9.657e-01	0.7832	172.0	14.63%	691.3	14.29%
Lhx3(Homeobox)/Neuron-Lhx3-ChIP-Seq(GSE31456)/Homer	ADBTAATTAR	1e0	-9.642e-01	0.7832	221.0	18.79%	892.0	18.43%
Tbet(T-box)/CD8-Tbet-ChIP-Seq(GSE33802)/Homer	AGGTGTGAAM	1e0	-9.580e-01	0.7832	110.0	9.35%	439.2	9.08%
OCT:OCT(POU,Homeobox)/NPC-Brn1-ChIP-Seq(GSE35496)/Homer	ATGAATATTCATGAG	1e0	-9.543e-01	0.7832	1.0	0.09%	2.5	0.05%
ZNF652/HepG2-ZNF652.Flag-ChIP-Seq(Encode)/Homer	TTAACCCTTTVNKKN	1e0	-9.385e-01	0.7832	29.0	2.47%	113.0	2.33%
Zfp57(Zf)/H1-ZFP57.HA-ChIP-Seq(GSE115387)/Homer	NANTGCSGCA	1e0	-9.381e-01	0.7832	28.0	2.38%	108.7	2.25%
KLF6(Zf)/PDAC-KLF6-ChIP-Seq(GSE64557)/Homer	MKGGGYGTGGCC	1e0	-9.327e-01	0.7832	94.0	7.99%	375.6	7.76%
ZNF7(Zf)/HepG2-ZNF7.Flag-ChIP-Seq(Encode)/Homer	CTGCCWVCTTTTRTA	1e0	-9.324e-01	0.7832	57.0	4.85%	225.4	4.66%
LXRE(NR),DR4/RAW-LXRb.biotin-ChIP-Seq(GSE21512)/Homer	RGGTTACTANAGGTCA	1e0	-9.237e-01	0.7832	5.0	0.43%	17.6	0.36%
Atoh1(bHLH)/Cerebellum-Atoh1-ChIP-Seq(GSE22111)/Homer	VNRVCAGCTGGY	1e0	-9.221e-01	0.7832	103.0	8.76%	412.0	8.51%
NFY(CCAAT)/Promoter/Homer	RGCCAATSRG	1e0	-9.164e-01	0.7832	67.0	5.70%	266.7	5.51%
Mouse_Recombination_Hotspot(Zf)/Testis-DMC1-ChIP-Seq(GSE24438)/Homer	ACTYKNATTCGTGNTACTTC	1e0	-9.102e-01	0.7832	6.0	0.51%	21.9	0.45%
STAT6(Stat)/Macrophage-Stat6-ChIP-Seq(GSE38377)/Homer	TTCCKNAGAA	1e0	-9.098e-01	0.7832	63.0	5.36%	250.1	5.17%
TRPS1(Zf)/MCF7-TRPS1-ChIP-Seq(GSE107013)/Homer	AGATAAGANN	1e0	-9.069e-01	0.7832	241.0	20.49%	976.7	20.18%
Foxh1(Forkhead)/hESC-FOXH1-ChIP-Seq(GSE29422)/Homer	NNTGTGGATTSS	1e0	-9.014e-01	0.7832	58.0	4.93%	230.2	4.76%
ETS:RUNX(ETS,Runt)/Jurkat-RUNX1-ChIP-Seq(GSE17954)/Homer	RCAGGATGTGGT	1e0	-9.012e-01	0.7832	7.0	0.60%	25.5	0.53%
Hnf1(Homeobox)/Liver-Foxa2-Chip-Seq(GSE25694)/Homer	GGTTAAWCATTAA	1e0	-8.880e-01	0.7832	25.0	2.13%	97.4	2.01%
Usf2(bHLH)/C2C12-Usf2-ChIP-Seq(GSE36030)/Homer	GTCACGTGGT	1e0	-8.833e-01	0.7832	20.0	1.70%	77.9	1.61%
Twist(bHLH)/HMLE-TWIST1-ChIP-Seq(Chang_et_al)/Homer	VCAKCTGGNNNCCAGMTGBN	1e0	-8.824e-01	0.7832	13.0	1.11%	49.9	1.03%
FoxD3(forkhead)/ZebrafishEmbryo-Foxd3.biotin-ChIP-seq(GSE106676)/Homer	TGTTTAYTTAGC	1e0	-8.799e-01	0.7832	93.0	7.91%	373.1	7.71%
Tcf21(bHLH)/ArterySmoothMuscle-Tcf21-ChIP-Seq(GSE61369)/Homer	NAACAGCTGG	1e0	-8.762e-01	0.7832	91.0	7.74%	365.3	7.55%
ERG(ETS)/VCaP-ERG-ChIP-Seq(GSE14097)/Homer	ACAGGAAGTG	1e0	-8.685e-01	0.7832	161.0	13.69%	651.7	13.47%
Eomes(T-box)/H9-Eomes-ChIP-Seq(GSE26097)/Homer	ATTAACACCT	1e0	-8.538e-01	0.7839	239.0	20.32%	971.4	20.08%
En1(Homeobox)/SUM149-EN1-ChIP-Seq(GSE120957)/Homer	NDCTAATTAS	1e0	-8.450e-01	0.7875	223.0	18.96%	906.5	18.73%
TCF4(bHLH)/SHSY5Y-TCF4-ChIP-Seq(GSE96915)/Homer	SMCATCTGKH	1e0	-8.391e-01	0.7889	144.0	12.24%	583.9	12.07%
HNF6(Homeobox)/Liver-Hnf6-ChIP-Seq(ERP000394)/Homer	NTATYGATCH	1e0	-8.313e-01	0.7918	68.0	5.78%	273.2	5.65%
Tbx20(T-box)/Heart-Tbx20-ChIP-Seq(GSE29636)/Homer	GGTGYTGACAGS	1e0	-8.288e-01	0.7918	19.0	1.62%	74.1	1.53%
c-Myc(bHLH)/mES-cMyc-ChIP-Seq(GSE11431)/Homer	VVCCACGTGG	1e0	-8.213e-01	0.7932	35.0	2.98%	139.6	2.89%
Zfp281(Zf)/ES-Zfp281-ChIP-Seq(GSE81042)/Homer	CCCCTCCCCCAC	1e0	-8.190e-01	0.7932	14.0	1.19%	54.2	1.12%
E-box(bHLH)/Promoter/Homer	SSGGTCACGTGA	1e0	-8.155e-01	0.7932	4.0	0.34%	14.0	0.29%
Six4(Homeobox)/MCF7-SIX4-ChIP-Seq(Encode)/Homer	TGWAAYCTGABACCB	1e0	-8.114e-01	0.7932	5.0	0.43%	18.5	0.38%
FOXA1:AR(Forkhead,NR)/LNCAP-AR-ChIP-Seq(GSE27824)/Homer	AGTAAACAAAAAAGAACAND	1e0	-8.095e-01	0.7932	7.0	0.60%	26.5	0.55%
Smad2(MAD)/ES-SMAD2-ChIP-Seq(GSE29422)/Homer	CTGTCTGG	1e0	-8.082e-01	0.7932	127.0	10.80%	515.3	10.65%
Maz(Zf)/HepG2-Maz-ChIP-Seq(GSE31477)/Homer	GGGGGGGG	1e0	-7.987e-01	0.7932	122.0	10.37%	495.2	10.23%
Esrrb(NR)/mES-Esrrb-ChIP-Seq(GSE11431)/Homer	KTGACCTTGA	1e0	-7.974e-01	0.7932	53.0	4.51%	213.3	4.41%
Zac1(Zf)/Neuro2A-Plagl1-ChIP-Seq(GSE75942)/Homer	HAWGRGGCCM	1e0	-7.907e-01	0.7932	278.0	23.64%	1135.1	23.46%
THRa(NR)/C17.2-THRa-ChIP-Seq(GSE38347)/Homer	GGTCANYTGAGGWCA	1e0	-7.866e-01	0.7932	36.0	3.06%	144.8	2.99%
PBX2(Homeobox)/K562-PBX2-ChIP-Seq(Encode)/Homer	RTGATTKATRGN	1e0	-7.781e-01	0.7956	101.0	8.59%	410.8	8.49%
Znf263(Zf)/K562-Znf263-ChIP-Seq(GSE31477)/Homer	CVGTSCTCCC	1e0	-7.759e-01	0.7956	191.0	16.24%	779.9	16.12%
PR(NR)/T47D-PR-ChIP-Seq(GSE31130)/Homer	VAGRACAKNCTGTBC	1e0	-7.640e-01	0.8006	213.0	18.11%	870.7	17.99%
Hoxa9(Homeobox)/ChickenMSG-Hoxa9.Flag-ChIP-Seq(GSE86088)/Homer	RGCAATNAAA	1e0	-7.619e-01	0.8006	334.0	28.40%	1367.5	28.26%
Oct11(POU,Homeobox)/NCIH1048-POU2F3-ChIP-seq(GSE115123)/Homer	GATTTGCATA	1e0	-7.600e-01	0.8006	39.0	3.32%	157.2	3.25%
Rfx5(HTH)/GM12878-Rfx5-ChIP-Seq(GSE31477)/Homer	SCCTAGCAACAG	1e0	-7.560e-01	0.8006	26.0	2.21%	104.8	2.17%
PRDM1(Zf)/Hela-PRDM1-ChIP-Seq(GSE31477)/Homer	ACTTTCACTTTC	1e0	-7.508e-01	0.8006	68.0	5.78%	276.7	5.72%
LHX9(Homeobox)/Hct116-LHX9.V5-ChIP-Seq(GSE116822)/Homer	NGCTAATTAG	1e0	-7.500e-01	0.8006	176.0	14.97%	719.2	14.86%
Zic3(Zf)/mES-Zic3-ChIP-Seq(GSE37889)/Homer	GGCCYCCTGCTGDGH	1e0	-7.410e-01	0.8006	54.0	4.59%	219.6	4.54%
CDX4(Homeobox)/ZebrafishEmbryos-Cdx4.Myc-ChIP-Seq(GSE48254)/Homer	NGYCATAAAWCH	1e0	-7.399e-01	0.8006	113.0	9.61%	461.9	9.54%
NPAS2(bHLH)/Liver-NPAS2-ChIP-Seq(GSE39860)/Homer	KCCACGTGAC	1e0	-7.383e-01	0.8006	83.0	7.06%	338.1	6.99%
PU.1:IRF8(ETS:IRF)/pDC-Irf8-ChIP-Seq(GSE66899)/Homer	GGAAGTGAAAST	1e0	-7.333e-01	0.8006	20.0	1.70%	80.5	1.66%
ETV4(ETS)/HepG2-ETV4-ChIP-Seq(ENCODE)/Homer	ACCGGAAGTG	1e0	-7.293e-01	0.8006	108.0	9.18%	441.1	9.12%
ZNF189(Zf)/HEK293-ZNF189.GFP-ChIP-Seq(GSE58341)/Homer	TGGAACAGMA	1e0	-7.238e-01	0.8006	77.0	6.55%	314.2	6.49%
TEAD(TEA)/Fibroblast-PU.1-ChIP-Seq(Unpublished)/Homer	YCWGGAATGY	1e0	-7.226e-01	0.8006	67.0	5.70%	273.9	5.66%
Cdx2(Homeobox)/mES-Cdx2-ChIP-Seq(GSE14586)/Homer	GYMATAAAAH	1e0	-7.185e-01	0.8006	103.0	8.76%	421.7	8.71%
HOXA1(Homeobox)/mES-Hoxa1-ChIP-Seq(SRP084292)/Homer	TGATKGATGR	1e0	-7.112e-01	0.8006	25.0	2.13%	101.5	2.10%
GFY(?)/Promoter/Homer	ACTACAATTCCC	1e0	-7.037e-01	0.8033	4.0	0.34%	15.6	0.32%
Foxa2(Forkhead)/Liver-Foxa2-ChIP-Seq(GSE25694)/Homer	CYTGTTTACWYW	1e0	-7.029e-01	0.8033	78.0	6.63%	319.0	6.59%
STAT1(Stat)/HelaS3-STAT1-ChIP-Seq(GSE12782)/Homer	NATTTCCNGGAAAT	1e0	-7.016e-01	0.8033	32.0	2.72%	130.6	2.70%
RARa(NR)/K562-RARa-ChIP-Seq(Encode)/Homer	TTGAMCTTTG	1e0	-6.986e-01	0.8033	264.0	22.45%	1084.1	22.40%
ERRg(NR)/Kidney-ESRRG-ChIP-Seq(GSE104905)/Homer	GTGACCTTGRVN	1e0	-6.977e-01	0.8033	67.0	5.70%	274.5	5.67%
STAT4(Stat)/CD4-Stat4-ChIP-Seq(GSE22104)/Homer	NYTTCCWGGAAR	1e0	-6.827e-01	0.8055	105.0	8.93%	431.5	8.92%
NFIL3(bZIP)/HepG2-NFIL3-ChIP-Seq(Encode)/Homer	VTTACGTAAYNNNNN	1e0	-6.791e-01	0.8055	69.0	5.87%	283.6	5.86%
n-Myc(bHLH)/mES-nMyc-ChIP-Seq(GSE11431)/Homer	VRCCACGTGG	1e0	-6.761e-01	0.8055	51.0	4.34%	209.7	4.33%
GRE(NR),IR3/A549-GR-ChIP-Seq(GSE32465)/Homer	NRGVACABNVTGTYCY	1e0	-6.705e-01	0.8055	9.0	0.77%	36.5	0.75%
Reverb(NR),DR2/RAW-Reverba.biotin-ChIP-Seq(GSE45914)/Homer	GTRGGTCASTGGGTCA	1e0	-6.705e-01	0.8055	9.0	0.77%	36.9	0.76%
Tbx21(T-box)/GM12878-TBX21-ChIP-Seq(Encode)/Homer	AGGTGTGAAA	1e0	-6.689e-01	0.8055	99.0	8.42%	407.7	8.42%
NF1-halfsite(CTF)/LNCaP-NF1-ChIP-Seq(Unpublished)/Homer	YTGCCAAG	1e0	-6.630e-01	0.8055	164.0	13.95%	675.9	13.97%
GLIS3(Zf)/Thyroid-Glis3.GFP-ChIP-Seq(GSE103297)/Homer	CTCCCTGGGAGGCCN	1e0	-6.619e-01	0.8055	138.0	11.73%	568.7	11.75%
IRF1(IRF)/PBMC-IRF1-ChIP-Seq(GSE43036)/Homer	GAAAGTGAAAGT	1e0	-6.526e-01	0.8067	14.0	1.19%	57.5	1.19%
WT1(Zf)/Kidney-WT1-ChIP-Seq(GSE90016)/Homer	MCTCCCMCRCAB	1e0	-6.525e-01	0.8067	52.0	4.42%	214.4	4.43%
ETS(ETS)/Promoter/Homer	AACCGGAAGT	1e0	-6.443e-01	0.8078	27.0	2.30%	111.3	2.30%
Gata2(Zf)/K562-GATA2-ChIP-Seq(GSE18829)/Homer	BBCTTATCTS	1e0	-6.378e-01	0.8101	63.0	5.36%	260.2	5.38%
IRF8(IRF)/BMDM-IRF8-ChIP-Seq(GSE77884)/Homer	GRAASTGAAAST	1e0	-6.337e-01	0.8107	32.0	2.72%	132.4	2.74%
VDR(NR),DR3/GM10855-VDR+vitD-ChIP-Seq(GSE22484)/Homer	ARAGGTCANWGAGTTCANNN	1e0	-6.265e-01	0.8137	17.0	1.45%	71.0	1.47%
Otx2(Homeobox)/EpiLC-Otx2-ChIP-Seq(GSE56098)/Homer	NYTAATCCYB	1e0	-6.262e-01	0.8137	82.0	6.97%	339.2	7.01%
Ets1-distal(ETS)/CD4+-PolII-ChIP-Seq(Barski_et_al.)/Homer	MACAGGAAGT	1e0	-6.092e-01	0.8222	27.0	2.30%	112.6	2.33%
Mef2a(MADS)/HL1-Mef2a.biotin-ChIP-Seq(GSE21529)/Homer	CYAAAAATAG	1e0	-6.047e-01	0.8231	46.0	3.91%	191.6	3.96%
Lhx2(Homeobox)/HFSC-Lhx2-ChIP-Seq(GSE48068)/Homer	TAATTAGN	1e0	-5.998e-01	0.8243	132.0	11.22%	547.7	11.32%
Dlx3(Homeobox)/Kerainocytes-Dlx3-ChIP-Seq(GSE89884)/Homer	NDGTAATTAC	1e0	-5.962e-01	0.8245	93.0	7.91%	386.7	7.99%
Foxo1(Forkhead)/RAW-Foxo1-ChIP-Seq(Fan_et_al.)/Homer	CTGTTTAC	1e0	-5.958e-01	0.8245	200.0	17.01%	828.5	17.12%
Foxa3(Forkhead)/Liver-Foxa3-ChIP-Seq(GSE77670)/Homer	BSNTGTTTACWYWGN	1e0	-5.918e-01	0.8245	30.0	2.55%	125.1	2.58%
Cux2(Homeobox)/Liver-Cux2-ChIP-Seq(GSE35985)/Homer	HNRAATCAAT	1e0	-5.914e-01	0.8245	56.0	4.76%	233.7	4.83%
HNF1b(Homeobox)/PDAC-HNF1B-ChIP-Seq(GSE64557)/Homer	GTTAATNATTAA	1e0	-5.863e-01	0.8245	23.0	1.96%	96.2	1.99%
Jun-AP1(bZIP)/K562-cJun-ChIP-Seq(GSE31477)/Homer	GATGASTCATCN	1e0	-5.837e-01	0.8245	17.0	1.45%	71.0	1.47%
Olig2(bHLH)/Neuron-Olig2-ChIP-Seq(GSE30882)/Homer	RCCATMTGTT	1e0	-5.733e-01	0.8267	187.0	15.90%	776.8	16.05%
DUX4(Homeobox)/Myoblasts-DUX4.V5-ChIP-Seq(GSE75791)/Homer	NWTAAYCYAATCAWN	1e0	-5.673e-01	0.8289	6.0	0.51%	25.9	0.53%
GATA:SCL(Zf,bHLH)/Ter119-SCL-ChIP-Seq(GSE18720)/Homer	CRGCTGBNGNSNNSAGATAA	1e0	-5.521e-01	0.8333	9.0	0.77%	38.6	0.80%
RORgt(NR)/EL4-RORgt.Flag-ChIP-Seq(GSE56019)/Homer	AAYTAGGTCA	1e0	-5.521e-01	0.8333	9.0	0.77%	38.4	0.79%
RORgt(NR)/EL4-RORgt.Flag-ChIP-Seq(GSE56019)/Homer	AAYTAGGTCA	1e0	-5.521e-01	0.8333	9.0	0.77%	38.4	0.79%
Mef2d(MADS)/Retina-Mef2d-ChIP-Seq(GSE61391)/Homer	GCTATTTTTAGC	1e0	-5.512e-01	0.8333	23.0	1.96%	97.8	2.02%
HIF-1b(HLH)/T47D-HIF1b-ChIP-Seq(GSE59937)/Homer	RTACGTGC	1e0	-5.477e-01	0.8333	82.0	6.97%	343.6	7.10%
Oct2(POU,Homeobox)/Bcell-Oct2-ChIP-Seq(GSE21512)/Homer	ATATGCAAAT	1e0	-5.471e-01	0.8333	33.0	2.81%	139.5	2.88%
Elk1(ETS)/Hela-Elk1-ChIP-Seq(GSE31477)/Homer	HACTTCCGGY	1e0	-5.454e-01	0.8333	44.0	3.74%	185.6	3.84%
Tcf3(HMG)/mES-Tcf3-ChIP-Seq(GSE11724)/Homer	ASWTCAAAGG	1e0	-5.445e-01	0.8333	22.0	1.87%	93.6	1.93%
Hoxa11(Homeobox)/ChickenMSG-Hoxa11.Flag-ChIP-Seq(GSE86088)/Homer	TTTTATGGCM	1e0	-5.410e-01	0.8333	306.0	26.02%	1270.9	26.26%
TEAD1(TEAD)/HepG2-TEAD1-ChIP-Seq(Encode)/Homer	CYRCATTCCA	1e0	-5.299e-01	0.8333	95.0	8.08%	398.3	8.23%
Sp5(Zf)/mES-Sp5.Flag-ChIP-Seq(GSE72989)/Homer	RGKGGGCGGAGC	1e0	-5.271e-01	0.8333	75.0	6.38%	315.5	6.52%
THRb(NR)/HepG2-THRb.Flag-ChIP-Seq(Encode)/Homer	GGTCACCTGAGGTCA	1e0	-5.228e-01	0.8334	50.0	4.25%	211.5	4.37%
IRF2(IRF)/Erythroblas-IRF2-ChIP-Seq(GSE36985)/Homer	GAAASYGAAASY	1e0	-5.142e-01	0.8380	10.0	0.85%	43.2	0.89%
Hoxd10(Homeobox)/ChickenMSG-Hoxd10.Flag-ChIP-Seq(GSE86088)/Homer	GGCMATGAAA	1e0	-5.065e-01	0.8417	131.0	11.14%	549.8	11.36%
Oct6(POU,Homeobox)/NPC-Pou3f1-ChIP-Seq(GSE35496)/Homer	WATGCAAATGAG	1e0	-5.019e-01	0.8430	45.0	3.83%	191.5	3.96%
GFY-Staf(?,Zf)/Promoter/Homer	RACTACAATTCCCAGAAKGC	1e0	-4.910e-01	0.8495	3.0	0.26%	13.3	0.28%
TEAD3(TEA)/HepG2-TEAD3-ChIP-Seq(Encode)/Homer	TRCATTCCAG	1e0	-4.827e-01	0.8539	114.0	9.69%	480.2	9.92%
MNT(bHLH)/HepG2-MNT-ChIP-Seq(Encode)/Homer	DGCACACGTG	1e0	-4.778e-01	0.8554	71.0	6.04%	301.7	6.23%
Ronin(THAP)/ES-Thap11-ChIP-Seq(GSE51522)/Homer	RACTACAACTCCCAGVAKGC	1e0	-4.749e-01	0.8554	1.0	0.09%	4.4	0.09%
T1ISRE(IRF)/ThioMac-Ifnb-Expression/Homer	ACTTTCGTTTCT	1e0	-4.749e-01	0.8554	1.0	0.09%	4.8	0.10%
KLF10(Zf)/HEK293-KLF10.GFP-ChIP-Seq(GSE58341)/Homer	GGGGGTGTGTCC	1e0	-4.739e-01	0.8554	39.0	3.32%	167.9	3.47%
Zfp809(Zf)/ES-Zfp809-ChIP-Seq(GSE70799)/Homer	GGGGCTYGKCTGGGA	1e0	-4.710e-01	0.8554	21.0	1.79%	91.2	1.88%
Rbpj1(?)/Panc1-Rbpj1-ChIP-Seq(GSE47459)/Homer	HTTTCCCASG	1e0	-4.633e-01	0.8554	149.0	12.67%	627.8	12.97%
TEAD4(TEA)/Tropoblast-Tead4-ChIP-Seq(GSE37350)/Homer	CCWGGAATGY	1e0	-4.620e-01	0.8554	77.0	6.55%	327.2	6.76%
HIF-1a(bHLH)/MCF7-HIF1a-ChIP-Seq(GSE28352)/Homer	TACGTGCV	1e0	-4.600e-01	0.8554	16.0	1.36%	70.3	1.45%
CEBP:CEBP(bZIP)/MEF-Chop-ChIP-Seq(GSE35681)/Homer	NTNATGCAAYMNNHTGMAAY	1e0	-4.527e-01	0.8557	12.0	1.02%	53.5	1.10%
RORa(NR)/Liver-Rora-ChIP-Seq(GSE101115)/Homer	AAWCTAGGTCARDNN	1e0	-4.526e-01	0.8557	9.0	0.77%	40.2	0.83%
p73(p53)/Trachea-p73-ChIP-Seq(PRJNA310161)/Homer	NRRRCAWGTCCDGRCATGYY	1e0	-4.421e-01	0.8595	2.0	0.17%	9.5	0.20%
KLF14(Zf)/HEK293-KLF14.GFP-ChIP-Seq(GSE58341)/Homer	RGKGGGCGKGGC	1e0	-4.405e-01	0.8595	150.0	12.76%	633.5	13.09%
ZNF165(Zf)/WHIM12-ZNF165-ChIP-Seq(GSE65937)/Homer	AAGGKGRCGCAGGCA	1e0	-4.395e-01	0.8595	11.0	0.94%	49.6	1.02%
Meis1(Homeobox)/MastCells-Meis1-ChIP-Seq(GSE48085)/Homer	VGCTGWCAVB	1e0	-4.388e-01	0.8595	143.0	12.16%	604.1	12.48%
Atf4(bZIP)/MEF-Atf4-ChIP-Seq(GSE35681)/Homer	MTGATGCAAT	1e0	-4.302e-01	0.8595	31.0	2.64%	135.4	2.80%
Zic(Zf)/Cerebellum-ZIC1.2-ChIP-Seq(GSE60731)/Homer	CCTGCTGAGH	1e0	-4.192e-01	0.8663	64.0	5.44%	275.9	5.70%
Elk4(ETS)/Hela-Elk4-ChIP-Seq(GSE31477)/Homer	NRYTTCCGGY	1e0	-3.971e-01	0.8830	41.0	3.49%	179.5	3.71%
LRF(Zf)/Erythroblasts-ZBTB7A-ChIP-Seq(GSE74977)/Homer	AAGACCCYYN	1e0	-3.959e-01	0.8830	151.0	12.84%	642.0	13.27%
Pit1(Homeobox)/GCrat-Pit1-ChIP-Seq(GSE58009)/Homer	ATGMATATDC	1e0	-3.899e-01	0.8841	131.0	11.14%	558.4	11.54%
THRb(NR)/Liver-NR1A2-ChIP-Seq(GSE52613)/Homer	TRAGGTCA	1e0	-3.864e-01	0.8846	370.0	31.46%	1551.0	32.05%
IRF3(IRF)/BMDM-Irf3-ChIP-Seq(GSE67343)/Homer	AGTTTCAKTTTC	1e0	-3.859e-01	0.8846	35.0	2.98%	154.6	3.19%
ELF3(ETS)/PDAC-ELF3-ChIP-Seq(GSE64557)/Homer	ANCAGGAAGT	1e0	-3.825e-01	0.8846	72.0	6.12%	311.1	6.43%
Tlx?(NR)/NPC-H3K4me1-ChIP-Seq(GSE16256)/Homer	CTGGCAGSCTGCCA	1e0	-3.775e-01	0.8846	30.0	2.55%	133.2	2.75%
ZNF675(Zf)/HEK293-ZNF675.GFP-ChIP-Seq(GSE58341)/Homer	ARGAGGMCAAAATGW	1e0	-3.692e-01	0.8894	9.0	0.77%	42.9	0.89%
PAX5(Paired,Homeobox),condensed/GM12878-PAX5-ChIP-Seq(GSE32465)/Homer	GTCACGCTCSCTGM	1e0	-3.671e-01	0.8894	5.0	0.43%	24.7	0.51%
ETV1(ETS)/GIST48-ETV1-ChIP-Seq(GSE22441)/Homer	AACCGGAAGT	1e0	-3.634e-01	0.8894	124.0	10.54%	531.8	10.99%
Pdx1(Homeobox)/Islet-Pdx1-ChIP-Seq(SRA008281)/Homer	YCATYAATCA	1e0	-3.618e-01	0.8894	113.0	9.61%	485.2	10.03%
Hoxd12(Homeobox)/ChickenMSG-Hoxd12.Flag-ChIP-Seq(GSE86088)/Homer	HDGYAATGAAAN	1e0	-3.580e-01	0.8894	224.0	19.05%	949.6	19.62%
ZNF528(Zf)/HEK293-ZNF528.GFP-ChIP-Seq(GSE58341)/Homer	AGAAATGACTTCCCT	1e0	-3.516e-01	0.8922	1.0	0.09%	5.8	0.12%
Brachyury(T-box)/Mesoendoderm-Brachyury-ChIP-exo(GSE54963)/Homer	ANTTMRCASBNNNGTGYKAAN	1e0	-3.507e-01	0.8922	23.0	1.96%	104.0	2.15%
ZNF143|STAF(Zf)/CUTLL-ZNF143-ChIP-Seq(GSE29600)/Homer	ATTTCCCAGVAKSCY	1e0	-3.507e-01	0.8922	23.0	1.96%	104.2	2.15%
ZNF467(Zf)/HEK293-ZNF467.GFP-ChIP-Seq(GSE58341)/Homer	TGGGGAAGGGCM	1e0	-3.478e-01	0.8922	79.0	6.72%	343.0	7.09%
EKLF(Zf)/Erythrocyte-Klf1-ChIP-Seq(GSE20478)/Homer	NWGGGTGTGGCY	1e0	-3.463e-01	0.8922	12.0	1.02%	56.5	1.17%
Chop(bZIP)/MEF-Chop-ChIP-Seq(GSE35681)/Homer	ATTGCATCAT	1e0	-3.426e-01	0.8922	22.0	1.87%	100.8	2.08%
FXR(NR),IR1/Liver-FXR-ChIP-Seq(Chong_et_al.)/Homer	AGGTCANTGACCTB	1e0	-3.416e-01	0.8922	31.0	2.64%	139.3	2.88%
KLF3(Zf)/MEF-Klf3-ChIP-Seq(GSE44748)/Homer	NRGCCCCRCCCHBNN	1e0	-3.416e-01	0.8922	31.0	2.64%	139.7	2.89%
HOXB13(Homeobox)/ProstateTumor-HOXB13-ChIP-Seq(GSE56288)/Homer	TTTTATKRGG	1e0	-3.327e-01	0.8922	125.0	10.63%	538.2	11.12%
ZBTB12(Zf)/HEK293-ZBTB12.GFP-ChIP-Seq(GSE58341)/Homer	NGNTCTAGAACCNGV	1e0	-3.281e-01	0.8922	32.0	2.72%	144.9	2.99%
GABPA(ETS)/Jurkat-GABPa-ChIP-Seq(GSE17954)/Homer	RACCGGAAGT	1e0	-3.255e-01	0.8922	76.0	6.46%	332.1	6.86%
GRE(NR),IR3/RAW264.7-GRE-ChIP-Seq(Unpublished)/Homer	VAGRACAKWCTGTYC	1e0	-3.211e-01	0.8922	17.0	1.45%	79.1	1.63%
Hoxd13(Homeobox)/ChickenMSG-Hoxd13.Flag-ChIP-Seq(GSE86088)/Homer	NCYAATAAAA	1e0	-3.015e-01	0.9066	208.0	17.69%	889.4	18.38%
ZKSCAN1(Zf)/HepG2-ZKSCAN1-ChIP-Seq(Encode)/Homer	GCACAYAGTAGGKCY	1e0	-2.918e-01	0.9129	2.0	0.17%	11.5	0.24%
Six2(Homeobox)/NephronProgenitor-Six2-ChIP-Seq(GSE39837)/Homer	GWAAYHTGAKMC	1e0	-2.899e-01	0.9129	97.0	8.25%	424.6	8.77%
Tbr1(T-box)/Cortex-Tbr1-ChIP-Seq(GSE71384)/Homer	AAGGTGTKAA	1e0	-2.809e-01	0.9178	138.0	11.73%	598.8	12.37%
ARE(NR)/LNCAP-AR-ChIP-Seq(GSE27824)/Homer	RGRACASNSTGTYCYB	1e0	-2.753e-01	0.9205	15.0	1.28%	72.2	1.49%
PRDM10(Zf)/HEK293-PRDM10.eGFP-ChIP-Seq(Encode)/Homer	TGGTACATTCCA	1e0	-2.744e-01	0.9205	47.0	4.00%	212.4	4.39%
Nrf2(bZIP)/Lymphoblast-Nrf2-ChIP-Seq(GSE37589)/Homer	HTGCTGAGTCAT	1e0	-2.645e-01	0.9253	1.0	0.09%	6.7	0.14%
EBF1(EBF)/Near-E2A-ChIP-Seq(GSE21512)/Homer	GTCCCCWGGGGA	1e0	-2.630e-01	0.9253	111.0	9.44%	486.0	10.04%
Nur77(NR)/K562-NR4A1-ChIP-Seq(GSE31363)/Homer	TGACCTTTNCNT	1e0	-2.625e-01	0.9253	18.0	1.53%	86.0	1.78%
SpiB(ETS)/OCILY3-SPIB-ChIP-Seq(GSE56857)/Homer	AAAGRGGAAGTG	1e0	-2.606e-01	0.9253	20.0	1.70%	95.5	1.97%
Hoxd11(Homeobox)/ChickenMSG-Hoxd11.Flag-ChIP-Seq(GSE86088)/Homer	VGCCATAAAA	1e0	-2.598e-01	0.9253	297.0	25.26%	1266.9	26.18%
Mef2b(MADS)/HEK293-Mef2b.V5-ChIP-Seq(GSE67450)/Homer	GCTATTTTTGGM	1e0	-2.545e-01	0.9253	103.0	8.76%	453.7	9.38%
Hand2(bHLH)/Mesoderm-Hand2-ChIP-Seq(GSE61475)/Homer	TGACANARRCCAGRC	1e0	-2.520e-01	0.9253	45.0	3.83%	205.8	4.25%
ISRE(IRF)/ThioMac-LPS-Expression(GSE23622)/Homer	AGTTTCASTTTC	1e0	-2.471e-01	0.9253	4.0	0.34%	22.5	0.47%
PAX5(Paired,Homeobox)/GM12878-PAX5-ChIP-Seq(GSE32465)/Homer	GCAGCCAAGCRTGACH	1e0	-2.402e-01	0.9277	22.0	1.87%	105.7	2.18%
Hoxa13(Homeobox)/ChickenMSG-Hoxa13.Flag-ChIP-Seq(GSE86088)/Homer	CYHATAAAAN	1e0	-2.360e-01	0.9292	322.0	27.38%	1374.0	28.40%
Lhx1(Homeobox)/EmbryoCarcinoma-Lhx1-ChIP-Seq(GSE70957)/Homer	NNYTAATTAR	1e0	-2.341e-01	0.9292	144.0	12.24%	629.8	13.01%
PGR(NR)/EndoStromal-PGR-ChIP-Seq(GSE69539)/Homer	AAGAACATWHTGTTC	1e0	-2.238e-01	0.9356	18.0	1.53%	88.1	1.82%
EAR2(NR)/K562-NR2F6-ChIP-Seq(Encode)/Homer	NRBCARRGGTCA	1e0	-2.212e-01	0.9356	100.0	8.50%	444.0	9.18%
FOXK2(Forkhead)/U2OS-FOXK2-ChIP-Seq(E-MTAB-2204)/Homer	SCHTGTTTACAT	1e0	-2.196e-01	0.9356	58.0	4.93%	264.5	5.47%
NRF(NRF)/Promoter/Homer	STGCGCATGCGC	1e0	-2.115e-01	0.9397	5.0	0.43%	28.5	0.59%
NFkB-p65(RHD)/GM12787-p65-ChIP-Seq(GSE19485)/Homer	WGGGGATTTCCC	1e0	-2.033e-01	0.9449	45.0	3.83%	209.5	4.33%
DLX5(Homeobox)/BasalGanglia-Dlx5-ChIP-seq(GSE124936)/Homer	SSTAATTA	1e0	-1.983e-01	0.9471	97.0	8.25%	434.2	8.97%
TATA-Box(TBP)/Promoter/Homer	CCTTTTAWAGSC	1e0	-1.889e-01	0.9535	138.0	11.73%	610.4	12.61%
ZNF669(Zf)/HEK293-ZNF669.GFP-ChIP-Seq(GSE58341)/Homer	GARTGGTCATCGCCC	1e0	-1.836e-01	0.9561	5.0	0.43%	29.0	0.60%
Pax7(Paired,Homeobox),longest/Myoblast-Pax7-ChIP-Seq(GSE25064)/Homer	NTAATTDGCYAATTANNWWD	1e0	-1.815e-01	0.9561	4.0	0.34%	24.8	0.51%
EBF2(EBF)/BrownAdipose-EBF2-ChIP-Seq(GSE97114)/Homer	NABTCCCWDGGGAVH	1e0	-1.744e-01	0.9600	83.0	7.06%	378.0	7.81%
AR-halfsite(NR)/LNCaP-AR-ChIP-Seq(GSE27824)/Homer	CCAGGAACAG	1e0	-1.711e-01	0.9606	341.0	29.00%	1466.8	30.31%
Brn2(POU,Homeobox)/NPC-Brn2-ChIP-Seq(GSE35496)/Homer	ATGAATATTC	1e0	-1.698e-01	0.9606	10.0	0.85%	54.2	1.12%
HRE(HSF)/HepG2-HSF1-ChIP-Seq(GSE31477)/Homer	BSTTCTRGAABVTTCYAGAA	1e0	-1.655e-01	0.9610	11.0	0.94%	59.8	1.24%
Rfx1(HTH)/NPC-H3K4me1-ChIP-Seq(GSE16256)/Homer	KGTTGCCATGGCAA	1e0	-1.622e-01	0.9617	15.0	1.28%	78.5	1.62%
Pax8(Paired,Homeobox)/Thyroid-Pax8-ChIP-Seq(GSE26938)/Homer	GTCATGCHTGRCTGS	1e0	-1.607e-01	0.9617	18.0	1.53%	92.8	1.92%
ZSCAN22(Zf)/HEK293-ZSCAN22.GFP-ChIP-Seq(GSE58341)/Homer	SMCAGTCWGAKGGAGGAGGC	1e0	-1.603e-01	0.9617	6.0	0.51%	35.3	0.73%
STAT5(Stat)/mCD4+-Stat5-ChIP-Seq(GSE12346)/Homer	RTTTCTNAGAAA	1e0	-1.593e-01	0.9617	35.0	2.98%	169.6	3.50%
EWS:ERG-fusion(ETS)/CADO_ES1-EWS:ERG-ChIP-Seq(SRA014231)/Homer	ATTTCCTGTN	1e0	-1.593e-01	0.9617	65.0	5.53%	301.5	6.23%
KLF1(Zf)/HUDEP2-KLF1-CutnRun(GSE136251)/Homer	VDGGGYGGGGCY	1e0	-1.586e-01	0.9617	62.0	5.27%	288.4	5.96%
NFE2L2(bZIP)/HepG2-NFE2L2-ChIP-Seq(Encode)/Homer	AWWWTGCTGAGTCAT	1e0	-1.579e-01	0.9617	2.0	0.17%	15.0	0.31%
NRF1(NRF)/MCF7-NRF1-ChIP-Seq(Unpublished)/Homer	CTGCGCATGCGC	1e0	-1.552e-01	0.9617	4.0	0.34%	25.6	0.53%
EWS:FLI1-fusion(ETS)/SK_N_MC-EWS:FLI1-ChIP-Seq(SRA014231)/Homer	VACAGGAAAT	1e0	-1.548e-01	0.9617	43.0	3.66%	205.3	4.24%
SF1(NR)/H295R-Nr5a1-ChIP-Seq(GSE44220)/Homer	CAAGGHCANV	1e0	-1.547e-01	0.9617	26.0	2.21%	130.0	2.69%
ZNF382(Zf)/HEK293-ZNF382.GFP-ChIP-Seq(GSE58341)/Homer	GNCTGTASTRNTGBCTCHTT	1e0	-1.541e-01	0.9617	1.0	0.09%	8.7	0.18%
ZNF41(Zf)/HEK293-ZNF41.GFP-ChIP-Seq(GSE58341)/Homer	CCTCATGGTGYCYTWYTCCCTTGTG	1e0	-1.541e-01	0.9617	1.0	0.09%	8.4	0.17%
Nanog(Homeobox)/mES-Nanog-ChIP-Seq(GSE11724)/Homer	RGCCATTAAC	1e0	-1.484e-01	0.9617	454.0	38.61%	1941.8	40.13%
Mef2c(MADS)/GM12878-Mef2c-ChIP-Seq(GSE32465)/Homer	DCYAAAAATAGM	1e0	-1.410e-01	0.9617	51.0	4.34%	242.9	5.02%
TEAD2(TEA)/Py2T-Tead2-ChIP-Seq(GSE55709)/Homer	CCWGGAATGY	1e0	-1.331e-01	0.9617	44.0	3.74%	213.0	4.40%
HLF(bZIP)/HSC-HLF.Flag-ChIP-Seq(GSE69817)/Homer	RTTATGYAAB	1e0	-1.297e-01	0.9617	84.0	7.14%	388.1	8.02%
NF-E2(bZIP)/K562-NFE2-ChIP-Seq(GSE31477)/Homer	GATGACTCAGCA	1e0	-1.187e-01	0.9648	1.0	0.09%	9.4	0.20%
Brn1(POU,Homeobox)/NPC-Brn1-ChIP-Seq(GSE35496)/Homer	TATGCWAATBAV	1e0	-1.181e-01	0.9648	32.0	2.72%	160.1	3.31%
NF1(CTF)/LNCAP-NF1-ChIP-Seq(Unpublished)/Homer	CYTGGCABNSTGCCAR	1e0	-1.163e-01	0.9648	28.0	2.38%	142.9	2.95%
ELF1(ETS)/Jurkat-ELF1-ChIP-Seq(SRA014231)/Homer	AVCCGGAAGT	1e0	-1.114e-01	0.9648	40.0	3.40%	197.1	4.07%
OCT:OCT(POU,Homeobox)/NPC-OCT6-ChIP-Seq(GSE43916)/Homer	YATGCATATRCATRT	1e0	-1.097e-01	0.9648	8.0	0.68%	48.3	1.00%
EBF(EBF)/proBcell-EBF-ChIP-Seq(GSE21978)/Homer	DGTCCCYRGGGA	1e0	-1.090e-01	0.9648	16.0	1.36%	87.7	1.81%
NFkB-p50,p52(RHD)/Monocyte-p50-ChIP-Chip(Schreiber_et_al.)/Homer	GGGGGAATCCCC	1e0	-1.027e-01	0.9660	5.0	0.43%	33.8	0.70%
Gli2(Zf)/GM2-Gli2-ChIP-Chip(GSE112702)/Homer	YSTGGGTGGTCT	1e0	-9.919e-02	0.9671	16.0	1.36%	88.5	1.83%
ZFX(Zf)/mES-Zfx-ChIP-Seq(GSE11431)/Homer	AGGCCTRG	1e0	-9.813e-02	0.9671	119.0	10.12%	546.8	11.30%
IRF:BATF(IRF:bZIP)/pDC-Irf8-ChIP-Seq(GSE66899)/Homer	CTTTCANTATGACTV	1e0	-9.688e-02	0.9671	11.0	0.94%	64.3	1.33%
ETS:E-box(ETS,bHLH)/HPC7-Scl-ChIP-Seq(GSE22178)/Homer	AGGAARCAGCTG	1e0	-9.280e-02	0.9671	6.0	0.51%	39.9	0.82%
LEF1(HMG)/H1-LEF1-ChIP-Seq(GSE64758)/Homer	CCTTTGATST	1e0	-7.605e-02	0.9802	58.0	4.93%	284.4	5.88%
ZNF711(Zf)/SHSY5Y-ZNF711-ChIP-Seq(GSE20673)/Homer	AGGCCTAG	1e0	-7.152e-02	0.9823	155.0	13.18%	709.3	14.66%
Pax7(Paired,Homeobox)/Myoblast-Pax7-ChIP-Seq(GSE25064)/Homer	TAATCAATTA	1e0	-6.182e-02	0.9895	14.0	1.19%	83.1	1.72%
Sp1(Zf)/Promoter/Homer	GGCCCCGCCCCC	1e0	-6.164e-02	0.9895	11.0	0.94%	68.7	1.42%
COUP-TFII(NR)/Artia-Nr2f2-ChIP-Seq(GSE46497)/Homer	AGRGGTCA	1e0	-4.911e-02	0.9974	125.0	10.63%	588.1	12.15%
Unknown(Homeobox)/Limb-p300-ChIP-Seq/Homer	SSCMATWAAA	1e0	-3.965e-02	1.0000	72.0	6.12%	358.9	7.42%
GATA(Zf),IR4/iTreg-Gata3-ChIP-Seq(GSE20898)/Homer	NAGATWNBNATCTNN	1e0	-3.503e-02	1.0000	5.0	0.43%	40.7	0.84%
YY1(Zf)/Promoter/Homer	CAAGATGGCGGC	1e0	-3.367e-02	1.0000	1.0	0.09%	14.7	0.30%
GLI3(Zf)/Limb-GLI3-ChIP-Chip(GSE11077)/Homer	CGTGGGTGGTCC	1e0	-3.361e-02	1.0000	6.0	0.51%	46.1	0.95%
X-box(HTH)/NPC-H3K4me1-ChIP-Seq(GSE16256)/Homer	GGTTGCCATGGCAA	1e0	-3.361e-02	1.0000	6.0	0.51%	46.2	0.95%
TCFL2(HMG)/K562-TCF7L2-ChIP-Seq(GSE29196)/Homer	ACWTCAAAGG	1e0	-3.042e-02	1.0000	2.0	0.17%	22.5	0.47%
GATA3(Zf),DR8/iTreg-Gata3-ChIP-Seq(GSE20898)/Homer	AGATSTNDNNDSAGATAASN	1e0	-2.998e-02	1.0000	4.0	0.34%	35.4	0.73%
Isl1(Homeobox)/Neuron-Isl1-ChIP-Seq(GSE31456)/Homer	CTAATKGV	1e0	-2.962e-02	1.0000	208.0	17.69%	959.0	19.82%
SPDEF(ETS)/VCaP-SPDEF-ChIP-Seq(SRA014231)/Homer	ASWTCCTGBT	1e0	-2.552e-02	1.0000	87.0	7.40%	433.5	8.96%
MYNN(Zf)/HEK293-MYNN.eGFP-ChIP-Seq(Encode)/Homer	TTCAAAWTAAAAGTC	1e0	-2.405e-02	1.0000	21.0	1.79%	127.9	2.64%
Oct4:Sox17(POU,Homeobox,HMG)/F9-Sox17-ChIP-Seq(GSE44553)/Homer	CCATTGTATGCAAAT	1e0	-2.065e-02	1.0000	11.0	0.94%	77.5	1.60%
COUP-TFII(NR)/K562-NR2F1-ChIP-Seq(Encode)/Homer	GKBCARAGGTCA	1e0	-2.000e-02	1.0000	101.0	8.59%	500.7	10.35%
Oct4(POU,Homeobox)/mES-Oct4-ChIP-Seq(GSE11431)/Homer	ATTTGCATAW	1e0	-1.995e-02	1.0000	47.0	4.00%	254.3	5.26%
AP-2alpha(AP2)/Hela-AP2alpha-ChIP-Seq(GSE31477)/Homer	ATGCCCTGAGGC	1e0	-1.647e-02	1.0000	63.0	5.36%	331.6	6.85%
HOXA2(Homeobox)/mES-Hoxa2-ChIP-Seq(Donaldson_et_al.)/Homer	GYCATCMATCAT	1e0	-8.698e-03	1.0000	4.0	0.34%	42.8	0.88%
AP-2gamma(AP2)/MCF7-TFAP2C-ChIP-Seq(GSE21234)/Homer	SCCTSAGGSCAW	1e0	-3.901e-03	1.0000	81.0	6.89%	435.7	9.00%
EBNA1(EBV-virus)/Raji-EBNA1-ChIP-Seq(GSE30709)/Homer	GGYAGCAYDTGCTDCCCNNN	1e0	0.000e+00	1.0000	0.0	0.00%	7.0	0.14%
GFX(?)/Promoter/Homer	ATTCTCGCGAGA	1e0	0.000e+00	1.0000	0.0	0.00%	3.2	0.07%
Pax7(Paired,Homeobox),long/Myoblast-Pax7-ChIP-Seq(GSE25064)/Homer	TAATCHGATTAC	1e0	0.000e+00	1.0000	0.0	0.00%	12.5	0.26%
ZBTB33(Zf)/GM12878-ZBTB33-ChIP-Seq(GSE32465)/Homer	GGVTCTCGCGAGAAC	1e0	0.000e+00	1.0000	0.0	0.00%	9.6	0.20%
