# Supplementary material for: Global hypo-methylation in a proportion of glioblastoma enriched for an astrocytic signature is associated with increased invasion and altered immune landscape
Source: eLife. 2022 Nov 22;11:e77335. doi: 10.7554/eLife.77335 (PMC9681209; doi:10.7554/eLife.77335)
Supplement: Figure 2—source data 1. [file elife-77335-fig2-data1.zip › Figure_2_source_data_1/Figure_2C/foreground_hyper_dmrs_hypo_patients.txt]

chr7	27191352	27212581		0/1
chr20	13199787	13203343		0/1
chr2	63280625	63287686		0/1
chr10	118030848	118034357		0/1
chr7	156794879	156799873		0/1
chr12	115130855	115136308		0/1
chr21	38076709	38083586		0/1
chr4	4855348	4864902		0/1
chr7	27159883	27171528		0/1
chr7	70595462	70598282		0/1
chr8	24769018	24773268		0/1
chr6	137808376	137818836		0/1
chr3	147104488	147116807		0/1
chr2	200328475	200336680		0/1
chr5	127872037	127875163		0/1
chr2	157182707	157187341		0/1
chr18	5628160	5631607		0/1
chr21	38063872	38071807		0/1
chr11	114269290	114272736		0/1
chr4	111539291	111545628		0/1
chr5	134362967	134368682		0/1
chr17	7755877	7760147		0/1
chr16	54965811	54974287		0/1
chr7	49812430	49815938		0/1
chr7	50860173	50862266		0/1
chr11	31817881	31823282		0/1
chr2	177012117	177017797		0/1
chr11	30037031	30039113		0/1
chr9	1048520	1052239		0/1
chr1	119526060	119532925		0/1
chr11	31824327	31830524		0/1
chr5	92926504	92932481		0/1
chr4	174436918	174440681		0/1
chr4	111549880	111555503		0/1
chr17	46666926	46679516		0/1
chr16	6068831	6071073		0/1
chr4	20253514	20257590		0/1
chr20	13974647	13977717		0/1
chr1	91182215	91185922		0/1
chr7	35292896	35299217		0/1
chr3	147138293	147142415		0/1
chr2	176993017	176997707		0/1
chr12	95941571	95943131		0/1
chr13	100640914	100644657		0/1
chr16	10274064	10277505		0/1
chr2	119605761	119612787		0/1
chr2	176980673	176989586		0/1
chr14	95233665	95240892		0/1
chr2	177023183	177030228		0/1
chr6	85471973	85474803		0/1
chr12	114840854	114847641		0/1
chr3	96532024	96533824		0/1
chr9	969473	973198		0/1
chr12	107711489	107715146		0/1
chr5	63255045	63259058		0/1
chr6	28956226	28956804		0/1
chr16	86546374	86550450		0/1
chr1	221049931	221055964		0/1
chr15	89948930	89953295		0/1
chr2	136874298	136877278		0/1
chr12	72665282	72668470		0/1
chr2	115918326	115921258		0/1
chr1	217306590	217313044		0/1
chr1	214156497	214161306		0/1
chr10	28030398	28036151		0/1
chr8	65280876	65286632		0/1
chr4	91047852	91049728		0/1
chr22	19709548	19712623		0/1
chr6	27277996	27280722		0/1
chr6	108495385	108497995		0/1
chr10	118890977	118901190		0/1
chr8	120219151	120221797		0/1
chr6	117196995	117199067		0/1
chr8	23562918	23565174		0/1
chr5	16178784	16181533		0/1
chr2	175189545	175194079		0/1
chr14	38063480	38065582		0/1
chr19	2289682	2291872		0/1
chr13	50700606	50704370		0/1
chr18	28680327	28683794		0/1
chr2	162270453	162275925		0/1
chr18	18821328	18823509		0/1
chr1	63782395	63790612		0/1
chr12	63543292	63546291		0/1
chr5	160971794	160976417		0/1
chr15	58356761	58359607		0/1
chr5	32709071	32714010		0/1
chr4	85416865	85421050		0/1
chr5	119798890	119802022		0/1
chr12	54345679	54350663		0/1
chr5	72593048	72599786		0/1
chr11	31843388	31849262		0/1
chr2	176962928	176965729		0/1
chr14	42073791	42079246		0/1
chr1	237204939	237207256		0/1
chr2	162279324	162281498		0/1
chr11	101785194	101787410		0/1
chr13	50706583	50708420		0/1
chr8	72468021	72471153		0/1
chr5	170288255	170290472		0/1
chr5	136833216	136834863		0/1
chr8	70980488	70984917		0/1
chr17	70112050	70114623		0/1
chr2	66671478	66673985		0/1
chr2	71503246	71505083		0/1
chr2	176970064	176974934		0/1
chr7	97359829	97363080		0/1
chr11	101453106	101455563		0/1
chr2	192108129	192112327		0/1
chr3	160166748	160168922		0/1
chr12	85671892	85674694		0/1
chr17	12567873	12570834		0/1
chr12	54408091	54414427		0/1
chr5	50677808	50679965		0/1
chr5	92905692	92910534		0/1
chr10	30024328	30026143		0/1
chr5	170734312	170738059		0/1
chr8	72753888	72758701		0/1
chr15	74423449	74428183		0/1
chr9	112402449	112403301		0/1
chr6	78172192	78174286		0/1
chr4	174427146	174432425		0/1
chr10	119291766	119297716		0/1
chr12	54320564	54322396		0/1
chr1	119548527	119551851		0/1
chr3	2139690	2142141		0/1
chr15	60293554	60298043		0/1
chr15	53075421	53081526		0/1
chr4	81122314	81124767		0/1
chr10	26503187	26507383		0/1
chr6	10881086	10884891		0/1
chr2	172950856	172953925		0/1
chr2	175200844	175209255		0/1
chr12	115120789	115125098		0/1
chr4	48270121	48272544		0/1
chr1	239549600	239552128		0/1
chr8	25041320	25042698		0/1
chr14	57274900	57280571		0/1
chr10	21796152	21799395		0/1
chr4	151502935	151505192		0/1
chr9	126771184	126778017		0/1
chr19	31842272	31847167		0/1
chr8	53851156	53854495		0/1
chr14	38678420	38681111		0/1
chr10	94447008	94452554		0/1
chr14	61107344	61111558		0/1
chr12	114877063	114879847		0/1
chr3	147127579	147132559		0/1
chr11	13029722	13032613		0/1
chr5	80255244	80257322		0/1
chr2	162282922	162285454		0/1
chr15	83951663	83955157		0/1
chr5	75377860	75381070		0/1
chr10	54073047	54075528		0/1
chr14	37666489	37667929		0/1
chr1	50880150	50884544		0/1
chr5	45694523	45696784		0/1
chr16	86527164	86530790		0/1
chr16	88716846	88718818		0/1
chr3	113160071	113161177		0/1
chr1	2978330	2980937		0/1
chr5	87989154	87991388		0/1
chr2	172955512	172959114		0/1
chr2	229045020	229047701		0/1
chr18	19745316	19749540		0/1
chr17	46682308	46686906		0/1
chr15	53086001	53088156		0/1
chr8	85094437	85097429		0/1
chr4	81951073	81953202		0/1
chr18	11146255	11151764		0/1
chr17	13504008	13507160		0/1
chr2	88750864	88752836		0/1
chr3	68980320	68982098		0/1
chr3	147121892	147125287		0/1
chr18	72915526	72917943		0/1
chr7	87256534	87258764		0/1
chr2	114035619	114037465		0/1
chr21	19615704	19618200		0/1
chr9	1045050	1047414		0/1
chr3	62361923	62365402		0/1
chr12	22093960	22095330		0/1
chr3	157819282	157822072		0/1
chr20	26188639	26190354		0/1
chr18	28620915	28623874		0/1
chr10	30346789	30349729		0/1
chr6	27647713	27649120		0/1
chr10	77155143	77159988		0/1
chr2	223164747	223170370		0/1
chr6	26330553	26332501		0/1
chr8	61833707	61835848		0/1
chr5	35616863	35618383		0/1
chr8	102503892	102507443		0/1
chr11	24518149	24518776		0/1
chr19	38885050	38886789		0/1
chr10	102994605	102998762		0/1
chr4	52916851	52918489		0/1
chr9	38619668	38622559		0/1
chr1	1980895	1983774		0/1
chr8	38830814	38832728		0/1
chr16	49314257	49317767		0/1
chr7	27231819	27233718		0/1
chr14	52779847	52781800		0/1
chr2	200320455	200322252		0/1
chr19	10463037	10465257		0/1
chr19	45259535	45262982		0/1
chr2	197456534	197458695		0/1
chr6	62995523	62997123		0/1
chr6	48035236	48037415		0/1
chr2	172943770	172949768		0/1
chr7	51383119	51385729		0/1
chr4	107955762	107958805		0/1
chr1	221064388	221070193		0/1
chr1	47909234	47912079		0/1
chr10	22621481	22625015		0/1
chr3	12044724	12046618		0/1
chr1	65467980	65468921		0/1
chr3	157812018	157817678		0/1
chr8	23571706	23572595		0/1
chr6	27635558	27638391		0/1
chr3	32859099	32863733		0/1
chr11	43601442	43605269		0/1
chr10	8096633	8102583		0/1
chr8	104309542	104311985		0/1
chr19	15342548	15344364		0/1
chr8	101348359	101349699		0/1
chr12	114881453	114883396		0/1
chr15	95869918	95871312		0/1
chr18	55106285	55109254		0/1
chr10	121577971	121579007		0/1
chr10	94819559	94823302		0/1
chr4	77506682	77508108		0/1
chr2	176976128	176979345		0/1
chr4	174456504	174460124		0/1
chr7	98245396	98247758		0/1
chr5	76923737	76926079		0/1
chr9	79073555	79074807		0/1
chr8	636371	638330		0/1
chr20	25565460	25566563		0/1
chr10	22632995	22635143		0/1
chr6	110298444	110301479		0/1
chr6	85482612	85484863		0/1
chr18	63416090	63418972		0/1
chr13	112725605	112727521		0/1
chr5	155107529	155109505		0/1
chr3	128208970	128213484		0/1
chr20	47896448	47897451		0/1
chr6	84417445	84419827		0/1
chr5	92937739	92940568		0/1
chr4	128552998	128554327		0/1
chr14	38052740	38055252		0/1
chr14	61118751	61123973		0/1
chr15	74494241	74496648		0/1
chr6	4774309	4776669		0/1
chr5	50673033	50675639		0/1
chr4	111535334	111537907		0/1
chr5	54518136	54519686		0/1
chr1	233749230	233750794		0/1
chr17	36717733	36722773		0/1
chr4	54959708	54960972		0/1
chr6	10886130	10888129		0/1
chr6	130685485	130687884		0/1
chr5	3598967	3603227		0/1
chr18	5542743	5545201		0/1
chr4	9782817	9783623		0/1
chr6	55443833	55444821		0/1
chr1	225116594	225117817		0/1
chr4	82135607	82136940		0/1
chr15	96904176	96907756		0/1
chr20	21371547	21373700		0/1
chr17	42732495	42734659		0/1
chr11	16631866	16633647		0/1
chr19	3462653	3465714		0/1
chr2	237071182	237075188		0/1
chr12	43945680	43946880		0/1
chr1	85513191	85515536		0/1
chr2	200325426	200327336		0/1
chr7	50342251	50345049		0/1
chr3	59034566	59036158		0/1
chr7	25897344	25901273		0/1
chr14	61787418	61790096		0/1
chr7	50849168	50851503		0/1
chr3	154145810	154146871		0/1
chr2	157176106	157180144		0/1
chr8	57357785	57359970		0/1
chr6	5999721	6004337		0/1
chr4	81256552	81257828		0/1
chr10	52749941	52751341		0/1
chr12	113916473	113917994		0/1
chr5	149545346	149547566		0/1
chr8	686186	690059		0/1
chr11	7271955	7274234		0/1
chr21	47062264	47064462		0/1
chr6	28945189	28945507		0/1
chr6	50690647	50692762		0/1
chr19	41018444	41019285		0/1
chr18	57363081	57365520		0/1
chr5	134823888	134828036		0/1
chr17	59529486	59535253		0/1
chr17	42392436	42394887		0/1
chr12	54360131	54363943		0/1
chr3	147077127	147077774		0/1
chr2	161263709	161265754		0/1
chr7	116962452	116964841		0/1
chr2	171568412	171571151		0/1
chr16	3237873	3241434		0/1
chr15	101458127	101460502		0/1
chr18	14747080	14748439		0/1
chr18	19750865	19753432		0/1
chr16	7352528	7354685		0/1
chr2	45159145	45161333		0/1
chr7	155258253	155260630		0/1
chr5	74532268	74533279		0/1
chr5	134879326	134882702		0/1
chr5	101631505	101633158		0/1
chr6	106440215	106443181		0/1
chr5	102898223	102899000		0/1
chr12	106532701	106535424		0/1
chr1	63791922	63793987		0/1
chr17	72352688	72353953		0/1
chr7	18125731	18127468		0/1
chr2	128458240	128458845		0/1
chr17	8925752	8928028		0/1
chr2	114033360	114034595		0/1
chr20	21496507	21498921		0/1
chr2	223161771	223163610		0/1
chr5	77145356	77147651		0/1
chr6	105400734	105401339		0/1
chr12	130526793	130527106		0/1
chr15	37172274	37175117		0/1
chr12	130386672	130389541		0/1
chr3	128203414	128205496		0/1
chr4	54969609	54971253		0/1
chr6	105387483	105389370		0/1
chr10	102982492	102988389		0/1
chr3	158390329	158391822		0/1
chr13	29393560	29394960		0/1
chr10	21787079	21790002		0/1
chr4	85402397	85404099		0/1
chr1	197887295	197890812		0/1
chr12	133484026	133485856		0/1
chr16	86535919	86539121		0/1
chr17	27037982	27039806		0/1
chr12	114836014	114839476		0/1
chr14	36973204	36975402		0/1
chr17	46695192	46699155		0/1
chr13	28673714	28675510		0/1
chr1	16553267	16554984		0/1
chr2	124782117	124783698		0/1
chr4	188915971	188917856		0/1
chr12	124245945	124248926		0/1
chr4	81109888	81111985		0/1
chr14	38724255	38726189		0/1
chr18	59991586	59993903		0/1
chr5	145722132	145722909		0/1
chr19	2041905	2042592		0/1
chr2	177041515	177043501		0/1
chr18	29263741	29265925		0/1
chr10	94825257	94829039		0/1
chr1	121260116	121261602		0/1
chr5	122429178	122431419		0/1
chr2	182545485	182550065		0/1
chr11	126029690	126031193		0/1
chr12	54354162	54355476		0/1
chr18	711840	713205		0/1
chr8	26721736	26723584		0/1
chr7	129424539	129425932		0/1
chr4	174451443	174453287		0/1
chr1	119534088	119536288		0/1
chr6	28510281	28510740		0/1
chr2	119592325	119593949		0/1
chr13	26042382	26043472		0/1
chr13	79181338	79182969		0/1
chr8	25897534	25900020		0/1
chr18	5195201	5197632		0/1
chr4	151500192	151501806		0/1
chr1	10709185	10712421		0/1
chr18	67067261	67070170		0/1
chr5	76934327	76937980		0/1
chr17	55938642	55939590		0/1
chr2	127412692	127415590		0/1
chr7	129417053	129419676		0/1
chr18	19756582	19758221		0/1
chr11	17372362	17374669		0/1
chr6	100916916	100917871		0/1
chr5	5139069	5141978		0/1
chr16	3233068	3234346		0/1
chr12	126675667	126676790		0/1
chr10	110671609	110672231		0/1
chr7	145812625	145814306		0/1
chr6	28174875	28176230		0/1
chr5	72739616	72740748		0/1
chr8	72987055	72988331		0/1
chr1	170628856	170631331		0/1
chr20	821321	823182		0/1
chr11	73356316	73358657		0/1
chr7	42267200	42268072		0/1
chr7	21208923	21209781		0/1
chr8	23566799	23567941		0/1
chr4	74702075	74702872		0/1
chr14	37135101	37136391		0/1
chr13	114122492	114123258		0/1
chr3	147136463	147137180		0/1
chr6	28778121	28778582		0/1
chr1	166889789	166890644		0/1
chr4	113441608	113442804		0/1
chr5	140787013	140788613		0/1
chr1	40942625	40943913		0/1
chr12	129337768	129338939		0/1
chr12	114885161	114887095		0/1
chr6	12749352	12750392		0/1
chr11	334251	334833		0/1
chr17	36665826	36667782		0/1
chr6	108484512	108486123		0/1
chr15	53089529	53090807		0/1
chr2	45231226	45236019		0/1
chr11	124790365	124791601		0/1
chr12	54440124	54442288		0/1
chr15	94774288	94775567		0/1
chr8	22546694	22549103		0/1
chr19	13207239	13210356		0/1
chr21	34405553	34406589		0/1
chr2	172964589	172966642		0/1
chr15	93652578	93653763		0/1
chr9	112809995	112810954		0/1
chr17	16255739	16258107		0/1
chr3	13323567	13325360		0/1
chr2	218842152	218844202		0/1
chr6	41515050	41517062		0/1
chr12	66134770	66136179		0/1
chr11	115529573	115531299		0/1
chr18	70534110	70536807		0/1
chr12	54453394	54454445		0/1
chr6	108436275	108439511		0/1
chr10	5487785	5488628		0/1
chr15	45721589	45724580		0/1
chr2	71113568	71116765		0/1
chr7	130417715	130419932		0/1
chr20	33865349	33866726		0/1
chr5	50694104	50696059		0/1
chr2	71130883	71134936		0/1
chr7	27245747	27249651		0/1
chr4	80885348	80886312		0/1
chr3	147086945	147089362		0/1
chr10	118926475	118928758		0/1
chr3	169377725	169379554		0/1
chr1	34175120	34175736		0/1
chr2	198649933	198652349		0/1
chr7	98099806	98100419		0/1
chr5	177539698	177541754		0/1
chr12	54398518	54400494		0/1
chr11	6947085	6948265		0/1
chr5	140254141	140255779		0/1
chr8	55379034	55380663		0/1
chr1	154731938	154733494		0/1
chr12	54337929	54339653		0/1
chr2	137521943	137523892		0/1
chr18	44773988	44778519		0/1
chr17	63553581	63555717		0/1
chr12	66581866	66583431		0/1
chr19	51520093	51520658		0/1
chr5	34756596	34757397		0/1
chr5	72676798	72678459		0/1
chr4	113444361	113445388		0/1
chr17	36734475	36735584		0/1
chr12	115888757	115890828		0/1
chr6	117583893	117586575		0/1
chr10	17495134	17496989		0/1
chr3	138661840	138664350		0/1
chr11	31839314	31841980		0/1
chr6	26757644	26758622		0/1
chr14	54412780	54414764		0/1
chr10	50886878	50887934		0/1
chr7	71216932	71217765		0/1
chr6	27235820	27236866		0/1
chr1	47904171	47907054		0/1
chr1	15541182	15541956		0/1
chr8	23582863	23585186		0/1
chr1	85358327	85359912		0/1
chr17	46607103	46608874		0/1
chr12	67461558	67463828		0/1
chr6	54710399	54711476		0/1
chr21	27944586	27945708		0/1
chr4	41866309	41868203		0/1
chr4	118954078	118955512		0/1
chr6	26987575	26988289		0/1
chr12	4133991	4135347		0/1
chr7	4778839	4779342		0/1
chr20	2729245	2731560		0/1
chr6	100037448	100039476		0/1
chr19	3363851	3366226		0/1
chr16	73096842	73097903		0/1
chr6	106428957	106430134		0/1
chr4	184718046	184719929		0/1
chr12	54388841	54391631		0/1
chr3	52351355	52351963		0/1
chr7	117119195	117120064		0/1
chr14	57263369	57266029		0/1
chr5	72525356	72526964		0/1
chr6	50682340	50683782		0/1
chr2	177036809	177038617		0/1
chr5	135265717	135266896		0/1
chr7	27172631	27177068		0/1
chr15	82334984	82337202		0/1
chr3	111577602	111578882		0/1
chr7	25892407	25895834		0/1
chr6	94128527	94129636		0/1
chr6	100059961	100061972		0/1
chr1	3634044	3635210		0/1
chr5	49736664	49738016		0/1
chr18	13640835	13642414		0/1
chr19	41025010	41025959		0/1
chr8	91803321	91804358		0/1
chr17	43974344	43976002		0/1
chr16	12183789	12185012		0/1
chr6	27106356	27107756		0/1
chr9	1042202	1043825		0/1
chr2	39185781	39188006		0/1
chr2	239139518	239140733		0/1
chr14	74184843	74186279		0/1
chr10	102806871	102808252		0/1
chr6	27258460	27259237		0/1
chr9	91148748	91150624		0/1
chr13	28501860	28503812		0/1
chr8	120684337	120686025		0/1
chr1	62659934	62660861		0/1
chr6	88876144	88877413		0/1
chr12	114831535	114834201		0/1
chr6	10389490	10391412		0/1
chr6	50817157	50819054		0/1
chr17	33814163	33815814		0/1
chr10	118974916	118976795		0/1
chr3	185911208	185912486		0/1
chr14	100068637	100070908		0/1
chr9	124360264	124361800		0/1
chr19	19335275	19336421		0/1
chr15	53092107	53093707		0/1
chr1	221057236	221061837		0/1
chr10	134914698	134915859		0/1
chr6	50811724	50815047		0/1
chr2	119615496	119617128		0/1
chr3	147073044	147075221		0/1
chr12	12937530	12938465		0/1
chr2	62797237	62798448		0/1
chr9	32782401	32784265		0/1
chr1	149146472	149147625		0/1
chr10	88294689	88296809		0/1
chr12	56040025	56040601		0/1
chr19	39797750	39799379		0/1
chr2	176952319	176953512		0/1
chr4	147559579	147561900		0/1
chr2	171572348	171574592		0/1
chr4	113431869	113432911		0/1
chr2	234776807	234777881		0/1
chr11	20043292	20044639		0/1
chr7	19145530	19147382		0/1
chr2	202004637	202005202		0/1
chr21	38073934	38075171		0/1
chr9	123630545	123632192		0/1
chr6	50803820	50804174		0/1
chr5	166405485	166406845		0/1
chr16	73090085	73091565		0/1
chr8	97165770	97167768		0/1
chr2	202899877	202901470		0/1
chr10	96989650	96991505		0/1
chr1	47009446	47010223		0/1
chr4	205522	207357		0/1
chr19	39440462	39441205		0/1
chr21	19190629	19192944		0/1
chr10	50819928	50821161		0/1
chr11	88240817	88242604		0/1
chr21	34396221	34397784		0/1
chr12	128750971	128753138		0/1
chr4	81184245	81185765		0/1
chr15	37178201	37179779		0/1
chr1	2989085	2990678		0/1
chr20	590243	592164		0/1
chr9	124978446	124980074		0/1
chr2	171675651	171678251		0/1
chr15	67355497	67357361		0/1
chr6	27729346	27730563		0/1
chr12	106974225	106975671		0/1
chr4	85422265	85425213		0/1
chr14	60976898	60978852		0/1
chr11	20229471	20230330		0/1
chr10	118922493	118924759		0/1
chr14	32670611	32673368		0/1
chr15	37170017	37171175		0/1
chr19	58714459	58716517		0/1
chr19	3024507	3025829		0/1
chr4	13542719	13545760		0/1
chr5	2205553	2207176		0/1
chr14	57272244	57273276		0/1
chr15	83348741	83350421		0/1
chr9	124497763	124499870		0/1
chr5	2038528	2038989		0/1
chr8	99958470	99963021		0/1
chr15	41793472	41795475		0/1
chr12	109162390	109162748		0/1
chr6	27598506	27599652		0/1
chr15	96894342	96896415		0/1
chr10	22608674	22609918		0/1
chr11	133236122	133237151		0/1
chr21	46377956	46379089		0/1
chr6	134175398	134177006		0/1
chr12	54369102	54371246		0/1
chr1	15652624	15653607		0/1
chr17	46831306	46832919		0/1
chr13	25620954	25621735		0/1
chr16	2140870	2142265		0/1
chr13	99404153	99405269		0/1
chr3	54961956	54963294		0/1
chr1	147781212	147782472		0/1
chr12	54132086	54132568		0/1
chr6	27512849	27513479		0/1
chr7	126987042	126988783		0/1
chr2	176931003	176933407		0/1
chr18	77905391	77905947		0/1
chr19	58220080	58221622		0/1
chr16	86541480	86542422		0/1
chr7	35300228	35301861		0/1
chr16	31487813	31489209		0/1
chr14	70345801	70346984		0/1
chr10	22765645	22767345		0/1
chr8	9764661	9766397		0/1
chr5	77253378	77253990		0/1
chr2	110372285	110373776		0/1
chr6	159359940	159360984		0/1
chr18	56934834	56936699		0/1
chr2	66809119	66810606		0/1
chr1	86043795	86044230		0/1
chr19	21264131	21265421		0/1
chr16	1922149	1922577		0/1
chr5	134374439	134375427		0/1
chr6	41394156	41395763		0/1
chr15	37402488	37403304		0/1
chr8	9755592	9756974		0/1
chr4	10462849	10463620		0/1
chr17	79364211	79365635		0/1
chr10	111216426	111217221		0/1
chr4	175750280	175751001		0/1
chr19	23185714	23186883		0/1
chr6	84140050	84141738		0/1
chr2	72369887	72371838		0/1
chr4	978723	979331		0/1
chr4	152245750	152246909		0/1
chr17	27346732	27347260		0/1
chr9	36135042	36136377		0/1
chr6	159589483	159591121		0/1
chr13	110436111	110437759		0/1
chr11	70210616	70211531		0/1
chr20	23028890	23029806		0/1
chr17	44896748	44897512		0/1
chr4	104640197	104641554		0/1
chr19	29217858	29218774		0/1
chr1	240655701	240657329		0/1
chr3	122862718	122863212		0/1
chr5	140011377	140012986		0/1
chr10	102896102	102896869		0/1
chr5	174158654	174159705		0/1
chr2	115419537	115420260		0/1
chr10	99734081	99735010		0/1
chr3	107317000	107318514		0/1
chr12	7780736	7781431		0/1
chr7	27190689	27215610		0/1
chr2	63278831	63287686		0/1
chr11	2720229	2722713		0/1
chr4	4854690	4864902		0/1
chr7	27218867	27229163		0/1
chr2	200328645	200336200		0/1
chr7	27178861	27189535		0/1
chr2	223164459	223173061		0/1
chr11	31817810	31823282		0/1
chr5	72593919	72599786		0/1
chr5	134362967	134367807		0/1
chr17	7756573	7760147		0/1
chr11	31824327	31829582		0/1
chr9	1048520	1052573		0/1
chr3	137481938	137491164		0/1
chr2	176983815	176989586		0/1
chr2	177023716	177030228		0/1
chr6	10414350	10422874		0/1
chr20	57425157	57431303		0/1
chr2	237071795	237079766		0/1
chr17	46654202	46661340		0/1
chr20	57462798	57466905		0/1
chr17	59529316	59536696		0/1
chr3	147121892	147132559		0/1
chr17	46666926	46680461		0/1
chr3	32857317	32863733		0/1
chr15	74420307	74428183		0/1
chr21	38063872	38071688		0/1
chr17	6616351	6617470		0/1
chr14	37123678	37136391		0/1
chr12	58012031	58016874		0/1
chr15	96869870	96878385		0/1
chr5	76114114	76116535		0/1
chr20	13199787	13202489		0/1
chr7	27280585	27287521		0/1
chr8	25897201	25901017		0/1
chr10	94447761	94452554		0/1
chr19	46915570	46917727		0/1
chr2	176962658	176965729		0/1
chr7	19182334	19185407		0/1
chr15	100881162	100882647		0/1
chr14	105444093	105445253		0/1
chr4	13538807	13545760		0/1
chr8	55369327	55372569		0/1
chr1	221057236	221066688		0/1
chr17	41116197	41116797		0/1
chr12	54359712	54363943		0/1
chr1	214156255	214161368		0/1
chr2	176980673	176982342		0/1
chr5	170734312	170740937		0/1
chr6	1387836	1397416		0/1
chr2	182545768	182550065		0/1
chr2	10182125	10184650		0/1
chr4	174447847	174450722		0/1
chr1	119530932	119532925		0/1
chr2	119605441	119612382		0/1
chr15	76630095	76636200		0/1
chr1	217306590	217314284		0/1
chr2	176970508	176974934		0/1
chr20	36146069	36151338		0/1
chr6	50810432	50816037		0/1
chr4	48271072	48272544		0/1
chr2	45164495	45172265		0/1
chr5	3595106	3599719		0/1
chr5	172668965	172673349		0/1
chr5	92905860	92911154		0/1
chr11	65313081	65315625		0/1
chr6	137810203	137818327		0/1
chr6	100049849	100057160		0/1
chr22	19748378	19755334		0/1
chr13	100623362	100624965		0/1
chr17	46625332	46633726		0/1
chr14	60972853	60978852		0/1
chr4	48987024	48989713		0/1
chr15	74493640	74496648		0/1
chr10	8096991	8102583		0/1
chr8	41164515	41168336		0/1
chr16	54315551	54319624		0/1
chr16	86527164	86531820		0/1
chr4	20253130	20257590		0/1
chr2	172943770	172949501		0/1
chr1	209847618	209849445		0/1
chr16	54321165	54325929		0/1
chr20	55199493	55206467		0/1
chr20	30134188	30136329		0/1
chr3	13589889	13591084		0/1
chr6	108489795	108492769		0/1
chr2	162282922	162284894		0/1
chr13	33589285	33591937		0/1
chr5	1885778	1888218		0/1
chr5	92927148	92932481		0/1
chr14	60096225	60099815		0/1
chr15	33009115	33011441		0/1
chr1	207494213	207496045		0/1
chr3	68980947	68982098		0/1
chr2	223159838	223160569		0/1
chr18	55105880	55109254		0/1
chr4	174441703	174446201		0/1
chr15	89919993	89922989		0/1
chr15	90039409	90040550		0/1
chr12	54365966	54371246		0/1
chr6	27781799	27783336		0/1
chr13	51416639	51419169		0/1
chr15	89954560	89956781		0/1
chr5	134869684	134872957		0/1
chr10	102982492	102988529		0/1
chr12	54411753	54414427		0/1
chr7	103629099	103631129		0/1
chr8	26721736	26724234		0/1
chr1	151880861	151883508		0/1
chr17	46682308	46687575		0/1
chr5	172659241	172666228		0/1
chr6	166579974	166583523		0/1
chr1	47909234	47912753		0/1
chr15	101418967	101421391		0/1
chr19	31841952	31847167		0/1
chr17	59480470	59482956		0/1
chr7	27141388	27144854		0/1
chr8	102503892	102506635		0/1
chr8	65280876	65287050		0/1
chr10	77155143	77159055		0/1
chr7	157474409	157482215		0/1
chr13	112720427	112724583		0/1
chr2	45231226	45241578		0/1
chr1	209978397	209980186		0/1
chr19	45259535	45262055		0/1
chr3	146261991	146263147		0/1
chr17	36717141	36722136		0/1
chr18	44773988	44776899		0/1
chr6	100902470	100906895		0/1
chr5	140623883	140626445		0/1
chr12	54423428	54425634		0/1
chr10	118922493	118928758		0/1
chr2	175201542	175206501		0/1
chr8	72753888	72758095		0/1
chr2	176956396	176959229		0/1
chr1	50880150	50889294		0/1
chr1	119548527	119551319		0/1
chr7	97360615	97363080		0/1
chr1	119526060	119528848		0/1
chr11	13983009	13984996		0/1
chr5	174150286	174152885		0/1
chr1	41444578	41447341		0/1
chr4	54959708	54961835		0/1
chr20	50417972	50420278		0/1
chr17	46619088	46624268		0/1
chr14	57274550	57280571		0/1
chr11	62693039	62695680		0/1
chr8	10585697	10590329		0/1
chr4	4866047	4868441		0/1
chr7	19157193	19159569		0/1
chr6	27278678	27280722		0/1
chr13	112725605	112726662		0/1
chr17	40337513	40337892		0/1
chr7	27145972	27150403		0/1
chr2	176936091	176937971		0/1
chr20	2672363	2676474		0/1
chr8	53476865	53479520		0/1
chr10	77164720	77168180		0/1
chr6	5999721	6003746		0/1
chr15	96884509	96892116		0/1
chr1	110609973	110613072		0/1
chr20	48598378	48600203		0/1
chr10	102898409	102903030		0/1
chr6	50784944	50789422		0/1
chr4	111549880	111553161		0/1
chr8	67872678	67875646		0/1
chr12	63543292	63546263		0/1
chr19	38745928	38747888		0/1
chr2	172964134	172966642		0/1
chr17	8925541	8928028		0/1
chr14	38057472	38058639		0/1
chr20	21487412	21490665		0/1
chr6	144328421	144330233		0/1
chr5	134374439	134377058		0/1
chr19	39997622	39998930		0/1
chr3	139257229	139260099		0/1
chr8	82191575	82194723		0/1
chr5	72676039	72678459		0/1
chr2	26401598	26402318		0/1
chr7	25897148	25901273		0/1
chr10	88122364	88127363		0/1
chr6	7540655	7543091		0/1
chr4	41746614	41751626		0/1
chr1	223936343	223937196		0/1
chr15	41793472	41796044		0/1
chr5	37833969	37836748		0/1
chr14	42073791	42078342		0/1
chr6	1618814	1622383		0/1
chr7	27245747	27248759		0/1
chr5	76932016	76937980		0/1
chr10	50816058	50818911		0/1
chr2	176931003	176934369		0/1
chr10	131760761	131764419		0/1
chr1	174842571	174844560		0/1
chr2	176947228	176949771		0/1
chr10	22621481	22625874		0/1
chr16	743584	746132		0/1
chr13	36051599	36053408		0/1
chr17	46795860	46798298		0/1
chr20	56724999	56726185		0/1
chr18	56528679	56530789		0/1
chr5	140613383	140615656		0/1
chr20	2728576	2732371		0/1
chr8	11535613	11539405		0/1
chr8	70981068	70984917		0/1
chr11	17372362	17375003		0/1
chr1	43471256	43473840		0/1
chr10	131756487	131759467		0/1
chr2	171674855	171680113		0/1
chr16	31008003	31009232		0/1
chr6	35435592	35436891		0/1
chr1	159869223	159870915		0/1
chr12	106533046	106534774		0/1
chr19	41119278	41120906		0/1
chr19	40871421	40872727		0/1
chr7	155599026	155601176		0/1
chr3	169383031	169384681		0/1
chr2	192108893	192111659		0/1
chr7	155258253	155260310		0/1
chr2	223288213	223291007		0/1
chr10	119310053	119313075		0/1
chr2	73149744	73152975		0/1
chr2	121223534	121224679		0/1
chr12	31522252	31524029		0/1
chr19	13120555	13123217		0/1
chr21	40032331	40034422		0/1
chr17	27312855	27313499		0/1
chr10	135042839	135045023		0/1
chr6	1604990	1608977		0/1
chr8	17270347	17272232		0/1
chr1	183153944	183155644		0/1
chr4	151502935	151504187		0/1
chr5	92937739	92939654		0/1
chr18	77156689	77159684		0/1
chr11	119226918	119227876		0/1
chr1	7020807	7022284		0/1
chr6	27840166	27841865		0/1
chr5	138727711	138730886		0/1
chr13	48891072	48895970		0/1
chr18	52625365	52627627		0/1
chr5	140473080	140475611		0/1
chr19	58661833	58662708		0/1
chr17	35297146	35300874		0/1
chr19	58545001	58546307		0/1
chr4	4763259	4763753		0/1
chr17	79364211	79366853		0/1
chr2	120980375	120982180		0/1
chr12	33590837	33593913		0/1
chr4	174456504	174458819		0/1
chr10	99079798	99081496		0/1
chr5	140578896	140580123		0/1
chr13	28371000	28371682		0/1
chr10	23479410	23482255		0/1
chr10	124901456	124907708		0/1
chr1	2983056	2985728		0/1
chr9	131153847	131156065		0/1
chr22	37730664	37731494		0/1
chr6	5993745	5996657		0/1
chr5	140619446	140621697		0/1
chr9	974533	977818		0/1
chr16	52580676	52583062		0/1
chr13	112707805	112710548		0/1
chr3	13323567	13324886		0/1
chr1	32280923	32282693		0/1
chr6	10385126	10386160		0/1
chr1	41846683	41849203		0/1
chr12	57618943	57620856		0/1
chr6	110299415	110301479		0/1
chr3	157217187	157218259		0/1
chr17	1616635	1618467		0/1
chr6	26224392	26226256		0/1
chr20	21081751	21087500		0/1
chr1	20511782	20513808		0/1
chr12	127209925	127212528		0/1
chr15	89909904	89912325		0/1
chr2	119592325	119593625		0/1
chr15	67355497	67357898		0/1
chr7	150643915	150645092		0/1
chr20	35199934	35202477		0/1
chr18	12306837	12309071		0/1
chr3	194405322	194408965		0/1
chr11	68919873	68921264		0/1
chr2	220360381	220363128		0/1
chr3	27760732	27762916		0/1
chr5	172198261	172199667		0/1
chr13	20805094	20806746		0/1
chr1	221068423	221070193		0/1
chr15	84322277	84323963		0/1
chr17	46704410	46707781		0/1
chr2	172972681	172974960		0/1
chr8	22546608	22549103		0/1
chr7	27252541	27254071		0/1
chr6	117583893	117587155		0/1
chr5	43044573	43045555		0/1
chr15	40571997	40573419		0/1
chr5	72528111	72530472		0/1
chr5	140796045	140798188		0/1
chr2	119913307	119916017		0/1
chr6	1311740	1315143		0/1
chr3	52868982	52869808		0/1
chr8	37756942	37758453		0/1
chr3	71293694	71295684		0/1
chr1	33230353	33232579		0/1
chr17	40831349	40832319		0/1
chr2	236760254	236761574		0/1
chr8	65498440	65500144		0/1
chr12	130645423	130649720		0/1
chr12	57612683	57614182		0/1
chr10	30024894	30026143		0/1
chr8	127600783	127601456		0/1
chr12	103343380	103344890		0/1
chr12	125668924	125671504		0/1
chr16	85931204	85933886		0/1
chr17	43973292	43976002		0/1
chr8	11565226	11568356		0/1
chr15	37172274	37174376		0/1
chr2	119599067	119600948		0/1
chr16	57831745	57832760		0/1
chr5	78406264	78408253		0/1
chr6	1383982	1386142		0/1
chr16	73096842	73098356		0/1
chr13	26624487	26626663		0/1
chr9	112260763	112262548		0/1
chr11	63528181	63531732		0/1
chr2	200326362	200327336		0/1
chr16	67033414	67035388		0/1
chr16	67198725	67201012		0/1
chr6	108484512	108486773		0/1
chr10	102895133	102896869		0/1
chr1	170628856	170630734		0/1
chr1	214151107	214154085		0/1
chr6	100911526	100915805		0/1
chr12	28123718	28126973		0/1
chr20	44097309	44099675		0/1
chr17	66342532	66343093		0/1
chr1	63795279	63796486		0/1
chr11	65711898	65713199		0/1
chr1	10764512	10766708		0/1
chr2	177036809	177040226		0/1
chr7	25891427	25894793		0/1
chr2	241975035	241976658		0/1
chr3	38080323	38081287		0/1
chr4	48908469	48909146		0/1
chr17	14200590	14201938		0/1
chr20	36023689	36024669		0/1
chr12	54448729	54450826		0/1
chr11	64480312	64482332		0/1
chr10	119304938	119306659		0/1
chr6	168718991	168721499		0/1
chr14	54685790	54687202		0/1
chr10	134913922	134915859		0/1
chr2	10566602	10567843		0/1
chr12	124245945	124247223		0/1
chr3	158390329	158391040		0/1
chr13	28491326	28493913		0/1
chr7	154585539	154586404		0/1
chr3	42200666	42201898		0/1
chr9	34379714	34381797		0/1
chr12	113903890	113907268		0/1
chr2	71124470	71127576		0/1
chr10	23216182	23217173		0/1
chr2	19556066	19557475		0/1
chr12	54387530	54391631		0/1
chr17	59472320	59475486		0/1
chr1	32713275	32714308		0/1
chr5	139490895	139492957		0/1
chr7	20816184	20818928		0/1
chr4	111535334	111537570		0/1
chr1	119541833	119545275		0/1
chr16	10478647	10480776		0/1
chr1	160053689	160055253		0/1
chr11	114127041	114129200		0/1
chr12	109895809	109898292		0/1
chr6	10381764	10384104		0/1
chr1	50798572	50799535		0/1
chr4	113568820	113571675		0/1
chr15	78933106	78934580		0/1
chr4	54974886	54976184		0/1
chr2	237085626	237087777		0/1
chr1	110186005	110186418		0/1
chr7	1098625	1100172		0/1
chr15	66545863	66547044		0/1
chr19	3024507	3026567		0/1
chr19	46995757	46998383		0/1
chr1	45285741	45286970		0/1
chr7	27291388	27292614		0/1
chr1	53307865	53309936		0/1
chr7	8474544	8477597		0/1
chr15	101513246	101514483		0/1
chr1	91300215	91302117		0/1
chr18	5195574	5197632		0/1
chr5	122433740	122435962		0/1
chr13	49794053	49795541		0/1
chr12	54132086	54133447		0/1
chr10	81966886	81967666		0/1
chr7	121945440	121947425		0/1
chr19	22193293	22194032		0/1
chr15	90290549	90292730		0/1
chr9	116111377	116112335		0/1
chr15	96865032	96867150		0/1
chr9	131445948	131448476		0/1
chr5	140587845	140588424		0/1
chr4	147560770	147561900		0/1
chr3	27755341	27756851		0/1
chr7	115849793	115851518		0/1
chr16	31579647	31581268		0/1
chr1	47881737	47883234		0/1
chr2	175197240	175200286		0/1
chr11	61247929	61248887		0/1
chr9	34664762	34667179		0/1
chr2	121496398	121499363		0/1
chr11	843228	844686		0/1
chr6	26330553	26331727		0/1
chr19	11472110	11473353		0/1
chr2	45155991	45158117		0/1
chr2	171572472	171574592		0/1
chr18	77138240	77139296		0/1
chr2	241394123	241397486		0/1
chr4	174451954	174453287		0/1
chr6	88875924	88877413		0/1
chr9	29212111	29214781		0/1
chr17	25676201	25676921		0/1
chr6	1615843	1617377		0/1
chr2	121199631	121200889		0/1
chr2	45396991	45398381		0/1
chr4	13548011	13548755		0/1
chr14	65015561	65017091		0/1
chr9	72434644	72436854		0/1
chr3	137478664	137480853		0/1
chr1	3163710	3165391		0/1
chr4	30721353	30724915		0/1
chr2	110872620	110874513		0/1
chr20	44657115	44658941		0/1
chr2	74210857	74211845		0/1
chr4	174421114	174422908		0/1
chr3	169377725	169379266		0/1
chr19	47921051	47922312		0/1
chr13	53774644	53776396		0/1
chr17	6678929	6679564		0/1
chr2	220312410	220314486		0/1
chr3	196693809	196695320		0/1
chr19	49132858	49134105		0/1
chr1	20616496	20618331		0/1
chr10	22541366	22542726		0/1
chr2	160918519	160919830		0/1
chr15	101458127	101460077		0/1
chr12	106978920	106980319		0/1
chr13	113545569	113547947		0/1
chr21	46849940	46851112		0/1
chr16	679347	681057		0/1
chr2	74742593	74743839		0/1
chr8	99950917	99955093		0/1
chr2	42719678	42721159		0/1
chr11	67231878	67232847		0/1
chr7	155595693	155598018		0/1
chr16	50913083	50914024		0/1
chr9	96715256	96716998		0/1
chr16	73099917	73101264		0/1
chr17	79374181	79376536		0/1
chr9	100612587	100615349		0/1
chr5	140561031	140563400		0/1
chr15	89913423	89915212		0/1
chr6	139116531	139117543		0/1
chr4	41880319	41881933		0/1
chr21	19190629	19192705		0/1
chr7	19149989	19152335		0/1
chr12	54446019	54447292		0/1
chr5	140592504	140593445		0/1
chr2	208634917	208636363		0/1
chr18	30349111	30350441		0/1
chr5	122421195	122424091		0/1
chr9	126794772	126796267		0/1
chr18	56296094	56296607		0/1
chr14	60952097	60953478		0/1
chr7	55224743	55225429		0/1
chr5	92914036	92914828		0/1
chr15	53074424	53076235		0/1
chr19	44763334	44764603		0/1
chr1	154732860	154733494		0/1
chr6	33560953	33561449		0/1
chr13	28551730	28554471		0/1
chr22	45898295	45900216		0/1
chr3	182879754	182880768		0/1
chr15	83330450	83332594		0/1
chr2	19553237	19554237		0/1
chr5	72731905	72733052		0/1
chr2	186602764	186604132		0/1
chr13	53419596	53422381		0/1
chr7	1265635	1268188		0/1
chr17	77922509	77925136		0/1
chr18	20713474	20715409		0/1
chr3	46617183	46618668		0/1
chr6	126066699	126068737		0/1
chr18	57564897	57566460		0/1
chr17	44896424	44897512		0/1
chr16	73092997	73094343		0/1
chr12	110155765	110156459		0/1
chr10	11046334	11047586		0/1
chr7	157257942	157259285		0/1
chr13	20734717	20736342		0/1
chr10	102977196	102979058		0/1
chr12	53610772	53612734		0/1
chr4	113430381	113432911		0/1
chr8	97170666	97172480		0/1
chr5	172655925	172658226		0/1
chr1	65990683	65991765		0/1
chr1	203044677	203045928		0/1
chr10	43698834	43700221		0/1
chr6	26016674	26018602		0/1
chr19	17877419	17877846		0/1
chr12	66582568	66583431		0/1
chr13	112859856	112862112		0/1
chr17	426062	426536		0/1
chr20	37433247	37434950		0/1
chr6	38145080	38146191		0/1
chr18	19750865	19753208		0/1
chr9	102586371	102588232		0/1
chr17	37380697	37381836		0/1
chr17	42634955	42636570		0/1
chr1	244623953	244625112		0/1
chr11	637885	639423		0/1
chr11	134200722	134202533		0/1
chr14	61747501	61748574		0/1
chr3	186856440	186857537		0/1
chr17	46824292	46825371		0/1
chr7	27289120	27289829		0/1
chr2	10260230	10262666		0/1
chr2	79738545	79739942		0/1
chr18	46500072	46502196		0/1
chr10	102419209	102419617		0/1
chr17	839754	841205		0/1
chr20	61559756	61561020		0/1
chr5	140601941	140604406		0/1
chr3	68056706	68057572		0/1
chr10	101289600	101291397		0/1
chr2	118981391	118982679		0/1
chr20	23028304	23030102		0/1
chr6	83073803	83075187		0/1
chr5	158521547	158523785		0/1
chr13	28527119	28529338		0/1
chr10	105036611	105038444		0/1
chr7	92237896	92238364		0/1
chr6	132270033	132273157		0/1
chr12	13132477	13133131		0/1
chr6	106957081	106958474		0/1
chr13	20710941	20711637		0/1
chr9	98314632	98315816		0/1
chr2	58272914	58274524		0/1
chr12	69326897	69327947		0/1
chr20	10015059	10016136		0/1
chr5	140535215	140536496		0/1
chr20	43725966	43727646		0/1
chr12	113530456	113531465		0/1
chr15	70877277	70878202		0/1
chr7	25608305	25609394		0/1
chr5	140514676	140516095		0/1
chr9	110249749	110251706		0/1
chr12	57504150	57505529		0/1
chr11	65634616	65635949		0/1
chr22	20783497	20785148		0/1
chr1	47488597	47489776		0/1
chr14	24640895	24641706		0/1
chr15	96894987	96897796		0/1
chr17	46710068	46712086		0/1
chr2	80529315	80530431		0/1
chr6	26501409	26502192		0/1
chr11	125033189	125034643		0/1
chr17	43503040	43503567		0/1
chr9	36135042	36136348		0/1
chr2	27957843	27959251		0/1
chr3	183894397	183895715		0/1
chr6	138200097	138200679		0/1
chr7	113726854	113728506		0/1
chr10	134331790	134332442		0/1
chr11	88241425	88242604		0/1
chr19	54484823	54486058		0/1
chr8	80695847	80696759		0/1
chr1	54203548	54204517		0/1
chr20	3779584	3780651		0/1
chr17	872762	873619		0/1
chr8	9764661	9766800		0/1
chr5	140248390	140249080		0/1
chr8	55366610	55367627		0/1
chr12	126675667	126676139		0/1
chr10	100996070	100997023		0/1
chr15	96900143	96901651		0/1
chr20	60144246	60145866		0/1
chr2	235907647	235908561		0/1
chr19	52995647	52996617		0/1
chr12	54441055	54442288		0/1
chr4	206112	207357		0/1
chr4	188953178	188953969		0/1
chr2	223161771	223163175		0/1
chr13	100547968	100549017		0/1
chr1	3114820	3115644		0/1
chr4	109090277	109091059		0/1
chr1	59280290	59281922		0/1
chr5	2537210	2537834		0/1
chr2	171671480	171672205		0/1
chr12	113900751	113902885		0/1
chr2	238599734	238600607		0/1
chr2	26394076	26395556		0/1
chr15	69323046	69324156		0/1
chr2	223161771	223169965		0/1
chr11	31824327	31831137		0/1
chr2	200328861	200336200		0/1
chr7	27203430	27211741		0/1
chr7	27159883	27169510		0/1
chr3	147104488	147110378		0/1
chr1	214156497	214161368		0/1
chr3	32857317	32864307		0/1
chr10	118890977	118896776		0/1
chr15	76631569	76636200		0/1
chr2	176962777	176965729		0/1
chr12	58011837	58014857		0/1
chr8	25897201	25900020		0/1
chr6	108487820	108492769		0/1
chr7	27152583	27156062		0/1
chr17	46666926	46679813		0/1
chr21	38063872	38071323		0/1
chr1	119530677	119532925		0/1
chr2	175197240	175200477		0/1
chr15	96885119	96892116		0/1
chr8	24768802	24773268		0/1
chr4	111539291	111545119		0/1
chr10	118922194	118928758		0/1
chr1	50880150	50888024		0/1
chr5	87988304	87991388		0/1
chr3	138661840	138668349		0/1
chr8	99958470	99963657		0/1
chr10	8096818	8102583		0/1
chr17	35295726	35300874		0/1
chr16	86527164	86531713		0/1
chr2	172944338	172949481		0/1
chr2	45231226	45236267		0/1
chr17	59530021	59536696		0/1
chr4	174447847	174450443		0/1
chr5	127872037	127874825		0/1
chr6	85472949	85474803		0/1
chr2	171568412	171574592		0/1
chr8	65280876	65285117		0/1
chr1	2979311	2980937		0/1
chr17	46650310	46652938		0/1
chr7	27280585	27284520		0/1
chr13	100607772	100610911		0/1
chr14	60972853	60975537		0/1
chr5	122428653	122431419		0/1
chr13	79169714	79171679		0/1
chr6	100903227	100906895		0/1
chr19	31842272	31847970		0/1
chr2	237071182	237075576		0/1
chr2	177012117	177016037		0/1
chr3	147112438	147116807		0/1
chr4	41880319	41883172		0/1
chr1	91191001	91193193		0/1
chr10	131759467	131764887		0/1
chr10	77163983	77167715		0/1
chr20	47895529	47897451		0/1
chr6	5999186	6004376		0/1
chr7	19157296	19159569		0/1
chr7	130417085	130419932		0/1
chr13	112711587	112717707		0/1
chr2	172951501	172953925		0/1
chr5	2747922	2750758		0/1
chr11	31839790	31841980		0/1
chr12	54365966	54367822		0/1
chr17	36717733	36721297		0/1
chr7	27240758	27243276		0/1
chr12	54345679	54350209		0/1
chr1	75597887	75602925		0/1
chr10	102995440	102998762		0/1
chr17	46655724	46661069		0/1
chr7	121939827	121942209		0/1
chr13	95354190	95358924		0/1
chr15	53078121	53081526		0/1
chr21	38073307	38075171		0/1
chr7	27213610	27215610		0/1
chr2	119532041	119532574		0/1
chr1	200007403	200011273		0/1
chr15	89954560	89955905		0/1
chr10	88122364	88125472		0/1
chr1	170628856	170631847		0/1
chr8	26721736	26724001		0/1
chr4	25656514	25658127		0/1
chr19	1465060	1470292		0/1
chr5	172671068	172673349		0/1
chr17	43973146	43976002		0/1
chr9	126775263	126778017		0/1
chr17	35289432	35292159		0/1
chr5	92927574	92932481		0/1
chr11	93062752	93064234		0/1
chr1	183154778	183155644		0/1
chr10	77156218	77159055		0/1
chr16	49314826	49317767		0/1
chr5	92937739	92940163		0/1
chr9	126769990	126773656		0/1
chr14	99878552	99880641		0/1
chr6	108435575	108439520		0/1
chr2	63270824	63272334		0/1
chr18	56934834	56936882		0/1
chr5	72731905	72733660		0/1
chr15	96904404	96907756		0/1
chr15	101418967	101420708		0/1
chr17	38464162	38465510		0/1
chr9	126794772	126795485		0/1
chr6	50784944	50787964		0/1
chr7	155261984	155264300		0/1
chr1	91194674	91196488		0/1
chr1	209978397	209980957		0/1
chr15	96909322	96911531		0/1
chr4	13548011	13549355		0/1
chr8	99950917	99953022		0/1
chr20	39968231	39969604		0/1
chr2	223176167	223177785		0/1
chr5	78405894	78408253		0/1
chr3	147087702	147089362		0/1
chr6	108484512	108486517		0/1
chr7	19149989	19152418		0/1
chr22	25678262	25679423		0/1
chr10	22621481	22624374		0/1
chr14	29247148	29247705		0/1
chr18	44773988	44776404		0/1
chr6	117583893	117585965		0/1
chr7	26896340	26897714		0/1
chr10	118898869	118901190		0/1
chr10	102898409	102900491		0/1
chr13	51416749	51419169		0/1
chr7	121945739	121947425		0/1
chr7	129417053	129419139		0/1
chr6	5992802	5996412		0/1
chr7	8479893	8483569		0/1
chr10	61899896	61901505		0/1
chr12	54329010	54331210		0/1
chr11	20042954	20044639		0/1
chr16	3225044	3225593		0/1
chr1	205312199	205313913		0/1
chr6	100059961	100062855		0/1
chr7	27236674	27239024		0/1
chr2	121496398	121499710		0/1
chr17	46627484	46630630		0/1
chr12	125668924	125671104		0/1
chr14	100068637	100071186		0/1
chr12	58021309	58022620		0/1
chr3	62361923	62364390		0/1
chr2	161264373	161265754		0/1
chr6	167559851	167560801		0/1
chr9	124360264	124361550		0/1
chr7	25891970	25894793		0/1
chr8	37554905	37557857		0/1
chr17	59472320	59474078		0/1
chr17	46824915	46827626		0/1
chr17	8926158	8928028		0/1
chr10	101293790	101297245		0/1
chr1	221064388	221066352		0/1
chr5	58652602	58654193		0/1
chr2	175208144	175209255		0/1
chr12	103344336	103344890		0/1
chr10	94825257	94827200		0/1
chr19	46995312	46998383		0/1
chr4	30723455	30725713		0/1
chr10	134330970	134332442		0/1
chr3	111577602	111578447		0/1
chr2	219735876	219738732		0/1
chr10	72200612	72202715		0/1
chr14	29224912	29226478		0/1
chr16	31487153	31489209		0/1
chr20	2728576	2731102		0/1
chr2	176973470	176974934		0/1
chr18	30352297	30354310		0/1
chr20	2674548	2676474		0/1
chr12	54440395	54442288		0/1
chr2	105483497	105484694		0/1
chr5	50673033	50674729		0/1
chr8	87081553	87082364		0/1
chr14	71275911	71277192		0/1
chr13	112858945	112860507		0/1
chr11	19798397	19799633		0/1
chr17	46796908	46798298		0/1
chr11	88241425	88243417		0/1
chr14	60977856	60978852		0/1
chr13	79174811	79176608		0/1
chr3	64253534	64253818		0/1
chr13	45491859	45492549		0/1
chr2	162274799	162275925		0/1
chr7	155247170	155249398		0/1
chr14	54422357	54424149		0/1
chr9	102586628	102588232		0/1
chr4	81127819	81128845		0/1
chr14	36977519	36978633		0/1
chr8	37531927	37532823		0/1
chr4	77818944	77820391		0/1
chr15	53075421	53076235		0/1
chr5	76939333	76940449		0/1
chr12	31522252	31523049		0/1
chr8	77589908	77591419		0/1
chr8	72753888	72755052		0/1
chr14	38053308	38055252		0/1
chr6	40567245	40568310		0/1
chr12	54384666	54385625		0/1
chr1	79471984	79472917		0/1
chr9	112886757	112887903		0/1
chr8	23583662	23585186		0/1
chr10	21463243	21464296		0/1
chr13	112720171	112720927		0/1
chr14	30396444	30397763		0/1
chr6	34202568	34204555		0/1
chr15	76638216	76640005		0/1
chr11	125033189	125034439		0/1
chr10	8094093	8095363		0/1
chr4	165898666	165899396		0/1
chr13	36045201	36046577		0/1
chr2	45397802	45398381		0/1
chr17	46709858	46712086		0/1
chr15	37387304	37388127		0/1
chr5	122422411	122423615		0/1
chr3	107317393	107318514		0/1
chr2	223161771	223173061		0/1
chr6	32060681	32066582		0/1
chr22	46448690	46451518		0/1
chr6	32184296	32193235		0/1
chr4	41746614	41754857		0/1
chr18	903558	911900		0/1
chr12	58011837	58015401		0/1
chr2	177025198	177030228		0/1
chr1	2000679	2006896		0/1
chr2	182542510	182550065		0/1
chr12	114831535	114839476		0/1
chr6	31539539	31543686		0/1
chr17	17109239	17111358		0/1
chr1	197886681	197890812		0/1
chr1	217309160	217314284		0/1
chr22	46480891	46482023		0/1
chr5	16177950	16182183		0/1
chr12	113900283	113907268		0/1
chr1	228644750	228647248		0/1
chr17	46018654	46019184		0/1
chr8	143865891	143869842		0/1
chr15	23809945	23812334		0/1
chr8	65289139	65293734		0/1
chr11	2321770	2324401		0/1
chr11	2439410	2445442		0/1
chr22	50523686	50525327		0/1
chr6	137808376	137819267		0/1
chr12	132847641	132856142		0/1
chr17	48274130	48280432		0/1
chr2	172950626	172953925		0/1
chr6	33864726	33874211		0/1
chr16	73265146	73266785		0/1
chr16	89041793	89045645		0/1
chr8	55368762	55372569		0/1
chr11	1939477	1943014		0/1
chr1	197879380	197884134		0/1
chr19	14048977	14049823		0/1
chr19	16829666	16830859		0/1
chr5	175107097	175109114		0/1
chr3	137482267	137491164		0/1
chr22	25614282	25616205		0/1
chr16	832110	834510		0/1
chr7	96631089	96633766		0/1
chr17	78999164	79001543		0/1
chr6	130182053	130182967		0/1
chr1	214156497	214160860		0/1
chr2	26784141	26786046		0/1
chr14	61118751	61125920		0/1
chr22	26875404	26878792		0/1
chr2	33359059	33359688		0/1
chr17	42991706	42994269		0/1
chr16	1013990	1015103		0/1
chr22	43546988	43548888		0/1
chr17	35296732	35300874		0/1
chr4	41880319	41883890		0/1
chr11	70562728	70565294		0/1
chr11	2170412	2172168		0/1
chr5	190822	192650		0/1
chr5	138209551	138211909		0/1
chr11	1888965	1892888		0/1
chr19	49258131	49261237		0/1
chr6	32075763	32078624		0/1
chr2	172955512	172959675		0/1
chr19	16176297	16179321		0/1
chr1	853925	858362		0/1
chr9	37033489	37038053		0/1
chr19	1465060	1471537		0/1
chr1	156896259	156897930		0/1
chr7	946657	950474		0/1
chr3	48506168	48509019		0/1
chr7	1248786	1251338		0/1
chr4	176733409	176735460		0/1
chr8	134114834	134116055		0/1
chr6	30418115	30419576		0/1
chr16	85518792	85521040		0/1
chr4	3370988	3375144		0/1
chr14	94855034	94858339		0/1
chr19	55972504	55974513		0/1
chr6	26250347	26252265		0/1
chr11	2239813	2243973		0/1
chr17	76036514	76037562		0/1
chr7	56160409	56161020		0/1
chr4	1577932	1581635		0/1
chr11	41481148	41481891		0/1
chr10	82299606	82300600		0/1
chr22	24978269	24979964		0/1
chr11	59950068	59953045		0/1
chr15	91473059	91474889		0/1
chr11	69919475	69922018		0/1
chr15	81666393	81667725		0/1
chr19	51017123	51018946		0/1
chr1	154163225	154167437		0/1
chr6	31088188	31091383		0/1
chr6	26224120	26226256		0/1
chr3	14581777	14585532		0/1
chr3	35719509	35721758		0/1
chr5	2111458	2112561		0/1
chr11	62211493	62212431		0/1
chr15	72598286	72600308		0/1
chr10	94447851	94452554		0/1
chr7	123240919	123242908		0/1
chr6	22147182	22148738		0/1
chr6	30120031	30124942		0/1
chr11	45713046	45723785		0/1
chr15	25425099	25429326		0/1
chr15	98064729	98065948		0/1
chr7	158799433	158801096		0/1
chr7	2967973	2968685		0/1
chr16	1040578	1041686		0/1
chr19	35841563	35843282		0/1
chr1	42383598	42385941		0/1
chr1	231322262	231324798		0/1
chr10	50819928	50822391		0/1
chr19	51529628	51532580		0/1
chr12	132895346	132897840		0/1
chr8	144820683	144824658		0/1
chr20	11666805	11668904		0/1
chr6	5999721	6004207		0/1
chr11	111606169	111607060		0/1
chr14	94757593	94760793		0/1
chr14	94392408	94393816		0/1
chr14	58332116	58333384		0/1
chr8	67872678	67875922		0/1
chr1	152689626	152692550		0/1
chr8	104511776	104514118		0/1
chr19	6481729	6482220		0/1
chr1	205325788	205326851		0/1
chr15	25471851	25476712		0/1
chr21	30502731	30503475		0/1
chr12	111618925	111620313		0/1
chr17	74072379	74075336		0/1
chr22	23262424	23264652		0/1
chr10	135059289	135062155		0/1
chr6	33090564	33096501		0/1
chr19	5036609	5037219		0/1
chr6	32025453	32028946		0/1
chr20	895513	898454		0/1
chr10	3282585	3285048		0/1
chr3	42946216	42949082		0/1
chr22	30867673	30869361		0/1
chr10	134977297	134981930		0/1
chr12	121569924	121571068		0/1
chr1	152879068	152882420		0/1
chr19	52004630	52006105		0/1
chr15	72447866	72448888		0/1
chr17	8905090	8908729		0/1
chr14	100203730	100204528		0/1
chr21	46874243	46877564		0/1
chr1	215178601	215179216		0/1
chr18	19747224	19749540		0/1
chr10	134661502	134665178		0/1
chr17	56616580	56619769		0/1
chr11	2193034	2193742		0/1
chr17	7283176	7284662		0/1
chr5	55528834	55530254		0/1
chr14	98444151	98445422		0/1
chr12	75603068	75604484		0/1
chr17	32611290	32613298		0/1
chr11	67441397	67443131		0/1
chr3	46506104	46506864		0/1
chr7	41731552	41733800		0/1
chr3	182082250	182082909		0/1
chr19	35981224	35983385		0/1
chr13	113698408	113699526		0/1
chr19	11687621	11689997		0/1
chr22	42474656	42476528		0/1
chr20	43342929	43343997		0/1
chr12	132862024	132866348		0/1
chr16	742426	746132		0/1
chr14	105992098	105995755		0/1
chr19	16045054	16047171		0/1
chr11	7960899	7962079		0/1
chr2	176045768	176047472		0/1
chr1	159408079	159410002		0/1
chr11	914329	916207		0/1
chr12	132928861	132932245		0/1
chr4	26491963	26493496		0/1
chr10	71175159	71177414		0/1
chr21	31654917	31656555		0/1
chr2	2334766	2335909		0/1
chr12	53729570	53730406		0/1
chr21	46339550	46342442		0/1
chr1	152669902	152671707		0/1
chr17	46034455	46036419		0/1
chr1	152482609	152483204		0/1
chr16	84438771	84441433		0/1
chr1	153174654	153177577		0/1
chr12	99548301	99549790		0/1
chr10	131505762	131506261		0/1
chr22	39377247	39378382		0/1
chr2	201979988	201982439		0/1
chr13	76444293	76445372		0/1
chr18	67067261	67070461		0/1
chr6	29424788	29431410		0/1
chr6	34078522	34080571		0/1
chr4	111531926	111533951		0/1
chr5	1243714	1245902		0/1
chr17	77951408	77953437		0/1
chr13	112720171	112724583		0/1
chr5	54515640	54517041		0/1
chr16	19588968	19590554		0/1
chr7	142748062	142749542		0/1
chr8	145925258	145926766		0/1
chr11	395625	397613		0/1
chr7	155792762	155795730		0/1
chr17	30821755	30823145		0/1
chr15	70766226	70768061		0/1
chr17	4688569	4691376		0/1
chr12	69326528	69327947		0/1
chr12	133100333	133103113		0/1
chr1	84766524	84768775		0/1
chr1	158900088	158901938		0/1
chr3	145878431	145879710		0/1
chr2	27798028	27799411		0/1
chr7	30950213	30952730		0/1
chr17	4981221	4982244		0/1
chr12	109568238	109569180		0/1
chr17	8056492	8059223		0/1
chr1	50570612	50571943		0/1
chr7	19157650	19159569		0/1
chr6	41168185	41169969		0/1
chr1	152330748	152333922		0/1
chr15	25449371	25452838		0/1
chr16	85962182	85966232		0/1
chr17	34308137	34309577		0/1
chr12	2045359	2046230		0/1
chr19	36004233	36005906		0/1
chr1	12774815	12776140		0/1
chr19	14490460	14492176		0/1
chr16	1307233	1310584		0/1
chr20	5485144	5486007		0/1
chr12	91331583	91332479		0/1
chr16	31366118	31366536		0/1
chr10	70978937	70980199		0/1
chr6	159465218	159467041		0/1
chr1	55012926	55013956		0/1
chr8	40010050	40011346		0/1
chr4	187621285	187623048		0/1
chr12	86229804	86231077		0/1
chr17	39728221	39729237		0/1
chr2	233875870	233879149		0/1
chr18	59413895	59416038		0/1
chr12	31797951	31800301		0/1
chr14	104644850	104647094		0/1
chr20	58250528	58251756		0/1
chr22	46453808	46455670		0/1
chr11	67407029	67408299		0/1
chr11	67176300	67177296		0/1
chr4	174451455	174453287		0/1
chr12	3445716	3446781		0/1
chr6	32370637	32376095		0/1
chr10	70845585	70847882		0/1
chr4	174447847	174449730		0/1
chr17	74011063	74012467		0/1
chr6	29394438	29397302		0/1
chr11	70797294	70799386		0/1
chr2	95961013	95963403		0/1
chr19	939596	942270		0/1
chr22	17639482	17640972		0/1
chr11	124310939	124312617		0/1
chr3	181421427	181422217		0/1
chr7	73622995	73624373		0/1
chr1	1233542	1235430		0/1
chr3	9920535	9922257		0/1
chr10	116444240	116445691		0/1
chr21	43539337	43541750		0/1
chr5	172669916	172673349		0/1
chr16	21161842	21163096		0/1
chr1	11907324	11909677		0/1
chr13	102103930	102106423		0/1
chr1	207095153	207096833		0/1
chr3	170458976	170460555		0/1
chr1	24438607	24439418		0/1
chr17	46758520	46760690		0/1
chr9	137771506	137772886		0/1
chr11	1218913	1221812		0/1
chr2	202121863	202124265		0/1
chr9	35672506	35674000		0/1
chr16	70680104	70680817		0/1
chr12	18890215	18891992		0/1
chr1	24392771	24393584		0/1
chr18	32396951	32398987		0/1
chr1	17409889	17410651		0/1
chr12	7172505	7174923		0/1
chr12	117135180	117136058		0/1
chr16	88495352	88499083		0/1
chr5	150683039	150684756		0/1
chr4	7872993	7874296		0/1
chr2	105048963	105051034		0/1
chr3	158785756	158787458		0/1
chr17	73552110	73553911		0/1
chr17	39636676	39638742		0/1
chr11	69682593	69684941		0/1
chr2	31439687	31441588		0/1
chr1	3999767	4000676		0/1
chr17	38224456	38226278		0/1
chr21	45231023	45233585		0/1
chr18	711415	713205		0/1
chr6	159588564	159591121		0/1
chr16	85146088	85147146		0/1
chr8	6734962	6736922		0/1
chr7	157808584	157809846		0/1
chr1	152797107	152799155		0/1
chr22	39965495	39966921		0/1
chr10	134896232	134898177		0/1
chr1	5917393	5918462		0/1
chr8	102405422	102405941		0/1
chr5	135048982	135049773		0/1
chr10	130830901	130832393		0/1
chr19	37741541	37742956		0/1
chr13	114320889	114321749		0/1
chr2	201599909	201601406		0/1
chr12	7817844	7819367		0/1
chr11	43290674	43291775		0/1
chr17	39645460	39647583		0/1
chr16	68033301	68035478		0/1
chr11	1082155	1085797		0/1
chr2	104667265	104669893		0/1
chr4	80246713	80247628		0/1
chr11	4389408	4390263		0/1
chr11	124805538	124807188		0/1
chr3	184118106	184119406		0/1
chr11	70001114	70002884		0/1
chr10	135159539	135161047		0/1
chr3	126277078	126278943		0/1
chr12	53227816	53230033		0/1
chr17	14627697	14629273		0/1
chr11	34590924	34592855		0/1
chr6	150688748	150690143		0/1
chr4	2765767	2765951		0/1
chr2	223288213	223290168		0/1
chr11	8739391	8742134		0/1
chr6	31544694	31546067		0/1
chr2	64712535	64713453		0/1
chr17	79533765	79534694		0/1
chr14	104688607	104690882		0/1
chr12	107973834	107975299		0/1
chr5	131408121	131409637		0/1
chr2	121624862	121625735		0/1
chr17	38019871	38021496		0/1
chr11	87830564	87832982		0/1
chr4	3287376	3289826		0/1
chr1	26680590	26681979		0/1
chr15	25420695	25423404		0/1
chr1	2482848	2483933		0/1
chr10	121136854	121138206		0/1
chr16	75271492	75273590		0/1
chr16	89032995	89035532		0/1
chr19	18385244	18386421		0/1
chr19	827429	828170		0/1
chr11	6024266	6025553		0/1
chr20	42964959	42965753		0/1
chr19	35848214	35849287		0/1
chr22	39491903	39493114		0/1
chr7	36764019	36765349		0/1
chr12	13348386	13349724		0/1
chr17	38707719	38708809		0/1
chr22	36044146	36044792		0/1
chr2	113819714	113820598		0/1
chr2	66808811	66811157		0/1
chr19	32081996	32083119		0/1
chr22	40289538	40290976		0/1
chr17	77206389	77208211		0/1
chr11	85469037	85470606		0/1
chr19	4455239	4456803		0/1
chr17	41050668	41053228		0/1
chr2	242810917	242812631		0/1
chr5	5047274	5049644		0/1
chr14	99847979	99850410		0/1
chr1	171621732	171623695		0/1
chr7	143699629	143701215		0/1
chr12	133350799	133352552		0/1
chr17	16255884	16258107		0/1
chr11	38667519	38670206		0/1
chr1	39407387	39408558		0/1
chr22	18042550	18044046		0/1
chr1	26698634	26699973		0/1
chr5	151812935	151813990		0/1
chr17	27417863	27419266		0/1
chr4	102711629	102712397		0/1
chr4	147162267	147163613		0/1
chr8	39441515	39442347		0/1
chr14	101412565	101416558		0/1
chr9	137977757	137979396		0/1
chr22	33402628	33403542		0/1
chr1	6230969	6233064		0/1
chr1	213561757	213563639		0/1
chr1	6519923	6521856		0/1
chr10	96927937	96929608		0/1
chr12	71030863	71032593		0/1
chr2	131767952	131770008		0/1
chr12	117889323	117891174		0/1
chr6	32177664	32178669		0/1
chr6	52050133	52051317		0/1
chr4	123541287	123543434		0/1
chr5	147257219	147258132		0/1
chr22	25595352	25595840		0/1
chr5	135692034	135693111		0/1
chr4	176708523	176711405		0/1
chr4	8395941	8396814		0/1
chr3	46917891	46919454		0/1
chr12	75873039	75874793		0/1
chr11	60046908	60048390		0/1
chr12	67489718	67491503		0/1
chr12	53189663	53190954		0/1
chr12	111757755	111760976		0/1
chr18	13824072	13825457		0/1
chr1	119534899	119536288		0/1
chr19	51503679	51506888		0/1
chr17	77099293	77100818		0/1
chr8	38257673	38260675		0/1
chr4	120055608	120057818		0/1
chr20	23419120	23421747		0/1
chr6	90276141	90277317		0/1
chr17	1477843	1479213		0/1
chr15	99548133	99550254		0/1
chr10	133208486	133209811		0/1
chr3	49837348	49839250		0/1
chr17	75523478	75525151		0/1
chr7	95114680	95116255		0/1
chr1	209928526	209930127		0/1
chr19	51471364	51474126		0/1
chr11	6191109	6192943		0/1
chr3	46394241	46395542		0/1
chr1	91194674	91196332		0/1
chr7	123973012	123974281		0/1
chr10	133945044	133947518		0/1
chr13	112903015	112904570		0/1
chr6	25961768	25963442		0/1
chr6	24583477	24584275		0/1
chr1	217250241	217251566		0/1
chr19	56686339	56687388		0/1
chr16	49486155	49489359		0/1
chr16	71569741	71572050		0/1
chr13	113491766	113492708		0/1
chr1	154832235	154833722		0/1
chr3	130063469	130064935		0/1
chr11	57004919	57006273		0/1
chr15	54051239	54052305		0/1
chr15	42183840	42185659		0/1
chr14	96519346	96520706		0/1
chr4	111478948	111480200		0/1
chr6	30103696	30105198		0/1
chr1	9129487	9131622		0/1
chr22	24914326	24916084		0/1
chr10	660127	661730		0/1
chr19	48547158	48548731		0/1
chr21	43441482	43442254		0/1
chr1	19109544	19110978		0/1
chr18	21228676	21230563		0/1
chr1	207133767	207135517		0/1
chr2	47072118	47074519		0/1
chr1	120173989	120175029		0/1
chr17	32682770	32683481		0/1
chr2	9910483	9911885		0/1
chr12	48875375	48877384		0/1
chr16	89631655	89632749		0/1
chr11	133901678	133902510		0/1
chr7	73389575	73391647		0/1
chr17	46824292	46826314		0/1
chr15	38518955	38520090		0/1
chr17	36499074	36500636		0/1
chr17	10706959	10708230		0/1
chr6	116781307	116783140		0/1
chr22	39485267	39487550		0/1
chr11	61716195	61717780		0/1
chr11	118550060	118551771		0/1
chr21	44036605	44037470		0/1
chr13	110396156	110398188		0/1
chr2	79251911	79253193		0/1
chr22	43815950	43817799		0/1
chr6	170467425	170468512		0/1
chr22	39687344	39688987		0/1
chr19	51669595	51670552		0/1
chr13	97599492	97601691		0/1
chr3	172467177	172468381		0/1
chr5	1253833	1255458		0/1
chr3	111314102	111315387		0/1
chr6	17988404	17988937		0/1
chr11	23750821	23752469		0/1
chr8	1244039	1245672		0/1
chr5	115837981	115839148		0/1
chr10	134559637	134561116		0/1
chr19	51979766	51981718		0/1
chr11	85397109	85398355		0/1
chr21	46077190	46077731		0/1
chr1	238648531	238650465		0/1
chr19	50030461	50031560		0/1
chr2	241290446	241291070		0/1
chr19	40440416	40441647		0/1
chr10	133871212	133872532		0/1
chr20	60118450	60120707		0/1
chr12	109796872	109798185		0/1
chr2	187463598	187464902		0/1
chr16	20415966	20417094		0/1
chr16	70507094	70508887		0/1
chr12	120029973	120031734		0/1
chr11	82745155	82746732		0/1
chr2	438095	440188		0/1
chr15	101926307	101927126		0/1
chr14	89865559	89866317		0/1
chr5	142023774	142024839		0/1
chr21	47639638	47640221		0/1
chr12	13363480	13364374		0/1
chr7	100700485	100701852		0/1
chr16	89017958	89020038		0/1
chr3	140395771	140397089		0/1
chr7	107331385	107332802		0/1
chr2	169924915	169926103		0/1
chr3	141105198	141106189		0/1
chr3	46530275	46532011		0/1
chr20	23432977	23434244		0/1
chr19	55384515	55385662		0/1
chr3	108475945	108476878		0/1
chr7	116254788	116255393		0/1
