# Supplementary material for: Global hypo-methylation in a proportion of glioblastoma enriched for an astrocytic signature is associated with increased invasion and altered immune landscape
Source: eLife. 2022 Nov 22;11:e77335. doi: 10.7554/eLife.77335 (PMC9681209; doi:10.7554/eLife.77335)
Supplement: Figure 2—source data 1. [file elife-77335-fig2-data1.zip › Figure_2_source_data_1/Figure_2C/background_all_GIC-iNSC_dmrs.txt]

chr7	27190689	27215610		0/1
chr3	147104488	147116807		0/1
chr2	63278831	63287686		0/1
chr11	2720229	2722713		0/1
chr10	118890977	118901190		0/1
chr4	4854690	4864902		0/1
chr7	27218867	27229163		0/1
chr2	200328645	200336200		0/1
chr7	27178861	27189535		0/1
chr22	46448690	46451518		0/1
chr7	27159883	27171528		0/1
chr2	223164459	223173061		0/1
chr11	31817810	31823282		0/1
chr5	72593919	72599786		0/1
chr5	134362967	134367807		0/1
chr21	38076709	38083586		0/1
chr17	7756573	7760147		0/1
chr11	31824327	31829582		0/1
chr9	1048520	1052573		0/1
chr12	115130855	115136308		0/1
chr3	137481938	137491164		0/1
chr22	19709548	19712623		0/1
chr2	176983815	176989586		0/1
chr2	177023716	177030228		0/1
chr12	10364408	10367446		0/1
chr6	10414350	10422874		0/1
chr13	100640914	100644657		0/1
chr20	57425157	57431303		0/1
chr2	237071795	237079766		0/1
chr17	46654202	46661340		0/1
chr10	102994605	102998762		0/1
chr7	35292896	35299217		0/1
chr20	57462798	57466905		0/1
chr1	63782395	63790612		0/1
chr2	177012117	177017797		0/1
chr4	174427146	174432425		0/1
chr2	176993017	176997707		0/1
chr2	157182707	157187341		0/1
chr17	59529316	59536696		0/1
chr3	147121892	147132559		0/1
chr3	157812018	157817678		0/1
chr10	119291766	119297716		0/1
chr17	46666926	46680461		0/1
chr16	86546374	86550450		0/1
chr3	32857317	32863733		0/1
chr15	74420307	74428183		0/1
chr16	54965811	54974287		0/1
chr22	46480891	46482023		0/1
chr21	38063872	38071688		0/1
chr17	6616351	6617470		0/1
chr14	37123678	37136391		0/1
chr12	58012031	58016874		0/1
chr15	96869870	96878385		0/1
chr22	38071001	38073178		0/1
chr5	76114114	76116535		0/1
chr15	89948930	89953295		0/1
chr9	969473	973198		0/1
chr14	95233665	95240892		0/1
chr12	95941571	95943131		0/1
chr1	221049931	221055964		0/1
chr10	38146040	38148313		0/1
chr22	41762302	41763512		0/1
chr20	13199787	13202489		0/1
chr6	85471973	85474803		0/1
chr7	27280585	27287521		0/1
chr12	49318487	49319981		0/1
chr7	134832131	134833335		0/1
chr10	22632995	22635143		0/1
chr8	25897201	25901017		0/1
chr10	94447761	94452554		0/1
chr4	111539291	111545628		0/1
chr17	46018654	46019184		0/1
chr2	172955512	172959114		0/1
chr19	46915570	46917727		0/1
chr15	83951663	83955157		0/1
chr22	50523686	50525327		0/1
chr2	176962658	176965729		0/1
chr7	19182334	19185407		0/1
chr2	172950856	172953925		0/1
chr15	100881162	100882647		0/1
chr11	65148466	65150871		0/1
chr2	175189545	175194079		0/1
chr13	50700606	50704370		0/1
chr2	176976128	176979345		0/1
chr5	114936711	114938640		0/1
chr6	150346497	150347870		0/1
chr2	54086854	54087552		0/1
chr14	105444093	105445253		0/1
chr3	44902933	44904059		0/1
chr4	13538807	13545760		0/1
chr8	55369327	55372569		0/1
chr1	221057236	221066688		0/1
chr17	41116197	41116797		0/1
chr12	54359712	54363943		0/1
chr1	214156255	214161368		0/1
chr21	33783773	33785988		0/1
chr2	176980673	176982342		0/1
chr19	13207239	13210356		0/1
chr5	170734312	170740937		0/1
chr2	69001086	69002378		0/1
chr6	1387836	1397416		0/1
chr5	80255244	80257322		0/1
chr18	5628160	5631607		0/1
chr6	28956226	28956804		0/1
chr2	182545768	182550065		0/1
chr2	10182125	10184650		0/1
chr15	58356761	58359607		0/1
chr4	174447847	174450722		0/1
chr15	22833149	22833975		0/1
chr1	119530932	119532925		0/1
chr2	119605441	119612382		0/1
chr1	91182215	91185922		0/1
chr18	72915526	72917943		0/1
chr3	147138293	147142415		0/1
chr10	94819559	94823302		0/1
chr15	76630095	76636200		0/1
chr1	217306590	217314284		0/1
chr2	176970508	176974934		0/1
chr19	16829666	16830859		0/1
chr20	36146069	36151338		0/1
chr16	73265146	73266785		0/1
chr16	3312698	3314928		0/1
chr6	32075763	32078624		0/1
chr2	238767226	238769419		0/1
chr6	50810432	50816037		0/1
chr4	48271072	48272544		0/1
chr4	85416865	85421050		0/1
chr7	56160409	56161020		0/1
chr2	45164495	45172265		0/1
chr2	162279324	162281498		0/1
chr4	57547347	57548746		0/1
chr3	96532024	96533824		0/1
chr1	161167112	161172291		0/1
chr14	61107344	61111558		0/1
chr5	3595106	3599719		0/1
chr11	13029722	13032613		0/1
chr5	172668965	172673349		0/1
chr19	47216767	47218745		0/1
chr5	170288255	170290472		0/1
chr11	31843388	31849262		0/1
chr15	33359788	33361270		0/1
chr5	92905860	92911154		0/1
chr11	65313081	65315625		0/1
chr6	137810203	137818327		0/1
chr6	100049849	100057160		0/1
chr15	91473059	91474456		0/1
chr5	190822	192650		0/1
chr20	19866743	19867423		0/1
chr4	174436918	174440681		0/1
chr4	113441608	113442804		0/1
chr22	24978269	24979964		0/1
chr1	53391662	53393825		0/1
chr22	19748378	19755334		0/1
chr13	100623362	100624965		0/1
chr14	61118751	61123973		0/1
chr11	123429280	123431162		0/1
chr7	1248995	1251338		0/1
chr7	27231819	27233718		0/1
chr17	46625332	46633726		0/1
chr3	160822372	160823781		0/1
chr17	4981221	4982244		0/1
chr8	99958470	99963021		0/1
chr2	201979988	201984386		0/1
chr14	60972853	60978852		0/1
chr2	24345320	24347113		0/1
chr4	48987024	48989713		0/1
chr21	45704508	45706101		0/1
chr15	74493640	74496648		0/1
chr1	2978330	2980937		0/1
chr19	56914518	56916205		0/1
chr17	76036514	76037562		0/1
chr10	8096991	8102583		0/1
chr11	111781721	111784942		0/1
chr12	123752628	123754328		0/1
chr12	6560162	6561547		0/1
chr5	16178784	16181533		0/1
chr1	15271760	15272567		0/1
chr8	41164515	41168336		0/1
chr21	38935977	38938119		0/1
chr5	112823171	112825266		0/1
chr16	54315551	54319624		0/1
chr16	1127792	1133378		0/1
chr16	86527164	86531820		0/1
chr4	20253130	20257590		0/1
chr2	66671478	66673985		0/1
chr1	2003577	2006896		0/1
chr2	172943770	172949501		0/1
chr1	172112722	172114857		0/1
chr1	209847618	209849445		0/1
chr8	38830814	38832728		0/1
chr16	54321165	54325929		0/1
chr7	91808223	91809117		0/1
chr19	2289682	2291872		0/1
chr11	41481148	41481891		0/1
chr7	37023984	37026993		0/1
chr19	5036609	5037219		0/1
chr11	72433059	72434561		0/1
chr11	794433	797747		0/1
chr20	55199493	55206467		0/1
chr20	30134188	30136329		0/1
chr16	89118603	89120700		0/1
chr11	8739391	8742134		0/1
chr5	54518136	54519686		0/1
chr22	36044146	36044792		0/1
chr10	21796152	21799395		0/1
chr3	13589889	13591084		0/1
chr6	108489795	108492769		0/1
chr1	237204939	237207256		0/1
chr2	162282922	162284894		0/1
chr13	33589285	33591937		0/1
chr16	85319859	85320882		0/1
chr6	30418115	30419576		0/1
chr14	76445988	76448509		0/1
chr5	50673033	50675639		0/1
chr6	28058187	28059208		0/1
chr5	1885778	1888218		0/1
chr5	92927148	92932481		0/1
chr11	111606169	111607060		0/1
chr1	2221807	2222674		0/1
chr14	60096225	60099815		0/1
chr18	78004237	78005665		0/1
chr17	46607103	46608874		0/1
chr7	5534412	5535934		0/1
chr15	33009115	33011441		0/1
chr8	23562918	23565174		0/1
chr8	144328003	144332645		0/1
chr1	207494213	207496045		0/1
chr3	68980947	68982098		0/1
chr5	140854797	140858107		0/1
chr2	223159838	223160569		0/1
chr3	185911208	185912486		0/1
chr11	62211493	62212431		0/1
chr17	70112050	70114623		0/1
chr18	55105880	55109254		0/1
chr3	35719509	35721758		0/1
chr2	223915442	223918000		0/1
chr6	22147182	22148738		0/1
chr4	174441703	174446201		0/1
chr6	110736422	110738034		0/1
chr15	89919993	89922989		0/1
chr15	90039409	90040550		0/1
chr17	21189254	21193332		0/1
chr12	54365966	54371246		0/1
chr6	27781799	27783336		0/1
chr14	105992098	105995755		0/1
chr19	9545609	9547132		0/1
chr2	26784141	26786046		0/1
chr13	51416639	51419169		0/1
chr9	1045050	1047414		0/1
chr15	89954560	89956781		0/1
chr5	134869684	134872957		0/1
chr10	102982492	102988529		0/1
chr12	54411753	54414427		0/1
chr1	63791922	63793987		0/1
chr1	119534088	119536288		0/1
chr7	103629099	103631129		0/1
chr17	74072448	74075336		0/1
chr8	26721736	26724234		0/1
chr8	144119299	144120681		0/1
chr21	30502731	30503475		0/1
chr6	158437656	158439011		0/1
chr1	151880861	151883508		0/1
chr17	46682308	46687575		0/1
chr5	172659241	172666228		0/1
chr5	45694523	45696784		0/1
chr6	166579974	166583523		0/1
chr1	47909234	47912753		0/1
chr15	101418967	101421391		0/1
chr12	7023195	7024319		0/1
chr16	832110	834510		0/1
chr11	18415641	18416767		0/1
chr4	54969609	54971253		0/1
chr19	31841952	31847167		0/1
chr17	59480470	59482956		0/1
chr16	72459391	72460114		0/1
chr7	27141388	27144854		0/1
chr2	33359059	33359688		0/1
chr1	90308431	90309998		0/1
chr9	139889049	139892531		0/1
chr20	21371547	21373700		0/1
chr14	38678420	38681111		0/1
chr8	102503892	102506635		0/1
chr8	65280876	65287050		0/1
chr6	29910101	29911550		0/1
chr11	65187857	65193528		0/1
chr15	23809945	23812334		0/1
chr11	65194933	65198137		0/1
chr1	231322262	231324798		0/1
chr5	132155233	132155965		0/1
chr2	27300055	27301943		0/1
chr1	1216347	1217664		0/1
chr10	77155143	77159055		0/1
chr8	143692935	143696531		0/1
chr22	43546988	43548888		0/1
chr7	157474409	157482215		0/1
chr3	46506104	46506864		0/1
chr13	112720427	112724583		0/1
chr2	45231226	45241578		0/1
chr21	17441953	17443493		0/1
chr1	209978397	209980186		0/1
chr2	45159145	45161333		0/1
chr19	45259535	45262055		0/1
chr4	91047852	91049728		0/1
chr15	98064729	98065948		0/1
chr17	1626509	1629224		0/1
chr20	47896448	47897451		0/1
chr18	18821328	18823509		0/1
chr17	79494628	79495953		0/1
chr3	146261991	146263147		0/1
chr20	5485144	5486007		0/1
chr18	57363081	57365520		0/1
chr4	77506682	77508108		0/1
chr11	70672365	70673256		0/1
chr17	36717141	36722136		0/1
chr18	44773988	44776899		0/1
chr6	100902470	100906895		0/1
chr1	916058	919916		0/1
chr5	140623883	140626445		0/1
chr12	54423428	54425634		0/1
chr10	118922493	118928758		0/1
chr2	175201542	175206501		0/1
chr8	72753888	72758095		0/1
chr18	53089472	53090930		0/1
chr19	14048977	14049823		0/1
chr10	121577971	121579007		0/1
chr13	51483748	51485603		0/1
chr2	176956396	176959229		0/1
chr8	144097644	144100572		0/1
chr6	74229774	74232158		0/1
chr10	81034149	81036091		0/1
chr16	83984888	83987465		0/1
chr19	38885050	38886789		0/1
chr1	50880150	50889294		0/1
chr14	50158618	50160307		0/1
chr13	102103930	102106423		0/1
chr1	119548527	119551319		0/1
chr19	6501778	6504030		0/1
chr6	10881086	10884891		0/1
chr11	44086756	44088504		0/1
chr13	50706583	50708420		0/1
chr7	97360615	97363080		0/1
chr1	119526060	119528848		0/1
chr2	71113568	71116765		0/1
chr20	11666805	11668904		0/1
chr19	10463037	10465257		0/1
chr11	13983009	13984996		0/1
chr5	174150286	174152885		0/1
chr8	23571706	23572595		0/1
chr5	41924100	41925854		0/1
chr1	2433226	2437658		0/1
chr3	48506168	48509019		0/1
chr12	117470541	117471115		0/1
chr6	43456501	43457511		0/1
chr1	41444578	41447341		0/1
chr22	30476089	30477270		0/1
chr4	54959708	54961835		0/1
chr20	50417972	50420278		0/1
chr16	86535919	86539121		0/1
chr2	72078638	72080104		0/1
chr17	46619088	46624268		0/1
chr18	19745316	19749540		0/1
chr8	141598157	141600316		0/1
chr14	57274550	57280571		0/1
chr8	97657072	97658774		0/1
chr11	62693039	62695680		0/1
chr8	10585697	10590329		0/1
chr4	4866047	4868441		0/1
chr7	19157193	19159569		0/1
chr6	27278678	27280722		0/1
chr17	77092977	77093866		0/1
chr13	112725605	112726662		0/1
chr12	132903921	132907063		0/1
chr10	14050305	14052028		0/1
chr16	89041793	89045645		0/1
chr7	229225	230632		0/1
chr2	157176106	157180144		0/1
chr19	51017123	51018946		0/1
chr3	169529701	169531783		0/1
chr17	40337513	40337892		0/1
chr12	18890215	18891992		0/1
chr7	27145972	27150403		0/1
chr2	176936091	176937971		0/1
chr6	108495385	108497995		0/1
chr20	57413436	57418015		0/1
chr2	176952319	176953512		0/1
chr20	2672363	2676474		0/1
chr22	50982818	50988451		0/1
chr13	101173617	101174420		0/1
chr16	1040578	1041686		0/1
chr6	27647713	27649120		0/1
chr19	8942290	8943556		0/1
chr6	48035236	48037415		0/1
chr8	61833707	61835848		0/1
chr14	77294264	77296476		0/1
chr8	53476865	53479520		0/1
chr11	70562728	70565294		0/1
chr10	77164720	77168180		0/1
chr1	16553267	16554984		0/1
chr12	132690196	132691719		0/1
chr17	19651631	19652535		0/1
chr17	42992567	42994269		0/1
chr2	71130883	71134936		0/1
chr19	3462653	3465714		0/1
chr6	5999721	6003746		0/1
chr7	44103779	44106631		0/1
chr15	96884509	96892116		0/1
chr1	110609973	110613072		0/1
chr3	149094653	149096884		0/1
chr20	48598378	48600203		0/1
chr3	182082250	182082909		0/1
chr1	162600874	162603181		0/1
chr17	77893046	77893850		0/1
chr10	102898409	102903030		0/1
chr1	32826843	32828847		0/1
chr6	50784944	50789422		0/1
chr3	147077127	147077774		0/1
chr17	27037982	27039806		0/1
chr2	218842152	218844202		0/1
chr10	105210440	105213818		0/1
chr4	111549880	111553161		0/1
chr22	25614282	25616205		0/1
chr5	169779541	169780916		0/1
chr7	4754502	4756113		0/1
chr12	54345679	54350663		0/1
chr7	129417053	129419676		0/1
chr8	67872678	67875646		0/1
chr2	121624862	121625735		0/1
chr12	63543292	63546263		0/1
chr19	38745928	38747888		0/1
chr2	172964134	172966642		0/1
chr12	94654674	94656250		0/1
chr19	57182127	57183342		0/1
chr17	8925541	8928028		0/1
chr6	62995523	62997123		0/1
chr14	38057472	38058639		0/1
chr20	21487412	21490665		0/1
chr1	65467980	65468921		0/1
chr6	144328421	144330233		0/1
chr5	134374439	134377058		0/1
chr10	73136913	73137561		0/1
chr21	34405553	34406589		0/1
chr10	93391963	93394258		0/1
chr19	39402823	39403796		0/1
chr12	109568238	109569180		0/1
chr3	157819282	157822072		0/1
chr19	39997622	39998930		0/1
chr19	57017970	57020358		0/1
chr6	12716137	12718530		0/1
chr3	139257229	139260099		0/1
chr8	82191575	82194723		0/1
chr21	38592612	38593754		0/1
chr5	72676039	72678459		0/1
chr12	54398518	54400494		0/1
chr2	26401598	26402318		0/1
chr15	53086001	53088156		0/1
chr7	25897148	25901273		0/1
chr10	88122364	88127363		0/1
chr6	7540655	7543091		0/1
chr9	138553816	138555111		0/1
chr14	98444151	98445422		0/1
chr2	6072139	6073126		0/1
chr11	66335084	66337115		0/1
chr20	11897536	11900410		0/1
chr17	42732495	42734659		0/1
chr11	73356316	73358657		0/1
chr8	144240945	144242904		0/1
chr3	184037145	184038723		0/1
chr7	73622995	73624373		0/1
chr4	41746614	41751626		0/1
chr1	223936343	223937196		0/1
chr5	134879326	134882702		0/1
chr16	4000587	4001959		0/1
chr12	66275403	66276974		0/1
chr15	41793472	41796044		0/1
chr13	113613229	113614315		0/1
chr14	80676274	80678613		0/1
chr16	18066408	18067387		0/1
chr15	45571217	45572427		0/1
chr11	1769152	1770773		0/1
chr4	81122314	81124767		0/1
chr5	37833969	37836748		0/1
chr11	123395568	123397290		0/1
chr20	25565460	25566563		0/1
chr7	42267200	42268072		0/1
chr13	34184663	34185311		0/1
chr19	55667533	55670015		0/1
chr14	42073791	42078342		0/1
chr22	39377247	39378382		0/1
chr12	53183047	53184277		0/1
chr5	134823888	134828036		0/1
chr6	1618814	1622383		0/1
chr19	37095199	37096715		0/1
chr15	70766226	70768061		0/1
chr7	946657	950474		0/1
chr7	27245747	27248759		0/1
chr14	104345945	104347395		0/1
chr5	76932016	76937980		0/1
chr10	50816058	50818911		0/1
chr2	176931003	176934369		0/1
chr2	190537981	190540690		0/1
chr22	44641479	44642244		0/1
chr17	6658198	6659562		0/1
chr7	98245396	98247758		0/1
chr10	131760761	131764419		0/1
chr11	47586126	47587672		0/1
chr2	114033360	114034595		0/1
chr1	174842571	174844560		0/1
chr5	76923737	76926079		0/1
chr12	121087267	121088408		0/1
chr2	176947228	176949771		0/1
chr10	22621481	22625874		0/1
chr2	71503246	71505083		0/1
chr7	1335650	1338284		0/1
chr7	2967973	2968685		0/1
chr14	96519346	96520706		0/1
chr9	130853144	130854713		0/1
chr15	22891467	22893997		0/1
chr16	743584	746132		0/1
chr13	36051599	36053408		0/1
chr17	75314602	75317185		0/1
chr17	46795860	46798298		0/1
chr20	56724999	56726185		0/1
chr22	45608023	45609421		0/1
chr18	56528679	56530789		0/1
chr7	102552239	102553618		0/1
chr19	14799503	14801245		0/1
chr20	821321	823182		0/1
chr5	140613383	140615656		0/1
chr20	2728576	2732371		0/1
chr16	30485296	30485966		0/1
chr3	155421735	155423168		0/1
chr5	13944491	13946505		0/1
chr3	11177986	11178798		0/1
chr8	11535613	11539405		0/1
chr7	135433353	135434988		0/1
chr10	134754961	134756707		0/1
chr8	70981068	70984917		0/1
chr11	17372362	17375003		0/1
chr1	43471256	43473840		0/1
chr1	8013974	8015485		0/1
chr10	131756487	131759467		0/1
chr12	63025490	63026424		0/1
chr11	7596908	7598673		0/1
chr19	14490460	14492176		0/1
chr1	3410114	3411048		0/1
chr17	36665826	36667782		0/1
chr2	231279606	231282369		0/1
chr19	2294887	2295839		0/1
chr11	47736132	47738494		0/1
chr4	57975738	57977040		0/1
chr2	114035619	114037465		0/1
chr6	37750921	37752301		0/1
chr10	5576192	5577166		0/1
chr5	50677808	50679965		0/1
chr2	171674855	171680113		0/1
chr16	31008003	31009232		0/1
chr19	15390948	15392457		0/1
chr22	44419885	44422199		0/1
chr1	108023249	108023486		0/1
chr6	35435592	35436891		0/1
chr3	12044724	12046618		0/1
chr4	980424	981687		0/1
chr4	81109888	81111985		0/1
chr5	142065098	142066938		0/1
chr1	167423965	167426278		0/1
chr3	48631834	48633441		0/1
chr1	159869223	159870915		0/1
chr11	68924577	68925444		0/1
chr7	150714809	150716366		0/1
chr11	67417958	67418365		0/1
chr7	39170497	39171113		0/1
chr12	106533046	106534774		0/1
chr10	102806871	102808252		0/1
chr19	41119278	41120906		0/1
chr6	106545531	106546824		0/1
chr7	120627707	120629703		0/1
chr19	40871421	40872727		0/1
chr7	155599026	155601176		0/1
chr1	230849519	230851153		0/1
chr3	49314155	49315853		0/1
chr3	169383031	169384681		0/1
chr8	636371	638330		0/1
chr19	14887150	14888015		0/1
chr17	2907678	2909128		0/1
chr2	192108893	192111659		0/1
chr16	19588968	19590554		0/1
chr2	231191662	231192294		0/1
chr11	2170412	2172168		0/1
chr7	155258253	155260310		0/1
chr3	113160071	113161177		0/1
chr2	223288213	223291007		0/1
chr17	42247565	42248358		0/1
chr10	119310053	119313075		0/1
chr5	126408756	126410348		0/1
chr19	57049326	57050834		0/1
chr2	73149744	73152975		0/1
chr16	58548873	58549945		0/1
chr2	121223534	121224679		0/1
chr3	122398533	122400474		0/1
chr12	31522252	31524029		0/1
chr1	75138964	75140289		0/1
chr19	41018444	41019285		0/1
chr12	108732994	108734046		0/1
chr4	151500192	151501806		0/1
chr19	11958392	11960208		0/1
chr5	72739616	72740748		0/1
chr1	89663868	89665022		0/1
chr6	30719807	30720484		0/1
chr7	142582859	142584694		0/1
chr19	13120555	13123217		0/1
chr5	1551871	1553134		0/1
chr21	40032331	40034422		0/1
chr5	2111458	2112561		0/1
chr17	27312855	27313499		0/1
chr3	11608329	11610711		0/1
chr16	89460751	89462782		0/1
chr10	135042839	135045023		0/1
chr2	240196078	240197864		0/1
chr6	1604990	1608977		0/1
chr15	41060822	41062224		0/1
chr8	17270347	17272232		0/1
chr20	21496507	21498921		0/1
chr16	1230213	1233262		0/1
chr1	183153944	183155644		0/1
chr4	151502935	151504187		0/1
chr5	92937739	92939654		0/1
chr18	77156689	77159684		0/1
chr11	119226918	119227876		0/1
chr3	128326625	128327499		0/1
chr6	50817157	50819054		0/1
chr19	41731683	41732668		0/1
chr22	46468422	46471442		0/1
chr6	27258460	27259237		0/1
chr15	72447866	72448888		0/1
chr13	111521981	111522985		0/1
chr15	99408636	99409957		0/1
chr2	112895559	112896214		0/1
chr6	27106356	27107756		0/1
chr4	52916851	52918489		0/1
chr12	124872143	124874007		0/1
chr2	3285048	3286635		0/1
chr3	52351355	52351963		0/1
chr1	7020807	7022284		0/1
chr17	36734475	36735584		0/1
chr16	10969805	10971250		0/1
chr5	77145356	77147651		0/1
chr7	1362568	1363642		0/1
chr7	100075253	100075506		0/1
chr19	2493740	2495886		0/1
chr2	9613721	9616023		0/1
chr17	75370611	75373457		0/1
chr2	128458240	128458845		0/1
chr16	4102293	4105170		0/1
chr12	111618925	111620313		0/1
chr6	27840166	27841865		0/1
chr7	18125731	18127468		0/1
chr6	149803087	149803547		0/1
chr5	138727711	138730886		0/1
chr2	225266263	225267119		0/1
chr4	169400845	169402304		0/1
chr13	48891072	48895970		0/1
chr5	7826900	7827964		0/1
chr16	30596419	30598251		0/1
chr1	47904171	47907054		0/1
chr10	5987798	5988276		0/1
chr17	56296512	56297515		0/1
chr3	114102565	114103345		0/1
chr17	79109513	79110023		0/1
chr1	180922629	180925260		0/1
chr18	52625365	52627627		0/1
chr10	6205229	6206259		0/1
chr17	76975944	76977057		0/1
chr1	24438607	24439418		0/1
chr9	1042202	1043825		0/1
chr5	140473080	140475611		0/1
chr19	58661833	58662708		0/1
chr17	35297146	35300874		0/1
chr19	58545001	58546307		0/1
chr4	4763259	4763753		0/1
chr4	128552998	128554327		0/1
chr8	25041320	25042698		0/1
chr14	59931024	59933130		0/1
chr19	3363851	3366226		0/1
chr10	31986182	31987717		0/1
chr6	122931037	122932085		0/1
chr19	52096915	52098440		0/1
chr9	124360264	124361800		0/1
chr9	130341161	130342290		0/1
chr6	26757644	26758622		0/1
chr17	79364211	79366853		0/1
chr11	65222227	65222786		0/1
chr14	37666489	37667929		0/1
chr12	2943902	2945512		0/1
chr11	1890784	1892888		0/1
chr14	50862976	50865194		0/1
chr1	167090618	167091161		0/1
chr2	120980375	120982180		0/1
chr15	97325013	97327588		0/1
chr7	53102694	53104336		0/1
chr12	33590837	33593913		0/1
chr4	174456504	174458819		0/1
chr10	99079798	99081496		0/1
chr5	140578896	140580123		0/1
chr13	114122492	114123258		0/1
chr6	10389490	10391412		0/1
chr14	22917452	22918953		0/1
chr12	125000734	125003301		0/1
chr4	156874415	156875661		0/1
chr19	2041905	2042592		0/1
chr12	121569924	121571068		0/1
chr7	16460435	16461798		0/1
chr13	28371000	28371682		0/1
chr1	3086487	3088524		0/1
chr13	76444293	76445372		0/1
chr11	334251	334833		0/1
chr1	2559320	2562819		0/1
chr10	23479410	23482255		0/1
chr10	124901456	124907708		0/1
chr3	170458976	170460555		0/1
chr2	238498923	238500389		0/1
chr15	91291872	91293212		0/1
chr13	79181338	79182969		0/1
chr3	152016594	152017819		0/1
chr19	51814765	51815658		0/1
chr1	2983056	2985728		0/1
chr9	131153847	131156065		0/1
chr12	55041379	55044550		0/1
chr20	61200223	61201650		0/1
chr11	67407029	67408299		0/1
chr20	895513	898454		0/1
chr15	45473810	45476975		0/1
chr22	37730664	37731494		0/1
chr16	89322298	89324756		0/1
chr20	62084549	62086790		0/1
chr6	5993745	5996657		0/1
chr16	19124311	19127305		0/1
chr5	140619446	140621697		0/1
chr20	19193057	19195452		0/1
chr9	974533	977818		0/1
chr16	1206392	1210829		0/1
chr1	85358327	85359912		0/1
chr17	72442179	72443401		0/1
chr5	2038528	2038989		0/1
chr12	15037755	15039500		0/1
chr7	1686764	1688356		0/1
chr16	52580676	52583062		0/1
chr13	112707805	112710548		0/1
chr16	30378782	30381109		0/1
chr1	50571451	50571943		0/1
chr2	171568412	171571151		0/1
chr3	13323567	13324886		0/1
chr1	32280923	32282693		0/1
chr3	42305237	42307961		0/1
chr16	82044738	82045857		0/1
chr11	62456939	62458445		0/1
chr6	10385126	10386160		0/1
chr21	38073934	38075171		0/1
chr10	121136757	121138206		0/1
chr1	41846683	41849203		0/1
chr12	57618943	57620856		0/1
chr4	176733409	176735460		0/1
chr19	44083688	44085527		0/1
chr8	101348359	101349699		0/1
chr5	176045983	176047485		0/1
chr6	110299415	110301479		0/1
chr3	157217187	157218259		0/1
chr16	73205994	73207335		0/1
chr17	1616635	1618467		0/1
chr20	43342929	43343997		0/1
chr6	26224392	26226256		0/1
chr11	16631866	16633647		0/1
chr12	121476549	121478135		0/1
chr20	21081751	21087500		0/1
chr16	86753670	86756774		0/1
chr1	20511782	20513808		0/1
chr18	53068921	53072243		0/1
chr2	232252054	232254362		0/1
chr20	61297564	61299808		0/1
chr16	75143200	75145843		0/1
chr1	228246263	228248785		0/1
chr17	75469976	75472168		0/1
chr17	80254862	80256046		0/1
chr11	126029690	126031193		0/1
chr10	3282783	3285048		0/1
chr12	127209925	127212528		0/1
chr15	81666393	81667725		0/1
chr6	170467425	170468512		0/1
chr7	100463206	100465221		0/1
chr4	3485263	3487164		0/1
chr20	1317600	1319051		0/1
chr15	89909904	89912325		0/1
chr2	119592325	119593625		0/1
chr4	186989025	186990425		0/1
chr11	115529573	115531299		0/1
chr16	1114790	1118909		0/1
chr1	205325788	205326851		0/1
chr19	19638875	19640075		0/1
chr15	67355497	67357898		0/1
chr1	55012926	55013956		0/1
chr19	18385244	18386421		0/1
chr13	99135543	99137243		0/1
chr15	85873141	85874563		0/1
chr7	150643915	150645092		0/1
chr20	35199934	35202477		0/1
chr7	629789	630914		0/1
chr5	1200143	1202449		0/1
chr21	27944586	27945708		0/1
chr18	12306837	12309071		0/1
chr3	194405322	194408965		0/1
chr11	68919873	68921264		0/1
chr2	160653686	160655270		0/1
chr2	220360381	220363128		0/1
chr16	89386798	89389568		0/1
chr3	27760732	27762916		0/1
chr14	105044984	105047079		0/1
chr5	49736664	49738016		0/1
chr7	101722855	101723947		0/1
chr5	179219098	179221090		0/1
chr21	48024639	48026476		0/1
chr5	172198261	172199667		0/1
chr13	20805094	20806746		0/1
chr1	221068423	221070193		0/1
chr6	34164073	34164564		0/1
chr15	84322277	84323963		0/1
chr17	46704410	46707781		0/1
chr12	54453394	54454445		0/1
chr5	68628240	68629755		0/1
chr2	172972681	172974960		0/1
chr8	22546608	22549103		0/1
chr7	27252541	27254071		0/1
chr6	117583893	117587155		0/1
chr5	43044573	43045555		0/1
chr15	40571997	40573419		0/1
chr19	11305231	11307090		0/1
chr5	54281198	54282459		0/1
chr3	119297318	119299682		0/1
chr16	1013990	1015103		0/1
chr6	4774309	4776669		0/1
chr5	72528111	72530472		0/1
chr5	140796045	140798188		0/1
chr2	119913307	119916017		0/1
chr16	29830908	29833153		0/1
chr6	85482612	85484863		0/1
chr19	44330665	44332309		0/1
chr16	874411	876216		0/1
chr1	3229195	3230647		0/1
chr21	43809237	43809848		0/1
chr12	54320564	54322396		0/1
chr6	1311740	1315143		0/1
chr7	71911541	71912411		0/1
chr3	52868982	52869808		0/1
chr5	131593730	131596602		0/1
chr8	37756942	37758453		0/1
chr4	147162267	147163613		0/1
chr2	85810744	85812023		0/1
chr4	88449925	88453081		0/1
chr15	82334984	82337202		0/1
chr19	50553022	50554510		0/1
chr4	89152212	89153457		0/1
chr11	69682593	69683619		0/1
chr3	71293694	71295684		0/1
chr1	33230353	33232579		0/1
chr18	32397156	32398987		0/1
chr20	25013229	25014771		0/1
chr7	157361040	157362094		0/1
chr17	40831349	40832319		0/1
chr1	2946727	2948512		0/1
chr17	72352688	72353953		0/1
chr1	7449057	7450634		0/1
chr2	236760254	236761574		0/1
chr12	132862024	132866348		0/1
chr16	85518792	85520182		0/1
chr7	2653651	2654420		0/1
chr8	65498440	65500144		0/1
chr19	59073369	59075349		0/1
chr10	82299606	82300600		0/1
chr1	2928403	2929594		0/1
chr12	109220235	109222347		0/1
chr12	130645423	130649720		0/1
chr12	57612683	57614182		0/1
chr10	30024894	30026143		0/1
chr12	1608961	1609741		0/1
chr1	3077356	3079212		0/1
chr8	127600783	127601456		0/1
chr16	11875806	11877212		0/1
chr9	35905317	35906980		0/1
chr7	73894573	73895278		0/1
chr8	134114834	134116055		0/1
chr8	40010050	40011346		0/1
chr17	1094029	1094555		0/1
chr12	103343380	103344890		0/1
chr6	111887243	111889939		0/1
chr4	85402397	85404099		0/1
chr19	33182179	33183187		0/1
chr18	21717900	21719568		0/1
chr5	133771009	133773142		0/1
chr6	130182053	130182967		0/1
chr12	125668924	125671504		0/1
chr16	85931204	85933886		0/1
chr17	43973292	43976002		0/1
chr9	137771506	137772886		0/1
chr8	11565226	11568356		0/1
chr7	23387365	23388686		0/1
chr15	37172274	37174376		0/1
chr17	65470761	65471507		0/1
chr2	119599067	119600948		0/1
chr4	24795830	24797176		0/1
chr3	87137900	87138700		0/1
chr7	77044158	77046563		0/1
chr2	33700849	33701705		0/1
chr8	49983488	49985021		0/1
chr19	52226440	52228048		0/1
chr11	70001114	70002884		0/1
chr2	55509150	55509943		0/1
chr11	5008054	5009489		0/1
chr1	2574031	2574885		0/1
chr2	152117363	152119386		0/1
chr16	57831745	57832760		0/1
chr6	87861261	87862481		0/1
chr5	78406264	78408253		0/1
chr6	1383982	1386142		0/1
chr16	73096842	73098356		0/1
chr3	155394092	155394918		0/1
chr1	121260116	121261602		0/1
chr13	26624487	26626663		0/1
chr8	38385186	38387291		0/1
chr6	38682507	38684210		0/1
chr16	85843473	85846184		0/1
chr12	132654742	132655797		0/1
chr20	30061002	30064291		0/1
chr9	112260763	112262548		0/1
chr12	52214119	52215216		0/1
chr1	235805286	235806070		0/1
chr4	40336255	40337853		0/1
chr8	37698620	37699507		0/1
chr12	109162390	109162748		0/1
chr18	40695592	40696164		0/1
chr1	12537365	12538678		0/1
chr19	56879036	56880388		0/1
chr11	63528181	63531732		0/1
chr1	203320190	203321087		0/1
chr2	29337597	29339806		0/1
chr9	14307195	14309139		0/1
chr2	200326362	200327336		0/1
chr21	35897406	35899585		0/1
chr1	157162190	157165335		0/1
chr3	46939674	46940439		0/1
chr22	18042550	18044046		0/1
chr14	55603225	55604927		0/1
chr16	87573827	87576152		0/1
chr2	105371409	105372789		0/1
chr20	19914995	19916159		0/1
chr16	67033414	67035388		0/1
chr9	706307	707410		0/1
chr11	5616902	5618408		0/1
chr3	147136463	147137180		0/1
chr10	126712074	126714382		0/1
chr14	74184843	74186279		0/1
chr17	750241	751287		0/1
chr16	67198725	67201012		0/1
chr6	108484512	108486773		0/1
chr10	102895133	102896869		0/1
chr1	170628856	170630734		0/1
chr12	127226110	127227142		0/1
chr18	24443262	24445788		0/1
chr1	214151107	214154085		0/1
chr10	7486755	7487926		0/1
chr6	100911526	100915805		0/1
chr12	28123718	28126973		0/1
chr20	44097309	44099675		0/1
chr11	1580098	1581959		0/1
chr17	30821755	30823145		0/1
chr2	219232091	219233678		0/1
chr3	160120240	160122503		0/1
chr8	134202353	134203841		0/1
chr17	66342532	66343093		0/1
chr22	31317287	31318546		0/1
chr1	63795279	63796486		0/1
chr10	729204	729956		0/1
chr15	28351607	28353889		0/1
chr17	75318211	75319751		0/1
chr1	173174650	173177161		0/1
chr14	95401849	95403143		0/1
chr12	133484026	133485856		0/1
chr11	65711898	65713199		0/1
chr12	52636834	52639319		0/1
chr14	90958096	90958806		0/1
chr1	10764512	10766708		0/1
chr11	62688748	62690717		0/1
chr1	156211415	156212578		0/1
chr12	123214554	123215940		0/1
chr21	42733397	42734266		0/1
chr1	2989085	2990678		0/1
chr2	177036809	177040226		0/1
chr7	25891427	25894793		0/1
chr2	241975035	241976658		0/1
chr8	133772657	133773744		0/1
chr18	74240034	74241269		0/1
chr19	41025010	41025959		0/1
chr6	27598506	27599652		0/1
chr3	38080323	38081287		0/1
chr4	48908469	48909146		0/1
chr8	123874146	123875899		0/1
chr3	147086945	147089362		0/1
chr7	73441057	73443113		0/1
chr17	14200590	14201938		0/1
chr20	36023689	36024669		0/1
chr16	11443033	11445395		0/1
chr12	102872331	102875301		0/1
chr1	84763338	84765130		0/1
chr1	1181757	1183257		0/1
chr15	102009795	102010195		0/1
chr11	66326767	66328989		0/1
chr1	3133763	3136528		0/1
chr17	75282776	75284193		0/1
chr6	157469080	157470150		0/1
chr6	49681178	49681774		0/1
chr12	113415459	113417284		0/1
chr3	120003292	120004483		0/1
chr2	202121863	202124040		0/1
chr12	56119925	56121764		0/1
chr12	54448729	54450826		0/1
chr11	64480312	64482332		0/1
chr4	3386172	3387994		0/1
chr12	12939519	12940610		0/1
chr10	119304938	119306659		0/1
chr11	9779593	9781826		0/1
chr11	27015473	27017005		0/1
chr21	47812611	47814252		0/1
chr6	168718991	168721499		0/1
chr6	30858050	30859176		0/1
chr14	54685790	54687202		0/1
chr19	8656319	8657916		0/1
chr10	134913922	134915859		0/1
chr21	45231023	45233508		0/1
chr3	150690157	150691510		0/1
chr1	225116594	225117817		0/1
chr6	159589483	159591121		0/1
chr12	117889485	117891174		0/1
chr1	180881086	180882681		0/1
chr17	54230419	54230805		0/1
chr11	71723975	71725590		0/1
chr11	2239813	2242500		0/1
chr2	10566602	10567843		0/1
chr12	124245945	124247223		0/1
chr3	158390329	158391040		0/1
chr17	21453925	21455566		0/1
chr6	30855713	30856693		0/1
chr13	28491326	28493913		0/1
chr8	125984720	125985883		0/1
chr2	128381653	128382383		0/1
chr1	159172250	159175295		0/1
chr10	530714	532409		0/1
chr7	154585539	154586404		0/1
chr6	168417097	168419522		0/1
chr3	42200666	42201898		0/1
chr9	34379714	34381797		0/1
chr12	113903890	113907268		0/1
chr2	71124470	71127576		0/1
chr10	23216182	23217173		0/1
chr5	1282357	1283350		0/1
chr9	138369918	138371492		0/1
chr3	195946195	195947062		0/1
chr5	176754987	176755805		0/1
chr3	193272561	193273983		0/1
chr2	19556066	19557475		0/1
chr10	134843775	134844771		0/1
chr5	957511	959141		0/1
chr12	54387530	54391631		0/1
chr2	114735221	114736966		0/1
chr6	82459006	82461621		0/1
chr7	129424539	129425932		0/1
chr17	59472320	59475486		0/1
chr1	32713275	32714308		0/1
chr5	139490895	139492957		0/1
chr17	77206389	77208211		0/1
chr15	95869918	95871312		0/1
chr4	54424280	54425349		0/1
chr15	80543353	80544620		0/1
chr7	20816184	20818928		0/1
chr21	30516610	30518297		0/1
chr10	134498925	134499752		0/1
chr15	97321776	97323132		0/1
chr17	77961719	77962682		0/1
chr17	27346732	27347260		0/1
chr4	111535334	111537570		0/1
chr16	66399746	66400599		0/1
chr5	34756596	34757397		0/1
chr1	119541833	119545275		0/1
chr19	8642301	8643737		0/1
chr10	1509675	1511277		0/1
chr16	24682074	24682982		0/1
chr1	156092814	156096574		0/1
chr15	86123481	86126053		0/1
chr21	43771120	43772498		0/1
chr19	939596	942270		0/1
chr5	173399983	173400737		0/1
chr6	34078522	34080571		0/1
chr13	100496287	100497789		0/1
chr5	2006984	2008713		0/1
chr1	11907324	11909446		0/1
chr5	3310778	3311723		0/1
chr7	21208923	21209781		0/1
chr16	10478647	10480776		0/1
chr8	143807693	143809893		0/1
chr1	160053689	160055253		0/1
chr16	21161842	21163096		0/1
chr2	152145870	152146944		0/1
chr18	2906032	2907472		0/1
chr10	3822379	3825031		0/1
chr5	50694104	50696059		0/1
chr14	92730051	92730815		0/1
chr2	11052885	11054994		0/1
chr3	14581777	14582901		0/1
chr1	84766524	84768775		0/1
chr11	114127041	114129200		0/1
chr12	109895809	109898292		0/1
chr1	1143751	1144724		0/1
chr1	93342589	93343575		0/1
chr17	27048223	27050360		0/1
chr6	10381764	10384104		0/1
chr1	24745138	24746043		0/1
chr3	42131356	42132991		0/1
chr9	92276541	92278039		0/1
chr13	113435678	113437214		0/1
chr17	41445688	41446521		0/1
chr12	86229804	86231077		0/1
chr9	6565526	6567046		0/1
chr1	50798572	50799535		0/1
chr4	113568820	113571675		0/1
chr2	72012290	72013035		0/1
chr15	78933106	78934580		0/1
chr19	39797750	39799379		0/1
chr19	18830254	18830892		0/1
chr17	75904130	75905616		0/1
chr4	54974886	54976184		0/1
chr11	9634749	9636184		0/1
chr4	2765767	2765951		0/1
chr4	3373405	3375144		0/1
chr19	2626283	2628032		0/1
chr2	237085626	237087777		0/1
chr1	110186005	110186418		0/1
chr5	79378293	79379309		0/1
chr3	45066525	45068568		0/1
chr7	98099806	98100419		0/1
chr7	1098625	1100172		0/1
chr22	47015531	47017356		0/1
chr2	239754565	239756128		0/1
chr21	38116144	38118338		0/1
chr6	152701625	152702660		0/1
chr4	7872993	7874296		0/1
chr20	48883411	48884382		0/1
chr14	104668726	104669834		0/1
chr19	8211205	8212720		0/1
chr7	35300228	35301861		0/1
chr11	10715175	10716164		0/1
chr4	26491963	26493496		0/1
chr15	66545863	66547044		0/1
chr6	170614892	170615920		0/1
chr17	78865087	78866579		0/1
chr5	172331733	172332685		0/1
chr2	101540399	101541592		0/1
chr7	2768566	2770410		0/1
chr12	50066533	50068610		0/1
chr11	2828274	2829241		0/1
chr4	103940711	103941681		0/1
chr8	145925258	145926766		0/1
chr19	3024507	3026567		0/1
chr1	3634044	3635210		0/1
chr15	45721589	45724580		0/1
chr2	75745201	75746804		0/1
chr1	11760546	11761766		0/1
chr14	103986227	103987810		0/1
chr2	16845412	16848626		0/1
chr5	138209551	138211909		0/1
chr19	46995757	46998383		0/1
chr1	45285741	45286970		0/1
chr12	40013512	40014132		0/1
chr17	38224456	38226278		0/1
chr3	10805672	10806370		0/1
chr12	16761930	16763765		0/1
chr7	27291388	27292614		0/1
chr7	1369374	1371081		0/1
chr8	144300961	144303509		0/1
chr1	53307865	53309936		0/1
chr7	8474544	8477597		0/1
chr15	101513246	101514483		0/1
chr1	91300215	91302117		0/1
chr7	27172631	27177068		0/1
chr1	166852621	166853960		0/1
chr2	28617552	28618402		0/1
chr18	5195574	5197632		0/1
chr8	58055024	58056751		0/1
chr10	54531263	54532905		0/1
chr5	122433740	122435962		0/1
chr10	3846317	3848384		0/1
chr13	49794053	49795541		0/1
chr12	54132086	54133447		0/1
chr13	29393560	29394960		0/1
chr1	34175120	34175736		0/1
chr1	15541182	15541956		0/1
chr10	81966886	81967666		0/1
chr7	155754157	155755236		0/1
chr7	121945440	121947425		0/1
chr17	40264320	40265827		0/1
chr19	22193293	22194032		0/1
chr13	99629970	99631309		0/1
chr15	90290549	90292730		0/1
chr10	123781212	123781602		0/1
chr19	6590106	6591674		0/1
chr20	1974469	1975446		0/1
chr9	116111377	116112335		0/1
chr15	96865032	96867150		0/1
chr9	131445948	131448476		0/1
chr5	140587845	140588424		0/1
chr13	34250241	34251651		0/1
chr11	114165661	114167692		0/1
chr11	63303399	63305749		0/1
chr4	147560770	147561900		0/1
chr9	73483939	73485074		0/1
chr6	26087022	26088446		0/1
chr3	27755341	27756851		0/1
chr16	89150998	89152692		0/1
chr7	115849793	115851518		0/1
chr16	31579647	31581268		0/1
chr6	25041912	25043046		0/1
chr12	54354162	54355476		0/1
chr4	41866309	41868203		0/1
chr4	74853333	74855383		0/1
chr1	47881737	47883234		0/1
chr3	48731511	48733950		0/1
chr22	46453808	46455670		0/1
chr20	30073209	30073576		0/1
chr2	175197240	175200286		0/1
chr11	61247929	61248887		0/1
chr16	79623202	79623900		0/1
chr1	226053673	226054853		0/1
chr11	124790365	124791601		0/1
chr7	4778839	4779342		0/1
chr14	97091067	97092205		0/1
chr9	34664762	34667179		0/1
chr13	67802272	67803911		0/1
chr17	18010713	18012134		0/1
chr17	1880616	1881333		0/1
chr6	165240243	165241210		0/1
chr2	121496398	121499363		0/1
chr2	144693693	144695257		0/1
chr6	15504030	15506085		0/1
chr17	4336413	4337231		0/1
chr6	31590563	31591786		0/1
chr16	81993642	81995911		0/1
chr11	843228	844686		0/1
chr18	28620915	28623874		0/1
chr3	195633813	195635643		0/1
chr3	158449660	158450833		0/1
chr5	2866388	2867363		0/1
chr17	43221220	43222258		0/1
chr10	128110093	128110778		0/1
chr6	26330553	26331727		0/1
chr17	55938642	55939590		0/1
chr20	58250528	58251756		0/1
chr19	11472110	11473353		0/1
chr2	45155991	45158117		0/1
chr21	27512686	27514071		0/1
chr18	28896580	28898907		0/1
chr10	102765227	102767895		0/1
chr22	43815950	43817799		0/1
chr2	171572472	171574592		0/1
chr18	77138240	77139296		0/1
chr1	3055699	3057366		0/1
chr10	116444240	116445691		0/1
chr2	241394123	241397486		0/1
chr4	113444361	113445388		0/1
chr4	1029410	1031015		0/1
chr3	63427649	63429828		0/1
chr1	154164430	154167100		0/1
chr19	15375283	15375450		0/1
chr19	15947148	15947948		0/1
chr8	22785257	22786374		0/1
chr7	77648378	77649564		0/1
chr8	103540464	103541045		0/1
chr4	174451954	174453287		0/1
chr16	86794539	86796158		0/1
chr6	168557985	168559503		0/1
chr15	89180799	89182676		0/1
chr6	51951835	51953348		0/1
chr19	932759	935259		0/1
chr6	88875924	88877413		0/1
chr9	29212111	29214781		0/1
chr16	31487813	31489209		0/1
chr17	77375343	77375842		0/1
chr8	145024637	145026051		0/1
chr17	25676201	25676921		0/1
chr3	147073044	147075221		0/1
chr6	1615843	1617377		0/1
chr15	84047082	84048308		0/1
chr17	78999164	79000968		0/1
chr2	1747700	1749076		0/1
chr2	121199631	121200889		0/1
chr2	45396991	45398381		0/1
chr13	114064536	114066074		0/1
chr17	78944885	78946259		0/1
chr17	61915833	61916907		0/1
chr6	43443889	43446221		0/1
chr22	26875404	26876075		0/1
chr12	130554193	130555091		0/1
chr13	110432935	110434682		0/1
chr4	13548011	13548755		0/1
chr8	131456284	131457460		0/1
chr8	48100081	48100957		0/1
chr7	4228775	4231054		0/1
chr5	146435620	146436805		0/1
chr14	65015561	65017091		0/1
chr17	79533765	79534694		0/1
chr5	171534017	171535052		0/1
chr9	72434644	72436854		0/1
chr15	53092107	53093707		0/1
chr5	55528834	55530254		0/1
chr3	137478664	137480853		0/1
chr1	3163710	3165391		0/1
chr11	65246411	65247138		0/1
chr4	30721353	30724915		0/1
chr2	110872620	110874513		0/1
chr20	44657115	44658941		0/1
chr2	74210857	74211845		0/1
chr1	2424003	2425952		0/1
chr3	114343068	114344019		0/1
chr8	67404705	67405781		0/1
chr4	174421114	174422908		0/1
chr6	41394156	41395763		0/1
chr3	169377725	169379266		0/1
chr17	78160963	78161706		0/1
chr3	71591429	71593601		0/1
chr12	41221505	41222241		0/1
chr20	26188639	26190354		0/1
chr19	47921051	47922312		0/1
chr2	219471861	219473299		0/1
chr21	46874243	46876385		0/1
chr22	20102300	20104664		0/1
chr13	53774644	53776396		0/1
chr11	441983	442753		0/1
chr1	243583986	243585254		0/1
chr13	112979874	112980703		0/1
chr1	68149989	68151160		0/1
chr4	80246713	80247628		0/1
chr17	6678929	6679564		0/1
chr17	80332011	80333853		0/1
chr19	56988398	56990174		0/1
chr2	65593761	65595186		0/1
chr6	41515050	41517062		0/1
chr16	27780757	27782528		0/1
chr11	13461782	13462235		0/1
chr11	93270375	93271677		0/1
chr14	104741448	104742774		0/1
chr8	19170241	19172126		0/1
chr2	220312410	220314486		0/1
chr22	45124555	45126525		0/1
chr20	58202186	58204627		0/1
chr9	123630545	123632192		0/1
chr18	72165429	72167213		0/1
chr2	1608729	1609660		0/1
chr3	146187037	146187962		0/1
chr17	77029308	77031156		0/1
chr3	49235381	49236946		0/1
chr1	226890287	226891415		0/1
chr10	5487785	5488628		0/1
chr3	196693809	196695320		0/1
chr1	39407387	39408558		0/1
chr12	312020	313104		0/1
chr19	49132858	49134105		0/1
chr22	28010359	28012700		0/1
chr1	156216957	156218759		0/1
chr12	8994120	8997862		0/1
chr19	36023054	36024876		0/1
chr1	20616496	20618331		0/1
chr8	38259225	38260675		0/1
chr10	22541366	22542726		0/1
chr3	54961956	54963294		0/1
chr2	160918519	160919830		0/1
chr19	7797031	7797355		0/1
chr15	101458127	101460077		0/1
chr7	142573366	142575234		0/1
chr12	106978920	106980319		0/1
chr13	113545569	113547947		0/1
chr1	43250303	43252206		0/1
chr17	8301118	8301697		0/1
chr17	41832466	41833578		0/1
chr21	46849940	46851112		0/1
chr7	50467921	50470492		0/1
chr1	203737534	203738799		0/1
chr1	110933248	110934327		0/1
chr5	76372556	76373803		0/1
chr17	80199608	80201957		0/1
chr3	68051933	68054720		0/1
chr16	679347	681057		0/1
chr6	44309765	44310640		0/1
chr3	114477829	114478834		0/1
chr1	2799354	2800194		0/1
chr10	124222263	124223712		0/1
chr7	1606526	1607787		0/1
chr6	108145374	108146529		0/1
chr19	29491588	29492597		0/1
chr5	66253919	66255772		0/1
chr2	74742593	74743839		0/1
chr5	39364495	39365815		0/1
chr21	45160581	45161603		0/1
chr17	9694472	9695598		0/1
chr1	234860153	234861409		0/1
chr15	66947167	66947617		0/1
chr3	123812381	123813596		0/1
chr8	99950917	99955093		0/1
chr2	42719678	42721159		0/1
chr1	19274318	19277202		0/1
chr2	175629224	175629917		0/1
chr4	174202697	174203520		0/1
chr14	91162832	91165049		0/1
chr11	67231878	67232847		0/1
chr17	79520203	79521089		0/1
chr1	151824867	151826533		0/1
chr19	47834037	47835475		0/1
chr5	156485233	156486840		0/1
chr1	112057879	112058975		0/1
chr19	13112283	13113893		0/1
chr3	158785756	158787458		0/1
chr7	155595693	155598018		0/1
chr1	35224726	35226135		0/1
chr7	63767240	63768483		0/1
chr20	35488024	35489221		0/1
chr12	130501516	130502586		0/1
chr1	62659934	62660861		0/1
chr16	50913083	50914024		0/1
chr21	45772638	45774294		0/1
chr9	96715256	96716998		0/1
chr1	111746277	111748268		0/1
chr11	67382913	67384040		0/1
chr7	99573278	99574466		0/1
chr13	44947076	44948827		0/1
chr8	38585602	38586183		0/1
chr10	71168453	71169854		0/1
chr7	158342105	158343573		0/1
chr8	64381393	64383580		0/1
chr1	161676199	161677452		0/1
chr5	171985354	171986770		0/1
chr17	40935998	40937908		0/1
chr16	73099917	73101264		0/1
chr9	132401543	132403939		0/1
chr2	105048963	105051034		0/1
chr17	79374181	79376536		0/1
chr2	2334766	2335909		0/1
chr9	100612587	100615349		0/1
chr14	100203730	100204528		0/1
chr1	66457970	66458803		0/1
chr5	140561031	140563400		0/1
chr15	89913423	89915212		0/1
chr6	170238514	170239711		0/1
chr1	15652624	15653607		0/1
chr9	135359963	135364017		0/1
chr11	124805538	124807188		0/1
chr2	242952828	242954430		0/1
chr2	1203448	1204879		0/1
chr1	999599	1000856		0/1
chr10	134852810	134853551		0/1
chr17	46831306	46832919		0/1
chr10	91060825	91061902		0/1
chr1	23520820	23521815		0/1
chr6	139116531	139117543		0/1
chr11	22513104	22514172		0/1
chr4	41880319	41881933		0/1
chr3	39542841	39544721		0/1
chr2	7016958	7018855		0/1
chr16	70680104	70680817		0/1
chr1	113392116	113393179		0/1
chr21	19190629	19192705		0/1
chr7	19149989	19152335		0/1
chr19	41495868	41497636		0/1
chr18	60117475	60119699		0/1
chr12	54446019	54447292		0/1
chr15	90643766	90644678		0/1
chr6	32908466	32909781		0/1
chr17	33473483	33475031		0/1
chr10	114043123	114043548		0/1
chr16	28549923	28550619		0/1
chr17	4674194	4675292		0/1
chr11	126412895	126414507		0/1
chr7	63505638	63506261		0/1
chr5	140592504	140593445		0/1
chr2	208634917	208636363		0/1
chr16	31341479	31343428		0/1
chr18	30349111	30350441		0/1
chr2	75144561	75145387		0/1
chr14	106003300	106004607		0/1
chr2	4050695	4051987		0/1
chr5	36301436	36303314		0/1
chr17	10632715	10634954		0/1
chr5	122421195	122424091		0/1
chr2	62797237	62798448		0/1
chr19	4566400	4567177		0/1
chr20	44167218	44168796		0/1
chr6	27512849	27513479		0/1
chr1	27240319	27241913		0/1
chr8	10488231	10489236		0/1
chr9	126794772	126796267		0/1
chr6	159290283	159291228		0/1
chr18	56296094	56296607		0/1
chr15	101661445	101661834		0/1
chr14	60952097	60953478		0/1
chr9	136450556	136452055		0/1
chr1	44031177	44032202		0/1
chr1	223989673	223991909		0/1
chr3	195613212	195614059		0/1
chr7	55224743	55225429		0/1
chr12	124907162	124908931		0/1
chr12	91572142	91574008		0/1
chr7	151453359	151454795		0/1
chr10	90712625	90713215		0/1
chr5	41793445	41795294		0/1
chr7	22765321	22767571		0/1
chr4	87770089	87771544		0/1
chr5	92914036	92914828		0/1
chr15	53074424	53076235		0/1
chr5	1864520	1866725		0/1
chr6	132451704	132453778		0/1
chr4	1075561	1076636		0/1
chr19	44763334	44764603		0/1
chr1	154732860	154733494		0/1
chr17	7942058	7942743		0/1
chr3	181441345	181442137		0/1
chr14	94983863	94984755		0/1
chr14	81916332	81916796		0/1
chr8	143085750	143086459		0/1
chr3	111259817	111261303		0/1
chr14	104686088	104687369		0/1
chr6	46293016	46294138		0/1
chr6	33560953	33561449		0/1
chr20	24483019	24484165		0/1
chr13	28551730	28554471		0/1
chr22	45898295	45900216		0/1
chr14	103589263	103590195		0/1
chr1	234747788	234749468		0/1
chr14	100068637	100070908		0/1
chr8	1054048	1054899		0/1
chr3	182879754	182880768		0/1
chr15	83330450	83332594		0/1
chr12	100866802	100867758		0/1
chr2	19553237	19554237		0/1
chr12	13348386	13349724		0/1
chr11	130296851	130298267		0/1
chr12	124864528	124865130		0/1
chr5	72731905	72733052		0/1
chr11	122072922	122074433		0/1
chr2	186602764	186604132		0/1
chr11	22687582	22689281		0/1
chr13	53419596	53422381		0/1
chr19	54617570	54617931		0/1
chr7	1265635	1268188		0/1
chr6	26364413	26365485		0/1
chr10	13424851	13425688		0/1
chr17	77922509	77925136		0/1
chr1	169702841	169703751		0/1
chr18	20713474	20715409		0/1
chr4	71247598	71248860		0/1
chr6	33079692	33082165		0/1
chr16	89788316	89789813		0/1
chr17	75237915	75238948		0/1
chr18	61368425	61369466		0/1
chr7	151077901	151079501		0/1
chr3	46617183	46618668		0/1
chr16	89631655	89632749		0/1
chr14	99664107	99665210		0/1
chr16	1080144	1081668		0/1
chr22	50468633	50470022		0/1
chr12	655829	657046		0/1
chr14	105952613	105954118		0/1
chr19	54848878	54851571		0/1
chr8	9952099	9953197		0/1
chr9	139248928	139250149		0/1
chr1	214169817	214170993		0/1
chr6	126066699	126068737		0/1
chr5	14405920	14408364		0/1
chr18	57564897	57566460		0/1
chr10	102321736	102322911		0/1
chr17	44896424	44897512		0/1
chr16	73092997	73094343		0/1
chr16	85962182	85964550		0/1
chr10	48390936	48392504		0/1
chr18	20734976	20735934		0/1
chr2	3826610	3827356		0/1
chr1	117635550	117637184		0/1
chr4	1578077	1580377		0/1
chr6	64515007	64516610		0/1
chr11	124480409	124482055		0/1
chr8	144639591	144640556		0/1
chr12	110155765	110156459		0/1
chr16	82067399	82069874		0/1
chr1	153538406	153540401		0/1
chr17	47651453	47652515		0/1
chr15	76304531	76305592		0/1
chr8	1905280	1906498		0/1
chr8	12973744	12974491		0/1
chr16	69831912	69832831		0/1
chr15	67457584	67458791		0/1
chr10	11046334	11047586		0/1
chr2	235886476	235888385		0/1
chr7	154719422	154720452		0/1
chr16	22959005	22960289		0/1
chr2	89160732	89161985		0/1
chr8	42623718	42623946		0/1
chr7	157257942	157259285		0/1
chr13	20734717	20736342		0/1
chr7	2677400	2679148		0/1
chr20	62025366	62026902		0/1
chr5	58295542	58296805		0/1
chr2	173723583	173724798		0/1
chr20	30777790	30779307		0/1
chr12	56111944	56115029		0/1
chr7	6698429	6699526		0/1
chr17	63553581	63555717		0/1
chr17	19988711	19990302		0/1
chr10	102977196	102979058		0/1
chr12	53610772	53612734		0/1
chr4	113430381	113432911		0/1
chr17	19976149	19977156		0/1
chr13	110917645	110918683		0/1
chr17	41919393	41920519		0/1
chr11	123775188	123777021		0/1
chr2	23746926	23748243		0/1
chr7	142557143	142559875		0/1
chr8	97170666	97172480		0/1
chr8	1959430	1960518		0/1
chr11	7533881	7534989		0/1
chr5	172655925	172658226		0/1
chr1	65990683	65991765		0/1
chr1	203044677	203045928		0/1
chr12	132652459	132653430		0/1
chr20	60926800	60928006		0/1
chr10	43698834	43700221		0/1
chr1	229546537	229547029		0/1
chr11	32421514	32422228		0/1
chr12	48690449	48691036		0/1
chr3	100711638	100713182		0/1
chr1	151148231	151149274		0/1
chr8	19539991	19540809		0/1
chr7	161652	162838		0/1
chr4	978723	979331		0/1
chr4	1204956	1206150		0/1
chr6	26016674	26018602		0/1
chr4	183243976	183245618		0/1
chr1	46632363	46633153		0/1
chr19	17877419	17877846		0/1
chr8	23582863	23585186		0/1
chr12	66582568	66583431		0/1
chr10	133058169	133058988		0/1
chr22	48605244	48607198		0/1
chr1	87799914	87802227		0/1
chr11	117695372	117696015		0/1
chr13	112859856	112862112		0/1
chr14	100223275	100225354		0/1
chr17	426062	426536		0/1
chr9	71819016	71820047		0/1
chr11	61544854	61546637		0/1
chr6	76202595	76204322		0/1
chr12	4133991	4135347		0/1
chr8	49532875	49534470		0/1
chr20	37433247	37434950		0/1
chr2	219246070	219247055		0/1
chr7	41732048	41733800		0/1
chr5	140787013	140788613		0/1
chr1	54199696	54201098		0/1
chr17	10740514	10742274		0/1
chr9	136008883	136011466		0/1
chr21	46348306	46349494		0/1
chr3	184054731	184055379		0/1
chr6	38145080	38146191		0/1
chr18	19750865	19753208		0/1
chr16	67310482	67312308		0/1
chr9	102586371	102588232		0/1
chr12	7655380	7657479		0/1
chr3	11266695	11267627		0/1
chr5	399012	400832		0/1
chr4	5020292	5022001		0/1
chr16	88747591	88748562		0/1
chr21	44751968	44753301		0/1
chr18	61419077	61420334		0/1
chr8	974818	976415		0/1
chr8	11646632	11648464		0/1
chr4	38806094	38807382		0/1
chr16	1922149	1922577		0/1
chr7	157407820	157408770		0/1
chr15	101728234	101729174		0/1
chr17	37380697	37381836		0/1
chr17	42634955	42636570		0/1
chr5	87441081	87441969		0/1
chr8	143858075	143859906		0/1
chr1	244623953	244625112		0/1
chr20	61923786	61925431		0/1
chr20	42354942	42356346		0/1
chr1	160336400	160337038		0/1
chr1	2106222	2107451		0/1
chr11	637885	639423		0/1
chr11	134200722	134202533		0/1
chr11	61716195	61717780		0/1
chr4	54374249	54375285		0/1
chr17	78799610	78800806		0/1
chr13	65532408	65533500		0/1
chr1	95975232	95975855		0/1
chr14	61747501	61748574		0/1
chr3	4908643	4910688		0/1
chr3	186856440	186857537		0/1
chr17	46824292	46825371		0/1
chr5	142023774	142024839		0/1
chr22	50719486	50721626		0/1
chr5	149979572	149980674		0/1
chr10	25350761	25351544		0/1
chr7	27289120	27289829		0/1
chr19	19335275	19336421		0/1
chr6	106428957	106430134		0/1
chr2	10260230	10262666		0/1
chr2	79738545	79739942		0/1
chr8	1136200	1136982		0/1
chr5	1257061	1258955		0/1
chr6	28510281	28510740		0/1
chr2	242801252	242802192		0/1
chr1	29676467	29677836		0/1
chr10	102760724	102762268		0/1
chr16	2082689	2084192		0/1
chr8	144437314	144438377		0/1
chr17	7643190	7644241		0/1
chr3	186489934	186490915		0/1
chr18	46500072	46502196		0/1
chr10	102419209	102419617		0/1
chr7	126987042	126988783		0/1
chr19	51326682	51327928		0/1
chr11	38667519	38669903		0/1
chr12	10022055	10023092		0/1
chr10	135159539	135161047		0/1
chr5	2642358	2643534		0/1
chr21	43539337	43541201		0/1
chr10	134358030	134359359		0/1
chr2	163099630	163100512		0/1
chr11	7869666	7871040		0/1
chr6	52007909	52009154		0/1
chr15	74890681	74891439		0/1
chr22	24910828	24912340		0/1
chr14	94758387	94760793		0/1
chr15	91208370	91208927		0/1
chr1	120173989	120175029		0/1
chr17	839754	841205		0/1
chr20	3766262	3767628		0/1
chr10	660127	661730		0/1
chr20	61559756	61561020		0/1
chr5	80528430	80529943		0/1
chr1	181002177	181003322		0/1
chr19	35992791	35993171		0/1
chr5	140601941	140604406		0/1
chr11	64427416	64429716		0/1
chr12	119346746	119347628		0/1
chr16	27437584	27438621		0/1
chr16	56640057	56641998		0/1
chr12	54954337	54955143		0/1
chr3	130568452	130569560		0/1
chr11	114548132	114549291		0/1
chr20	34025927	34027324		0/1
chr7	158271081	158272547		0/1
chr2	900942	901626		0/1
chr5	141245450	141247083		0/1
chr10	134419153	134421307		0/1
chr5	180466679	180467519		0/1
chr11	43290674	43291775		0/1
chr17	79392689	79394569		0/1
chr14	100613058	100614973		0/1
chr7	28529812	28530724		0/1
chr12	55028545	55029683		0/1
chr3	68056706	68057572		0/1
chr15	26911631	26913120		0/1
chr3	170746012	170746586		0/1
chr10	101289600	101291397		0/1
chr22	36552195	36554236		0/1
chr11	83392228	83393677		0/1
chr2	118981391	118982679		0/1
chr3	11598978	11600407		0/1
chr20	23028304	23030102		0/1
chr5	140254141	140255779		0/1
chr1	159258145	159259968		0/1
chr10	23383753	23384686		0/1
chr16	5115626	5116674		0/1
chr11	64642144	64643272		0/1
chr2	182850059	182850726		0/1
chr6	83073803	83075187		0/1
chr5	158521547	158523785		0/1
chr2	64712535	64713453		0/1
chr5	38147345	38148572		0/1
chr4	71587440	71588314		0/1
chr20	1471884	1473723		0/1
chr16	76342377	76343868		0/1
chr21	47012162	47013815		0/1
chr15	67840376	67841407		0/1
chr3	50305561	50307037		0/1
chr13	28527119	28529338		0/1
chr11	16813059	16813681		0/1
chr13	38172803	38173852		0/1
chr17	907643	909982		0/1
chr1	15255198	15256481		0/1
chr3	196910637	196911826		0/1
chr15	59907312	59909035		0/1
chr4	12798810	12799582		0/1
chr1	165394152	165395708		0/1
chr10	105036611	105038444		0/1
chr7	92237896	92238364		0/1
chr1	46329068	46330597		0/1
chr6	132270033	132273157		0/1
chr12	13132477	13133131		0/1
chr9	16120874	16121842		0/1
chr18	64271341	64272251		0/1
chr2	106054990	106055733		0/1
chr4	142634358	142636072		0/1
chr6	170571143	170571943		0/1
chr13	111280758	111281479		0/1
chr17	25886248	25887224		0/1
chr11	30251197	30252614		0/1
chr3	186914720	186915423		0/1
chr8	128902638	128903828		0/1
chr6	106957081	106958474		0/1
chr19	51456036	51457389		0/1
chr11	10476023	10477847		0/1
chr2	240867059	240868631		0/1
chr16	81678497	81678968		0/1
chr5	34042521	34044058		0/1
chr13	20710941	20711637		0/1
chr12	130526793	130527106		0/1
chr9	98314632	98315816		0/1
chr6	41168185	41169969		0/1
chr10	3580182	3581233		0/1
chr3	127055991	127057149		0/1
chr2	58272914	58274524		0/1
chr2	233384489	233385142		0/1
chr5	980580	981189		0/1
chr5	145756235	145759373		0/1
chr16	15527453	15529115		0/1
chr2	235935606	235936596		0/1
chr11	7960899	7962079		0/1
chr12	69326897	69327947		0/1
chr13	29597447	29598982		0/1
chr4	152147390	152149196		0/1
chr20	10015059	10016136		0/1
chr5	140535215	140536496		0/1
chr4	5525710	5527295		0/1
chr8	143750236	143751796		0/1
chr9	36276879	36277715		0/1
chr12	133350799	133352427		0/1
chr2	234776807	234777881		0/1
chr16	474271	475613		0/1
chr20	43725966	43727646		0/1
chr7	39445340	39447095		0/1
chr15	100537304	100539545		0/1
chr4	185138869	185139946		0/1
chr12	48275709	48276809		0/1
chr5	104246434	104247619		0/1
chr1	110164547	110166664		0/1
chr8	143820035	143821739		0/1
chr19	32081996	32083119		0/1
chr7	4266160	4267412		0/1
chr19	53892375	53893244		0/1
chr20	62079375	62079799		0/1
chr7	50347926	50348870		0/1
chr19	49116423	49117632		0/1
chr12	113530456	113531465		0/1
chr22	45724922	45726242		0/1
chr17	70118558	70120541		0/1
chr15	70877277	70878202		0/1
chr7	25608305	25609394		0/1
chr5	140514676	140516095		0/1
chr6	30737007	30737831		0/1
chr17	79102432	79103837		0/1
chr5	1867978	1868693		0/1
chr7	157318742	157320369		0/1
chr6	17988404	17988937		0/1
chr9	110249749	110251706		0/1
chr4	10519140	10520578		0/1
chr7	155970188	155971174		0/1
chr1	152730027	152731117		0/1
chr17	39221567	39222923		0/1
chr12	57504150	57505529		0/1
chr5	140891767	140893101		0/1
chr22	48536106	48537923		0/1
chr11	65634616	65635949		0/1
chr22	20783497	20785148		0/1
chr19	1101716	1102868		0/1
chr1	47488597	47489776		0/1
chr14	24640895	24641706		0/1
chr4	91155076	91156290		0/1
chr15	96894987	96897796		0/1
chr17	46710068	46712086		0/1
chr6	7468364	7469052		0/1
chr2	36922916	36924820		0/1
chr6	72924771	72926485		0/1
chr10	1558762	1559249		0/1
chr2	80529315	80530431		0/1
chr1	8403631	8404462		0/1
chr9	35859090	35860912		0/1
chr17	79026049	79027207		0/1
chr6	26501409	26502192		0/1
chr8	24240371	24242109		0/1
chr11	134335356	134336476		0/1
chr15	100801778	100802450		0/1
chr13	107028507	107029443		0/1
chr13	33780078	33781805		0/1
chr4	16628516	16629574		0/1
chr14	91723888	91724747		0/1
chr8	143170499	143171282		0/1
chr17	1057343	1058564		0/1
chr12	127630314	127631293		0/1
chr8	1692726	1694654		0/1
chr20	30618874	30619846		0/1
chr6	32374162	32376095		0/1
chr11	125033189	125034643		0/1
chr5	172750450	172752277		0/1
chr17	43503040	43503567		0/1
chr3	132842658	132843786		0/1
chr6	25137356	25139688		0/1
chr12	1752919	1754299		0/1
chr16	67914622	67916614		0/1
chr9	36135042	36136348		0/1
chr1	158978957	158979810		0/1
chr11	113778771	113779936		0/1
chr3	197236368	197237680		0/1
chr1	4837112	4838436		0/1
chr8	144161067	144163464		0/1
chr1	26698634	26699973		0/1
chr16	3988694	3989254		0/1
chr21	31970928	31972923		0/1
chr12	6750437	6750943		0/1
chr11	60100993	60102350		0/1
chr8	144294095	144295139		0/1
chr5	132722558	132723448		0/1
chr3	112012867	112013655		0/1
chr4	56813860	56814948		0/1
chr1	207842303	207843560		0/1
chr18	13136340	13137315		0/1
chr10	125617197	125619351		0/1
chr11	60414241	60414918		0/1
chr15	89764836	89765425		0/1
chr11	85397109	85398355		0/1
chr18	5578026	5579883		0/1
chr2	110372285	110373776		0/1
chr1	168698349	168699449		0/1
chr12	117768560	117769760		0/1
chr12	55845176	55846355		0/1
chr1	29138434	29139522		0/1
chr2	234295635	234297039		0/1
chr2	27957843	27959251		0/1
chr3	183894397	183895715		0/1
chr6	138200097	138200679		0/1
chr7	113726854	113728506		0/1
chr10	134331790	134332442		0/1
chr1	246852417	246853614		0/1
chr1	102312608	102313479		0/1
chr14	65230287	65231406		0/1
chr19	42379689	42382177		0/1
chr17	8661813	8662302		0/1
chr2	225811369	225811938		0/1
chr15	67390372	67391147		0/1
chr5	77253378	77253990		0/1
chr7	88424985	88426025		0/1
chr19	57153719	57155294		0/1
chr5	57753051	57754512		0/1
chr18	28955886	28957111		0/1
chr4	19455814	19457163		0/1
chr13	43597263	43597736		0/1
chr11	88241425	88242604		0/1
chr12	125412499	125414015		0/1
chr6	170531660	170532835		0/1
chr17	39645460	39647583		0/1
chr1	157670220	157672074		0/1
chr2	4021338	4022768		0/1
chr1	1549615	1550479		0/1
chr2	137747619	137748833		0/1
chr4	183957028	183958769		0/1
chr6	148592787	148594055		0/1
chr12	9268379	9269742		0/1
chr14	94789681	94790199		0/1
chr6	29274096	29275337		0/1
chr16	50744993	50746924		0/1
chr8	131368433	131370414		0/1
chr12	124941781	124942692		0/1
chr10	134661502	134662594		0/1
chr19	54484823	54486058		0/1
chr8	700220	701366		0/1
chr18	6510309	6511902		0/1
chr2	242823318	242824714		0/1
chr14	97080624	97082103		0/1
chr18	21571797	21572748		0/1
chr6	119031342	119032202		0/1
chr1	44888668	44889689		0/1
chr13	110885015	110885926		0/1
chr8	80695847	80696759		0/1
chr1	207817838	207818818		0/1
chr8	1337571	1339461		0/1
chr20	43882990	43884219		0/1
chr5	73108096	73109597		0/1
chr12	5476995	5478282		0/1
[truncated: 8,519 more rows]
