# Supplementary material for: Global hypo-methylation in a proportion of glioblastoma enriched for an astrocytic signature is associated with increased invasion and altered immune landscape
Source: eLife. 2022 Nov 22;11:e77335. doi: 10.7554/eLife.77335 (PMC9681209; doi:10.7554/eLife.77335)
Supplement: Figure 2—source data 1. [file elife-77335-fig2-data1.zip › Figure_2_source_data_1/Figure_2I_J/motifFindingParameters.txt]

cmd = /data/Blizard-MarinoLab/Nicola_Pomella/Motifs_James/201117_1/foreground_apc_nsc_hypo_dmrs_patient.txt hg38 /data/Blizard-MarinoLab/Nicola_Pomella/Motifs_James/201117_1/ -size 200 -len 6,8,10,12,15,20,25,30,35,40,45,50 -mask -p 4 -mis 3 -bg /data/Blizard-MarinoLab/Nicola_Pomella/Motifs_James/201117_1/background_all_apc_nsc_dmrs_patient.txt
