# Supplementary material for: Global hypo-methylation in a proportion of glioblastoma enriched for an astrocytic signature is associated with increased invasion and altered immune landscape
Source: eLife. 2022 Nov 22;11:e77335. doi: 10.7554/eLife.77335 (PMC9681209; doi:10.7554/eLife.77335)
Supplement: Figure 2—source data 1. [file elife-77335-fig2-data1.zip › Figure_2_source_data_1/Figure_2I_J/knownResults.txt]

Motif Name	Consensus	P-value	Log P-value	q-value (Benjamini)	# of Target Sequences with Motif(of 726)	% of Target Sequences with Motif	# of Background Sequences with Motif(of 282)	% of Background Sequences with Motif
ZNF341(Zf)/EBV-ZNF341-ChIP-Seq(GSE113194)/Homer	GGAACAGCCG	1e-10	-2.509e+01	0.0000	48.0	6.61%	6.7	2.38%
SF1(NR)/H295R-Nr5a1-ChIP-Seq(GSE44220)/Homer	CAAGGHCANV	1e-9	-2.111e+01	0.0000	30.0	4.13%	3.4	1.22%
Nr5a2(NR)/Pancreas-LRH1-ChIP-Seq(GSE34295)/Homer	BTCAAGGTCA	1e-8	-2.008e+01	0.0000	48.0	6.61%	8.0	2.82%
Zfp281(Zf)/ES-Zfp281-ChIP-Seq(GSE81042)/Homer	CCCCTCCCCCAC	1e-8	-1.999e+01	0.0000	17.0	2.34%	0.5	0.18%
THRb(NR)/HepG2-THRb.Flag-ChIP-Seq(Encode)/Homer	GGTCACCTGAGGTCA	1e-8	-1.889e+01	0.0000	51.0	7.02%	8.2	2.90%
NF1(CTF)/LNCAP-NF1-ChIP-Seq(Unpublished)/Homer	CYTGGCABNSTGCCAR	1e-7	-1.840e+01	0.0000	33.0	4.55%	4.6	1.64%
DLX5(Homeobox)/BasalGanglia-Dlx5-ChIP-seq(GSE124936)/Homer	SSTAATTA	1e-7	-1.613e+01	0.0000	52.0	7.16%	9.8	3.47%
c-Myc(bHLH)/LNCAP-cMyc-ChIP-Seq(Unpublished)/Homer	VCCACGTG	1e-6	-1.444e+01	0.0000	34.0	4.68%	5.8	2.05%
n-Myc(bHLH)/mES-nMyc-ChIP-Seq(GSE11431)/Homer	VRCCACGTGG	1e-6	-1.429e+01	0.0000	46.0	6.34%	8.1	2.87%
Tlx?(NR)/NPC-H3K4me1-ChIP-Seq(GSE16256)/Homer	CTGGCAGSCTGCCA	1e-5	-1.376e+01	0.0000	29.0	3.99%	4.6	1.62%
PU.1-IRF(ETS:IRF)/Bcell-PU.1-ChIP-Seq(GSE21512)/Homer	MGGAAGTGAAAC	1e-5	-1.363e+01	0.0000	94.0	12.95%	22.8	8.09%
Npas4(bHLH)/Neuron-Npas4-ChIP-Seq(GSE127793)/Homer	NHRTCACGACDN	1e-5	-1.332e+01	0.0001	41.0	5.65%	7.4	2.60%
Gli2(Zf)/GM2-Gli2-ChIP-Chip(GSE112702)/Homer	YSTGGGTGGTCT	1e-5	-1.185e+01	0.0002	18.0	2.48%	2.2	0.78%
Nr5a2(NR)/mES-Nr5a2-ChIP-Seq(GSE19019)/Homer	BTCAAGGTCA	1e-4	-1.148e+01	0.0003	31.0	4.27%	5.5	1.95%
ZEB2(Zf)/SNU398-ZEB2-ChIP-Seq(GSE103048)/Homer	GNMCAGGTGTGC	1e-4	-1.079e+01	0.0006	76.0	10.47%	18.1	6.42%
Brachyury(T-box)/Mesoendoderm-Brachyury-ChIP-exo(GSE54963)/Homer	ANTTMRCASBNNNGTGYKAAN	1e-4	-1.056e+01	0.0007	17.0	2.34%	2.9	1.02%
Dlx3(Homeobox)/Kerainocytes-Dlx3-ChIP-Seq(GSE89884)/Homer	NDGTAATTAC	1e-4	-1.052e+01	0.0007	45.0	6.20%	9.2	3.24%
Pax8(Paired,Homeobox)/Thyroid-Pax8-ChIP-Seq(GSE26938)/Homer	GTCATGCHTGRCTGS	1e-4	-9.872e+00	0.0013	21.0	2.89%	3.7	1.33%
HIF-1b(HLH)/T47D-HIF1b-ChIP-Seq(GSE59937)/Homer	RTACGTGC	1e-4	-9.819e+00	0.0013	71.0	9.78%	17.8	6.31%
c-Myc(bHLH)/mES-cMyc-ChIP-Seq(GSE11431)/Homer	VVCCACGTGG	1e-4	-9.667e+00	0.0014	29.0	3.99%	5.9	2.09%
DLX1(Homeobox)/BasalGanglia-Dlx1-ChIP-seq(GSE124936)/Homer	NSNNTAATTA	1e-4	-9.607e+00	0.0014	102.0	14.05%	27.8	9.86%
HRE(HSF)/Striatum-HSF1-ChIP-Seq(GSE38000)/Homer	TTCTAGAABNTTCTA	1e-4	-9.483e+00	0.0015	11.0	1.52%	1.6	0.56%
Max(bHLH)/K562-Max-ChIP-Seq(GSE31477)/Homer	RCCACGTGGYYN	1e-3	-8.790e+00	0.0029	39.0	5.37%	8.5	3.00%
THRa(NR)/C17.2-THRa-ChIP-Seq(GSE38347)/Homer	GGTCANYTGAGGWCA	1e-3	-8.212e+00	0.0048	31.0	4.27%	7.0	2.47%
USF1(bHLH)/GM12878-Usf1-ChIP-Seq(GSE32465)/Homer	SGTCACGTGR	1e-3	-8.212e+00	0.0048	31.0	4.27%	6.3	2.23%
Rfx1(HTH)/NPC-H3K4me1-ChIP-Seq(GSE16256)/Homer	KGTTGCCATGGCAA	1e-3	-8.153e+00	0.0049	15.0	2.07%	2.9	1.03%
GLI3(Zf)/Limb-GLI3-ChIP-Chip(GSE11077)/Homer	CGTGGGTGGTCC	1e-3	-7.997e+00	0.0055	10.0	1.38%	0.9	0.32%
Pbx3(Homeobox)/GM12878-PBX3-ChIP-Seq(GSE32465)/Homer	SCTGTCAMTCAN	1e-3	-7.836e+00	0.0060	19.0	2.62%	3.2	1.14%
ZNF652/HepG2-ZNF652.Flag-ChIP-Seq(Encode)/Homer	TTAACCCTTTVNKKN	1e-3	-7.836e+00	0.0060	19.0	2.62%	3.1	1.10%
DLX2(Homeobox)/BasalGanglia-Dlx2-ChIP-seq(GSE124936)/Homer	NNNTAATTAS	1e-3	-7.572e+00	0.0076	118.0	16.25%	34.7	12.28%
EHF(ETS)/LoVo-EHF-ChIP-Seq(GSE49402)/Homer	AVCAGGAAGT	1e-3	-7.504e+00	0.0078	82.0	11.29%	22.5	7.98%
PU.1(ETS)/ThioMac-PU.1-ChIP-Seq(GSE21512)/Homer	AGAGGAAGTG	1e-3	-7.468e+00	0.0079	30.0	4.13%	6.6	2.32%
Hoxa10(Homeobox)/ChickenMSG-Hoxa10.Flag-ChIP-Seq(GSE86088)/Homer	GGYAATGAAA	1e-3	-7.440e+00	0.0079	37.0	5.10%	9.0	3.18%
PAX5(Paired,Homeobox)/GM12878-PAX5-ChIP-Seq(GSE32465)/Homer	GCAGCCAAGCRTGACH	1e-3	-7.199e+00	0.0097	26.0	3.58%	5.7	2.04%
Smad3(MAD)/NPC-Smad3-ChIP-Seq(GSE36673)/Homer	TWGTCTGV	1e-3	-6.961e+00	0.0119	190.0	26.17%	60.3	21.37%
NFY(CCAAT)/Promoter/Homer	RGCCAATSRG	1e-2	-6.815e+00	0.0134	46.0	6.34%	11.9	4.22%
KLF10(Zf)/HEK293-KLF10.GFP-ChIP-Seq(GSE58341)/Homer	GGGGGTGTGTCC	1e-2	-6.803e+00	0.0134	36.0	4.96%	8.9	3.15%
RAR:RXR(NR),DR0/ES-RAR-ChIP-Seq(GSE56893)/Homer	AGGTCAAGGTCA	1e-2	-6.603e+00	0.0157	9.0	1.24%	0.5	0.18%
bHLHE40(bHLH)/HepG2-BHLHE40-ChIP-Seq(GSE31477)/Homer	KCACGTGMCN	1e-2	-6.447e+00	0.0179	25.0	3.44%	5.8	2.07%
Nkx3.1(Homeobox)/LNCaP-Nkx3.1-ChIP-Seq(GSE28264)/Homer	AAGCACTTAA	1e-2	-6.225e+00	0.0218	168.0	23.14%	53.9	19.09%
Sox7(HMG)/ESC-Sox7-ChIP-Seq(GSE133899)/Homer	VVRRAACAATGG	1e-2	-6.182e+00	0.0222	21.0	2.89%	4.4	1.56%
MYB(HTH)/ERMYB-Myb-ChIPSeq(GSE22095)/Homer	GGCVGTTR	1e-2	-6.161e+00	0.0222	114.0	15.70%	34.9	12.36%
ARE(NR)/LNCAP-AR-ChIP-Seq(GSE27824)/Homer	RGRACASNSTGTYCYB	1e-2	-5.997e+00	0.0249	13.0	1.79%	2.6	0.91%
Tbx20(T-box)/Heart-Tbx20-ChIP-Seq(GSE29636)/Homer	GGTGYTGACAGS	1e-2	-5.997e+00	0.0249	13.0	1.79%	2.2	0.78%
CHR(?)/Hela-CellCycle-Expression/Homer	SRGTTTCAAA	1e-2	-5.674e+00	0.0336	47.0	6.47%	12.3	4.36%
Fos(bZIP)/TSC-Fos-ChIP-Seq(GSE110950)/Homer	NDATGASTCAYN	1e-2	-5.611e+00	0.0350	34.0	4.68%	8.1	2.86%
Sox21(HMG)/ESC-SOX21-ChIP-Seq(GSE110505)/Homer	BCCWTTGTBYKV	1e-2	-5.587e+00	0.0351	92.0	12.67%	27.3	9.68%
GLIS3(Zf)/Thyroid-Glis3.GFP-ChIP-Seq(GSE103297)/Homer	CTCCCTGGGAGGCCN	1e-2	-5.513e+00	0.0370	112.0	15.43%	34.8	12.31%
E-box(bHLH)/Promoter/Homer	SSGGTCACGTGA	1e-2	-5.308e+00	0.0427	8.0	1.10%	1.7	0.62%
IRF1(IRF)/PBMC-IRF1-ChIP-Seq(GSE43036)/Homer	GAAAGTGAAAGT	1e-2	-5.308e+00	0.0427	8.0	1.10%	1.9	0.68%
ZNF669(Zf)/HEK293-ZNF669.GFP-ChIP-Seq(GSE58341)/Homer	GARTGGTCATCGCCC	1e-2	-5.308e+00	0.0427	8.0	1.10%	0.4	0.15%
Erra(NR)/HepG2-Erra-ChIP-Seq(GSE31477)/Homer	CAAAGGTCAG	1e-2	-5.202e+00	0.0466	128.0	17.63%	40.6	14.37%
Pknox1(Homeobox)/ES-Prep1-ChIP-Seq(GSE63282)/Homer	SCTGTCAVTCAV	1e-2	-5.158e+00	0.0477	16.0	2.20%	3.2	1.14%
STAT5(Stat)/mCD4+-Stat5-ChIP-Seq(GSE12346)/Homer	RTTTCTNAGAAA	1e-2	-5.057e+00	0.0509	23.0	3.17%	5.7	2.00%
Zfp809(Zf)/ES-Zfp809-ChIP-Seq(GSE70799)/Homer	GGGGCTYGKCTGGGA	1e-2	-5.057e+00	0.0509	23.0	3.17%	6.0	2.12%
RORgt(NR)/EL4-RORgt.Flag-ChIP-Seq(GSE56019)/Homer	AAYTAGGTCA	1e-2	-5.022e+00	0.0509	12.0	1.65%	2.6	0.93%
RORgt(NR)/EL4-RORgt.Flag-ChIP-Seq(GSE56019)/Homer	AAYTAGGTCA	1e-2	-5.022e+00	0.0509	12.0	1.65%	2.6	0.93%
MafB(bZIP)/BMM-Mafb-ChIP-Seq(GSE75722)/Homer	WNTGCTGASTCAGCANWTTY	1e-2	-4.702e+00	0.0689	19.0	2.62%	4.3	1.52%
FOXP1(Forkhead)/H9-FOXP1-ChIP-Seq(GSE31006)/Homer	NYYTGTTTACHN	1e-2	-4.648e+00	0.0715	29.0	3.99%	7.9	2.79%
STAT6(Stat)/CD4-Stat6-ChIP-Seq(GSE22104)/Homer	ABTTCYYRRGAA	1e-1	-4.529e+00	0.0792	32.0	4.41%	8.2	2.90%
IRF4(IRF)/GM12878-IRF4-ChIP-Seq(GSE32465)/Homer	ACTGAAACCA	1e-1	-4.443e+00	0.0848	35.0	4.82%	9.1	3.22%
Foxo1(Forkhead)/RAW-Foxo1-ChIP-Seq(Fan_et_al.)/Homer	CTGTTTAC	1e-1	-4.435e+00	0.0848	128.0	17.63%	41.3	14.63%
Zfp57(Zf)/H1-ZFP57.HA-ChIP-Seq(GSE115387)/Homer	NANTGCSGCA	1e-1	-4.421e+00	0.0848	22.0	3.03%	5.4	1.92%
Bcl6(Zf)/Liver-Bcl6-ChIP-Seq(GSE31578)/Homer	NNNCTTTCCAGGAAA	1e-1	-4.378e+00	0.0863	94.0	12.95%	29.9	10.59%
bHLHE41(bHLH)/proB-Bhlhe41-ChIP-Seq(GSE93764)/Homer	KCACGTGMCN	1e-1	-4.345e+00	0.0878	65.0	8.95%	19.5	6.89%
Egr2(Zf)/Thymocytes-Egr2-ChIP-Seq(GSE34254)/Homer	NGCGTGGGCGGR	1e-1	-4.124e+00	0.0975	7.0	0.96%	0.4	0.15%
ETS:RUNX(ETS,Runt)/Jurkat-RUNX1-ChIP-Seq(GSE17954)/Homer	RCAGGATGTGGT	1e-1	-4.124e+00	0.0975	7.0	0.96%	0.0	0.00%
GATA:SCL(Zf,bHLH)/Ter119-SCL-ChIP-Seq(GSE18720)/Homer	CRGCTGBNGNSNNSAGATAA	1e-1	-4.124e+00	0.0975	7.0	0.96%	0.9	0.33%
NFkB-p65-Rel(RHD)/ThioMac-LPS-Expression(GSE23622)/Homer	GGAAATTCCC	1e-1	-4.124e+00	0.0975	7.0	0.96%	0.0	0.00%
OCT:OCT(POU,Homeobox)/NPC-OCT6-ChIP-Seq(GSE43916)/Homer	YATGCATATRCATRT	1e-1	-4.124e+00	0.0975	7.0	0.96%	0.6	0.21%
PBX1(Homeobox)/MCF7-PBX1-ChIP-Seq(GSE28007)/Homer	GSCTGTCACTCA	1e-1	-4.124e+00	0.0975	7.0	0.96%	0.6	0.22%
RFX(HTH)/K562-RFX3-ChIP-Seq(SRA012198)/Homer	CGGTTGCCATGGCAAC	1e-1	-4.124e+00	0.0975	7.0	0.96%	0.0	0.00%
X-box(HTH)/NPC-H3K4me1-ChIP-Seq(GSE16256)/Homer	GGTTGCCATGGCAA	1e-1	-4.124e+00	0.0975	7.0	0.96%	1.2	0.43%
ERE(NR),IR3/MCF7-ERa-ChIP-Seq(Unpublished)/Homer	VAGGTCACNSTGACC	1e-1	-4.120e+00	0.0975	11.0	1.52%	3.0	1.06%
Sox6(HMG)/Myotubes-Sox6-ChIP-Seq(GSE32627)/Homer	CCATTGTTNY	1e-1	-4.112e+00	0.0975	110.0	15.15%	35.3	12.49%
Zac1(Zf)/Neuro2A-Plagl1-ChIP-Seq(GSE75942)/Homer	HAWGRGGCCM	1e-1	-4.079e+00	0.0980	203.0	27.96%	69.8	24.71%
GRHL2(CP2)/HBE-GRHL2-ChIP-Seq(GSE46194)/Homer	AAACYKGTTWDACMRGTTTB	1e-1	-4.031e+00	0.1015	18.0	2.48%	4.3	1.54%
STAT6(Stat)/Macrophage-Stat6-ChIP-Seq(GSE38377)/Homer	TTCCKNAGAA	1e-1	-4.030e+00	0.1015	31.0	4.27%	8.7	3.09%
Etv2(ETS)/ES-ER71-ChIP-Seq(GSE59402)/Homer	NNAYTTCCTGHN	1e-1	-4.003e+00	0.1017	64.0	8.82%	19.4	6.87%
Smad4(MAD)/ESC-SMAD4-ChIP-Seq(GSE29422)/Homer	VBSYGTCTGG	1e-1	-3.957e+00	0.1051	101.0	13.91%	32.1	11.37%
CLOCK(bHLH)/Liver-Clock-ChIP-Seq(GSE39860)/Homer	GHCACGTG	1e-1	-3.913e+00	0.1085	40.0	5.51%	11.1	3.94%
ZNF467(Zf)/HEK293-ZNF467.GFP-ChIP-Seq(GSE58341)/Homer	TGGGGAAGGGCM	1e-1	-3.675e+00	0.1360	63.0	8.68%	19.7	6.98%
EBF2(EBF)/BrownAdipose-EBF2-ChIP-Seq(GSE97114)/Homer	NABTCCCWDGGGAVH	1e-1	-3.666e+00	0.1360	83.0	11.43%	26.1	9.26%
HIF-1a(bHLH)/MCF7-HIF1a-ChIP-Seq(GSE28352)/Homer	TACGTGCV	1e-1	-3.650e+00	0.1361	14.0	1.93%	3.0	1.07%
ZNF189(Zf)/HEK293-ZNF189.GFP-ChIP-Seq(GSE58341)/Homer	TGGAACAGMA	1e-1	-3.643e+00	0.1361	60.0	8.26%	18.6	6.58%
Sox9(HMG)/Limb-SOX9-ChIP-Seq(GSE73225)/Homer	AGGVNCCTTTGT	1e-1	-3.560e+00	0.1455	51.0	7.02%	15.2	5.37%
Stat3(Stat)/mES-Stat3-ChIP-Seq(GSE11431)/Homer	CTTCCGGGAA	1e-1	-3.529e+00	0.1483	33.0	4.55%	9.4	3.34%
Gata2(Zf)/K562-GATA2-ChIP-Seq(GSE18829)/Homer	BBCTTATCTS	1e-1	-3.513e+00	0.1490	36.0	4.96%	10.3	3.64%
Atf3(bZIP)/GBM-ATF3-ChIP-Seq(GSE33912)/Homer	DATGASTCATHN	1e-1	-3.512e+00	0.1490	42.0	5.79%	12.8	4.52%
HIC1(Zf)/Treg-ZBTB29-ChIP-Seq(GSE99889)/Homer	TGCCAGCB	1e-1	-3.404e+00	0.1626	121.0	16.67%	40.9	14.49%
Znf263(Zf)/K562-Znf263-ChIP-Seq(GSE31477)/Homer	CVGTSCTCCC	1e-1	-3.302e+00	0.1779	156.0	21.49%	53.3	18.86%
Usf2(bHLH)/C2C12-Usf2-ChIP-Seq(GSE36030)/Homer	GTCACGTGGT	1e-1	-3.273e+00	0.1813	20.0	2.75%	5.5	1.96%
Lhx3(Homeobox)/Neuron-Lhx3-ChIP-Seq(GSE31456)/Homer	ADBTAATTAR	1e-1	-3.250e+00	0.1834	134.0	18.46%	45.5	16.12%
Sox4(HMG)/proB-Sox4-ChIP-Seq(GSE50066)/Homer	YCTTTGTTCC	1e-1	-3.166e+00	0.1975	44.0	6.06%	13.3	4.71%
OCT:OCT-short(POU,Homeobox)/NPC-OCT6-ChIP-Seq(GSE43916)/Homer	ATGCATWATGCATRW	1e-1	-3.143e+00	0.1998	41.0	5.65%	12.1	4.27%
Fra2(bZIP)/Striatum-Fra2-ChIP-Seq(GSE43429)/Homer	GGATGACTCATC	1e-1	-3.122e+00	0.2021	29.0	3.99%	8.5	3.02%
ETV1(ETS)/GIST48-ETV1-ChIP-Seq(GSE22441)/Homer	AACCGGAAGT	1e-1	-3.078e+00	0.2090	78.0	10.74%	25.7	9.09%
GRE(NR),IR3/A549-GR-ChIP-Seq(GSE32465)/Homer	NRGVACABNVTGTYCY	1e-1	-3.060e+00	0.2090	6.0	0.83%	1.9	0.68%
HOXA2(Homeobox)/mES-Hoxa2-ChIP-Seq(Donaldson_et_al.)/Homer	GYCATCMATCAT	1e-1	-3.060e+00	0.2090	6.0	0.83%	0.5	0.19%
IRF2(IRF)/Erythroblas-IRF2-ChIP-Seq(GSE36985)/Homer	GAAASYGAAASY	1e-1	-3.060e+00	0.2090	6.0	0.83%	1.9	0.68%
Oct4:Sox17(POU,Homeobox,HMG)/F9-Sox17-ChIP-Seq(GSE44553)/Homer	CCATTGTATGCAAAT	1e-1	-3.060e+00	0.2090	6.0	0.83%	1.9	0.66%
Rfx2(HTH)/LoVo-RFX2-ChIP-Seq(GSE49402)/Homer	GTTGCCATGGCAACM	1e-1	-3.060e+00	0.2090	6.0	0.83%	0.0	0.00%
TR4(NR),DR1/Hela-TR4-ChIP-Seq(GSE24685)/Homer	GAGGTCAAAGGTCA	1e-1	-3.060e+00	0.2090	6.0	0.83%	0.0	0.00%
ZNF136(Zf)/HEK293-ZNF136.GFP-ChIP-Seq(GSE58341)/Homer	YTKGATAHAGTATTCTWGGTNGGCA	1e-1	-3.060e+00	0.2090	6.0	0.83%	0.5	0.18%
ZSCAN22(Zf)/HEK293-ZSCAN22.GFP-ChIP-Seq(GSE58341)/Homer	SMCAGTCWGAKGGAGGAGGC	1e-1	-3.060e+00	0.2090	6.0	0.83%	0.5	0.18%
RORa(NR)/Liver-Rora-ChIP-Seq(GSE101115)/Homer	AAWCTAGGTCARDNN	1e-1	-2.987e+00	0.2094	13.0	1.79%	3.4	1.19%
Nkx6.1(Homeobox)/Islet-Nkx6.1-ChIP-Seq(GSE40975)/Homer	GKTAATGR	1e-1	-2.939e+00	0.2177	197.0	27.13%	69.2	24.49%
Smad2(MAD)/ES-SMAD2-ChIP-Seq(GSE29422)/Homer	CTGTCTGG	1e-1	-2.902e+00	0.2236	105.0	14.46%	35.5	12.59%
KLF5(Zf)/LoVo-KLF5-ChIP-Seq(GSE49402)/Homer	DGGGYGKGGC	1e-1	-2.853e+00	0.2328	91.0	12.53%	30.4	10.76%
Sox3(HMG)/NPC-Sox3-ChIP-Seq(GSE33059)/Homer	CCWTTGTY	1e-1	-2.800e+00	0.2433	110.0	15.15%	37.3	13.22%
BATF(bZIP)/Th17-BATF-ChIP-Seq(GSE39756)/Homer	DATGASTCAT	1e-1	-2.768e+00	0.2490	37.0	5.10%	11.9	4.20%
STAT1(Stat)/HelaS3-STAT1-ChIP-Seq(GSE12782)/Homer	NATTTCCNGGAAAT	1e-1	-2.762e+00	0.2490	19.0	2.62%	5.6	2.00%
E2F3(E2F)/MEF-E2F3-ChIP-Seq(GSE71376)/Homer	BTKGGCGGGAAA	1e-1	-2.743e+00	0.2507	34.0	4.68%	10.6	3.75%
Foxa3(Forkhead)/Liver-Foxa3-ChIP-Seq(GSE77670)/Homer	BSNTGTTTACWYWGN	1e-1	-2.725e+00	0.2531	22.0	3.03%	6.4	2.28%
FXR(NR),IR1/Liver-FXR-ChIP-Seq(Chong_et_al.)/Homer	AGGTCANTGACCTB	1e-1	-2.712e+00	0.2541	28.0	3.86%	8.0	2.85%
Hoxc9(Homeobox)/Ainv15-Hoxc9-ChIP-Seq(GSE21812)/Homer	GGCCATAAATCA	1e-1	-2.711e+00	0.2541	25.0	3.44%	7.0	2.49%
ETS1(ETS)/Jurkat-ETS1-ChIP-Seq(GSE17954)/Homer	ACAGGAAGTG	1e-1	-2.670e+00	0.2605	68.0	9.37%	22.7	8.04%
ERG(ETS)/VCaP-ERG-ChIP-Seq(GSE14097)/Homer	ACAGGAAGTG	1e-1	-2.650e+00	0.2634	112.0	15.43%	38.6	13.67%
Otx2(Homeobox)/EpiLC-Otx2-ChIP-Seq(GSE56098)/Homer	NYTAATCCYB	1e-1	-2.644e+00	0.2634	51.0	7.02%	16.6	5.89%
Sox15(HMG)/CPA-Sox15-ChIP-Seq(GSE62909)/Homer	RAACAATGGN	1e-1	-2.567e+00	0.2814	62.0	8.54%	20.6	7.30%
HRE(HSF)/HepG2-HSF1-ChIP-Seq(GSE31477)/Homer	BSTTCTRGAABVTTCYAGAA	1e-1	-2.557e+00	0.2814	9.0	1.24%	2.4	0.86%
PAX6(Paired,Homeobox)/Forebrain-Pax6-ChIP-Seq(GSE66961)/Homer	NGTGTTCAVTSAAGCGKAAA	1e-1	-2.557e+00	0.2814	9.0	1.24%	2.6	0.93%
RXR(NR),DR1/3T3L1-RXR-ChIP-Seq(GSE13511)/Homer	TAGGGCAAAGGTCA	1e-1	-2.478e+00	0.3003	70.0	9.64%	24.0	8.48%
AP-2gamma(AP2)/MCF7-TFAP2C-ChIP-Seq(GSE21234)/Homer	SCCTSAGGSCAW	1e-1	-2.469e+00	0.3005	92.0	12.67%	31.0	10.99%
SCL(bHLH)/HPC7-Scl-ChIP-Seq(GSE13511)/Homer	AVCAGCTG	1e-1	-2.444e+00	0.3056	299.0	41.18%	109.9	38.91%
ELF3(ETS)/PDAC-ELF3-ChIP-Seq(GSE64557)/Homer	ANCAGGAAGT	1e-1	-2.432e+00	0.3067	36.0	4.96%	11.7	4.15%
Hoxd12(Homeobox)/ChickenMSG-Hoxd12.Flag-ChIP-Seq(GSE86088)/Homer	HDGYAATGAAAN	1e-1	-2.413e+00	0.3103	127.0	17.49%	44.5	15.77%
CRE(bZIP)/Promoter/Homer	CSGTGACGTCAC	1e-1	-2.387e+00	0.3133	12.0	1.65%	3.3	1.16%
Tbox:Smad(T-box,MAD)/ESCd5-Smad2_3-ChIP-Seq(GSE29422)/Homer	AGGTGHCAGACA	1e-1	-2.387e+00	0.3133	12.0	1.65%	3.8	1.35%
PGR(NR)/EndoStromal-PGR-ChIP-Seq(GSE69539)/Homer	AAGAACATWHTGTTC	1e-1	-2.319e+00	0.3329	15.0	2.07%	5.0	1.76%
HIF2a(bHLH)/785_O-HIF2a-ChIP-Seq(GSE34871)/Homer	GCACGTACCC	1e0	-2.296e+00	0.3382	18.0	2.48%	5.6	1.98%
NeuroG2(bHLH)/Fibroblast-NeuroG2-ChIP-Seq(GSE75910)/Homer	ACCATCTGTT	1e0	-2.265e+00	0.3461	91.0	12.53%	31.7	11.24%
Elf4(ETS)/BMDM-Elf4-ChIP-Seq(GSE88699)/Homer	ACTTCCKGKT	1e0	-2.264e+00	0.3461	58.0	7.99%	19.4	6.87%
Gata6(Zf)/HUG1N-GATA6-ChIP-Seq(GSE51936)/Homer	YCTTATCTBN	1e0	-2.158e+00	0.3796	52.0	7.16%	17.7	6.27%
Hoxd10(Homeobox)/ChickenMSG-Hoxd10.Flag-ChIP-Seq(GSE86088)/Homer	GGCMATGAAA	1e0	-2.140e+00	0.3836	74.0	10.19%	25.6	9.08%
DUX4(Homeobox)/Myoblasts-DUX4.V5-ChIP-Seq(GSE75791)/Homer	NWTAAYCYAATCAWN	1e0	-2.132e+00	0.3836	5.0	0.69%	0.0	0.00%
ISRE(IRF)/ThioMac-LPS-Expression(GSE23622)/Homer	AGTTTCASTTTC	1e0	-2.132e+00	0.3836	5.0	0.69%	0.0	0.00%
ZNF317(Zf)/HEK293-ZNF317.GFP-ChIP-Seq(GSE58341)/Homer	GTCWGCTGTYYCTCT	1e0	-2.132e+00	0.3836	5.0	0.69%	0.0	0.00%
ZNF264(Zf)/HEK293-ZNF264.GFP-ChIP-Seq(GSE58341)/Homer	RGGGCACTAACY	1e0	-2.121e+00	0.3836	35.0	4.82%	11.5	4.07%
MITF(bHLH)/MastCells-MITF-ChIP-Seq(GSE48085)/Homer	RTCATGTGAC	1e0	-2.083e+00	0.3916	60.0	8.26%	20.3	7.20%
EAR2(NR)/K562-NR2F6-ChIP-Seq(Encode)/Homer	NRBCARRGGTCA	1e0	-2.072e+00	0.3932	90.0	12.40%	31.7	11.21%
Sox17(HMG)/Endoderm-Sox17-ChIP-Seq(GSE61475)/Homer	CCATTGTTYB	1e0	-2.050e+00	0.3988	46.0	6.34%	15.2	5.39%
ZBTB18(Zf)/HEK293-ZBTB18.GFP-ChIP-Seq(GSE58341)/Homer	AACATCTGGA	1e0	-1.984e+00	0.4230	26.0	3.58%	8.3	2.92%
COUP-TFII(NR)/Artia-Nr2f2-ChIP-Seq(GSE46497)/Homer	AGRGGTCA	1e0	-1.981e+00	0.4230	103.0	14.19%	36.7	13.00%
STAT4(Stat)/CD4-Stat4-ChIP-Seq(GSE22104)/Homer	NYTTCCWGGAAR	1e0	-1.918e+00	0.4457	62.0	8.54%	22.0	7.79%
Bach2(bZIP)/OCILy7-Bach2-ChIP-Seq(GSE44420)/Homer	TGCTGAGTCA	1e0	-1.906e+00	0.4457	8.0	1.10%	2.4	0.84%
RORg(NR)/Liver-Rorc-ChIP-Seq(GSE101115)/Homer	WAABTAGGTCAV	1e0	-1.906e+00	0.4457	8.0	1.10%	2.6	0.93%
Six1(Homeobox)/Myoblast-Six1-ChIP-Chip(GSE20150)/Homer	GKVTCADRTTWC	1e0	-1.906e+00	0.4457	8.0	1.10%	2.9	1.02%
TCFL2(HMG)/K562-TCF7L2-ChIP-Seq(GSE29196)/Homer	ACWTCAAAGG	1e0	-1.906e+00	0.4457	8.0	1.10%	2.2	0.78%
Atf4(bZIP)/MEF-Atf4-ChIP-Seq(GSE35681)/Homer	MTGATGCAAT	1e0	-1.905e+00	0.4457	20.0	2.75%	6.7	2.37%
PRDM14(Zf)/H1-PRDM14-ChIP-Seq(GSE22767)/Homer	RGGTCTCTAACY	1e0	-1.874e+00	0.4457	17.0	2.34%	5.7	2.03%
CArG(MADS)/PUER-Srf-ChIP-Seq(Sullivan_et_al.)/Homer	CCATATATGGNM	1e0	-1.874e+00	0.4457	17.0	2.34%	5.5	1.94%
MafK(bZIP)/C2C12-MafK-ChIP-Seq(GSE36030)/Homer	GCTGASTCAGCA	1e0	-1.855e+00	0.4501	11.0	1.52%	3.4	1.20%
Sp1(Zf)/Promoter/Homer	GGCCCCGCCCCC	1e0	-1.854e+00	0.4501	14.0	1.93%	4.3	1.52%
Arnt:Ahr(bHLH)/MCF7-Arnt-ChIP-Seq(Lo_et_al.)/Homer	TBGCACGCAA	1e0	-1.778e+00	0.4766	31.0	4.27%	10.6	3.76%
Gata1(Zf)/K562-GATA1-ChIP-Seq(GSE18829)/Homer	SAGATAAGRV	1e0	-1.778e+00	0.4766	31.0	4.27%	10.3	3.64%
FoxL2(Forkhead)/Ovary-FoxL2-ChIP-Seq(GSE60858)/Homer	WWTRTAAACAVG	1e0	-1.769e+00	0.4780	64.0	8.82%	22.5	7.98%
NPAS2(bHLH)/Liver-NPAS2-ChIP-Seq(GSE39860)/Homer	KCCACGTGAC	1e0	-1.672e+00	0.5233	77.0	10.61%	27.4	9.72%
ZBTB12(Zf)/HEK293-ZBTB12.GFP-ChIP-Seq(GSE58341)/Homer	NGNTCTAGAACCNGV	1e0	-1.667e+00	0.5233	25.0	3.44%	8.2	2.90%
RUNX(Runt)/HPC7-Runx1-ChIP-Seq(GSE22178)/Homer	SAAACCACAG	1e0	-1.629e+00	0.5394	36.0	4.96%	12.9	4.57%
Fra1(bZIP)/BT549-Fra1-ChIP-Seq(GSE46166)/Homer	NNATGASTCATH	1e0	-1.569e+00	0.5657	33.0	4.55%	11.6	4.10%
PSE(SNAPc)/K562-mStart-Seq/Homer	WAVTCACCMTAASYDAAAAG	1e0	-1.569e+00	0.5657	33.0	4.55%	11.0	3.90%
En1(Homeobox)/SUM149-EN1-ChIP-Seq(GSE120957)/Homer	NDCTAATTAS	1e0	-1.534e+00	0.5822	132.0	18.18%	49.0	17.35%
ELF5(ETS)/T47D-ELF5-ChIP-Seq(GSE30407)/Homer	ACVAGGAAGT	1e0	-1.515e+00	0.5899	41.0	5.65%	14.7	5.22%
Chop(bZIP)/MEF-Chop-ChIP-Seq(GSE35681)/Homer	ATTGCATCAT	1e0	-1.498e+00	0.5926	16.0	2.20%	5.9	2.10%
ZNF519(Zf)/HEK293-ZNF519.GFP-ChIP-Seq(GSE58341)/Homer	GAGSCCGAGC	1e0	-1.498e+00	0.5926	16.0	2.20%	5.8	2.05%
ZNF416(Zf)/HEK293-ZNF416.GFP-ChIP-Seq(GSE58341)/Homer	WDNCTGGGCA	1e0	-1.453e+00	0.6159	97.0	13.36%	36.0	12.75%
PRDM15(Zf)/ESC-Prdm15-ChIP-Seq(GSE73694)/Homer	YCCDNTCCAGGTTTT	1e0	-1.453e+00	0.6159	65.0	8.95%	23.0	8.15%
Ets1-distal(ETS)/CD4+-PolII-ChIP-Seq(Barski_et_al.)/Homer	MACAGGAAGT	1e0	-1.443e+00	0.6159	13.0	1.79%	4.6	1.63%
GRE(NR),IR3/RAW264.7-GRE-ChIP-Seq(Unpublished)/Homer	VAGRACAKWCTGTYC	1e0	-1.443e+00	0.6159	13.0	1.79%	5.0	1.76%
SCRT1(Zf)/HEK293-SCRT1.eGFP-ChIP-Seq(Encode)/Homer	GCAACAGGTG	1e0	-1.443e+00	0.6159	13.0	1.79%	4.3	1.54%
Foxo3(Forkhead)/U2OS-Foxo3-ChIP-Seq(E-MTAB-2701)/Homer	DGTAAACA	1e0	-1.407e+00	0.6267	54.0	7.44%	19.4	6.88%
Fli1(ETS)/CD8-FLI-ChIP-Seq(GSE20898)/Homer	NRYTTCCGGH	1e0	-1.398e+00	0.6286	62.0	8.54%	22.8	8.09%
Mef2d(MADS)/Retina-Mef2d-ChIP-Seq(GSE61391)/Homer	GCTATTTTTAGC	1e0	-1.391e+00	0.6286	10.0	1.38%	3.2	1.15%
Nur77(NR)/K562-NR4A1-ChIP-Seq(GSE31363)/Homer	TGACCTTTNCNT	1e0	-1.391e+00	0.6286	10.0	1.38%	3.7	1.31%
E2F7(E2F)/Hela-E2F7-ChIP-Seq(GSE32673)/Homer	VDTTTCCCGCCA	1e0	-1.354e+00	0.6385	4.0	0.55%	1.7	0.60%
LXRE(NR),DR4/RAW-LXRb.biotin-ChIP-Seq(GSE21512)/Homer	RGGTTACTANAGGTCA	1e0	-1.354e+00	0.6385	4.0	0.55%	1.8	0.62%
TFE3(bHLH)/MEF-TFE3-ChIP-Seq(GSE75757)/Homer	GTCACGTGACYV	1e0	-1.354e+00	0.6385	4.0	0.55%	1.7	0.62%
Brn2(POU,Homeobox)/NPC-Brn2-ChIP-Seq(GSE35496)/Homer	ATGAATATTC	1e0	-1.349e+00	0.6385	7.0	0.96%	2.3	0.83%
EBF1(EBF)/Near-E2A-ChIP-Seq(GSE21512)/Homer	GTCCCCWGGGGA	1e0	-1.265e+00	0.6901	93.0	12.81%	34.3	12.13%
Lhx1(Homeobox)/EmbryoCarcinoma-Lhx1-ChIP-Seq(GSE70957)/Homer	NNYTAATTAR	1e0	-1.254e+00	0.6935	85.0	11.71%	31.4	11.11%
Fosl2(bZIP)/3T3L1-Fosl2-ChIP-Seq(GSE56872)/Homer	NATGASTCABNN	1e0	-1.243e+00	0.6976	18.0	2.48%	6.8	2.41%
Zic(Zf)/Cerebellum-ZIC1.2-ChIP-Seq(GSE60731)/Homer	CCTGCTGAGH	1e0	-1.231e+00	0.7019	45.0	6.20%	16.7	5.90%
Pdx1(Homeobox)/Islet-Pdx1-ChIP-Seq(SRA008281)/Homer	YCATYAATCA	1e0	-1.194e+00	0.7245	74.0	10.19%	27.1	9.60%
E2A(bHLH),near_PU.1/Bcell-PU.1-ChIP-Seq(GSE21512)/Homer	NVCACCTGBN	1e0	-1.181e+00	0.7302	116.0	15.98%	43.7	15.48%
HLF(bZIP)/HSC-HLF.Flag-ChIP-Seq(GSE69817)/Homer	RTTATGYAAB	1e0	-1.172e+00	0.7327	50.0	6.89%	18.7	6.61%
ZNF7(Zf)/HepG2-ZNF7.Flag-ChIP-Seq(Encode)/Homer	CTGCCWVCTTTTRTA	1e0	-1.111e+00	0.7745	31.0	4.27%	11.9	4.22%
Eomes(T-box)/H9-Eomes-ChIP-Seq(GSE26097)/Homer	ATTAACACCT	1e0	-1.080e+00	0.7947	136.0	18.73%	51.2	18.13%
PBX2(Homeobox)/K562-PBX2-ChIP-Seq(Encode)/Homer	RTGATTKATRGN	1e0	-1.079e+00	0.7947	60.0	8.26%	22.8	8.08%
ZFX(Zf)/mES-Zfx-ChIP-Seq(GSE11431)/Homer	AGGCCTRG	1e0	-1.050e+00	0.8104	107.0	14.74%	40.1	14.20%
Barx1(Homeobox)/Stomach-Barx1.3xFlag-ChIP-Seq(GSE69483)/Homer	AAACMATTAN	1e0	-1.047e+00	0.8104	36.0	4.96%	14.0	4.95%
WT1(Zf)/Kidney-WT1-ChIP-Seq(GSE90016)/Homer	MCTCCCMCRCAB	1e0	-1.047e+00	0.8104	36.0	4.96%	13.1	4.65%
Sox2(HMG)/mES-Sox2-ChIP-Seq(GSE11431)/Homer	BCCATTGTTC	1e0	-1.010e+00	0.8301	49.0	6.75%	18.2	6.46%
Duxbl(Homeobox)/NIH3T3-Duxbl.HA-ChIP-Seq(GSE119782)/Homer	TAAYCYAATCAA	1e0	-9.978e-01	0.8319	9.0	1.24%	3.4	1.21%
VDR(NR),DR3/GM10855-VDR+vitD-ChIP-Seq(GSE22484)/Homer	ARAGGTCANWGAGTTCANNN	1e0	-9.978e-01	0.8319	9.0	1.24%	3.6	1.27%
CEBP(bZIP)/ThioMac-CEBPb-ChIP-Seq(GSE21512)/Homer	ATTGCGCAAC	1e0	-9.831e-01	0.8357	33.0	4.55%	12.5	4.43%
HNF6(Homeobox)/Liver-Hnf6-ChIP-Seq(ERP000394)/Homer	NTATYGATCH	1e0	-9.831e-01	0.8357	33.0	4.55%	12.8	4.54%
Pitx1(Homeobox)/Chicken-Pitx1-ChIP-Seq(GSE38910)/Homer	TAATCCCN	1e0	-9.800e-01	0.8357	293.0	40.36%	112.5	39.84%
CEBP:AP1(bZIP)/ThioMac-CEBPb-ChIP-Seq(GSE21512)/Homer	DRTGTTGCAA	1e0	-9.177e-01	0.8832	51.0	7.02%	19.4	6.88%
TATA-Box(TBP)/Promoter/Homer	CCTTTTAWAGSC	1e0	-9.036e-01	0.8912	77.0	10.61%	29.7	10.53%
LHX9(Homeobox)/Hct116-LHX9.V5-ChIP-Seq(GSE116822)/Homer	NGCTAATTAG	1e0	-9.011e-01	0.8912	103.0	14.19%	39.6	14.04%
NRF(NRF)/Promoter/Homer	STGCGCATGCGC	1e0	-8.910e-01	0.8912	6.0	0.83%	2.6	0.90%
ZNF165(Zf)/WHIM12-ZNF165-ChIP-Seq(GSE65937)/Homer	AAGGKGRCGCAGGCA	1e0	-8.910e-01	0.8912	6.0	0.83%	2.1	0.75%
Atf2(bZIP)/3T3L1-Atf2-ChIP-Seq(GSE56872)/Homer	NRRTGACGTCAT	1e0	-8.848e-01	0.8912	14.0	1.93%	5.9	2.08%
HINFP(Zf)/K562-HINFP.eGFP-ChIP-Seq(Encode)/Homer	TWVGGTCCGC	1e0	-8.848e-01	0.8912	14.0	1.93%	5.1	1.82%
Sox10(HMG)/SciaticNerve-Sox3-ChIP-Seq(GSE35132)/Homer	CCWTTGTYYB	1e0	-8.387e-01	0.9233	92.0	12.67%	35.3	12.50%
CUX1(Homeobox)/K562-CUX1-ChIP-Seq(GSE92882)/Homer	TATCGATNAN	1e0	-8.383e-01	0.9233	40.0	5.51%	15.1	5.34%
ZNF711(Zf)/SHSY5Y-ZNF711-ChIP-Seq(GSE20673)/Homer	AGGCCTAG	1e0	-8.341e-01	0.9233	136.0	18.73%	52.3	18.53%
NPAS(bHLH)/Liver-NPAS-ChIP-Seq(GSE39860)/Homer	NVCACGTG	1e0	-8.202e-01	0.9271	97.0	13.36%	37.3	13.20%
NF1-halfsite(CTF)/LNCaP-NF1-ChIP-Seq(Unpublished)/Homer	YTGCCAAG	1e0	-7.927e-01	0.9483	120.0	16.53%	46.6	16.49%
Jun-AP1(bZIP)/K562-cJun-ChIP-Seq(GSE31477)/Homer	GATGASTCATCN	1e0	-7.887e-01	0.9483	11.0	1.52%	4.2	1.49%
TEAD(TEA)/Fibroblast-PU.1-ChIP-Seq(Unpublished)/Homer	YCWGGAATGY	1e0	-7.793e-01	0.9520	37.0	5.10%	14.8	5.25%
CDX4(Homeobox)/ZebrafishEmbryos-Cdx4.Myc-ChIP-Seq(GSE48254)/Homer	NGYCATAAAWCH	1e0	-7.673e-01	0.9591	68.0	9.37%	26.0	9.22%
COUP-TFII(NR)/K562-NR2F1-ChIP-Seq(Encode)/Homer	GKBCARAGGTCA	1e0	-7.568e-01	0.9647	86.0	11.85%	33.9	12.01%
EWS:ERG-fusion(ETS)/CADO_ES1-EWS:ERG-ChIP-Seq(SRA014231)/Homer	ATTTCCTGTN	1e0	-7.533e-01	0.9647	42.0	5.79%	16.4	5.80%
EWS:FLI1-fusion(ETS)/SK_N_MC-EWS:FLI1-ChIP-Seq(SRA014231)/Homer	VACAGGAAAT	1e0	-7.457e-01	0.9664	29.0	3.99%	11.1	3.92%
ETS:E-box(ETS,bHLH)/HPC7-Scl-ChIP-Seq(GSE22178)/Homer	AGGAARCAGCTG	1e0	-7.436e-01	0.9664	3.0	0.41%	1.3	0.45%
GATA3(Zf),DR4/iTreg-Gata3-ChIP-Seq(GSE20898)/Homer	AGATGKDGAGATAAG	1e0	-7.436e-01	0.9664	3.0	0.41%	1.3	0.46%
PAX5(Paired,Homeobox),condensed/GM12878-PAX5-ChIP-Seq(GSE32465)/Homer	GTCACGCTCSCTGM	1e0	-7.436e-01	0.9664	3.0	0.41%	1.3	0.45%
RARg(NR)/ES-RARg-ChIP-Seq(GSE30538)/Homer	AGGTCAAGGTCA	1e0	-7.436e-01	0.9664	3.0	0.41%	0.0	0.00%
Six4(Homeobox)/MCF7-SIX4-ChIP-Seq(Encode)/Homer	TGWAAYCTGABACCB	1e0	-7.436e-01	0.9664	3.0	0.41%	1.0	0.35%
ZNF675(Zf)/HEK293-ZNF675.GFP-ChIP-Seq(GSE58341)/Homer	ARGAGGMCAAAATGW	1e0	-7.436e-01	0.9664	3.0	0.41%	1.5	0.55%
Foxf1(Forkhead)/Lung-Foxf1-ChIP-Seq(GSE77951)/Homer	WWATRTAAACAN	1e0	-7.404e-01	0.9664	60.0	8.26%	23.2	8.22%
RUNX1(Runt)/Jurkat-RUNX1-ChIP-Seq(GSE29180)/Homer	AAACCACARM	1e0	-7.308e-01	0.9664	47.0	6.47%	18.5	6.54%
Bcl11a(Zf)/HSPC-BCL11A-ChIP-Seq(GSE104676)/Homer	TYTGACCASWRG	1e0	-7.111e-01	0.9664	52.0	7.16%	20.5	7.24%
Gata4(Zf)/Heart-Gata4-ChIP-Seq(GSE35151)/Homer	NBWGATAAGR	1e0	-6.934e-01	0.9732	57.0	7.85%	22.7	8.04%
Cux2(Homeobox)/Liver-Cux2-ChIP-Seq(GSE35985)/Homer	HNRAATCAAT	1e0	-6.790e-01	0.9830	26.0	3.58%	10.1	3.57%
Hoxb4(Homeobox)/ES-Hoxb4-ChIP-Seq(GSE34014)/Homer	TGATTRATGGCY	1e0	-6.765e-01	0.9830	8.0	1.10%	3.0	1.07%
Srebp2(bHLH)/HepG2-Srebp2-ChIP-Seq(GSE31477)/Homer	CGGTCACSCCAC	1e0	-6.765e-01	0.9830	8.0	1.10%	3.4	1.20%
Lhx2(Homeobox)/HFSC-Lhx2-ChIP-Seq(GSE48068)/Homer	TAATTAGN	1e0	-6.629e-01	0.9859	67.0	9.23%	26.3	9.32%
Srebp1a(bHLH)/HepG2-Srebp1a-ChIP-Seq(GSE31477)/Homer	RTCACSCCAY	1e0	-6.469e-01	0.9974	13.0	1.79%	5.4	1.91%
PRDM1(Zf)/Hela-PRDM1-ChIP-Seq(GSE31477)/Homer	ACTTTCACTTTC	1e0	-6.410e-01	0.9990	36.0	4.96%	14.3	5.08%
CRX(Homeobox)/Retina-Crx-ChIP-Seq(GSE20012)/Homer	GCTAATCC	1e0	-6.215e-01	1.0000	141.0	19.42%	55.4	19.61%
KLF14(Zf)/HEK293-KLF14.GFP-ChIP-Seq(GSE58341)/Homer	RGKGGGCGKGGC	1e0	-6.176e-01	1.0000	105.0	14.46%	41.0	14.52%
Olig2(bHLH)/Neuron-Olig2-ChIP-Seq(GSE30882)/Homer	RCCATMTGTT	1e0	-6.176e-01	1.0000	105.0	14.46%	41.1	14.55%
JunB(bZIP)/DendriticCells-Junb-ChIP-Seq(GSE36099)/Homer	RATGASTCAT	1e0	-5.961e-01	1.0000	28.0	3.86%	11.4	4.02%
PPARa(NR),DR1/Liver-Ppara-ChIP-Seq(GSE47954)/Homer	VNAGGKCAAAGGTCA	1e0	-5.782e-01	1.0000	61.0	8.40%	24.1	8.55%
Maz(Zf)/HepG2-Maz-ChIP-Seq(GSE31477)/Homer	GGGGGGGG	1e0	-5.685e-01	1.0000	89.0	12.26%	35.5	12.57%
Meis1(Homeobox)/MastCells-Meis1-ChIP-Seq(GSE48085)/Homer	VGCTGWCAVB	1e0	-5.597e-01	1.0000	94.0	12.95%	37.1	13.14%
KLF6(Zf)/PDAC-KLF6-ChIP-Seq(GSE64557)/Homer	MKGGGYGTGGCC	1e0	-5.504e-01	1.0000	76.0	10.47%	30.0	10.64%
RBPJ:Ebox(?,bHLH)/Panc1-Rbpj1-ChIP-Seq(GSE47459)/Homer	GGGRAARRGRMCAGMTG	1e0	-5.432e-01	1.0000	15.0	2.07%	6.9	2.43%
Tbr1(T-box)/Cortex-Tbr1-ChIP-Seq(GSE71384)/Homer	AAGGTGTKAA	1e0	-5.420e-01	1.0000	81.0	11.16%	32.5	11.50%
ZNF692(Zf)/HEK293-ZNF692.GFP-ChIP-Seq(GSE58341)/Homer	GTGGGCCCCA	1e0	-5.345e-01	1.0000	5.0	0.69%	2.7	0.96%
ZNF415(Zf)/HEK293-ZNF415.GFP-ChIP-Seq(GSE58341)/Homer	GRTGMTRGAGCC	1e0	-5.198e-01	1.0000	35.0	4.82%	14.9	5.29%
FOXK2(Forkhead)/U2OS-FOXK2-ChIP-Seq(E-MTAB-2204)/Homer	SCHTGTTTACAT	1e0	-5.135e-01	1.0000	40.0	5.51%	16.4	5.81%
Sp2(Zf)/HEK293-Sp2.eGFP-ChIP-Seq(Encode)/Homer	YGGCCCCGCCCC	1e0	-4.693e-01	1.0000	108.0	14.88%	43.7	15.48%
Pit1+1bp(Homeobox)/GCrat-Pit1-ChIP-Seq(GSE58009)/Homer	ATGCATAATTCA	1e0	-4.672e-01	1.0000	22.0	3.03%	9.2	3.27%
EBF(EBF)/proBcell-EBF-ChIP-Seq(GSE21978)/Homer	DGTCCCYRGGGA	1e0	-4.635e-01	1.0000	17.0	2.34%	8.0	2.83%
Klf9(Zf)/GBM-Klf9-ChIP-Seq(GSE62211)/Homer	GCCACRCCCACY	1e0	-4.635e-01	1.0000	17.0	2.34%	7.6	2.68%
Prop1(Homeobox)/GHFT1-PROP1.biotin-ChIP-Seq(GSE77302)/Homer	NTAATBNAATTA	1e0	-4.543e-01	1.0000	52.0	7.16%	21.9	7.76%
HOXA1(Homeobox)/mES-Hoxa1-ChIP-Seq(SRP084292)/Homer	TGATKGATGR	1e0	-4.534e-01	1.0000	12.0	1.65%	5.7	2.01%
Atoh1(bHLH)/Cerebellum-Atoh1-ChIP-Seq(GSE22111)/Homer	VNRVCAGCTGGY	1e0	-4.465e-01	1.0000	62.0	8.54%	25.8	9.14%
FOXK1(Forkhead)/HEK293-FOXK1-ChIP-Seq(GSE51673)/Homer	NVWTGTTTAC	1e0	-4.383e-01	1.0000	72.0	9.92%	29.1	10.30%
NeuroD1(bHLH)/Islet-NeuroD1-ChIP-Seq(GSE30298)/Homer	GCCATCTGTT	1e0	-4.152e-01	1.0000	44.0	6.06%	18.7	6.61%
PRDM10(Zf)/HEK293-PRDM10.eGFP-ChIP-Seq(Encode)/Homer	TGGTACATTCCA	1e0	-4.152e-01	1.0000	44.0	6.06%	18.2	6.44%
Stat3+il21(Stat)/CD4-Stat3-ChIP-Seq(GSE19198)/Homer	SVYTTCCNGGAARB	1e0	-4.152e-01	1.0000	44.0	6.06%	18.2	6.45%
MNT(bHLH)/HepG2-MNT-ChIP-Seq(Encode)/Homer	DGCACACGTG	1e0	-4.101e-01	1.0000	59.0	8.13%	25.0	8.84%
IRF8(IRF)/BMDM-IRF8-ChIP-Seq(GSE77884)/Homer	GRAASTGAAAST	1e0	-4.085e-01	1.0000	24.0	3.31%	10.0	3.55%
Hoxa11(Homeobox)/ChickenMSG-Hoxa11.Flag-ChIP-Seq(GSE86088)/Homer	TTTTATGGCM	1e0	-4.065e-01	1.0000	168.0	23.14%	67.3	23.85%
ZEB1(Zf)/PDAC-ZEB1-ChIP-Seq(GSE64557)/Homer	VCAGGTRDRY	1e0	-3.927e-01	1.0000	127.0	17.49%	51.9	18.38%
CREB5(bZIP)/LNCaP-CREB5.V5-ChIP-Seq(GSE137775)/Homer	VVATGACGTCAT	1e0	-3.849e-01	1.0000	14.0	1.93%	6.5	2.29%
DMRT1(DM)/Testis-DMRT1-ChIP-Seq(GSE64892)/Homer	TWGHWACAWTGTWDC	1e0	-3.849e-01	1.0000	14.0	1.93%	6.8	2.39%
Pit1(Homeobox)/GCrat-Pit1-ChIP-Seq(GSE58009)/Homer	ATGMATATDC	1e0	-3.737e-01	1.0000	61.0	8.40%	25.1	8.89%
AP-2alpha(AP2)/Hela-AP2alpha-ChIP-Seq(GSE31477)/Homer	ATGCCCTGAGGC	1e0	-3.725e-01	1.0000	66.0	9.09%	27.2	9.65%
Hoxd13(Homeobox)/ChickenMSG-Hoxd13.Flag-ChIP-Seq(GSE86088)/Homer	NCYAATAAAA	1e0	-3.691e-01	1.0000	124.0	17.08%	50.9	18.02%
Atf1(bZIP)/K562-ATF1-ChIP-Seq(GSE31477)/Homer	GATGACGTCA	1e0	-3.592e-01	1.0000	26.0	3.58%	11.8	4.17%
Elk1(ETS)/Hela-Elk1-ChIP-Seq(GSE31477)/Homer	HACTTCCGGY	1e0	-3.592e-01	1.0000	26.0	3.58%	11.9	4.22%
BORIS(Zf)/K562-CTCFL-ChIP-Seq(GSE32465)/Homer	CNNBRGCGCCCCCTGSTGGC	1e0	-3.546e-01	1.0000	9.0	1.24%	4.1	1.44%
MafA(bZIP)/Islet-MafA-ChIP-Seq(GSE30298)/Homer	TGCTGACTCA	1e0	-3.353e-01	1.0000	43.0	5.92%	18.9	6.68%
Myf5(bHLH)/GM-Myf5-ChIP-Seq(GSE24852)/Homer	BAACAGCTGT	1e0	-3.353e-01	1.0000	43.0	5.92%	18.4	6.52%
Tcf3(HMG)/mES-Tcf3-ChIP-Seq(GSE11724)/Homer	ASWTCAAAGG	1e0	-3.313e-01	1.0000	16.0	2.20%	7.5	2.65%
Mef2c(MADS)/GM12878-Mef2c-ChIP-Seq(GSE32465)/Homer	DCYAAAAATAGM	1e0	-3.175e-01	1.0000	28.0	3.86%	12.2	4.31%
E2F(E2F)/Hela-CellCycle-Expression/Homer	TTSGCGCGAAAA	1e0	-3.172e-01	1.0000	2.0	0.28%	0.0	0.00%
GATA3(Zf),DR8/iTreg-Gata3-ChIP-Seq(GSE20898)/Homer	AGATSTNDNNDSAGATAASN	1e0	-3.172e-01	1.0000	2.0	0.28%	1.5	0.53%
JunD(bZIP)/K562-JunD-ChIP-Seq/Homer	ATGACGTCATCN	1e0	-3.172e-01	1.0000	2.0	0.28%	0.5	0.18%
NF-E2(bZIP)/K562-NFE2-ChIP-Seq(GSE31477)/Homer	GATGACTCAGCA	1e0	-3.172e-01	1.0000	2.0	0.28%	0.0	0.00%
NRF1(NRF)/MCF7-NRF1-ChIP-Seq(Unpublished)/Homer	CTGCGCATGCGC	1e0	-3.172e-01	1.0000	2.0	0.28%	0.8	0.29%
p53(p53)/Saos-p53-ChIP-Seq(GSE15780)/Homer	RRCATGYCYRGRCATGYYYN	1e0	-3.172e-01	1.0000	2.0	0.28%	1.8	0.65%
p53(p53)/Saos-p53-ChIP-Seq/Homer	RRCATGYCYRGRCATGYYYN	1e0	-3.172e-01	1.0000	2.0	0.28%	1.8	0.65%
p73(p53)/Trachea-p73-ChIP-Seq(PRJNA310161)/Homer	NRRRCAWGTCCDGRCATGYY	1e0	-3.172e-01	1.0000	2.0	0.28%	0.6	0.20%
Pax7(Paired,Homeobox),longest/Myoblast-Pax7-ChIP-Seq(GSE25064)/Homer	NTAATTDGCYAATTANNWWD	1e0	-3.172e-01	1.0000	2.0	0.28%	2.0	0.70%
T1ISRE(IRF)/ThioMac-Ifnb-Expression/Homer	ACTTTCGTTTCT	1e0	-3.172e-01	1.0000	2.0	0.28%	1.0	0.34%
ZNF41(Zf)/HEK293-ZNF41.GFP-ChIP-Seq(GSE58341)/Homer	CCTCATGGTGYCYTWYTCCCTTGTG	1e0	-3.172e-01	1.0000	2.0	0.28%	0.0	0.00%
ZNF768(Zf)/Rajj-ZNF768-ChIP-Seq(GSE111879)/Homer	RHHCAGAGAGGB	1e0	-3.172e-01	1.0000	2.0	0.28%	0.0	0.00%
Isl1(Homeobox)/Neuron-Isl1-ChIP-Seq(GSE31456)/Homer	CTAATKGV	1e0	-3.164e-01	1.0000	133.0	18.32%	54.5	19.30%
RARa(NR)/K562-RARa-ChIP-Seq(Encode)/Homer	TTGAMCTTTG	1e0	-3.120e-01	1.0000	176.0	24.24%	71.6	25.36%
GSC(Homeobox)/FrogEmbryos-GSC-ChIP-Seq(DRA000576)/Homer	RGGATTAR	1e0	-3.112e-01	1.0000	70.0	9.64%	30.0	10.62%
Nkx2.5(Homeobox)/HL1-Nkx2.5.biotin-ChIP-Seq(GSE21529)/Homer	RRSCACTYAA	1e0	-3.112e-01	1.0000	143.0	19.70%	58.3	20.65%
ETV4(ETS)/HepG2-ETV4-ChIP-Seq(ENCODE)/Homer	ACCGGAAGTG	1e0	-3.107e-01	1.0000	65.0	8.95%	27.1	9.59%
ERRg(NR)/Kidney-ESRRG-ChIP-Seq(GSE104905)/Homer	GTGACCTTGRVN	1e0	-3.055e-01	1.0000	50.0	6.89%	21.6	7.67%
NFAT:AP1(RHD,bZIP)/Jurkat-NFATC1-ChIP-Seq(Jolma_et_al.)/Homer	SARTGGAAAAWRTGAGTCAB	1e0	-3.018e-01	1.0000	11.0	1.52%	5.0	1.79%
PAX3:FKHR-fusion(Paired,Homeobox)/Rh4-PAX3:FKHR-ChIP-Seq(GSE19063)/Homer	ACCRTGACTAATTNN	1e0	-3.018e-01	1.0000	11.0	1.52%	5.5	1.95%
SpiB(ETS)/OCILY3-SPIB-ChIP-Seq(GSE56857)/Homer	AAAGRGGAAGTG	1e0	-3.018e-01	1.0000	11.0	1.52%	5.4	1.91%
Hoxa9(Homeobox)/ChickenMSG-Hoxa9.Flag-ChIP-Seq(GSE86088)/Homer	RGCAATNAAA	1e0	-2.858e-01	1.0000	188.0	25.90%	76.0	26.92%
BMYB(HTH)/Hela-BMYB-ChIP-Seq(GSE27030)/Homer	NHAACBGYYV	1e0	-2.853e-01	1.0000	87.0	11.98%	36.4	12.89%
GATA3(Zf)/iTreg-Gata3-ChIP-Seq(GSE20898)/Homer	AGATAASR	1e0	-2.846e-01	1.0000	72.0	9.92%	30.4	10.76%
Twist(bHLH)/HMLE-TWIST1-ChIP-Seq(Chang_et_al)/Homer	VCAKCTGGNNNCCAGMTGBN	1e0	-2.794e-01	1.0000	4.0	0.55%	2.1	0.74%
Klf4(Zf)/mES-Klf4-ChIP-Seq(GSE11431)/Homer	GCCACACCCA	1e0	-2.695e-01	1.0000	25.0	3.44%	11.1	3.93%
AP-1(bZIP)/ThioMac-PU.1-ChIP-Seq(GSE21512)/Homer	VTGACTCATC	1e0	-2.670e-01	1.0000	42.0	5.79%	18.1	6.40%
BMAL1(bHLH)/Liver-Bmal1-ChIP-Seq(GSE39860)/Homer	GNCACGTG	1e0	-2.616e-01	1.0000	104.0	14.33%	43.6	15.45%
LRF(Zf)/Erythroblasts-ZBTB7A-ChIP-Seq(GSE74977)/Homer	AAGACCCYYN	1e0	-2.616e-01	1.0000	104.0	14.33%	43.5	15.39%
NF1:FOXA1(CTF,Forkhead)/LNCAP-FOXA1-ChIP-Seq(GSE27824)/Homer	WNTGTTTRYTTTGGCA	1e0	-2.439e-01	1.0000	6.0	0.83%	3.3	1.17%
Phox2b(Homeobox)/CLBGA-PHOX2B-ChIP-Seq(GSE90683)/Homer	TTAATTNAATTA	1e0	-2.274e-01	1.0000	15.0	2.07%	8.0	2.83%
Egr1(Zf)/K562-Egr1-ChIP-Seq(GSE32465)/Homer	TGCGTGGGYG	1e0	-2.239e-01	1.0000	34.0	4.68%	15.4	5.47%
TRPS1(Zf)/MCF7-TRPS1-ChIP-Seq(GSE107013)/Homer	AGATAAGANN	1e0	-2.222e-01	1.0000	118.0	16.25%	49.5	17.53%
PPARE(NR),DR1/3T3L1-Pparg-ChIP-Seq(GSE13511)/Homer	TGACCTTTGCCCCA	1e0	-2.222e-01	1.0000	51.0	7.02%	22.3	7.90%
DMRT6(DM)/Testis-DMRT6-ChIP-Seq(GSE60440)/Homer	YDGHTACAWTGTADC	1e0	-2.140e-01	1.0000	8.0	1.10%	4.1	1.45%
Mef2a(MADS)/HL1-Mef2a.biotin-ChIP-Seq(GSE21529)/Homer	CYAAAAATAG	1e0	-2.121e-01	1.0000	29.0	3.99%	13.3	4.71%
Foxh1(Forkhead)/hESC-FOXH1-ChIP-Seq(GSE29422)/Homer	NNTGTGGATTSS	1e0	-2.003e-01	1.0000	36.0	4.96%	16.2	5.72%
HNF4a(NR),DR1/HepG2-HNF4a-ChIP-Seq(GSE25021)/Homer	CARRGKBCAAAGTYCA	1e0	-1.969e-01	1.0000	24.0	3.31%	11.5	4.08%
PR(NR)/T47D-PR-ChIP-Seq(GSE31130)/Homer	VAGRACAKNCTGTBC	1e0	-1.870e-01	1.0000	152.0	20.94%	63.1	22.36%
TEAD1(TEAD)/HepG2-TEAD1-ChIP-Seq(Encode)/Homer	CYRCATTCCA	1e0	-1.868e-01	1.0000	60.0	8.26%	26.5	9.40%
Atf7(bZIP)/3T3L1-Atf7-ChIP-Seq(GSE56872)/Homer	NGRTGACGTCAY	1e0	-1.766e-01	1.0000	19.0	2.62%	9.7	3.43%
IRF3(IRF)/BMDM-Irf3-ChIP-Seq(GSE67343)/Homer	AGTTTCAKTTTC	1e0	-1.766e-01	1.0000	19.0	2.62%	9.6	3.40%
PU.1:IRF8(ETS:IRF)/pDC-Irf8-ChIP-Seq(GSE66899)/Homer	GGAAGTGAAAST	1e0	-1.673e-01	1.0000	12.0	1.65%	6.0	2.13%
Esrrb(NR)/mES-Esrrb-ChIP-Seq(GSE11431)/Homer	KTGACCTTGA	1e0	-1.612e-01	1.0000	40.0	5.51%	18.9	6.71%
Ptf1a(bHLH)/Panc1-Ptf1a-ChIP-Seq(GSE47459)/Homer	ACAGCTGTTN	1e0	-1.557e-01	1.0000	186.0	25.62%	77.4	27.39%
Tbx6(T-box)/ESC-Tbx6-ChIP-Seq(GSE93524)/Homer	DAGGTGTBAA	1e0	-1.540e-01	1.0000	64.0	8.82%	28.8	10.20%
Unknown(Homeobox)/Limb-p300-ChIP-Seq/Homer	SSCMATWAAA	1e0	-1.378e-01	1.0000	49.0	6.75%	22.0	7.79%
AMYB(HTH)/Testes-AMYB-ChIP-Seq(GSE44588)/Homer	TGGCAGTTGG	1e0	-1.293e-01	1.0000	95.0	13.09%	41.2	14.61%
Mef2b(MADS)/HEK293-Mef2b.V5-ChIP-Seq(GSE67450)/Homer	GCTATTTTTGGM	1e0	-1.244e-01	1.0000	51.0	7.02%	23.2	8.20%
E2F1(E2F)/Hela-E2F1-ChIP-Seq(GSE22478)/Homer	CWGGCGGGAA	1e0	-1.225e-01	1.0000	5.0	0.69%	3.6	1.26%
GATA(Zf),IR4/iTreg-Gata3-ChIP-Seq(GSE20898)/Homer	NAGATWNBNATCTNN	1e0	-1.225e-01	1.0000	5.0	0.69%	3.5	1.22%
NFkB-p65(RHD)/GM12787-p65-ChIP-Seq(GSE19485)/Homer	WGGGGATTTCCC	1e0	-1.220e-01	1.0000	39.0	5.37%	18.7	6.64%
IRF:BATF(IRF:bZIP)/pDC-Irf8-ChIP-Seq(GSE66899)/Homer	CTTTCANTATGACTV	1e0	-1.186e-01	1.0000	3.0	0.41%	2.6	0.91%
Pax7(Paired,Homeobox),long/Myoblast-Pax7-ChIP-Seq(GSE25064)/Homer	TAATCHGATTAC	1e0	-1.186e-01	1.0000	3.0	0.41%	2.3	0.80%
Six2(Homeobox)/NephronProgenitor-Six2-ChIP-Seq(GSE39837)/Homer	GWAAYHTGAKMC	1e0	-1.176e-01	1.0000	46.0	6.34%	21.1	7.46%
HNF1b(Homeobox)/PDAC-HNF1B-ChIP-Seq(GSE64557)/Homer	GTTAATNATTAA	1e0	-1.174e-01	1.0000	7.0	0.96%	4.6	1.65%
HEB(bHLH)/mES-Heb-ChIP-Seq(GSE53233)/Homer	VCAGCTGBNN	1e0	-1.072e-01	1.0000	141.0	19.42%	60.1	21.27%
Twist2(bHLH)/Myoblast-Twist2.Ty1-ChIP-Seq(GSE127998)/Homer	MCAGCTGBYH	1e0	-9.886e-02	1.0000	101.0	13.91%	44.9	15.92%
KLF1(Zf)/HUDEP2-KLF1-CutnRun(GSE136251)/Homer	VDGGGYGGGGCY	1e0	-9.678e-02	1.0000	62.0	8.54%	28.3	10.04%
Elk4(ETS)/Hela-Elk4-ChIP-Seq(GSE31477)/Homer	NRYTTCCGGY	1e0	-9.582e-02	1.0000	22.0	3.03%	11.0	3.91%
THRb(NR)/Liver-NR1A2-ChIP-Seq(GSE52613)/Homer	TRAGGTCA	1e0	-9.293e-02	1.0000	266.0	36.64%	111.0	39.29%
Hoxd11(Homeobox)/ChickenMSG-Hoxd11.Flag-ChIP-Seq(GSE86088)/Homer	VGCCATAAAA	1e0	-8.429e-02	1.0000	172.0	23.69%	73.5	26.01%
ETS(ETS)/Promoter/Homer	AACCGGAAGT	1e0	-8.419e-02	1.0000	15.0	2.07%	9.0	3.17%
OCT4-SOX2-TCF-NANOG(POU,Homeobox,HMG)/mES-Oct4-ChIP-Seq(GSE11431)/Homer	ATTTGCATAACAATG	1e0	-8.419e-02	1.0000	15.0	2.07%	8.5	3.00%
Rbpj1(?)/Panc1-Rbpj1-ChIP-Seq(GSE47459)/Homer	HTTTCCCASG	1e0	-8.414e-02	1.0000	88.0	12.12%	39.8	14.08%
HOXB13(Homeobox)/ProstateTumor-HOXB13-ChIP-Seq(GSE56288)/Homer	TTTTATKRGG	1e0	-8.323e-02	1.0000	71.0	9.78%	32.2	11.41%
NFAT(RHD)/Jurkat-NFATC1-ChIP-Seq(Jolma_et_al.)/Homer	ATTTTCCATT	1e0	-8.317e-02	1.0000	59.0	8.13%	27.2	9.64%
Phox2a(Homeobox)/Neuron-Phox2a-ChIP-Seq(GSE31456)/Homer	YTAATYNRATTA	1e0	-8.095e-02	1.0000	33.0	4.55%	16.3	5.76%
Foxa2(Forkhead)/Liver-Foxa2-ChIP-Seq(GSE25694)/Homer	CYTGTTTACWYW	1e0	-8.032e-02	1.0000	47.0	6.47%	22.9	8.11%
Bach1(bZIP)/K562-Bach1-ChIP-Seq(GSE31477)/Homer	AWWNTGCTGAGTCAT	1e0	-7.888e-02	1.0000	1.0	0.14%	0.0	0.00%
Mouse_Recombination_Hotspot(Zf)/Testis-DMC1-ChIP-Seq(GSE24438)/Homer	ACTYKNATTCGTGNTACTTC	1e0	-7.888e-02	1.0000	1.0	0.14%	0.6	0.22%
RAR:RXR(NR),DR5/ES-RAR-ChIP-Seq(GSE56893)/Homer	RGGTCADNNAGAGGTCAV	1e0	-7.888e-02	1.0000	1.0	0.14%	0.0	0.00%
EBNA1(EBV-virus)/Raji-EBNA1-ChIP-Seq(GSE30709)/Homer	GGYAGCAYDTGCTDCCCNNN	1e0	-7.888e-02	1.0000	1.0	0.14%	0.3	0.12%
GFY-Staf(?,Zf)/Promoter/Homer	RACTACAATTCCCAGAAKGC	1e0	-7.888e-02	1.0000	1.0	0.14%	0.0	0.00%
NFE2L2(bZIP)/HepG2-NFE2L2-ChIP-Seq(Encode)/Homer	AWWWTGCTGAGTCAT	1e0	-7.888e-02	1.0000	1.0	0.14%	0.0	0.00%
Nrf2(bZIP)/Lymphoblast-Nrf2-ChIP-Seq(GSE37589)/Homer	HTGCTGAGTCAT	1e0	-7.888e-02	1.0000	1.0	0.14%	0.0	0.00%
OCT:OCT(POU,Homeobox,IR1)/NPC-Brn2-ChIP-Seq(GSE35496)/Homer	ATGAATWATTCATGA	1e0	-7.888e-02	1.0000	1.0	0.14%	0.0	0.00%
Ronin(THAP)/ES-Thap11-ChIP-Seq(GSE51522)/Homer	RACTACAACTCCCAGVAKGC	1e0	-7.888e-02	1.0000	1.0	0.14%	0.0	0.00%
YY1(Zf)/Promoter/Homer	CAAGATGGCGGC	1e0	-7.888e-02	1.0000	1.0	0.14%	0.0	0.00%
ZBTB33(Zf)/GM12878-ZBTB33-ChIP-Seq(GSE32465)/Homer	GGVTCTCGCGAGAAC	1e0	-7.888e-02	1.0000	1.0	0.14%	1.4	0.49%
ZNF528(Zf)/HEK293-ZNF528.GFP-ChIP-Seq(GSE58341)/Homer	AGAAATGACTTCCCT	1e0	-7.888e-02	1.0000	1.0	0.14%	1.9	0.68%
Tgif2(Homeobox)/mES-Tgif2-ChIP-Seq(GSE55404)/Homer	TGTCANYT	1e0	-7.647e-02	1.0000	204.0	28.10%	86.4	30.60%
FoxD3(forkhead)/ZebrafishEmbryo-Foxd3.biotin-ChIP-seq(GSE106676)/Homer	TGTTTAYTTAGC	1e0	-7.249e-02	1.0000	49.0	6.75%	23.4	8.28%
Tgif1(Homeobox)/mES-Tgif1-ChIP-Seq(GSE55404)/Homer	YTGWCADY	1e0	-7.117e-02	1.0000	186.0	25.62%	79.8	28.25%
GABPA(ETS)/Jurkat-GABPa-ChIP-Seq(GSE17954)/Homer	RACCGGAAGT	1e0	-6.623e-02	1.0000	44.0	6.06%	21.5	7.61%
SPDEF(ETS)/VCaP-SPDEF-ChIP-Seq(SRA014231)/Homer	ASWTCCTGBT	1e0	-6.546e-02	1.0000	51.0	7.02%	24.1	8.52%
Oct4(POU,Homeobox)/mES-Oct4-ChIP-Seq(GSE11431)/Homer	ATTTGCATAW	1e0	-6.341e-02	1.0000	21.0	2.89%	11.4	4.04%
Sp5(Zf)/mES-Sp5.Flag-ChIP-Seq(GSE72989)/Homer	RGKGGGCGGAGC	1e0	-6.167e-02	1.0000	65.0	8.95%	30.5	10.80%
Fox:Ebox(Forkhead,bHLH)/Panc1-Foxa2-ChIP-Seq(GSE47459)/Homer	NNNVCTGWGYAAACASN	1e0	-5.913e-02	1.0000	53.0	7.30%	25.5	9.01%
Hnf1(Homeobox)/Liver-Foxa2-Chip-Seq(GSE25694)/Homer	GGTTAAWCATTAA	1e0	-5.781e-02	1.0000	8.0	1.10%	5.2	1.84%
NFIL3(bZIP)/HepG2-NFIL3-ChIP-Seq(Encode)/Homer	VTTACGTAAYNNNNN	1e0	-5.710e-02	1.0000	32.0	4.41%	16.3	5.79%
Pax7(Paired,Homeobox)/Myoblast-Pax7-ChIP-Seq(GSE25064)/Homer	TAATCAATTA	1e0	-5.699e-02	1.0000	6.0	0.83%	4.2	1.49%
Ascl2(bHLH)/ESC-Ascl2-ChIP-Seq(GSE97712)/Homer	SSRGCAGCTGCH	1e0	-5.640e-02	1.0000	79.0	10.88%	36.1	12.80%
Nanog(Homeobox)/mES-Nanog-ChIP-Seq(GSE11724)/Homer	RGCCATTAAC	1e0	-5.405e-02	1.0000	293.0	40.36%	122.7	43.44%
CTCF(Zf)/CD4+-CTCF-ChIP-Seq(Barski_et_al.)/Homer	AYAGTGCCMYCTRGTGGCCA	1e0	-5.147e-02	1.0000	4.0	0.55%	3.6	1.26%
Reverb(NR),DR2/RAW-Reverba.biotin-ChIP-Seq(GSE45914)/Homer	GTRGGTCASTGGGTCA	1e0	-5.147e-02	1.0000	4.0	0.55%	3.5	1.26%
Hand2(bHLH)/Mesoderm-Hand2-ChIP-Seq(GSE61475)/Homer	TGACANARRCCAGRC	1e0	-4.755e-02	1.0000	27.0	3.72%	14.4	5.09%
Tbet(T-box)/CD8-Tbet-ChIP-Seq(GSE33802)/Homer	AGGTGTGAAM	1e0	-4.723e-02	1.0000	64.0	8.82%	30.2	10.68%
MafF(bZIP)/HepG2-MafF-ChIP-Seq(GSE31477)/Homer	HWWGTCAGCAWWTTT	1e0	-4.030e-02	1.0000	20.0	2.75%	11.0	3.91%
TEAD4(TEA)/Tropoblast-Tead4-ChIP-Seq(GSE37350)/Homer	CCWGGAATGY	1e0	-3.946e-02	1.0000	47.0	6.47%	23.6	8.36%
LEF1(HMG)/H1-LEF1-ChIP-Seq(GSE64758)/Homer	CCTTTGATST	1e0	-3.562e-02	1.0000	33.0	4.55%	17.3	6.11%
E2F6(E2F)/Hela-E2F6-ChIP-Seq(GSE31477)/Homer	GGCGGGAARN	1e0	-3.409e-02	1.0000	24.0	3.31%	13.2	4.66%
Tbx21(T-box)/GM12878-TBX21-ChIP-Seq(Encode)/Homer	AGGTGTGAAA	1e0	-3.225e-02	1.0000	51.0	7.02%	25.9	9.18%
Oct2(POU,Homeobox)/Bcell-Oct2-ChIP-Seq(GSE21512)/Homer	ATATGCAAAT	1e0	-2.878e-02	1.0000	9.0	1.24%	6.3	2.22%
c-Jun-CRE(bZIP)/K562-cJun-ChIP-Seq(GSE31477)/Homer	ATGACGTCATCY	1e0	-2.841e-02	1.0000	13.0	1.79%	8.8	3.12%
Oct11(POU,Homeobox)/NCIH1048-POU2F3-ChIP-seq(GSE115123)/Homer	GATTTGCATA	1e0	-2.841e-02	1.0000	13.0	1.79%	8.8	3.13%
AR-halfsite(NR)/LNCaP-AR-ChIP-Seq(GSE27824)/Homer	CCAGGAACAG	1e0	-2.580e-02	1.0000	243.0	33.47%	104.7	37.08%
TEAD3(TEA)/HepG2-TEAD3-ChIP-Seq(Encode)/Homer	TRCATTCCAG	1e0	-2.382e-02	1.0000	71.0	9.78%	34.6	12.24%
Slug(Zf)/Mesoderm-Snai2-ChIP-Seq(GSE61475)/Homer	SNGCACCTGCHS	1e0	-2.195e-02	1.0000	43.0	5.92%	22.7	8.04%
bZIP:IRF(bZIP,IRF)/Th17-BatF-ChIP-Seq(GSE39756)/Homer	NAGTTTCABTHTGACTNW	1e0	-1.985e-02	1.0000	25.0	3.44%	14.5	5.13%
Snail1(Zf)/LS174T-SNAIL1.HA-ChIP-Seq(GSE127183)/Homer	TRCACCTGCY	1e0	-1.900e-02	1.0000	54.0	7.44%	27.3	9.66%
TEAD2(TEA)/Py2T-Tead2-ChIP-Seq(GSE55709)/Homer	CCWGGAATGY	1e0	-1.837e-02	1.0000	27.0	3.72%	15.3	5.42%
p63(p53)/Keratinocyte-p63-ChIP-Seq(GSE17611)/Homer	NNDRCATGYCYNRRCATGYH	1e0	-1.494e-02	1.0000	14.0	1.93%	10.0	3.53%
ZNF322(Zf)/HEK293-ZNF322.GFP-ChIP-Seq(GSE58341)/Homer	GAGCCTGGTACTGWGCCTGR	1e0	-1.494e-02	1.0000	14.0	1.93%	9.2	3.26%
ELF1(ETS)/Jurkat-ELF1-ChIP-Seq(SRA014231)/Homer	AVCCGGAAGT	1e0	-1.289e-02	1.0000	22.0	3.03%	13.4	4.75%
Hoxa13(Homeobox)/ChickenMSG-Hoxa13.Flag-ChIP-Seq(GSE86088)/Homer	CYHATAAAAN	1e0	-1.132e-02	1.0000	184.0	25.34%	82.3	29.15%
Zic3(Zf)/mES-Zic3-ChIP-Seq(GSE37889)/Homer	GGCCYCCTGCTGDGH	1e0	-7.837e-03	1.0000	36.0	4.96%	20.2	7.16%
NFkB-p50,p52(RHD)/Monocyte-p50-ChIP-Chip(Schreiber_et_al.)/Homer	GGGGGAATCCCC	1e0	-7.628e-03	1.0000	13.0	1.79%	9.1	3.21%
Nkx2.2(Homeobox)/NPC-Nkx2.2-ChIP-Seq(GSE61673)/Homer	BTBRAGTGSN	1e0	-7.440e-03	1.0000	119.0	16.39%	56.2	19.91%
E2A(bHLH)/proBcell-E2A-ChIP-Seq(GSE21978)/Homer	DNRCAGCTGY	1e0	-7.275e-03	1.0000	107.0	14.74%	51.5	18.23%
Rfx5(HTH)/GM12878-Rfx5-ChIP-Seq(GSE31477)/Homer	SCCTAGCAACAG	1e0	-7.211e-03	1.0000	11.0	1.52%	8.2	2.89%
Rfx6(HTH)/Min6b1-Rfx6.HA-ChIP-Seq(GSE62844)/Homer	TGTTKCCTAGCAACM	1e0	-6.985e-03	1.0000	58.0	7.99%	30.2	10.69%
Ascl1(bHLH)/NeuralTubes-Ascl1-ChIP-Seq(GSE55840)/Homer	NNVVCAGCTGBN	1e0	-5.019e-03	1.0000	101.0	13.91%	49.7	17.58%
E2F4(E2F)/K562-E2F4-ChIP-Seq(GSE31477)/Homer	GGCGGGAAAH	1e0	-4.115e-03	1.0000	18.0	2.48%	12.0	4.25%
ZNF143|STAF(Zf)/CUTLL-ZNF143-ChIP-Seq(GSE29600)/Homer	ATTTCCCAGVAKSCY	1e0	-3.892e-03	1.0000	14.0	1.93%	10.5	3.72%
CEBP:CEBP(bZIP)/MEF-Chop-ChIP-Seq(GSE35681)/Homer	NTNATGCAAYMNNHTGMAAY	1e0	-3.879e-03	1.0000	5.0	0.69%	5.6	1.97%
MyoG(bHLH)/C2C12-MyoG-ChIP-Seq(GSE36024)/Homer	AACAGCTG	1e0	-3.245e-03	1.0000	65.0	8.95%	34.9	12.35%
Pitx1:Ebox(Homeobox,bHLH)/Hindlimb-Pitx1-ChIP-Seq(GSE41591)/Homer	YTAATTRAWWCCAGATGT	1e0	-3.191e-03	1.0000	10.0	1.38%	8.6	3.05%
RUNX-AML(Runt)/CD4+-PolII-ChIP-Seq(Barski_et_al.)/Homer	GCTGTGGTTW	1e0	-2.652e-03	1.0000	38.0	5.23%	22.0	7.80%
MyoD(bHLH)/Myotube-MyoD-ChIP-Seq(GSE21614)/Homer	RRCAGCTGYTSY	1e0	-2.468e-03	1.0000	40.0	5.51%	23.1	8.19%
FOXM1(Forkhead)/MCF7-FOXM1-ChIP-Seq(GSE72977)/Homer	TRTTTACTTW	1e0	-2.401e-03	1.0000	71.0	9.78%	37.1	13.14%
Tcf21(bHLH)/ArterySmoothMuscle-Tcf21-ChIP-Seq(GSE61369)/Homer	NAACAGCTGG	1e0	-2.148e-03	1.0000	55.0	7.58%	30.9	10.96%
GFY(?)/Promoter/Homer	ACTACAATTCCC	1e0	-2.066e-03	1.0000	3.0	0.41%	4.7	1.65%
Tcfcp2l1(CP2)/mES-Tcfcp2l1-ChIP-Seq(GSE11431)/Homer	NRAACCRGTTYRAACCRGYT	1e0	-2.066e-03	1.0000	3.0	0.41%	4.6	1.63%
TCF4(bHLH)/SHSY5Y-TCF4-ChIP-Seq(GSE96915)/Homer	SMCATCTGKH	1e0	-1.856e-03	1.0000	84.0	11.57%	43.1	15.28%
EKLF(Zf)/Erythrocyte-Klf1-ChIP-Seq(GSE20478)/Homer	NWGGGTGTGGCY	1e0	-1.807e-03	1.0000	13.0	1.79%	10.6	3.76%
Cdx2(Homeobox)/mES-Cdx2-ChIP-Seq(GSE14586)/Homer	GYMATAAAAH	1e0	-1.660e-03	1.0000	50.0	6.89%	28.1	9.95%
Hnf6b(Homeobox)/LNCaP-Hnf6b-ChIP-Seq(GSE106305)/Homer	TATTGAYY	1e0	-1.524e-03	1.0000	52.0	7.16%	29.4	10.41%
Unknown-ESC-element(?)/mES-Nanog-ChIP-Seq(GSE11724)/Homer	CACAGCAGGGGG	1e0	-1.513e-03	1.0000	39.0	5.37%	23.8	8.42%
RUNX2(Runt)/PCa-RUNX2-ChIP-Seq(GSE33889)/Homer	NWAACCACADNN	1e0	-1.513e-03	1.0000	39.0	5.37%	23.2	8.21%
Tbx5(T-box)/HL1-Tbx5.biotin-ChIP-Seq(GSE21529)/Homer	AGGTGTCA	1e0	-1.508e-03	1.0000	193.0	26.58%	89.0	31.53%
BHLHA15(bHLH)/NIH3T3-BHLHB8.HA-ChIP-Seq(GSE119782)/Homer	NAMCAGCTGK	1e0	-1.211e-03	1.0000	76.0	10.47%	40.1	14.19%
FOXA1(Forkhead)/MCF7-FOXA1-ChIP-Seq(GSE26831)/Homer	WAAGTAAACA	1e0	-1.105e-03	1.0000	69.0	9.50%	37.8	13.38%
Ap4(bHLH)/AML-Tfap4-ChIP-Seq(GSE45738)/Homer	NAHCAGCTGD	1e0	-6.670e-04	1.0000	79.0	10.88%	42.2	14.93%
KLF3(Zf)/MEF-Klf3-ChIP-Seq(GSE44748)/Homer	NRGCCCCRCCCHBNN	1e0	-6.050e-04	1.0000	27.0	3.72%	18.4	6.51%
GATA(Zf),IR3/iTreg-Gata3-ChIP-Seq(GSE20898)/Homer	NNNNNBAGATAWYATCTVHN	1e0	-4.550e-04	1.0000	8.0	1.10%	8.1	2.87%
FOXA1:AR(Forkhead,NR)/LNCAP-AR-ChIP-Seq(GSE27824)/Homer	AGTAAACAAAAAAGAACAND	1e0	-4.250e-04	1.0000	1.0	0.14%	3.6	1.26%
Oct6(POU,Homeobox)/NPC-Pou3f1-ChIP-Seq(GSE35496)/Homer	WATGCAAATGAG	1e0	-3.830e-04	1.0000	13.0	1.79%	11.6	4.11%
Nkx2.1(Homeobox)/LungAC-Nkx2.1-ChIP-Seq(GSE43252)/Homer	RSCACTYRAG	1e0	-3.580e-04	1.0000	171.0	23.55%	82.9	29.36%
ZNF382(Zf)/HEK293-ZNF382.GFP-ChIP-Seq(GSE58341)/Homer	GNCTGTASTRNTGBCTCHTT	1e0	-3.580e-04	1.0000	2.0	0.28%	4.0	1.43%
Zic2(Zf)/ESC-Zic2-ChIP-Seq(SRP197560)/Homer	CHCAGCRGGRGG	1e0	-3.190e-04	1.0000	28.0	3.86%	19.9	7.06%
FOXA1(Forkhead)/LNCAP-FOXA1-ChIP-Seq(GSE27824)/Homer	WAAGTAAACA	1e0	-1.730e-04	1.0000	78.0	10.74%	43.2	15.31%
Tcf7(HMG)/GM12878-TCF7-ChIP-Seq(Encode)/Homer	CTTTGATGTGSB	1e0	-1.400e-04	1.0000	21.0	2.89%	16.5	5.85%
Tcf12(bHLH)/GM12878-Tcf12-ChIP-Seq(GSE32465)/Homer	VCAGCTGYTG	1e0	-8.700e-05	1.0000	59.0	8.13%	35.8	12.68%
PRDM9(Zf)/Testis-DMC1-ChIP-Seq(GSE35498)/Homer	ADGGYAGYAGCATCT	1e0	-6.300e-05	1.0000	20.0	2.75%	16.2	5.74%
Gfi1b(Zf)/HPC7-Gfi1b-ChIP-Seq(GSE22178)/Homer	MAATCACTGC	1e0	-2.200e-05	1.0000	30.0	4.13%	22.7	8.03%
MYNN(Zf)/HEK293-MYNN.eGFP-ChIP-Seq(Encode)/Homer	TTCAAAWTAAAAGTC	1e0	-9.000e-06	1.0000	16.0	2.20%	15.9	5.63%
Bapx1(Homeobox)/VertebralCol-Bapx1-ChIP-Seq(GSE36672)/Homer	TTRAGTGSYK	1e0	-6.000e-06	1.0000	120.0	16.53%	65.8	23.31%
Brn1(POU,Homeobox)/NPC-Brn1-ChIP-Seq(GSE35496)/Homer	TATGCWAATBAV	1e0	-5.000e-06	1.0000	6.0	0.83%	9.2	3.24%
CTCF-SatelliteElement(Zf?)/CD4+-CTCF-ChIP-Seq(Barski_et_al.)/Homer	TGCAGTTCCMVNWRTGGCCA	1e0	0.000e+00	1.0000	0.0	0.00%	0.0	0.00%
DUX(Homeobox)/C2C12-Dux-ChIP-Seq(GSE87279)/Homer	BCWGATTCAATCAAN	1e0	0.000e+00	1.0000	0.0	0.00%	0.0	0.00%
GFX(?)/Promoter/Homer	ATTCTCGCGAGA	1e0	0.000e+00	1.0000	0.0	0.00%	0.0	0.00%
OCT:OCT(POU,Homeobox)/NPC-Brn1-ChIP-Seq(GSE35496)/Homer	ATGAATATTCATGAG	1e0	0.000e+00	1.0000	0.0	0.00%	0.0	0.00%
p53(p53)/mES-cMyc-ChIP-Seq(GSE11431)/Homer	ACATGCCCGGGCAT	1e0	0.000e+00	1.0000	0.0	0.00%	2.0	0.70%
REST-NRSF(Zf)/Jurkat-NRSF-ChIP-Seq/Homer	GGMGCTGTCCATGGTGCTGA	1e0	0.000e+00	1.0000	0.0	0.00%	1.5	0.52%
ZFP3(Zf)/HEK293-ZFP3.GFP-ChIP-Seq(GSE58341)/Homer	GGGTTTTGAAGGATGARTAGGAGTT	1e0	0.000e+00	1.0000	0.0	0.00%	0.0	0.00%
ZKSCAN1(Zf)/HepG2-ZKSCAN1-ChIP-Seq(Encode)/Homer	GCACAYAGTAGGKCY	1e0	0.000e+00	1.0000	0.0	0.00%	1.5	0.53%
ZNF16(Zf)/HEK293-ZNF16.GFP-ChIP-Seq(GSE58341)/Homer	MACCTTCYATGGCTCCCTAKTGCCY	1e0	0.000e+00	1.0000	0.0	0.00%	2.5	0.89%
