# Supplementary material for: Global hypo-methylation in a proportion of glioblastoma enriched for an astrocytic signature is associated with increased invasion and altered immune landscape
Source: eLife. 2022 Nov 22;11:e77335. doi: 10.7554/eLife.77335 (PMC9681209; doi:10.7554/eLife.77335)
Supplement: Figure 2—source data 1. [file elife-77335-fig2-data1.zip › Figure_2_source_data_1/Figure_2I_J/background_all_iAPC_iNSC_DMRs.txt]

chr22	38071001	38073472		0/1
chr1	206642954	206644843		0/1
chr11	65148466	65152244		0/1
chr2	33359059	33359688		0/1
chr11	8739391	8742134		0/1
chr3	196064381	196065569		0/1
chr1	23519622	23523909		0/1
chr11	129991445	129992368		0/1
chr17	75281339	75284193		0/1
chr15	67390372	67391147		0/1
chr17	74867418	74869001		0/1
chr13	50700606	50704370		0/1
chr17	39215894	39216687		0/1
chr1	153538406	153541104		0/1
chr8	107072814	107073207		0/1
chr4	1844430	1845965		0/1
chr10	3822379	3825031		0/1
chr17	75314602	75317185		0/1
chr5	131722561	131725325		0/1
chr11	10475589	10477847		0/1
chr2	38373737	38375714		0/1
chr14	62036609	62037555		0/1
chr12	124864528	124865130		0/1
chr5	92926504	92932481		0/1
chr5	142023774	142024839		0/1
chr1	116213245	116214059		0/1
chr5	34686500	34687565		0/1
chr16	15594798	15596423		0/1
chr2	231279606	231282369		0/1
chr6	157469080	157470150		0/1
chr2	65593761	65595186		0/1
chr10	72136363	72137848		0/1
chr17	75318211	75320035		0/1
chr6	108495385	108497995		0/1
chr11	69064741	69066655		0/1
chr16	83985335	83987465		0/1
chr12	52584811	52587983		0/1
chr16	2082689	2084192		0/1
chr9	103189787	103191817		0/1
chr18	55887763	55888832		0/1
chr21	30502731	30503475		0/1
chr7	870753	873449		0/1
chr12	1920930	1922255		0/1
chr15	67417484	67418428		0/1
chr5	72593919	72599786		0/1
chr14	57263369	57266029		0/1
chr9	6565526	6567046		0/1
chr17	21188442	21192412		0/1
chr21	40145090	40146149		0/1
chr2	45177632	45180462		0/1
chr6	30737007	30737831		0/1
chr6	108434970	108439752		0/1
chr21	36421467	36422800		0/1
chr11	124766927	124768950		0/1
chr17	79533765	79534694		0/1
chr2	45159145	45161510		0/1
chr2	240196078	240197864		0/1
chr11	31844481	31849262		0/1
chr22	45595966	45598614		0/1
chr22	36761228	36762509		0/1
chr10	25350236	25351544		0/1
chr5	38467707	38469117		0/1
chr1	156092814	156096574		0/1
chr4	39033868	39035483		0/1
chr3	11177986	11178798		0/1
chr7	23387365	23388686		0/1
chr17	74049600	74050670		0/1
chr4	76480681	76481299		0/1
chr6	152701625	152702660		0/1
chr8	125283265	125284663		0/1
chr6	30719807	30720484		0/1
chr6	3912160	3913611		0/1
chr18	8799085	8801547		0/1
chr15	70766226	70768061		0/1
chr14	75083434	75084887		0/1
chr11	111606169	111607060		0/1
chr2	231191662	231192294		0/1
chr1	17558947	17559733		0/1
chr4	54959708	54961835		0/1
chr18	21692412	21693577		0/1
chr8	1692458	1694654		0/1
chr15	85873141	85874563		0/1
chr1	156211415	156212578		0/1
chr4	185733358	185734598		0/1
chr12	91331583	91332479		0/1
chr19	18385244	18386421		0/1
chr3	187929232	187930796		0/1
chr7	2287330	2289097		0/1
chr2	101592847	101594321		0/1
chr2	28617552	28618402		0/1
chr1	8154669	8156666		0/1
chr11	130717526	130719188		0/1
chr16	3996295	3997740		0/1
chr17	36608691	36612298		0/1
chr3	11608514	11610711		0/1
chr11	12107282	12108679		0/1
chr8	145011406	145013915		0/1
chr11	75201432	75202246		0/1
chr12	13347711	13349724		0/1
chr17	38707719	38708809		0/1
chr19	47734715	47736153		0/1
chr12	109090290	109091608		0/1
chr14	105146996	105147781		0/1
chr3	127793383	127796115		0/1
chr13	111279943	111281479		0/1
chr4	1294432	1295078		0/1
chr12	6442329	6444675		0/1
chr15	41060822	41062224		0/1
chr1	94079684	94081888		0/1
chr14	94528683	94529200		0/1
chr7	158531694	158533927		0/1
chr8	18577100	18578272		0/1
chr9	140171097	140173549		0/1
chr3	11266695	11267627		0/1
chr1	209540370	209541276		0/1
chr19	56060880	56061886		0/1
chr4	188915971	188918218		0/1
chr1	54199696	54201098		0/1
chr8	41654967	41656940		0/1
chr5	77145356	77147651		0/1
chr10	14050305	14052028		0/1
chr22	36751262	36754002		0/1
chr1	999599	1000856		0/1
chr17	79022798	79024718		0/1
chr22	36044146	36044792		0/1
chr2	3583570	3585078		0/1
chr5	54281198	54282459		0/1
chr18	3250274	3252175		0/1
chr16	82067399	82069874		0/1
chr19	11289087	11289376		0/1
chr4	54969609	54972054		0/1
chr2	106013169	106015079		0/1
chr9	73483939	73485074		0/1
chr20	36711892	36713730		0/1
chr12	13098971	13100222		0/1
chr1	235098018	235100367		0/1
chr5	138861106	138863041		0/1
chr4	174427146	174432425		0/1
chr13	114064536	114068181		0/1
chr18	60117475	60119756		0/1
chr20	56272305	56274096		0/1
chr9	35905317	35906980		0/1
chr8	25335778	25337489		0/1
chr20	35922996	35925591		0/1
chr10	121577971	121579007		0/1
chr17	81006485	81007603		0/1
chr3	197119863	197122140		0/1
chr13	99959606	99961037		0/1
chr17	79825681	79827882		0/1
chr16	65210587	65210999		0/1
chr3	114343068	114344019		0/1
chr17	39221567	39222923		0/1
chr4	57931299	57932507		0/1
chr12	55041379	55044550		0/1
chr17	78734663	78735596		0/1
chr13	102051007	102052761		0/1
chr7	73623633	73624373		0/1
chr10	91060261	91061902		0/1
chr7	128469741	128471146		0/1
chr7	213469	214850		0/1
chr4	54974886	54976184		0/1
chr11	1848006	1849581		0/1
chr3	149094653	149096828		0/1
chr21	44751968	44753821		0/1
chr2	225811369	225813194		0/1
chr14	101445483	101451739		0/1
chr11	16813059	16813681		0/1
chr13	114880761	114881968		0/1
chr17	78865087	78866579		0/1
chr2	7171869	7172724		0/1
chr1	164544496	164546143		0/1
chr17	76676243	76677111		0/1
chr16	56640057	56642761		0/1
chr19	2626283	2628032		0/1
chr11	82707269	82708762		0/1
chr8	61833707	61835848		0/1
chr3	149954839	149956337		0/1
chr21	46348306	46349494		0/1
chr2	66807918	66811157		0/1
chr3	170458976	170460555		0/1
chr11	19735701	19737351		0/1
chr11	33744366	33745446		0/1
chr8	142139310	142142872		0/1
chr16	87469002	87471211		0/1
chr6	155537595	155538155		0/1
chr11	68855823	68857566		0/1
chr8	142157104	142157867		0/1
chr7	42192041	42194424		0/1
chr16	27729635	27730610		0/1
chr4	152147390	152149196		0/1
chr1	235116637	235117568		0/1
chr1	86047433	86048923		0/1
chr17	80254862	80256046		0/1
chr19	10463037	10465257		0/1
chr12	26424696	26425211		0/1
chr11	114165661	114167692		0/1
chr2	101540399	101541592		0/1
chr1	15271760	15272567		0/1
chr10	116444240	116445691		0/1
chr10	112259695	112262500		0/1
chr19	38793546	38794845		0/1
chr17	73316280	73316961		0/1
chr6	130182053	130182967		0/1
chr15	37178201	37181529		0/1
chr5	172331733	172332685		0/1
chr6	64515007	64516610		0/1
chr21	43315518	43316705		0/1
chr21	30516610	30518297		0/1
chr5	14405632	14407367		0/1
chr13	111061002	111062287		0/1
chr19	46317840	46319493		0/1
chr8	38794254	38796989		0/1
chr6	33227484	33229545		0/1
chr8	12987449	12989686		0/1
chr1	114414042	114414802		0/1
chr14	61994753	61996697		0/1
chr6	15504030	15506085		0/1
chr8	145024637	145025760		0/1
chr19	15390948	15392457		0/1
chr11	12180609	12182878		0/1
chr1	160179710	160181024		0/1
chr11	45114570	45115819		0/1
chr12	81101474	81103680		0/1
chr16	80602917	80604148		0/1
chr9	139795523	139797211		0/1
chr3	189840140	189840511		0/1
chr4	38858536	38859770		0/1
chr11	124615853	124616925		0/1
chr4	16628516	16629833		0/1
chr17	79608257	79609346		0/1
chr20	52225459	52228029		0/1
chr15	79296377	79297210		0/1
chr19	4455239	4456803		0/1
chr16	69957583	69958964		0/1
chr10	4066366	4067122		0/1
chr11	12306515	12309299		0/1
chr5	131762292	131763124		0/1
chr2	208103140	208104518		0/1
chr17	3099847	3100972		0/1
chr8	133772657	133773744		0/1
chr12	124245945	124247223		0/1
chr9	126771781	126773095		0/1
chr5	171534017	171535052		0/1
chr11	114548132	114549291		0/1
chr10	729204	729956		0/1
chr16	1212809	1213919		0/1
chr2	202562775	202564564		0/1
chr7	100736682	100738414		0/1
chr15	52945235	52946007		0/1
chr2	45155201	45158117		0/1
chr11	31822243	31823282		0/1
chr10	81141532	81142200		0/1
chr11	833345	835246		0/1
chr6	31527889	31529154		0/1
chr2	234890258	234891812		0/1
chr13	107028507	107029443		0/1
chr7	552323	553810		0/1
chr4	4859772	4861101		0/1
chr6	29012269	29014046		0/1
chr6	31025759	31027005		0/1
chr2	134191305	134193037		0/1
chr10	128209289	128211107		0/1
chr1	27672838	27673991		0/1
chr2	45181616	45182910		0/1
chr2	1689137	1691363		0/1
chr8	42623718	42624772		0/1
chr6	25961889	25963442		0/1
chr15	91415532	91416118		0/1
chr1	167090618	167091161		0/1
chr10	24753693	24755359		0/1
chr7	151077901	151079501		0/1
chr17	29647977	29650042		0/1
chr1	21606051	21606767		0/1
chr5	42811952	42812844		0/1
chr5	133771009	133773142		0/1
chr10	21796152	21798698		0/1
chr15	63623836	63624942		0/1
chr22	38635595	38637003		0/1
chr5	1555791	1556929		0/1
chr17	81041828	81042947		0/1
chr12	85671811	85673412		0/1
chr16	89381904	89383614		0/1
chr17	16189554	16191219		0/1
chr10	3845545	3848384		0/1
chr1	8403631	8404462		0/1
chr16	474271	475440		0/1
chr8	120684337	120686985		0/1
chr11	126029690	126031193		0/1
chr5	72528111	72529662		0/1
chr2	121223534	121224679		0/1
chr7	73769375	73771429		0/1
chr12	95009194	95010321		0/1
chr21	31654917	31656555		0/1
chr16	50299435	50300492		0/1
chr8	18666465	18667757		0/1
chr5	399360	400832		0/1
chr16	27780757	27782528		0/1
chr5	131593812	131596602		0/1
chr20	1638557	1640547		0/1
chr9	16120874	16121842		0/1
chr15	96909322	96910540		0/1
chr5	912433	913111		0/1
chr6	169363849	169365008		0/1
chr6	108484512	108486387		0/1
chr2	236760254	236761574		0/1
chr11	88241425	88242604		0/1
chr7	2153671	2155899		0/1
chr19	46284986	46286683		0/1
chr5	92909429	92911154		0/1
chr3	11598978	11600889		0/1
chr6	159069975	159071106		0/1
chr8	61495559	61497168		0/1
chr9	126776180	126778017		0/1
chr4	142634358	142636072		0/1
chr1	33907733	33909802		0/1
chr17	42289671	42290419		0/1
chr9	126794772	126795485		0/1
chr17	79364211	79365635		0/1
chr4	53588038	53588850		0/1
chr5	57753051	57755069		0/1
chr14	56777076	56778402		0/1
chr4	141177020	141178469		0/1
chr7	1979360	1980808		0/1
chr17	43339040	43340592		0/1
chr10	97200985	97201948		0/1
chr17	78799610	78800806		0/1
chr12	124907162	124908653		0/1
chr4	114213574	114214449		0/1
chr2	45028225	45029543		0/1
chr20	19866743	19867423		0/1
chr6	108490895	108492769		0/1
chr18	56528679	56530420		0/1
chr8	97156859	97158015		0/1
chr1	28763485	28765433		0/1
chr22	30804749	30805217		0/1
chr4	54966805	54968251		0/1
chr16	57679735	57681269		0/1
chr11	126860437	126862683		0/1
chr5	2747922	2750758		0/1
chr11	126455712	126456651		0/1
chr15	60688010	60689852		0/1
chr13	114770074	114771098		0/1
chr11	43941594	43943622		0/1
chr7	21208923	21209781		0/1
chr2	66803263	66805547		0/1
chr12	10021112	10023092		0/1
chr5	140863492	140864834		0/1
chr6	1079744	1080885		0/1
chr6	3053528	3054820		0/1
chr7	106505370	106505961		0/1
chr17	79030539	79031712		0/1
chr2	235886476	235888385		0/1
chr11	125656966	125658038		0/1
chr7	113722758	113723786		0/1
chr8	129059922	129061665		0/1
chr11	31817810	31819162		0/1
chr10	131650331	131650741		0/1
chr6	158447877	158448578		0/1
chr18	57564897	57566460		0/1
chr17	54893150	54894051		0/1
chr4	188953178	188953969		0/1
chr3	172467177	172468381		0/1
chr17	7380112	7381769		0/1
chr1	173174650	173175683		0/1
chr12	4133991	4135347		0/1
chr5	176754987	176755805		0/1
chr4	80885348	80886312		0/1
chr3	129406568	129408948		0/1
chr11	64980819	64981596		0/1
chr14	57260891	57262177		0/1
chr5	38403622	38404322		0/1
chr11	102826090	102827356		0/1
chr12	50595104	50596591		0/1
chr10	5638081	5639042		0/1
chr9	36276879	36277715		0/1
chr1	244214593	244217328		0/1
chr15	99432568	99434759		0/1
chr6	111888446	111889939		0/1
chr10	106098478	106100036		0/1
chr10	22765209	22766861		0/1
chr3	69170836	69172551		0/1
chr6	7468364	7469052		0/1
chr13	110521956	110522572		0/1
chr14	94789681	94790199		0/1
chr18	53177444	53178443		0/1
chr12	48275709	48276809		0/1
chr16	86421097	86421969		0/1
chr17	25886248	25887224		0/1
chr21	27512686	27513604		0/1
chr3	58149979	58151629		0/1
chr1	94167631	94169909		0/1
chr8	128902638	128903828		0/1
chr4	77723057	77723800		0/1
chr22	50746699	50747878		0/1
chr2	175197693	175199349		0/1
chr17	2907678	2908369		0/1
chr1	152814273	152815843		0/1
chr13	114053863	114054955		0/1
chr10	24735866	24738681		0/1
chr5	42949542	42951711		0/1
chr3	176843274	176844821		0/1
chr10	29923920	29924853		0/1
chr17	77961719	77962682		0/1
chr6	56507601	56508429		0/1
chr12	49688844	49689685		0/1
chr11	110001379	110001831		0/1
chr6	12717736	12718530		0/1
chr11	5640124	5641221		0/1
chr2	149645394	149645934		0/1
chr14	54413371	54414764		0/1
chr10	34061313	34062234		0/1
chr3	149190995	149192135		0/1
chr5	174158654	174159705		0/1
chr10	128110093	128110778		0/1
chr1	44883362	44884204		0/1
chr17	3705107	3706841		0/1
chr17	77923603	77925317		0/1
chr12	106978920	106980546		0/1
chr1	221509067	221510889		0/1
chr14	24640895	24641706		0/1
chr2	217291500	217291928		0/1
chr12	12937632	12938465		0/1
chr12	25055108	25056500		0/1
chr7	23337496	23338304		0/1
chr19	50832032	50832861		0/1
chr4	1940966	1942736		0/1
chr18	3305387	3306857		0/1
chr19	1154485	1155738		0/1
chr6	2683947	2685403		0/1
chr2	128403143	128403710		0/1
chr13	97927242	97928270		0/1
chr6	164506268	164507305		0/1
chr4	174452461	174453287		0/1
chr1	34175120	34175736		0/1
chr11	31836334	31837429		0/1
chr7	121940344	121940992		0/1
chr11	62474725	62475373		0/1
chr1	162601805	162602559		0/1
chr6	31781480	31783545		0/1
chr11	66101032	66105148		0/1
chr2	166649910	166652445		0/1
chr11	31819148	31823282		0/1
chr15	23809945	23812334		0/1
chr11	31824327	31829582		0/1
chr1	165321224	165327005		0/1
chr5	87984861	87991388		0/1
chr7	2677400	2681436		0/1
chr10	94818704	94823302		0/1
chr16	54970951	54974287		0/1
chr12	49371167	49375499		0/1
chr17	74866479	74869001		0/1
chr6	26016674	26020714		0/1
chr13	114812177	114815139		0/1
chr16	57661299	57663627		0/1
chr11	69468337	69469820		0/1
chr8	57357785	57361263		0/1
chr7	27159883	27163929		0/1
chr5	142065098	142066938		0/1
chr1	190443895	190445640		0/1
chr21	35896714	35900624		0/1
chr5	83016630	83018669		0/1
chr11	2846681	2848492		0/1
chr1	23750101	23751933		0/1
chr11	114165661	114168764		0/1
chr8	104309542	104311985		0/1
chr15	41059627	41062224		0/1
chr16	68268462	68271698		0/1
chr12	14921915	14924953		0/1
chr1	100110266	100111949		0/1
chr19	18759877	18761792		0/1
chr20	62317412	62319498		0/1
chr7	73506258	73508994		0/1
chr5	14405632	14408364		0/1
chr11	65194933	65198137		0/1
chr15	96909322	96913875		0/1
chr19	41731683	41732668		0/1
chr17	76975944	76977057		0/1
chr12	125000734	125003786		0/1
chr8	1401887	1405138		0/1
chr1	94057247	94057789		0/1
chr2	139537131	139539181		0/1
chr1	3228966	3231626		0/1
chr17	78864088	78866579		0/1
chr11	1770394	1775039		0/1
chr16	54321165	54325929		0/1
chr15	70994404	70996031		0/1
chr7	2556531	2558891		0/1
chr4	4866047	4870486		0/1
chr22	45595966	45598734		0/1
chr15	89919993	89922989		0/1
chr14	105932812	105936961		0/1
chr4	86748774	86749040		0/1
chr17	80559449	80562228		0/1
chr6	32169650	32172871		0/1
chr21	36421467	36423674		0/1
chr2	201449632	201451303		0/1
chr6	26183508	26184037		0/1
chr2	1608729	1610573		0/1
chr19	15342548	15344364		0/1
chr19	22018538	22019124		0/1
chr1	2162001	2166155		0/1
chr16	29830908	29833153		0/1
chr4	54424280	54425349		0/1
chr6	149805292	149806659		0/1
chr17	75469976	75472168		0/1
chr2	227659406	227663151		0/1
chr6	50810432	50815047		0/1
chr11	1884325	1886408		0/1
chr16	27412136	27414536		0/1
chr14	69095057	69095679		0/1
chr6	168557985	168559503		0/1
chr8	10488231	10489236		0/1
chr17	9929528	9930880		0/1
chr4	186731926	186734705		0/1
chr19	1465060	1470810		0/1
chr13	111521981	111522985		0/1
chr5	956343	959141		0/1
chr11	1847227	1849581		0/1
chr5	168471	171317		0/1
chr1	21900204	21901685		0/1
chr17	21189254	21192412		0/1
chr2	237071182	237074742		0/1
chr5	92925524	92932481		0/1
chr2	201979988	201982439		0/1
chr9	103188942	103191817		0/1
chr9	130341161	130342290		0/1
chr10	130338213	130339927		0/1
chr17	41363502	41364121		0/1
chr1	2249617	2254582		0/1
chr2	127782235	127783506		0/1
chr12	123258441	123259789		0/1
chr21	43098516	43099460		0/1
chr19	14048977	14049823		0/1
chr11	3173868	3175636		0/1
chr7	55620356	55622217		0/1
chr14	23445909	23447792		0/1
chr5	149545346	149547566		0/1
chr11	124615853	124617550		0/1
chr2	11969958	11970722		0/1
chr16	70733234	70736032		0/1
chr2	237077265	237080535		0/1
chr6	31912099	31914305		0/1
chr3	9032274	9032631		0/1
chr1	157670220	157672074		0/1
chr22	39712633	39713086		0/1
chr15	22921184	22922243		0/1
chr5	87439075	87441969		0/1
chr11	47545207	47546214		0/1
chr10	94825257	94829039		0/1
chr5	158531132	158534530		0/1
chr1	117635550	117638187		0/1
chr7	2726646	2729725		0/1
chr6	169688094	169690271		0/1
chr1	2221807	2222674		0/1
chr20	62084549	62086790		0/1
chr5	945640	946556		0/1
chr12	118489272	118491265		0/1
chr10	30315539	30318683		0/1
chr7	2287495	2289097		0/1
chr20	36931157	36933189		0/1
chr13	50706583	50708420		0/1
chr22	44575744	44577920		0/1
chr15	40630304	40633816		0/1
chr1	25290947	25292412		0/1
chr5	11384581	11386254		0/1
chr14	100203730	100204528		0/1
chr12	103357707	103359836		0/1
chr1	174842571	174844560		0/1
chr1	228193585	228197109		0/1
chr1	161052851	161054174		0/1
chr6	170467425	170468512		0/1
chr20	24483019	24484165		0/1
chr7	2058865	2060443		0/1
chr17	80402432	80404379		0/1
chr21	30451398	30452964		0/1
chr11	64621386	64624317		0/1
chr3	181436643	181438328		0/1
chr14	97684259	97686001		0/1
chr5	125757888	125759767		0/1
chr5	172304859	172306136		0/1
chr5	152869009	152871803		0/1
chr8	49532203	49534470		0/1
chr16	70679178	70680817		0/1
chr6	167031273	167033966		0/1
chr16	24681238	24682982		0/1
chr10	106013534	106015050		0/1
chr7	1733132	1734389		0/1
chr10	33269417	33272417		0/1
chr19	5036609	5037219		0/1
chr11	44086756	44088504		0/1
chr7	30959709	30961331		0/1
chr17	46716585	46717953		0/1
chr3	141086099	141087363		0/1
chr5	41793445	41795294		0/1
chr7	43287968	43289504		0/1
chr8	29732519	29732714		0/1
chr3	11608329	11610711		0/1
chr14	95047591	95048198		0/1
chr11	1781505	1782890		0/1
chr11	87908134	87909729		0/1
chr16	81526361	81528729		0/1
chr13	36870809	36873065		0/1
chr8	102063788	102064238		0/1
chr7	229225	230632		0/1
chr19	3669804	3672411		0/1
chr15	89948930	89953295		0/1
chr19	4102512	4105153		0/1
chr8	72468987	72471153		0/1
chr5	135048982	135049773		0/1
chr17	3697993	3699818		0/1
chr14	99879199	99880641		0/1
chr3	107148372	107150032		0/1
chr2	183386928	183388632		0/1
chr4	2813458	2814122		0/1
chr11	2554198	2555576		0/1
chr9	127044327	127048628		0/1
chr14	90958096	90958806		0/1
chr22	46770063	46771084		0/1
chr17	79009734	79012396		0/1
chr1	217250241	217251566		0/1
chr16	8619531	8621188		0/1
chr6	50817157	50819054		0/1
chr4	6955477	6955953		0/1
chr1	3133763	3136528		0/1
chr22	28187967	28189870		0/1
chr16	89386798	89389568		0/1
chr12	4140243	4141193		0/1
chr11	9859979	9861196		0/1
chr1	152879068	152882420		0/1
chr18	47624021	47626463		0/1
chr15	74609775	74610683		0/1
chr5	131408121	131409637		0/1
chr5	149533964	149535951		0/1
chr1	79471984	79472917		0/1
chr17	74523424	74525046		0/1
chr17	75399899	75402473		0/1
chr11	18415641	18417924		0/1
chr8	97345492	97346073		0/1
chr18	8799731	8801547		0/1
chr12	104696685	104697983		0/1
chr16	3067357	3068849		0/1
chr7	73440773	73443952		0/1
chr1	158322531	158325254		0/1
chr16	57843521	57844572		0/1
chr3	194928501	194931635		0/1
chr5	138860810	138863041		0/1
chr11	45114570	45117336		0/1
chr12	13363480	13364374		0/1
chr1	152538380	152540601		0/1
chr1	153174654	153177577		0/1
chr17	1094029	1094555		0/1
chr7	552135	553810		0/1
chr11	10715175	10716592		0/1
chr17	3432405	3433970		0/1
chr1	17633534	17634716		0/1
chr12	124872143	124874007		0/1
chr17	80254303	80256046		0/1
chr16	84627507	84629008		0/1
chr4	38524849	38525916		0/1
chr6	110677184	110681031		0/1
chr8	65290848	65293126		0/1
chr5	3310778	3311723		0/1
chr9	127053527	127054804		0/1
chr6	24360304	24360603		0/1
chr17	21299927	21300929		0/1
chr7	101768558	101769823		0/1
chr12	109203581	109205487		0/1
chr1	43389643	43390705		0/1
chr2	241083754	241085097		0/1
chr6	132451704	132455023		0/1
chr8	145024637	145026613		0/1
chr15	67439412	67441067		0/1
chr19	716910	720993		0/1
chr10	14477290	14478750		0/1
chr17	25798180	25799447		0/1
chr7	143582499	143583849		0/1
chr1	110197856	110199126		0/1
chr1	152689626	152691758		0/1
chr5	135393261	135394767		0/1
chr13	100546327	100549017		0/1
chr1	34334377	34336192		0/1
chr12	66275403	66276974		0/1
chr5	2278363	2279429		0/1
chr13	41136971	41137894		0/1
chr16	81678497	81678968		0/1
chr18	67068730	67070461		0/1
chr16	67977110	67980202		0/1
chr7	2563184	2564256		0/1
chr11	117698911	117700270		0/1
chr11	57089366	57090275		0/1
chr2	238064341	238066288		0/1
chr4	9782817	9783623		0/1
chr13	114107554	114109420		0/1
chr2	235902088	235906251		0/1
chr7	769804	772065		0/1
chr15	52944233	52946007		0/1
chr6	30855713	30856693		0/1
chr22	31480353	31481480		0/1
chr10	4425587	4426599		0/1
chr10	134150119	134150760		0/1
chr16	31487153	31489209		0/1
chr21	46376494	46379089		0/1
chr14	50506033	50507994		0/1
chr17	72580458	72581081		0/1
chr15	99408636	99409957		0/1
chr8	11710911	11712380		0/1
chr16	46781713	46783018		0/1
chr1	3086487	3088524		0/1
chr7	1606266	1607787		0/1
chr6	31527889	31529993		0/1
chr4	3485263	3487334		0/1
chr5	2642358	2643534		0/1
chr3	158390329	158391040		0/1
chr7	117119195	117120064		0/1
chr1	19273747	19277202		0/1
chr3	186211501	186212640		0/1
chr12	124907162	124908931		0/1
chr16	87573827	87576152		0/1
chr4	57371022	57372597		0/1
chr16	56640057	56642500		0/1
chr10	530714	532409		0/1
chr10	77541371	77542585		0/1
chr12	109796147	109798185		0/1
chr22	50720468	50722077		0/1
chr1	21501248	21501736		0/1
chr1	32264286	32265664		0/1
chr1	1143751	1145618		0/1
chr16	87468247	87471211		0/1
chr1	9298441	9299979		0/1
chr1	8402661	8404462		0/1
chr5	398758	400832		0/1
chr20	23010815	23012907		0/1
chr5	112823756	112825266		0/1
chr2	16845412	16848626		0/1
chr2	108158860	108160411		0/1
chr2	3285048	3286635		0/1
chr12	52946125	52948345		0/1
chr9	131397851	131400182		0/1
chr21	44088420	44089142		0/1
chr11	65187857	65193528		0/1
chr3	10805672	10806370		0/1
chr6	26239556	26240939		0/1
chr15	42185659	42187219		0/1
chr1	152669902	152671707		0/1
chr6	151379433	151382034		0/1
chr5	124042585	124044098		0/1
chr3	13663398	13665022		0/1
chr6	144286118	144286805		0/1
chr3	14184979	14187308		0/1
chr7	73894573	73895278		0/1
chr1	7449057	7450634		0/1
chr6	29711588	29712541		0/1
chr4	154712145	154714287		0/1
chr1	86047239	86048923		0/1
chr17	41445688	41446521		0/1
chr1	152086623	152089089		0/1
chr16	89180587	89183275		0/1
chr16	83760023	83762355		0/1
chr19	46284424	46286683		0/1
chr1	158258083	158261555		0/1
chr21	38119920	38120824		0/1
chr1	235098018	235100100		0/1
chr19	47734468	47736153		0/1
chr5	131762292	131763756		0/1
chr6	41528345	41529269		0/1
chr5	179219098	179221090		0/1
chr11	31843388	31846414		0/1
chr7	4762742	4765362		0/1
chr12	12937530	12938465		0/1
chr1	153122203	153124825		0/1
chr5	148783887	148786518		0/1
chr3	189839061	189840511		0/1
chr8	141598157	141600316		0/1
chr6	158437656	158441038		0/1
chr2	127821711	127823722		0/1
chr5	153279018	153282014		0/1
chr22	39687344	39689919		0/1
chr6	33079692	33082165		0/1
chr5	94417266	94419559		0/1
chr17	79961522	79963691		0/1
chr12	132268896	132270829		0/1
chr2	235934161	235936596		0/1
chr21	46849940	46851112		0/1
chr20	24929607	24930541		0/1
chr3	46617183	46618668		0/1
chr21	27512686	27514071		0/1
chr12	25801455	25802581		0/1
chr1	12804693	12806667		0/1
chr3	138326610	138328334		0/1
chr8	121136140	121138232		0/1
chr2	62797237	62798448		0/1
chr6	26364413	26365485		0/1
chr11	10673797	10674966		0/1
chr10	3580182	3581233		0/1
chr15	40571997	40573419		0/1
chr1	153282790	153285168		0/1
chr15	52391941	52394247		0/1
chr1	153362927	153364020		0/1
chr13	114799652	114801132		0/1
chr20	61150489	61151721		0/1
chr8	97591164	97592479		0/1
chr2	207998329	208000766		0/1
chr7	150651937	150653449		0/1
chr11	68138269	68139233		0/1
chr15	101661445	101661834		0/1
chr1	157789662	157790968		0/1
chr8	102405422	102405941		0/1
chr12	75872137	75875532		0/1
chr13	113818634	113819409		0/1
chr11	69682593	69683619		0/1
chr10	81043875	81046551		0/1
chr5	171533681	171535052		0/1
chr2	3468412	3469529		0/1
chr14	94983863	94984755		0/1
chr1	41847668	41849203		0/1
chr17	1991523	1993091		0/1
chr2	66808811	66811157		0/1
chr11	70368066	70368768		0/1
chr3	71179796	71181342		0/1
chr14	104345945	104347395		0/1
chr18	60263243	60264554		0/1
chr6	31024191	31027005		0/1
chr11	2871423	2871992		0/1
chr19	45825730	45827540		0/1
chr15	44085506	44087326		0/1
chr6	168840641	168842491		0/1
chr22	24979254	24979964		0/1
chr4	38857850	38859770		0/1
chr6	170712708	170715059		0/1
chr1	166889789	166890644		0/1
chr20	44167974	44168796		0/1
chr8	37797458	37798156		0/1
chr7	1983169	1983984		0/1
chr10	91041426	91043813		0/1
chr16	86958417	86960668		0/1
chr6	119031342	119032202		0/1
chr16	81253692	81254719		0/1
chr11	120530355	120531034		0/1
chr1	159408079	159410002		0/1
chr4	5526253	5527295		0/1
chr11	2365953	2369390		0/1
chr5	176215267	176217086		0/1
chr7	151491913	151494366		0/1
chr14	94392408	94393816		0/1
chr13	113751564	113753782		0/1
chr16	88716846	88717989		0/1
chr20	54985929	54987662		0/1
chr1	152941145	152943306		0/1
chr19	55083507	55085260		0/1
chr17	8770908	8772194		0/1
chr10	11046269	11047586		0/1
chr2	27798724	27799411		0/1
chr19	41106155	41107573		0/1
chr14	22917452	22918953		0/1
chr12	109162390	109162748		0/1
chr20	31869565	31871352		0/1
chr8	22408966	22410243		0/1
chr1	160680856	160683107		0/1
chr5	115837981	115839148		0/1
chr11	8059621	8060468		0/1
chr5	88184945	88185987		0/1
chr12	3445716	3446781		0/1
chr20	55835020	55837483		0/1
chr7	157257054	157259285		0/1
chr1	210409662	210411176		0/1
chr17	37027923	37029974		0/1
chr4	74734574	74735924		0/1
chr15	75335123	75335524		0/1
chr3	147073044	147075221		0/1
chr14	96519346	96520706		0/1
chr5	78985425	78986160		0/1
chr16	66399746	66400599		0/1
chr11	6191109	6192943		0/1
chr1	154163225	154165673		0/1
chr1	152680502	152681979		0/1
chr1	26346675	26348325		0/1
chr2	225811369	225812595		0/1
chr11	31835534	31837806		0/1
chr10	112158529	112160883		0/1
chr1	150130379	150131579		0/1
chr7	12443146	12444856		0/1
chr22	40289538	40290976		0/1
chr1	166124064	166125392		0/1
chr6	44628560	44631094		0/1
chr6	152085247	152086547		0/1
chr20	55573763	55575133		0/1
chr6	90276141	90277317		0/1
chr20	62009345	62010076		0/1
chr1	153521659	153522973		0/1
chr1	234667087	234668366		0/1
chr17	32690127	32691699		0/1
chr16	54315551	54317413		0/1
chr1	159258145	159259968		0/1
chr1	2171253	2173571		0/1
chr11	43941594	43942682		0/1
chr11	68846972	68848277		0/1
chr21	46829600	46831284		0/1
chr8	37573665	37575255		0/1
chr2	3260005	3261693		0/1
chr13	112626684	112628792		0/1
chr17	34313637	34315074		0/1
chr12	52636834	52639319		0/1
chr1	62207325	62208645		0/1
chr1	153029005	153030736		0/1
chr19	51727295	51728586		0/1
chr3	170458976	170459862		0/1
chr2	28582155	28584981		0/1
chr15	38988004	38989738		0/1
chr22	41762302	41763512		0/1
chr1	152813850	152816168		0/1
chr17	75789279	75790091		0/1
chr4	95972466	95972790		0/1
chr2	206628088	206629314		0/1
chr2	69968414	69969794		0/1
chr4	74964260	74965755		0/1
chr2	10469241	10470961		0/1
chr5	2537210	2537834		0/1
chr11	22513104	22514709		0/1
chr4	1075561	1076636		0/1
chr4	100575847	100576985		0/1
chr2	66671478	66673985		0/1
chr10	22765209	22767345		0/1
chr6	56507601	56509042		0/1
chr15	69337281	69339228		0/1
chr17	54230419	54230805		0/1
chr13	36044860	36046577		0/1
chr10	71097327	71097735		0/1
chr11	36474744	36476810		0/1
chr6	167704188	167705750		0/1
chr5	138841543	138842776		0/1
chr11	1851644	1852574		0/1
chr7	75188876	75189413		0/1
chr20	48937200	48939045		0/1
chr19	16045054	16047171		0/1
chr5	76434270	76435488		0/1
chr1	154942509	154944357		0/1
chr16	27481556	27483282		0/1
chr4	7394790	7395612		0/1
chr3	52864659	52865917		0/1
chr9	93924398	93926553		0/1
chr16	65635643	65636780		0/1
chr2	201991544	201994096		0/1
chr5	980580	981830		0/1
chr2	85817259	85819614		0/1
chr6	33749307	33750370		0/1
chr14	100847122	100849016		0/1
chr1	235805286	235806070		0/1
chr5	140863492	140865433		0/1
chr1	153432128	153433534		0/1
chr5	131593730	131596602		0/1
chr10	73768169	73770523		0/1
chr20	35922996	35924996		0/1
chr4	186989025	186990425		0/1
chr15	63049842	63051004		0/1
chr1	3206636	3207588		0/1
chr14	95942049	95942827		0/1
chr2	23839842	23840763		0/1
chr10	116444240	116445428		0/1
chr7	1120441	1121929		0/1
chr22	44708761	44709891		0/1
chr2	74119120	74120395		0/1
chr5	43044573	43045555		0/1
chr10	21358885	21359702		0/1
chr13	100649131	100650847		0/1
chr14	88502073	88503924		0/1
chr11	44068447	44069581		0/1
chr22	23160042	23161379		0/1
chr7	2606820	2607424		0/1
chr9	136008883	136011466		0/1
chr16	1230935	1233262		0/1
chr6	72113322	72114693		0/1
chr5	27038605	27039668		0/1
chr11	64642144	64643272		0/1
chr10	24735866	24739091		0/1
chr1	152797107	152799155		0/1
chr2	219030123	219032885		0/1
chr5	54397592	54398555		0/1
chr17	56246182	56247036		0/1
chr17	46758520	46760690		0/1
chr5	54128	55189		0/1
chr10	134143489	134144864		0/1
chr8	87081553	87083025		0/1
chr4	151502935	151505084		0/1
chr2	27503157	27504695		0/1
chr14	100223218	100225060		0/1
chr3	178253375	178254281		0/1
chr8	124214953	124216259		0/1
chr21	38936159	38938119		0/1
chr3	113931498	113933104		0/1
chr1	47138301	47140748		0/1
chr19	58220080	58221622		0/1
chr1	12538341	12538678		0/1
chr6	151646300	151646957		0/1
chr4	116034871	116035565		0/1
chr6	1615843	1617377		0/1
chr2	43019484	43020682		0/1
chr1	39249262	39249664		0/1
chr7	131581752	131583452		0/1
chr14	52019598	52021201		0/1
chr1	60539362	60540532		0/1
chr3	149258018	149260247		0/1
chr11	2011971	2012411		0/1
chr10	34398955	34399844		0/1
chr8	110373460	110374866		0/1
chr5	80689492	80691176		0/1
chr1	153112816	153114766		0/1
chr15	96959633	96961054		0/1
chr2	16059290	16060406		0/1
chr15	99436200	99437860		0/1
chr2	241859894	241861965		0/1
chr16	75894736	75895949		0/1
chr2	121624862	121625735		0/1
chr2	23746926	23748617		0/1
chr9	133567057	133568688		0/1
chr19	18830254	18830892		0/1
chr10	31986182	31987717		0/1
chr11	118083638	118085769		0/1
chr1	11760546	11761766		0/1
chr6	88876741	88877413		0/1
chr16	72206241	72207328		0/1
chr19	40174352	40175859		0/1
chr17	738169	739908		0/1
chr1	226053673	226054853		0/1
chr4	186695899	186697797		0/1
chr4	7281755	7283551		0/1
chr4	38120324	38121914		0/1
chr19	41618922	41620458		0/1
chr7	5518071	5519576		0/1
chr8	10528696	10530148		0/1
chr7	1979360	1981403		0/1
chr5	149668535	149670686		0/1
chr16	89488412	89489377		0/1
chr5	38402643	38404322		0/1
chr8	37531927	37532823		0/1
chr20	30148787	30150918		0/1
chr16	474271	475496		0/1
chr10	22541366	22542726		0/1
chr1	209798124	209800214		0/1
chr3	181412819	181414237		0/1
chr7	2143507	2144767		0/1
chr16	1827257	1828882		0/1
chr12	9268379	9269742		0/1
chr22	29703543	29705464		0/1
chr22	36552195	36553970		0/1
chr16	87755225	87757033		0/1
chr9	139248928	139249251		0/1
chr2	467799	468989		0/1
chr17	76899257	76900295		0/1
chr5	34756596	34757397		0/1
chr19	17864889	17865978		0/1
chr11	102401438	102402413		0/1
chr19	15903738	15904761		0/1
chr3	13082751	13083974		0/1
chr14	90987859	90990657		0/1
chr18	58039530	58040682		0/1
chr11	119190850	119192620		0/1
chr10	77190437	77191686		0/1
chr1	152331529	152333922		0/1
chr7	629789	630914		0/1
chr4	160148562	160150415		0/1
chr22	37256055	37257594		0/1
chr2	235996646	235997894		0/1
chr2	128158047	128159058		0/1
chr6	158507063	158508543		0/1
chr16	82068284	82069450		0/1
chr3	141144022	141145941		0/1
chr16	86713770	86715410		0/1
chr12	129285354	129287642		0/1
chr6	25961977	25963442		0/1
chr13	114822877	114824951		0/1
chr15	70550539	70552251		0/1
chr16	84401069	84402496		0/1
chr3	26665093	26666903		0/1
chr1	201706363	201707751		0/1
chr5	74907152	74908170		0/1
chr16	86774095	86775296		0/1
chr2	20870087	20871401		0/1
chr18	21570954	21572748		0/1
chr1	91300215	91302117		0/1
chr6	3064047	3064756		0/1
chr1	209876837	209878389		0/1
chr1	242371718	242372506		0/1
chr7	157357632	157357947		0/1
chr6	139591411	139592579		0/1
chr3	111480458	111482986		0/1
chr8	101426881	101429030		0/1
chr7	91186186	91187648		0/1
chr18	64271341	64272251		0/1
chr12	113669935	113671028		0/1
chr16	27437584	27438621		0/1
chr15	74164448	74166372		0/1
chr12	99548301	99549103		0/1
chr1	160764664	160766535		0/1
chr3	25498670	25499848		0/1
chr18	61419077	61420334		0/1
chr4	77506682	77507651		0/1
chr15	99432568	99434912		0/1
chr17	3704607	3706841		0/1
chr7	150433593	150434640		0/1
chr12	6387873	6389114		0/1
chr19	41111131	41112379		0/1
chr17	79359006	79359904		0/1
chr16	73093296	73094343		0/1
chr16	54404353	54404959		0/1
chr8	141248429	141249727		0/1
chr10	104573713	104575064		0/1
chr19	10463037	10464771		0/1
chr3	181421427	181422217		0/1
chr12	131443231	131443486		0/1
chr10	5605464	5607725		0/1
chr22	46262203	46263834		0/1
chr13	34184663	34185311		0/1
chr17	72352688	72353953		0/1
chr19	1154276	1155738		0/1
chr20	44572160	44575021		0/1
chr7	6712677	6714150		0/1
chr20	34025927	34027324		0/1
chr19	10230727	10231711		0/1
chr7	151489862	151490744		0/1
chr9	124047497	124049158		0/1
chr2	234295397	234297039		0/1
chr15	37172793	37175117		0/1
chr7	4778839	4779342		0/1
chr20	31148066	31148893		0/1
chr6	111887243	111889939		0/1
chr1	203296843	203298383		0/1
chr11	5530544	5531941		0/1
chr6	169562427	169563465		0/1
chr12	72423683	72425040		0/1
chr5	2205553	2206868		0/1
chr1	158533225	158534679		0/1
chr15	67457584	67458791		0/1
chr2	240116905	240118084		0/1
chr21	39870397	39871503		0/1
chr10	13931052	13933652		0/1
chr2	72012290	72013035		0/1
chr11	70265910	70266299		0/1
chr1	15652624	15653607		0/1
chr15	37170017	37171175		0/1
chr19	41119278	41120329		0/1
chr13	112720171	112720927		0/1
chr3	182082250	182082909		0/1
chr11	70323008	70324472		0/1
chr2	10360265	10361064		0/1
chr12	8043600	8045028		0/1
chr13	58207013	58208929		0/1
chr11	65246411	65247138		0/1
chr13	110917645	110918683		0/1
chr2	236715747	236716372		0/1
chr5	4230502	4230872		0/1
chr8	12973744	12974491		0/1
chr3	16576953	16578278		0/1
chr6	2683947	2685525		0/1
chr14	52182702	52183988		0/1
chr3	32462028	32464672		0/1
chr11	70210616	70211531		0/1
chr16	31366118	31366536		0/1
chr12	72451246	72452357		0/1
chr7	4266663	4267412		0/1
chr13	112716623	112717707		0/1
chr17	66342532	66343093		0/1
chr17	27309113	27310027		0/1
chr4	172734776	172735924		0/1
chr5	140261653	140262304		0/1
chr8	38259225	38260675		0/1
chr6	33228341	33228770		0/1
chr21	46875142	46875500		0/1
chr12	67072769	67073062		0/1
chr12	52584811	52587109		0/1
chr11	2919689	2921176		0/1
chr11	9780133	9781826		0/1
chr16	126004	128494		0/1
chr2	38373737	38375194		0/1
chr17	74523424	74526583		0/1
chr7	19149989	19152418		0/1
chr15	70767159	70768061		0/1
chr11	1884325	1885803		0/1
chr5	138860810	138863439		0/1
chr13	99629970	99631531		0/1
chr13	50700606	50703841		0/1
chr1	2202028	2203648		0/1
chr17	5487376	5489116		0/1
chr4	147162267	147163613		0/1
chr3	149094653	149096884		0/1
chr2	202121863	202125310		0/1
chr11	7596908	7598673		0/1
chr1	152020284	152020932		0/1
chr8	131456284	131457460		0/1
chr16	15595854	15596423		0/1
chr5	95158433	95159639		0/1
chr13	111061133	111062287		0/1
chr3	100711638	100713182		0/1
chr12	54805345	54807846		0/1
chr10	91060825	91061902		0/1
chr12	1608961	1609741		0/1
chr1	151297900	151299438		0/1
chr1	153521659	153522583		0/1
chr11	12180609	12182377		0/1
chr4	86935060	86936666		0/1
chr16	89386798	89388839		0/1
chr21	30516922	30518297		0/1
chr17	4336413	4337231		0/1
chr5	153279770	153282014		0/1
chr2	106013169	106014950		0/1
chr10	134477332	134479884		0/1
chr2	235934945	235936596		0/1
chr15	99432568	99434633		0/1
chr6	25962506	25963442		0/1
chr7	552776	553810		0/1
chr12	52637233	52639319		0/1
chr12	65996257	65997729		0/1
chr8	11536551	11539405		0/1
chr10	112260509	112262500		0/1
chr8	61833707	61835708		0/1
chr14	100223218	100224491		0/1
chr6	31606872	31608714		0/1
chr17	48278086	48279265		0/1
chr16	81526361	81528229		0/1
chr16	9200901	9201574		0/1
chr1	24742518	24744118		0/1
chr10	91042116	91043813		0/1
chr6	149805596	149806659		0/1
chr5	168471	170081		0/1
chr4	8200261	8201560		0/1
chr15	51669312	51669576		0/1
chr9	131153847	131156065		0/1
chr17	1546961	1549108		0/1
chr2	98860544	98861969		0/1
chr1	17308032	17309406		0/1
chr21	38936403	38938119		0/1
chr14	39734390	39735625		0/1
chr6	44019598	44022928		0/1
chr5	133771109	133773142		0/1
chr6	32060681	32061478		0/1
chr16	31487813	31489209		0/1
chr20	36931512	36933189		0/1
chr2	236760940	236761574		0/1
chr16	80603469	80604148		0/1
chr15	52416301	52416833		0/1
chr5	2206205	2207176		0/1
chr1	1143751	1144724		0/1
chr5	399012	400832		0/1
chr16	82067399	82069450		0/1
chr10	82217548	82219410		0/1
chr13	33760215	33762126		0/1
chr7	1979360	1981314		0/1
chr11	128490600	128492822		0/1
chr3	45076240	45077369		0/1
chr15	80451908	80453046		0/1
chr2	241859894	241861874		0/1
chr2	3043188	3045241		0/1
chr10	25350761	25351544		0/1
chr3	32462028	32464005		0/1
chr8	17206671	17207717		0/1
chr4	4856380	4858059		0/1
chr6	30848178	30849187		0/1
chr4	186989523	186990425		0/1
chr17	17603531	17604184		0/1
chr16	83760023	83761394		0/1
chr7	1120860	1121929		0/1
chr4	4859772	4860698		0/1
chr13	28895458	28897421		0/1
chr20	52226170	52228029		0/1
chr2	43327937	43328914		0/1
chr2	189837928	189839474		0/1
chr12	118796789	118799047		0/1
chr18	47624021	47626179		0/1
chr4	174442543	174444307		0/1
chr10	11046888	11047586		0/1
chr9	130616110	130617534		0/1
chr10	128209289	128211184		0/1
chr1	158978812	158979810		0/1
chr17	66511045	66511626		0/1
chr11	65196622	65198137		0/1
chr14	94392718	94393816		0/1
chr3	16215248	16216733		0/1
chr16	75894736	75895406		0/1
chr3	111314102	111315387		0/1
chr17	77923971	77924774		0/1
chr2	175629224	175629917		0/1
chr2	162095095	162096032		0/1
chr9	124047497	124048515		0/1
chr7	151452190	151454795		0/1
chr2	1628528	1629838		0/1
chr11	6426183	6426894		0/1
chr11	82708076	82708762		0/1
chr8	143781204	143781644		0/1
chr14	96722008	96722511		0/1
chr18	10524509	10525737		0/1
chr5	42949542	42950152		0/1
chr6	31025759	31026287		0/1
chr7	50347926	50348870		0/1
chr6	126239959	126240414		0/1
chr2	177012117	177017797		0/1
chr12	114843919	114847641		0/1
chr19	10928172	10928696		0/1
chr7	27140797	27144854		0/1
chr1	172112722	172114857		0/1
chr11	32448293	32455735		0/1
chr12	114832429	114839476		0/1
chr2	177021702	177030228		0/1
chr1	119526060	119532925		0/1
chr12	54446019	54448769		0/1
chr12	115102065	115108282		0/1
chr12	91572142	91577039		0/1
chr20	36147042	36150061		0/1
chr7	27178861	27181671		0/1
chr8	91013007	91014327		0/1
chr4	4862910	4864902		0/1
chr8	13372132	13373141		0/1
chr6	148592787	148594055		0/1
chr7	35294583	35299217		0/1
chr17	59531696	59536696		0/1
chr19	31842873	31848310		0/1
chr12	115122815	115126908		0/1
chr19	13123973	13125988		0/1
chr1	221063484	221070193		0/1
chr12	111618925	111620313		0/1
chr8	99959430	99963657		0/1
chr8	144119299	144120681		0/1
chr1	221057236	221061837		0/1
chr7	27160276	27165187		0/1
chr2	177036809	177042493		0/1
chr4	4855629	4861330		0/1
chr2	27300268	27301943		0/1
chr19	38885050	38886789		0/1
chr6	76202595	76204322		0/1
chr2	231280096	231281474		0/1
chr5	134374439	134377058		0/1
chr5	150018831	150020288		0/1
chr2	171676306	171680337		0/1
chr16	56640057	56642130		0/1
chr1	36042433	36043633		0/1
chr4	111531926	111533951		0/1
chr2	163099630	163101493		0/1
chr1	162600874	162603181		0/1
chr2	201979988	201983708		0/1
chr1	221049931	221052705		0/1
chr5	2753064	2756361		0/1
chr2	176976802	176979345		0/1
chr1	221053841	221055964		0/1
chr22	30476089	30477270		0/1
chr6	90274792	90277317		0/1
chr6	106428957	106430134		0/1
chr5	122421508	122424091		0/1
chr6	28945189	28945507		0/1
chr5	122428653	122431419		0/1
chr12	54387917	54391631		0/1
chr17	46704410	46707781		0/1
chr16	86546374	86549237		0/1
chr2	176972812	176974934		0/1
chr4	111535334	111537907		0/1
chr11	62456939	62458418		0/1
chr2	241290446	241291070		0/1
chr19	3462653	3465714		0/1
chr5	122433740	122435962		0/1
chr2	223916148	223917590		0/1
chr5	92927148	92932481		0/1
chr16	126004	127772		0/1
chr16	65157428	65160241		0/1
chr1	156095882	156096574		0/1
chr4	56659770	56660460		0/1
chr12	54440124	54442288		0/1
chr12	115137528	115139149		0/1
chr8	120684337	120686025		0/1
chr8	101348359	101349699		0/1
chr11	61521905	61523045		0/1
chr22	29107974	29109108		0/1
chr8	74331668	74333589		0/1
chr11	44340839	44342177		0/1
chr5	174044519	174045109		0/1
chr1	23519990	23521815		0/1
chr14	96721372	96722511		0/1
chr5	72739616	72740748		0/1
chr6	99275335	99277015		0/1
chr19	39797750	39799379		0/1
chr19	4607057	4607540		0/1
chr19	718394	720993		0/1
chr17	46607828	46608874		0/1
chr2	176969612	176971353		0/1
chr5	72525356	72526964		0/1
chr7	870865	873449		0/1
chr1	207817838	207818818		0/1
chr17	46709858	46712086		0/1
chr7	20817296	20818928		0/1
chr6	106439962	106442129		0/1
chr13	111061780	111062287		0/1
chr7	127910927	127912372		0/1
chr20	6034694	6035997		0/1
chr18	2906032	2907472		0/1
chr5	956521	957913		0/1
chr19	13207239	13208599		0/1
chr4	8473819	8475187		0/1
chr7	27252541	27254071		0/1
chr8	48647583	48649767		0/1
chr16	54321848	54325583		0/1
chr11	7694117	7695809		0/1
chr1	113285387	113287238		0/1
chr11	72982231	72983405		0/1
chr6	28493019	28494516		0/1
chr12	57618943	57620607		0/1
chr16	87469002	87471078		0/1
chr2	317257	317938		0/1
chr6	10381196	10383526		0/1
chr8	142238452	142239055		0/1
chr5	152869882	152871803		0/1
chr1	1181757	1182658		0/1
chr17	80291023	80292864		0/1
chr9	2046933	2048203		0/1
chr13	106751175	106753462		0/1
chr6	144903239	144904561		0/1
chr11	111154375	111155021		0/1
chr2	220312410	220313972		0/1
chr8	22408966	22409684		0/1
chr5	92914036	92915286		0/1
chr4	54959708	54960972		0/1
chr13	76444293	76445372		0/1
chr22	27298835	27299994		0/1
chr2	175710863	175713189		0/1
chr12	115111557	115113212		0/1
chr7	29604944	29606985		0/1
chr13	114186994	114188051		0/1
chr6	33560953	33561449		0/1
chr6	10415597	10418121		0/1
chr20	34204902	34205488		0/1
chr12	50594643	50596591		0/1
chr17	19483043	19483721		0/1
chr8	26047392	26048414		0/1
chr11	65083383	65084613		0/1
chr4	175134545	175135997		0/1
chr11	73053649	73055267		0/1
chr12	130589252	130591369		0/1
chr8	1692726	1694654		0/1
chr2	102952285	102953460		0/1
chr4	77355475	77357261		0/1
chr4	186731926	186733590		0/1
chr3	4793370	4794543		0/1
chr3	197281934	197283151		0/1
chr6	31527889	31528915		0/1
chr17	78753273	78754372		0/1
chr10	5987798	5988276		0/1
chr16	67977865	67978450		0/1
chr15	52944329	52946007		0/1
chr2	3583570	3584634		0/1
chr7	100845122	100845801		0/1
chr7	100091181	100091793		0/1
chr5	2205553	2207176		0/1
chr6	106433444	106434623		0/1
chr13	100547192	100549017		0/1
chr2	239755455	239756128		0/1
chr5	58652602	58654193		0/1
chr5	72596701	72599228		0/1
chr6	28504908	28505429		0/1
chr19	2294887	2295839		0/1
chr17	37321201	37322330		0/1
chr1	10710134	10711695		0/1
chr2	119592325	119592758		0/1
chr19	13120555	13122567		0/1
chr12	25054873	25056500		0/1
chr20	55836676	55838478		0/1
chr16	85205741	85208316		0/1
chr10	24754496	24755359		0/1
chr17	77923275	77925447		0/1
chr10	8100114	8101566		0/1
chr13	43148017	43149689		0/1
chr5	72528111	72529127		0/1
chr16	29887661	29888733		0/1
chr13	97927242	97928501		0/1
chr14	61108227	61110002		0/1
chr16	8985593	8987215		0/1
chr10	77541764	77542585		0/1
chr11	22453679	22454661		0/1
chr7	99680278	99680590		0/1
chr12	115173713	115174773		0/1
chr2	220298935	220300242		0/1
chr15	101389272	101390350		0/1
chr4	4866047	4866946		0/1
chr12	81101689	81102749		0/1
chr3	16215248	16216830		0/1
chr14	95826506	95827428		0/1
chr15	96596177	96596924		0/1
chr10	79470169	79471700		0/1
chr12	52626219	52627576		0/1
chr19	46285434	46286683		0/1
chr17	45928784	45930033		0/1
chr3	52868982	52869808		0/1
chr1	113392116	113393179		0/1
chr6	110678920	110681031		0/1
chr15	45996521	45997356		0/1
chr7	27286075	27287521		0/1
chr4	86850378	86851425		0/1
chr8	19170432	19172126		0/1
chr11	44337630	44338968		0/1
chr17	75318655	75320035		0/1
chr12	63025490	63026424		0/1
chr17	78799721	78800806		0/1
chr13	28896157	28897871		0/1
chr1	212688417	212688997		0/1
chr7	150652702	150653449		0/1
chr6	45630791	45631925		0/1
chr5	168080297	168081476		0/1
chr11	9780844	9781826		0/1
chr12	7862886	7864058		0/1
chr2	241394528	241395755		0/1
chr7	124430753	124431907		0/1
chr3	11609162	11610711		0/1
chr11	65712296	65713199		0/1
chr16	72820681	72822362		0/1
chr21	43441482	43442254		0/1
chr10	22765645	22766861		0/1
chr5	14405747	14407367		0/1
chr19	10463352	10464711		0/1
chr13	49975383	49976676		0/1
chr18	13136340	13137315		0/1
chr2	183387392	183388632		0/1
chr5	176827082	176827793		0/1
chr11	6425422	6426894		0/1
chr13	113676726	113677892		0/1
chr12	109796872	109797799		0/1
chr2	3698862	3699990		0/1
chr8	65291523	65293126		0/1
chr11	68607257	68608225		0/1
chr10	670787	671628		0/1
chr15	76304531	76305017		0/1
chr4	87280816	87281593		0/1
chr17	7323110	7323730		0/1
chr2	66809780	66810606		0/1
chr6	15504844	15506085		0/1
chr6	84140050	84141547		0/1
chr6	33174168	33175225		0/1
chr11	44324759	44325687		0/1
chr2	210443311	210444754		0/1
chr22	37640250	37640514		0/1
chr13	113611440	113611873		0/1
chr13	110873982	110874326		0/1
chr12	132268896	132269737		0/1
chr5	149669194	149670038		0/1
chr11	94882829	94884121		0/1
chr11	113576693	113577660		0/1
chr6	99289733	99291343		0/1
chr4	154710598	154712145		0/1
chr20	32149262	32150311		0/1
chr1	55012989	55013956		0/1
chr13	43565901	43567153		0/1
chr2	106681998	106682888		0/1
chr11	45773182	45773562		0/1
chr9	130712990	130713376		0/1
chr8	9009097	9009499		0/1
chr6	1394635	1395278		0/1
chr1	161676199	161677452		0/1
chr8	61495559	61496580		0/1
chr12	89748300	89749377		0/1
chr1	117664707	117665875		0/1
chr11	8059952	8060468		0/1
chr2	106054990	106055733		0/1
chr3	153837706	153838670		0/1
chr5	34043140	34043724		0/1
chr6	164506581	164507305		0/1
chr12	67072769	67073266		0/1
chr5	138210550	138211435		0/1
chr13	24844684	24845628		0/1
chr2	36922916	36924820		0/1
chr19	46148592	46148910		0/1
chr6	29894341	29894836		0/1
chr20	50418952	50419348		0/1
chr4	151500931	151501806		0/1
chr5	56778129	56779249		0/1
chr3	99904218	99904650		0/1
chr3	190104245	190105986		0/1
chr19	13946770	13948274		0/1
chr1	32040692	32043619		0/1
chr5	50262177	50266713		0/1
chr6	90658808	90662523		0/1
chr2	231280096	231282369		0/1
chr6	31837439	31839329		0/1
chr5	125706335	125707117		0/1
chr11	64620859	64624317		0/1
chr22	50720468	50723019		0/1
chr12	109203581	109204856		0/1
chr16	15594897	15596423		0/1
chr7	5534412	5535934		0/1
chr17	68069760	68071397		0/1
chr20	42186445	42187837		0/1
chr11	9779229	9781826		0/1
chr2	127821711	127824713		0/1
chr6	169688944	169690271		0/1
chr1	159769085	159770368		0/1
chr11	117695372	117696015		0/1
chr7	2611236	2612101		0/1
chr2	113967479	113969140		0/1
chr13	114822877	114826075		0/1
chr17	3705107	3708018		0/1
chr5	149317669	149319817		0/1
chr19	2323913	2324957		0/1
chr1	110169886	110172028		0/1
chr13	31308361	31309799		0/1
chr17	78863570	78866579		0/1
chr16	1723718	1725361		0/1
chr5	168471	170379		0/1
chr5	179219500	179221090		0/1
chr10	134476582	134479884		0/1
chr18	46147084	46149423		0/1
chr5	172839949	172840970		0/1
chr17	75400173	75402473		0/1
chr9	6565774	6567046		0/1
chr5	152068318	152070195		0/1
chr16	67310482	67312573		0/1
chr22	39687344	39688987		0/1
chr5	133771508	133773142		0/1
chr11	833708	835246		0/1
chr4	3485263	3486380		0/1
chr7	770527	772065		0/1
chr22	38506589	38507451		0/1
chr11	33744366	33746426		0/1
chr14	57960464	57961453		0/1
chr8	67038980	67040331		0/1
chr2	240168283	240169280		0/1
chr20	35922996	35924185		0/1
chr17	38170632	38171697		0/1
chr11	10673797	10674798		0/1
chr10	100010848	100011724		0/1
chr10	128209289	128210552		0/1
chr7	4727998	4729920		0/1
chr2	192711481	192712975		0/1
chr22	32034495	32036098		0/1
chr10	70979777	70980199		0/1
chr20	19869062	19870217		0/1
chr4	3389984	3391495		0/1
chr5	87439075	87440296		0/1
chr11	31820441	31823282		0/1
chr11	19736150	19737351		0/1
chr10	14050521	14052028		0/1
chr12	9820839	9822287		0/1
chr18	10524509	10525881		0/1
chr2	114735571	114737129		0/1
chr10	121171283	121172898		0/1
chr16	82068284	82069874		0/1
chr3	149191167	149192609		0/1
chr8	143780576	143781985		0/1
chr12	50595417	50596591		0/1
