# Supplementary material for: Global hypo-methylation in a proportion of glioblastoma enriched for an astrocytic signature is associated with increased invasion and altered immune landscape
Source: eLife. 2022 Nov 22;11:e77335. doi: 10.7554/eLife.77335 (PMC9681209; doi:10.7554/eLife.77335)
Supplement: Figure 2—source data 1. [file elife-77335-fig2-data1.zip › Figure_2_source_data_1/Figure_2B/foreground_GIC-iNSC_Hypo_DMRs_from_hypo-bias_GICs.txt]

chr6	32060681	32066582		0/1
chr1	2001321	2006896		0/1
chr11	2321770	2324401		0/1
chr22	38071001	38073472		0/1
chr6	31539539	31543686		0/1
chr19	35530254	35532097		0/1
chr7	1248277	1251338		0/1
chr11	2290953	2293665		0/1
chr12	132847641	132856142		0/1
chr3	35719509	35722587		0/1
chr19	50831762	50834408		0/1
chr6	32184296	32193235		0/1
chr7	2800196	2804166		0/1
chr17	981643	984184		0/1
chr13	112982228	112986978		0/1
chr10	134977297	134981930		0/1
chr8	9007933	9010317		0/1
chr16	1127792	1133378		0/1
chr14	21557638	21561590		0/1
chr13	114320889	114323051		0/1
chr7	1022098	1027990		0/1
chr19	850975	854522		0/1
chr6	32075763	32078624		0/1
chr1	161166039	161172291		0/1
chr12	123214554	123215940		0/1
chr19	6481729	6482220		0/1
chr17	48544724	48552276		0/1
chr22	50982905	50988123		0/1
chr16	1113669	1118909		0/1
chr16	31883810	31886070		0/1
chr10	71175159	71177414		0/1
chr22	22899164	22902665		0/1
chr14	73712256	73714098		0/1
chr16	1206392	1210829		0/1
chr16	75147500	75151671		0/1
chr15	91473059	91474889		0/1
chr19	50706387	50707172		0/1
chr7	150146526	150148073		0/1
chr17	56769387	56770424		0/1
chr8	143532012	143535437		0/1
chr3	46446998	46449636		0/1
chr6	33864726	33872383		0/1
chr6	170238514	170239711		0/1
chr11	67289079	67291531		0/1
chr16	1145964	1148837		0/1
chr11	2187421	2191606		0/1
chr14	100203730	100204528		0/1
chr16	84438123	84441982		0/1
chr19	17487776	17489311		0/1
chr7	50799978	50801423		0/1
chr1	853925	857657		0/1
chr16	1032266	1038180		0/1
chr3	127633215	127634587		0/1
chr7	99690806	99693397		0/1
chr11	66082046	66085958		0/1
chr19	50190825	50195112		0/1
chr14	105044984	105047853		0/1
chr16	1230213	1233262		0/1
chr1	55270680	55274185		0/1
chr19	42893103	42896114		0/1
chr4	3485263	3487164		0/1
chr2	239007786	239009502		0/1
chr8	22131448	22133356		0/1
chr22	45608023	45609421		0/1
chr17	78160963	78161706		0/1
chr7	156397064	156401919		0/1
chr12	8994120	8997862		0/1
chr16	1075121	1081668		0/1
chr6	31506568	31509249		0/1
chr7	56172490	56175459		0/1
chr1	23519884	23523909		0/1
chr5	1243714	1247290		0/1
chr21	45704089	45706101		0/1
chr17	75314602	75317185		0/1
chr16	1393103	1396608		0/1
chr3	149094653	149096884		0/1
chr13	36944294	36945555		0/1
chr1	3613808	3616642		0/1
chr13	113622038	113625160		0/1
chr17	48277799	48280432		0/1
chr21	38935977	38938119		0/1
chr5	42949542	42951711		0/1
chr1	204107231	204112300		0/1
chr16	4101611	4104522		0/1
chr7	4754502	4756113		0/1
chr11	69949051	69954285		0/1
chr12	7244104	7246525		0/1
chr16	54227790	54228582		0/1
chr12	6745057	6748130		0/1
chr21	38592612	38593754		0/1
chr12	109272566	109275126		0/1
chr4	1107202	1108671		0/1
chr15	34260433	34261172		0/1
chr19	19638267	19640075		0/1
chr12	52827847	52829383		0/1
chr16	1274873	1276753		0/1
chr8	110098237	110099750		0/1
chr1	1102960	1106175		0/1
chr1	180922629	180924097		0/1
chr12	50349173	50350354		0/1
chr3	181412819	181414848		0/1
chr4	187621285	187623048		0/1
chr12	6933322	6933689		0/1
chr3	184117342	184119406		0/1
chr22	42896103	42897250		0/1
chr7	100239172	100241427		0/1
chr5	150325582	150326862		0/1
chr13	108921052	108922745		0/1
chr20	43743511	43744878		0/1
chr11	70001114	70002884		0/1
chr21	43481772	43483090		0/1
chr11	1247831	1249705		0/1
chr7	1849320	1850801		0/1
chr3	31744108	31746590		0/1
chr6	32708524	32713827		0/1
chr1	43250303	43252323		0/1
chr1	3620218	3624292		0/1
chr19	5454396	5456864		0/1
chr14	97090212	97092205		0/1
chr12	1608961	1609741		0/1
chr19	17515486	17517762		0/1
chr7	5111488	5112654		0/1
chr11	2181039	2183864		0/1
chr1	32738263	32742037		0/1
chr1	153329061	153330776		0/1
chr10	135058778	135062155		0/1
chr17	4463371	4465386		0/1
chr2	202121863	202124265		0/1
chr19	49841252	49844652		0/1
chr11	34590924	34592855		0/1
chr1	3133763	3136528		0/1
chr20	30224361	30226875		0/1
chr19	41106155	41108423		0/1
chr21	47812106	47814252		0/1
chr12	132690196	132692186		0/1
chr3	45066525	45068568		0/1
chr11	62688748	62691452		0/1
chr8	143484032	143486036		0/1
chr21	28335020	28337869		0/1
chr11	1241511	1244533		0/1
chr16	1092765	1096754		0/1
chr1	230849519	230851502		0/1
chr11	69682593	69684941		0/1
chr11	1073417	1075776		0/1
chr1	242611826	242613442		0/1
chr12	29375141	29376872		0/1
chr12	10019444	10024049		0/1
chr6	25217905	25219327		0/1
chr6	33875958	33878823		0/1
chr22	44575455	44577920		0/1
chr19	57049326	57050834		0/1
chr3	194874908	194877369		0/1
chr5	176314231	176318430		0/1
chr19	14490460	14492176		0/1
chr5	1063087	1065775		0/1
chr22	30476089	30477270		0/1
chr2	240866924	240868631		0/1
chr17	55121964	55125008		0/1
chr11	2011216	2012411		0/1
chr20	34202628	34206951		0/1
chr17	65039167	65042038		0/1
chr11	47470633	47471789		0/1
chr13	111521981	111522985		0/1
chr19	57017970	57020358		0/1
chr8	144097644	144100572		0/1
chr10	21186180	21188788		0/1
chr11	719612	721242		0/1
chr3	52809942	52814643		0/1
chr7	156916158	156917762		0/1
chr13	102103930	102106423		0/1
chr4	159090971	159092553		0/1
chr3	181441345	181443009		0/1
chr12	52913531	52916329		0/1
chr9	100068361	100070423		0/1
chr3	186503451	186505713		0/1
chr19	12757342	12760206		0/1
chr10	134842902	134844771		0/1
chr6	32406271	32411897		0/1
chr17	72461026	72463080		0/1
chr1	161039565	161040919		0/1
chr19	37741541	37742956		0/1
chr16	75298429	75302825		0/1
chr1	162600874	162603181		0/1
chr2	240301504	240303404		0/1
chr13	114201455	114204079		0/1
chr19	827429	828170		0/1
chr17	80253443	80256046		0/1
chr7	75442678	75444115		0/1
chr19	16998493	17002649		0/1
chr11	121970285	121973805		0/1
chr11	298670	300490		0/1
chr6	159527629	159528743		0/1
chr5	140705747	140706252		0/1
chr11	1847227	1849581		0/1
chr16	874411	877071		0/1
chr17	46871042	46872871		0/1
chr19	51292234	51293677		0/1
chr10	3280494	3285048		0/1
chr3	71591429	71594182		0/1
chr18	74691097	74692265		0/1
chr4	618114	619865		0/1
chr18	24442671	24446444		0/1
chr7	158799433	158801096		0/1
chr7	155792762	155795730		0/1
chr16	89022688	89025547		0/1
chr8	49532203	49534470		0/1
chr2	55509150	55509943		0/1
chr1	32207700	32209578		0/1
chr20	56134648	56136488		0/1
chr9	140968676	140970188		0/1
chr11	64146487	64147847		0/1
chr2	61371057	61373028		0/1
chr3	9988144	9989666		0/1
chr7	44227761	44230277		0/1
chr10	77541371	77542585		0/1
chr5	1498266	1499797		0/1
chr16	67021154	67022719		0/1
chr3	50228212	50232459		0/1
chr8	124214953	124216259		0/1
chr4	3386172	3387994		0/1
chr17	81049009	81050693		0/1
chr8	33579719	33580902		0/1
chr17	17695378	17696257		0/1
chr1	24438607	24439418		0/1
chr10	131809891	131813485		0/1
chr14	105616988	105620358		0/1
chr6	34031060	34032747		0/1
chr10	70846024	70847882		0/1
chr1	6519923	6524642		0/1
chr16	2003817	2005839		0/1
chr3	128294647	128296058		0/1
chr19	49000402	49003082		0/1
chr14	76445988	76448011		0/1
chr12	91331583	91332479		0/1
chr17	25707428	25708602		0/1
chr3	12392024	12394012		0/1
chr11	70672365	70674245		0/1
chr2	163099630	163101493		0/1
chr21	43346184	43348129		0/1
chr7	158748803	158751591		0/1
chr19	3178413	3180708		0/1
chr11	69910088	69912867		0/1
chr16	29887661	29889509		0/1
chr2	242126587	242128843		0/1
chr6	106545531	106546824		0/1
chr5	57751006	57754512		0/1
chr16	28517278	28518347		0/1
chr21	43539337	43541750		0/1
chr16	2879220	2880431		0/1
chr17	48266108	48267239		0/1
chr5	140810051	140811642		0/1
chr17	56296512	56297515		0/1
chr7	22763085	22767571		0/1
chr16	88940516	88943889		0/1
chr3	11606853	11610711		0/1
chr21	19163695	19166676		0/1
chr6	11735236	11738155		0/1
chr17	80199608	80203277		0/1
chr15	69221572	69223895		0/1
chr19	36022448	36024876		0/1
chr19	36131680	36132912		0/1
chr11	45114570	45117336		0/1
chr17	3375989	3379567		0/1
chr4	15964743	15965952		0/1
chr4	1569231	1572164		0/1
chr11	395625	397613		0/1
chr5	1834415	1836793		0/1
chr20	45179226	45180719		0/1
chr12	133099757	133103113		0/1
chr17	48845009	48846189		0/1
chr20	37208754	37211347		0/1
chr13	67800905	67803895		0/1
chr22	45071340	45073165		0/1
chr5	53750818	53753195		0/1
chr2	235934161	235936596		0/1
chr3	14581777	14585532		0/1
chr17	4673292	4675292		0/1
chr12	793302	793836		0/1
chr5	398758	400832		0/1
chr11	503270	504937		0/1
chr12	28657659	28658805		0/1
chr12	132895346	132897840		0/1
chr1	20914028	20916179		0/1
chr2	202562775	202565040		0/1
chr16	88119777	88122741		0/1
chr14	24539335	24541377		0/1
chr11	1027560	1030697		0/1
chr6	29579074	29582672		0/1
chr15	49713977	49716645		0/1
chr6	158437656	158441038		0/1
chr2	36922639	36924820		0/1
chr13	33780078	33781805		0/1
chr12	7308033	7310839		0/1
chr11	87830564	87832982		0/1
chr19	38973940	38976392		0/1
chr17	76640910	76642095		0/1
chr3	69811645	69812973		0/1
chr18	5891001	5893441		0/1
chr16	89460751	89463642		0/1
chr1	27672838	27673991		0/1
chr17	20840716	20841933		0/1
chr8	144347792	144350495		0/1
chr16	69830352	69832831		0/1
chr5	1298511	1301123		0/1
chr19	8211205	8213612		0/1
chr19	35786580	35787037		0/1
chr15	58723657	58724985		0/1
chr5	4101090	4101536		0/1
chr19	4517498	4519155		0/1
chr12	51421225	51422637		0/1
chr3	42451096	42453125		0/1
chr11	121986736	121987265		0/1
chr3	58563097	58564816		0/1
chr7	150714809	150716366		0/1
chr7	946657	950474		0/1
chr6	169688094	169690271		0/1
chr10	134723491	134725087		0/1
chr9	136425717	136428706		0/1
chr3	11746183	11747650		0/1
chr10	134835524	134839817		0/1
chr11	113844382	113846017		0/1
chr12	10342643	10343764		0/1
chr22	37499451	37502289		0/1
chr11	128736844	128737429		0/1
chr22	40050930	40054572		0/1
chr16	11443033	11445395		0/1
chr1	205818484	205819609		0/1
chr13	33760215	33761291		0/1
chr2	112895559	112896214		0/1
chr12	71030863	71032593		0/1
chr9	117691764	117694316		0/1
chr2	3128823	3131372		0/1
chr19	44323775	44326076		0/1
chr12	116756136	116757896		0/1
chr16	3061835	3064377		0/1
chr3	69914364	69915449		0/1
chr5	178487123	178488100		0/1
chr2	232455630	232457785		0/1
chr11	63973423	63975481		0/1
chr5	140866439	140870164		0/1
chr2	10665727	10666862		0/1
chr16	3004363	3006598		0/1
chr6	28498759	28503635		0/1
chr14	23844876	23847052		0/1
chr21	33707706	33709438		0/1
chr11	11589732	11591736		0/1
chr12	53320236	53321588		0/1
chr5	141694233	141695773		0/1
chr8	124740039	124743500		0/1
chr11	62782872	62785058		0/1
chr5	175974973	175976342		0/1
chr11	66410467	66411986		0/1
chr2	242151418	242154679		0/1
chr7	138719131	138721840		0/1
chr8	1364518	1365906		0/1
chr16	29830908	29833153		0/1
chr5	1282357	1283350		0/1
chr6	36236580	36238410		0/1
chr3	186913950	186915423		0/1
chr22	23262424	23264652		0/1
chr20	62178498	62180168		0/1
chr17	7081568	7083519		0/1
chr16	86011615	86013378		0/1
chr5	176515533	176516968		0/1
chr11	102401438	102402941		0/1
chr12	103979670	103981113		0/1
chr16	88492755	88493812		0/1
chr5	1948552	1951736		0/1
chr7	50823767	50824629		0/1
chr14	102399165	102399772		0/1
chr2	10223074	10224752		0/1
chr17	37123638	37124701		0/1
chr9	138451643	138453697		0/1
chr18	20734976	20735934		0/1
chr7	51096557	51097402		0/1
chr5	54281198	54283267		0/1
chr21	43159399	43162018		0/1
chr12	58016626	58019647		0/1
chr1	171226225	171227787		0/1
chr11	38668238	38670206		0/1
chr19	11305231	11307090		0/1
chr6	27879749	27881554		0/1
chr14	100613058	100615700		0/1
chr20	31780882	31781697		0/1
chr17	7328520	7330658		0/1
chr14	21269744	21272204		0/1
chr14	104174747	104179660		0/1
chr11	60551275	60554966		0/1
chr7	38356729	38359327		0/1
chr3	45926450	45928018		0/1
chr1	172112722	172114857		0/1
chr16	1193090	1196657		0/1
chr1	40149381	40151273		0/1
chr11	34641068	34643746		0/1
chr14	105863671	105865464		0/1
chr21	45709595	45710640		0/1
chr5	73082380	73082711		0/1
chr8	41654967	41656940		0/1
chr1	174416298	174418215		0/1
chr16	2835710	2837938		0/1
chr3	169481968	169483295		0/1
chr9	136603543	136606519		0/1
chr11	1799651	1800837		0/1
chr3	31749970	31752002		0/1
chr19	840737	841082		0/1
chr11	119054672	119056855		0/1
chr15	63887987	63889898		0/1
chr10	5987798	5988276		0/1
chr11	1463541	1464792		0/1
chr5	176827082	176830143		0/1
chr13	99100506	99101761		0/1
chr17	79503292	79504745		0/1
chr19	54603567	54605642		0/1
chr12	131605220	131606990		0/1
chr2	242800510	242802192		0/1
chr17	1094029	1094555		0/1
chr6	133055183	133057643		0/1
chr2	242952828	242954430		0/1
chr4	3373405	3376007		0/1
chr17	1837588	1838439		0/1
chr22	36013307	36014356		0/1
chr7	73440773	73443113		0/1
chr11	67176300	67177296		0/1
chr5	178593785	178594990		0/1
chr7	158531694	158533927		0/1
chr9	139636493	139638566		0/1
chr4	10020360	10021355		0/1
chr17	78059963	78061732		0/1
chr14	96721372	96722511		0/1
chr1	36936639	36939177		0/1
chr1	207237135	207238336		0/1
chr16	19124311	19126242		0/1
chr1	158978468	158979810		0/1
chr9	135359227	135361993		0/1
chr12	132979486	132980686		0/1
chr7	5862449	5863813		0/1
chr16	1307233	1310584		0/1
chr6	32370637	32376095		0/1
chr22	37640250	37641970		0/1
chr19	3480508	3483428		0/1
chr16	66510301	66511944		0/1
chr4	2302622	2304832		0/1
chr12	54762554	54765988		0/1
chr2	113874068	113875723		0/1
chr7	151504844	151506505		0/1
chr9	130524573	130526319		0/1
chr12	132928861	132932098		0/1
chr8	143780032	143782585		0/1
chr7	148286320	148287941		0/1
chr8	103540464	103541045		0/1
chr20	50108252	50110833		0/1
chr7	5183992	5185361		0/1
chr21	43785785	43787825		0/1
chr5	88119579	88121200		0/1
chr22	42832332	42833881		0/1
chr5	171533681	171535052		0/1
chr12	12939519	12940610		0/1
chr6	168417097	168419522		0/1
chr5	134662722	134663062		0/1
chr11	102667878	102670626		0/1
chr12	52214119	52217558		0/1
chr1	3229195	3231626		0/1
chr2	233383670	233385142		0/1
chr22	30899870	30903411		0/1
chr19	42379689	42382177		0/1
chr2	65593761	65595186		0/1
chr1	160616604	160618127		0/1
chr21	42733397	42734266		0/1
chr14	77294264	77295455		0/1
chr13	114916668	114917640		0/1
chr15	93139145	93140067		0/1
chr7	90337268	90339136		0/1
chr6	21523451	21524386		0/1
chr16	1060367	1061920		0/1
chr2	218768599	218770270		0/1
chr4	1041044	1044486		0/1
chr5	2169402	2170490		0/1
chr12	27923989	27925367		0/1
chr12	29470840	29471695		0/1
chr2	219696472	219697934		0/1
chr19	7680053	7680443		0/1
chr19	56988398	56990174		0/1
chr4	88570574	88571653		0/1
chr13	52518382	52521250		0/1
chr22	17955274	17956641		0/1
chr9	132961972	132963726		0/1
chr2	75153074	75155288		0/1
chr2	233877200	233879149		0/1
chr18	59997096	59999053		0/1
chr6	33362603	33363497		0/1
chr17	18852894	18855559		0/1
chr19	36288702	36289962		0/1
chr1	9129487	9131622		0/1
chr6	32179862	32182952		0/1
chr11	64599019	64600991		0/1
chr13	112903015	112904570		0/1
chr4	8200261	8203294		0/1
chr12	53601015	53602918		0/1
chr9	112969839	112970933		0/1
chr4	71502089	71503531		0/1
chr2	95961013	95963403		0/1
chr8	56873738	56875088		0/1
chr16	86713770	86715410		0/1
chr12	52585786	52587109		0/1
chr12	57871693	57873880		0/1
chr12	53227816	53230033		0/1
chr10	90582504	90584927		0/1
chr7	99516845	99517584		0/1
chr11	1256378	1258546		0/1
chr17	76470011	76472384		0/1
chr22	25343683	25346920		0/1
chr7	122635026	122636774		0/1
chr5	179389879	179391548		0/1
chr22	39965495	39966921		0/1
chr4	86748774	86749040		0/1
chr6	29424788	29430900		0/1
chr19	7740859	7742597		0/1
chr11	128712280	128712932		0/1
chr1	3392473	3395258		0/1
chr19	6375402	6376576		0/1
chr17	7990705	7992094		0/1
chr7	16844606	16845331		0/1
chr12	111757755	111760976		0/1
chr22	51175515	51176734		0/1
chr12	133009355	133010946		0/1
chr5	132588630	132592155		0/1
chr6	53882326	53883888		0/1
chr8	142238452	142239055		0/1
chr1	152849447	152850992		0/1
chr17	53638531	53639752		0/1
chr5	169531595	169533372		0/1
chr8	22084298	22086441		0/1
chr16	57437864	57438715		0/1
chr2	26541115	26542842		0/1
chr7	75913933	75915304		0/1
chr11	61543851	61546238		0/1
chr15	89341999	89343726		0/1
chr8	857794	862414		0/1
chr2	231789465	231792080		0/1
chr2	207998329	208000766		0/1
chr16	5115626	5117386		0/1
chr13	107142673	107145658		0/1
chr22	40417285	40419857		0/1
chr11	64111617	64112827		0/1
chr16	50715135	50718139		0/1
chr11	75219472	75221380		0/1
chr16	1267474	1268551		0/1
chr5	1200143	1202449		0/1
chr22	37975941	37977445		0/1
chr22	37677244	37678791		0/1
chr10	5576192	5577166		0/1
chr10	134750215	134752472		0/1
chr2	113669419	113672827		0/1
chr11	43290674	43291775		0/1
chr7	100544220	100547182		0/1
chr21	27512686	27514071		0/1
chr22	39352174	39354115		0/1
chr19	50934765	50936172		0/1
chr1	22977618	22979739		0/1
chr18	47624021	47626463		0/1
chr10	101841303	101841973		0/1
chr16	88848972	88851718		0/1
chr12	26424696	26425211		0/1
chr19	749484	752097		0/1
chr11	5652129	5653922		0/1
chr14	69095057	69095679		0/1
chr5	486094	489411		0/1
chr10	49701613	49703161		0/1
chr11	64426627	64429716		0/1
chr17	78078605	78079795		0/1
chr6	89927233	89928510		0/1
chr14	99664107	99665210		0/1
chr17	41002433	41003399		0/1
chr10	72542391	72543984		0/1
chr13	103532159	103533012		0/1
chr20	33879989	33881762		0/1
chr12	125000734	125003407		0/1
chr5	1253833	1255616		0/1
chr15	74609775	74610683		0/1
chr6	148592787	148594055		0/1
chr1	206853217	206856073		0/1
chr12	7817844	7820104		0/1
chr4	187422005	187422999		0/1
chr4	8307377	8309205		0/1
chr12	132903921	132907284		0/1
chr6	170531180	170532835		0/1
chr2	131767952	131770008		0/1
chr11	10673797	10674966		0/1
chr11	125801456	125803030		0/1
chr12	122292571	122295510		0/1
chr2	128174914	128177475		0/1
chr7	174687	177525		0/1
chr10	133945044	133950732		0/1
chr5	38403622	38406137		0/1
chr1	1221823	1223442		0/1
chr11	72379492	72381323		0/1
chr6	32780861	32783881		0/1
chr13	113103842	113107903		0/1
chr13	114103452	114104408		0/1
chr20	34192318	34194418		0/1
chr18	13915006	13916535		0/1
chr3	151176434	151178727		0/1
chr6	31024990	31027005		0/1
chr19	35939523	35940862		0/1
chr6	30580928	30583082		0/1
chr1	116653093	116655078		0/1
chr11	69919475	69922018		0/1
chr17	79816504	79817963		0/1
chr3	49837348	49839250		0/1
chr17	43469287	43472920		0/1
chr9	139640053	139641402		0/1
chr7	942748	944752		0/1
chr16	85843473	85846184		0/1
chr6	168770822	168771639		0/1
chr11	113649020	113650679		0/1
chr14	101122999	101123682		0/1
chr3	52098622	52099561		0/1
chr19	51169660	51172144		0/1
chr7	34696454	34698188		0/1
chr2	238498923	238500389		0/1
chr7	36764019	36765349		0/1
chr22	50173724	50175250		0/1
chr8	38257673	38260675		0/1
chr8	38385186	38387049		0/1
chr2	114735221	114736966		0/1
chr6	168707508	168710203		0/1
chr19	12624466	12625436		0/1
chr6	34523925	34525026		0/1
chr2	134784841	134786158		0/1
chr7	31590045	31594014		0/1
chr3	145655103	145657734		0/1
chr17	45932641	45935359		0/1
chr8	144355125	144357016		0/1
chr12	7041426	7043676		0/1
chr19	12997021	12998927		0/1
chr1	1108820	1111095		0/1
chr5	179044052	179046350		0/1
chr6	34023418	34025145		0/1
chr16	88568209	88570208		0/1
chr3	187684611	187685951		0/1
chr6	41528345	41529269		0/1
chr1	155270855	155271423		0/1
chr20	23066944	23067771		0/1
chr11	114165661	114167692		0/1
chr5	849140	852398		0/1
chr14	104550915	104552397		0/1
chr15	66947167	66947617		0/1
chr10	73109737	73111432		0/1
chr6	31606872	31608714		0/1
chr10	90611604	90613015		0/1
chr17	1027840	1029744		0/1
chr13	101240654	101241591		0/1
chr1	203733042	203734559		0/1
chr1	17409889	17411586		0/1
chr15	99974332	99975470		0/1
chr5	150466793	150468625		0/1
chr16	88482273	88483242		0/1
chr16	87573827	87576152		0/1
chr11	1947601	1949130		0/1
chr8	38584462	38586183		0/1
chr1	93300695	93302167		0/1
chr2	202045294	202048100		0/1
chr16	1170618	1172205		0/1
chr12	108990874	108992569		0/1
chr6	142959085	142959676		0/1
chr12	132102029	132103009		0/1
chr7	3037669	3039048		0/1
chr9	35672506	35674000		0/1
chr17	34328289	34330537		0/1
chr7	1364975	1365868		0/1
chr2	220424259	220425951		0/1
chr11	76849101	76850509		0/1
chr7	34247792	34248991		0/1
chr2	234683052	234684370		0/1
chr10	105238498	105240427		0/1
chr1	160050275	160051438		0/1
chr19	50836391	50837721		0/1
chr10	29811530	29811959		0/1
chr16	962080	963994		0/1
chr16	83837308	83839902		0/1
chr16	49499006	49500009		0/1
chr16	84822583	84823224		0/1
chr1	210409662	210411176		0/1
chr7	73240972	73242480		0/1
chr8	1624741	1626697		0/1
chr19	50860534	50862121		0/1
chr11	61300575	61302466		0/1
chr19	18083659	18085700		0/1
chr16	87637261	87638542		0/1
chr7	1781918	1783949		0/1
chr11	61283307	61284675		0/1
chr11	66432993	66433993		0/1
chr4	40587729	40589779		0/1
chr8	1337571	1340351		0/1
chr1	17697680	17699644		0/1
chr4	88719777	88720640		0/1
chr12	133177075	133178856		0/1
chr15	50838674	50840217		0/1
chr11	83392228	83394441		0/1
chr16	88472541	88475018		0/1
chr19	41306100	41307228		0/1
chr2	217522258	217526915		0/1
chr22	48976173	48977709		0/1
chr2	240290984	240291958		0/1
chr19	7812265	7813963		0/1
chr16	67223733	67225437		0/1
chr1	7120104	7121508		0/1
chr15	43594243	43595940		0/1
chr6	170449417	170450571		0/1
chr10	102765364	102767895		0/1
chr3	126277078	126278943		0/1
chr17	8295257	8296856		0/1
chr13	112630296	112631672		0/1
chr15	44968015	44970408		0/1
chr21	34222360	34223099		0/1
chr16	89145892	89147306		0/1
chr19	51415152	51416517		0/1
chr1	2303963	2305060		0/1
chr2	218988956	218991310		0/1
chr9	136445244	136446836		0/1
chr19	1073679	1077904		0/1
chr20	61812302	61814830		0/1
chr1	161059267	161060622		0/1
chr3	46904643	46906385		0/1
chr5	131879188	131880480		0/1
chr14	100621848	100623443		0/1
chr10	3823758	3825031		0/1
chr1	204226218	204226892		0/1
chr6	792256	793567		0/1
chr22	22597869	22599332		0/1
chr8	144160947	144163853		0/1
chr16	12009700	12011342		0/1
chr3	9920535	9922257		0/1
chr4	1204956	1206150		0/1
chr8	53321682	53323549		0/1
chr13	114280854	114282280		0/1
chr11	116370272	116371487		0/1
chr5	140761259	140763700		0/1
chr7	127879920	127882889		0/1
chr1	245752698	245755687		0/1
chr9	139248928	139250149		0/1
chr5	142814315	142816417		0/1
chr2	242002555	242005101		0/1
chr14	23623480	23625141		0/1
chr9	36276879	36277715		0/1
chr1	230457742	230459114		0/1
chr20	35028178	35030032		0/1
chr14	103589263	103590195		0/1
chr19	4455239	4456803		0/1
chr4	107287799	107289956		0/1
chr7	157808584	157809846		0/1
chr15	25487823	25489229		0/1
chr14	24820950	24822115		0/1
chr2	241831436	241832904		0/1
chr7	44161688	44163058		0/1
chr2	86037669	86038802		0/1
chr17	1477843	1479213		0/1
chr1	152730027	152731590		0/1
chr17	18061071	18063940		0/1
chr15	55562403	55564203		0/1
chr3	186434169	186435400		0/1
chr6	168393930	168394477		0/1
chr6	29522813	29524905		0/1
chr16	2902608	2903392		0/1
chr17	2936240	2937884		0/1
chr12	132975540	132977140		0/1
chr15	39885209	39888093		0/1
chr20	42186445	42187837		0/1
chr12	11708469	11709857		0/1
chr9	133807443	133809110		0/1
chr11	107582734	107583988		0/1
chr7	99970074	99971016		0/1
chr19	45952551	45955189		0/1
chr17	6755928	6757163		0/1
chr17	47547353	47548493		0/1
chr3	156870079	156872615		0/1
chr21	46348306	46349494		0/1
chr16	84226575	84229746		0/1
chr1	154942509	154944357		0/1
chr20	43028896	43029997		0/1
chr4	176708523	176711405		0/1
chr13	28895458	28898466		0/1
chr1	29676467	29677836		0/1
chr1	26546003	26547914		0/1
chr11	108408907	108410088		0/1
chr14	75177558	75178577		0/1
chr13	113491766	113492708		0/1
chr12	7901661	7904168		0/1
chr7	155790277	155790956		0/1
chr9	5890195	5891258		0/1
chr12	52202584	52205722		0/1
chr2	113884024	113885838		0/1
chr10	134789042	134791702		0/1
chr7	43287968	43289504		0/1
chr12	111394607	111396962		0/1
chr2	178057705	178059913		0/1
chr6	36929190	36930726		0/1
chr1	234747788	234749468		0/1
chr20	44515975	44517333		0/1
chr14	95078599	95080723		0/1
chr11	2285802	2288051		0/1
chr1	16763671	16765301		0/1
chr2	207730288	207731652		0/1
chr14	91723888	91724747		0/1
chr5	58512694	58513529		0/1
chr19	35084576	35086653		0/1
chr7	3919928	3920534		0/1
chr11	65792640	65794352		0/1
chr6	42891866	42894099		0/1
chr12	124907162	124908931		0/1
chr22	43811841	43814205		0/1
chr16	1270680	1273783		0/1
chr10	133995345	133997894		0/1
chr13	103346811	103348317		0/1
chr9	127044327	127048628		0/1
chr12	132899065	132901088		0/1
chr3	71623163	71624321		0/1
chr8	143820035	143822543		0/1
chr8	39790735	39792769		0/1
chr6	167813338	167815371		0/1
chr1	2482848	2483933		0/1
chr17	18918044	18919146		0/1
chr10	50339356	50340466		0/1
chr2	232387773	232390071		0/1
chr2	3105016	3106590		0/1
chr12	132442906	132445410		0/1
chr2	242480249	242482674		0/1
chr4	185820660	185821403		0/1
chr1	112057879	112058975		0/1
chr19	4325441	4328340		0/1
chr16	85464599	85465657		0/1
chr8	58055024	58056751		0/1
chr3	137716694	137718043		0/1
chr10	106098478	106100036		0/1
chr11	6639784	6641073		0/1
chr17	26127438	26127843		0/1
chr17	1090869	1092288		0/1
chr5	131408121	131409637		0/1
chr20	43377579	43379501		0/1
chr11	60633721	60635029		0/1
chr6	31764656	31766239		0/1
chr22	42142008	42144185		0/1
chr16	1330147	1332492		0/1
chr5	43411929	43413303		0/1
chr14	105036133	105037685		0/1
chr7	150901654	150904029		0/1
chr1	150779369	150781813		0/1
chr1	9664205	9665016		0/1
chr17	7186718	7188810		0/1
chr15	101728234	101729526		0/1
chr1	20140740	20143089		0/1
chr9	16276328	16278423		0/1
chr17	75904130	75905616		0/1
chr12	2759260	2762214		0/1
chr12	58115115	58116898		0/1
chr19	49837211	49838777		0/1
chr15	59156878	59158587		0/1
chr7	226540	228114		0/1
chr10	104230490	104231792		0/1
chr6	36812147	36812436		0/1
chr19	49935823	49937176		0/1
chr19	7910060	7911551		0/1
chr3	127346859	127349158		0/1
chr2	240043224	240044446		0/1
chr5	140601941	140603942		0/1
chr19	10957999	10959157		0/1
chr6	35479350	35480779		0/1
chr12	111170032	111171971		0/1
chr1	228558193	228559321		0/1
chr17	74905899	74908800		0/1
chr16	27780757	27782528		0/1
chr5	59782121	59784208		0/1
chr11	7597402	7598673		0/1
chr7	76053013	76054755		0/1
chr12	124941307	124942692		0/1
chr17	39092846	39095141		0/1
chr15	61055100	61055949		0/1
chr10	126715832	126718276		0/1
chr1	152331529	152333922		0/1
chr8	145637708	145639880		0/1
chr1	43777681	43778960		0/1
chr1	204159619	204161728		0/1
chr19	42440001	42442230		0/1
chr1	6085799	6086483		0/1
chr18	77288129	77289526		0/1
chr14	105952613	105954118		0/1
chr7	29994916	29996545		0/1
chr8	143750236	143752436		0/1
chr18	47429208	47430302		0/1
chr8	30670260	30672843		0/1
chr19	46798869	46801672		0/1
chr6	168854874	168858078		0/1
chr1	54199696	54201098		0/1
chr12	669455	671027		0/1
chr22	40289538	40290976		0/1
chr1	10357747	10359205		0/1
chr16	69871690	69873892		0/1
chr10	76784632	76786105		0/1
chr5	138725482	138727887		0/1
chr12	8814695	8816633		0/1
chr7	122338579	122340281		0/1
chr2	85660497	85661927		0/1
chr2	204800350	204801510		0/1
chr6	166891617	166892921		0/1
chr17	77394380	77395946		0/1
chr7	151216994	151217961		0/1
chr11	2595605	2598653		0/1
chr20	42964959	42965753		0/1
chr7	50772477	50774060		0/1
chr10	741335	744747		0/1
chr16	88227459	88228780		0/1
chr4	7436259	7438657		0/1
chr17	47296912	47297928		0/1
chr10	18628632	18629677		0/1
chr10	88022744	88023243		0/1
chr12	1973208	1974814		0/1
chr10	4093393	4093925		0/1
chr12	7248724	7250518		0/1
chr7	151547969	151548914		0/1
chr9	139418405	139418998		0/1
chr9	35859090	35860912		0/1
chr6	31838402	31839329		0/1
chr7	157482914	157486012		0/1
chr20	57264051	57265991		0/1
chr14	90847024	90848892		0/1
chr11	6766974	6768632		0/1
chr16	1373608	1375145		0/1
chr16	19868612	19870092		0/1
chr10	5881622	5883061		0/1
chr12	109553359	109554767		0/1
chr16	51174069	51175727		0/1
chr20	16728233	16729924		0/1
chr12	69723942	69725444		0/1
chr11	1535903	1538173		0/1
chr16	87680424	87683014		0/1
chr11	82745155	82747090		0/1
chr2	242805378	242806119		0/1
chr6	110720108	110722253		0/1
chr5	321681	323320		0/1
chr6	29394438	29395950		0/1
chr19	1101716	1102868		0/1
chr20	19869062	19870217		0/1
chr3	100711638	100713572		0/1
chr19	51225848	51227943		0/1
chr21	43837777	43838595		0/1
chr19	19650766	19652596		0/1
chr1	3072001	3074243		0/1
chr7	138312290	138313491		0/1
chr7	73389575	73391647		0/1
chr21	43823604	43824262		0/1
chr8	107782373	107783672		0/1
chr1	117753313	117754493		0/1
chr9	131397851	131400182		0/1
chr17	80273242	80274776		0/1
chr14	103010694	103012356		0/1
chr6	503773	506301		0/1
chr19	18197544	18198636		0/1
chr20	42979839	42981229		0/1
chr20	22664660	22666782		0/1
chr4	152147390	152149196		0/1
chr2	88366145	88367503		0/1
chr17	1182065	1184904		0/1
chr8	17743177	17744510		0/1
chr2	127821711	127823722		0/1
chr5	168080297	168081476		0/1
chr10	134818683	134819662		0/1
chr1	147374350	147374967		0/1
chr11	1082155	1084842		0/1
chr3	65940167	65942297		0/1
chr10	130828579	130829895		0/1
chr19	49938204	49940062		0/1
chr8	82607241	82608852		0/1
chr22	32242411	32242866		0/1
chr5	129082903	129083763		0/1
chr11	45703045	45704204		0/1
chr1	167515476	167517766		0/1
chr10	72697397	72699011		0/1
chr1	20395367	20397074		0/1
chr17	35078070	35079061		0/1
chr7	30196739	30197130		0/1
chr8	1959430	1960518		0/1
chr10	5236855	5239022		0/1
chr9	139330569	139333297		0/1
chr11	32416490	32417924		0/1
chr6	161086715	161089236		0/1
chr17	81041828	81043782		0/1
chr17	1172501	1175360		0/1
chr12	133350799	133352552		0/1
chr8	48091193	48092171		0/1
chr20	1611525	1614462		0/1
chr16	20362632	20364262		0/1
chr5	1019448	1021202		0/1
chr6	36209676	36211876		0/1
chr17	56616580	56619769		0/1
chr1	29218800	29220783		0/1
chr11	57157508	57159174		0/1
chr14	47812319	47813192		0/1
chr7	1467883	1468958		0/1
chr3	50305066	50307037		0/1
chr8	134488295	134489989		0/1
chr3	124652790	124654057		0/1
chr6	10433138	10436133		0/1
chr2	11672761	11674557		0/1
chr6	32177664	32178669		0/1
chr8	143330043	143331971		0/1
chr2	102952285	102954350		0/1
chr10	5605464	5607725		0/1
chr16	83760023	83761394		0/1
chr7	124430753	124431907		0/1
chr16	85968253	85970529		0/1
chr3	63427866	63429828		0/1
chr3	172312523	172314944		0/1
chr20	60455415	60457149		0/1
chr11	76749638	76751369		0/1
chr17	3461140	3462438		0/1
chr11	69931125	69931921		0/1
chr16	27412136	27414536		0/1
chr19	7913785	7915517		0/1
chr13	114063553	114066074		0/1
chr7	55072407	55073857		0/1
chr14	103986227	103987387		0/1
chr4	3228567	3230328		0/1
chr15	42192071	42193477		0/1
chr3	186211501	186212640		0/1
chr15	77933688	77933992		0/1
chr3	58199298	58201813		0/1
chr17	41521158	41522516		0/1
chr4	3775787	3778491		0/1
chr1	50573970	50575374		0/1
chr3	186382416	186383874		0/1
chr11	126134753	126137977		0/1
chr16	614645	616220		0/1
chr10	102089681	102090921		0/1
chr10	134738509	134740802		0/1
chr6	5132887	5134160		0/1
chr13	111980272	111981870		0/1
chr9	139555057	139557920		0/1
chr1	110654098	110656508		0/1
chr17	4073246	4075375		0/1
chr20	35399314	35400574		0/1
chr6	163612896	163614514		0/1
chr16	89018545	89020584		0/1
chr1	111412725	111416181		0/1
chr7	30736630	30738472		0/1
chr4	185934797	185936575		0/1
chr20	32379831	32382851		0/1
chr8	10906938	10908514		0/1
chr11	36588217	36589379		0/1
chr15	38987310	38989738		0/1
chr5	1102675	1104809		0/1
chr17	7482456	7483518		0/1
chr15	65934301	65936708		0/1
chr1	247711545	247712591		0/1
chr3	184090630	184092340		0/1
chr16	87714169	87715775		0/1
chr16	2054271	2055684		0/1
chr8	21915184	21917015		0/1
chr20	3778655	3780241		0/1
chr20	32149262	32150311		0/1
chr11	62036242	62037659		0/1
chr21	46330607	46332291		0/1
chr6	136657129	136658268		0/1
chr11	64825998	64827224		0/1
chr5	126986187	126988883		0/1
chr3	108019540	108021354		0/1
chr7	156450213	156452414		0/1
chr1	186264560	186265765		0/1
chr10	90712625	90713215		0/1
chr13	113689139	113690168		0/1
chr9	128818047	128819969		0/1
chr14	100968977	100970938		0/1
chr6	117746793	117748486		0/1
chr15	85426755	85427896		0/1
chr11	64835040	64837010		0/1
chr11	1660513	1661619		0/1
chr17	39340694	39344093		0/1
chr2	234620385	234621621		0/1
chr8	143429318	143430242		0/1
chr19	42931316	42933024		0/1
chr1	21945805	21947437		0/1
chr1	171621732	171623339		0/1
chr20	32667754	32668840		0/1
chr2	26864234	26865535		0/1
chr4	6196378	6197996		0/1
chr7	99058240	99058641		0/1
chr11	2307700	2309287		0/1
chr5	142077529	142078717		0/1
chr13	112074876	112076845		0/1
chr16	85935556	85937106		0/1
chr19	47812381	47814054		0/1
chr17	14627797	14629273		0/1
chr4	75719320	75722231		0/1
chr12	48275709	48276809		0/1
chr22	43608088	43609331		0/1
chr13	92002454	92004352		0/1
chr8	143857492	143859990		0/1
chr12	117425016	117425868		0/1
chr2	234294525	234297039		0/1
chr7	48048662	48049586		0/1
chr17	75523478	75525151		0/1
chr6	26017280	26018602		0/1
chr12	50496206	50498041		0/1
chr17	2648524	2651635		0/1
chr2	204732461	204734331		0/1
chr6	139560166	139561673		0/1
chr3	149190995	149192609		0/1
chr15	77988506	77989771		0/1
chr2	236944798	236945813		0/1
chr17	40439132	40440503		0/1
chr10	6059226	6061422		0/1
chr20	9195836	9198363		0/1
chr21	47638967	47640221		0/1
chr5	168471	170379		0/1
chr7	92855729	92857276		0/1
chr11	117701909	117704570		0/1
chr15	43513055	43514627		0/1
chr8	144240945	144242448		0/1
chr1	67239740	67241769		0/1
chr6	29273763	29275337		0/1
chr3	128292314	128293318		0/1
chr3	58196706	58197309		0/1
chr20	37274183	37275686		0/1
chr11	27602211	27603216		0/1
chr8	145625814	145627240		0/1
chr10	1166782	1168026		0/1
chr14	24553741	24556022		0/1
chr1	152757457	152758632		0/1
chr3	185045226	185046981		0/1
chr9	34653580	34655256		0/1
chr17	41050668	41053228		0/1
chr8	19539991	19540809		0/1
chr8	140629559	140631269		0/1
chr16	84273157	84274562		0/1
chr11	92498796	92500633		0/1
chr12	132396540	132398428		0/1
chr12	104193772	104195610		0/1
chr21	31538549	31540358		0/1
chr15	51658329	51659538		0/1
chr16	87099124	87101721		0/1
chr19	51890586	51892428		0/1
chr2	175629224	175629917		0/1
chr8	107072814	107073207		0/1
chr18	21242479	21245047		0/1
chr1	28904846	28906538		0/1
chr12	16505000	16506341		0/1
chr8	23351369	23352871		0/1
chr2	113593785	113595816		0/1
chr1	185227259	185229087		0/1
chr11	267927	269468		0/1
chr19	48547158	48548731		0/1
chr12	7862886	7864058		0/1
chr2	183291758	183293056		0/1
chr17	10560609	10561773		0/1
chr16	67000023	67001725		0/1
chr12	128602257	128603402		0/1
chr8	145024637	145025760		0/1
chr17	39203621	39204922		0/1
chr11	61956721	61957788		0/1
chr14	101015513	101017706		0/1
chr20	48959844	48961320		0/1
chr4	110767863	110769447		0/1
chr10	131576622	131577741		0/1
chr10	85985222	85986447		0/1
chr8	1981089	1981764		0/1
chr19	10568965	10570422		0/1
chr15	75319403	75320546		0/1
chr6	11708860	11710597		0/1
chr6	168788125	168790253		0/1
chr20	31641646	31643309		0/1
chr12	131303016	131303993		0/1
chr9	15305873	15308809		0/1
chr7	96132835	96133991		0/1
chr11	57790202	57792403		0/1
chr11	134228227	134230036		0/1
chr21	42933376	42935761		0/1
chr11	124310939	124312617		0/1
chr14	76836758	76837758		0/1
chr9	129984591	129986794		0/1
chr3	16576415	16578278		0/1
chr3	13537514	13539059		0/1
chr17	38707719	38708809		0/1
chr11	134215331	134217146		0/1
chr4	2965549	2967106		0/1
chr7	157643722	157644665		0/1
chr8	11470690	11471881		0/1
chr12	129592749	129595394		0/1
chr3	194930170	194931635		0/1
chr14	97408850	97409915		0/1
chr4	160318902	160319619		0/1
chr17	80924969	80926112		0/1
chr10	695301	696356		0/1
chr6	474297	475429		0/1
chr8	144437314	144438377		0/1
chr2	1608729	1609660		0/1
chr3	46785957	46787073		0/1
chr16	85196116	85197540		0/1
chr10	74652084	74653449		0/1
chr8	75735476	75737456		0/1
chr10	73768169	73770523		0/1
chr10	123494737	123496392		0/1
chr13	110396156	110398293		0/1
chr19	51893804	51894899		0/1
chr6	29576329	29577348		0/1
chr10	46996357	46997912		0/1
chr10	1514391	1517891		0/1
chr10	135028705	135030815		0/1
chr13	111061780	111062287		0/1
chr1	241307929	241308827		0/1
chr14	94637734	94640109		0/1
chr19	2094327	2096346		0/1
chr3	153200854	153202275		0/1
chr17	36499074	36500636		0/1
chr1	1009281	1010769		0/1
chr3	4793370	4794543		0/1
chr22	19118165	19119701		0/1
chr4	76480681	76481299		0/1
chr2	71290783	71292691		0/1
chr2	240196078	240197864		0/1
chr2	142888598	142890541		0/1
chr4	141177020	141178469		0/1
chr21	40822473	40824019		0/1
chr9	125391138	125392684		0/1
chr17	39023008	39024690		0/1
chr2	241083754	241084049		0/1
chr10	130830901	130831421		0/1
chr8	9788745	9791350		0/1
chr10	118562628	118563859		0/1
chr6	29555314	29557329		0/1
chr19	22468635	22469860		0/1
chr11	117800062	117801492		0/1
chr11	117103826	117104996		0/1
chr1	166049171	166050477		0/1
chr17	3117144	3119329		0/1
chr8	37797458	37798156		0/1
chr2	1565328	1567430		0/1
chr21	43547686	43548653		0/1
chr1	221509067	221510889		0/1
chr13	114302328	114303655		0/1
chr19	54984272	54985364		0/1
chr3	169538417	169539775		0/1
chr4	100575847	100576985		0/1
chr12	7847919	7849439		0/1
chr13	43935238	43936820		0/1
chr11	71926616	71927938		0/1
chr18	72165429	72167213		0/1
chr9	138474109	138475566		0/1
chr15	45827540	45829412		0/1
chr7	133259792	133261440		0/1
chr19	46177325	46178388		0/1
chr1	153189305	153190009		0/1
chr2	159650414	159652019		0/1
chr7	156836773	156837855		0/1
chr1	228656799	228658646		0/1
chr10	708222	709610		0/1
chr14	70263811	70265306		0/1
chr9	140123858	140125696		0/1
chr3	158786193	158787458		0/1
chr3	48412890	48414492		0/1
chr17	72527515	72528764		0/1
chr20	23432977	23434279		0/1
chr7	150328663	150331093		0/1
chr2	178029001	178031033		0/1
chr14	104621176	104622028		0/1
chr3	49134817	49137012		0/1
chr11	57956495	57958183		0/1
chr1	47060032	47061256		0/1
chr19	51874939	51876788		0/1
chr11	70515565	70517411		0/1
chr7	157318012	157320369		0/1
chr12	91572142	91574910		0/1
chr1	174668743	174670136		0/1
chr7	150413164	150415143		0/1
chr7	4728953	4729920		0/1
chr4	1495818	1497223		0/1
chr16	3117771	3119297		0/1
chr5	74907152	74907694		0/1
chr17	79258732	79259963		0/1
chr10	13424851	13425688		0/1
chr15	81241280	81243145		0/1
chr17	7588137	7589272		0/1
chr2	103033753	103036125		0/1
chr1	161207903	161209081		0/1
chr17	61561470	61562197		0/1
chr11	68747554	68748584		0/1
chr22	17645330	17646263		0/1
chr1	173570861	173572370		0/1
chr12	132656966	132657879		0/1
chr5	104246434	104247619		0/1
chr17	78911577	78913111		0/1
chr11	59633874	59635319		0/1
chr8	144211942	144213766		0/1
chr3	112693867	112694537		0/1
chr10	3580182	3581233		0/1
chr12	125412499	125414015		0/1
chr3	195954098	195955460		0/1
chr2	152212629	152214177		0/1
chr13	24882296	24884072		0/1
chr11	5538200	5539800		0/1
chr21	31710057	31711309		0/1
chr22	41572924	41573176		0/1
chr17	78734663	78735596		0/1
chr16	72096368	72097060		0/1
chr6	31673800	31674897		0/1
chr20	23011245	23012241		0/1
chr12	123379308	123381990		0/1
chr3	128181322	128183193		0/1
chr3	192958968	192960632		0/1
chr4	7735958	7736837		0/1
chr21	37948709	37950043		0/1
chr21	31963375	31964845		0/1
chr1	210440598	210442256		0/1
chr2	106885926	106887565		0/1
chr2	88427027	88428794		0/1
chr19	10205819	10207448		0/1
chr12	56105981	56107737		0/1
chr6	41121714	41123396		0/1
chr17	701877	703938		0/1
chr6	41130718	41132055		0/1
chr19	45033454	45034579		0/1
chr11	5640124	5641221		0/1
chr2	1507524	1508985		0/1
chr17	70119015	70120541		0/1
chr14	99827979	99829724		0/1
chr11	44629374	44630741		0/1
chr11	118174435	118175675		0/1
chr4	2288804	2290183		0/1
chr8	11852777	11854495		0/1
chr20	44329456	44330841		0/1
chr1	152086623	152088100		0/1
chr22	44964740	44965822		0/1
chr12	48962956	48965123		0/1
chr3	182458640	182460103		0/1
chr2	102606829	102608349		0/1
chr16	28081266	28082280		0/1
chr3	40140613	40141689		0/1
chr5	980580	981189		0/1
chr2	201333656	201334663		0/1
chr9	115773738	115775212		0/1
chr1	24410469	24412003		0/1
chr5	7749881	7751010		0/1
chr13	111301317	111301774		0/1
chr5	3853734	3855077		0/1
chr12	132315227	132317390		0/1
chr2	234667777	234669166		0/1
chr15	42302342	42304262		0/1
chr17	131848	132967		0/1
chr12	58480719	58481610		0/1
chr3	193986629	193988507		0/1
chr12	131189380	131191052		0/1
chr12	122825944	122826983		0/1
chr1	90456081	90457601		0/1
chr14	94461913	94463488		0/1
chr8	118146034	118147563		0/1
chr8	10382921	10384478		0/1
chr6	139591010	139592579		0/1
chr16	73321934	73322678		0/1
chr1	172499479	172501306		0/1
chr17	75789279	75790091		0/1
chr21	33957290	33958411		0/1
chr6	71012765	71014153		0/1
chr20	23548991	23550446		0/1
chr19	51151110	51152722		0/1
chr8	1456388	1458558		0/1
chr21	39576893	39579277		0/1
chr15	99057419	99058861		0/1
chr14	93697774	93699254		0/1
chr8	36641197	36641924		0/1
chr2	76672569	76674458		0/1
chr1	153387891	153390262		0/1
chr2	121554307	121554926		0/1
chr14	75987498	75989203		0/1
chr21	36421467	36422800		0/1
chr6	37401398	37403968		0/1
chr16	857454	858833		0/1
chr12	52887263	52888480		0/1
chr4	155533784	155535218		0/1
chr12	56216289	56217264		0/1
chr1	247694041	247695328		0/1
chr15	37782428	37784250		0/1
chr21	46077190	46077731		0/1
chr17	39637325	39638742		0/1
chr1	166124064	166125392		0/1
chr2	10360265	10361064		0/1
chr7	127910927	127912372		0/1
chr11	86651653	86653892		0/1
chr10	124318805	124320805		0/1
chr6	29323191	29325117		0/1
chr2	43903227	43904011		0/1
chr12	21911180	21913019		0/1
chr5	140749358	140750160		0/1
chr22	42094896	42095960		0/1
chr15	74164448	74166372		0/1
chr2	3583570	3585078		0/1
chr5	150683080	150684756		0/1
chr17	34344416	34346433		0/1
chr3	51573586	51575568		0/1
chr8	10207892	10208600		0/1
chr4	8602556	8603683		0/1
chr3	1132846	1134730		0/1
chr9	130616110	130617534		0/1
chr21	45960188	45961254		0/1
chr4	3494154	3495341		0/1
chr6	37474082	37475039		0/1
chr4	3643404	3644703		0/1
chr1	26197239	26199190		0/1
chr4	3684410	3685875		0/1
chr15	100664728	100666305		0/1
chr9	103189787	103191817		0/1
chr6	6587642	6589075		0/1
chr3	70047594	70049274		0/1
chr2	240404782	240406348		0/1
chr6	74354232	74355165		0/1
chr2	3652017	3654582		0/1
chr10	127660788	127662867		0/1
chr1	161676199	161677452		0/1
chr2	74803718	74805822		0/1
chr3	169587454	169589175		0/1
chr2	3044639	3046074		0/1
chr8	17394438	17396844		0/1
chr2	47072780	47074519		0/1
chr13	53602266	53603286		0/1
chr16	65210587	65210999		0/1
chr3	51859693	51861098		0/1
chr16	523818	524912		0/1
chr13	29156897	29158391		0/1
chr16	20702422	20703851		0/1
chr19	14692759	14694004		0/1
chr5	166710419	166711939		0/1
chr7	30790683	30791913		0/1
chr2	31030372	31031755		0/1
chr14	99847979	99850410		0/1
chr8	59904538	59906690		0/1
chr1	153521659	153522583		0/1
chr7	76829845	76832226		0/1
chr8	1810526	1812709		0/1
chr17	71223901	71225049		0/1
chr4	57931299	57932507		0/1
chr3	121285706	121287348		0/1
chr9	139246511	139247837		0/1
chr13	49975383	49976473		0/1
chr8	143206414	143208025		0/1
chr5	67583598	67586928		0/1
chr5	40840513	40842176		0/1
chr1	32891825	32893455		0/1
chr17	41016839	41018992		0/1
chr20	1924201	1927560		0/1
chr6	84233917	84234463		0/1
chr18	6965567	6967140		0/1
chr10	21358885	21359702		0/1
chr17	39539050	39540239		0/1
chr1	26147879	26150119		0/1
chr12	111475128	111476840		0/1
chr8	37350981	37352494		0/1
chr13	111797084	111798279		0/1
chr15	42342830	42344451		0/1
chr1	244752985	244754084		0/1
chr16	88441299	88442845		0/1
chr12	1943210	1943889		0/1
chr12	97955802	97958000		0/1
chr12	131496071	131497012		0/1
chr13	97873877	97874638		0/1
chr6	35764958	35766061		0/1
chr16	20338808	20339420		0/1
chr6	135271056	135272672		0/1
chr16	71570193	71572050		0/1
chr2	242810917	242812631		0/1
chr1	110933248	110934279		0/1
chr10	124578028	124580362		0/1
chr11	75640988	75642323		0/1
chr3	194310750	194311571		0/1
chr6	32337906	32339554		0/1
chr4	166298963	166300051		0/1
chr2	1926535	1927892		0/1
chr20	18792370	18794975		0/1
chr12	71148346	71149635		0/1
chr19	11405370	11406993		0/1
chr5	138717343	138719470		0/1
chr11	26593556	26594702		0/1
chr11	3242765	3244486		0/1
chr3	32509018	32509543		0/1
chr17	78865087	78865755		0/1
chr14	75083434	75084887		0/1
chr15	101971041	101972395		0/1
chr18	53177444	53178443		0/1
chr7	153585368	153586592		0/1
chr22	50756880	50758414		0/1
chr7	38350464	38351468		0/1
chr8	95229559	95230984		0/1
chr16	12057996	12059050		0/1
chr20	17942747	17944845		0/1
chr1	150335335	150336619		0/1
chr12	95009194	95010321		0/1
chr15	75915192	75917396		0/1
chr10	118349322	118350580		0/1
chr6	72924967	72926485		0/1
chr10	126254661	126256344		0/1
chr1	22137435	22139001		0/1
chr1	1870374	1871963		0/1
chr14	65230287	65231406		0/1
chr7	158109492	158111329		0/1
chr7	1220000	1221192		0/1
chr8	105360055	105361477		0/1
chr10	133606037	133607033		0/1
chr11	108422663	108423325		0/1
chr6	159069975	159071106		0/1
chr4	10041000	10042449		0/1
chr18	21571797	21572748		0/1
chr11	64119977	64120685		0/1
chr5	60455790	60457716		0/1
chr19	46543685	46545605		0/1
chr11	41735702	41738272		0/1
chr3	195310145	195311877		0/1
chr20	2276032	2277040		0/1
chr11	67981461	67982703		0/1
chr1	170698507	170699473		0/1
chr17	38928324	38929810		0/1
chr11	45710040	45711402		0/1
chr5	133771009	133773142		0/1
chr12	15103680	15105654		0/1
chr10	134559637	134561116		0/1
chr10	127464165	127465376		0/1
chr1	248004886	248005723		0/1
chr17	74868220	74869001		0/1
chr21	31588123	31589372		0/1
chr11	122755338	122756965		0/1
chr6	29625991	29627845		0/1
chr14	101414970	101416558		0/1
chr5	176152537	176153865		0/1
chr7	30740409	30741951		0/1
chr11	7984973	7986297		0/1
chr1	111061247	111062669		0/1
chr2	138721303	138721868		0/1
chr2	106226918	106227786		0/1
chr17	3790402	3792687		0/1
chr1	17558947	17559733		0/1
chr2	241290446	241291070		0/1
chr5	178805558	178806747		0/1
chr10	69643020	69644204		0/1
chr10	127371542	127372281		0/1
chr10	51548083	51549656		0/1
chr2	219030123	219032435		0/1
chr3	176843274	176844821		0/1
chr14	70546695	70548168		0/1
chr3	148446876	148447871		0/1
chr10	75410026	75411571		0/1
chr4	119808885	119809845		0/1
chr3	97753623	97755627		0/1
chr11	7108907	7110145		0/1
chr2	127950633	127952044		0/1
chr2	226264545	226265799		0/1
chr3	69984252	69985674		0/1
chr17	79224065	79225974		0/1
chr12	109967001	109968370		0/1
chr10	3276519	3277192		0/1
chr3	32991685	32993165		0/1
chr10	128209289	128210148		0/1
chr8	131456284	131457460		0/1
chr13	76122377	76123478		0/1
chr6	74363775	74364700		0/1
chr5	5057256	5057719		0/1
chr19	1154485	1155738		0/1
chr17	74639731	74640078		0/1
chr5	6337408	6338794		0/1
chr3	160394526	160396112		0/1
chr3	172467177	172468512		0/1
chr6	56507601	56509297		0/1
chr11	43942418	43943622		0/1
chr8	17206671	17207635		0/1
chr14	24198922	24199538		0/1
chr21	46677482	46678570		0/1
chr21	42002711	42003921		0/1
chr4	39408088	39408711		0/1
chr10	32218221	32219402		0/1
chr7	107331385	107332802		0/1
chr16	89137942	89139320		0/1
chr12	10364408	10367446		0/1
chr21	33783773	33785988		0/1
chr1	161167112	161172291		0/1
chr15	33359788	33361270		0/1
chr15	91473059	91474456		0/1
chr1	53391662	53393825		0/1
chr7	1248995	1251338		0/1
chr3	160822372	160823781		0/1
chr2	201979988	201984386		0/1
chr2	24345320	24347113		0/1
chr19	56914518	56916205		0/1
chr5	112823171	112825266		0/1
chr1	2003577	2006896		0/1
chr11	794433	797747		0/1
chr18	78004237	78005665		0/1
chr8	144328003	144332645		0/1
chr19	9545609	9547132		0/1
chr17	74072448	74075336		0/1
chr12	7023195	7024319		0/1
chr11	18415641	18416767		0/1
chr9	139889049	139892531		0/1
chr11	65187857	65193528		0/1
chr17	1626509	1629224		0/1
chr1	916058	919916		0/1
chr13	51483748	51485603		0/1
chr6	74229774	74232158		0/1
chr14	50158618	50160307		0/1
chr19	6501778	6504030		0/1
chr11	44086756	44088504		0/1
chr5	41924100	41925854		0/1
chr1	2433226	2437658		0/1
chr8	97657072	97658774		0/1
chr12	132903921	132907063		0/1
chr3	169529701	169531783		0/1
chr20	57413436	57418015		0/1
chr6	48035236	48037415		0/1
chr17	42992567	42994269		0/1
chr7	44103779	44106631		0/1
chr1	32826843	32828847		0/1
chr10	105210440	105213818		0/1
chr5	169779541	169780916		0/1
chr8	144240945	144242904		0/1
chr16	4000587	4001959		0/1
chr19	55667533	55670015		0/1
chr19	37095199	37096715		0/1
chr11	47586126	47587672		0/1
chr15	22891467	22893997		0/1
chr19	14799503	14801245		0/1
chr10	134754961	134756707		0/1
chr12	63025490	63026424		0/1
chr11	7596908	7598673		0/1
chr11	47736132	47738494		0/1
chr4	57975738	57977040		0/1
chr5	142065098	142066938		0/1
chr1	167423965	167426278		0/1
chr3	48631834	48633441		0/1
chr7	120627707	120629703		0/1
chr3	49314155	49315853		0/1
chr19	14887150	14888015		0/1
chr5	126408756	126410348		0/1
chr3	122398533	122400474		0/1
chr19	11958392	11960208		0/1
chr19	41731683	41732668		0/1
chr12	124872143	124874007		0/1
chr2	9613721	9616023		0/1
chr17	75370611	75373457		0/1
chr16	4102293	4105170		0/1
chr16	30596419	30598251		0/1
chr14	59931024	59933130		0/1
chr19	52096915	52098440		0/1
chr14	50862976	50865194		0/1
chr1	167090618	167091161		0/1
chr12	125000734	125003301		0/1
chr4	156874415	156875661		0/1
chr7	16460435	16461798		0/1
chr1	3086487	3088524		0/1
chr1	2559320	2562819		0/1
chr19	51814765	51815658		0/1
chr15	45473810	45476975		0/1
chr16	19124311	19127305		0/1
chr1	50571451	50571943		0/1
chr3	42305237	42307961		0/1
chr16	1114790	1118909		0/1
chr19	19638875	19640075		0/1
chr13	99135543	99137243		0/1
chr15	85873141	85874563		0/1
chr16	89386798	89389568		0/1
chr21	48024639	48026476		0/1
chr3	119297318	119299682		0/1
chr19	44330665	44332309		0/1
chr16	874411	876216		0/1
chr1	3229195	3230647		0/1
chr2	85810744	85812023		0/1
chr16	85518792	85520182		0/1
chr19	33182179	33183187		0/1
chr18	21717900	21719568		0/1
chr4	24795830	24797176		0/1
chr7	77044158	77046563		0/1
chr2	33700849	33701705		0/1
chr1	2574031	2574885		0/1
chr2	152117363	152119386		0/1
chr8	38385186	38387291		0/1
chr6	38682507	38684210		0/1
chr20	30061002	30064291		0/1
chr18	40695592	40696164		0/1
chr19	56879036	56880388		0/1
chr2	29337597	29339806		0/1
chr21	35897406	35899585		0/1
chr1	157162190	157165335		0/1
chr9	706307	707410		0/1
chr11	5616902	5618408		0/1
chr17	750241	751287		0/1
chr18	24443262	24445788		0/1
chr11	1580098	1581959		0/1
chr2	219232091	219233678		0/1
chr8	134202353	134203841		0/1
chr15	28351607	28353889		0/1
chr17	75318211	75319751		0/1
chr12	52636834	52639319		0/1
chr11	62688748	62690717		0/1
chr1	156211415	156212578		0/1
chr1	84763338	84765130		0/1
chr1	1181757	1183257		0/1
chr6	49681178	49681774		0/1
chr3	120003292	120004483		0/1
chr2	202121863	202124040		0/1
chr11	9779593	9781826		0/1
chr21	47812611	47814252		0/1
chr19	8656319	8657916		0/1
chr3	150690157	150691510		0/1
chr12	117889485	117891174		0/1
chr1	180881086	180882681		0/1
chr11	71723975	71725590		0/1
chr11	2239813	2242500		0/1
chr8	125984720	125985883		0/1
chr10	530714	532409		0/1
chr9	138369918	138371492		0/1
chr6	82459006	82461621		0/1
chr15	80543353	80544620		0/1
chr15	86123481	86126053		0/1
chr5	173399983	173400737		0/1
chr2	152145870	152146944		0/1
chr18	2906032	2907472		0/1
chr2	11052885	11054994		0/1
chr9	92276541	92278039		0/1
chr19	18830254	18830892		0/1
chr11	9634749	9636184		0/1
chr2	239754565	239756128		0/1
chr19	8211205	8212720		0/1
chr11	10715175	10716164		0/1
chr6	170614892	170615920		0/1
chr4	103940711	103941681		0/1
chr14	103986227	103987810		0/1
chr2	16845412	16848626		0/1
chr7	1369374	1371081		0/1
chr1	166852621	166853960		0/1
chr2	28617552	28618402		0/1
chr10	3846317	3848384		0/1
chr13	99629970	99631309		0/1
chr20	1974469	1975446		0/1
chr6	26087022	26088446		0/1
chr6	25041912	25043046		0/1
chr2	144693693	144695257		0/1
chr6	31590563	31591786		0/1
chr3	158449660	158450833		0/1
chr10	102765227	102767895		0/1
chr1	3055699	3057366		0/1
chr1	154164430	154167100		0/1
chr7	77648378	77649564		0/1
chr6	168557985	168559503		0/1
chr15	89180799	89182676		0/1
chr19	932759	935259		0/1
chr2	1747700	1749076		0/1
chr13	114064536	114066074		0/1
chr22	26875404	26876075		0/1
chr13	110432935	110434682		0/1
chr8	48100081	48100957		0/1
chr5	171534017	171535052		0/1
chr1	2424003	2425952		0/1
chr3	71591429	71593601		0/1
chr2	219471861	219473299		0/1
chr21	46874243	46876385		0/1
chr22	20102300	20104664		0/1
chr1	68149989	68151160		0/1
chr17	80332011	80333853		0/1
chr11	93270375	93271677		0/1
chr8	19170241	19172126		0/1
chr3	146187037	146187962		0/1
chr3	49235381	49236946		0/1
chr1	226890287	226891415		0/1
chr12	312020	313104		0/1
chr22	28010359	28012700		0/1
chr19	36023054	36024876		0/1
chr8	38259225	38260675		0/1
chr19	7797031	7797355		0/1
chr17	41832466	41833578		0/1
chr1	110933248	110934327		0/1
chr5	76372556	76373803		0/1
chr6	44309765	44310640		0/1
chr21	45160581	45161603		0/1
chr1	234860153	234861409		0/1
chr1	19274318	19277202		0/1
chr17	79520203	79521089		0/1
chr1	35224726	35226135		0/1
chr21	45772638	45774294		0/1
chr1	111746277	111748268		0/1
chr13	44947076	44948827		0/1
chr10	71168453	71169854		0/1
chr7	158342105	158343573		0/1
chr17	40935998	40937908		0/1
chr1	66457970	66458803		0/1
chr9	135359963	135364017		0/1
chr2	1203448	1204879		0/1
chr1	999599	1000856		0/1
chr3	39542841	39544721		0/1
chr16	70680104	70680817		0/1
chr1	113392116	113393179		0/1
chr18	60117475	60119699		0/1
chr17	33473483	33475031		0/1
chr17	4674194	4675292		0/1
chr16	31341479	31343428		0/1
chr17	10632715	10634954		0/1
chr19	4566400	4567177		0/1
chr6	159290283	159291228		0/1
chr15	101661445	101661834		0/1
chr9	136450556	136452055		0/1
chr3	195613212	195614059		0/1
chr12	91572142	91574008		0/1
chr7	22765321	22767571		0/1
chr6	132451704	132453778		0/1
chr3	181441345	181442137		0/1
chr14	94983863	94984755		0/1
chr14	81916332	81916796		0/1
chr8	1054048	1054899		0/1
chr12	100866802	100867758		0/1
chr11	130296851	130298267		0/1
chr11	22687582	22689281		0/1
chr19	54617570	54617931		0/1
chr1	169702841	169703751		0/1
chr7	151077901	151079501		0/1
chr16	89631655	89632749		0/1
chr22	50468633	50470022		0/1
chr5	14405920	14408364		0/1
chr4	1578077	1580377		0/1
chr8	144639591	144640556		0/1
chr1	153538406	153540401		0/1
chr16	69831912	69832831		0/1
chr7	2677400	2679148		0/1
chr20	30777790	30779307		0/1
chr13	110917645	110918683		0/1
chr2	23746926	23748243		0/1
chr7	142557143	142559875		0/1
chr11	7533881	7534989		0/1
chr1	229546537	229547029		0/1
chr11	32421514	32422228		0/1
chr11	117695372	117696015		0/1
chr14	100223275	100225354		0/1
chr11	61544854	61546637		0/1
chr8	49532875	49534470		0/1
chr3	184054731	184055379		0/1
chr16	67310482	67312308		0/1
chr4	5020292	5022001		0/1
chr21	44751968	44753301		0/1
chr8	974818	976415		0/1
chr4	38806094	38807382		0/1
chr7	157407820	157408770		0/1
chr15	101728234	101729174		0/1
chr5	87441081	87441969		0/1
chr8	143858075	143859906		0/1
chr20	61923786	61925431		0/1
chr4	54374249	54375285		0/1
chr3	4908643	4910688		0/1
chr5	1257061	1258955		0/1
chr2	242801252	242802192		0/1
chr10	102760724	102762268		0/1
chr3	186489934	186490915		0/1
chr19	51326682	51327928		0/1
chr11	38667519	38669903		0/1
chr21	43539337	43541201		0/1
chr10	134358030	134359359		0/1
chr22	24910828	24912340		0/1
chr14	94758387	94760793		0/1
chr20	3766262	3767628		0/1
chr5	80528430	80529943		0/1
chr11	64427416	64429716		0/1
chr16	56640057	56641998		0/1
chr7	158271081	158272547		0/1
chr17	79392689	79394569		0/1
chr3	170746012	170746586		0/1
chr11	83392228	83393677		0/1
chr4	71587440	71588314		0/1
chr21	47012162	47013815		0/1
chr13	38172803	38173852		0/1
chr15	59907312	59909035		0/1
chr13	111280758	111281479		0/1
chr17	25886248	25887224		0/1
chr11	10476023	10477847		0/1
chr2	240867059	240868631		0/1
chr3	127055991	127057149		0/1
chr2	233384489	233385142		0/1
chr8	143750236	143751796		0/1
chr12	133350799	133352427		0/1
chr15	100537304	100539545		0/1
chr4	185138869	185139946		0/1
chr1	110164547	110166664		0/1
chr8	143820035	143821739		0/1
chr7	4266160	4267412		0/1
chr19	53892375	53893244		0/1
chr7	50347926	50348870		0/1
chr7	157318742	157320369		0/1
chr7	155970188	155971174		0/1
chr1	152730027	152731117		0/1
chr2	36922916	36924820		0/1
chr17	79026049	79027207		0/1
chr8	24240371	24242109		0/1
chr11	134335356	134336476		0/1
chr12	127630314	127631293		0/1
chr8	1692726	1694654		0/1
chr20	30618874	30619846		0/1
chr6	32374162	32376095		0/1
chr12	1752919	1754299		0/1
chr16	67914622	67916614		0/1
chr1	158978957	158979810		0/1
chr3	197236368	197237680		0/1
chr8	144161067	144163464		0/1
chr16	3988694	3989254		0/1
chr3	112012867	112013655		0/1
chr4	56813860	56814948		0/1
chr1	207842303	207843560		0/1
chr18	13136340	13137315		0/1
chr11	60414241	60414918		0/1
chr1	29138434	29139522		0/1
chr2	234295635	234297039		0/1
chr1	246852417	246853614		0/1
chr1	102312608	102313479		0/1
chr2	225811369	225811938		0/1
chr15	67390372	67391147		0/1
chr19	57153719	57155294		0/1
chr5	57753051	57754512		0/1
chr13	43597263	43597736		0/1
chr1	1549615	1550479		0/1
chr6	29274096	29275337		0/1
chr16	50744993	50746924		0/1
chr8	131368433	131370414		0/1
chr10	134661502	134662594		0/1
chr2	242823318	242824714		0/1
chr6	119031342	119032202		0/1
chr1	207817838	207818818		0/1
chr20	43882990	43884219		0/1
chr11	68856225	68857566		0/1
chr2	166149712	166152415		0/1
chr11	1481436	1482563		0/1
chr19	50860732	50862121		0/1
chr10	18629006	18629677		0/1
chr4	15704006	15704844		0/1
chr10	134697042	134697862		0/1
chr10	114910483	114911652		0/1
chr5	40840990	40842176		0/1
chr17	40610958	40612928		0/1
chr1	12805288	12806667		0/1
chr17	66511045	66511626		0/1
chr1	228652478	228654102		0/1
chr20	44329922	44330841		0/1
chr10	21186180	21188349		0/1
chr19	9472695	9474128		0/1
chr1	84629965	84630556		0/1
chr11	5645324	5646103		0/1
chr16	71570193	71571877		0/1
chr15	77860733	77862098		0/1
chr11	124294778	124295700		0/1
chr9	132961972	132962957		0/1
chr10	130830901	130832268		0/1
chr16	88495352	88498622		0/1
chr5	74907152	74908170		0/1
chr11	20152992	20154183		0/1
chr2	114588499	114589630		0/1
chr1	160680856	160682008		0/1
chr11	18727321	18728665		0/1
chr19	50666238	50667086		0/1
chr3	47933600	47934654		0/1
chr9	103190378	103191817		0/1
chr10	3168353	3169259		0/1
chr3	143566850	143568082		0/1
chr20	57263530	57265014		0/1
chr6	28493019	28494196		0/1
chr11	84634620	84635906		0/1
chr1	26394009	26394803		0/1
chr19	12758416	12759156		0/1
chr10	97849481	97850399		0/1
chr11	104915759	104917295		0/1
chr11	503270	503807		0/1
chr19	15580310	15580721		0/1
chr17	4074126	4075322		0/1
chr6	29429346	29430900		0/1
chr3	185270098	185270558		0/1
chr6	166267271	166268631		0/1
chr16	78055642	78056736		0/1
chr2	48843645	48844763		0/1
chr17	10421635	10422753		0/1
chr7	157690139	157691305		0/1
chr6	29342253	29343198		0/1
chr1	161207903	161208986		0/1
chr6	49754848	49756172		0/1
chr21	40823279	40824019		0/1
chr15	65934301	65935042		0/1
chr10	51548507	51549656		0/1
chr1	1999046	2006896		0/1
chr11	2720229	2722713		0/1
chr3	237137	240139		0/1
chr6	32972047	32978775		0/1
chr4	644572	651113		0/1
chr12	49369620	49376120		0/1
chr6	32728862	32732978		0/1
chr8	4848439	4853437		0/1
chr16	88945618	88950197		0/1
chr6	31473264	31478830		0/1
chr13	113698408	113700534		0/1
chr14	48143434	48145108		0/1
chr17	4688569	4693260		0/1
chr5	1222847	1229127		0/1
chr6	30120031	30124942		0/1
chr5	150324958	150326862		0/1
chr3	48505388	48509019		0/1
chr7	44101159	44107504		0/1
chr8	144820683	144824658		0/1
[truncated: 2,067 more rows]
