# Supplementary material for: Global hypo-methylation in a proportion of glioblastoma enriched for an astrocytic signature is associated with increased invasion and altered immune landscape
Source: eLife. 2022 Nov 22;11:e77335. doi: 10.7554/eLife.77335 (PMC9681209; doi:10.7554/eLife.77335)
Supplement: Figure 2—source data 1. [file elife-77335-fig2-data1.zip › Figure_2_source_data_1/Figure_2B/background_GIC-iNSC_Hypo_DMRs_Non-bias_GICs.txt]

chr1	1999533	2006896		0/1
chr4	3370988	3375144		0/1
chr11	45713046	45723785		0/1
chr12	123752628	123754960		0/1
chr8	27467783	27470629		0/1
chr16	30595505	30598251		0/1
chr11	1939725	1943014		0/1
chr12	99548301	99550106		0/1
chr12	25054873	25057098		0/1
chr5	114935797	114938640		0/1
chr19	49258131	49260285		0/1
chr6	123099182	123101437		0/1
chr6	33864726	33869169		0/1
chr14	105044984	105047474		0/1
chr17	76713041	76714557		0/1
chr8	10982332	10984657		0/1
chr14	94392408	94393816		0/1
chr17	6920698	6924201		0/1
chr12	132851159	132856142		0/1
chr12	130333393	130338646		0/1
chr3	152016594	152018680		0/1
chr12	132690196	132692072		0/1
chr7	4746131	4747261		0/1
chr1	2819993	2823861		0/1
chr1	154163225	154167100		0/1
chr20	1973413	1975446		0/1
chr10	50394979	50398546		0/1
chr20	19192616	19195452		0/1
chr22	42393546	42396300		0/1
chr2	43327014	43328914		0/1
chr16	1230213	1233640		0/1
chr5	1224256	1226132		0/1
chr19	33181245	33183187		0/1
chr11	38667519	38670206		0/1
chr17	21189859	21193332		0/1
chr2	192710226	192712975		0/1
chr12	5347587	5350019		0/1
chr3	129406072	129408948		0/1
chr4	3385666	3387994		0/1
chr7	156397064	156399387		0/1
chr4	114212955	114214449		0/1
chr2	210442856	210444754		0/1
chr5	42548622	42550142		0/1
chr10	102765227	102768580		0/1
chr17	47089952	47092272		0/1
chr15	31213336	31215822		0/1
chr21	38116144	38118849		0/1
chr10	34061313	34063165		0/1
chr12	133186599	133188339		0/1
chr16	27729635	27730610		0/1
chr6	132452453	132455023		0/1
chr16	1093823	1096754		0/1
chr16	4102293	4104522		0/1
chr5	137801359	137803369		0/1
chr1	3134756	3136528		0/1
chr21	47316029	47317093		0/1
chr8	133772657	133774222		0/1
chr1	158900088	158901938		0/1
chr10	95371501	95372462		0/1
chr12	8994648	8997862		0/1
chr20	44167974	44168796		0/1
chr5	16741057	16743479		0/1
chr21	43441482	43442940		0/1
chr9	139436171	139439223		0/1
chr1	2799354	2801150		0/1
chr3	149094653	149096029		0/1
chr1	2027575	2029012		0/1
chr12	10022055	10023644		0/1
chr5	152869743	152871803		0/1
chr12	100040164	100041984		0/1
chr12	34442510	34446240		0/1
chr22	20102216	20104473		0/1
chr11	124480409	124482699		0/1
chr1	1233542	1235430		0/1
chr12	92535822	92537502		0/1
chr11	110001379	110001831		0/1
chr5	11588971	11590596		0/1
chr10	25240660	25242747		0/1
chr16	1843424	1844932		0/1
chr10	5553297	5554868		0/1
chr3	46790182	46792597		0/1
chr5	2702338	2704354		0/1
chr7	50468187	50470492		0/1
chr1	2731370	2732455		0/1
chr16	85962182	85965358		0/1
chr20	48530082	48531604		0/1
chr16	84438771	84440696		0/1
chr1	152330748	152333922		0/1
chr7	38468944	38470121		0/1
chr5	54253707	54255690		0/1
chr3	129512521	129514580		0/1
chr1	217250241	217251566		0/1
chr1	209928526	209930127		0/1
chr6	1394071	1396771		0/1
chr8	39441515	39442347		0/1
chr1	160031205	160033113		0/1
chr14	27064416	27065974		0/1
chr5	145252094	145253739		0/1
chr12	4397947	4399998		0/1
chr3	42773896	42775696		0/1
chr10	133507998	133508866		0/1
chr9	127044327	127048336		0/1
chr5	39219235	39221059		0/1
chr13	110432220	110434682		0/1
chr1	229364737	229367158		0/1
chr1	152955080	152957379		0/1
chr16	75894736	75895949		0/1
chr2	38176233	38177677		0/1
chr5	140891767	140894047		0/1
chr8	37188435	37190139		0/1
chr10	88024529	88025555		0/1
chr1	160832558	160835203		0/1
chr10	133606037	133608464		0/1
chr12	109273379	109274241		0/1
chr12	18399217	18400541		0/1
chr11	114099086	114100854		0/1
chr1	2057439	2060642		0/1
chr1	207133767	207135517		0/1
chr15	101400626	101402037		0/1
chr12	49580836	49584947		0/1
chr5	168195173	168197004		0/1
chr6	168417574	168419691		0/1
chr5	164668488	164670230		0/1
chr1	2849495	2851502		0/1
chr7	137759961	137761289		0/1
chr5	1201033	1202449		0/1
chr5	3285935	3286296		0/1
chr12	115111557	115113212		0/1
chr8	11853121	11854995		0/1
chr12	130589252	130591369		0/1
chr1	17409889	17410651		0/1
chr15	95018261	95019591		0/1
chr12	2733388	2735579		0/1
chr15	84046398	84048308		0/1
chr3	55693182	55694954		0/1
chr1	160854954	160856352		0/1
chr8	38257673	38259904		0/1
chr2	128402294	128403710		0/1
chr8	49043527	49044542		0/1
chr6	138820503	138822078		0/1
chr3	2186012	2187241		0/1
chr20	237002	239224		0/1
chr3	23031355	23032259		0/1
chr15	100515837	100517450		0/1
chr22	44421694	44422199		0/1
chr14	20584820	20586367		0/1
chr11	6951803	6953558		0/1
chr22	37266498	37267700		0/1
chr8	105350530	105352067		0/1
chr15	49714849	49716270		0/1
chr7	126882944	126885001		0/1
chr5	35046992	35049428		0/1
chr6	167707525	167710360		0/1
chr15	89153667	89155073		0/1
chr12	10161879	10163532		0/1
chr11	65557538	65559280		0/1
chr15	98417272	98418214		0/1
chr14	77586411	77588860		0/1
chr5	16737972	16739985		0/1
chr5	76434270	76435488		0/1
chr15	75111129	75113460		0/1
chr12	7901661	7903170		0/1
chr7	2768566	2770904		0/1
chr2	86262641	86264388		0/1
chr10	48387693	48389841		0/1
chr15	92490606	92492784		0/1
chr3	44154646	44155764		0/1
chr5	1922911	1924173		0/1
chr5	2131617	2132878		0/1
chr4	165118368	165120357		0/1
chr8	37573665	37575255		0/1
chr10	28570297	28572023		0/1
chr17	67057211	67058395		0/1
chr8	105359393	105361477		0/1
chr5	13944491	13946055		0/1
chr11	61956523	61957788		0/1
chr18	6834653	6836767		0/1
chr8	73848252	73849914		0/1
chr6	29323191	29324414		0/1
chr20	44174942	44176425		0/1
chr10	1707569	1708773		0/1
chr5	156607344	156608118		0/1
chr14	66576527	66578865		0/1
chr6	32780861	32782136		0/1
chr11	118084314	118085769		0/1
chr4	8602556	8603130		0/1
chr11	20625538	20626786		0/1
chr5	14405747	14408364		0/1
chr17	3117953	3119329		0/1
chr1	165183299	165185199		0/1
chr17	14627697	14629273		0/1
chr2	916900	917577		0/1
chr12	72451246	72452357		0/1
chr12	128882618	128883273		0/1
chr10	131074548	131076404		0/1
chr11	62752119	62753944		0/1
chr8	6735510	6736922		0/1
chr2	42180858	42182115		0/1
chr17	38928555	38929810		0/1
chr22	32600722	32601654		0/1
chr15	26359881	26360975		0/1
chr14	104979372	104980775		0/1
chr21	40822862	40824019		0/1
chr11	2595605	2596606		0/1
chr8	118146034	118147200		0/1
chr5	155752937	155754265		0/1
chr12	133101495	133103113		0/1
chr7	116254788	116255683		0/1
chr12	133344446	133345960		0/1
chr8	61495822	61497168		0/1
chr1	2187762	2189699		0/1
chr5	147647192	147648312		0/1
chr5	43037123	43037666		0/1
chr10	133945044	133946881		0/1
chr2	1926366	1927209		0/1
chr1	161166842	161172291		0/1
chr19	28284491	28285395		0/1
chr16	89118603	89121209		0/1
chr6	74229774	74233640		0/1
chr13	110431691	110436111		0/1
chr6	31729904	31734580		0/1
chr7	37024552	37026993		0/1
chr4	36282300	36285698		0/1
chr18	24442473	24446444		0/1
chr11	2402391	2407699		0/1
chr10	3281803	3285048		0/1
chr5	87439075	87441969		0/1
chr16	1031944	1038180		0/1
chr2	225266263	225268095		0/1
chr1	3077356	3079886		0/1
chr14	77294264	77296234		0/1
chr7	2801248	2804166		0/1
chr6	31088188	31091383		0/1
chr1	55270680	55272920		0/1
chr1	153580836	153582683		0/1
chr18	53069194	53072243		0/1
chr16	84438771	84441433		0/1
chr11	114165661	114168674		0/1
chr7	2565575	2567893		0/1
chr17	80199608	80202426		0/1
chr8	29732519	29732714		0/1
chr6	99278360	99280195		0/1
chr11	1481436	1483169		0/1
chr13	67800905	67803251		0/1
chr12	99548301	99549790		0/1
chr1	1143751	1145848		0/1
chr2	7016367	7018855		0/1
chr3	152553673	152557119		0/1
chr5	140867326	140870615		0/1
chr12	6657167	6659770		0/1
chr8	141599141	141600316		0/1
chr17	47651453	47653018		0/1
chr12	16761406	16763765		0/1
chr2	43327937	43328914		0/1
chr6	134498979	134499794		0/1
chr22	47015531	47016623		0/1
chr15	100663820	100666305		0/1
chr12	125000734	125003218		0/1
chr3	4908643	4910674		0/1
chr22	20102216	20104664		0/1
chr12	132862024	132863118		0/1
chr17	80402432	80404379		0/1
chr2	104489666	104491138		0/1
chr7	73623633	73624373		0/1
chr21	45231023	45232595		0/1
chr17	40264320	40265795		0/1
chr17	78999164	79001080		0/1
chr10	104194843	104196541		0/1
chr6	111887715	111889713		0/1
chr17	5982765	5985096		0/1
chr17	40438511	40440916		0/1
chr17	14211184	14214081		0/1
chr5	957913	959141		0/1
chr1	2178784	2180027		0/1
chr12	7070317	7071814		0/1
chr2	6790445	6791105		0/1
chr5	67483109	67484579		0/1
chr12	132903921	132905611		0/1
chr1	84629002	84630556		0/1
chr10	14051445	14052028		0/1
chr11	503270	504784		0/1
chr12	57624371	57626296		0/1
chr21	48024639	48026181		0/1
chr22	37962022	37963407		0/1
chr9	139795523	139797211		0/1
chr7	142557703	142560969		0/1
chr3	129512521	129515232		0/1
chr5	155752506	155753616		0/1
chr4	56813860	56814925		0/1
chr22	37584441	37585549		0/1
chr6	30455807	30456340		0/1
chr12	117157450	117158727		0/1
chr11	70798107	70799386		0/1
chr19	54945959	54946993		0/1
chr5	1865501	1866725		0/1
chr19	58861502	58862398		0/1
chr2	110883862	110885303		0/1
chr6	31025014	31027005		0/1
chr7	90338067	90339136		0/1
chr6	33754751	33756082		0/1
chr10	64565642	64567038		0/1
chr16	88848972	88850895		0/1
chr17	37350200	37351756		0/1
chr16	2054141	2055684		0/1
chr7	142748062	142749391		0/1
chr12	111871707	111873555		0/1
chr2	6773926	6776256		0/1
chr3	172312523	172314247		0/1
chr21	36421467	36422112		0/1
chr11	121972480	121973805		0/1
chr1	171153458	171154802		0/1
chr12	52585786	52586635		0/1
chr17	70118912	70120541		0/1
chr10	134358030	134358974		0/1
chr21	46874452	46875500		0/1
chr6	158437656	158438419		0/1
chr2	16190121	16191466		0/1
chr15	100515837	100517183		0/1
chr7	157318742	157320135		0/1
chr14	24782354	24783620		0/1
chr10	50396425	50397072		0/1
chr10	135160120	135161047		0/1
chr2	220309434	220310232		0/1
chr17	55122538	55123356		0/1
chr7	150744274	150745494		0/1
chr2	178029305	178031321		0/1
chr11	2239991	2242500		0/1
chr3	71591429	71592784		0/1
chr14	23623480	23624788		0/1
chr8	38258125	38259904		0/1
chr2	202562775	202564564		0/1
chr6	53882326	53883755		0/1
chr1	150335335	150336129		0/1
chr14	55878799	55879737		0/1
chr1	203255003	203256315		0/1
chr21	45724470	45726113		0/1
chr1	151825974	151826533		0/1
chr7	157690139	157691177		0/1
chr12	102872603	102874649		0/1
chr12	130590137	130591369		0/1
chr14	62036609	62037555		0/1
chr7	122635522	122636774		0/1
chr16	19883549	19884379		0/1
chr7	157347375	157348266		0/1
chr21	31654917	31655822		0/1
chr4	185316749	185318230		0/1
chr22	38071001	38073049		0/1
chr22	26875404	26876701		0/1
chr7	1248693	1251338		0/1
chr6	33864726	33870299		0/1
chr21	46339550	46342442		0/1
chr16	1127792	1130130		0/1
chr14	80676855	80678613		0/1
chr7	156397064	156400990		0/1
chr1	43389643	43390705		0/1
chr7	1609515	1610757		0/1
chr12	132903921	132906443		0/1
chr10	30315539	30318683		0/1
chr19	39685935	39687963		0/1
chr12	34752829	34756440		0/1
chr11	61544854	61546238		0/1
chr4	1302456	1304048		0/1
chr13	110431691	110435424		0/1
chr17	77206496	77208211		0/1
chr5	142780254	142782072		0/1
chr21	46874452	46877564		0/1
chr17	34079665	34080901		0/1
chr8	58055024	58057984		0/1
chr16	85844163	85846184		0/1
chr15	40268421	40269401		0/1
chr7	63360693	63361394		0/1
chr7	156735260	156736368		0/1
chr15	90643766	90644999		0/1
chr11	10715175	10716455		0/1
chr1	153387689	153390262		0/1
chr3	11607988	11610711		0/1
chr21	30516922	30518297		0/1
chr13	67801551	67803251		0/1
chr12	130904846	130907060		0/1
chr1	3289798	3291038		0/1
chr1	26670374	26671939		0/1
chr11	131239703	131241788		0/1
chr16	4102293	4104417		0/1
chr12	97378854	97379917		0/1
chr20	30060822	30062162		0/1
chr16	89001986	89003641		0/1
chr1	43250303	43251253		0/1
chr16	31340805	31343428		0/1
chr15	25486368	25488753		0/1
chr10	1251074	1254969		0/1
chr6	32409856	32411897		0/1
chr12	132975433	132977140		0/1
chr1	153283161	153285168		0/1
chr11	62066533	62067691		0/1
chr1	159258330	159259968		0/1
chr10	126712941	126714382		0/1
chr5	14405925	14408364		0/1
chr1	209540370	209541276		0/1
chr6	30510021	30510662		0/1
chr16	34987966	34989253		0/1
chr3	160120464	160122503		0/1
chr19	52451205	52453199		0/1
chr10	44500491	44501329		0/1
chr6	168788815	168791627		0/1
chr14	105964507	105966148		0/1
chr1	8013974	8014650		0/1
chr1	152814273	152816168		0/1
chr8	1443368	1444931		0/1
chr9	138242855	138245464		0/1
chr18	28896580	28898092		0/1
chr20	44662007	44664422		0/1
chr15	86685115	86686938		0/1
chr12	130183692	130185259		0/1
chr21	27512686	27513604		0/1
chr2	238064341	238066288		0/1
chr12	120029973	120031137		0/1
chr20	29993663	29995223		0/1
chr11	57004919	57006273		0/1
chr1	84629340	84630556		0/1
chr6	28952751	28953923		0/1
chr1	153174654	153177188		0/1
chr11	268116	269468		0/1
chr2	65593761	65594478		0/1
chr5	161112334	161113339		0/1
chr7	88424985	88425955		0/1
chr4	20884321	20885246		0/1
chr16	52640183	52641952		0/1
chr12	55367403	55369150		0/1
chr17	10371992	10373728		0/1
chr12	100041041	100041984		0/1
chr6	31025759	31026287		0/1
chr2	114588499	114589251		0/1
chr10	51548083	51549350		0/1
chr14	70546946	70548168		0/1
chr10	1712918	1713900		0/1
chr22	38071001	38073001		0/1
chr22	24978336	24979964		0/1
chr5	140856330	140858107		0/1
chr1	161007634	161009753		0/1
chr19	11784246	11785337		0/1
chr21	46339550	46341918		0/1
chr11	47736132	47737706		0/1
chr5	17443108	17444953		0/1
chr7	50346768	50348870		0/1
chr13	112903015	112905228		0/1
chr12	132899065	132902607		0/1
chr11	123429837	123431162		0/1
chr1	2406721	2408494		0/1
chr16	86713770	86716257		0/1
chr6	151645532	151647133		0/1
chr1	154164699	154167437		0/1
chr6	32077744	32078624		0/1
chr2	192745522	192747379		0/1
chr11	2239813	2243935		0/1
chr2	202121863	202123825		0/1
chr10	44197013	44198860		0/1
chr12	130952936	130954715		0/1
chr22	30867673	30869272		0/1
chr7	157481628	157484045		0/1
chr2	81421880	81427138		0/1
chr5	42949542	42950995		0/1
chr10	131639315	131641733		0/1
chr12	56119258	56121764		0/1
chr5	5047274	5051263		0/1
chr2	31440349	31441588		0/1
chr9	93921969	93922678		0/1
chr11	20625538	20627327		0/1
chr5	177422782	177424343		0/1
chr19	939731	942270		0/1
chr13	102051007	102052761		0/1
chr10	48415273	48417904		0/1
chr12	117742505	117744299		0/1
chr19	55667533	55669189		0/1
chr15	25122476	25124213		0/1
chr6	6587445	6589075		0/1
chr18	59156627	59157879		0/1
chr8	857794	862031		0/1
chr3	9958030	9959128		0/1
chr8	24240371	24242846		0/1
chr10	3283566	3284127		0/1
chr13	25670042	25670327		0/1
chr11	65190825	65192550		0/1
chr5	145756584	145759373		0/1
chr2	240867908	240868631		0/1
chr19	55043790	55045254		0/1
chr10	70846761	70847882		0/1
chr10	131213577	131214562		0/1
chr22	23251412	23253698		0/1
chr1	153283382	153285168		0/1
chr17	55121964	55123900		0/1
chr8	38258244	38259904		0/1
chr14	88625382	88628092		0/1
chr7	103074670	103076726		0/1
chr16	86421097	86421969		0/1
chr13	102140777	102142162		0/1
chr5	89908195	89910492		0/1
chr9	139436536	139439223		0/1
chr1	104614836	104616118		0/1
chr1	152797107	152799138		0/1
chr5	161111441	161113339		0/1
chr5	178805558	178807737		0/1
chr14	101433314	101437325		0/1
chr2	1926366	1927892		0/1
chr20	58712060	58713542		0/1
chr10	133316061	133318072		0/1
chr14	101412565	101416128		0/1
chr21	45977931	45979620		0/1
chr18	77531743	77534502		0/1
chr6	29323608	29325277		0/1
chr8	11831823	11833039		0/1
chr20	29994089	29995365		0/1
chr12	100040922	100041984		0/1
chr2	211179707	211181383		0/1
chr14	75330462	75331272		0/1
chr16	20362632	20364660		0/1
chr20	44175138	44177583		0/1
chr12	21910766	21912277		0/1
chr20	23011439	23012907		0/1
chr10	70979777	70980199		0/1
chr4	89152212	89152864		0/1
chr3	71591429	71593305		0/1
chr14	99847979	99850049		0/1
chr10	134692167	134693667		0/1
chr5	14406559	14407367		0/1
chr18	72166303	72167213		0/1
chr1	207842666	207843560		0/1
chr14	105955143	105959583		0/1
chr13	110431691	110438288		0/1
chr7	56173166	56175459		0/1
chr22	26875404	26877092		0/1
chr1	2003864	2006896		0/1
chr16	31468454	31472055		0/1
chr4	3485263	3487334		0/1
chr16	90113696	90115048		0/1
chr20	30061634	30064743		0/1
chr12	132903921	132905819		0/1
chr11	123429542	123431162		0/1
chr8	145024637	145026431		0/1
chr10	102765350	102768580		0/1
chr17	75282140	75284193		0/1
chr7	135433353	135434478		0/1
chr20	62084833	62086790		0/1
chr16	88458618	88460822		0/1
chr19	14491167	14492176		0/1
chr21	35897406	35900255		0/1
chr10	3282650	3285048		0/1
chr12	56112820	56115029		0/1
chr8	48675647	48676898		0/1
chr8	145728138	145729799		0/1
chr12	56119258	56122120		0/1
chr2	202121863	202122832		0/1
chr3	194875295	194877369		0/1
chr12	8996605	8997862		0/1
chr12	52584811	52587109		0/1
chr6	32409413	32411897		0/1
chr7	142557143	142560197		0/1
chr22	43342938	43343992		0/1
chr9	132401543	132403873		0/1
chr6	147124881	147125402		0/1
chr2	7016509	7018855		0/1
chr5	1744345	1747138		0/1
chr18	24443262	24446311		0/1
chr22	43040446	43042002		0/1
chr1	28573052	28573940		0/1
chr16	85844717	85846184		0/1
chr6	12717016	12718530		0/1
chr1	241694591	241695616		0/1
chr19	16998668	17001002		0/1
chr9	127046834	127048628		0/1
chr11	33913187	33915315		0/1
chr1	152690296	152691758		0/1
chr17	39340925	39343277		0/1
chr16	962080	963219		0/1
chr11	9780844	9781826		0/1
chr16	4102293	4103533		0/1
chr19	12758083	12759546		0/1
chr2	65593761	65594890		0/1
chr9	139408993	139410910		0/1
chr5	145757624	145759373		0/1
chr1	155166510	155167889		0/1
chr10	102760724	102762401		0/1
chr11	61716821	61717780		0/1
chr13	29597447	29598708		0/1
chr6	116832047	116834349		0/1
chr8	24297103	24298630		0/1
chr12	5348864	5350019		0/1
chr10	99734081	99735202		0/1
chr12	132443404	132445029		0/1
chr8	38258244	38260675		0/1
chr14	91163190	91165049		0/1
chr3	168851790	168852374		0/1
chr15	75340982	75342802		0/1
chr16	88496241	88497293		0/1
chr2	113669419	113670582		0/1
chr6	43736807	43737770		0/1
chr2	180610608	180612075		0/1
chr12	9268379	9269178		0/1
chr5	140864020	140873082		0/1
chr13	110431691	110438256		0/1
chr8	22408966	22412432		0/1
chr1	916058	920580		0/1
chr17	41000891	41003399		0/1
chr5	180256930	180258852		0/1
chr9	130712990	130714419		0/1
chr2	223916148	223918000		0/1
chr19	51529628	51531484		0/1
chr16	87636782	87638542		0/1
chr1	3055699	3057893		0/1
chr12	57569262	57571021		0/1
chr1	1143751	1145618		0/1
chr12	8995557	8997862		0/1
chr19	4455239	4457567		0/1
chr12	117889996	117891174		0/1
chr7	1786484	1787944		0/1
chr16	2054079	2055684		0/1
chr20	3766262	3767605		0/1
chr19	3480508	3480940		0/1
chr12	109273379	109275126		0/1
chr16	764759	768068		0/1
chr7	629789	631862		0/1
chr6	32373022	32376095		0/1
chr2	165811765	165812478		0/1
chr12	10019444	10023092		0/1
chr22	32598479	32601342		0/1
chr16	4102293	4104376		0/1
chr7	5862449	5862996		0/1
chr19	16998493	17001305		0/1
chr12	99548301	99549103		0/1
chr17	30821755	30822961		0/1
chr6	28480871	28482667		0/1
chr2	691012	692026		0/1
chr16	89001986	89004378		0/1
chr14	101527688	101529044		0/1
chr20	1471884	1473411		0/1
chr5	5047274	5050555		0/1
chr10	707543	709610		0/1
chr4	1294432	1295078		0/1
chr16	72033666	72035353		0/1
chr5	55528834	55530180		0/1
chr8	144659831	144661917		0/1
chr2	11923986	11926159		0/1
chr2	241564473	241564943		0/1
chr19	4474970	4475274		0/1
chr12	10251879	10253935		0/1
chr10	50396425	50398546		0/1
chr8	53321682	53323271		0/1
chr6	32708899	32711102		0/1
chr5	126408756	126409553		0/1
chr8	6637707	6638180		0/1
chr10	131638584	131641733		0/1
chr12	132443404	132445410		0/1
chr11	61956860	61957788		0/1
chr19	35085474	35086653		0/1
chr5	58511762	58513529		0/1
chr10	116444240	116445428		0/1
chr10	1230850	1234378		0/1
chr6	168417097	168418632		0/1
chr17	39507077	39508274		0/1
chr10	49701613	49702241		0/1
chr12	6233657	6234790		0/1
chr17	79359006	79359904		0/1
chr15	72563412	72564263		0/1
chr2	3826610	3828286		0/1
chr8	30670732	30672843		0/1
chr8	1307280	1308280		0/1
chr11	59613120	59614247		0/1
chr12	55041948	55044550		0/1
chr8	1198853	1200861		0/1
chr2	236866987	236868861		0/1
chr16	28948046	28949128		0/1
chr10	73767717	73769828		0/1
chr7	2772710	2773877		0/1
chr5	42949542	42950152		0/1
chr6	168811070	168812152		0/1
chr16	88495352	88497293		0/1
chr10	124609945	124611000		0/1
chr11	2502357	2504813		0/1
chr10	2931961	2932620		0/1
chr18	28896580	28898344		0/1
chr21	31654917	31656110		0/1
chr10	130831273	130832393		0/1
chr10	7744172	7745454		0/1
chr3	127347685	127349158		0/1
chr7	5183992	5184536		0/1
chr11	11590279	11591736		0/1
chr12	130905632	130907060		0/1
chr4	166298963	166299942		0/1
chr14	101291997	101293090		0/1
chr1	152814831	152815843		0/1
chr7	112727204	112728242		0/1
