# Supplementary material for: Global hypo-methylation in a proportion of glioblastoma enriched for an astrocytic signature is associated with increased invasion and altered immune landscape
Source: eLife. 2022 Nov 22;11:e77335. doi: 10.7554/eLife.77335 (PMC9681209; doi:10.7554/eLife.77335)
Supplement: Figure 2—source data 1. [file elife-77335-fig2-data1.zip › Figure_2_source_data_1/Figure_2B/knownResults.txt]

Motif Name	Consensus	P-value	Log P-value	q-value (Benjamini)	# of Target Sequences with Motif(of 2308)	% of Target Sequences with Motif	# of Background Sequences with Motif(of 357)	% of Background Sequences with Motif
Pknox1(Homeobox)/ES-Prep1-ChIP-Seq(GSE63282)/Homer	SCTGTCAVTCAV	1e-22	-5.128e+01	0.0000	45.0	1.95%	1.0	0.28%
FXR(NR),IR1/Liver-FXR-ChIP-Seq(Chong_et_al.)/Homer	AGGTCANTGACCTB	1e-20	-4.824e+01	0.0000	100.0	4.33%	5.9	1.67%
Pbx3(Homeobox)/GM12878-PBX3-ChIP-Seq(GSE32465)/Homer	SCTGTCAMTCAN	1e-18	-4.363e+01	0.0000	41.0	1.77%	2.0	0.56%
Twist(bHLH)/HMLE-TWIST1-ChIP-Seq(Chang_et_al)/Homer	VCAKCTGGNNNCCAGMTGBN	1e-18	-4.363e+01	0.0000	41.0	1.77%	0.9	0.25%
ERE(NR),IR3/MCF7-ERa-ChIP-Seq(Unpublished)/Homer	VAGGTCACNSTGACC	1e-13	-3.160e+01	0.0000	49.0	2.12%	2.3	0.65%
HRE(HSF)/HepG2-HSF1-ChIP-Seq(GSE31477)/Homer	BSTTCTRGAABVTTCYAGAA	1e-12	-2.790e+01	0.0000	32.0	1.38%	1.4	0.39%
E2F1(E2F)/Hela-E2F1-ChIP-Seq(GSE22478)/Homer	CWGGCGGGAA	1e-11	-2.629e+01	0.0000	31.0	1.34%	0.9	0.27%
Atf2(bZIP)/3T3L1-Atf2-ChIP-Seq(GSE56872)/Homer	NRRTGACGTCAT	1e-11	-2.621e+01	0.0000	57.0	2.47%	3.6	1.01%
THRb(NR)/Liver-NR1A2-ChIP-Seq(GSE52613)/Homer	TRAGGTCA	1e-10	-2.531e+01	0.0000	831.0	35.96%	104.4	29.55%
Arnt:Ahr(bHLH)/MCF7-Arnt-ChIP-Seq(Lo_et_al.)/Homer	TBGCACGCAA	1e-10	-2.473e+01	0.0000	97.0	4.20%	7.9	2.23%
GATA:SCL(Zf,bHLH)/Ter119-SCL-ChIP-Seq(GSE18720)/Homer	CRGCTGBNGNSNNSAGATAA	1e-10	-2.318e+01	0.0000	29.0	1.25%	1.2	0.33%
PRDM15(Zf)/ESC-Prdm15-ChIP-Seq(GSE73694)/Homer	YCCDNTCCAGGTTTT	1e-9	-2.128e+01	0.0000	196.0	8.48%	19.5	5.53%
SpiB(ETS)/OCILY3-SPIB-ChIP-Seq(GSE56857)/Homer	AAAGRGGAAGTG	1e-9	-2.094e+01	0.0000	52.0	2.25%	3.4	0.95%
Bcl11a(Zf)/HSPC-BCL11A-ChIP-Seq(GSE104676)/Homer	TYTGACCASWRG	1e-8	-2.046e+01	0.0000	153.0	6.62%	14.3	4.04%
ZNF519(Zf)/HEK293-ZNF519.GFP-ChIP-Seq(GSE58341)/Homer	GAGSCCGAGC	1e-8	-2.030e+01	0.0000	40.0	1.73%	2.5	0.71%
GATA(Zf),IR3/iTreg-Gata3-ChIP-Seq(GSE20898)/Homer	NNNNNBAGATAWYATCTVHN	1e-8	-2.020e+01	0.0000	27.0	1.17%	0.7	0.21%
Zfp281(Zf)/ES-Zfp281-ChIP-Seq(GSE81042)/Homer	CCCCTCCCCCAC	1e-8	-2.020e+01	0.0000	27.0	1.17%	1.1	0.32%
ZEB2(Zf)/SNU398-ZEB2-ChIP-Seq(GSE103048)/Homer	GNMCAGGTGTGC	1e-7	-1.799e+01	0.0000	252.0	10.90%	27.0	7.65%
c-Jun-CRE(bZIP)/K562-cJun-ChIP-Seq(GSE31477)/Homer	ATGACGTCATCY	1e-7	-1.614e+01	0.0000	47.0	2.03%	3.2	0.91%
COUP-TFII(NR)/K562-NR2F1-ChIP-Seq(Encode)/Homer	GKBCARAGGTCA	1e-6	-1.606e+01	0.0000	285.0	12.33%	32.1	9.07%
HIF2a(bHLH)/785_O-HIF2a-ChIP-Seq(GSE34871)/Homer	GCACGTACCC	1e-6	-1.410e+01	0.0000	73.0	3.16%	6.4	1.82%
ZEB1(Zf)/PDAC-ZEB1-ChIP-Seq(GSE64557)/Homer	VCAGGTRDRY	1e-5	-1.281e+01	0.0001	442.0	19.13%	55.9	15.81%
ZNF165(Zf)/WHIM12-ZNF165-ChIP-Seq(GSE65937)/Homer	AAGGKGRCGCAGGCA	1e-5	-1.193e+01	0.0001	32.0	1.38%	2.7	0.76%
COUP-TFII(NR)/Artia-Nr2f2-ChIP-Seq(GSE46497)/Homer	AGRGGTCA	1e-5	-1.186e+01	0.0001	338.0	14.63%	41.7	11.80%
CEBP:CEBP(bZIP)/MEF-Chop-ChIP-Seq(GSE35681)/Homer	NTNATGCAAYMNNHTGMAAY	1e-4	-1.098e+01	0.0003	20.0	0.87%	2.0	0.56%
AR-halfsite(NR)/LNCaP-AR-ChIP-Seq(GSE27824)/Homer	CCAGGAACAG	1e-4	-1.035e+01	0.0005	797.0	34.49%	108.1	30.58%
TEAD2(TEA)/Py2T-Tead2-ChIP-Seq(GSE55709)/Homer	CCWGGAATGY	1e-4	-1.031e+01	0.0005	100.0	4.33%	10.3	2.91%
Nkx6.1(Homeobox)/Islet-Nkx6.1-ChIP-Seq(GSE40975)/Homer	GKTAATGR	1e-4	-1.006e+01	0.0007	577.0	24.97%	76.2	21.57%
Atf7(bZIP)/3T3L1-Atf7-ChIP-Seq(GSE56872)/Homer	NGRTGACGTCAY	1e-4	-9.982e+00	0.0007	83.0	3.59%	8.2	2.33%
Sox17(HMG)/Endoderm-Sox17-ChIP-Seq(GSE61475)/Homer	CCATTGTTYB	1e-4	-9.936e+00	0.0007	123.0	5.32%	13.3	3.78%
GATA3(Zf),DR4/iTreg-Gata3-ChIP-Seq(GSE20898)/Homer	AGATGKDGAGATAAG	1e-4	-9.832e+00	0.0008	19.0	0.82%	0.0	0.00%
Hoxd12(Homeobox)/ChickenMSG-Hoxd12.Flag-ChIP-Seq(GSE86088)/Homer	HDGYAATGAAAN	1e-4	-9.729e+00	0.0008	401.0	17.35%	51.8	14.67%
AMYB(HTH)/Testes-AMYB-ChIP-Seq(GSE44588)/Homer	TGGCAGTTGG	1e-4	-9.675e+00	0.0008	272.0	11.77%	33.9	9.58%
Zfp57(Zf)/H1-ZFP57.HA-ChIP-Seq(GSE115387)/Homer	NANTGCSGCA	1e-4	-9.615e+00	0.0009	57.0	2.47%	5.2	1.47%
ARE(NR)/LNCAP-AR-ChIP-Seq(GSE27824)/Homer	RGRACASNSTGTYCYB	1e-4	-9.572e+00	0.0009	39.0	1.69%	3.4	0.96%
Nr5a2(NR)/mES-Nr5a2-ChIP-Seq(GSE19019)/Homer	BTCAAGGTCA	1e-4	-9.407e+00	0.0010	98.0	4.24%	10.9	3.07%
ERRg(NR)/Kidney-ESRRG-ChIP-Seq(GSE104905)/Homer	GTGACCTTGRVN	1e-3	-9.036e+00	0.0014	159.0	6.88%	18.1	5.13%
Zic2(Zf)/ESC-Zic2-ChIP-Seq(SRP197560)/Homer	CHCAGCRGGRGG	1e-3	-9.005e+00	0.0014	105.0	4.54%	11.7	3.30%
VDR(NR),DR3/GM10855-VDR+vitD-ChIP-Seq(GSE22484)/Homer	ARAGGTCANWGAGTTCANNN	1e-3	-8.856e+00	0.0016	38.0	1.64%	3.7	1.03%
E2F4(E2F)/K562-E2F4-ChIP-Seq(GSE31477)/Homer	GGCGGGAAAH	1e-3	-8.854e+00	0.0016	47.0	2.03%	4.9	1.39%
Zfp809(Zf)/ES-Zfp809-ChIP-Seq(GSE70799)/Homer	GGGGCTYGKCTGGGA	1e-3	-8.762e+00	0.0017	64.0	2.77%	6.2	1.77%
RAR:RXR(NR),DR0/ES-RAR-ChIP-Seq(GSE56893)/Homer	AGGTCAAGGTCA	1e-3	-8.738e+00	0.0017	18.0	0.78%	1.3	0.37%
RORa(NR)/Liver-Rora-ChIP-Seq(GSE101115)/Homer	AAWCTAGGTCARDNN	1e-3	-8.738e+00	0.0017	18.0	0.78%	1.4	0.40%
ZNF675(Zf)/HEK293-ZNF675.GFP-ChIP-Seq(GSE58341)/Homer	ARGAGGMCAAAATGW	1e-3	-8.738e+00	0.0017	18.0	0.78%	0.8	0.21%
Maz(Zf)/HepG2-Maz-ChIP-Seq(GSE31477)/Homer	GGGGGGGG	1e-3	-8.576e+00	0.0018	318.0	13.76%	40.7	11.51%
Nkx2.1(Homeobox)/LungAC-Nkx2.1-ChIP-Seq(GSE43252)/Homer	RSCACTYRAG	1e-3	-7.962e+00	0.0033	511.0	22.11%	68.5	19.40%
CREB5(bZIP)/LNCaP-CREB5.V5-ChIP-Seq(GSE137775)/Homer	VVATGACGTCAT	1e-3	-7.737e+00	0.0041	62.0	2.68%	6.9	1.95%
GATA(Zf),IR4/iTreg-Gata3-ChIP-Seq(GSE20898)/Homer	NAGATWNBNATCTNN	1e-3	-7.695e+00	0.0041	17.0	0.74%	0.7	0.20%
RORgt(NR)/EL4-RORgt.Flag-ChIP-Seq(GSE56019)/Homer	AAYTAGGTCA	1e-3	-7.695e+00	0.0041	17.0	0.74%	1.4	0.40%
RORgt(NR)/EL4-RORgt.Flag-ChIP-Seq(GSE56019)/Homer	AAYTAGGTCA	1e-3	-7.695e+00	0.0041	17.0	0.74%	1.4	0.40%
Srebp1a(bHLH)/HepG2-Srebp1a-ChIP-Seq(GSE31477)/Homer	RTCACSCCAY	1e-3	-7.641e+00	0.0041	45.0	1.95%	4.8	1.35%
Nkx2.2(Homeobox)/NPC-Nkx2.2-ChIP-Seq(GSE61673)/Homer	BTBRAGTGSN	1e-3	-7.585e+00	0.0043	356.0	15.40%	46.1	13.05%
Hoxb4(Homeobox)/ES-Hoxb4-ChIP-Seq(GSE34014)/Homer	TGATTRATGGCY	1e-3	-7.497e+00	0.0046	36.0	1.56%	3.5	1.00%
EAR2(NR)/K562-NR2F6-ChIP-Seq(Encode)/Homer	NRBCARRGGTCA	1e-3	-7.391e+00	0.0050	263.0	11.38%	33.4	9.45%
Pit1(Homeobox)/GCrat-Pit1-ChIP-Seq(GSE58009)/Homer	ATGMATATDC	1e-3	-7.375e+00	0.0050	227.0	9.82%	28.6	8.08%
Mef2d(MADS)/Retina-Mef2d-ChIP-Seq(GSE61391)/Homer	GCTATTTTTAGC	1e-3	-7.066e+00	0.0066	44.0	1.90%	4.5	1.26%
Sox7(HMG)/ESC-Sox7-ChIP-Seq(GSE133899)/Homer	VVRRAACAATGG	1e-3	-7.066e+00	0.0066	44.0	1.90%	4.5	1.26%
Oct4:Sox17(POU,Homeobox,HMG)/F9-Sox17-ChIP-Seq(GSE44553)/Homer	CCATTGTATGCAAAT	1e-2	-6.857e+00	0.0078	35.0	1.51%	3.9	1.12%
ZNF692(Zf)/HEK293-ZNF692.GFP-ChIP-Seq(GSE58341)/Homer	GTGGGCCCCA	1e-2	-6.857e+00	0.0078	35.0	1.51%	3.7	1.05%
ZNF7(Zf)/HepG2-ZNF7.Flag-ChIP-Seq(Encode)/Homer	CTGCCWVCTTTTRTA	1e-2	-6.475e+00	0.0113	106.0	4.59%	12.7	3.58%
FoxD3(forkhead)/ZebrafishEmbryo-Foxd3.biotin-ChIP-seq(GSE106676)/Homer	TGTTTAYTTAGC	1e-2	-6.281e+00	0.0133	172.0	7.44%	21.1	5.98%
ZNF189(Zf)/HEK293-ZNF189.GFP-ChIP-Seq(GSE58341)/Homer	TGGAACAGMA	1e-2	-6.281e+00	0.0133	172.0	7.44%	21.3	6.04%
RARa(NR)/K562-RARa-ChIP-Seq(Encode)/Homer	TTGAMCTTTG	1e-2	-6.278e+00	0.0133	556.0	24.06%	76.2	21.57%
HOXA2(Homeobox)/mES-Hoxa2-ChIP-Seq(Donaldson_et_al.)/Homer	GYCATCMATCAT	1e-2	-6.156e+00	0.0146	25.0	1.08%	2.6	0.73%
E2F7(E2F)/Hela-E2F7-ChIP-Seq(GSE32673)/Homer	VDTTTCCCGCCA	1e-2	-5.774e+00	0.0204	15.0	0.65%	0.9	0.27%
Tcfcp2l1(CP2)/mES-Tcfcp2l1-ChIP-Seq(GSE11431)/Homer	NRAACCRGTTYRAACCRGYT	1e-2	-5.774e+00	0.0204	15.0	0.65%	0.0	0.00%
ZNF317(Zf)/HEK293-ZNF317.GFP-ChIP-Seq(GSE58341)/Homer	GTCWGCTGTYYCTCT	1e-2	-5.774e+00	0.0204	15.0	0.65%	0.0	0.00%
Smad3(MAD)/NPC-Smad3-ChIP-Seq(GSE36673)/Homer	TWGTCTGV	1e-2	-5.637e+00	0.0231	545.0	23.58%	75.4	21.33%
Nkx2.5(Homeobox)/HL1-Nkx2.5.biotin-ChIP-Seq(GSE21529)/Homer	RRSCACTYAA	1e-2	-5.626e+00	0.0231	415.0	17.96%	56.7	16.04%
Srebp2(bHLH)/HepG2-Srebp2-ChIP-Seq(GSE31477)/Homer	CGGTCACSCCAC	1e-2	-5.469e+00	0.0265	24.0	1.04%	2.9	0.81%
CRX(Homeobox)/Retina-Crx-ChIP-Seq(GSE20012)/Homer	GCTAATCC	1e-2	-5.437e+00	0.0270	496.0	21.46%	68.9	19.49%
PBX2(Homeobox)/K562-PBX2-ChIP-Seq(Encode)/Homer	RTGATTKATRGN	1e-2	-5.200e+00	0.0337	182.0	7.88%	23.2	6.57%
Nanog(Homeobox)/mES-Nanog-ChIP-Seq(GSE11724)/Homer	RGCCATTAAC	1e-2	-5.135e+00	0.0355	877.0	37.95%	125.0	35.38%
Erra(NR)/HepG2-Erra-ChIP-Seq(GSE31477)/Homer	CAAAGGTCAG	1e-2	-5.006e+00	0.0398	459.0	19.86%	63.9	18.09%
HIF-1b(HLH)/T47D-HIF1b-ChIP-Seq(GSE59937)/Homer	RTACGTGC	1e-2	-4.925e+00	0.0426	195.0	8.44%	26.0	7.35%
Rfx2(HTH)/LoVo-RFX2-ChIP-Seq(GSE49402)/Homer	GTTGCCATGGCAACM	1e-2	-4.901e+00	0.0426	14.0	0.61%	1.8	0.51%
RORg(NR)/Liver-Rorc-ChIP-Seq(GSE101115)/Homer	WAABTAGGTCAV	1e-2	-4.901e+00	0.0426	14.0	0.61%	1.4	0.40%
ZFX(Zf)/mES-Zfx-ChIP-Seq(GSE11431)/Homer	AGGCCTRG	1e-1	-4.584e+00	0.0576	319.0	13.80%	43.1	12.20%
Tbox:Smad(T-box,MAD)/ESCd5-Smad2_3-ChIP-Seq(GSE29422)/Homer	AGGTGHCAGACA	1e-1	-4.563e+00	0.0581	31.0	1.34%	3.8	1.06%
PRDM14(Zf)/H1-PRDM14-ChIP-Seq(GSE22767)/Homer	RGGTCTCTAACY	1e-1	-4.553e+00	0.0581	47.0	2.03%	6.0	1.69%
CDX4(Homeobox)/ZebrafishEmbryos-Cdx4.Myc-ChIP-Seq(GSE48254)/Homer	NGYCATAAAWCH	1e-1	-4.334e+00	0.0704	178.0	7.70%	23.4	6.61%
Prop1(Homeobox)/GHFT1-PROP1.biotin-ChIP-Seq(GSE77302)/Homer	NTAATBNAATTA	1e-1	-4.334e+00	0.0704	178.0	7.70%	23.7	6.70%
Npas4(bHLH)/Neuron-Npas4-ChIP-Seq(GSE127793)/Homer	NHRTCACGACDN	1e-1	-4.129e+00	0.0853	120.0	5.19%	15.4	4.37%
NeuroD1(bHLH)/Islet-NeuroD1-ChIP-Seq(GSE30298)/Homer	GCCATCTGTT	1e-1	-4.120e+00	0.0853	184.0	7.96%	24.4	6.92%
GATA3(Zf),DR8/iTreg-Gata3-ChIP-Seq(GSE20898)/Homer	AGATSTNDNNDSAGATAASN	1e-1	-4.090e+00	0.0853	13.0	0.56%	0.7	0.21%
PBX1(Homeobox)/MCF7-PBX1-ChIP-Seq(GSE28007)/Homer	GSCTGTCACTCA	1e-1	-4.090e+00	0.0853	13.0	0.56%	1.0	0.28%
ZNF136(Zf)/HEK293-ZNF136.GFP-ChIP-Seq(GSE58341)/Homer	YTKGATAHAGTATTCTWGGTNGGCA	1e-1	-4.090e+00	0.0853	13.0	0.56%	0.8	0.21%
Smad2(MAD)/ES-SMAD2-ChIP-Seq(GSE29422)/Homer	CTGTCTGG	1e-1	-4.073e+00	0.0853	302.0	13.07%	41.8	11.84%
Brachyury(T-box)/Mesoendoderm-Brachyury-ChIP-exo(GSE54963)/Homer	ANTTMRCASBNNNGTGYKAAN	1e-1	-3.900e+00	0.1001	53.0	2.29%	6.5	1.84%
Isl1(Homeobox)/Neuron-Isl1-ChIP-Seq(GSE31456)/Homer	CTAATKGV	1e-1	-3.893e+00	0.1001	417.0	18.04%	58.3	16.51%
Hoxd11(Homeobox)/ChickenMSG-Hoxd11.Flag-ChIP-Seq(GSE86088)/Homer	VGCCATAAAA	1e-1	-3.779e+00	0.1104	558.0	24.15%	79.6	22.52%
RBPJ:Ebox(?,bHLH)/Panc1-Rbpj1-ChIP-Seq(GSE47459)/Homer	GGGRAARRGRMCAGMTG	1e-1	-3.775e+00	0.1104	75.0	3.25%	9.6	2.71%
HRE(HSF)/Striatum-HSF1-ChIP-Seq(GSE38000)/Homer	TTCTAGAABNTTCTA	1e-1	-3.763e+00	0.1104	45.0	1.95%	5.5	1.54%
Esrrb(NR)/mES-Esrrb-ChIP-Seq(GSE11431)/Homer	KTGACCTTGA	1e-1	-3.661e+00	0.1204	118.0	5.11%	15.2	4.29%
CUX1(Homeobox)/K562-CUX1-ChIP-Seq(GSE92882)/Homer	TATCGATNAN	1e-1	-3.607e+00	0.1256	132.0	5.71%	17.5	4.94%
GLIS3(Zf)/Thyroid-Glis3.GFP-ChIP-Seq(GSE103297)/Homer	CTCCCTGGGAGGCCN	1e-1	-3.527e+00	0.1348	353.0	15.27%	49.0	13.88%
HOXB13(Homeobox)/ProstateTumor-HOXB13-ChIP-Seq(GSE56288)/Homer	TTTTATKRGG	1e-1	-3.420e+00	0.1484	215.0	9.30%	29.4	8.31%
JunD(bZIP)/K562-JunD-ChIP-Seq/Homer	ATGACGTCATCN	1e-1	-3.346e+00	0.1566	12.0	0.52%	0.0	0.00%
NFkB-p65-Rel(RHD)/ThioMac-LPS-Expression(GSE23622)/Homer	GGAAATTCCC	1e-1	-3.346e+00	0.1566	12.0	0.52%	0.9	0.24%
Mef2c(MADS)/GM12878-Mef2c-ChIP-Seq(GSE32465)/Homer	DCYAAAAATAGM	1e-1	-3.308e+00	0.1610	95.0	4.11%	12.1	3.42%
Foxa3(Forkhead)/Liver-Foxa3-ChIP-Seq(GSE77670)/Homer	BSNTGTTTACWYWGN	1e-1	-3.227e+00	0.1728	51.0	2.21%	6.6	1.87%
Sp5(Zf)/mES-Sp5.Flag-ChIP-Seq(GSE72989)/Homer	RGKGGGCGGAGC	1e-1	-3.211e+00	0.1738	186.0	8.05%	25.4	7.20%
E2A(bHLH)/proBcell-E2A-ChIP-Seq(GSE21978)/Homer	DNRCAGCTGY	1e-1	-3.193e+00	0.1754	364.0	15.75%	51.1	14.45%
GRE(NR),IR3/A549-GR-ChIP-Seq(GSE32465)/Homer	NRGVACABNVTGTYCY	1e-1	-3.106e+00	0.1895	20.0	0.87%	2.4	0.68%
Phox2a(Homeobox)/Neuron-Phox2a-ChIP-Seq(GSE31456)/Homer	YTAATYNRATTA	1e-1	-3.049e+00	0.1986	101.0	4.37%	13.9	3.94%
PU.1-IRF(ETS:IRF)/Bcell-PU.1-ChIP-Seq(GSE21512)/Homer	MGGAAGTGAAAC	1e-1	-3.047e+00	0.1986	247.0	10.69%	34.5	9.75%
Tcf3(HMG)/mES-Tcf3-ChIP-Seq(GSE11724)/Homer	ASWTCAAAGG	1e-1	-2.881e+00	0.2306	35.0	1.51%	5.0	1.41%
Gata6(Zf)/HUG1N-GATA6-ChIP-Seq(GSE51936)/Homer	YCTTATCTBN	1e-1	-2.859e+00	0.2336	170.0	7.36%	23.3	6.60%
Cdx2(Homeobox)/mES-Cdx2-ChIP-Seq(GSE14586)/Homer	GYMATAAAAH	1e-1	-2.847e+00	0.2342	163.0	7.05%	22.3	6.30%
ZNF322(Zf)/HEK293-ZNF322.GFP-ChIP-Seq(GSE58341)/Homer	GAGCCTGGTACTGWGCCTGR	1e-1	-2.759e+00	0.2535	64.0	2.77%	8.2	2.33%
Znf263(Zf)/K562-Znf263-ChIP-Seq(GSE31477)/Homer	CVGTSCTCCC	1e-1	-2.756e+00	0.2535	421.0	18.22%	60.4	17.10%
GRE(NR),IR3/RAW264.7-GRE-ChIP-Seq(Unpublished)/Homer	VAGRACAKWCTGTYC	1e-1	-2.724e+00	0.2555	42.0	1.82%	5.5	1.56%
HNF1b(Homeobox)/PDAC-HNF1B-ChIP-Seq(GSE64557)/Homer	GTTAATNATTAA	1e-1	-2.724e+00	0.2555	42.0	1.82%	5.9	1.67%
Mouse_Recombination_Hotspot(Zf)/Testis-DMC1-ChIP-Seq(GSE24438)/Homer	ACTYKNATTCGTGNTACTTC	1e-1	-2.671e+00	0.2648	11.0	0.48%	0.7	0.21%
LXRE(NR),DR4/RAW-LXRb.biotin-ChIP-Seq(GSE21512)/Homer	RGGTTACTANAGGTCA	1e-1	-2.671e+00	0.2648	11.0	0.48%	1.1	0.32%
CEBP:AP1(bZIP)/ThioMac-CEBPb-ChIP-Seq(GSE21512)/Homer	DRTGTTGCAA	1e-1	-2.648e+00	0.2685	141.0	6.10%	19.3	5.47%
HIC1(Zf)/Treg-ZBTB29-ChIP-Seq(GSE99889)/Homer	TGCCAGCB	1e-1	-2.635e+00	0.2696	440.0	19.04%	63.5	17.98%
ZNF415(Zf)/HEK293-ZNF415.GFP-ChIP-Seq(GSE58341)/Homer	GRTGMTRGAGCC	1e-1	-2.632e+00	0.2696	127.0	5.50%	17.4	4.92%
PRDM1(Zf)/Hela-PRDM1-ChIP-Seq(GSE31477)/Homer	ACTTTCACTTTC	1e-1	-2.625e+00	0.2696	113.0	4.89%	15.4	4.35%
MYNN(Zf)/HEK293-MYNN.eGFP-ChIP-Seq(Encode)/Homer	TTCAAAWTAAAAGTC	1e-1	-2.623e+00	0.2696	49.0	2.12%	6.3	1.78%
Sp1(Zf)/Promoter/Homer	GGCCCCGCCCCC	1e-1	-2.623e+00	0.2696	49.0	2.12%	6.8	1.92%
OCT:OCT(POU,Homeobox)/NPC-OCT6-ChIP-Seq(GSE43916)/Homer	YATGCATATRCATRT	1e-1	-2.617e+00	0.2696	19.0	0.82%	2.3	0.65%
X-box(HTH)/NPC-H3K4me1-ChIP-Seq(GSE16256)/Homer	GGTTGCCATGGCAA	1e-1	-2.617e+00	0.2696	19.0	0.82%	2.7	0.77%
GATA3(Zf)/iTreg-Gata3-ChIP-Seq(GSE20898)/Homer	AGATAASR	1e-1	-2.590e+00	0.2696	298.0	12.89%	42.7	12.07%
Egr2(Zf)/Thymocytes-Egr2-ChIP-Seq(GSE34254)/Homer	NGCGTGGGCGGR	1e-1	-2.532e+00	0.2798	34.0	1.47%	4.6	1.29%
ELF5(ETS)/T47D-ELF5-ChIP-Seq(GSE30407)/Homer	ACVAGGAAGT	1e-1	-2.527e+00	0.2798	161.0	6.97%	22.4	6.33%
PU.1:IRF8(ETS:IRF)/pDC-Irf8-ChIP-Seq(GSE66899)/Homer	GGAAGTGAAAST	1e-1	-2.418e+00	0.3088	41.0	1.77%	5.7	1.61%
Rbpj1(?)/Panc1-Rbpj1-ChIP-Seq(GSE47459)/Homer	HTTTCCCASG	1e-1	-2.414e+00	0.3088	310.0	13.41%	44.6	12.61%
Sox15(HMG)/CPA-Sox15-ChIP-Seq(GSE62909)/Homer	RAACAATGGN	1e-1	-2.317e+00	0.3362	187.0	8.09%	26.4	7.47%
Egr1(Zf)/K562-Egr1-ChIP-Seq(GSE32465)/Homer	TGCGTGGGYG	1e-1	-2.305e+00	0.3376	132.0	5.71%	18.9	5.36%
ZNF143|STAF(Zf)/CUTLL-ZNF143-ChIP-Seq(GSE29600)/Homer	ATTTCCCAGVAKSCY	1e0	-2.300e+00	0.3376	55.0	2.38%	7.8	2.21%
THRb(NR)/HepG2-THRb.Flag-ChIP-Seq(Encode)/Homer	GGTCACCTGAGGTCA	1e0	-2.290e+00	0.3376	125.0	5.41%	17.9	5.07%
Sox21(HMG)/ESC-SOX21-ChIP-Seq(GSE110505)/Homer	BCCWTTGTBYKV	1e0	-2.234e+00	0.3543	342.0	14.80%	49.7	14.06%
Eomes(T-box)/H9-Eomes-ChIP-Seq(GSE26097)/Homer	ATTAACACCT	1e0	-2.180e+00	0.3711	462.0	19.99%	67.3	19.05%
Lhx1(Homeobox)/EmbryoCarcinoma-Lhx1-ChIP-Seq(GSE70957)/Homer	NNYTAATTAR	1e0	-2.170e+00	0.3721	247.0	10.69%	35.8	10.14%
Nr5a2(NR)/Pancreas-LRH1-ChIP-Seq(GSE34295)/Homer	BTCAAGGTCA	1e0	-2.148e+00	0.3776	131.0	5.67%	19.0	5.36%
ZNF264(Zf)/HEK293-ZNF264.GFP-ChIP-Seq(GSE58341)/Homer	RGGGCACTAACY	1e0	-2.096e+00	0.3949	110.0	4.76%	15.5	4.40%
Slug(Zf)/Mesoderm-Snai2-ChIP-Seq(GSE61475)/Homer	SNGCACCTGCHS	1e0	-2.065e+00	0.4045	151.0	6.53%	21.0	5.95%
ZNF652/HepG2-ZNF652.Flag-ChIP-Seq(Encode)/Homer	TTAACCCTTTVNKKN	1e0	-2.061e+00	0.4045	54.0	2.34%	7.9	2.25%
Nkx3.1(Homeobox)/LNCaP-Nkx3.1-ChIP-Seq(GSE28264)/Homer	AAGCACTTAA	1e0	-2.007e+00	0.4224	460.0	19.90%	67.8	19.17%
Gata2(Zf)/K562-GATA2-ChIP-Seq(GSE18829)/Homer	BBCTTATCTS	1e0	-1.976e+00	0.4326	123.0	5.32%	17.9	5.06%
NPAS2(bHLH)/Liver-NPAS2-ChIP-Seq(GSE39860)/Homer	KCCACGTGAC	1e0	-1.956e+00	0.4383	191.0	8.26%	27.7	7.84%
Fox:Ebox(Forkhead,bHLH)/Panc1-Foxa2-ChIP-Seq(GSE47459)/Homer	NNNVCTGWGYAAACASN	1e0	-1.927e+00	0.4478	150.0	6.49%	21.1	5.97%
E2A(bHLH),near_PU.1/Bcell-PU.1-ChIP-Seq(GSE21512)/Homer	NVCACCTGBN	1e0	-1.900e+00	0.4570	372.0	16.10%	54.0	15.29%
Mef2a(MADS)/HL1-Mef2a.biotin-ChIP-Seq(GSE21529)/Homer	CYAAAAATAG	1e0	-1.852e+00	0.4760	74.0	3.20%	10.3	2.91%
TCF4(bHLH)/SHSY5Y-TCF4-ChIP-Seq(GSE96915)/Homer	SMCATCTGKH	1e0	-1.849e+00	0.4760	338.0	14.63%	49.4	13.98%
TEAD3(TEA)/HepG2-TEAD3-ChIP-Seq(Encode)/Homer	TRCATTCCAG	1e0	-1.835e+00	0.4777	217.0	9.39%	31.5	8.93%
Bach2(bZIP)/OCILy7-Bach2-ChIP-Seq(GSE44420)/Homer	TGCTGAGTCA	1e0	-1.632e+00	0.5816	31.0	1.34%	4.8	1.37%
ZNF711(Zf)/SHSY5Y-ZNF711-ChIP-Seq(GSE20673)/Homer	AGGCCTAG	1e0	-1.623e+00	0.5824	402.0	17.40%	59.7	16.89%
NFAT:AP1(RHD,bZIP)/Jurkat-NFATC1-ChIP-Seq(Jolma_et_al.)/Homer	SARTGGAAAAWRTGAGTCAB	1e0	-1.618e+00	0.5824	38.0	1.64%	5.6	1.59%
NF1-halfsite(CTF)/LNCaP-NF1-ChIP-Seq(Unpublished)/Homer	YTGCCAAG	1e0	-1.618e+00	0.5824	362.0	15.66%	53.6	15.17%
STAT6(Stat)/CD4-Stat6-ChIP-Seq(GSE22104)/Homer	ABTTCYYRRGAA	1e0	-1.609e+00	0.5824	100.0	4.33%	14.5	4.10%
Lhx3(Homeobox)/Neuron-Lhx3-ChIP-Seq(GSE31456)/Homer	ADBTAATTAR	1e0	-1.590e+00	0.5862	355.0	15.36%	52.3	14.79%
NFY(CCAAT)/Promoter/Homer	RGCCAATSRG	1e0	-1.584e+00	0.5862	127.0	5.50%	18.5	5.24%
PAX6(Paired,Homeobox)/Forebrain-Pax6-ChIP-Seq(GSE66961)/Homer	NGTGTTCAVTSAAGCGKAAA	1e0	-1.543e+00	0.6068	9.0	0.39%	0.0	0.00%
Ascl1(bHLH)/NeuralTubes-Ascl1-ChIP-Seq(GSE55840)/Homer	NNVVCAGCTGBN	1e0	-1.515e+00	0.6159	374.0	16.18%	55.8	15.79%
Bapx1(Homeobox)/VertebralCol-Bapx1-ChIP-Seq(GSE36672)/Homer	TTRAGTGSYK	1e0	-1.515e+00	0.6159	374.0	16.18%	55.6	15.73%
bZIP:IRF(bZIP,IRF)/Th17-BatF-ChIP-Seq(GSE39756)/Homer	NAGTTTCABTHTGACTNW	1e0	-1.504e+00	0.6159	72.0	3.12%	10.6	2.99%
STAT5(Stat)/mCD4+-Stat5-ChIP-Seq(GSE12346)/Homer	RTTTCTNAGAAA	1e0	-1.504e+00	0.6159	72.0	3.12%	10.7	3.04%
PRDM9(Zf)/Testis-DMC1-ChIP-Seq(GSE35498)/Homer	ADGGYAGYAGCATCT	1e0	-1.479e+00	0.6266	65.0	2.81%	9.7	2.75%
Ascl2(bHLH)/ESC-Ascl2-ChIP-Seq(GSE97712)/Homer	SSRGCAGCTGCH	1e0	-1.450e+00	0.6413	280.0	12.12%	41.5	11.74%
Hoxa11(Homeobox)/ChickenMSG-Hoxa11.Flag-ChIP-Seq(GSE86088)/Homer	TTTTATGGCM	1e0	-1.440e+00	0.6434	532.0	23.02%	79.0	22.36%
Hnf1(Homeobox)/Liver-Foxa2-Chip-Seq(GSE25694)/Homer	GGTTAAWCATTAA	1e0	-1.410e+00	0.6549	44.0	1.90%	6.1	1.73%
Oct2(POU,Homeobox)/Bcell-Oct2-ChIP-Seq(GSE21512)/Homer	ATATGCAAAT	1e0	-1.410e+00	0.6549	44.0	1.90%	6.9	1.94%
Unknown-ESC-element(?)/mES-Nanog-ChIP-Seq(GSE11724)/Homer	CACAGCAGGGGG	1e0	-1.403e+00	0.6554	139.0	6.01%	20.2	5.71%
BATF(bZIP)/Th17-BATF-ChIP-Seq(GSE39756)/Homer	DATGASTCAT	1e0	-1.366e+00	0.6760	105.0	4.54%	15.8	4.48%
KLF5(Zf)/LoVo-KLF5-ChIP-Seq(GSE49402)/Homer	DGGGYGKGGC	1e0	-1.339e+00	0.6904	272.0	11.77%	41.0	11.59%
E2F3(E2F)/MEF-E2F3-ChIP-Seq(GSE71376)/Homer	BTKGGCGGGAAA	1e0	-1.268e+00	0.7367	84.0	3.63%	12.6	3.55%
Tbx20(T-box)/Heart-Tbx20-ChIP-Seq(GSE29636)/Homer	GGTGYTGACAGS	1e0	-1.251e+00	0.7450	50.0	2.16%	7.5	2.11%
Hoxd10(Homeobox)/ChickenMSG-Hoxd10.Flag-ChIP-Seq(GSE86088)/Homer	GGCMATGAAA	1e0	-1.251e+00	0.7450	231.0	10.00%	34.5	9.77%
STAT6(Stat)/Macrophage-Stat6-ChIP-Seq(GSE38377)/Homer	TTCCKNAGAA	1e0	-1.243e+00	0.7450	104.0	4.50%	15.7	4.46%
GLI3(Zf)/Limb-GLI3-ChIP-Chip(GSE11077)/Homer	CGTGGGTGGTCC	1e0	-1.153e+00	0.8075	29.0	1.25%	4.6	1.31%
Snail1(Zf)/LS174T-SNAIL1.HA-ChIP-Seq(GSE127183)/Homer	TRCACCTGCY	1e0	-1.134e+00	0.8181	203.0	8.78%	30.2	8.53%
RARg(NR)/ES-RARg-ChIP-Seq(GSE30538)/Homer	AGGTCAAGGTCA	1e0	-1.097e+00	0.8398	8.0	0.35%	0.0	0.00%
TFE3(bHLH)/MEF-TFE3-ChIP-Seq(GSE75757)/Homer	GTCACGTGACYV	1e0	-1.097e+00	0.8398	8.0	0.35%	1.8	0.50%
p63(p53)/Keratinocyte-p63-ChIP-Seq(GSE17611)/Homer	NNDRCATGYCYNRRCATGYH	1e0	-1.086e+00	0.8442	49.0	2.12%	7.5	2.12%
Smad4(MAD)/ESC-SMAD4-ChIP-Seq(GSE29422)/Homer	VBSYGTCTGG	1e0	-1.064e+00	0.8577	308.0	13.33%	46.1	13.04%
E2F6(E2F)/Hela-E2F6-ChIP-Seq(GSE31477)/Homer	GGCGGGAARN	1e0	-1.062e+00	0.8577	69.0	2.99%	10.9	3.09%
NF1(CTF)/LNCAP-NF1-ChIP-Seq(Unpublished)/Homer	CYTGGCABNSTGCCAR	1e0	-1.062e+00	0.8577	69.0	2.99%	10.0	2.84%
Chop(bZIP)/MEF-Chop-ChIP-Seq(GSE35681)/Homer	ATTGCATCAT	1e0	-1.044e+00	0.8607	42.0	1.82%	6.8	1.93%
Hoxa9(Homeobox)/ChickenMSG-Hoxa9.Flag-ChIP-Seq(GSE86088)/Homer	RGCAATNAAA	1e0	-1.014e+00	0.8815	597.0	25.83%	91.0	25.75%
BMYB(HTH)/Hela-BMYB-ChIP-Seq(GSE27030)/Homer	NHAACBGYYV	1e0	-9.999e-01	0.8894	274.0	11.86%	41.6	11.77%
Zic3(Zf)/mES-Zic3-ChIP-Seq(GSE37889)/Homer	GGCCYCCTGCTGDGH	1e0	-9.723e-01	0.9094	148.0	6.40%	22.4	6.34%
TRPS1(Zf)/MCF7-TRPS1-ChIP-Seq(GSE107013)/Homer	AGATAAGANN	1e0	-9.510e-01	0.9239	405.0	17.52%	61.0	17.27%
Tbx21(T-box)/GM12878-TBX21-ChIP-Seq(Encode)/Homer	AGGTGTGAAA	1e0	-9.480e-01	0.9239	194.0	8.39%	29.8	8.43%
HOXA1(Homeobox)/mES-Hoxa1-ChIP-Seq(SRP084292)/Homer	TGATKGATGR	1e0	-9.343e-01	0.9293	48.0	2.08%	8.0	2.26%
Pdx1(Homeobox)/Islet-Pdx1-ChIP-Seq(SRA008281)/Homer	YCATYAATCA	1e0	-9.328e-01	0.9293	207.0	8.96%	31.1	8.81%
Brn2(POU,Homeobox)/NPC-Brn2-ChIP-Seq(GSE35496)/Homer	ATGAATATTC	1e0	-8.944e-01	0.9569	21.0	0.91%	3.5	0.99%
EBF(EBF)/proBcell-EBF-ChIP-Seq(GSE21978)/Homer	DGTCCCYRGGGA	1e0	-8.924e-01	0.9569	61.0	2.64%	9.9	2.79%
ZNF416(Zf)/HEK293-ZNF416.GFP-ChIP-Seq(GSE58341)/Homer	WDNCTGGGCA	1e0	-8.463e-01	0.9935	311.0	13.46%	47.4	13.42%
Sox3(HMG)/NPC-Sox3-ChIP-Seq(GSE33059)/Homer	CCWTTGTY	1e0	-8.382e-01	0.9963	324.0	14.02%	49.9	14.12%
Zic(Zf)/Cerebellum-ZIC1.2-ChIP-Seq(GSE60731)/Homer	CCTGCTGAGH	1e0	-8.290e-01	1.0000	166.0	7.18%	25.6	7.25%
Phox2b(Homeobox)/CLBGA-PHOX2B-ChIP-Seq(GSE90683)/Homer	TTAATTNAATTA	1e0	-7.971e-01	1.0000	47.0	2.03%	7.8	2.22%
Hoxc9(Homeobox)/Ainv15-Hoxc9-ChIP-Seq(GSE21812)/Homer	GGCCATAAATCA	1e0	-7.816e-01	1.0000	93.0	4.02%	14.6	4.13%
Gata1(Zf)/K562-GATA1-ChIP-Seq(GSE18829)/Homer	SAGATAAGRV	1e0	-7.678e-01	1.0000	106.0	4.59%	16.7	4.73%
EBF2(EBF)/BrownAdipose-EBF2-ChIP-Seq(GSE97114)/Homer	NABTCCCWDGGGAVH	1e0	-7.537e-01	1.0000	224.0	9.69%	34.8	9.86%
TCFL2(HMG)/K562-TCF7L2-ChIP-Seq(GSE29196)/Homer	ACWTCAAAGG	1e0	-7.320e-01	1.0000	7.0	0.30%	1.3	0.37%
YY1(Zf)/Promoter/Homer	CAAGATGGCGGC	1e0	-7.320e-01	1.0000	7.0	0.30%	0.8	0.21%
MyoG(bHLH)/C2C12-MyoG-ChIP-Seq(GSE36024)/Homer	AACAGCTG	1e0	-7.212e-01	1.0000	230.0	9.95%	35.9	10.16%
Sox6(HMG)/Myotubes-Sox6-ChIP-Seq(GSE32627)/Homer	CCATTGTTNY	1e0	-7.167e-01	1.0000	302.0	13.07%	46.7	13.21%
Sox2(HMG)/mES-Sox2-ChIP-Seq(GSE11431)/Homer	BCCATTGTTC	1e0	-6.979e-01	1.0000	151.0	6.53%	23.3	6.61%
NFkB-p50,p52(RHD)/Monocyte-p50-ChIP-Chip(Schreiber_et_al.)/Homer	GGGGGAATCCCC	1e0	-6.976e-01	1.0000	20.0	0.87%	3.6	1.03%
DMRT1(DM)/Testis-DMRT1-ChIP-Seq(GSE64892)/Homer	TWGHWACAWTGTWDC	1e0	-6.735e-01	1.0000	46.0	1.99%	7.0	1.99%
Otx2(Homeobox)/EpiLC-Otx2-ChIP-Seq(GSE56098)/Homer	NYTAATCCYB	1e0	-6.621e-01	1.0000	157.0	6.79%	24.0	6.80%
Cux2(Homeobox)/Liver-Cux2-ChIP-Seq(GSE35985)/Homer	HNRAATCAAT	1e0	-6.540e-01	1.0000	85.0	3.68%	13.8	3.89%
Bcl6(Zf)/Liver-Bcl6-ChIP-Seq(GSE31578)/Homer	NNNCTTTCCAGGAAA	1e0	-6.456e-01	1.0000	294.0	12.72%	45.7	12.92%
AP-1(bZIP)/ThioMac-PU.1-ChIP-Seq(GSE21512)/Homer	VTGACTCATC	1e0	-6.402e-01	1.0000	124.0	5.37%	19.9	5.62%
TEAD4(TEA)/Tropoblast-Tead4-ChIP-Seq(GSE37350)/Homer	CCWGGAATGY	1e0	-6.325e-01	1.0000	150.0	6.49%	23.1	6.53%
Sp2(Zf)/HEK293-Sp2.eGFP-ChIP-Seq(Encode)/Homer	YGGCCCCGCCCC	1e0	-6.319e-01	1.0000	346.0	14.97%	53.5	15.14%
TEAD1(TEAD)/HepG2-TEAD1-ChIP-Seq(Encode)/Homer	CYRCATTCCA	1e0	-6.255e-01	1.0000	176.0	7.62%	27.4	7.77%
Tbx6(T-box)/ESC-Tbx6-ChIP-Seq(GSE93524)/Homer	DAGGTGTBAA	1e0	-6.191e-01	1.0000	202.0	8.74%	31.4	8.87%
Sox10(HMG)/SciaticNerve-Sox3-ChIP-Seq(GSE35132)/Homer	CCWTTGTYYB	1e0	-6.176e-01	1.0000	313.0	13.54%	48.3	13.67%
DMRT6(DM)/Testis-DMRT6-ChIP-Seq(GSE60440)/Homer	YDGHTACAWTGTADC	1e0	-6.141e-01	1.0000	26.0	1.13%	4.3	1.20%
Atf1(bZIP)/K562-ATF1-ChIP-Seq(GSE31477)/Homer	GATGACGTCA	1e0	-6.093e-01	1.0000	104.0	4.50%	16.2	4.59%
TR4(NR),DR1/Hela-TR4-ChIP-Seq(GSE24685)/Homer	GAGGTCAAAGGTCA	1e0	-6.024e-01	1.0000	13.0	0.56%	2.3	0.65%
LRF(Zf)/Erythroblasts-ZBTB7A-ChIP-Seq(GSE74977)/Homer	AAGACCCYYN	1e0	-5.821e-01	1.0000	384.0	16.62%	59.6	16.85%
ZNF341(Zf)/EBV-ZNF341-ChIP-Seq(GSE113194)/Homer	GGAACAGCCG	1e0	-5.730e-01	1.0000	123.0	5.32%	19.7	5.57%
Oct11(POU,Homeobox)/NCIH1048-POU2F3-ChIP-seq(GSE115123)/Homer	GATTTGCATA	1e0	-5.685e-01	1.0000	58.0	2.51%	9.2	2.60%
HINFP(Zf)/K562-HINFP.eGFP-ChIP-Seq(Encode)/Homer	TWVGGTCCGC	1e0	-5.631e-01	1.0000	45.0	1.95%	7.7	2.18%
PR(NR)/T47D-PR-ChIP-Seq(GSE31130)/Homer	VAGRACAKNCTGTBC	1e0	-5.556e-01	1.0000	429.0	18.56%	66.1	18.71%
Mef2b(MADS)/HEK293-Mef2b.V5-ChIP-Seq(GSE67450)/Homer	GCTATTTTTGGM	1e0	-5.424e-01	1.0000	168.0	7.27%	26.6	7.54%
FOXM1(Forkhead)/MCF7-FOXM1-ChIP-Seq(GSE72977)/Homer	TRTTTACTTW	1e0	-5.415e-01	1.0000	194.0	8.39%	30.6	8.67%
BMAL1(bHLH)/Liver-Bmal1-ChIP-Seq(GSE39860)/Homer	GNCACGTG	1e0	-5.312e-01	1.0000	324.0	14.02%	50.9	14.41%
Reverb(NR),DR2/RAW-Reverba.biotin-ChIP-Seq(GSE45914)/Homer	GTRGGTCASTGGGTCA	1e0	-5.305e-01	1.0000	19.0	0.82%	3.1	0.87%
Six1(Homeobox)/Myoblast-Six1-ChIP-Chip(GSE20150)/Homer	GKVTCADRTTWC	1e0	-5.050e-01	1.0000	38.0	1.64%	6.5	1.84%
FOXA1:AR(Forkhead,NR)/LNCAP-AR-ChIP-Seq(GSE27824)/Homer	AGTAAACAAAAAAGAACAND	1e0	-4.494e-01	1.0000	6.0	0.26%	1.2	0.33%
GFY-Staf(?,Zf)/Promoter/Homer	RACTACAATTCCCAGAAKGC	1e0	-4.494e-01	1.0000	6.0	0.26%	0.9	0.25%
ZNF768(Zf)/Rajj-ZNF768-ChIP-Seq(GSE111879)/Homer	RHHCAGAGAGGB	1e0	-4.494e-01	1.0000	6.0	0.26%	0.0	0.00%
HNF6(Homeobox)/Liver-Hnf6-ChIP-Seq(ERP000394)/Homer	NTATYGATCH	1e0	-4.478e-01	1.0000	108.0	4.67%	17.5	4.94%
LHX9(Homeobox)/Hct116-LHX9.V5-ChIP-Seq(GSE116822)/Homer	NGCTAATTAG	1e0	-4.378e-01	1.0000	302.0	13.07%	47.6	13.47%
SF1(NR)/H295R-Nr5a1-ChIP-Seq(GSE44220)/Homer	CAAGGHCANV	1e0	-4.315e-01	1.0000	82.0	3.55%	13.4	3.80%
DUX4(Homeobox)/Myoblasts-DUX4.V5-ChIP-Seq(GSE75791)/Homer	NWTAAYCYAATCAWN	1e0	-4.203e-01	1.0000	12.0	0.52%	2.4	0.68%
RFX(HTH)/K562-RFX3-ChIP-Seq(SRA012198)/Homer	CGGTTGCCATGGCAAC	1e0	-4.203e-01	1.0000	12.0	0.52%	2.2	0.63%
ETS:RUNX(ETS,Runt)/Jurkat-RUNX1-ChIP-Seq(GSE17954)/Homer	RCAGGATGTGGT	1e0	-3.918e-01	1.0000	18.0	0.78%	3.2	0.91%
ZSCAN22(Zf)/HEK293-ZSCAN22.GFP-ChIP-Seq(GSE58341)/Homer	SMCAGTCWGAKGGAGGAGGC	1e0	-3.918e-01	1.0000	18.0	0.78%	3.2	0.90%
Pitx1(Homeobox)/Chicken-Pitx1-ChIP-Seq(GSE38910)/Homer	TAATCCCN	1e0	-3.853e-01	1.0000	906.0	39.20%	140.6	39.80%
SPDEF(ETS)/VCaP-SPDEF-ChIP-Seq(SRA014231)/Homer	ASWTCCTGBT	1e0	-3.727e-01	1.0000	216.0	9.35%	35.0	9.90%
Unknown(Homeobox)/Limb-p300-ChIP-Seq/Homer	SSCMATWAAA	1e0	-3.674e-01	1.0000	145.0	6.27%	23.7	6.72%
CTCF(Zf)/CD4+-CTCF-ChIP-Seq(Barski_et_al.)/Homer	AYAGTGCCMYCTRGTGGCCA	1e0	-3.666e-01	1.0000	24.0	1.04%	4.6	1.29%
Max(bHLH)/K562-Max-ChIP-Seq(GSE31477)/Homer	RCCACGTGGYYN	1e0	-3.524e-01	1.0000	119.0	5.15%	19.2	5.42%
NeuroG2(bHLH)/Fibroblast-NeuroG2-ChIP-Seq(GSE75910)/Homer	ACCATCTGTT	1e0	-3.455e-01	1.0000	338.0	14.63%	53.4	15.11%
Pitx1:Ebox(Homeobox,bHLH)/Hindlimb-Pitx1-ChIP-Seq(GSE41591)/Homer	YTAATTRAWWCCAGATGT	1e0	-3.442e-01	1.0000	30.0	1.30%	5.3	1.49%
MITF(bHLH)/MastCells-MITF-ChIP-Seq(GSE48085)/Homer	RTCATGTGAC	1e0	-3.389e-01	1.0000	170.0	7.36%	27.8	7.88%
PGR(NR)/EndoStromal-PGR-ChIP-Seq(GSE69539)/Homer	AAGAACATWHTGTTC	1e0	-3.243e-01	1.0000	36.0	1.56%	6.5	1.84%
Tcf21(bHLH)/ArterySmoothMuscle-Tcf21-ChIP-Seq(GSE61369)/Homer	NAACAGCTGG	1e0	-3.047e-01	1.0000	214.0	9.26%	34.6	9.79%
En1(Homeobox)/SUM149-EN1-ChIP-Seq(GSE120957)/Homer	NDCTAATTAS	1e0	-2.957e-01	1.0000	362.0	15.66%	57.9	16.38%
DLX5(Homeobox)/BasalGanglia-Dlx5-ChIP-seq(GSE124936)/Homer	SSTAATTA	1e0	-2.957e-01	1.0000	156.0	6.75%	25.8	7.30%
E-box(bHLH)/Promoter/Homer	SSGGTCACGTGA	1e0	-2.784e-01	1.0000	11.0	0.48%	2.4	0.67%
NF1:FOXA1(CTF,Forkhead)/LNCAP-FOXA1-ChIP-Seq(GSE27824)/Homer	WNTGTTTRYTTTGGCA	1e0	-2.784e-01	1.0000	11.0	0.48%	2.2	0.62%
THRa(NR)/C17.2-THRa-ChIP-Seq(GSE38347)/Homer	GGTCANYTGAGGWCA	1e0	-2.681e-01	1.0000	79.0	3.42%	13.7	3.89%
PSE(SNAPc)/K562-mStart-Seq/Homer	WAVTCACCMTAASYDAAAAG	1e0	-2.566e-01	1.0000	104.0	4.50%	17.9	5.07%
MafK(bZIP)/C2C12-MafK-ChIP-Seq(GSE36030)/Homer	GCTGASTCAGCA	1e0	-2.535e-01	1.0000	35.0	1.51%	6.1	1.74%
NRF1(NRF)/MCF7-NRF1-ChIP-Seq(Unpublished)/Homer	CTGCGCATGCGC	1e0	-2.460e-01	1.0000	5.0	0.22%	1.1	0.30%
Pax7(Paired,Homeobox),longest/Myoblast-Pax7-ChIP-Seq(GSE25064)/Homer	NTAATTDGCYAATTANNWWD	1e0	-2.460e-01	1.0000	5.0	0.22%	0.6	0.18%
ZNF382(Zf)/HEK293-ZNF382.GFP-ChIP-Seq(GSE58341)/Homer	GNCTGTASTRNTGBCTCHTT	1e0	-2.460e-01	1.0000	5.0	0.22%	0.7	0.20%
Olig2(bHLH)/Neuron-Olig2-ChIP-Seq(GSE30882)/Homer	RCCATMTGTT	1e0	-2.454e-01	1.0000	405.0	17.52%	64.5	18.24%
Atf3(bZIP)/GBM-ATF3-ChIP-Seq(GSE33912)/Homer	DATGASTCATHN	1e0	-2.200e-01	1.0000	103.0	4.46%	17.2	4.87%
Gata4(Zf)/Heart-Gata4-ChIP-Seq(GSE35151)/Homer	NBWGATAAGR	1e0	-2.176e-01	1.0000	179.0	7.75%	29.7	8.41%
Zac1(Zf)/Neuro2A-Plagl1-ChIP-Seq(GSE75942)/Homer	HAWGRGGCCM	1e0	-2.167e-01	1.0000	656.0	28.39%	103.2	29.19%
PRDM10(Zf)/HEK293-PRDM10.eGFP-ChIP-Seq(Encode)/Homer	TGGTACATTCCA	1e0	-2.117e-01	1.0000	128.0	5.54%	21.8	6.16%
Sox4(HMG)/proB-Sox4-ChIP-Seq(GSE50066)/Homer	YCTTTGTTCC	1e0	-2.022e-01	1.0000	153.0	6.62%	25.7	7.27%
HIF-1a(bHLH)/MCF7-HIF1a-ChIP-Seq(GSE28352)/Homer	TACGTGCV	1e0	-1.900e-01	1.0000	40.0	1.73%	7.6	2.14%
Nur77(NR)/K562-NR4A1-ChIP-Seq(GSE31363)/Homer	TGACCTTTNCNT	1e0	-1.900e-01	1.0000	40.0	1.73%	7.0	1.99%
CEBP(bZIP)/ThioMac-CEBPb-ChIP-Seq(GSE21512)/Homer	ATTGCGCAAC	1e0	-1.874e-01	1.0000	102.0	4.41%	17.5	4.96%
JunB(bZIP)/DendriticCells-Junb-ChIP-Seq(GSE36099)/Homer	RATGASTCAT	1e0	-1.800e-01	1.0000	83.0	3.59%	14.3	4.04%
GSC(Homeobox)/FrogEmbryos-GSC-ChIP-Seq(DRA000576)/Homer	RGGATTAR	1e0	-1.726e-01	1.0000	228.0	9.87%	37.1	10.50%
MYB(HTH)/ERMYB-Myb-ChIPSeq(GSE22095)/Homer	GGCVGTTR	1e0	-1.714e-01	1.0000	311.0	13.46%	50.4	14.27%
MyoD(bHLH)/Myotube-MyoD-ChIP-Seq(GSE21614)/Homer	RRCAGCTGYTSY	1e0	-1.618e-01	1.0000	164.0	7.10%	27.6	7.81%
IRF4(IRF)/GM12878-IRF4-ChIP-Seq(GSE32465)/Homer	ACTGAAACCA	1e0	-1.551e-01	1.0000	76.0	3.29%	13.3	3.77%
Barx1(Homeobox)/Stomach-Barx1.3xFlag-ChIP-Seq(GSE69483)/Homer	AAACMATTAN	1e0	-1.522e-01	1.0000	107.0	4.63%	18.1	5.11%
Hoxd13(Homeobox)/ChickenMSG-Hoxd13.Flag-ChIP-Seq(GSE86088)/Homer	NCYAATAAAA	1e0	-1.510e-01	1.0000	361.0	15.62%	58.1	16.44%
OCT4-SOX2-TCF-NANOG(POU,Homeobox,HMG)/mES-Oct4-ChIP-Seq(GSE11431)/Homer	ATTTGCATAACAATG	1e0	-1.464e-01	1.0000	33.0	1.43%	6.1	1.74%
Six2(Homeobox)/NephronProgenitor-Six2-ChIP-Seq(GSE39837)/Homer	GWAAYHTGAKMC	1e0	-1.422e-01	1.0000	182.0	7.88%	30.3	8.57%
Atoh1(bHLH)/Cerebellum-Atoh1-ChIP-Seq(GSE22111)/Homer	VNRVCAGCTGGY	1e0	-1.354e-01	1.0000	245.0	10.60%	40.0	11.33%
ZNF669(Zf)/HEK293-ZNF669.GFP-ChIP-Seq(GSE58341)/Homer	GARTGGTCATCGCCC	1e0	-1.262e-01	1.0000	15.0	0.65%	3.3	0.94%
Fra1(bZIP)/BT549-Fra1-ChIP-Seq(GSE46166)/Homer	NNATGASTCATH	1e0	-1.191e-01	1.0000	87.0	3.76%	15.5	4.38%
Oct4(POU,Homeobox)/mES-Oct4-ChIP-Seq(GSE11431)/Homer	ATTTGCATAW	1e0	-1.151e-01	1.0000	93.0	4.02%	16.7	4.71%
Bach1(bZIP)/K562-Bach1-ChIP-Seq(GSE31477)/Homer	AWWNTGCTGAGTCAT	1e0	-1.147e-01	1.0000	4.0	0.17%	1.2	0.34%
CTCF-SatelliteElement(Zf?)/CD4+-CTCF-ChIP-Seq(Barski_et_al.)/Homer	TGCAGTTCCMVNWRTGGCCA	1e0	-1.147e-01	1.0000	4.0	0.17%	0.0	0.00%
EBNA1(EBV-virus)/Raji-EBNA1-ChIP-Seq(GSE30709)/Homer	GGYAGCAYDTGCTDCCCNNN	1e0	-1.147e-01	1.0000	4.0	0.17%	1.0	0.28%
NFE2L2(bZIP)/HepG2-NFE2L2-ChIP-Seq(Encode)/Homer	AWWWTGCTGAGTCAT	1e0	-1.147e-01	1.0000	4.0	0.17%	1.2	0.34%
p73(p53)/Trachea-p73-ChIP-Seq(PRJNA310161)/Homer	NRRRCAWGTCCDGRCATGYY	1e0	-1.147e-01	1.0000	4.0	0.17%	1.1	0.32%
EHF(ETS)/LoVo-EHF-ChIP-Seq(GSE49402)/Homer	AVCAGGAAGT	1e0	-1.106e-01	1.0000	256.0	11.08%	42.7	12.07%
Foxa2(Forkhead)/Liver-Foxa2-ChIP-Seq(GSE25694)/Homer	CYTGTTTACWYW	1e0	-1.101e-01	1.0000	130.0	5.63%	22.3	6.31%
Tcf12(bHLH)/GM12878-Tcf12-ChIP-Seq(GSE32465)/Homer	VCAGCTGYTG	1e0	-1.061e-01	1.0000	224.0	9.69%	37.2	10.52%
NPAS(bHLH)/Liver-NPAS-ChIP-Seq(GSE39860)/Homer	NVCACGTG	1e0	-1.055e-01	1.0000	281.0	12.16%	46.3	13.10%
Ptf1a(bHLH)/Panc1-Ptf1a-ChIP-Seq(GSE47459)/Homer	ACAGCTGTTN	1e0	-8.905e-02	1.0000	632.0	27.35%	101.2	28.64%
Rfx1(HTH)/NPC-H3K4me1-ChIP-Seq(GSE16256)/Homer	KGTTGCCATGGCAA	1e0	-8.139e-02	1.0000	37.0	1.60%	7.7	2.18%
HNF4a(NR),DR1/HepG2-HNF4a-ChIP-Seq(GSE25021)/Homer	CARRGKBCAAAGTYCA	1e0	-8.107e-02	1.0000	79.0	3.42%	14.7	4.16%
Tbx5(T-box)/HL1-Tbx5.biotin-ChIP-Seq(GSE21529)/Homer	AGGTGTCA	1e0	-7.933e-02	1.0000	663.0	28.69%	107.0	30.27%
NRF(NRF)/Promoter/Homer	STGCGCATGCGC	1e0	-7.866e-02	1.0000	14.0	0.61%	3.2	0.92%
DLX2(Homeobox)/BasalGanglia-Dlx2-ChIP-seq(GSE124936)/Homer	NNNTAATTAS	1e0	-7.627e-02	1.0000	310.0	13.41%	51.8	14.66%
MafB(bZIP)/BMM-Mafb-ChIP-Seq(GSE75722)/Homer	WNTGCTGASTCAGCANWTTY	1e0	-6.585e-02	1.0000	60.0	2.60%	11.6	3.29%
Twist2(bHLH)/Myoblast-Twist2.Ty1-ChIP-Seq(GSE127998)/Homer	MCAGCTGBYH	1e0	-6.560e-02	1.0000	385.0	16.66%	63.9	18.08%
Atf4(bZIP)/MEF-Atf4-ChIP-Seq(GSE35681)/Homer	MTGATGCAAT	1e0	-6.532e-02	1.0000	54.0	2.34%	10.4	2.96%
SCRT1(Zf)/HEK293-SCRT1.eGFP-ChIP-Seq(Encode)/Homer	GCAACAGGTG	1e0	-6.532e-02	1.0000	54.0	2.34%	10.4	2.95%
STAT1(Stat)/HelaS3-STAT1-ChIP-Seq(GSE12782)/Homer	NATTTCCNGGAAAT	1e0	-6.413e-02	1.0000	48.0	2.08%	9.6	2.73%
Six4(Homeobox)/MCF7-SIX4-ChIP-Seq(Encode)/Homer	TGWAAYCTGABACCB	1e0	-5.233e-02	1.0000	8.0	0.35%	2.2	0.63%
Myf5(bHLH)/GM-Myf5-ChIP-Seq(GSE24852)/Homer	BAACAGCTGT	1e0	-5.006e-02	1.0000	144.0	6.23%	25.7	7.27%
Elk1(ETS)/Hela-Elk1-ChIP-Seq(GSE31477)/Homer	HACTTCCGGY	1e0	-4.985e-02	1.0000	95.0	4.11%	17.2	4.86%
CArG(MADS)/PUER-Srf-ChIP-Seq(Sullivan_et_al.)/Homer	CCATATATGGNM	1e0	-4.943e-02	1.0000	53.0	2.29%	10.4	2.93%
p53(p53)/Saos-p53-ChIP-Seq(GSE15780)/Homer	RRCATGYCYRGRCATGYYYN	1e0	-4.622e-02	1.0000	13.0	0.56%	3.2	0.91%
p53(p53)/Saos-p53-ChIP-Seq/Homer	RRCATGYCYRGRCATGYYYN	1e0	-4.622e-02	1.0000	13.0	0.56%	3.2	0.91%
E2F(E2F)/Hela-CellCycle-Expression/Homer	TTSGCGCGAAAA	1e0	-4.226e-02	1.0000	3.0	0.13%	0.0	0.00%
NF-E2(bZIP)/K562-NFE2-ChIP-Seq(GSE31477)/Homer	GATGACTCAGCA	1e0	-4.226e-02	1.0000	3.0	0.13%	1.2	0.34%
T1ISRE(IRF)/ThioMac-Ifnb-Expression/Homer	ACTTTCGTTTCT	1e0	-4.226e-02	1.0000	3.0	0.13%	0.0	0.00%
ZBTB33(Zf)/GM12878-ZBTB33-ChIP-Seq(GSE32465)/Homer	GGVTCTCGCGAGAAC	1e0	-4.226e-02	1.0000	3.0	0.13%	0.0	0.00%
ZNF528(Zf)/HEK293-ZNF528.GFP-ChIP-Seq(GSE58341)/Homer	AGAAATGACTTCCCT	1e0	-4.226e-02	1.0000	3.0	0.13%	0.0	0.00%
KLF3(Zf)/MEF-Klf3-ChIP-Seq(GSE44748)/Homer	NRGCCCCRCCCHBNN	1e0	-3.993e-02	1.0000	94.0	4.07%	17.4	4.91%
ZBTB12(Zf)/HEK293-ZBTB12.GFP-ChIP-Seq(GSE58341)/Homer	NGNTCTAGAACCNGV	1e0	-3.989e-02	1.0000	70.0	3.03%	13.3	3.77%
NFkB-p65(RHD)/GM12787-p65-ChIP-Seq(GSE19485)/Homer	WGGGGATTTCCC	1e0	-3.156e-02	1.0000	99.0	4.28%	18.2	5.15%
TEAD(TEA)/Fibroblast-PU.1-ChIP-Seq(Unpublished)/Homer	YCWGGAATGY	1e0	-3.059e-02	1.0000	117.0	5.06%	21.9	6.20%
WT1(Zf)/Kidney-WT1-ChIP-Seq(GSE90016)/Homer	MCTCCCMCRCAB	1e0	-3.012e-02	1.0000	123.0	5.32%	22.6	6.39%
Foxh1(Forkhead)/hESC-FOXH1-ChIP-Seq(GSE29422)/Homer	NNTGTGGATTSS	1e0	-2.499e-02	1.0000	98.0	4.24%	18.7	5.28%
RUNX-AML(Runt)/CD4+-PolII-ChIP-Seq(Barski_et_al.)/Homer	GCTGTGGTTW	1e0	-2.326e-02	1.0000	140.0	6.06%	25.2	7.13%
FOXA1(Forkhead)/MCF7-FOXA1-ChIP-Seq(GSE26831)/Homer	WAAGTAAACA	1e0	-2.313e-02	1.0000	189.0	8.18%	33.6	9.50%
Hnf6b(Homeobox)/LNCaP-Hnf6b-ChIP-Seq(GSE106305)/Homer	TATTGAYY	1e0	-2.087e-02	1.0000	170.0	7.36%	30.3	8.57%
Dlx3(Homeobox)/Kerainocytes-Dlx3-ChIP-Seq(GSE89884)/Homer	NDGTAATTAC	1e0	-1.917e-02	1.0000	133.0	5.76%	25.0	7.07%
bHLHE41(bHLH)/proB-Bhlhe41-ChIP-Seq(GSE93764)/Homer	KCACGTGMCN	1e0	-1.877e-02	1.0000	194.0	8.39%	34.7	9.83%
Fra2(bZIP)/Striatum-Fra2-ChIP-Seq(GSE43429)/Homer	GGATGACTCATC	1e0	-1.805e-02	1.0000	73.0	3.16%	14.3	4.04%
IRF:BATF(IRF:bZIP)/pDC-Irf8-ChIP-Seq(GSE66899)/Homer	CTTTCANTATGACTV	1e0	-1.563e-02	1.0000	27.0	1.17%	6.9	1.96%
Hoxa10(Homeobox)/ChickenMSG-Hoxa10.Flag-ChIP-Seq(GSE86088)/Homer	GGYAATGAAA	1e0	-1.559e-02	1.0000	114.0	4.93%	21.5	6.10%
Gli2(Zf)/GM2-Gli2-ChIP-Chip(GSE112702)/Homer	YSTGGGTGGTCT	1e0	-1.515e-02	1.0000	55.0	2.38%	11.0	3.11%
PAX5(Paired,Homeobox)/GM12878-PAX5-ChIP-Seq(GSE32465)/Homer	GCAGCCAAGCRTGACH	1e0	-1.515e-02	1.0000	55.0	2.38%	11.2	3.17%
c-Myc(bHLH)/mES-cMyc-ChIP-Seq(GSE11431)/Homer	VVCCACGTGG	1e0	-1.496e-02	1.0000	90.0	3.89%	17.6	4.99%
Pax8(Paired,Homeobox)/Thyroid-Pax8-ChIP-Seq(GSE26938)/Homer	GTCATGCHTGRCTGS	1e0	-1.375e-02	1.0000	49.0	2.12%	10.6	3.01%
HEB(bHLH)/mES-Heb-ChIP-Seq(GSE53233)/Homer	VCAGCTGBNN	1e0	-1.231e-02	1.0000	473.0	20.47%	79.3	22.44%
SCL(bHLH)/HPC7-Scl-ChIP-Seq(GSE13511)/Homer	AVCAGCTG	1e0	-1.206e-02	1.0000	981.0	42.45%	158.2	44.76%
GFX(?)/Promoter/Homer	ATTCTCGCGAGA	1e0	-1.081e-02	1.0000	2.0	0.09%	0.0	0.00%
p53(p53)/mES-cMyc-ChIP-Seq(GSE11431)/Homer	ACATGCCCGGGCAT	1e0	-1.081e-02	1.0000	2.0	0.09%	1.1	0.32%
Ronin(THAP)/ES-Thap11-ChIP-Seq(GSE51522)/Homer	RACTACAACTCCCAGVAKGC	1e0	-1.081e-02	1.0000	2.0	0.09%	0.0	0.00%
Brn1(POU,Homeobox)/NPC-Brn1-ChIP-Seq(GSE35496)/Homer	TATGCWAATBAV	1e0	-1.077e-02	1.0000	54.0	2.34%	11.5	3.25%
ISRE(IRF)/ThioMac-LPS-Expression(GSE23622)/Homer	AGTTTCASTTTC	1e0	-9.997e-03	1.0000	6.0	0.26%	2.9	0.83%
ELF3(ETS)/PDAC-ELF3-ChIP-Seq(GSE64557)/Homer	ANCAGGAAGT	1e0	-9.571e-03	1.0000	154.0	6.66%	28.6	8.09%
FOXK2(Forkhead)/U2OS-FOXK2-ChIP-Seq(E-MTAB-2204)/Homer	SCHTGTTTACAT	1e0	-9.562e-03	1.0000	112.0	4.85%	21.3	6.03%
MafF(bZIP)/HepG2-MafF-ChIP-Seq(GSE31477)/Homer	HWWGTCAGCAWWTTT	1e0	-9.544e-03	1.0000	48.0	2.08%	10.6	3.01%
Elk4(ETS)/Hela-Elk4-ChIP-Seq(GSE31477)/Homer	NRYTTCCGGY	1e0	-8.628e-03	1.0000	88.0	3.81%	17.1	4.83%
Tbet(T-box)/CD8-Tbet-ChIP-Seq(GSE33802)/Homer	AGGTGTGAAM	1e0	-8.368e-03	1.0000	202.0	8.74%	36.5	10.32%
bHLHE40(bHLH)/HepG2-BHLHE40-ChIP-Seq(GSE31477)/Homer	KCACGTGMCN	1e0	-8.151e-03	1.0000	42.0	1.82%	9.1	2.58%
FOXK1(Forkhead)/HEK293-FOXK1-ChIP-Seq(GSE51673)/Homer	NVWTGTTTAC	1e0	-6.990e-03	1.0000	195.0	8.44%	35.1	9.93%
RUNX2(Runt)/PCa-RUNX2-ChIP-Seq(GSE33889)/Homer	NWAACCACADNN	1e0	-6.101e-03	1.0000	152.0	6.58%	28.6	8.10%
CHR(?)/Hela-CellCycle-Expression/Homer	SRGTTTCAAA	1e0	-6.058e-03	1.0000	134.0	5.80%	25.5	7.22%
AP-2gamma(AP2)/MCF7-TFAP2C-ChIP-Seq(GSE21234)/Homer	SCCTSAGGSCAW	1e0	-6.006e-03	1.0000	274.0	11.86%	48.2	13.64%
Ets1-distal(ETS)/CD4+-PolII-ChIP-Seq(Barski_et_al.)/Homer	MACAGGAAGT	1e0	-5.939e-03	1.0000	58.0	2.51%	12.4	3.52%
BORIS(Zf)/K562-CTCFL-ChIP-Seq(GSE32465)/Homer	CNNBRGCGCCCCCTGSTGGC	1e0	-5.374e-03	1.0000	41.0	1.77%	9.1	2.57%
Lhx2(Homeobox)/HFSC-Lhx2-ChIP-Seq(GSE48068)/Homer	TAATTAGN	1e0	-5.263e-03	1.0000	218.0	9.43%	39.4	11.15%
DLX1(Homeobox)/BasalGanglia-Dlx1-ChIP-seq(GSE124936)/Homer	NSNNTAATTA	1e0	-5.165e-03	1.0000	267.0	11.55%	47.6	13.47%
Foxo1(Forkhead)/RAW-Foxo1-ChIP-Seq(Fan_et_al.)/Homer	CTGTTTAC	1e0	-5.090e-03	1.0000	360.0	15.58%	62.6	17.71%
FOXP1(Forkhead)/H9-FOXP1-ChIP-Seq(GSE31006)/Homer	NYYTGTTTACHN	1e0	-4.682e-03	1.0000	63.0	2.73%	13.2	3.73%
Pax7(Paired,Homeobox)/Myoblast-Pax7-ChIP-Seq(GSE25064)/Homer	TAATCAATTA	1e0	-4.180e-03	1.0000	35.0	1.51%	8.4	2.39%
Pax7(Paired,Homeobox),long/Myoblast-Pax7-ChIP-Seq(GSE25064)/Homer	TAATCHGATTAC	1e0	-3.438e-03	1.0000	5.0	0.22%	2.1	0.58%
BHLHA15(bHLH)/NIH3T3-BHLHB8.HA-ChIP-Seq(GSE119782)/Homer	NAMCAGCTGK	1e0	-3.057e-03	1.0000	295.0	12.77%	52.8	14.93%
PAX3:FKHR-fusion(Paired,Homeobox)/Rh4-PAX3:FKHR-ChIP-Seq(GSE19063)/Homer	ACCRTGACTAATTNN	1e0	-2.972e-03	1.0000	29.0	1.25%	7.2	2.04%
Sox9(HMG)/Limb-SOX9-ChIP-Seq(GSE73225)/Homer	AGGVNCCTTTGT	1e0	-2.922e-03	1.0000	143.0	6.19%	27.6	7.82%
Duxbl(Homeobox)/NIH3T3-Duxbl.HA-ChIP-Seq(GSE119782)/Homer	TAAYCYAATCAA	1e0	-2.536e-03	1.0000	9.0	0.39%	3.3	0.94%
Tbr1(T-box)/Cortex-Tbr1-ChIP-Seq(GSE71384)/Homer	AAGGTGTKAA	1e0	-2.456e-03	1.0000	257.0	11.12%	46.8	13.24%
KLF1(Zf)/HUDEP2-KLF1-CutnRun(GSE136251)/Homer	VDGGGYGGGGCY	1e0	-1.870e-03	1.0000	177.0	7.66%	33.4	9.45%
AP-2alpha(AP2)/Hela-AP2alpha-ChIP-Seq(GSE31477)/Homer	ATGCCCTGAGGC	1e0	-1.854e-03	1.0000	201.0	8.70%	37.3	10.57%
Rfx5(HTH)/GM12878-Rfx5-ChIP-Seq(GSE31477)/Homer	SCCTAGCAACAG	1e0	-1.816e-03	1.0000	44.0	1.90%	10.1	2.86%
LEF1(HMG)/H1-LEF1-ChIP-Seq(GSE64758)/Homer	CCTTTGATST	1e0	-1.793e-03	1.0000	106.0	4.59%	21.9	6.20%
EWS:FLI1-fusion(ETS)/SK_N_MC-EWS:FLI1-ChIP-Seq(SRA014231)/Homer	VACAGGAAAT	1e0	-1.678e-03	1.0000	100.0	4.33%	20.2	5.72%
ZBTB18(Zf)/HEK293-ZBTB18.GFP-ChIP-Seq(GSE58341)/Homer	AACATCTGGA	1e0	-1.678e-03	1.0000	100.0	4.33%	20.2	5.72%
PAX5(Paired,Homeobox),condensed/GM12878-PAX5-ChIP-Seq(GSE32465)/Homer	GTCACGCTCSCTGM	1e0	-1.547e-03	1.0000	13.0	0.56%	4.1	1.16%
Oct6(POU,Homeobox)/NPC-Pou3f1-ChIP-Seq(GSE35496)/Homer	WATGCAAATGAG	1e0	-1.503e-03	1.0000	60.0	2.60%	13.6	3.85%
Nrf2(bZIP)/Lymphoblast-Nrf2-ChIP-Seq(GSE37589)/Homer	HTGCTGAGTCAT	1e0	-1.423e-03	1.0000	1.0	0.04%	1.2	0.34%
OCT:OCT(POU,Homeobox,IR1)/NPC-Brn2-ChIP-Seq(GSE35496)/Homer	ATGAATWATTCATGA	1e0	-1.423e-03	1.0000	1.0	0.04%	0.7	0.19%
REST-NRSF(Zf)/Jurkat-NRSF-ChIP-Seq/Homer	GGMGCTGTCCATGGTGCTGA	1e0	-1.423e-03	1.0000	1.0	0.04%	0.0	0.00%
ZFP3(Zf)/HEK293-ZFP3.GFP-ChIP-Seq(GSE58341)/Homer	GGGTTTTGAAGGATGARTAGGAGTT	1e0	-1.423e-03	1.0000	1.0	0.04%	0.0	0.00%
ZNF16(Zf)/HEK293-ZNF16.GFP-ChIP-Seq(GSE58341)/Homer	MACCTTCYATGGCTCCCTAKTGCCY	1e0	-1.423e-03	1.0000	1.0	0.04%	0.0	0.00%
KLF6(Zf)/PDAC-KLF6-ChIP-Seq(GSE64557)/Homer	MKGGGYGTGGCC	1e0	-1.365e-03	1.0000	242.0	10.47%	44.5	12.59%
Meis1(Homeobox)/MastCells-Meis1-ChIP-Seq(GSE48085)/Homer	VGCTGWCAVB	1e0	-1.219e-03	1.0000	321.0	13.89%	57.9	16.39%
Gfi1b(Zf)/HPC7-Gfi1b-ChIP-Seq(GSE22178)/Homer	MAATCACTGC	1e0	-1.098e-03	1.0000	116.0	5.02%	24.0	6.78%
Tlx?(NR)/NPC-H3K4me1-ChIP-Seq(GSE16256)/Homer	CTGGCAGSCTGCCA	1e0	-9.640e-04	1.0000	70.0	3.03%	15.4	4.37%
RAR:RXR(NR),DR5/ES-RAR-ChIP-Seq(GSE56893)/Homer	RGGTCADNNAGAGGTCAV	1e0	-9.540e-04	1.0000	4.0	0.17%	2.3	0.66%
ZNF41(Zf)/HEK293-ZNF41.GFP-ChIP-Seq(GSE58341)/Homer	CCTCATGGTGYCYTWYTCCCTTGTG	1e0	-9.540e-04	1.0000	4.0	0.17%	2.3	0.64%
TATA-Box(TBP)/Promoter/Homer	CCTTTTAWAGSC	1e0	-8.530e-04	1.0000	252.0	10.90%	46.3	13.11%
MNT(bHLH)/HepG2-MNT-ChIP-Seq(Encode)/Homer	DGCACACGTG	1e0	-8.490e-04	1.0000	162.0	7.01%	31.1	8.79%
FoxL2(Forkhead)/Ovary-FoxL2-ChIP-Seq(GSE60858)/Homer	WWTRTAAACAVG	1e0	-6.630e-04	1.0000	167.0	7.23%	32.3	9.14%
IRF3(IRF)/BMDM-Irf3-ChIP-Seq(GSE67343)/Homer	AGTTTCAKTTTC	1e0	-5.310e-04	1.0000	63.0	2.73%	14.5	4.12%
Foxf1(Forkhead)/Lung-Foxf1-ChIP-Seq(GSE77951)/Homer	WWATRTAAACAN	1e0	-5.290e-04	1.0000	178.0	7.70%	34.8	9.84%
c-Myc(bHLH)/LNCAP-cMyc-ChIP-Seq(Unpublished)/Homer	VCCACGTG	1e0	-5.210e-04	1.0000	74.0	3.20%	17.0	4.80%
IRF8(IRF)/BMDM-IRF8-ChIP-Seq(GSE77884)/Homer	GRAASTGAAAST	1e0	-5.010e-04	1.0000	52.0	2.25%	12.0	3.40%
Fos(bZIP)/TSC-Fos-ChIP-Seq(GSE110950)/Homer	NDATGASTCAYN	1e0	-4.860e-04	1.0000	85.0	3.68%	18.1	5.11%
ETS:E-box(ETS,bHLH)/HPC7-Scl-ChIP-Seq(GSE22178)/Homer	AGGAARCAGCTG	1e0	-4.080e-04	1.0000	16.0	0.69%	5.6	1.58%
Rfx6(HTH)/Min6b1-Rfx6.HA-ChIP-Seq(GSE62844)/Homer	TGTTKCCTAGCAACM	1e0	-3.370e-04	1.0000	206.0	8.91%	39.8	11.27%
Ap4(bHLH)/AML-Tfap4-ChIP-Seq(GSE45738)/Homer	NAHCAGCTGD	1e0	-3.330e-04	1.0000	260.0	11.25%	48.0	13.59%
GRHL2(CP2)/HBE-GRHL2-ChIP-Seq(GSE46194)/Homer	AAACYKGTTWDACMRGTTTB	1e0	-2.190e-04	1.0000	61.0	2.64%	14.9	4.23%
EWS:ERG-fusion(ETS)/CADO_ES1-EWS:ERG-ChIP-Seq(SRA014231)/Homer	ATTTCCTGTN	1e0	-2.190e-04	1.0000	134.0	5.80%	27.9	7.89%
Klf4(Zf)/mES-Klf4-ChIP-Seq(GSE11431)/Homer	GCCACACCCA	1e0	-1.860e-04	1.0000	77.0	3.33%	17.5	4.96%
NFIL3(bZIP)/HepG2-NFIL3-ChIP-Seq(Encode)/Homer	VTTACGTAAYNNNNN	1e0	-1.670e-04	1.0000	99.0	4.28%	21.1	5.96%
MafA(bZIP)/Islet-MafA-ChIP-Seq(GSE30298)/Homer	TGCTGACTCA	1e0	-1.510e-04	1.0000	156.0	6.75%	31.3	8.86%
Hoxa13(Homeobox)/ChickenMSG-Hoxa13.Flag-ChIP-Seq(GSE86088)/Homer	CYHATAAAAN	1e0	-1.270e-04	1.0000	558.0	24.15%	97.4	27.55%
NFAT(RHD)/Jurkat-NFATC1-ChIP-Seq(Jolma_et_al.)/Homer	ATTTTCCATT	1e0	-1.010e-04	1.0000	178.0	7.70%	36.0	10.17%
ELF1(ETS)/Jurkat-ELF1-ChIP-Seq(SRA014231)/Homer	AVCCGGAAGT	1e0	-7.700e-05	1.0000	97.0	4.20%	21.6	6.10%
FOXA1(Forkhead)/LNCAP-FOXA1-ChIP-Seq(GSE27824)/Homer	WAAGTAAACA	1e0	-7.200e-05	1.0000	224.0	9.69%	43.0	12.18%
PPARa(NR),DR1/Liver-Ppara-ChIP-Seq(GSE47954)/Homer	VNAGGKCAAAGGTCA	1e0	-4.900e-05	1.0000	199.0	8.61%	39.5	11.18%
CRE(bZIP)/Promoter/Homer	CSGTGACGTCAC	1e0	-4.700e-05	1.0000	18.0	0.78%	6.7	1.91%
Stat3+il21(Stat)/CD4-Stat3-ChIP-Seq(GSE19198)/Homer	SVYTTCCNGGAARB	1e0	-4.500e-05	1.0000	118.0	5.11%	25.7	7.27%
RUNX1(Runt)/Jurkat-RUNX1-ChIP-Seq(GSE29180)/Homer	AAACCACARM	1e0	-3.300e-05	1.0000	186.0	8.05%	37.9	10.73%
CLOCK(bHLH)/Liver-Clock-ChIP-Seq(GSE39860)/Homer	GHCACGTG	1e0	-2.800e-05	1.0000	89.0	3.85%	20.1	5.68%
KLF10(Zf)/HEK293-KLF10.GFP-ChIP-Seq(GSE58341)/Homer	GGGGGTGTGTCC	1e0	-2.800e-05	1.0000	100.0	4.33%	22.1	6.26%
EKLF(Zf)/Erythrocyte-Klf1-ChIP-Seq(GSE20478)/Homer	NWGGGTGTGGCY	1e0	-2.200e-05	1.0000	41.0	1.77%	11.8	3.33%
PU.1(ETS)/ThioMac-PU.1-ChIP-Seq(GSE21512)/Homer	AGAGGAAGTG	1e0	-2.200e-05	1.0000	83.0	3.59%	19.1	5.40%
Foxo3(Forkhead)/U2OS-Foxo3-ChIP-Seq(E-MTAB-2701)/Homer	DGTAAACA	1e0	-2.200e-05	1.0000	133.0	5.76%	28.3	8.00%
GFY(?)/Promoter/Homer	ACTACAATTCCC	1e0	-2.100e-05	1.0000	5.0	0.22%	3.8	1.06%
RXR(NR),DR1/3T3L1-RXR-ChIP-Seq(GSE13511)/Homer	TAGGGCAAAGGTCA	1e0	-1.400e-05	1.0000	230.0	9.95%	45.0	12.75%
HLF(bZIP)/HSC-HLF.Flag-ChIP-Seq(GSE69817)/Homer	RTTATGYAAB	1e0	-1.000e-05	1.0000	148.0	6.40%	31.8	9.01%
PPARE(NR),DR1/3T3L1-Pparg-ChIP-Seq(GSE13511)/Homer	TGACCTTTGCCCCA	1e0	-9.000e-06	1.0000	182.0	7.88%	37.1	10.51%
KLF14(Zf)/HEK293-KLF14.GFP-ChIP-Seq(GSE58341)/Homer	RGKGGGCGKGGC	1e0	-8.000e-06	1.0000	366.0	15.84%	68.8	19.46%
Usf2(bHLH)/C2C12-Usf2-ChIP-Seq(GSE36030)/Homer	GTCACGTGGT	1e0	-3.000e-06	1.0000	43.0	1.86%	13.0	3.67%
ZNF467(Zf)/HEK293-ZNF467.GFP-ChIP-Seq(GSE58341)/Homer	TGGGGAAGGGCM	1e0	-3.000e-06	1.0000	179.0	7.75%	37.5	10.62%
IRF2(IRF)/Erythroblas-IRF2-ChIP-Seq(GSE36985)/Homer	GAAASYGAAASY	1e0	-3.000e-06	1.0000	11.0	0.48%	5.5	1.56%
IRF1(IRF)/PBMC-IRF1-ChIP-Seq(GSE43036)/Homer	GAAAGTGAAAGT	1e0	-2.000e-06	1.0000	19.0	0.82%	7.1	2.00%
Fosl2(bZIP)/3T3L1-Fosl2-ChIP-Seq(GSE56872)/Homer	NATGASTCABNN	1e0	-2.000e-06	1.0000	42.0	1.82%	12.2	3.45%
USF1(bHLH)/GM12878-Usf1-ChIP-Seq(GSE32465)/Homer	SGTCACGTGR	1e0	-1.000e-06	1.0000	72.0	3.12%	18.8	5.33%
Tgif2(Homeobox)/mES-Tgif2-ChIP-Seq(GSE55404)/Homer	TGTCANYT	1e0	-1.000e-06	1.0000	654.0	28.30%	116.1	32.84%
ERG(ETS)/VCaP-ERG-ChIP-Seq(GSE14097)/Homer	ACAGGAAGTG	1e0	-1.000e-06	1.0000	327.0	14.15%	63.8	18.06%
STAT4(Stat)/CD4-Stat4-ChIP-Seq(GSE22104)/Homer	NYTTCCWGGAAR	1e0	-1.000e-06	1.0000	169.0	7.31%	36.4	10.29%
ZKSCAN1(Zf)/HepG2-ZKSCAN1-ChIP-Seq(Encode)/Homer	GCACAYAGTAGGKCY	1e0	-1.000e-06	1.0000	3.0	0.13%	3.8	1.08%
Klf9(Zf)/GBM-Klf9-ChIP-Seq(GSE62211)/Homer	GCCACRCCCACY	1e0	-0.000e+00	1.0000	60.0	2.60%	16.3	4.60%
n-Myc(bHLH)/mES-nMyc-ChIP-Seq(GSE11431)/Homer	VRCCACGTGG	1e0	-0.000e+00	1.0000	117.0	5.06%	27.1	7.65%
OCT:OCT-short(POU,Homeobox)/NPC-OCT6-ChIP-Seq(GSE43916)/Homer	ATGCATWATGCATRW	1e0	-0.000e+00	1.0000	117.0	5.06%	27.2	7.69%
EBF1(EBF)/Near-E2A-ChIP-Seq(GSE21512)/Homer	GTCCCCWGGGGA	1e0	-0.000e+00	1.0000	287.0	12.42%	57.0	16.14%
Stat3(Stat)/mES-Stat3-ChIP-Seq(GSE11431)/Homer	CTTCCGGGAA	1e0	-0.000e+00	1.0000	78.0	3.38%	20.4	5.78%
Elf4(ETS)/BMDM-Elf4-ChIP-Seq(GSE88699)/Homer	ACTTCCKGKT	1e0	-0.000e+00	1.0000	187.0	8.09%	40.3	11.41%
Fli1(ETS)/CD8-FLI-ChIP-Seq(GSE20898)/Homer	NRYTTCCGGH	1e0	-0.000e+00	1.0000	197.0	8.52%	42.3	11.96%
ETV4(ETS)/HepG2-ETV4-ChIP-Seq(ENCODE)/Homer	ACCGGAAGTG	1e0	-0.000e+00	1.0000	225.0	9.74%	47.3	13.38%
GABPA(ETS)/Jurkat-GABPa-ChIP-Seq(GSE17954)/Homer	RACCGGAAGT	1e0	-0.000e+00	1.0000	159.0	6.88%	36.9	10.44%
Hand2(bHLH)/Mesoderm-Hand2-ChIP-Seq(GSE61475)/Homer	TGACANARRCCAGRC	1e0	-0.000e+00	1.0000	98.0	4.24%	25.0	7.08%
Jun-AP1(bZIP)/K562-cJun-ChIP-Seq(GSE31477)/Homer	GATGASTCATCN	1e0	-0.000e+00	1.0000	28.0	1.21%	11.4	3.23%
RUNX(Runt)/HPC7-Runx1-ChIP-Seq(GSE22178)/Homer	SAAACCACAG	1e0	-0.000e+00	1.0000	125.0	5.41%	31.0	8.78%
Tcf7(HMG)/GM12878-TCF7-ChIP-Seq(Encode)/Homer	CTTTGATGTGSB	1e0	-0.000e+00	1.0000	45.0	1.95%	15.0	4.25%
Tgif1(Homeobox)/mES-Tgif1-ChIP-Seq(GSE55404)/Homer	YTGWCADY	1e0	-0.000e+00	1.0000	603.0	26.09%	113.5	32.11%
ETV1(ETS)/GIST48-ETV1-ChIP-Seq(GSE22441)/Homer	AACCGGAAGT	1e0	-0.000e+00	1.0000	261.0	11.29%	56.2	15.91%
Pit1+1bp(Homeobox)/GCrat-Pit1-ChIP-Seq(GSE58009)/Homer	ATGCATAATTCA	1e0	-0.000e+00	1.0000	66.0	2.86%	20.8	5.87%
ETS(ETS)/Promoter/Homer	AACCGGAAGT	1e0	-0.000e+00	1.0000	50.0	2.16%	17.2	4.86%
ETS1(ETS)/Jurkat-ETS1-ChIP-Seq(GSE17954)/Homer	ACAGGAAGTG	1e0	-0.000e+00	1.0000	176.0	7.62%	43.1	12.20%
Etv2(ETS)/ES-ER71-ChIP-Seq(GSE59402)/Homer	NNAYTTCCTGHN	1e0	-0.000e+00	1.0000	162.0	7.01%	41.1	11.64%
DUX(Homeobox)/C2C12-Dux-ChIP-Seq(GSE87279)/Homer	BCWGATTCAATCAAN	1e0	0.000e+00	1.0000	0.0	0.00%	0.0	0.00%
OCT:OCT(POU,Homeobox)/NPC-Brn1-ChIP-Seq(GSE35496)/Homer	ATGAATATTCATGAG	1e0	0.000e+00	1.0000	0.0	0.00%	0.0	0.00%
