# Supplementary material for: Global hypo-methylation in a proportion of glioblastoma enriched for an astrocytic signature is associated with increased invasion and altered immune landscape
Source: eLife. 2022 Nov 22;11:e77335. doi: 10.7554/eLife.77335 (PMC9681209; doi:10.7554/eLife.77335)
Supplement: Figure 2—source data 1. [file elife-77335-fig2-data1.zip › Figure_2_source_data_1/Figure_2A/knownResults.txt]

Motif Name	Consensus	P-value	Log P-value	q-value (Benjamini)	# of Target Sequences with Motif(of 2322)	% of Target Sequences with Motif	# of Background Sequences with Motif(of 3670)	% of Background Sequences with Motif
Sp1(Zf)/Promoter/Homer	GGCCCCGCCCCC	1e-4	-1.089e+01	0.0082	49.0	2.11%	40.0	1.09%
Twist(bHLH)/HMLE-TWIST1-ChIP-Seq(Chang_et_al)/Homer	VCAKCTGGNNNCCAGMTGBN	1e-4	-1.032e+01	0.0082	41.0	1.77%	32.8	0.90%
FXR(NR),IR1/Liver-FXR-ChIP-Seq(Chong_et_al.)/Homer	AGGTCANTGACCTB	1e-4	-9.978e+00	0.0082	100.0	4.31%	104.5	2.86%
GATA:SCL(Zf,bHLH)/Ter119-SCL-ChIP-Seq(GSE18720)/Homer	CRGCTGBNGNSNNSAGATAA	1e-4	-9.769e+00	0.0082	29.0	1.25%	20.3	0.56%
HIF2a(bHLH)/785_O-HIF2a-ChIP-Seq(GSE34871)/Homer	GCACGTACCC	1e-3	-7.305e+00	0.0591	73.0	3.14%	77.6	2.12%
ZEB1(Zf)/PDAC-ZEB1-ChIP-Seq(GSE64557)/Homer	VCAGGTRDRY	1e-3	-7.213e+00	0.0591	442.0	19.04%	604.7	16.54%
HOXA2(Homeobox)/mES-Hoxa2-ChIP-Seq(Donaldson_et_al.)/Homer	GYCATCMATCAT	1e-2	-6.551e+00	0.0898	25.0	1.08%	20.4	0.56%
COUP-TFII(NR)/Artia-Nr2f2-ChIP-Seq(GSE46497)/Homer	AGRGGTCA	1e-2	-6.180e+00	0.1138	338.0	14.56%	458.3	12.53%
Sox21(HMG)/ESC-SOX21-ChIP-Seq(GSE110505)/Homer	BCCWTTGTBYKV	1e-2	-5.917e+00	0.1317	342.0	14.73%	466.9	12.77%
Nr5a2(NR)/Pancreas-LRH1-ChIP-Seq(GSE34295)/Homer	BTCAAGGTCA	1e-2	-5.641e+00	0.1562	131.0	5.64%	162.8	4.45%
ERRg(NR)/Kidney-ESRRG-ChIP-Seq(GSE104905)/Homer	GTGACCTTGRVN	1e-2	-5.382e+00	0.1840	159.0	6.85%	203.8	5.57%
Prop1(Homeobox)/GHFT1-PROP1.biotin-ChIP-Seq(GSE77302)/Homer	NTAATBNAATTA	1e-2	-5.231e+00	0.1961	180.0	7.75%	234.2	6.40%
NF1:FOXA1(CTF,Forkhead)/LNCAP-FOXA1-ChIP-Seq(GSE27824)/Homer	WNTGTTTRYTTTGGCA	1e-2	-5.104e+00	0.2055	11.0	0.47%	7.4	0.20%
SF1(NR)/H295R-Nr5a1-ChIP-Seq(GSE44220)/Homer	CAAGGHCANV	1e-2	-4.759e+00	0.2695	82.0	3.53%	98.6	2.70%
Hoxd11(Homeobox)/ChickenMSG-Hoxd11.Flag-ChIP-Seq(GSE86088)/Homer	VGCCATAAAA	1e-2	-4.746e+00	0.2695	561.0	24.16%	807.7	22.09%
Snail1(Zf)/LS174T-SNAIL1.HA-ChIP-Seq(GSE127183)/Homer	TRCACCTGCY	1e-2	-4.687e+00	0.2695	203.0	8.74%	271.7	7.43%
CRX(Homeobox)/Retina-Crx-ChIP-Seq(GSE20012)/Homer	GCTAATCC	1e-2	-4.665e+00	0.2695	496.0	21.36%	709.8	19.41%
EBF(EBF)/proBcell-EBF-ChIP-Seq(GSE21978)/Homer	DGTCCCYRGGGA	1e-2	-4.607e+00	0.2695	61.0	2.63%	70.2	1.92%
Maz(Zf)/HepG2-Maz-ChIP-Seq(GSE31477)/Homer	GGGGGGGG	1e-2	-4.606e+00	0.2695	321.0	13.82%	446.1	12.20%
ZEB2(Zf)/SNU398-ZEB2-ChIP-Seq(GSE103048)/Homer	GNMCAGGTGTGC	1e-1	-4.553e+00	0.2695	252.0	10.85%	344.1	9.41%
Pax7(Paired,Homeobox)/Myoblast-Pax7-ChIP-Seq(GSE25064)/Homer	TAATCAATTA	1e-1	-4.552e+00	0.2695	35.0	1.51%	36.8	1.01%
EAR2(NR)/K562-NR2F6-ChIP-Seq(Encode)/Homer	NRBCARRGGTCA	1e-1	-4.465e+00	0.2695	263.0	11.33%	361.7	9.89%
Bcl11a(Zf)/HSPC-BCL11A-ChIP-Seq(GSE104676)/Homer	TYTGACCASWRG	1e-1	-4.457e+00	0.2695	153.0	6.59%	200.6	5.49%
Nr5a2(NR)/mES-Nr5a2-ChIP-Seq(GSE19019)/Homer	BTCAAGGTCA	1e-1	-4.386e+00	0.2695	98.0	4.22%	122.0	3.34%
Slug(Zf)/Mesoderm-Snai2-ChIP-Seq(GSE61475)/Homer	SNGCACCTGCHS	1e-1	-4.320e+00	0.2695	151.0	6.50%	198.8	5.44%
Unknown-ESC-element(?)/mES-Nanog-ChIP-Seq(GSE11724)/Homer	CACAGCAGGGGG	1e-1	-4.273e+00	0.2695	139.0	5.99%	181.5	4.96%
Ascl1(bHLH)/NeuralTubes-Ascl1-ChIP-Seq(GSE55840)/Homer	NNVVCAGCTGBN	1e-1	-4.148e+00	0.2695	374.0	16.11%	530.9	14.52%
RARg(NR)/ES-RARg-ChIP-Seq(GSE30538)/Homer	AGGTCAAGGTCA	1e-1	-4.129e+00	0.2695	8.0	0.34%	5.6	0.15%
COUP-TFII(NR)/K562-NR2F1-ChIP-Seq(Encode)/Homer	GKBCARAGGTCA	1e-1	-4.095e+00	0.2695	285.0	12.27%	397.7	10.88%
Hoxb4(Homeobox)/ES-Hoxb4-ChIP-Seq(GSE34014)/Homer	TGATTRATGGCY	1e-1	-3.943e+00	0.2844	36.0	1.55%	39.4	1.08%
HNF1b(Homeobox)/PDAC-HNF1B-ChIP-Seq(GSE64557)/Homer	GTTAATNATTAA	1e-1	-3.915e+00	0.2844	42.0	1.81%	47.8	1.31%
E2A(bHLH),near_PU.1/Bcell-PU.1-ChIP-Seq(GSE21512)/Homer	NVCACCTGBN	1e-1	-3.867e+00	0.2878	372.0	16.02%	530.2	14.50%
AP-2gamma(AP2)/MCF7-TFAP2C-ChIP-Seq(GSE21234)/Homer	SCCTSAGGSCAW	1e-1	-3.785e+00	0.3028	275.0	11.84%	385.2	10.53%
SpiB(ETS)/OCILY3-SPIB-ChIP-Seq(GSE56857)/Homer	AAAGRGGAAGTG	1e-1	-3.767e+00	0.3028	52.0	2.24%	61.5	1.68%
Arnt:Ahr(bHLH)/MCF7-Arnt-ChIP-Seq(Lo_et_al.)/Homer	TBGCACGCAA	1e-1	-3.745e+00	0.3028	97.0	4.18%	124.6	3.41%
Zfp809(Zf)/ES-Zfp809-ChIP-Seq(GSE70799)/Homer	GGGGCTYGKCTGGGA	1e-1	-3.739e+00	0.3028	65.0	2.80%	79.9	2.18%
T1ISRE(IRF)/ThioMac-Ifnb-Expression/Homer	ACTTTCGTTTCT	1e-1	-3.623e+00	0.3176	3.0	0.13%	1.5	0.04%
Tbx20(T-box)/Heart-Tbx20-ChIP-Seq(GSE29636)/Homer	GGTGYTGACAGS	1e-1	-3.582e+00	0.3221	50.0	2.15%	59.5	1.63%
TCF4(bHLH)/SHSY5Y-TCF4-ChIP-Seq(GSE96915)/Homer	SMCATCTGKH	1e-1	-3.562e+00	0.3221	338.0	14.56%	482.3	13.19%
PRDM10(Zf)/HEK293-PRDM10.eGFP-ChIP-Seq(Encode)/Homer	TGGTACATTCCA	1e-1	-3.523e+00	0.3247	128.0	5.51%	170.5	4.66%
Oct4:Sox17(POU,Homeobox,HMG)/F9-Sox17-ChIP-Seq(GSE44553)/Homer	CCATTGTATGCAAAT	1e-1	-3.520e+00	0.3247	35.0	1.51%	39.3	1.07%
THRb(NR)/Liver-NR1A2-ChIP-Seq(GSE52613)/Homer	TRAGGTCA	1e-1	-3.470e+00	0.3261	832.0	35.83%	1242.4	33.97%
ELF5(ETS)/T47D-ELF5-ChIP-Seq(GSE30407)/Homer	ACVAGGAAGT	1e-1	-3.420e+00	0.3347	161.0	6.93%	219.2	5.99%
Atf7(bZIP)/3T3L1-Atf7-ChIP-Seq(GSE56872)/Homer	NGRTGACGTCAY	1e-1	-3.400e+00	0.3347	83.0	3.57%	106.9	2.92%
RARa(NR)/K562-RARa-ChIP-Seq(Encode)/Homer	TTGAMCTTTG	1e-1	-3.356e+00	0.3411	556.0	23.94%	817.8	22.36%
FoxD3(forkhead)/ZebrafishEmbryo-Foxd3.biotin-ChIP-seq(GSE106676)/Homer	TGTTTAYTTAGC	1e-1	-3.323e+00	0.3448	172.0	7.41%	236.4	6.46%
E2F7(E2F)/Hela-E2F7-ChIP-Seq(GSE32673)/Homer	VDTTTCCCGCCA	1e-1	-3.276e+00	0.3535	15.0	0.65%	14.3	0.39%
EBNA1(EBV-virus)/Raji-EBNA1-ChIP-Seq(GSE30709)/Homer	GGYAGCAYDTGCTDCCCNNN	1e-1	-3.215e+00	0.3679	4.0	0.17%	2.3	0.06%
Esrrb(NR)/mES-Esrrb-ChIP-Seq(GSE11431)/Homer	KTGACCTTGA	1e-1	-3.155e+00	0.3828	118.0	5.08%	158.1	4.32%
Pknox1(Homeobox)/ES-Prep1-ChIP-Seq(GSE63282)/Homer	SCTGTCAVTCAV	1e-1	-3.122e+00	0.3877	45.0	1.94%	54.3	1.48%
Pax7(Paired,Homeobox),long/Myoblast-Pax7-ChIP-Seq(GSE25064)/Homer	TAATCHGATTAC	1e-1	-3.113e+00	0.3877	5.0	0.22%	3.4	0.09%
E2A(bHLH)/proBcell-E2A-ChIP-Seq(GSE21978)/Homer	DNRCAGCTGY	1e-1	-3.086e+00	0.3877	364.0	15.68%	527.1	14.41%
Otx2(Homeobox)/EpiLC-Otx2-ChIP-Seq(GSE56098)/Homer	NYTAATCCYB	1e-1	-3.063e+00	0.3881	157.0	6.76%	216.4	5.92%
Atf2(bZIP)/3T3L1-Atf2-ChIP-Seq(GSE56872)/Homer	NRRTGACGTCAT	1e-1	-3.057e+00	0.3881	57.0	2.45%	71.3	1.95%
Hnf1(Homeobox)/Liver-Foxa2-Chip-Seq(GSE25694)/Homer	GGTTAAWCATTAA	1e-1	-3.031e+00	0.3881	44.0	1.89%	53.3	1.46%
KLF3(Zf)/MEF-Klf3-ChIP-Seq(GSE44748)/Homer	NRGCCCCRCCCHBNN	1e-1	-3.028e+00	0.3881	94.0	4.05%	124.2	3.40%
Nkx6.1(Homeobox)/Islet-Nkx6.1-ChIP-Seq(GSE40975)/Homer	GKTAATGR	1e-1	-3.019e+00	0.3881	582.0	25.06%	862.8	23.59%
JunD(bZIP)/K562-JunD-ChIP-Seq/Homer	ATGACGTCATCN	1e-1	-2.948e+00	0.3980	12.0	0.52%	11.5	0.31%
Unknown(Homeobox)/Limb-p300-ChIP-Seq/Homer	SSCMATWAAA	1e-1	-2.912e+00	0.4055	146.0	6.29%	201.0	5.50%
Sox6(HMG)/Myotubes-Sox6-ChIP-Seq(GSE32627)/Homer	CCATTGTTNY	1e-1	-2.830e+00	0.4329	302.0	13.01%	436.9	11.95%
ERE(NR),IR3/MCF7-ERa-ChIP-Seq(Unpublished)/Homer	VAGGTCACNSTGACC	1e-1	-2.798e+00	0.4396	49.0	2.11%	61.0	1.67%
Ptf1a(bHLH)/Panc1-Ptf1a-ChIP-Seq(GSE47459)/Homer	ACAGCTGTTN	1e-1	-2.785e+00	0.4396	632.0	27.22%	943.5	25.80%
PBX2(Homeobox)/K562-PBX2-ChIP-Seq(Encode)/Homer	RTGATTKATRGN	1e-1	-2.750e+00	0.4467	184.0	7.92%	259.1	7.09%
Sox10(HMG)/SciaticNerve-Sox3-ChIP-Seq(GSE35132)/Homer	CCWTTGTYYB	1e-1	-2.726e+00	0.4503	313.0	13.48%	454.1	12.42%
ELF3(ETS)/PDAC-ELF3-ChIP-Seq(GSE64557)/Homer	ANCAGGAAGT	1e-1	-2.668e+00	0.4699	154.0	6.63%	215.8	5.90%
MyoG(bHLH)/C2C12-MyoG-ChIP-Seq(GSE36024)/Homer	AACAGCTG	1e-1	-2.665e+00	0.4699	230.0	9.91%	329.9	9.02%
Erra(NR)/HepG2-Erra-ChIP-Seq(GSE31477)/Homer	CAAAGGTCAG	1e-1	-2.642e+00	0.4699	460.0	19.81%	680.9	18.62%
PBX1(Homeobox)/MCF7-PBX1-ChIP-Seq(GSE28007)/Homer	GSCTGTCACTCA	1e-1	-2.569e+00	0.4955	13.0	0.56%	13.6	0.37%
NeuroD1(bHLH)/Islet-NeuroD1-ChIP-Seq(GSE30298)/Homer	GCCATCTGTT	1e-1	-2.550e+00	0.4979	184.0	7.92%	261.7	7.16%
Myf5(bHLH)/GM-Myf5-ChIP-Seq(GSE24852)/Homer	BAACAGCTGT	1e-1	-2.461e+00	0.5366	144.0	6.20%	202.1	5.53%
HEB(bHLH)/mES-Heb-ChIP-Seq(GSE53233)/Homer	VCAGCTGBNN	1e-1	-2.452e+00	0.5366	473.0	20.37%	703.1	19.23%
DUX4(Homeobox)/Myoblasts-DUX4.V5-ChIP-Seq(GSE75791)/Homer	NWTAAYCYAATCAWN	1e-1	-2.451e+00	0.5366	12.0	0.52%	12.4	0.34%
ZNF652/HepG2-ZNF652.Flag-ChIP-Seq(Encode)/Homer	TTAACCCTTTVNKKN	1e-1	-2.426e+00	0.5366	54.0	2.33%	70.1	1.92%
GATA(Zf),IR3/iTreg-Gata3-ChIP-Seq(GSE20898)/Homer	NNNNNBAGATAWYATCTVHN	1e-1	-2.424e+00	0.5366	27.0	1.16%	32.6	0.89%
HIF-1b(HLH)/T47D-HIF1b-ChIP-Seq(GSE59937)/Homer	RTACGTGC	1e-1	-2.413e+00	0.5366	195.0	8.40%	279.7	7.65%
Ascl2(bHLH)/ESC-Ascl2-ChIP-Seq(GSE97712)/Homer	SSRGCAGCTGCH	1e-1	-2.400e+00	0.5366	280.0	12.06%	408.8	11.18%
YY1(Zf)/Promoter/Homer	CAAGATGGCGGC	1e-1	-2.389e+00	0.5366	7.0	0.30%	6.7	0.18%
Phox2a(Homeobox)/Neuron-Phox2a-ChIP-Seq(GSE31456)/Homer	YTAATYNRATTA	1e-1	-2.361e+00	0.5366	101.0	4.35%	139.1	3.80%
ZNF322(Zf)/HEK293-ZNF322.GFP-ChIP-Seq(GSE58341)/Homer	GAGCCTGGTACTGWGCCTGR	1e-1	-2.329e+00	0.5424	64.0	2.76%	85.6	2.34%
Tbox:Smad(T-box,MAD)/ESCd5-Smad2_3-ChIP-Seq(GSE29422)/Homer	AGGTGHCAGACA	1e-1	-2.306e+00	0.5482	31.0	1.34%	38.2	1.04%
Eomes(T-box)/H9-Eomes-ChIP-Seq(GSE26097)/Homer	ATTAACACCT	1e0	-2.274e+00	0.5590	462.0	19.90%	689.2	18.85%
HINFP(Zf)/K562-HINFP.eGFP-ChIP-Seq(Encode)/Homer	TWVGGTCCGC	1e0	-2.263e+00	0.5590	45.0	1.94%	58.5	1.60%
Mef2d(MADS)/Retina-Mef2d-ChIP-Seq(GSE61391)/Homer	GCTATTTTTAGC	1e0	-2.263e+00	0.5590	45.0	1.94%	58.2	1.59%
Srebp1a(bHLH)/HepG2-Srebp1a-ChIP-Seq(GSE31477)/Homer	RTCACSCCAY	1e0	-2.263e+00	0.5590	45.0	1.94%	58.2	1.59%
Tcf21(bHLH)/ArterySmoothMuscle-Tcf21-ChIP-Seq(GSE61369)/Homer	NAACAGCTGG	1e0	-2.217e+00	0.5636	214.0	9.22%	310.3	8.49%
BORIS(Zf)/K562-CTCFL-ChIP-Seq(GSE32465)/Homer	CNNBRGCGCCCCCTGSTGGC	1e0	-2.208e+00	0.5636	42.0	1.81%	54.2	1.48%
IRF:BATF(IRF:bZIP)/pDC-Irf8-ChIP-Seq(GSE66899)/Homer	CTTTCANTATGACTV	1e0	-2.166e+00	0.5795	27.0	1.16%	33.5	0.92%
GATA3(Zf),DR4/iTreg-Gata3-ChIP-Seq(GSE20898)/Homer	AGATGKDGAGATAAG	1e0	-2.161e+00	0.5795	19.0	0.82%	23.0	0.63%
ZNF415(Zf)/HEK293-ZNF415.GFP-ChIP-Seq(GSE58341)/Homer	GRTGMTRGAGCC	1e0	-2.153e+00	0.5795	128.0	5.51%	181.0	4.95%
EBF2(EBF)/BrownAdipose-EBF2-ChIP-Seq(GSE97114)/Homer	NABTCCCWDGGGAVH	1e0	-2.152e+00	0.5795	224.0	9.65%	326.6	8.93%
Atoh1(bHLH)/Cerebellum-Atoh1-ChIP-Seq(GSE22111)/Homer	VNRVCAGCTGGY	1e0	-2.149e+00	0.5795	245.0	10.55%	358.2	9.80%
Pit1(Homeobox)/GCrat-Pit1-ChIP-Seq(GSE58009)/Homer	ATGMATATDC	1e0	-2.121e+00	0.5795	229.0	9.86%	334.9	9.16%
Sox17(HMG)/Endoderm-Sox17-ChIP-Seq(GSE61475)/Homer	CCATTGTTYB	1e0	-2.102e+00	0.5795	123.0	5.30%	174.4	4.77%
E2F1(E2F)/Hela-E2F1-ChIP-Seq(GSE22478)/Homer	CWGGCGGGAA	1e0	-2.077e+00	0.5863	31.0	1.34%	39.1	1.07%
Zic(Zf)/Cerebellum-ZIC1.2-ChIP-Seq(GSE60731)/Homer	CCTGCTGAGH	1e0	-2.074e+00	0.5863	166.0	7.15%	239.5	6.55%
GLIS3(Zf)/Thyroid-Glis3.GFP-ChIP-Seq(GSE103297)/Homer	CTCCCTGGGAGGCCN	1e0	-2.073e+00	0.5863	354.0	15.25%	526.1	14.39%
RUNX2(Runt)/PCa-RUNX2-ChIP-Seq(GSE33889)/Homer	NWAACCACADNN	1e0	-2.062e+00	0.5863	152.0	6.55%	218.3	5.97%
Zfp57(Zf)/H1-ZFP57.HA-ChIP-Seq(GSE115387)/Homer	NANTGCSGCA	1e0	-2.058e+00	0.5863	58.0	2.50%	78.9	2.16%
GFX(?)/Promoter/Homer	ATTCTCGCGAGA	1e0	-2.013e+00	0.5937	2.0	0.09%	1.1	0.03%
Tcf12(bHLH)/GM12878-Tcf12-ChIP-Seq(GSE32465)/Homer	VCAGCTGYTG	1e0	-1.998e+00	0.5965	224.0	9.65%	328.2	8.98%
ZNF528(Zf)/HEK293-ZNF528.GFP-ChIP-Seq(GSE58341)/Homer	AGAAATGACTTCCCT	1e0	-1.995e+00	0.5965	3.0	0.13%	2.0	0.06%
LHX9(Homeobox)/Hct116-LHX9.V5-ChIP-Seq(GSE116822)/Homer	NGCTAATTAG	1e0	-1.993e+00	0.5965	305.0	13.14%	453.0	12.39%
Isl1(Homeobox)/Neuron-Isl1-ChIP-Seq(GSE31456)/Homer	CTAATKGV	1e0	-1.991e+00	0.5965	418.0	18.00%	626.4	17.13%
AR-halfsite(NR)/LNCaP-AR-ChIP-Seq(GSE27824)/Homer	CCAGGAACAG	1e0	-1.987e+00	0.5965	797.0	34.32%	1215.3	33.23%
Zic3(Zf)/mES-Zic3-ChIP-Seq(GSE37889)/Homer	GGCCYCCTGCTGDGH	1e0	-1.967e+00	0.5965	148.0	6.37%	213.7	5.84%
PRDM15(Zf)/ESC-Prdm15-ChIP-Seq(GSE73694)/Homer	YCCDNTCCAGGTTTT	1e0	-1.949e+00	0.5965	196.0	8.44%	286.2	7.83%
GATA(Zf),IR4/iTreg-Gata3-ChIP-Seq(GSE20898)/Homer	NAGATWNBNATCTNN	1e0	-1.943e+00	0.5965	17.0	0.73%	20.9	0.57%
Pbx3(Homeobox)/GM12878-PBX3-ChIP-Seq(GSE32465)/Homer	SCTGTCAMTCAN	1e0	-1.942e+00	0.5965	41.0	1.77%	54.3	1.49%
E-box(bHLH)/Promoter/Homer	SSGGTCACGTGA	1e0	-1.910e+00	0.5976	11.0	0.47%	12.6	0.34%
Hoxd12(Homeobox)/ChickenMSG-Hoxd12.Flag-ChIP-Seq(GSE86088)/Homer	HDGYAATGAAAN	1e0	-1.900e+00	0.5980	404.0	17.40%	606.3	16.58%
Zic2(Zf)/ESC-Zic2-ChIP-Seq(SRP197560)/Homer	CHCAGCRGGRGG	1e0	-1.895e+00	0.5980	105.0	4.52%	149.2	4.08%
Nur77(NR)/K562-NR4A1-ChIP-Seq(GSE31363)/Homer	TGACCTTTNCNT	1e0	-1.863e+00	0.6099	40.0	1.72%	53.6	1.47%
Smad2(MAD)/ES-SMAD2-ChIP-Seq(GSE29422)/Homer	CTGTCTGG	1e0	-1.862e+00	0.6099	303.0	13.05%	451.7	12.35%
Bcl6(Zf)/Liver-Bcl6-ChIP-Seq(GSE31578)/Homer	NNNCTTTCCAGGAAA	1e0	-1.810e+00	0.6319	294.0	12.66%	438.7	12.00%
Hoxa9(Homeobox)/ChickenMSG-Hoxa9.Flag-ChIP-Seq(GSE86088)/Homer	RGCAATNAAA	1e0	-1.799e+00	0.6329	600.0	25.84%	912.2	24.95%
ETS:RUNX(ETS,Runt)/Jurkat-RUNX1-ChIP-Seq(GSE17954)/Homer	RCAGGATGTGGT	1e0	-1.771e+00	0.6456	18.0	0.78%	22.7	0.62%
CREB5(bZIP)/LNCaP-CREB5.V5-ChIP-Seq(GSE137775)/Homer	VVATGACGTCAT	1e0	-1.758e+00	0.6481	62.0	2.67%	87.0	2.38%
Hoxa11(Homeobox)/ChickenMSG-Hoxa11.Flag-ChIP-Seq(GSE86088)/Homer	TTTTATGGCM	1e0	-1.748e+00	0.6490	535.0	23.04%	812.4	22.22%
Gata2(Zf)/K562-GATA2-ChIP-Seq(GSE18829)/Homer	BBCTTATCTS	1e0	-1.712e+00	0.6671	123.0	5.30%	178.1	4.87%
ZNF189(Zf)/HEK293-ZNF189.GFP-ChIP-Seq(GSE58341)/Homer	TGGAACAGMA	1e0	-1.674e+00	0.6877	172.0	7.41%	254.0	6.95%
c-Myc(bHLH)/mES-cMyc-ChIP-Seq(GSE11431)/Homer	VVCCACGTGG	1e0	-1.630e+00	0.7123	90.0	3.88%	129.5	3.54%
Max(bHLH)/K562-Max-ChIP-Seq(GSE31477)/Homer	RCCACGTGGYYN	1e0	-1.617e+00	0.7155	119.0	5.12%	173.9	4.76%
NRF(NRF)/Promoter/Homer	STGCGCATGCGC	1e0	-1.610e+00	0.7155	14.0	0.60%	17.6	0.48%
c-Jun-CRE(bZIP)/K562-cJun-ChIP-Seq(GSE31477)/Homer	ATGACGTCATCY	1e0	-1.590e+00	0.7233	47.0	2.02%	65.1	1.78%
MYNN(Zf)/HEK293-MYNN.eGFP-ChIP-Seq(Encode)/Homer	TTCAAAWTAAAAGTC	1e0	-1.581e+00	0.7240	51.0	2.20%	71.2	1.95%
Brachyury(T-box)/Mesoendoderm-Brachyury-ChIP-exo(GSE54963)/Homer	ANTTMRCASBNNNGTGYKAAN	1e0	-1.578e+00	0.7240	53.0	2.28%	74.9	2.05%
ZNF165(Zf)/WHIM12-ZNF165-ChIP-Seq(GSE65937)/Homer	AAGGKGRCGCAGGCA	1e0	-1.577e+00	0.7240	32.0	1.38%	43.9	1.20%
NeuroG2(bHLH)/Fibroblast-NeuroG2-ChIP-Seq(GSE75910)/Homer	ACCATCTGTT	1e0	-1.574e+00	0.7240	338.0	14.56%	510.8	13.97%
LXRE(NR),DR4/RAW-LXRb.biotin-ChIP-Seq(GSE21512)/Homer	RGGTTACTANAGGTCA	1e0	-1.560e+00	0.7240	11.0	0.47%	13.3	0.36%
NFAT:AP1(RHD,bZIP)/Jurkat-NFATC1-ChIP-Seq(Jolma_et_al.)/Homer	SARTGGAAAAWRTGAGTCAB	1e0	-1.546e+00	0.7240	38.0	1.64%	52.4	1.43%
Mef2c(MADS)/GM12878-Mef2c-ChIP-Seq(GSE32465)/Homer	DCYAAAAATAGM	1e0	-1.538e+00	0.7240	96.0	4.13%	139.0	3.80%
NPAS(bHLH)/Liver-NPAS-ChIP-Seq(GSE39860)/Homer	NVCACGTG	1e0	-1.514e+00	0.7337	281.0	12.10%	423.5	11.58%
SCL(bHLH)/HPC7-Scl-ChIP-Seq(GSE13511)/Homer	AVCAGCTG	1e0	-1.513e+00	0.7337	981.0	42.25%	1515.1	41.43%
SCRT1(Zf)/HEK293-SCRT1.eGFP-ChIP-Seq(Encode)/Homer	GCAACAGGTG	1e0	-1.512e+00	0.7337	54.0	2.33%	76.5	2.09%
SPDEF(ETS)/VCaP-SPDEF-ChIP-Seq(SRA014231)/Homer	ASWTCCTGBT	1e0	-1.500e+00	0.7337	216.0	9.30%	323.3	8.84%
BMAL1(bHLH)/Liver-Bmal1-ChIP-Seq(GSE39860)/Homer	GNCACGTG	1e0	-1.487e+00	0.7337	324.0	13.95%	490.8	13.42%
Cdx2(Homeobox)/mES-Cdx2-ChIP-Seq(GSE14586)/Homer	GYMATAAAAH	1e0	-1.476e+00	0.7339	165.0	7.11%	245.8	6.72%
Klf4(Zf)/mES-Klf4-ChIP-Seq(GSE11431)/Homer	GCCACACCCA	1e0	-1.465e+00	0.7371	77.0	3.32%	111.2	3.04%
RBPJ:Ebox(?,bHLH)/Panc1-Rbpj1-ChIP-Seq(GSE47459)/Homer	GGGRAARRGRMCAGMTG	1e0	-1.462e+00	0.7371	75.0	3.23%	108.8	2.97%
PU.1:IRF8(ETS:IRF)/pDC-Irf8-ChIP-Seq(GSE66899)/Homer	GGAAGTGAAAST	1e0	-1.462e+00	0.7371	41.0	1.77%	57.8	1.58%
Npas4(bHLH)/Neuron-Npas4-ChIP-Seq(GSE127793)/Homer	NHRTCACGACDN	1e0	-1.452e+00	0.7371	121.0	5.21%	178.9	4.89%
Sox2(HMG)/mES-Sox2-ChIP-Seq(GSE11431)/Homer	BCCATTGTTC	1e0	-1.443e+00	0.7371	151.0	6.50%	224.1	6.13%
HRE(HSF)/HepG2-HSF1-ChIP-Seq(GSE31477)/Homer	BSTTCTRGAABVTTCYAGAA	1e0	-1.411e+00	0.7508	32.0	1.38%	44.6	1.22%
Lhx1(Homeobox)/EmbryoCarcinoma-Lhx1-ChIP-Seq(GSE70957)/Homer	NNYTAATTAR	1e0	-1.408e+00	0.7508	250.0	10.77%	377.0	10.31%
Sox3(HMG)/NPC-Sox3-ChIP-Seq(GSE33059)/Homer	CCWTTGTY	1e0	-1.386e+00	0.7589	324.0	13.95%	492.0	13.46%
LRF(Zf)/Erythroblasts-ZBTB7A-ChIP-Seq(GSE74977)/Homer	AAGACCCYYN	1e0	-1.378e+00	0.7596	387.0	16.67%	590.4	16.15%
Twist2(bHLH)/Myoblast-Twist2.Ty1-ChIP-Seq(GSE127998)/Homer	MCAGCTGBYH	1e0	-1.373e+00	0.7596	385.0	16.58%	587.3	16.06%
HIC1(Zf)/Treg-ZBTB29-ChIP-Seq(GSE99889)/Homer	TGCCAGCB	1e0	-1.354e+00	0.7673	440.0	18.95%	673.9	18.43%
GLI3(Zf)/Limb-GLI3-ChIP-Chip(GSE11077)/Homer	CGTGGGTGGTCC	1e0	-1.340e+00	0.7732	29.0	1.25%	41.0	1.12%
Bach2(bZIP)/OCILy7-Bach2-ChIP-Seq(GSE44420)/Homer	TGCTGAGTCA	1e0	-1.335e+00	0.7732	31.0	1.34%	43.4	1.19%
Olig2(bHLH)/Neuron-Olig2-ChIP-Seq(GSE30882)/Homer	RCCATMTGTT	1e0	-1.333e+00	0.7732	405.0	17.44%	619.1	16.93%
Gli2(Zf)/GM2-Gli2-ChIP-Chip(GSE112702)/Homer	YSTGGGTGGTCT	1e0	-1.332e+00	0.7732	55.0	2.37%	79.1	2.16%
STAT5(Stat)/mCD4+-Stat5-ChIP-Seq(GSE12346)/Homer	RTTTCTNAGAAA	1e0	-1.306e+00	0.7787	72.0	3.10%	105.5	2.89%
ZFX(Zf)/mES-Zfx-ChIP-Seq(GSE11431)/Homer	AGGCCTRG	1e0	-1.301e+00	0.7787	319.0	13.74%	486.4	13.30%
ZNF7(Zf)/HepG2-ZNF7.Flag-ChIP-Seq(Encode)/Homer	CTGCCWVCTTTTRTA	1e0	-1.297e+00	0.7787	106.0	4.57%	157.5	4.31%
NFkB-p50,p52(RHD)/Monocyte-p50-ChIP-Chip(Schreiber_et_al.)/Homer	GGGGGAATCCCC	1e0	-1.290e+00	0.7787	20.0	0.86%	27.5	0.75%
Mouse_Recombination_Hotspot(Zf)/Testis-DMC1-ChIP-Seq(GSE24438)/Homer	ACTYKNATTCGTGNTACTTC	1e0	-1.269e+00	0.7875	11.0	0.47%	14.4	0.39%
ZNF416(Zf)/HEK293-ZNF416.GFP-ChIP-Seq(GSE58341)/Homer	WDNCTGGGCA	1e0	-1.233e+00	0.8112	311.0	13.39%	475.3	13.00%
Sox15(HMG)/CPA-Sox15-ChIP-Seq(GSE62909)/Homer	RAACAATGGN	1e0	-1.214e+00	0.8220	187.0	8.05%	283.7	7.76%
bHLHE41(bHLH)/proB-Bhlhe41-ChIP-Seq(GSE93764)/Homer	KCACGTGMCN	1e0	-1.204e+00	0.8246	194.0	8.35%	294.6	8.06%
ELF1(ETS)/Jurkat-ELF1-ChIP-Seq(SRA014231)/Homer	AVCCGGAAGT	1e0	-1.196e+00	0.8261	98.0	4.22%	146.4	4.00%
Brn2(POU,Homeobox)/NPC-Brn2-ChIP-Seq(GSE35496)/Homer	ATGAATATTC	1e0	-1.194e+00	0.8261	21.0	0.90%	29.5	0.81%
MafB(bZIP)/BMM-Mafb-ChIP-Seq(GSE75722)/Homer	WNTGCTGASTCAGCANWTTY	1e0	-1.182e+00	0.8281	60.0	2.58%	88.1	2.41%
MyoD(bHLH)/Myotube-MyoD-ChIP-Seq(GSE21614)/Homer	RRCAGCTGYTSY	1e0	-1.180e+00	0.8281	164.0	7.06%	248.3	6.79%
NFY(CCAAT)/Promoter/Homer	RGCCAATSRG	1e0	-1.170e+00	0.8281	127.0	5.47%	191.4	5.23%
Hoxd13(Homeobox)/ChickenMSG-Hoxd13.Flag-ChIP-Seq(GSE86088)/Homer	NCYAATAAAA	1e0	-1.145e+00	0.8434	363.0	15.63%	558.8	15.28%
AP-2alpha(AP2)/Hela-AP2alpha-ChIP-Seq(GSE31477)/Homer	ATGCCCTGAGGC	1e0	-1.117e+00	0.8619	202.0	8.70%	308.8	8.45%
RAR:RXR(NR),DR0/ES-RAR-ChIP-Seq(GSE56893)/Homer	AGGTCAAGGTCA	1e0	-1.112e+00	0.8619	18.0	0.78%	25.0	0.68%
ZNF382(Zf)/HEK293-ZNF382.GFP-ChIP-Seq(GSE58341)/Homer	GNCTGTASTRNTGBCTCHTT	1e0	-1.096e+00	0.8701	5.0	0.22%	6.0	0.16%
KLF5(Zf)/LoVo-KLF5-ChIP-Seq(GSE49402)/Homer	DGGGYGKGGC	1e0	-1.095e+00	0.8701	275.0	11.84%	422.9	11.57%
Pdx1(Homeobox)/Islet-Pdx1-ChIP-Seq(SRA008281)/Homer	YCATYAATCA	1e0	-1.082e+00	0.8717	208.0	8.96%	318.7	8.72%
EKLF(Zf)/Erythrocyte-Klf1-ChIP-Seq(GSE20478)/Homer	NWGGGTGTGGCY	1e0	-1.079e+00	0.8717	41.0	1.77%	60.5	1.65%
Gata1(Zf)/K562-GATA1-ChIP-Seq(GSE18829)/Homer	SAGATAAGRV	1e0	-1.073e+00	0.8717	106.0	4.57%	160.7	4.39%
HOXA1(Homeobox)/mES-Hoxa1-ChIP-Seq(SRP084292)/Homer	TGATKGATGR	1e0	-1.047e+00	0.8875	48.0	2.07%	71.1	1.95%
DMRT1(DM)/Testis-DMRT1-ChIP-Seq(GSE64892)/Homer	TWGHWACAWTGTWDC	1e0	-1.041e+00	0.8882	46.0	1.98%	68.1	1.86%
CTCF(Zf)/CD4+-CTCF-ChIP-Seq(Barski_et_al.)/Homer	AYAGTGCCMYCTRGTGGCCA	1e0	-1.038e+00	0.8882	25.0	1.08%	36.7	1.00%
Gata6(Zf)/HUG1N-GATA6-ChIP-Seq(GSE51936)/Homer	YCTTATCTBN	1e0	-1.026e+00	0.8909	170.0	7.32%	261.0	7.14%
Zac1(Zf)/Neuro2A-Plagl1-ChIP-Seq(GSE75942)/Homer	HAWGRGGCCM	1e0	-9.953e-01	0.9137	658.0	28.34%	1024.1	28.01%
Sox4(HMG)/proB-Sox4-ChIP-Seq(GSE50066)/Homer	YCTTTGTTCC	1e0	-9.483e-01	0.9523	153.0	6.59%	235.8	6.45%
Ap4(bHLH)/AML-Tfap4-ChIP-Seq(GSE45738)/Homer	NAHCAGCTGD	1e0	-9.475e-01	0.9523	260.0	11.20%	402.7	11.01%
CTCF-SatelliteElement(Zf?)/CD4+-CTCF-ChIP-Seq(Barski_et_al.)/Homer	TGCAGTTCCMVNWRTGGCCA	1e0	-9.363e-01	0.9531	4.0	0.17%	5.7	0.16%
RUNX-AML(Runt)/CD4+-PolII-ChIP-Seq(Barski_et_al.)/Homer	GCTGTGGTTW	1e0	-9.346e-01	0.9531	140.0	6.03%	215.4	5.89%
Rfx2(HTH)/LoVo-RFX2-ChIP-Seq(GSE49402)/Homer	GTTGCCATGGCAACM	1e0	-9.309e-01	0.9531	14.0	0.60%	20.8	0.57%
Smad3(MAD)/NPC-Smad3-ChIP-Seq(GSE36673)/Homer	TWGTCTGV	1e0	-9.305e-01	0.9531	547.0	23.56%	852.8	23.32%
Lhx2(Homeobox)/HFSC-Lhx2-ChIP-Seq(GSE48068)/Homer	TAATTAGN	1e0	-9.260e-01	0.9531	220.0	9.47%	340.4	9.31%
Hoxd10(Homeobox)/ChickenMSG-Hoxd10.Flag-ChIP-Seq(GSE86088)/Homer	GGCMATGAAA	1e0	-9.207e-01	0.9531	234.0	10.08%	362.4	9.91%
Smad4(MAD)/ESC-SMAD4-ChIP-Seq(GSE29422)/Homer	VBSYGTCTGG	1e0	-8.948e-01	0.9616	309.0	13.31%	480.1	13.13%
TEAD2(TEA)/Py2T-Tead2-ChIP-Seq(GSE55709)/Homer	CCWGGAATGY	1e0	-8.565e-01	0.9939	100.0	4.31%	154.5	4.23%
HOXB13(Homeobox)/ProstateTumor-HOXB13-ChIP-Seq(GSE56288)/Homer	TTTTATKRGG	1e0	-8.530e-01	0.9939	217.0	9.35%	337.7	9.23%
FOXM1(Forkhead)/MCF7-FOXM1-ChIP-Seq(GSE72977)/Homer	TRTTTACTTW	1e0	-8.528e-01	0.9939	194.0	8.35%	301.1	8.23%
MITF(bHLH)/MastCells-MITF-ChIP-Seq(GSE48085)/Homer	RTCATGTGAC	1e0	-8.271e-01	1.0000	170.0	7.32%	264.8	7.24%
KLF6(Zf)/PDAC-KLF6-ChIP-Seq(GSE64557)/Homer	MKGGGYGTGGCC	1e0	-8.196e-01	1.0000	242.0	10.42%	377.9	10.33%
Lhx3(Homeobox)/Neuron-Lhx3-ChIP-Seq(GSE31456)/Homer	ADBTAATTAR	1e0	-8.191e-01	1.0000	358.0	15.42%	559.5	15.30%
ZNF519(Zf)/HEK293-ZNF519.GFP-ChIP-Seq(GSE58341)/Homer	GAGSCCGAGC	1e0	-8.187e-01	1.0000	40.0	1.72%	61.6	1.68%
HNF6(Homeobox)/Liver-Hnf6-ChIP-Seq(ERP000394)/Homer	NTATYGATCH	1e0	-8.022e-01	1.0000	109.0	4.69%	169.1	4.62%
RORg(NR)/Liver-Rorc-ChIP-Seq(GSE101115)/Homer	WAABTAGGTCAV	1e0	-7.676e-01	1.0000	14.0	0.60%	21.3	0.58%
REST-NRSF(Zf)/Jurkat-NRSF-ChIP-Seq/Homer	GGMGCTGTCCATGGTGCTGA	1e0	-7.547e-01	1.0000	1.0	0.04%	1.1	0.03%
ZFP3(Zf)/HEK293-ZFP3.GFP-ChIP-Seq(GSE58341)/Homer	GGGTTTTGAAGGATGARTAGGAGTT	1e0	-7.547e-01	1.0000	1.0	0.04%	1.2	0.03%
ZNF16(Zf)/HEK293-ZNF16.GFP-ChIP-Seq(GSE58341)/Homer	MACCTTCYATGGCTCCCTAKTGCCY	1e0	-7.547e-01	1.0000	1.0	0.04%	1.0	0.03%
Sox7(HMG)/ESC-Sox7-ChIP-Seq(GSE133899)/Homer	VVRRAACAATGG	1e0	-7.527e-01	1.0000	44.0	1.89%	68.8	1.88%
Ets1-distal(ETS)/CD4+-PolII-ChIP-Seq(Barski_et_al.)/Homer	MACAGGAAGT	1e0	-7.477e-01	1.0000	58.0	2.50%	90.9	2.49%
RUNX1(Runt)/Jurkat-RUNX1-ChIP-Seq(GSE29180)/Homer	AAACCACARM	1e0	-7.446e-01	1.0000	186.0	8.01%	291.3	7.97%
MafA(bZIP)/Islet-MafA-ChIP-Seq(GSE30298)/Homer	TGCTGACTCA	1e0	-7.389e-01	1.0000	156.0	6.72%	244.3	6.68%
HIF-1a(bHLH)/MCF7-HIF1a-ChIP-Seq(GSE28352)/Homer	TACGTGCV	1e0	-7.302e-01	1.0000	40.0	1.72%	62.3	1.70%
BHLHA15(bHLH)/NIH3T3-BHLHB8.HA-ChIP-Seq(GSE119782)/Homer	NAMCAGCTGK	1e0	-7.216e-01	1.0000	295.0	12.70%	463.4	12.67%
IRF3(IRF)/BMDM-Irf3-ChIP-Seq(GSE67343)/Homer	AGTTTCAKTTTC	1e0	-7.081e-01	1.0000	64.0	2.76%	100.2	2.74%
Gfi1b(Zf)/HPC7-Gfi1b-ChIP-Seq(GSE22178)/Homer	MAATCACTGC	1e0	-6.976e-01	1.0000	116.0	5.00%	182.8	5.00%
CDX4(Homeobox)/ZebrafishEmbryos-Cdx4.Myc-ChIP-Seq(GSE48254)/Homer	NGYCATAAAWCH	1e0	-6.871e-01	1.0000	180.0	7.75%	283.9	7.76%
PSE(SNAPc)/K562-mStart-Seq/Homer	WAVTCACCMTAASYDAAAAG	1e0	-6.818e-01	1.0000	105.0	4.52%	165.1	4.51%
Foxa3(Forkhead)/Liver-Foxa3-ChIP-Seq(GSE77670)/Homer	BSNTGTTTACWYWGN	1e0	-6.763e-01	1.0000	51.0	2.20%	80.2	2.19%
GSC(Homeobox)/FrogEmbryos-GSC-ChIP-Seq(DRA000576)/Homer	RGGATTAR	1e0	-6.725e-01	1.0000	228.0	9.82%	359.2	9.82%
Nanog(Homeobox)/mES-Nanog-ChIP-Seq(GSE11724)/Homer	RGCCATTAAC	1e0	-6.387e-01	1.0000	881.0	37.94%	1389.9	38.01%
OCT:OCT(POU,Homeobox)/NPC-OCT6-ChIP-Seq(GSE43916)/Homer	YATGCATATRCATRT	1e0	-6.240e-01	1.0000	19.0	0.82%	30.7	0.84%
NF1-halfsite(CTF)/LNCaP-NF1-ChIP-Seq(Unpublished)/Homer	YTGCCAAG	1e0	-6.197e-01	1.0000	362.0	15.59%	572.8	15.66%
Sp2(Zf)/HEK293-Sp2.eGFP-ChIP-Seq(Encode)/Homer	YGGCCCCGCCCC	1e0	-6.174e-01	1.0000	348.0	14.99%	550.8	15.06%
Hoxa13(Homeobox)/ChickenMSG-Hoxa13.Flag-ChIP-Seq(GSE86088)/Homer	CYHATAAAAN	1e0	-6.141e-01	1.0000	561.0	24.16%	886.0	24.23%
Egr2(Zf)/Thymocytes-Egr2-ChIP-Seq(GSE34254)/Homer	NGCGTGGGCGGR	1e0	-6.095e-01	1.0000	34.0	1.46%	54.7	1.50%
Pitx1(Homeobox)/Chicken-Pitx1-ChIP-Seq(GSE38910)/Homer	TAATCCCN	1e0	-6.091e-01	1.0000	908.0	39.10%	1433.9	39.21%
Tbx5(T-box)/HL1-Tbx5.biotin-ChIP-Seq(GSE21529)/Homer	AGGTGTCA	1e0	-6.090e-01	1.0000	663.0	28.55%	1047.3	28.64%
Meis1(Homeobox)/MastCells-Meis1-ChIP-Seq(GSE48085)/Homer	VGCTGWCAVB	1e0	-6.009e-01	1.0000	321.0	13.82%	508.6	13.91%
EBF1(EBF)/Near-E2A-ChIP-Seq(GSE21512)/Homer	GTCCCCWGGGGA	1e0	-5.982e-01	1.0000	288.0	12.40%	456.2	12.47%
ZBTB18(Zf)/HEK293-ZBTB18.GFP-ChIP-Seq(GSE58341)/Homer	AACATCTGGA	1e0	-5.906e-01	1.0000	100.0	4.31%	159.4	4.36%
GRE(NR),IR3/RAW264.7-GRE-ChIP-Seq(Unpublished)/Homer	VAGRACAKWCTGTYC	1e0	-5.886e-01	1.0000	42.0	1.81%	67.8	1.85%
MafK(bZIP)/C2C12-MafK-ChIP-Seq(GSE36030)/Homer	GCTGASTCAGCA	1e0	-5.780e-01	1.0000	35.0	1.51%	56.8	1.55%
HRE(HSF)/Striatum-HSF1-ChIP-Seq(GSE38000)/Homer	TTCTAGAABNTTCTA	1e0	-5.733e-01	1.0000	45.0	1.94%	72.4	1.98%
KLF1(Zf)/HUDEP2-KLF1-CutnRun(GSE136251)/Homer	VDGGGYGGGGCY	1e0	-5.712e-01	1.0000	178.0	7.67%	283.8	7.76%
Six2(Homeobox)/NephronProgenitor-Six2-ChIP-Seq(GSE39837)/Homer	GWAAYHTGAKMC	1e0	-5.683e-01	1.0000	183.0	7.88%	291.5	7.97%
Ronin(THAP)/ES-Thap11-ChIP-Seq(GSE51522)/Homer	RACTACAACTCCCAGVAKGC	1e0	-5.658e-01	1.0000	2.0	0.09%	3.8	0.10%
PR(NR)/T47D-PR-ChIP-Seq(GSE31130)/Homer	VAGRACAKNCTGTBC	1e0	-5.533e-01	1.0000	430.0	18.52%	682.1	18.65%
NPAS2(bHLH)/Liver-NPAS2-ChIP-Seq(GSE39860)/Homer	KCCACGTGAC	1e0	-5.252e-01	1.0000	191.0	8.23%	305.8	8.36%
Tbx21(T-box)/GM12878-TBX21-ChIP-Seq(Encode)/Homer	AGGTGTGAAA	1e0	-5.177e-01	1.0000	194.0	8.35%	311.0	8.50%
WT1(Zf)/Kidney-WT1-ChIP-Seq(GSE90016)/Homer	MCTCCCMCRCAB	1e0	-5.120e-01	1.0000	124.0	5.34%	200.0	5.47%
Hoxc9(Homeobox)/Ainv15-Hoxc9-ChIP-Seq(GSE21812)/Homer	GGCCATAAATCA	1e0	-5.050e-01	1.0000	95.0	4.09%	153.9	4.21%
TEAD3(TEA)/HepG2-TEAD3-ChIP-Seq(Encode)/Homer	TRCATTCCAG	1e0	-5.025e-01	1.0000	217.0	9.35%	347.3	9.50%
GFY-Staf(?,Zf)/Promoter/Homer	RACTACAATTCCCAGAAKGC	1e0	-4.955e-01	1.0000	6.0	0.26%	10.7	0.29%
Barx1(Homeobox)/Stomach-Barx1.3xFlag-ChIP-Seq(GSE69483)/Homer	AAACMATTAN	1e0	-4.939e-01	1.0000	108.0	4.65%	174.9	4.78%
ZBTB33(Zf)/GM12878-ZBTB33-ChIP-Seq(GSE32465)/Homer	GGVTCTCGCGAGAAC	1e0	-4.859e-01	1.0000	3.0	0.13%	5.3	0.14%
STAT6(Stat)/Macrophage-Stat6-ChIP-Seq(GSE38377)/Homer	TTCCKNAGAA	1e0	-4.792e-01	1.0000	104.0	4.48%	168.6	4.61%
Tcfcp2l1(CP2)/mES-Tcfcp2l1-ChIP-Seq(GSE11431)/Homer	NRAACCRGTTYRAACCRGYT	1e0	-4.754e-01	1.0000	15.0	0.65%	25.3	0.69%
PU.1-IRF(ETS:IRF)/Bcell-PU.1-ChIP-Seq(GSE21512)/Homer	MGGAAGTGAAAC	1e0	-4.652e-01	1.0000	247.0	10.64%	396.8	10.85%
Hoxa10(Homeobox)/ChickenMSG-Hoxa10.Flag-ChIP-Seq(GSE86088)/Homer	GGYAATGAAA	1e0	-4.629e-01	1.0000	115.0	4.95%	186.5	5.10%
ZNF711(Zf)/SHSY5Y-ZNF711-ChIP-Seq(GSE20673)/Homer	AGGCCTAG	1e0	-4.598e-01	1.0000	402.0	17.31%	642.7	17.57%
Rfx1(HTH)/NPC-H3K4me1-ChIP-Seq(GSE16256)/Homer	KGTTGCCATGGCAA	1e0	-4.570e-01	1.0000	37.0	1.59%	61.9	1.69%
Sp5(Zf)/mES-Sp5.Flag-ChIP-Seq(GSE72989)/Homer	RGKGGGCGGAGC	1e0	-4.437e-01	1.0000	188.0	8.10%	303.6	8.30%
VDR(NR),DR3/GM10855-VDR+vitD-ChIP-Seq(GSE22484)/Homer	ARAGGTCANWGAGTTCANNN	1e0	-4.345e-01	1.0000	38.0	1.64%	63.8	1.74%
Bach1(bZIP)/K562-Bach1-ChIP-Seq(GSE31477)/Homer	AWWNTGCTGAGTCAT	1e0	-4.328e-01	1.0000	4.0	0.17%	7.2	0.20%
RAR:RXR(NR),DR5/ES-RAR-ChIP-Seq(GSE56893)/Homer	RGGTCADNNAGAGGTCAV	1e0	-4.328e-01	1.0000	4.0	0.17%	7.1	0.20%
ZNF41(Zf)/HEK293-ZNF41.GFP-ChIP-Seq(GSE58341)/Homer	CCTCATGGTGYCYTWYTCCCTTGTG	1e0	-4.328e-01	1.0000	4.0	0.17%	7.5	0.21%
ETV4(ETS)/HepG2-ETV4-ChIP-Seq(ENCODE)/Homer	ACCGGAAGTG	1e0	-4.303e-01	1.0000	226.0	9.73%	364.9	9.98%
Elk1(ETS)/Hela-Elk1-ChIP-Seq(GSE31477)/Homer	HACTTCCGGY	1e0	-4.121e-01	1.0000	96.0	4.13%	157.1	4.30%
TFE3(bHLH)/MEF-TFE3-ChIP-Seq(GSE75757)/Homer	GTCACGTGACYV	1e0	-4.099e-01	1.0000	8.0	0.34%	14.3	0.39%
CEBP:CEBP(bZIP)/MEF-Chop-ChIP-Seq(GSE35681)/Homer	NTNATGCAAYMNNHTGMAAY	1e0	-4.091e-01	1.0000	20.0	0.86%	34.1	0.93%
CArG(MADS)/PUER-Srf-ChIP-Seq(Sullivan_et_al.)/Homer	CCATATATGGNM	1e0	-3.994e-01	1.0000	53.0	2.28%	88.8	2.43%
FoxL2(Forkhead)/Ovary-FoxL2-ChIP-Seq(GSE60858)/Homer	WWTRTAAACAVG	1e0	-3.918e-01	1.0000	168.0	7.24%	273.1	7.47%
USF1(bHLH)/GM12878-Usf1-ChIP-Seq(GSE32465)/Homer	SGTCACGTGR	1e0	-3.882e-01	1.0000	72.0	3.10%	119.9	3.28%
ZNF317(Zf)/HEK293-ZNF317.GFP-ChIP-Seq(GSE58341)/Homer	GTCWGCTGTYYCTCT	1e0	-3.866e-01	1.0000	15.0	0.65%	26.8	0.73%
ZNF669(Zf)/HEK293-ZNF669.GFP-ChIP-Seq(GSE58341)/Homer	GARTGGTCATCGCCC	1e0	-3.866e-01	1.0000	15.0	0.65%	26.9	0.74%
RORa(NR)/Liver-Rora-ChIP-Seq(GSE101115)/Homer	AAWCTAGGTCARDNN	1e0	-3.861e-01	1.0000	18.0	0.78%	31.6	0.87%
ZNF675(Zf)/HEK293-ZNF675.GFP-ChIP-Seq(GSE58341)/Homer	ARGAGGMCAAAATGW	1e0	-3.861e-01	1.0000	18.0	0.78%	31.1	0.85%
NFkB-p65-Rel(RHD)/ThioMac-LPS-Expression(GSE23622)/Homer	GGAAATTCCC	1e0	-3.845e-01	1.0000	12.0	0.52%	21.5	0.59%
RFX(HTH)/K562-RFX3-ChIP-Seq(SRA012198)/Homer	CGGTTGCCATGGCAAC	1e0	-3.845e-01	1.0000	12.0	0.52%	21.2	0.58%
Oct4(POU,Homeobox)/mES-Oct4-ChIP-Seq(GSE11431)/Homer	ATTTGCATAW	1e0	-3.833e-01	1.0000	93.0	4.01%	153.1	4.19%
FOXA1(Forkhead)/MCF7-FOXA1-ChIP-Seq(GSE26831)/Homer	WAAGTAAACA	1e0	-3.808e-01	1.0000	189.0	8.14%	307.6	8.41%
EWS:ERG-fusion(ETS)/CADO_ES1-EWS:ERG-ChIP-Seq(SRA014231)/Homer	ATTTCCTGTN	1e0	-3.797e-01	1.0000	134.0	5.77%	219.5	6.00%
Fox:Ebox(Forkhead,bHLH)/Panc1-Foxa2-ChIP-Seq(GSE47459)/Homer	NNNVCTGWGYAAACASN	1e0	-3.701e-01	1.0000	150.0	6.46%	245.9	6.73%
PRDM14(Zf)/H1-PRDM14-ChIP-Seq(GSE22767)/Homer	RGGTCTCTAACY	1e0	-3.650e-01	1.0000	47.0	2.02%	79.6	2.18%
TATA-Box(TBP)/Promoter/Homer	CCTTTTAWAGSC	1e0	-3.622e-01	1.0000	253.0	10.90%	410.3	11.22%
Mef2a(MADS)/HL1-Mef2a.biotin-ChIP-Seq(GSE21529)/Homer	CYAAAAATAG	1e0	-3.595e-01	1.0000	74.0	3.19%	123.1	3.37%
PAX5(Paired,Homeobox),condensed/GM12878-PAX5-ChIP-Seq(GSE32465)/Homer	GTCACGCTCSCTGM	1e0	-3.576e-01	1.0000	13.0	0.56%	23.5	0.64%
ZNF136(Zf)/HEK293-ZNF136.GFP-ChIP-Seq(GSE58341)/Homer	YTKGATAHAGTATTCTWGGTNGGCA	1e0	-3.576e-01	1.0000	13.0	0.56%	23.4	0.64%
THRb(NR)/HepG2-THRb.Flag-ChIP-Seq(Encode)/Homer	GGTCACCTGAGGTCA	1e0	-3.556e-01	1.0000	126.0	5.43%	207.1	5.66%
Phox2b(Homeobox)/CLBGA-PHOX2B-ChIP-Seq(GSE90683)/Homer	TTAATTNAATTA	1e0	-3.487e-01	1.0000	48.0	2.07%	82.0	2.24%
EWS:FLI1-fusion(ETS)/SK_N_MC-EWS:FLI1-ChIP-Seq(SRA014231)/Homer	VACAGGAAAT	1e0	-3.477e-01	1.0000	101.0	4.35%	167.6	4.58%
BMYB(HTH)/Hela-BMYB-ChIP-Seq(GSE27030)/Homer	NHAACBGYYV	1e0	-3.441e-01	1.0000	275.0	11.84%	446.4	12.21%
ZBTB12(Zf)/HEK293-ZBTB12.GFP-ChIP-Seq(GSE58341)/Homer	NGNTCTAGAACCNGV	1e0	-3.420e-01	1.0000	70.0	3.01%	117.8	3.22%
Foxa2(Forkhead)/Liver-Foxa2-ChIP-Seq(GSE25694)/Homer	CYTGTTTACWYW	1e0	-3.401e-01	1.0000	130.0	5.60%	214.8	5.87%
RORgt(NR)/EL4-RORgt.Flag-ChIP-Seq(GSE56019)/Homer	AAYTAGGTCA	1e0	-3.382e-01	1.0000	17.0	0.73%	30.1	0.82%
RORgt(NR)/EL4-RORgt.Flag-ChIP-Seq(GSE56019)/Homer	AAYTAGGTCA	1e0	-3.382e-01	1.0000	17.0	0.73%	30.1	0.82%
TEAD1(TEAD)/HepG2-TEAD1-ChIP-Seq(Encode)/Homer	CYRCATTCCA	1e0	-3.375e-01	1.0000	176.0	7.58%	288.6	7.89%
ZNF264(Zf)/HEK293-ZNF264.GFP-ChIP-Seq(GSE58341)/Homer	RGGGCACTAACY	1e0	-3.337e-01	1.0000	110.0	4.74%	182.2	4.98%
Gata4(Zf)/Heart-Gata4-ChIP-Seq(GSE35151)/Homer	NBWGATAAGR	1e0	-3.331e-01	1.0000	179.0	7.71%	293.7	8.03%
HNF4a(NR),DR1/HepG2-HNF4a-ChIP-Seq(GSE25021)/Homer	CARRGKBCAAAGTYCA	1e0	-3.287e-01	1.0000	79.0	3.40%	132.4	3.62%
Fra2(bZIP)/Striatum-Fra2-ChIP-Seq(GSE43429)/Homer	GGATGACTCATC	1e0	-3.247e-01	1.0000	74.0	3.19%	125.0	3.42%
GATA3(Zf)/iTreg-Gata3-ChIP-Seq(GSE20898)/Homer	AGATAASR	1e0	-3.234e-01	1.0000	300.0	12.92%	487.9	13.34%
Hand2(bHLH)/Mesoderm-Hand2-ChIP-Seq(GSE61475)/Homer	TGACANARRCCAGRC	1e0	-3.224e-01	1.0000	98.0	4.22%	163.7	4.48%
Srebp2(bHLH)/HepG2-Srebp2-ChIP-Seq(GSE31477)/Homer	CGGTCACSCCAC	1e0	-3.212e-01	1.0000	24.0	1.03%	42.5	1.16%
GRHL2(CP2)/HBE-GRHL2-ChIP-Seq(GSE46194)/Homer	AAACYKGTTWDACMRGTTTB	1e0	-3.185e-01	1.0000	61.0	2.63%	103.1	2.82%
DLX5(Homeobox)/BasalGanglia-Dlx5-ChIP-seq(GSE124936)/Homer	SSTAATTA	1e0	-3.164e-01	1.0000	158.0	6.80%	260.7	7.13%
ARE(NR)/LNCAP-AR-ChIP-Seq(GSE27824)/Homer	RGRACASNSTGTYCYB	1e0	-3.151e-01	1.0000	39.0	1.68%	67.8	1.85%
TEAD(TEA)/Fibroblast-PU.1-ChIP-Seq(Unpublished)/Homer	YCWGGAATGY	1e0	-3.146e-01	1.0000	117.0	5.04%	194.3	5.31%
FOXK2(Forkhead)/U2OS-FOXK2-ChIP-Seq(E-MTAB-2204)/Homer	SCHTGTTTACAT	1e0	-3.125e-01	1.0000	112.0	4.82%	186.4	5.10%
X-box(HTH)/NPC-H3K4me1-ChIP-Seq(GSE16256)/Homer	GGTTGCCATGGCAA	1e0	-2.985e-01	1.0000	19.0	0.82%	34.9	0.95%
HLF(bZIP)/HSC-HLF.Flag-ChIP-Seq(GSE69817)/Homer	RTTATGYAAB	1e0	-2.913e-01	1.0000	148.0	6.37%	245.3	6.71%
PAX5(Paired,Homeobox)/GM12878-PAX5-ChIP-Seq(GSE32465)/Homer	GCAGCCAAGCRTGACH	1e0	-2.892e-01	1.0000	55.0	2.37%	95.0	2.60%
ZNF341(Zf)/EBV-ZNF341-ChIP-Seq(GSE113194)/Homer	GGAACAGCCG	1e0	-2.822e-01	1.0000	123.0	5.30%	205.5	5.62%
Atf1(bZIP)/K562-ATF1-ChIP-Seq(GSE31477)/Homer	GATGACGTCA	1e0	-2.776e-01	1.0000	105.0	4.52%	176.4	4.82%
BATF(bZIP)/Th17-BATF-ChIP-Seq(GSE39756)/Homer	DATGASTCAT	1e0	-2.683e-01	1.0000	106.0	4.57%	178.6	4.88%
RUNX(Runt)/HPC7-Runx1-ChIP-Seq(GSE22178)/Homer	SAAACCACAG	1e0	-2.646e-01	1.0000	125.0	5.38%	209.4	5.73%
Rfx6(HTH)/Min6b1-Rfx6.HA-ChIP-Seq(GSE62844)/Homer	TGTTKCCTAGCAACM	1e0	-2.602e-01	1.0000	206.0	8.87%	340.6	9.31%
FOXA1(Forkhead)/LNCAP-FOXA1-ChIP-Seq(GSE27824)/Homer	WAAGTAAACA	1e0	-2.593e-01	1.0000	224.0	9.65%	369.6	10.11%
En1(Homeobox)/SUM149-EN1-ChIP-Seq(GSE120957)/Homer	NDCTAATTAS	1e0	-2.568e-01	1.0000	365.0	15.72%	595.2	16.28%
PRDM1(Zf)/Hela-PRDM1-ChIP-Seq(GSE31477)/Homer	ACTTTCACTTTC	1e0	-2.538e-01	1.0000	113.0	4.87%	190.4	5.21%
KLF10(Zf)/HEK293-KLF10.GFP-ChIP-Seq(GSE58341)/Homer	GGGGGTGTGTCC	1e0	-2.499e-01	1.0000	100.0	4.31%	169.4	4.63%
Reverb(NR),DR2/RAW-Reverba.biotin-ChIP-Seq(GSE45914)/Homer	GTRGGTCASTGGGTCA	1e0	-2.446e-01	1.0000	19.0	0.82%	35.2	0.96%
Mef2b(MADS)/HEK293-Mef2b.V5-ChIP-Seq(GSE67450)/Homer	GCTATTTTTGGM	1e0	-2.413e-01	1.0000	170.0	7.32%	283.3	7.75%
Nkx3.1(Homeobox)/LNCaP-Nkx3.1-ChIP-Seq(GSE28264)/Homer	AAGCACTTAA	1e0	-2.384e-01	1.0000	460.0	19.81%	748.5	20.47%
Chop(bZIP)/MEF-Chop-ChIP-Seq(GSE35681)/Homer	ATTGCATCAT	1e0	-2.372e-01	1.0000	42.0	1.81%	74.6	2.04%
ETS:E-box(ETS,bHLH)/HPC7-Scl-ChIP-Seq(GSE22178)/Homer	AGGAARCAGCTG	1e0	-2.360e-01	1.0000	16.0	0.69%	30.9	0.84%
Six4(Homeobox)/MCF7-SIX4-ChIP-Seq(Encode)/Homer	TGWAAYCTGABACCB	1e0	-2.299e-01	1.0000	8.0	0.34%	16.2	0.44%
Rbpj1(?)/Panc1-Rbpj1-ChIP-Seq(GSE47459)/Homer	HTTTCCCASG	1e0	-2.295e-01	1.0000	310.0	13.35%	509.5	13.93%
Hnf6b(Homeobox)/LNCaP-Hnf6b-ChIP-Seq(GSE106305)/Homer	TATTGAYY	1e0	-2.278e-01	1.0000	172.0	7.41%	287.8	7.87%
p53(p53)/Saos-p53-ChIP-Seq(GSE15780)/Homer	RRCATGYCYRGRCATGYYYN	1e0	-2.237e-01	1.0000	13.0	0.56%	25.5	0.70%
p53(p53)/Saos-p53-ChIP-Seq/Homer	RRCATGYCYRGRCATGYYYN	1e0	-2.237e-01	1.0000	13.0	0.56%	25.5	0.70%
AP-1(bZIP)/ThioMac-PU.1-ChIP-Seq(GSE21512)/Homer	VTGACTCATC	1e0	-2.228e-01	1.0000	125.0	5.38%	211.3	5.78%
PAX6(Paired,Homeobox)/Forebrain-Pax6-ChIP-Seq(GSE66961)/Homer	NGTGTTCAVTSAAGCGKAAA	1e0	-2.172e-01	1.0000	9.0	0.39%	18.5	0.51%
DLX2(Homeobox)/BasalGanglia-Dlx2-ChIP-seq(GSE124936)/Homer	NNNTAATTAS	1e0	-2.139e-01	1.0000	313.0	13.48%	515.7	14.10%
ERG(ETS)/VCaP-ERG-ChIP-Seq(GSE14097)/Homer	ACAGGAAGTG	1e0	-2.071e-01	1.0000	327.0	14.08%	538.2	14.72%
STAT6(Stat)/CD4-Stat6-ChIP-Seq(GSE22104)/Homer	ABTTCYYRRGAA	1e0	-2.060e-01	1.0000	100.0	4.31%	171.2	4.68%
Egr1(Zf)/K562-Egr1-ChIP-Seq(GSE32465)/Homer	TGCGTGGGYG	1e0	-2.047e-01	1.0000	133.0	5.73%	225.5	6.17%
bZIP:IRF(bZIP,IRF)/Th17-BatF-ChIP-Seq(GSE39756)/Homer	NAGTTTCABTHTGACTNW	1e0	-2.041e-01	1.0000	72.0	3.10%	126.0	3.44%
DMRT6(DM)/Testis-DMRT6-ChIP-Seq(GSE60440)/Homer	YDGHTACAWTGTADC	1e0	-2.019e-01	1.0000	26.0	1.12%	48.3	1.32%
TEAD4(TEA)/Tropoblast-Tead4-ChIP-Seq(GSE37350)/Homer	CCWGGAATGY	1e0	-1.993e-01	1.0000	150.0	6.46%	253.7	6.94%
Oct11(POU,Homeobox)/NCIH1048-POU2F3-ChIP-seq(GSE115123)/Homer	GATTTGCATA	1e0	-1.986e-01	1.0000	58.0	2.50%	102.8	2.81%
CUX1(Homeobox)/K562-CUX1-ChIP-Seq(GSE92882)/Homer	TATCGATNAN	1e0	-1.983e-01	1.0000	134.0	5.77%	227.6	6.23%
p63(p53)/Keratinocyte-p63-ChIP-Seq(GSE17611)/Homer	NNDRCATGYCYNRRCATGYH	1e0	-1.979e-01	1.0000	49.0	2.11%	87.4	2.39%
NFE2L2(bZIP)/HepG2-NFE2L2-ChIP-Seq(Encode)/Homer	AWWWTGCTGAGTCAT	1e0	-1.961e-01	1.0000	4.0	0.17%	9.3	0.25%
p73(p53)/Trachea-p73-ChIP-Seq(PRJNA310161)/Homer	NRRRCAWGTCCDGRCATGYY	1e0	-1.961e-01	1.0000	4.0	0.17%	9.1	0.25%
Usf2(bHLH)/C2C12-Usf2-ChIP-Seq(GSE36030)/Homer	GTCACGTGGT	1e0	-1.961e-01	1.0000	43.0	1.85%	77.1	2.11%
EHF(ETS)/LoVo-EHF-ChIP-Seq(GSE49402)/Homer	AVCAGGAAGT	1e0	-1.929e-01	1.0000	256.0	11.02%	425.2	11.63%
p53(p53)/mES-cMyc-ChIP-Seq(GSE11431)/Homer	ACATGCCCGGGCAT	1e0	-1.914e-01	1.0000	2.0	0.09%	5.1	0.14%
GRE(NR),IR3/A549-GR-ChIP-Seq(GSE32465)/Homer	NRGVACABNVTGTYCY	1e0	-1.888e-01	1.0000	20.0	0.86%	38.3	1.05%
Elk4(ETS)/Hela-Elk4-ChIP-Seq(GSE31477)/Homer	NRYTTCCGGY	1e0	-1.843e-01	1.0000	89.0	3.83%	154.2	4.22%
c-Myc(bHLH)/LNCAP-cMyc-ChIP-Seq(Unpublished)/Homer	VCCACGTG	1e0	-1.813e-01	1.0000	75.0	3.23%	131.1	3.59%
STAT1(Stat)/HelaS3-STAT1-ChIP-Seq(GSE12782)/Homer	NATTTCCNGGAAAT	1e0	-1.802e-01	1.0000	48.0	2.07%	86.5	2.37%
Znf263(Zf)/K562-Znf263-ChIP-Seq(GSE31477)/Homer	CVGTSCTCCC	1e0	-1.766e-01	1.0000	422.0	18.17%	693.1	18.95%
GATA3(Zf),DR8/iTreg-Gata3-ChIP-Seq(GSE20898)/Homer	AGATSTNDNNDSAGATAASN	1e0	-1.748e-01	1.0000	13.0	0.56%	26.5	0.72%
Dlx3(Homeobox)/Kerainocytes-Dlx3-ChIP-Seq(GSE89884)/Homer	NDGTAATTAC	1e0	-1.702e-01	1.0000	136.0	5.86%	232.9	6.37%
ZSCAN22(Zf)/HEK293-ZSCAN22.GFP-ChIP-Seq(GSE58341)/Homer	SMCAGTCWGAKGGAGGAGGC	1e0	-1.698e-01	1.0000	18.0	0.78%	35.2	0.96%
PRDM9(Zf)/Testis-DMC1-ChIP-Seq(GSE35498)/Homer	ADGGYAGYAGCATCT	1e0	-1.681e-01	1.0000	65.0	2.80%	115.3	3.15%
DLX1(Homeobox)/BasalGanglia-Dlx1-ChIP-seq(GSE124936)/Homer	NSNNTAATTA	1e0	-1.642e-01	1.0000	270.0	11.63%	450.3	12.31%
MNT(bHLH)/HepG2-MNT-ChIP-Seq(Encode)/Homer	DGCACACGTG	1e0	-1.625e-01	1.0000	162.0	6.98%	275.4	7.53%
E2F6(E2F)/Hela-E2F6-ChIP-Seq(GSE31477)/Homer	GGCGGGAARN	1e0	-1.615e-01	1.0000	69.0	2.97%	122.2	3.34%
THRa(NR)/C17.2-THRa-ChIP-Seq(GSE38347)/Homer	GGTCANYTGAGGWCA	1e0	-1.551e-01	1.0000	79.0	3.40%	139.6	3.82%
Cux2(Homeobox)/Liver-Cux2-ChIP-Seq(GSE35985)/Homer	HNRAATCAAT	1e0	-1.545e-01	1.0000	85.0	3.66%	149.5	4.09%
Tbx6(T-box)/ESC-Tbx6-ChIP-Seq(GSE93524)/Homer	DAGGTGTBAA	1e0	-1.515e-01	1.0000	202.0	8.70%	341.3	9.33%
TRPS1(Zf)/MCF7-TRPS1-ChIP-Seq(GSE107013)/Homer	AGATAAGANN	1e0	-1.486e-01	1.0000	407.0	17.53%	672.3	18.39%
n-Myc(bHLH)/mES-nMyc-ChIP-Seq(GSE11431)/Homer	VRCCACGTGG	1e0	-1.474e-01	1.0000	118.0	5.08%	204.7	5.60%
ETV1(ETS)/GIST48-ETV1-ChIP-Seq(GSE22441)/Homer	AACCGGAAGT	1e0	-1.439e-01	1.0000	262.0	11.28%	439.3	12.01%
OCT4-SOX2-TCF-NANOG(POU,Homeobox,HMG)/mES-Oct4-ChIP-Seq(GSE11431)/Homer	ATTTGCATAACAATG	1e0	-1.426e-01	1.0000	33.0	1.42%	62.6	1.71%
Atf4(bZIP)/MEF-Atf4-ChIP-Seq(GSE35681)/Homer	MTGATGCAAT	1e0	-1.385e-01	1.0000	54.0	2.33%	98.3	2.69%
TR4(NR),DR1/Hela-TR4-ChIP-Seq(GSE24685)/Homer	GAGGTCAAAGGTCA	1e0	-1.356e-01	1.0000	13.0	0.56%	27.5	0.75%
MafF(bZIP)/HepG2-MafF-ChIP-Seq(GSE31477)/Homer	HWWGTCAGCAWWTTT	1e0	-1.351e-01	1.0000	48.0	2.07%	88.9	2.43%
Six1(Homeobox)/Myoblast-Six1-ChIP-Chip(GSE20150)/Homer	GKVTCADRTTWC	1e0	-1.334e-01	1.0000	38.0	1.64%	71.7	1.96%
TCFL2(HMG)/K562-TCF7L2-ChIP-Seq(GSE29196)/Homer	ACWTCAAAGG	1e0	-1.275e-01	1.0000	7.0	0.30%	16.0	0.44%
NF-E2(bZIP)/K562-NFE2-ChIP-Seq(GSE31477)/Homer	GATGACTCAGCA	1e0	-1.253e-01	1.0000	3.0	0.13%	8.2	0.22%
PGR(NR)/EndoStromal-PGR-ChIP-Seq(GSE69539)/Homer	AAGAACATWHTGTTC	1e0	-1.239e-01	1.0000	36.0	1.55%	68.6	1.88%
AMYB(HTH)/Testes-AMYB-ChIP-Seq(GSE44588)/Homer	TGGCAGTTGG	1e0	-1.234e-01	1.0000	273.0	11.76%	459.5	12.57%
Foxh1(Forkhead)/hESC-FOXH1-ChIP-Seq(GSE29422)/Homer	NNTGTGGATTSS	1e0	-1.185e-01	1.0000	98.0	4.22%	173.2	4.74%
CLOCK(bHLH)/Liver-Clock-ChIP-Seq(GSE39860)/Homer	GHCACGTG	1e0	-1.185e-01	1.0000	89.0	3.83%	158.5	4.33%
Atf3(bZIP)/GBM-ATF3-ChIP-Seq(GSE33912)/Homer	DATGASTCATHN	1e0	-1.182e-01	1.0000	104.0	4.48%	183.7	5.02%
RXR(NR),DR1/3T3L1-RXR-ChIP-Seq(GSE13511)/Homer	TAGGGCAAAGGTCA	1e0	-1.162e-01	1.0000	230.0	9.91%	390.9	10.69%
Tgif2(Homeobox)/mES-Tgif2-ChIP-Seq(GSE55404)/Homer	TGTCANYT	1e0	-1.120e-01	1.0000	654.0	28.17%	1072.1	29.32%
Sox9(HMG)/Limb-SOX9-ChIP-Seq(GSE73225)/Homer	AGGVNCCTTTGT	1e0	-1.023e-01	1.0000	143.0	6.16%	250.0	6.84%
Tcf3(HMG)/mES-Tcf3-ChIP-Seq(GSE11724)/Homer	ASWTCAAAGG	1e0	-9.147e-02	1.0000	35.0	1.51%	68.8	1.88%
CHR(?)/Hela-CellCycle-Expression/Homer	SRGTTTCAAA	1e0	-9.068e-02	1.0000	135.0	5.81%	237.8	6.50%
Stat3+il21(Stat)/CD4-Stat3-ChIP-Seq(GSE19198)/Homer	SVYTTCCNGGAARB	1e0	-8.843e-02	1.0000	118.0	5.08%	209.5	5.73%
FOXK1(Forkhead)/HEK293-FOXK1-ChIP-Seq(GSE51673)/Homer	NVWTGTTTAC	1e0	-8.707e-02	1.0000	196.0	8.44%	338.1	9.25%
Fra1(bZIP)/BT549-Fra1-ChIP-Seq(GSE46166)/Homer	NNATGASTCATH	1e0	-8.634e-02	1.0000	88.0	3.79%	159.6	4.37%
Brn1(POU,Homeobox)/NPC-Brn1-ChIP-Seq(GSE35496)/Homer	TATGCWAATBAV	1e0	-8.607e-02	1.0000	55.0	2.37%	103.2	2.82%
ZNF143|STAF(Zf)/CUTLL-ZNF143-ChIP-Seq(GSE29600)/Homer	ATTTCCCAGVAKSCY	1e0	-8.607e-02	1.0000	55.0	2.37%	103.7	2.83%
IRF4(IRF)/GM12878-IRF4-ChIP-Seq(GSE32465)/Homer	ACTGAAACCA	1e0	-8.355e-02	1.0000	76.0	3.27%	139.4	3.81%
OCT:OCT(POU,Homeobox,IR1)/NPC-Brn2-ChIP-Seq(GSE35496)/Homer	ATGAATWATTCATGA	1e0	-8.199e-02	1.0000	1.0	0.04%	4.4	0.12%
PPARa(NR),DR1/Liver-Ppara-ChIP-Seq(GSE47954)/Homer	VNAGGKCAAAGGTCA	1e0	-7.933e-02	1.0000	199.0	8.57%	344.9	9.43%
GABPA(ETS)/Jurkat-GABPa-ChIP-Seq(GSE17954)/Homer	RACCGGAAGT	1e0	-7.743e-02	1.0000	160.0	6.89%	280.0	7.66%
IRF8(IRF)/BMDM-IRF8-ChIP-Seq(GSE77884)/Homer	GRAASTGAAAST	1e0	-7.197e-02	1.0000	52.0	2.24%	99.9	2.73%
LEF1(HMG)/H1-LEF1-ChIP-Seq(GSE64758)/Homer	CCTTTGATST	1e0	-7.025e-02	1.0000	106.0	4.57%	191.3	5.23%
Klf9(Zf)/GBM-Klf9-ChIP-Seq(GSE62211)/Homer	GCCACRCCCACY	1e0	-6.977e-02	1.0000	60.0	2.58%	113.9	3.12%
FOXP1(Forkhead)/H9-FOXP1-ChIP-Seq(GSE31006)/Homer	NYYTGTTTACHN	1e0	-6.845e-02	1.0000	64.0	2.76%	120.5	3.29%
Tgif1(Homeobox)/mES-Tgif1-ChIP-Seq(GSE55404)/Homer	YTGWCADY	1e0	-6.835e-02	1.0000	604.0	26.01%	1001.6	27.39%
bHLHE40(bHLH)/HepG2-BHLHE40-ChIP-Seq(GSE31477)/Homer	KCACGTGMCN	1e0	-6.732e-02	1.0000	42.0	1.81%	82.9	2.27%
IRF1(IRF)/PBMC-IRF1-ChIP-Seq(GSE43036)/Homer	GAAAGTGAAAGT	1e0	-6.470e-02	1.0000	19.0	0.82%	41.7	1.14%
NFkB-p65(RHD)/GM12787-p65-ChIP-Seq(GSE19485)/Homer	WGGGGATTTCCC	1e0	-6.402e-02	1.0000	99.0	4.26%	180.6	4.94%
ISRE(IRF)/ThioMac-LPS-Expression(GSE23622)/Homer	AGTTTCASTTTC	1e0	-6.274e-02	1.0000	6.0	0.26%	16.9	0.46%
ZNF768(Zf)/Rajj-ZNF768-ChIP-Seq(GSE111879)/Homer	RHHCAGAGAGGB	1e0	-6.274e-02	1.0000	6.0	0.26%	16.9	0.46%
NRF1(NRF)/MCF7-NRF1-ChIP-Seq(Unpublished)/Homer	CTGCGCATGCGC	1e0	-6.017e-02	1.0000	5.0	0.22%	14.5	0.40%
Pax7(Paired,Homeobox),longest/Myoblast-Pax7-ChIP-Seq(GSE25064)/Homer	NTAATTDGCYAATTANNWWD	1e0	-6.017e-02	1.0000	5.0	0.22%	14.4	0.39%
Foxo3(Forkhead)/U2OS-Foxo3-ChIP-Seq(E-MTAB-2701)/Homer	DGTAAACA	1e0	-5.567e-02	1.0000	134.0	5.77%	240.4	6.57%
KLF14(Zf)/HEK293-KLF14.GFP-ChIP-Seq(GSE58341)/Homer	RGKGGGCGKGGC	1e0	-5.494e-02	1.0000	369.0	15.89%	626.3	17.13%
Pax8(Paired,Homeobox)/Thyroid-Pax8-ChIP-Seq(GSE26938)/Homer	GTCATGCHTGRCTGS	1e0	-5.008e-02	1.0000	49.0	2.11%	96.2	2.63%
JunB(bZIP)/DendriticCells-Junb-ChIP-Seq(GSE36099)/Homer	RATGASTCAT	1e0	-4.848e-02	1.0000	83.0	3.57%	155.2	4.24%
NF1(CTF)/LNCAP-NF1-ChIP-Seq(Unpublished)/Homer	CYTGGCABNSTGCCAR	1e0	-4.823e-02	1.0000	69.0	2.97%	131.3	3.59%
ETS(ETS)/Promoter/Homer	AACCGGAAGT	1e0	-4.804e-02	1.0000	50.0	2.15%	98.9	2.70%
Etv2(ETS)/ES-ER71-ChIP-Seq(GSE59402)/Homer	NNAYTTCCTGHN	1e0	-4.388e-02	1.0000	162.0	6.98%	289.8	7.93%
CEBP:AP1(bZIP)/ThioMac-CEBPb-ChIP-Seq(GSE21512)/Homer	DRTGTTGCAA	1e0	-4.336e-02	1.0000	141.0	6.07%	255.0	6.97%
Pitx1:Ebox(Homeobox,bHLH)/Hindlimb-Pitx1-ChIP-Seq(GSE41591)/Homer	YTAATTRAWWCCAGATGT	1e0	-4.264e-02	1.0000	30.0	1.29%	63.8	1.74%
Elf4(ETS)/BMDM-Elf4-ChIP-Seq(GSE88699)/Homer	ACTTCCKGKT	1e0	-4.213e-02	1.0000	187.0	8.05%	331.2	9.06%
Tbet(T-box)/CD8-Tbet-ChIP-Seq(GSE33802)/Homer	AGGTGTGAAM	1e0	-4.163e-02	1.0000	202.0	8.70%	356.3	9.74%
Rfx5(HTH)/GM12878-Rfx5-ChIP-Seq(GSE31477)/Homer	SCCTAGCAACAG	1e0	-3.622e-02	1.0000	44.0	1.89%	89.7	2.45%
ZNF692(Zf)/HEK293-ZNF692.GFP-ChIP-Seq(GSE58341)/Homer	GTGGGCCCCA	1e0	-3.516e-02	1.0000	35.0	1.51%	73.1	2.00%
MYB(HTH)/ERMYB-Myb-ChIPSeq(GSE22095)/Homer	GGCVGTTR	1e0	-3.388e-02	1.0000	313.0	13.48%	541.3	14.80%
Duxbl(Homeobox)/NIH3T3-Duxbl.HA-ChIP-Seq(GSE119782)/Homer	TAAYCYAATCAA	1e0	-3.311e-02	1.0000	9.0	0.39%	24.6	0.67%
NFIL3(bZIP)/HepG2-NFIL3-ChIP-Seq(Encode)/Homer	VTTACGTAAYNNNNN	1e0	-3.266e-02	1.0000	100.0	4.31%	187.9	5.14%
Fos(bZIP)/TSC-Fos-ChIP-Seq(GSE110950)/Homer	NDATGASTCAYN	1e0	-3.263e-02	1.0000	86.0	3.70%	163.4	4.47%
Tbr1(T-box)/Cortex-Tbr1-ChIP-Seq(GSE71384)/Homer	AAGGTGTKAA	1e0	-3.112e-02	1.0000	257.0	11.07%	450.3	12.31%
NFAT(RHD)/Jurkat-NFATC1-ChIP-Seq(Jolma_et_al.)/Homer	ATTTTCCATT	1e0	-3.002e-02	1.0000	179.0	7.71%	321.2	8.78%
Pit1+1bp(Homeobox)/GCrat-Pit1-ChIP-Seq(GSE58009)/Homer	ATGCATAATTCA	1e0	-2.831e-02	1.0000	67.0	2.89%	131.8	3.60%
Fli1(ETS)/CD8-FLI-ChIP-Seq(GSE20898)/Homer	NRYTTCCGGH	1e0	-2.623e-02	1.0000	198.0	8.53%	354.9	9.71%
Foxo1(Forkhead)/RAW-Foxo1-ChIP-Seq(Fan_et_al.)/Homer	CTGTTTAC	1e0	-2.535e-02	1.0000	361.0	15.55%	623.4	17.05%
Oct2(POU,Homeobox)/Bcell-Oct2-ChIP-Seq(GSE21512)/Homer	ATATGCAAAT	1e0	-2.485e-02	1.0000	44.0	1.89%	91.1	2.49%
PPARE(NR),DR1/3T3L1-Pparg-ChIP-Seq(GSE13511)/Homer	TGACCTTTGCCCCA	1e0	-2.430e-02	1.0000	182.0	7.84%	328.8	8.99%
PU.1(ETS)/ThioMac-PU.1-ChIP-Seq(GSE21512)/Homer	AGAGGAAGTG	1e0	-2.376e-02	1.0000	83.0	3.57%	160.2	4.38%
Nkx2.5(Homeobox)/HL1-Nkx2.5.biotin-ChIP-Seq(GSE21529)/Homer	RRSCACTYAA	1e0	-2.166e-02	1.0000	415.0	17.87%	713.6	19.51%
Tlx?(NR)/NPC-H3K4me1-ChIP-Seq(GSE16256)/Homer	CTGGCAGSCTGCCA	1e0	-2.138e-02	1.0000	70.0	3.01%	138.0	3.77%
ZKSCAN1(Zf)/HepG2-ZKSCAN1-ChIP-Seq(Encode)/Homer	GCACAYAGTAGGKCY	1e0	-1.849e-02	1.0000	3.0	0.13%	12.1	0.33%
Foxf1(Forkhead)/Lung-Foxf1-ChIP-Seq(GSE77951)/Homer	WWATRTAAACAN	1e0	-1.739e-02	1.0000	179.0	7.71%	326.3	8.92%
GFY(?)/Promoter/Homer	ACTACAATTCCC	1e0	-1.728e-02	1.0000	5.0	0.22%	17.3	0.47%
CEBP(bZIP)/ThioMac-CEBPb-ChIP-Seq(GSE21512)/Homer	ATTGCGCAAC	1e0	-1.613e-02	1.0000	104.0	4.48%	199.3	5.45%
Stat3(Stat)/mES-Stat3-ChIP-Seq(GSE11431)/Homer	CTTCCGGGAA	1e0	-1.558e-02	1.0000	78.0	3.36%	154.7	4.23%
PAX3:FKHR-fusion(Paired,Homeobox)/Rh4-PAX3:FKHR-ChIP-Seq(GSE19063)/Homer	ACCRTGACTAATTNN	1e0	-1.429e-02	1.0000	29.0	1.25%	66.1	1.81%
Tcf7(HMG)/GM12878-TCF7-ChIP-Seq(Encode)/Homer	CTTTGATGTGSB	1e0	-1.322e-02	1.0000	45.0	1.94%	96.4	2.64%
FOXA1:AR(Forkhead,NR)/LNCAP-AR-ChIP-Seq(GSE27824)/Homer	AGTAAACAAAAAAGAACAND	1e0	-1.292e-02	1.0000	6.0	0.26%	20.8	0.57%
E2F3(E2F)/MEF-E2F3-ChIP-Seq(GSE71376)/Homer	BTKGGCGGGAAA	1e0	-1.231e-02	1.0000	84.0	3.62%	166.8	4.56%
Fosl2(bZIP)/3T3L1-Fosl2-ChIP-Seq(GSE56872)/Homer	NATGASTCABNN	1e0	-1.193e-02	1.0000	42.0	1.81%	91.7	2.51%
Nrf2(bZIP)/Lymphoblast-Nrf2-ChIP-Seq(GSE37589)/Homer	HTGCTGAGTCAT	1e0	-1.175e-02	1.0000	1.0	0.04%	7.8	0.21%
STAT4(Stat)/CD4-Stat4-ChIP-Seq(GSE22104)/Homer	NYTTCCWGGAAR	1e0	-7.594e-03	1.0000	169.0	7.28%	316.4	8.65%
CRE(bZIP)/Promoter/Homer	CSGTGACGTCAC	1e0	-7.526e-03	1.0000	18.0	0.78%	47.9	1.31%
Zfp281(Zf)/ES-Zfp281-ChIP-Seq(GSE81042)/Homer	CCCCTCCCCCAC	1e0	-7.050e-03	1.0000	27.0	1.16%	65.3	1.79%
Jun-AP1(bZIP)/K562-cJun-ChIP-Seq(GSE31477)/Homer	GATGASTCATCN	1e0	-6.932e-03	1.0000	28.0	1.21%	68.0	1.86%
E2F(E2F)/Hela-CellCycle-Expression/Homer	TTSGCGCGAAAA	1e0	-6.748e-03	1.0000	3.0	0.13%	14.5	0.40%
ZNF467(Zf)/HEK293-ZNF467.GFP-ChIP-Seq(GSE58341)/Homer	TGGGGAAGGGCM	1e0	-6.454e-03	1.0000	180.0	7.75%	336.2	9.19%
Oct6(POU,Homeobox)/NPC-Pou3f1-ChIP-Seq(GSE35496)/Homer	WATGCAAATGAG	1e0	-5.031e-03	1.0000	61.0	2.63%	130.1	3.56%
IRF2(IRF)/Erythroblas-IRF2-ChIP-Seq(GSE36985)/Homer	GAAASYGAAASY	1e0	-4.347e-03	1.0000	11.0	0.47%	34.6	0.94%
E2F4(E2F)/K562-E2F4-ChIP-Seq(GSE31477)/Homer	GGCGGGAAAH	1e0	-4.288e-03	1.0000	47.0	2.02%	105.5	2.89%
Bapx1(Homeobox)/VertebralCol-Bapx1-ChIP-Seq(GSE36672)/Homer	TTRAGTGSYK	1e0	-7.740e-04	1.0000	374.0	16.11%	680.6	18.61%
OCT:OCT-short(POU,Homeobox)/NPC-OCT6-ChIP-Seq(GSE43916)/Homer	ATGCATWATGCATRW	1e0	-7.300e-04	1.0000	118.0	5.08%	243.5	6.66%
ETS1(ETS)/Jurkat-ETS1-ChIP-Seq(GSE17954)/Homer	ACAGGAAGTG	1e0	-6.170e-04	1.0000	176.0	7.58%	346.8	9.48%
Nkx2.2(Homeobox)/NPC-Nkx2.2-ChIP-Seq(GSE61673)/Homer	BTBRAGTGSN	1e0	-2.030e-04	1.0000	356.0	15.33%	661.3	18.08%
Nkx2.1(Homeobox)/LungAC-Nkx2.1-ChIP-Seq(GSE43252)/Homer	RSCACTYRAG	1e0	-8.600e-05	1.0000	511.0	22.01%	926.7	25.34%
DUX(Homeobox)/C2C12-Dux-ChIP-Seq(GSE87279)/Homer	BCWGATTCAATCAAN	1e0	0.000e+00	1.0000	0.0	0.00%	0.0	0.00%
OCT:OCT(POU,Homeobox)/NPC-Brn1-ChIP-Seq(GSE35496)/Homer	ATGAATATTCATGAG	1e0	0.000e+00	1.0000	0.0	0.00%	2.4	0.07%
