# Supplementary material for: Global hypo-methylation in a proportion of glioblastoma enriched for an astrocytic signature is associated with increased invasion and altered immune landscape
Source: eLife. 2022 Nov 22;11:e77335. doi: 10.7554/eLife.77335 (PMC9681209; doi:10.7554/eLife.77335)
Supplement: Figure 2—figure supplement 1—source data 1. [file elife-77335-fig2-figsupp1-data1.zip]

Archive with 1,037 entries (1,028 files):
- Figure_2_figure_supplement_1_source_data_1/
- Figure_2_figure_supplement_1_source_data_1/.DS_Store
- __MACOSX/Figure_2_figure_supplement_1_source_data_1/._.DS_Store
- Figure_2_figure_supplement_1_source_data_1/Figure_2_figure_supplement_1_A_C_D.xlsx
- __MACOSX/Figure_2_figure_supplement_1_source_data_1/._Figure_2_figure_supplement_1_A_C_D.xlsx
- Figure_2_figure_supplement_1_source_data_1/meta.md
- __MACOSX/Figure_2_figure_supplement_1_source_data_1/._meta.md
- Figure_2_figure_supplement_1_source_data_1/Figure_2_figure_supplement_1_G_H/
- __MACOSX/Figure_2_figure_supplement_1_source_data_1/._Figure_2_figure_supplement_1_G_H
- Figure_2_figure_supplement_1_source_data_1/Figure_2_figure_supplement_1_B/
- __MACOSX/Figure_2_figure_supplement_1_source_data_1/._Figure_2_figure_supplement_1_B
- Figure_2_figure_supplement_1_source_data_1/Figure_2_figure_supplement_1_G_H/motifFindingParameters.txt
- __MACOSX/Figure_2_figure_supplement_1_source_data_1/Figure_2_figure_supplement_1_G_H/._motifFindingParameters.txt
- Figure_2_figure_supplement_1_source_data_1/Figure_2_figure_supplement_1_G_H/.DS_Store
- __MACOSX/Figure_2_figure_supplement_1_source_data_1/Figure_2_figure_supplement_1_G_H/._.DS_Store
- Figure_2_figure_supplement_1_source_data_1/Figure_2_figure_supplement_1_G_H/homerResults.html
- __MACOSX/Figure_2_figure_supplement_1_source_data_1/Figure_2_figure_supplement_1_G_H/._homerResults.html
- Figure_2_figure_supplement_1_source_data_1/Figure_2_figure_supplement_1_G_H/knownResults.html
- __MACOSX/Figure_2_figure_supplement_1_source_data_1/Figure_2_figure_supplement_1_G_H/._knownResults.html
- Figure_2_figure_supplement_1_source_data_1/Figure_2_figure_supplement_1_G_H/knownResults/
- __MACOSX/Figure_2_figure_supplement_1_source_data_1/Figure_2_figure_supplement_1_G_H/._knownResults
- Figure_2_figure_supplement_1_source_data_1/Figure_2_figure_supplement_1_G_H/homerResults/
- __MACOSX/Figure_2_figure_supplement_1_source_data_1/Figure_2_figure_supplement_1_G_H/._homerResults
- Figure_2_figure_supplement_1_source_data_1/Figure_2_figure_supplement_1_G_H/background_all_iOPC-iNSC_DMRs.txt
- __MACOSX/Figure_2_figure_supplement_1_source_data_1/Figure_2_figure_supplement_1_G_H/._background_all_iOPC-iNSC_DMRs.txt
- Figure_2_figure_supplement_1_source_data_1/Figure_2_figure_supplement_1_G_H/knownResults.txt
- __MACOSX/Figure_2_figure_supplement_1_source_data_1/Figure_2_figure_supplement_1_G_H/._knownResults.txt
- Figure_2_figure_supplement_1_source_data_1/Figure_2_figure_supplement_1_G_H/foreground_all_iOPC-iNSC_Hypo_DMRs.txt
- __MACOSX/Figure_2_figure_supplement_1_source_data_1/Figure_2_figure_supplement_1_G_H/._foreground_all_iOPC-iNSC_Hypo_DMRs.txt
- Figure_2_figure_supplement_1_source_data_1/Figure_2_figure_supplement_1_B/CD44_bottom_left/
- __MACOSX/Figure_2_figure_supplement_1_source_data_1/Figure_2_figure_supplement_1_B/._CD44_bottom_left
- Figure_2_figure_supplement_1_source_data_1/Figure_2_figure_supplement_1_B/.DS_Store
- __MACOSX/Figure_2_figure_supplement_1_source_data_1/Figure_2_figure_supplement_1_B/._.DS_Store
- Figure_2_figure_supplement_1_source_data_1/Figure_2_figure_supplement_1_B/GFAP_top_right/
- __MACOSX/Figure_2_figure_supplement_1_source_data_1/Figure_2_figure_supplement_1_B/._GFAP_top_right
- Figure_2_figure_supplement_1_source_data_1/Figure_2_figure_supplement_1_B/GFAP_top_left/
- __MACOSX/Figure_2_figure_supplement_1_source_data_1/Figure_2_figure_supplement_1_B/._GFAP_top_left
- Figure_2_figure_supplement_1_source_data_1/Figure_2_figure_supplement_1_B/CD44_bottom_right/
- __MACOSX/Figure_2_figure_supplement_1_source_data_1/Figure_2_figure_supplement_1_B/._CD44_bottom_right
- Figure_2_figure_supplement_1_source_data_1/Figure_2_figure_supplement_1_G_H/knownResults/known5.motif
- __MACOSX/Figure_2_figure_supplement_1_source_data_1/Figure_2_figure_supplement_1_G_H/knownResults/._known5.motif
- Figure_2_figure_supplement_1_source_data_1/Figure_2_figure_supplement_1_G_H/knownResults/known1.motif
- __MACOSX/Figure_2_figure_supplement_1_source_data_1/Figure_2_figure_supplement_1_G_H/knownResults/._known1.motif
- Figure_2_figure_supplement_1_source_data_1/Figure_2_figure_supplement_1_G_H/knownResults/known5.logo.svg
- __MACOSX/Figure_2_figure_supplement_1_source_data_1/Figure_2_figure_supplement_1_G_H/knownResults/._known5.logo.svg
- Figure_2_figure_supplement_1_source_data_1/Figure_2_figure_supplement_1_G_H/knownResults/known4.logo.svg
- __MACOSX/Figure_2_figure_supplement_1_source_data_1/Figure_2_figure_supplement_1_G_H/knownResults/._known4.logo.svg
- Figure_2_figure_supplement_1_source_data_1/Figure_2_figure_supplement_1_G_H/knownResults/known3.motif
- __MACOSX/Figure_2_figure_supplement_1_source_data_1/Figure_2_figure_supplement_1_G_H/knownResults/._known3.motif
- Figure_2_figure_supplement_1_source_data_1/Figure_2_figure_supplement_1_G_H/knownResults/known4.motif
- __MACOSX/Figure_2_figure_supplement_1_source_data_1/Figure_2_figure_supplement_1_G_H/knownResults/._known4.motif
- Figure_2_figure_supplement_1_source_data_1/Figure_2_figure_supplement_1_G_H/knownResults/known2.logo.svg
- __MACOSX/Figure_2_figure_supplement_1_source_data_1/Figure_2_figure_supplement_1_G_H/knownResults/._known2.logo.svg
- Figure_2_figure_supplement_1_source_data_1/Figure_2_figure_supplement_1_G_H/knownResults/known3.logo.svg
- __MACOSX/Figure_2_figure_supplement_1_source_data_1/Figure_2_figure_supplement_1_G_H/knownResults/._known3.logo.svg
- Figure_2_figure_supplement_1_source_data_1/Figure_2_figure_supplement_1_G_H/knownResults/known6.motif
- __MACOSX/Figure_2_figure_supplement_1_source_data_1/Figure_2_figure_supplement_1_G_H/knownResults/._known6.motif
- Figure_2_figure_supplement_1_source_data_1/Figure_2_figure_supplement_1_G_H/knownResults/known2.motif
- __MACOSX/Figure_2_figure_supplement_1_source_data_1/Figure_2_figure_supplement_1_G_H/knownResults/._known2.motif
- Figure_2_figure_supplement_1_source_data_1/Figure_2_figure_supplement_1_G_H/knownResults/known6.logo.svg
- __MACOSX/Figure_2_figure_supplement_1_source_data_1/Figure_2_figure_supplement_1_G_H/knownResults/._known6.logo.svg
- Figure_2_figure_supplement_1_source_data_1/Figure_2_figure_supplement_1_G_H/knownResults/known1.logo.svg
- __MACOSX/Figure_2_figure_supplement_1_source_data_1/Figure_2_figure_supplement_1_G_H/knownResults/._known1.logo.svg
- Figure_2_figure_supplement_1_source_data_1/Figure_2_figure_supplement_1_G_H/homerResults/motif70RV.motif
- __MACOSX/Figure_2_figure_supplement_1_source_data_1/Figure_2_figure_supplement_1_G_H/homerResults/._motif70RV.motif
- Figure_2_figure_supplement_1_source_data_1/Figure_2_figure_supplement_1_G_H/homerResults/motif60RV.motif
- __MACOSX/Figure_2_figure_supplement_1_source_data_1/Figure_2_figure_supplement_1_G_H/homerResults/._motif60RV.motif
- Figure_2_figure_supplement_1_source_data_1/Figure_2_figure_supplement_1_G_H/homerResults/motif7.logo.svg
- __MACOSX/Figure_2_figure_supplement_1_source_data_1/Figure_2_figure_supplement_1_G_H/homerResults/._motif7.logo.svg
- Figure_2_figure_supplement_1_source_data_1/Figure_2_figure_supplement_1_G_H/homerResults/motif6.logo.svg
- __MACOSX/Figure_2_figure_supplement_1_source_data_1/Figure_2_figure_supplement_1_G_H/homerResults/._motif6.logo.svg
- Figure_2_figure_supplement_1_source_data_1/Figure_2_figure_supplement_1_G_H/homerResults/motif38RV.logo.svg
- __MACOSX/Figure_2_figure_supplement_1_source_data_1/Figure_2_figure_supplement_1_G_H/homerResults/._motif38RV.logo.svg
- Figure_2_figure_supplement_1_source_data_1/Figure_2_figure_supplement_1_G_H/homerResults/motif10.info.html
- __MACOSX/Figure_2_figure_supplement_1_source_data_1/Figure_2_figure_supplement_1_G_H/homerResults/._motif10.info.html
- Figure_2_figure_supplement_1_source_data_1/Figure_2_figure_supplement_1_G_H/homerResults/motif29.motif
- __MACOSX/Figure_2_figure_supplement_1_source_data_1/Figure_2_figure_supplement_1_G_H/homerResults/._motif29.motif
- Figure_2_figure_supplement_1_source_data_1/Figure_2_figure_supplement_1_G_H/homerResults/motif14.motif
- __MACOSX/Figure_2_figure_supplement_1_source_data_1/Figure_2_figure_supplement_1_G_H/homerResults/._motif14.motif
- Figure_2_figure_supplement_1_source_data_1/Figure_2_figure_supplement_1_G_H/homerResults/motif51.motif
- __MACOSX/Figure_2_figure_supplement_1_source_data_1/Figure_2_figure_supplement_1_G_H/homerResults/._motif51.motif
- Figure_2_figure_supplement_1_source_data_1/Figure_2_figure_supplement_1_G_H/homerResults/motif3RV.logo.svg
- __MACOSX/Figure_2_figure_supplement_1_source_data_1/Figure_2_figure_supplement_1_G_H/homerResults/._motif3RV.logo.svg
- Figure_2_figure_supplement_1_source_data_1/Figure_2_figure_supplement_1_G_H/homerResults/motif2.motif
- __MACOSX/Figure_2_figure_supplement_1_source_data_1/Figure_2_figure_supplement_1_G_H/homerResults/._motif2.motif
- Figure_2_figure_supplement_1_source_data_1/Figure_2_figure_supplement_1_G_H/homerResults/motif12RV.motif
- __MACOSX/Figure_2_figure_supplement_1_source_data_1/Figure_2_figure_supplement_1_G_H/homerResults/._motif12RV.motif
- Figure_2_figure_supplement_1_source_data_1/Figure_2_figure_supplement_1_G_H/homerResults/motif24RV.logo.svg
- __MACOSX/Figure_2_figure_supplement_1_source_data_1/Figure_2_figure_supplement_1_G_H/homerResults/._motif24RV.logo.svg
- Figure_2_figure_supplement_1_source_data_1/Figure_2_figure_supplement_1_G_H/homerResults/motif13RV.logo.svg
- __MACOSX/Figure_2_figure_supplement_1_source_data_1/Figure_2_figure_supplement_1_G_H/homerResults/._motif13RV.logo.svg
- Figure_2_figure_supplement_1_source_data_1/Figure_2_figure_supplement_1_G_H/homerResults/motif30.motif
- __MACOSX/Figure_2_figure_supplement_1_source_data_1/Figure_2_figure_supplement_1_G_H/homerResults/._motif30.motif
- Figure_2_figure_supplement_1_source_data_1/Figure_2_figure_supplement_1_G_H/homerResults/motif25.info.html
- __MACOSX/Figure_2_figure_supplement_1_source_data_1/Figure_2_figure_supplement_1_G_H/homerResults/._motif25.info.html
- Figure_2_figure_supplement_1_source_data_1/Figure_2_figure_supplement_1_G_H/homerResults/motif46RV.logo.svg
- __MACOSX/Figure_2_figure_supplement_1_source_data_1/Figure_2_figure_supplement_1_G_H/homerResults/._motif46RV.logo.svg
- Figure_2_figure_supplement_1_source_data_1/Figure_2_figure_supplement_1_G_H/homerResults/motif38.similar.html
- __MACOSX/Figure_2_figure_supplement_1_source_data_1/Figure_2_figure_supplement_1_G_H/homerResults/._motif38.similar.html
- Figure_2_figure_supplement_1_source_data_1/Figure_2_figure_supplement_1_G_H/homerResults/motif71RV.logo.svg
- __MACOSX/Figure_2_figure_supplement_1_source_data_1/Figure_2_figure_supplement_1_G_H/homerResults/._motif71RV.logo.svg
- Figure_2_figure_supplement_1_source_data_1/Figure_2_figure_supplement_1_G_H/homerResults/motif2.info.html
- __MACOSX/Figure_2_figure_supplement_1_source_data_1/Figure_2_figure_supplement_1_G_H/homerResults/._motif2.info.html
- Figure_2_figure_supplement_1_source_data_1/Figure_2_figure_supplement_1_G_H/homerResults/motif48.motif
- __MACOSX/Figure_2_figure_supplement_1_source_data_1/Figure_2_figure_supplement_1_G_H/homerResults/._motif48.motif
- Figure_2_figure_supplement_1_source_data_1/Figure_2_figure_supplement_1_G_H/homerResults/motif31.info.html
- __MACOSX/Figure_2_figure_supplement_1_source_data_1/Figure_2_figure_supplement_1_G_H/homerResults/._motif31.info.html
- Figure_2_figure_supplement_1_source_data_1/Figure_2_figure_supplement_1_G_H/homerResults/motif67.info.html
- __MACOSX/Figure_2_figure_supplement_1_source_data_1/Figure_2_figure_supplement_1_G_H/homerResults/._motif67.info.html
- Figure_2_figure_supplement_1_source_data_1/Figure_2_figure_supplement_1_G_H/homerResults/motif69RV.motif
- __MACOSX/Figure_2_figure_supplement_1_source_data_1/Figure_2_figure_supplement_1_G_H/homerResults/._motif69RV.motif
- Figure_2_figure_supplement_1_source_data_1/Figure_2_figure_supplement_1_G_H/homerResults/motif32.motif
- __MACOSX/Figure_2_figure_supplement_1_source_data_1/Figure_2_figure_supplement_1_G_H/homerResults/._motif32.motif
- Figure_2_figure_supplement_1_source_data_1/Figure_2_figure_supplement_1_G_H/homerResults/motif7.similar.html
- __MACOSX/Figure_2_figure_supplement_1_source_data_1/Figure_2_figure_supplement_1_G_H/homerResults/._motif7.similar.html
- Figure_2_figure_supplement_1_source_data_1/Figure_2_figure_supplement_1_G_H/homerResults/motif60RV.logo.svg
- __MACOSX/Figure_2_figure_supplement_1_source_data_1/Figure_2_figure_supplement_1_G_H/homerResults/._motif60RV.logo.svg
- Figure_2_figure_supplement_1_source_data_1/Figure_2_figure_supplement_1_G_H/homerResults/motif57RV.logo.svg
- __MACOSX/Figure_2_figure_supplement_1_source_data_1/Figure_2_figure_supplement_1_G_H/homerResults/._motif57RV.logo.svg
- Figure_2_figure_supplement_1_source_data_1/Figure_2_figure_supplement_1_G_H/homerResults/motif73.info.html
- __MACOSX/Figure_2_figure_supplement_1_source_data_1/Figure_2_figure_supplement_1_G_H/homerResults/._motif73.info.html
- Figure_2_figure_supplement_1_source_data_1/Figure_2_figure_supplement_1_G_H/homerResults/motif40.logo.svg
- __MACOSX/Figure_2_figure_supplement_1_source_data_1/Figure_2_figure_supplement_1_G_H/homerResults/._motif40.logo.svg
- Figure_2_figure_supplement_1_source_data_1/Figure_2_figure_supplement_1_G_H/homerResults/motif41.logo.svg
- __MACOSX/Figure_2_figure_supplement_1_source_data_1/Figure_2_figure_supplement_1_G_H/homerResults/._motif41.logo.svg
- Figure_2_figure_supplement_1_source_data_1/Figure_2_figure_supplement_1_G_H/homerResults/motif35RV.logo.svg
- __MACOSX/Figure_2_figure_supplement_1_source_data_1/Figure_2_figure_supplement_1_G_H/homerResults/._motif35RV.logo.svg
- Figure_2_figure_supplement_1_source_data_1/Figure_2_figure_supplement_1_G_H/homerResults/motif34RV.motif
- __MACOSX/Figure_2_figure_supplement_1_source_data_1/Figure_2_figure_supplement_1_G_H/homerResults/._motif34RV.motif
- Figure_2_figure_supplement_1_source_data_1/Figure_2_figure_supplement_1_G_H/homerResults/motif24RV.motif
- __MACOSX/Figure_2_figure_supplement_1_source_data_1/Figure_2_figure_supplement_1_G_H/homerResults/._motif24RV.motif
- Figure_2_figure_supplement_1_source_data_1/Figure_2_figure_supplement_1_G_H/homerResults/motif28.info.html
- __MACOSX/Figure_2_figure_supplement_1_source_data_1/Figure_2_figure_supplement_1_G_H/homerResults/._motif28.info.html
- Figure_2_figure_supplement_1_source_data_1/Figure_2_figure_supplement_1_G_H/homerResults/motif12.similar1.motif
- __MACOSX/Figure_2_figure_supplement_1_source_data_1/Figure_2_figure_supplement_1_G_H/homerResults/._motif12.similar1.motif
- Figure_2_figure_supplement_1_source_data_1/Figure_2_figure_supplement_1_G_H/homerResults/motif16.motif
- __MACOSX/Figure_2_figure_supplement_1_source_data_1/Figure_2_figure_supplement_1_G_H/homerResults/._motif16.motif
- Figure_2_figure_supplement_1_source_data_1/Figure_2_figure_supplement_1_G_H/homerResults/motif53.motif
- __MACOSX/Figure_2_figure_supplement_1_source_data_1/Figure_2_figure_supplement_1_G_H/homerResults/._motif53.motif
- Figure_2_figure_supplement_1_source_data_1/Figure_2_figure_supplement_1_G_H/homerResults/motif49.similar.html
- __MACOSX/Figure_2_figure_supplement_1_source_data_1/Figure_2_figure_supplement_1_G_H/homerResults/._motif49.similar.html
- Figure_2_figure_supplement_1_source_data_1/Figure_2_figure_supplement_1_G_H/homerResults/motif52.info.html
- __MACOSX/Figure_2_figure_supplement_1_source_data_1/Figure_2_figure_supplement_1_G_H/homerResults/._motif52.info.html
- Figure_2_figure_supplement_1_source_data_1/Figure_2_figure_supplement_1_G_H/homerResults/motif37.logo.svg
- __MACOSX/Figure_2_figure_supplement_1_source_data_1/Figure_2_figure_supplement_1_G_H/homerResults/._motif37.logo.svg
- Figure_2_figure_supplement_1_source_data_1/Figure_2_figure_supplement_1_G_H/homerResults/motif36.logo.svg
- __MACOSX/Figure_2_figure_supplement_1_source_data_1/Figure_2_figure_supplement_1_G_H/homerResults/._motif36.logo.svg
- Figure_2_figure_supplement_1_source_data_1/Figure_2_figure_supplement_1_G_H/homerResults/motif9RV.motif
- __MACOSX/Figure_2_figure_supplement_1_source_data_1/Figure_2_figure_supplement_1_G_H/homerResults/._motif9RV.motif
- Figure_2_figure_supplement_1_source_data_1/Figure_2_figure_supplement_1_G_H/homerResults/motif46.info.html
- __MACOSX/Figure_2_figure_supplement_1_source_data_1/Figure_2_figure_supplement_1_G_H/homerResults/._motif46.info.html
- Figure_2_figure_supplement_1_source_data_1/Figure_2_figure_supplement_1_G_H/homerResults/motif29RV.logo.svg
- __MACOSX/Figure_2_figure_supplement_1_source_data_1/Figure_2_figure_supplement_1_G_H/homerResults/._motif29RV.logo.svg
- Figure_2_figure_supplement_1_source_data_1/Figure_2_figure_supplement_1_G_H/homerResults/motif56RV.motif
- __MACOSX/Figure_2_figure_supplement_1_source_data_1/Figure_2_figure_supplement_1_G_H/homerResults/._motif56RV.motif
- Figure_2_figure_supplement_1_source_data_1/Figure_2_figure_supplement_1_G_H/homerResults/motif46RV.motif
- __MACOSX/Figure_2_figure_supplement_1_source_data_1/Figure_2_figure_supplement_1_G_H/homerResults/._motif46RV.motif
- Figure_2_figure_supplement_1_source_data_1/Figure_2_figure_supplement_1_G_H/homerResults/motif11.similar2.motif
- __MACOSX/Figure_2_figure_supplement_1_source_data_1/Figure_2_figure_supplement_1_G_H/homerResults/._motif11.similar2.motif
- Figure_2_figure_supplement_1_source_data_1/Figure_2_figure_supplement_1_G_H/homerResults/motif52RV.logo.svg
- __MACOSX/Figure_2_figure_supplement_1_source_data_1/Figure_2_figure_supplement_1_G_H/homerResults/._motif52RV.logo.svg
- Figure_2_figure_supplement_1_source_data_1/Figure_2_figure_supplement_1_G_H/homerResults/motif65RV.logo.svg
- __MACOSX/Figure_2_figure_supplement_1_source_data_1/Figure_2_figure_supplement_1_G_H/homerResults/._motif65RV.logo.svg
- Figure_2_figure_supplement_1_source_data_1/Figure_2_figure_supplement_1_G_H/homerResults/motif4.motif
- __MACOSX/Figure_2_figure_supplement_1_source_data_1/Figure_2_figure_supplement_1_G_H/homerResults/._motif4.motif
- Figure_2_figure_supplement_1_source_data_1/Figure_2_figure_supplement_1_G_H/homerResults/motif59.info.html
- __MACOSX/Figure_2_figure_supplement_1_source_data_1/Figure_2_figure_supplement_1_G_H/homerResults/._motif59.info.html
- Figure_2_figure_supplement_1_source_data_1/Figure_2_figure_supplement_1_G_H/homerResults/motif4.info.html
- __MACOSX/Figure_2_figure_supplement_1_source_data_1/Figure_2_figure_supplement_1_G_H/homerResults/._motif4.info.html
- Figure_2_figure_supplement_1_source_data_1/Figure_2_figure_supplement_1_G_H/homerResults/motif39.similar.html
- __MACOSX/Figure_2_figure_supplement_1_source_data_1/Figure_2_figure_supplement_1_G_H/homerResults/._motif39.similar.html
- Figure_2_figure_supplement_1_source_data_1/Figure_2_figure_supplement_1_G_H/homerResults/motif12.motif
- __MACOSX/Figure_2_figure_supplement_1_source_data_1/Figure_2_figure_supplement_1_G_H/homerResults/._motif12.motif
- Figure_2_figure_supplement_1_source_data_1/Figure_2_figure_supplement_1_G_H/homerResults/motif57.motif
- __MACOSX/Figure_2_figure_supplement_1_source_data_1/Figure_2_figure_supplement_1_G_H/homerResults/._motif57.motif
- Figure_2_figure_supplement_1_source_data_1/Figure_2_figure_supplement_1_G_H/homerResults/motif30RV.logo.svg
- __MACOSX/Figure_2_figure_supplement_1_source_data_1/Figure_2_figure_supplement_1_G_H/homerResults/._motif30RV.logo.svg
- Figure_2_figure_supplement_1_source_data_1/Figure_2_figure_supplement_1_G_H/homerResults/motif14.logo.svg
- __MACOSX/Figure_2_figure_supplement_1_source_data_1/Figure_2_figure_supplement_1_G_H/homerResults/._motif14.logo.svg
- Figure_2_figure_supplement_1_source_data_1/Figure_2_figure_supplement_1_G_H/homerResults/motif15.logo.svg
- __MACOSX/Figure_2_figure_supplement_1_source_data_1/Figure_2_figure_supplement_1_G_H/homerResults/._motif15.logo.svg
- Figure_2_figure_supplement_1_source_data_1/Figure_2_figure_supplement_1_G_H/homerResults/motif23.info.html
- __MACOSX/Figure_2_figure_supplement_1_source_data_1/Figure_2_figure_supplement_1_G_H/homerResults/._motif23.info.html
- Figure_2_figure_supplement_1_source_data_1/Figure_2_figure_supplement_1_G_H/homerResults/motif37.info.html
- __MACOSX/Figure_2_figure_supplement_1_source_data_1/Figure_2_figure_supplement_1_G_H/homerResults/._motif37.info.html
- Figure_2_figure_supplement_1_source_data_1/Figure_2_figure_supplement_1_G_H/homerResults/motif68RV.motif
- __MACOSX/Figure_2_figure_supplement_1_source_data_1/Figure_2_figure_supplement_1_G_H/homerResults/._motif68RV.motif
- Figure_2_figure_supplement_1_source_data_1/Figure_2_figure_supplement_1_G_H/homerResults/motif16.info.html
- __MACOSX/Figure_2_figure_supplement_1_source_data_1/Figure_2_figure_supplement_1_G_H/homerResults/._motif16.info.html
- Figure_2_figure_supplement_1_source_data_1/Figure_2_figure_supplement_1_G_H/homerResults/motif25RV.motif
- __MACOSX/Figure_2_figure_supplement_1_source_data_1/Figure_2_figure_supplement_1_G_H/homerResults/._motif25RV.motif
- Figure_2_figure_supplement_1_source_data_1/Figure_2_figure_supplement_1_G_H/homerResults/motif35RV.motif
- __MACOSX/Figure_2_figure_supplement_1_source_data_1/Figure_2_figure_supplement_1_G_H/homerResults/._motif35RV.motif
- Figure_2_figure_supplement_1_source_data_1/Figure_2_figure_supplement_1_G_H/homerResults/motif47RV.motif
- __MACOSX/Figure_2_figure_supplement_1_source_data_1/Figure_2_figure_supplement_1_G_H/homerResults/._motif47RV.motif
- Figure_2_figure_supplement_1_source_data_1/Figure_2_figure_supplement_1_G_H/homerResults/motif57RV.motif
- __MACOSX/Figure_2_figure_supplement_1_source_data_1/Figure_2_figure_supplement_1_G_H/homerResults/._motif57RV.motif
- Figure_2_figure_supplement_1_source_data_1/Figure_2_figure_supplement_1_G_H/homerResults/motif8RV.motif
- __MACOSX/Figure_2_figure_supplement_1_source_data_1/Figure_2_figure_supplement_1_G_H/homerResults/._motif8RV.motif
- Figure_2_figure_supplement_1_source_data_1/Figure_2_figure_supplement_1_G_H/homerResults/motif63.logo.svg
- __MACOSX/Figure_2_figure_supplement_1_source_data_1/Figure_2_figure_supplement_1_G_H/homerResults/._motif63.logo.svg
- Figure_2_figure_supplement_1_source_data_1/Figure_2_figure_supplement_1_G_H/homerResults/motif62.logo.svg
- __MACOSX/Figure_2_figure_supplement_1_source_data_1/Figure_2_figure_supplement_1_G_H/homerResults/._motif62.logo.svg
- Figure_2_figure_supplement_1_source_data_1/Figure_2_figure_supplement_1_G_H/homerResults/motif36.motif
- __MACOSX/Figure_2_figure_supplement_1_source_data_1/Figure_2_figure_supplement_1_G_H/homerResults/._motif36.motif
- Figure_2_figure_supplement_1_source_data_1/Figure_2_figure_supplement_1_G_H/homerResults/motif73.motif
- __MACOSX/Figure_2_figure_supplement_1_source_data_1/Figure_2_figure_supplement_1_G_H/homerResults/._motif73.motif
- Figure_2_figure_supplement_1_source_data_1/Figure_2_figure_supplement_1_G_H/homerResults/motif9.info.html
- __MACOSX/Figure_2_figure_supplement_1_source_data_1/Figure_2_figure_supplement_1_G_H/homerResults/._motif9.info.html
- Figure_2_figure_supplement_1_source_data_1/Figure_2_figure_supplement_1_G_H/homerResults/motif54.info.html
- __MACOSX/Figure_2_figure_supplement_1_source_data_1/Figure_2_figure_supplement_1_G_H/homerResults/._motif54.info.html
- Figure_2_figure_supplement_1_source_data_1/Figure_2_figure_supplement_1_G_H/homerResults/motif57.logo.svg
- __MACOSX/Figure_2_figure_supplement_1_source_data_1/Figure_2_figure_supplement_1_G_H/homerResults/._motif57.logo.svg
- Figure_2_figure_supplement_1_source_data_1/Figure_2_figure_supplement_1_G_H/homerResults/motif56.logo.svg
- __MACOSX/Figure_2_figure_supplement_1_source_data_1/Figure_2_figure_supplement_1_G_H/homerResults/._motif56.logo.svg
- Figure_2_figure_supplement_1_source_data_1/Figure_2_figure_supplement_1_G_H/homerResults/motif34.motif
- __MACOSX/Figure_2_figure_supplement_1_source_data_1/Figure_2_figure_supplement_1_G_H/homerResults/._motif34.motif
- Figure_2_figure_supplement_1_source_data_1/Figure_2_figure_supplement_1_G_H/homerResults/motif71.motif
- __MACOSX/Figure_2_figure_supplement_1_source_data_1/Figure_2_figure_supplement_1_G_H/homerResults/._motif71.motif
- Figure_2_figure_supplement_1_source_data_1/Figure_2_figure_supplement_1_G_H/homerResults/motif61RV.motif
- __MACOSX/Figure_2_figure_supplement_1_source_data_1/Figure_2_figure_supplement_1_G_H/homerResults/._motif61RV.motif
- Figure_2_figure_supplement_1_source_data_1/Figure_2_figure_supplement_1_G_H/homerResults/motif48.similar.html
- __MACOSX/Figure_2_figure_supplement_1_source_data_1/Figure_2_figure_supplement_1_G_H/homerResults/._motif48.similar.html
- Figure_2_figure_supplement_1_source_data_1/Figure_2_figure_supplement_1_G_H/homerResults/motif71RV.motif
- __MACOSX/Figure_2_figure_supplement_1_source_data_1/Figure_2_figure_supplement_1_G_H/homerResults/._motif71RV.motif
- Figure_2_figure_supplement_1_source_data_1/Figure_2_figure_supplement_1_G_H/homerResults/motif6RV.logo.svg
- __MACOSX/Figure_2_figure_supplement_1_source_data_1/Figure_2_figure_supplement_1_G_H/homerResults/._motif6RV.logo.svg
- Figure_2_figure_supplement_1_source_data_1/Figure_2_figure_supplement_1_G_H/homerResults/motif13RV.motif
- __MACOSX/Figure_2_figure_supplement_1_source_data_1/Figure_2_figure_supplement_1_G_H/homerResults/._motif13RV.motif
- Figure_2_figure_supplement_1_source_data_1/Figure_2_figure_supplement_1_G_H/homerResults/motif68RV.logo.svg
- __MACOSX/Figure_2_figure_supplement_1_source_data_1/Figure_2_figure_supplement_1_G_H/homerResults/._motif68RV.logo.svg
- Figure_2_figure_supplement_1_source_data_1/Figure_2_figure_supplement_1_G_H/homerResults/motif40.info.html
- __MACOSX/Figure_2_figure_supplement_1_source_data_1/Figure_2_figure_supplement_1_G_H/homerResults/._motif40.info.html
- Figure_2_figure_supplement_1_source_data_1/Figure_2_figure_supplement_1_G_H/homerResults/motif69.logo.svg
- __MACOSX/Figure_2_figure_supplement_1_source_data_1/Figure_2_figure_supplement_1_G_H/homerResults/._motif69.logo.svg
- Figure_2_figure_supplement_1_source_data_1/Figure_2_figure_supplement_1_G_H/homerResults/motif68.logo.svg
- __MACOSX/Figure_2_figure_supplement_1_source_data_1/Figure_2_figure_supplement_1_G_H/homerResults/._motif68.logo.svg
- Figure_2_figure_supplement_1_source_data_1/Figure_2_figure_supplement_1_G_H/homerResults/motif68.motif
- __MACOSX/Figure_2_figure_supplement_1_source_data_1/Figure_2_figure_supplement_1_G_H/homerResults/._motif68.motif
- Figure_2_figure_supplement_1_source_data_1/Figure_2_figure_supplement_1_G_H/homerResults/motif1RV.motif
- __MACOSX/Figure_2_figure_supplement_1_source_data_1/Figure_2_figure_supplement_1_G_H/homerResults/._motif1RV.motif
- Figure_2_figure_supplement_1_source_data_1/Figure_2_figure_supplement_1_G_H/homerResults/motif61.info.html
- __MACOSX/Figure_2_figure_supplement_1_source_data_1/Figure_2_figure_supplement_1_G_H/homerResults/._motif61.info.html
- Figure_2_figure_supplement_1_source_data_1/Figure_2_figure_supplement_1_G_H/homerResults/motif1.similar.html
- __MACOSX/Figure_2_figure_supplement_1_source_data_1/Figure_2_figure_supplement_1_G_H/homerResults/._motif1.similar.html
- Figure_2_figure_supplement_1_source_data_1/Figure_2_figure_supplement_1_G_H/homerResults/motif16RV.logo.svg
- __MACOSX/Figure_2_figure_supplement_1_source_data_1/Figure_2_figure_supplement_1_G_H/homerResults/._motif16RV.logo.svg
- Figure_2_figure_supplement_1_source_data_1/Figure_2_figure_supplement_1_G_H/homerResults/motif6.motif
- __MACOSX/Figure_2_figure_supplement_1_source_data_1/Figure_2_figure_supplement_1_G_H/homerResults/._motif6.motif
- Figure_2_figure_supplement_1_source_data_1/Figure_2_figure_supplement_1_G_H/homerResults/motif20.logo.svg
- __MACOSX/Figure_2_figure_supplement_1_source_data_1/Figure_2_figure_supplement_1_G_H/homerResults/._motif20.logo.svg
- Figure_2_figure_supplement_1_source_data_1/Figure_2_figure_supplement_1_G_H/homerResults/motif21RV.logo.svg
- __MACOSX/Figure_2_figure_supplement_1_source_data_1/Figure_2_figure_supplement_1_G_H/homerResults/._motif21RV.logo.svg
- Figure_2_figure_supplement_1_source_data_1/Figure_2_figure_supplement_1_G_H/homerResults/motif21.logo.svg
- __MACOSX/Figure_2_figure_supplement_1_source_data_1/Figure_2_figure_supplement_1_G_H/homerResults/._motif21.logo.svg
- Figure_2_figure_supplement_1_source_data_1/Figure_2_figure_supplement_1_G_H/homerResults/motif6.similar.html
- __MACOSX/Figure_2_figure_supplement_1_source_data_1/Figure_2_figure_supplement_1_G_H/homerResults/._motif6.similar.html
- Figure_2_figure_supplement_1_source_data_1/Figure_2_figure_supplement_1_G_H/homerResults/motif10.motif
- __MACOSX/Figure_2_figure_supplement_1_source_data_1/Figure_2_figure_supplement_1_G_H/homerResults/._motif10.motif
- Figure_2_figure_supplement_1_source_data_1/Figure_2_figure_supplement_1_G_H/homerResults/motif43RV.logo.svg
- __MACOSX/Figure_2_figure_supplement_1_source_data_1/Figure_2_figure_supplement_1_G_H/homerResults/._motif43RV.logo.svg
- Figure_2_figure_supplement_1_source_data_1/Figure_2_figure_supplement_1_G_H/homerResults/motif55.motif
- __MACOSX/Figure_2_figure_supplement_1_source_data_1/Figure_2_figure_supplement_1_G_H/homerResults/._motif55.motif
- Figure_2_figure_supplement_1_source_data_1/Figure_2_figure_supplement_1_G_H/homerResults/motif11RV.logo.svg
- __MACOSX/Figure_2_figure_supplement_1_source_data_1/Figure_2_figure_supplement_1_G_H/homerResults/._motif11RV.logo.svg
- Figure_2_figure_supplement_1_source_data_1/Figure_2_figure_supplement_1_G_H/homerResults/motif26RV.logo.svg
- __MACOSX/Figure_2_figure_supplement_1_source_data_1/Figure_2_figure_supplement_1_G_H/homerResults/._motif26RV.logo.svg
- Figure_2_figure_supplement_1_source_data_1/Figure_2_figure_supplement_1_G_H/homerResults/motif50.similar.html
- __MACOSX/Figure_2_figure_supplement_1_source_data_1/Figure_2_figure_supplement_1_G_H/homerResults/._motif50.similar.html
- Figure_2_figure_supplement_1_source_data_1/Figure_2_figure_supplement_1_G_H/homerResults/motif13.logo.svg
- __MACOSX/Figure_2_figure_supplement_1_source_data_1/Figure_2_figure_supplement_1_G_H/homerResults/._motif13.logo.svg
- Figure_2_figure_supplement_1_source_data_1/Figure_2_figure_supplement_1_G_H/homerResults/motif12.logo.svg
- __MACOSX/Figure_2_figure_supplement_1_source_data_1/Figure_2_figure_supplement_1_G_H/homerResults/._motif12.logo.svg
- Figure_2_figure_supplement_1_source_data_1/Figure_2_figure_supplement_1_G_H/homerResults/motif73RV.logo.svg
- __MACOSX/Figure_2_figure_supplement_1_source_data_1/Figure_2_figure_supplement_1_G_H/homerResults/._motif73RV.logo.svg
- Figure_2_figure_supplement_1_source_data_1/Figure_2_figure_supplement_1_G_H/homerResults/motif33.motif
- __MACOSX/Figure_2_figure_supplement_1_source_data_1/Figure_2_figure_supplement_1_G_H/homerResults/._motif33.motif
- Figure_2_figure_supplement_1_source_data_1/Figure_2_figure_supplement_1_G_H/homerResults/motif57.similar.html
- __MACOSX/Figure_2_figure_supplement_1_source_data_1/Figure_2_figure_supplement_1_G_H/homerResults/._motif57.similar.html
- Figure_2_figure_supplement_1_source_data_1/Figure_2_figure_supplement_1_G_H/homerResults/motif44RV.logo.svg
- __MACOSX/Figure_2_figure_supplement_1_source_data_1/Figure_2_figure_supplement_1_G_H/homerResults/._motif44RV.logo.svg
- Figure_2_figure_supplement_1_source_data_1/Figure_2_figure_supplement_1_G_H/homerResults/motif18RV.motif
- __MACOSX/Figure_2_figure_supplement_1_source_data_1/Figure_2_figure_supplement_1_G_H/homerResults/._motif18RV.motif
- Figure_2_figure_supplement_1_source_data_1/Figure_2_figure_supplement_1_G_H/homerResults/motif11.info.html
- __MACOSX/Figure_2_figure_supplement_1_source_data_1/Figure_2_figure_supplement_1_G_H/homerResults/._motif11.info.html
- Figure_2_figure_supplement_1_source_data_1/Figure_2_figure_supplement_1_G_H/homerResults/motif55RV.motif
- __MACOSX/Figure_2_figure_supplement_1_source_data_1/Figure_2_figure_supplement_1_G_H/homerResults/._motif55RV.motif
- Figure_2_figure_supplement_1_source_data_1/Figure_2_figure_supplement_1_G_H/homerResults/motif45RV.motif
- __MACOSX/Figure_2_figure_supplement_1_source_data_1/Figure_2_figure_supplement_1_G_H/homerResults/._motif45RV.motif
- Figure_2_figure_supplement_1_source_data_1/Figure_2_figure_supplement_1_G_H/homerResults/motif42.similar.html
- __MACOSX/Figure_2_figure_supplement_1_source_data_1/Figure_2_figure_supplement_1_G_H/homerResults/._motif42.similar.html
- Figure_2_figure_supplement_1_source_data_1/Figure_2_figure_supplement_1_G_H/homerResults/motif17.similar.html
- __MACOSX/Figure_2_figure_supplement_1_source_data_1/Figure_2_figure_supplement_1_G_H/homerResults/._motif17.similar.html
- Figure_2_figure_supplement_1_source_data_1/Figure_2_figure_supplement_1_G_H/homerResults/motif11.similar3.motif
- __MACOSX/Figure_2_figure_supplement_1_source_data_1/Figure_2_figure_supplement_1_G_H/homerResults/._motif11.similar3.motif
- Figure_2_figure_supplement_1_source_data_1/Figure_2_figure_supplement_1_G_H/homerResults/motif30.info.html
- __MACOSX/Figure_2_figure_supplement_1_source_data_1/Figure_2_figure_supplement_1_G_H/homerResults/._motif30.info.html
- Figure_2_figure_supplement_1_source_data_1/Figure_2_figure_supplement_1_G_H/homerResults/motif58RV.logo.svg
- __MACOSX/Figure_2_figure_supplement_1_source_data_1/Figure_2_figure_supplement_1_G_H/homerResults/._motif58RV.logo.svg
- Figure_2_figure_supplement_1_source_data_1/Figure_2_figure_supplement_1_G_H/homerResults/motif45.similar.html
[truncated: 737 more entries]
