# Supplementary material for: Global hypo-methylation in a proportion of glioblastoma enriched for an astrocytic signature is associated with increased invasion and altered immune landscape
Source: eLife. 2022 Nov 22;11:e77335. doi: 10.7554/eLife.77335 (PMC9681209; doi:10.7554/eLife.77335)
Supplement: Figure 2—figure supplement 1—source data 1. [file elife-77335-fig2-figsupp1-data1.zip › Figure_2_figure_supplement_1_source_data_1/meta.md]

# Metadata

## `Figure_2_figure_supplement_1_A_C_D.xlsx`
Source file for Figure 2-figure supplement 1 A, C and D

## `Figure_2_figure_supplement_1_B`
Raw image files for ICC of CD44 and GFAP, folder contains further folders for each panel of the figure (e.g. top right, top left ... etc.)

## `Figure_2_figure_supplement_1_G_H`
Homer output for motif enrichment analysis of hypo-DMRs from iOPC - iNSC differential methylation comparisons, using all DMRs as a background.
