# Supplementary material for: Global hypo-methylation in a proportion of glioblastoma enriched for an astrocytic signature is associated with increased invasion and altered immune landscape
Source: eLife. 2022 Nov 22;11:e77335. doi: 10.7554/eLife.77335 (PMC9681209; doi:10.7554/eLife.77335)
Supplement: Figure 2—figure supplement 1—source data 1. [file elife-77335-fig2-figsupp1-data1.zip › Figure_2_figure_supplement_1_source_data_1/Figure_2_figure_supplement_1_G_H/background_all_iOPC-iNSC_DMRs.txt]

chr11	31843388	31849262		0/1
chr17	77771616	77778467		0/1
chr5	87979005	87981923		0/1
chr6	108495385	108497995		0/1
chr13	50700606	50704370		0/1
chr13	100640914	100643858		0/1
chr6	108434970	108438667		0/1
chr15	68124397	68129069		0/1
chr15	74494241	74496648		0/1
chr11	115630531	115631855		0/1
chr21	34396221	34399361		0/1
chr22	19709548	19712034		0/1
chr2	45177885	45180462		0/1
chr14	57263369	57266029		0/1
chr20	2730076	2733358		0/1
chr20	62794408	62796178		0/1
chr2	80529315	80530948		0/1
chr12	1738035	1740390		0/1
chr14	57276490	57280571		0/1
chr4	176733409	176735460		0/1
chr14	23834477	23836047		0/1
chr2	121496398	121498812		0/1
chr6	41394156	41395763		0/1
chr15	96909322	96911531		0/1
chr8	61833707	61835848		0/1
chr6	108442528	108445534		0/1
chr2	45159145	45160861		0/1
chr11	20043292	20044639		0/1
chr13	50706583	50708043		0/1
chr1	223936343	223937196		0/1
chr3	107148372	107150032		0/1
chr2	127412692	127415590		0/1
chr3	127793383	127795571		0/1
chr10	21796152	21798341		0/1
chr11	31839521	31841980		0/1
chr7	151077901	151079501		0/1
chr3	158449660	158450833		0/1
chr6	167559851	167560801		0/1
chr2	66807918	66810606		0/1
chr5	55776345	55778065		0/1
chr20	55836224	55839008		0/1
chr17	41363502	41364121		0/1
chr5	72714744	72716466		0/1
chr2	45181616	45182910		0/1
chr4	54959708	54960972		0/1
chr4	54969609	54970877		0/1
chr1	231005255	231005895		0/1
chr12	5539588	5540702		0/1
chr6	12956438	12958155		0/1
chr17	934534	935766		0/1
chr13	112859218	112860507		0/1
chr2	201450323	201451303		0/1
chr10	118890977	118893224		0/1
chr7	2563184	2564256		0/1
chr1	45082704	45083868		0/1
chr5	77145356	77147141		0/1
chr1	167090618	167091161		0/1
chr1	91190173	91193193		0/1
chr11	31822243	31823282		0/1
chr5	72596701	72599786		0/1
chr11	124615853	124616925		0/1
chr4	54965109	54968251		0/1
chr6	108484512	108485837		0/1
chr2	45028225	45029543		0/1
chr12	113902673	113905475		0/1
chr10	102821427	102822808		0/1
chr6	105400734	105401339		0/1
chr17	46370913	46371664		0/1
chr4	183061830	183064035		0/1
chr1	243645915	243647204		0/1
chr13	100607772	100609125		0/1
chr12	49658188	49659619		0/1
chr1	41847974	41849203		0/1
chr12	57504150	57505529		0/1
chr5	2334402	2335723		0/1
chr1	164544748	164546143		0/1
chr11	73053649	73054537		0/1
chr17	36719518	36720382		0/1
chr9	126771781	126773095		0/1
chr2	227655596	227657192		0/1
chr5	134825791	134827820		0/1
chr10	121577971	121579007		0/1
chr7	77648378	77649330		0/1
chr1	84629340	84630556		0/1
chr12	4134329	4135347		0/1
chr11	6341349	6342510		0/1
chr5	72528111	72529127		0/1
chr12	81101689	81102749		0/1
chr15	93652578	93653310		0/1
chr5	58652602	58653738		0/1
chr12	124245945	124247223		0/1
chr3	26665093	26666163		0/1
chr6	108145374	108145658		0/1
chr15	96960214	96961054		0/1
chr13	44947593	44948413		0/1
chr5	87439075	87440296		0/1
chr19	15391271	15392457		0/1
chr16	14397074	14398064		0/1
chr11	31824327	31825833		0/1
chr1	75138964	75139746		0/1
chr9	126794772	126795485		0/1
chr13	77461056	77461919		0/1
chr4	116034871	116035565		0/1
chr10	77191062	77191686		0/1
chr17	43339040	43340243		0/1
chr2	103792763	103793195		0/1
chr6	12716580	12717790		0/1
chr5	78985425	78986160		0/1
chr1	86043795	86044230		0/1
chr11	35547074	35547909		0/1
chr11	65188784	65189896		0/1
chr12	12938082	12938465		0/1
chr3	170746012	170746291		0/1
chr3	187870621	187871034		0/1
chr11	10472001	10472465		0/1
chr9	98784014	98784351		0/1
chr5	44388487	44389282		0/1
chr4	144480206	144480740		0/1
chr12	89748726	89749033		0/1
chr3	122283150	122283327		0/1
chr5	87984861	87991388		0/1
chr6	31781480	31783545		0/1
chr11	31833709	31841980		0/1
chr13	50700606	50705383		0/1
chr17	77771616	77780000		0/1
chr1	214156255	214160412		0/1
chr11	31824327	31829582		0/1
chr11	31818474	31823282		0/1
chr1	165321224	165327005		0/1
chr15	74493640	74497361		0/1
chr2	166649910	166652445		0/1
chr5	2752545	2758088		0/1
chr15	23809945	23812334		0/1
chr10	94819559	94823302		0/1
chr15	44068246	44070538		0/1
chr15	96909322	96913875		0/1
chr16	68268462	68271698		0/1
chr6	26016674	26020714		0/1
chr8	57357785	57361263		0/1
chr16	54970504	54974287		0/1
chr4	155661052	155666468		0/1
chr5	83016630	83018669		0/1
chr19	31842272	31848310		0/1
chr13	100640914	100644657		0/1
chr4	4866047	4870486		0/1
chr1	23750101	23751933		0/1
chr19	1465060	1471537		0/1
chr1	190443895	190445640		0/1
chr5	158531132	158534530		0/1
chr12	49371167	49375499		0/1
chr15	89948930	89953295		0/1
chr13	112758379	112761844		0/1
chr2	201449632	201451303		0/1
chr13	88328009	88330614		0/1
chr12	13043502	13044862		0/1
chr13	79181338	79184529		0/1
chr1	204182957	204183655		0/1
chr13	50706583	50708420		0/1
chr13	61988802	61990741		0/1
chr5	170737396	170740937		0/1
chr19	15342548	15344364		0/1
chr2	139537131	139539181		0/1
chr17	7756609	7759140		0/1
chr12	123258441	123259789		0/1
chr15	89919993	89922989		0/1
chr1	228193237	228197109		0/1
chr4	81122314	81124767		0/1
chr1	170628856	170632423		0/1
chr5	87439075	87441969		0/1
chr17	77785640	77789466		0/1
chr17	77762459	77767485		0/1
chr19	22018538	22019124		0/1
chr14	69095057	69095679		0/1
chr2	109064092	109066635		0/1
chr7	27160520	27163331		0/1
chr10	106012933	106015050		0/1
chr6	26183508	26184037		0/1
chr12	14921915	14924953		0/1
chr3	147138293	147142415		0/1
chr8	102503892	102507443		0/1
chr10	94825257	94829039		0/1
chr16	69140530	69141478		0/1
chr3	107148372	107150777		0/1
chr4	4863282	4864902		0/1
chr12	81470331	81472118		0/1
chr4	40631571	40633572		0/1
chr10	130338213	130339927		0/1
chr16	54320670	54325929		0/1
chr5	125757888	125759767		0/1
chr2	237071182	237075188		0/1
chr3	139395765	139398044		0/1
chr12	103357707	103359836		0/1
chr3	129692836	129694665		0/1
chr2	20865651	20866500		0/1
chr3	147077127	147077774		0/1
chr1	43389643	43390705		0/1
chr3	55513773	55519186		0/1
chr21	17441953	17443493		0/1
chr11	20042954	20044639		0/1
chr11	843228	844686		0/1
chr5	149545346	149547566		0/1
chr18	55861179	55863675		0/1
chr6	41394156	41396106		0/1
chr4	4854690	4857506		0/1
chr11	124615853	124617550		0/1
chr2	127782235	127783506		0/1
chr6	50817157	50819054		0/1
chr4	57975738	57977040		0/1
chr14	88458917	88460351		0/1
chr14	97684259	97686001		0/1
chr7	117119195	117120064		0/1
chr4	186731926	186734705		0/1
chr3	147104488	147109784		0/1
chr11	44086756	44088504		0/1
chr10	22621481	22625465		0/1
chr11	67069814	67071885		0/1
chr1	41847267	41849203		0/1
chr17	41363502	41365094		0/1
chr12	104696685	104697983		0/1
chr12	130529058	130531039		0/1
chr5	11384581	11386254		0/1
chr1	33230353	33232579		0/1
chr1	174842571	174844560		0/1
chr13	112711380	112717707		0/1
chr9	34379714	34381797		0/1
chr1	79471984	79472917		0/1
chr5	55775841	55778065		0/1
chr13	36870809	36873065		0/1
chr16	72459391	72460114		0/1
chr1	61518897	61520099		0/1
chr2	71130883	71134936		0/1
chr1	153746880	153748697		0/1
chr1	157670220	157672074		0/1
chr11	72462963	72464583		0/1
chr4	81109888	81111985		0/1
chr4	74486080	74487201		0/1
chr7	113722758	113723786		0/1
chr8	29732519	29732714		0/1
chr2	183386928	183388632		0/1
chr17	29296455	29298832		0/1
chr6	99271709	99273830		0/1
chr1	145473005	145474899		0/1
chr16	88716846	88717989		0/1
chr1	153174654	153177577		0/1
chr6	13272338	13273147		0/1
chr11	128773751	128776548		0/1
chr14	23304823	23306974		0/1
chr2	237085626	237088462		0/1
chr1	66998484	66999933		0/1
chr6	106545531	106546824		0/1
chr17	1388484	1390671		0/1
chr17	49021111	49022312		0/1
chr17	46716585	46717953		0/1
chr13	36044860	36046577		0/1
chr1	214151107	214154085		0/1
chr15	96959633	96961054		0/1
chr17	41445688	41446521		0/1
chr12	55041379	55044550		0/1
chr1	158322531	158325254		0/1
chr4	57371022	57372597		0/1
chr3	42200666	42201898		0/1
chr2	183731169	183732607		0/1
chr1	152879068	152882420		0/1
chr17	71897854	71898904		0/1
chr16	12183789	12185012		0/1
chr1	217309160	217314284		0/1
chr1	110197856	110199126		0/1
chr6	50784944	50787361		0/1
chr12	109162390	109162748		0/1
chr7	143582499	143583849		0/1
chr15	40571997	40573419		0/1
chr19	51326682	51329141		0/1
chr4	154711906	154714287		0/1
chr6	168078772	168079818		0/1
chr3	158390329	158391040		0/1
chr6	26239556	26240939		0/1
chr2	27301195	27301943		0/1
chr21	38119920	38120824		0/1
chr5	152869743	152871803		0/1
chr19	3462653	3465714		0/1
chr8	22408966	22411813		0/1
chr8	72469507	72471153		0/1
chr9	99145195	99146400		0/1
chr22	31480353	31481480		0/1
chr1	11723547	11724700		0/1
chr4	74734574	74735924		0/1
chr4	113431869	113432911		0/1
chr1	152538380	152540601		0/1
chr16	30596419	30598251		0/1
chr10	73846448	73849167		0/1
chr18	67068730	67070461		0/1
chr5	170742118	170745466		0/1
chr11	6340890	6342510		0/1
chr12	16761930	16763765		0/1
chr4	9782817	9783623		0/1
chr7	12443146	12444856		0/1
chr4	151502935	151505192		0/1
chr10	21796152	21798698		0/1
chr11	87907200	87909729		0/1
chr12	53297213	53299310		0/1
chr2	237077137	237080535		0/1
chr14	70037336	70039915		0/1
chr1	160179710	160181024		0/1
chr1	152689626	152691758		0/1
chr6	144286118	144286805		0/1
chr1	53098421	53099352		0/1
chr8	102405422	102405941		0/1
chr6	90276141	90277317		0/1
chr20	33145456	33147614		0/1
chr17	46370913	46372607		0/1
chr7	73894573	73895278		0/1
chr3	147072402	147075221		0/1
chr5	43044573	43045555		0/1
chr16	31487153	31489209		0/1
chr8	121136534	121138232		0/1
chr17	55938642	55939590		0/1
chr6	50810432	50814305		0/1
chr17	57228573	57229691		0/1
chr16	69957583	69958964		0/1
chr4	25656514	25658127		0/1
chr9	34589381	34591618		0/1
chr15	37402488	37403304		0/1
chr14	74813852	74815316		0/1
chr9	706307	707410		0/1
chr12	53610772	53612734		0/1
chr11	62693039	62694712		0/1
chr4	165898666	165899396		0/1
chr1	2979311	2980937		0/1
chr1	166889789	166890644		0/1
chr1	62207325	62208645		0/1
chr16	24681238	24682982		0/1
chr8	27181813	27184170		0/1
chr3	138326610	138328334		0/1
chr2	62797237	62798448		0/1
chr11	86382900	86383940		0/1
chr12	106974225	106976006		0/1
chr1	157789662	157790968		0/1
chr12	111618925	111620258		0/1
chr19	41106155	41107573		0/1
chr2	66807918	66811157		0/1
chr7	16460435	16461798		0/1
chr3	46617183	46618668		0/1
chr6	55443833	55444821		0/1
chr18	46500646	46502722		0/1
chr8	77585318	77586439		0/1
chr8	86349742	86351195		0/1
chr19	41119278	41120906		0/1
chr10	22540268	22542726		0/1
chr1	167423965	167426168		0/1
chr6	33079692	33082165		0/1
chr16	14396276	14398064		0/1
chr2	112895559	112896214		0/1
chr11	636167	638076		0/1
chr12	125002007	125003786		0/1
chr22	27298835	27299994		0/1
chr4	74964260	74965755		0/1
chr11	119190850	119192620		0/1
chr20	23010815	23012907		0/1
chr11	16631866	16633070		0/1
chr6	139116531	139117543		0/1
chr6	75911448	75912711		0/1
chr12	52399713	52401523		0/1
chr6	37750921	37752301		0/1
chr6	29711588	29712541		0/1
chr3	169481968	169483295		0/1
chr1	152669902	152671707		0/1
chr18	52625365	52627333		0/1
chr19	55083507	55085260		0/1
chr14	90958096	90958806		0/1
chr2	105483497	105484694		0/1
chr10	77190054	77191686		0/1
chr8	38614044	38615556		0/1
chr15	66947167	66947617		0/1
chr1	1367257	1368846		0/1
chr3	78545805	78546410		0/1
chr6	152085247	152086547		0/1
chr6	1615843	1617619		0/1
chr1	152941145	152943306		0/1
chr17	7035367	7037406		0/1
chr1	159408079	159410002		0/1
chr5	88184945	88185987		0/1
chr5	80689492	80691176		0/1
chr2	69968414	69969794		0/1
chr16	58533766	58535093		0/1
chr17	43339040	43340592		0/1
chr5	149668535	149670038		0/1
chr1	152086623	152089089		0/1
chr11	35546824	35548139		0/1
chr4	86748774	86749040		0/1
chr10	7486755	7487926		0/1
chr8	87081553	87083025		0/1
chr12	52946125	52948345		0/1
chr15	96952113	96953051		0/1
chr1	45285741	45286970		0/1
chr14	32797487	32798762		0/1
chr13	44452838	44454504		0/1
chr14	29253725	29255395		0/1
chr7	26896340	26897714		0/1
chr1	153122203	153124825		0/1
chr1	153362927	153364020		0/1
chr5	162992841	162994121		0/1
chr8	110373528	110374866		0/1
chr17	36734475	36735584		0/1
chr21	38592612	38593754		0/1
chr6	166666078	166667897		0/1
chr6	168840641	168843099		0/1
chr5	2642358	2643534		0/1
chr16	432219	434356		0/1
chr22	46262203	46263834		0/1
chr12	57997387	57998786		0/1
chr2	43019484	43020682		0/1
chr1	219833489	219835373		0/1
chr6	41528345	41529269		0/1
chr20	55573763	55575133		0/1
chr15	89954560	89955905		0/1
chr17	54230419	54230805		0/1
chr15	60689285	60690974		0/1
chr1	12805288	12806667		0/1
chr16	49311483	49313307		0/1
chr16	54315551	54317760		0/1
chr16	84401069	84402496		0/1
chr1	158258083	158260162		0/1
chr11	2365953	2369390		0/1
chr1	67217673	67218505		0/1
chr1	3206316	3207588		0/1
chr10	22764922	22767345		0/1
chr6	99278360	99279929		0/1
chr19	38754529	38756382		0/1
chr10	134330970	134332442		0/1
chr13	97646341	97647084		0/1
chr8	37531927	37532823		0/1
chr19	47216767	47218031		0/1
chr4	102711629	102712397		0/1
chr3	26665093	26666903		0/1
chr8	41164515	41165699		0/1
chr13	100649131	100650847		0/1
chr1	153029005	153030736		0/1
chr10	112289853	112290331		0/1
chr6	151646300	151646957		0/1
chr6	56111812	56113034		0/1
chr8	102063788	102064238		0/1
chr17	34313637	34315074		0/1
chr13	112859218	112861518		0/1
chr2	58272914	58274524		0/1
chr1	2989085	2990678		0/1
chr3	181412819	181414848		0/1
chr19	58220080	58221622		0/1
chr6	88876741	88877413		0/1
chr1	228782809	228784104		0/1
chr6	21664167	21666391		0/1
chr17	1057343	1058564		0/1
chr1	161690415	161693987		0/1
chr14	55595227	55596862		0/1
chr6	117802401	117803162		0/1
chr1	180881086	180882681		0/1
chr1	152680502	152681979		0/1
chr1	91300215	91303028		0/1
chr11	70323008	70324472		0/1
chr17	3099847	3100972		0/1
chr9	14307195	14309139		0/1
chr12	99548301	99549103		0/1
chr9	135645037	135646443		0/1
chr1	60539362	60540532		0/1
chr19	41111131	41112379		0/1
chr8	70378354	70379102		0/1
chr11	6191109	6192943		0/1
chr15	70994404	70995381		0/1
chr1	153432128	153433534		0/1
chr1	152813850	152816168		0/1
chr16	81678497	81678968		0/1
chr20	62084549	62086790		0/1
chr11	125656966	125658038		0/1
chr7	55620356	55621553		0/1
chr3	122640625	122641316		0/1
chr1	153282790	153285168		0/1
chr17	79009734	79011542		0/1
chr1	244892984	244894365		0/1
chr10	14051445	14052028		0/1
chr19	41618922	41620458		0/1
chr15	99408636	99409957		0/1
chr9	124360264	124361550		0/1
chr6	48035985	48037415		0/1
chr1	158300733	158302740		0/1
chr11	22513104	22514172		0/1
chr19	54401295	54402647		0/1
chr9	133567057	133568688		0/1
chr10	11046334	11047586		0/1
chr18	47624021	47626179		0/1
chr11	8059621	8060468		0/1
chr14	100110570	100112250		0/1
chr5	140863492	140864834		0/1
chr12	66220754	66221950		0/1
chr11	118477728	118479428		0/1
chr15	40574544	40575730		0/1
chr7	47575658	47577090		0/1
chr2	237476609	237478664		0/1
chr5	2278363	2279429		0/1
chr16	679189	681057		0/1
chr1	154731938	154733494		0/1
chr6	1625238	1626841		0/1
chr13	111765735	111767003		0/1
chr15	75470777	75471851		0/1
chr1	153112816	153114766		0/1
chr5	27038605	27039668		0/1
chr3	186211501	186211670		0/1
chr14	77542043	77543192		0/1
chr3	170746012	170746586		0/1
chr17	72352688	72353953		0/1
chr11	9779229	9780133		0/1
chr2	219030123	219032885		0/1
chr5	124043109	124044098		0/1
chr16	73093296	73094343		0/1
chr19	40174352	40175859		0/1
chr13	44947247	44948827		0/1
chr1	152797107	152798912		0/1
chr4	81127819	81128845		0/1
chr5	168418639	168419943		0/1
chr12	103342297	103344890		0/1
chr5	141391533	141393467		0/1
chr16	49909757	49910862		0/1
chr3	181421427	181422217		0/1
chr7	4764228	4765362		0/1
chr19	10463037	10464771		0/1
chr17	56246182	56247036		0/1
chr5	100239319	100240223		0/1
chr10	21358885	21359702		0/1
chr1	154163225	154164994		0/1
chr6	3064047	3064756		0/1
chr12	49582995	49584947		0/1
chr1	156265275	156266212		0/1
chr19	15903738	15904761		0/1
chr13	58207013	58209133		0/1
chr1	152331529	152333922		0/1
chr1	59280290	59281540		0/1
chr11	70368066	70368768		0/1
chr17	72580458	72581081		0/1
chr1	156863123	156864023		0/1
chr13	113752435	113753244		0/1
chr19	34849945	34850788		0/1
chr1	66457970	66458803		0/1
chr17	79485529	79486912		0/1
chr4	144480206	144481270		0/1
chr12	109796147	109798185		0/1
chr13	112720171	112720927		0/1
chr3	159756648	159757679		0/1
chr2	119067552	119068497		0/1
chr11	60774952	60776172		0/1
chr18	64271341	64272251		0/1
chr2	237145141	237146748		0/1
chr12	97378854	97379917		0/1
chr6	26087022	26088446		0/1
chr8	9764661	9766397		0/1
chr18	74799250	74800080		0/1
chr4	74718978	74719597		0/1
chr16	67977865	67978450		0/1
chr1	46329068	46330597		0/1
chr1	228603645	228605010		0/1
chr10	96990543	96991505		0/1
chr6	108145374	108146238		0/1
chr12	4133991	4135347		0/1
chr5	74907152	74908170		0/1
chr2	130634806	130635958		0/1
chr12	31522252	31524029		0/1
chr17	75789279	75790091		0/1
chr15	37170017	37171175		0/1
chr16	1040578	1041686		0/1
chr9	87282548	87283366		0/1
chr4	151500631	151501806		0/1
chr5	41793445	41795294		0/1
chr7	4266663	4267412		0/1
chr10	134150119	134150760		0/1
chr1	162792092	162792613		0/1
chr4	41867178	41868203		0/1
chr3	13083151	13083974		0/1
chr9	124061310	124062088		0/1
chr12	67072769	67073311		0/1
chr1	76081962	76082888		0/1
chr5	140261653	140262304		0/1
chr4	77723057	77723800		0/1
chr8	59058254	59059187		0/1
chr2	2335088	2335909		0/1
chr4	154680808	154681532		0/1
chr22	41763093	41763512		0/1
chr4	95972466	95972790		0/1
chr17	7757210	7759140		0/1
chr13	50700606	50703841		0/1
chr3	147104488	147107900		0/1
chr1	214157306	214160159		0/1
chr8	128807841	128808554		0/1
chr11	31845148	31849262		0/1
chr6	108435575	108438667		0/1
chr11	843897	844686		0/1
chr13	36048892	36052605		0/1
chr19	47287778	47289410		0/1
chr15	74494241	74496576		0/1
chr6	41394156	41395230		0/1
chr20	2730488	2732695		0/1
chr11	16631866	16633647		0/1
chr12	1738035	1739061		0/1
chr1	2202028	2203648		0/1
chr17	36719518	36720896		0/1
chr17	77765514	77767485		0/1
chr1	15541182	15541956		0/1
chr2	127413530	127415590		0/1
chr3	147139563	147141664		0/1
chr1	174843523	174844560		0/1
chr2	100722022	100723429		0/1
chr6	152701625	152702660		0/1
chr14	70038073	70039262		0/1
chr2	45178474	45180462		0/1
chr19	38886110	38886789		0/1
chr14	57272244	57273276		0/1
chr1	36042433	36043633		0/1
chr17	36734475	36735245		0/1
chr8	61822428	61823275		0/1
chr2	238599734	238600607		0/1
chr16	679917	681057		0/1
chr11	57364841	57365948		0/1
chr20	62795035	62796178		0/1
chr2	45028225	45028802		0/1
chr4	54959708	54960259		0/1
chr11	31839947	31841768		0/1
chr8	1764878	1765820		0/1
chr10	21783091	21783855		0/1
chr2	66808194	66809780		0/1
chr3	62354991	62356223		0/1
chr13	112725605	112726482		0/1
chr19	3464765	3465714		0/1
chr8	86350278	86350592		0/1
chr8	120684337	120685686		0/1
chr4	176733409	176734821		0/1
chr1	145473142	145473700		0/1
chr10	3373117	3373770		0/1
chr10	43892412	43893073		0/1
chr20	36147042	36149750		0/1
chr17	27038186	27039523		0/1
chr6	108444506	108445534		0/1
chr15	74500694	74502200		0/1
chr10	106014256	106014893		0/1
chr21	38077258	38077971		0/1
chr16	24682074	24682982		0/1
chr12	104697126	104697545		0/1
chr11	334251	334833		0/1
chr2	45159663	45160445		0/1
chr1	190444666	190445112		0/1
chr8	27182722	27183342		0/1
chr20	37433247	37434262		0/1
chr17	7036320	7037365		0/1
chr7	27152583	27156062		0/1
chr4	4854690	4864902		0/1
chr15	74419871	74428183		0/1
chr19	13120555	13125988		0/1
chr20	61446962	61449152		0/1
chr2	177021702	177030228		0/1
chr12	4378267	4383281		0/1
chr4	81117016	81119473		0/1
chr8	99950917	99956489		0/1
chr10	131762598	131769581		0/1
chr11	44331108	44333192		0/1
chr17	7756573	7759140		0/1
chr1	201707751	201709675		0/1
chr1	214156255	214160860		0/1
chr2	223161771	223172329		0/1
chr1	119541833	119545275		0/1
chr12	54446019	54449761		0/1
chr17	46666926	46676973		0/1
chr19	13207239	13210356		0/1
chr1	119548527	119551851		0/1
chr7	27159883	27167364		0/1
chr17	46625886	46634546		0/1
chr2	66663813	66668012		0/1
chr17	46655790	46661340		0/1
chr1	47909234	47912079		0/1
chr13	36048892	36053408		0/1
chr2	33359059	33359688		0/1
chr3	55514421	55519186		0/1
chr3	147104488	147108512		0/1
chr19	13134254	13136168		0/1
chr7	150019973	150021621		0/1
chr10	77162640	77167091		0/1
chr17	46650310	46654330		0/1
chr1	170628856	170632985		0/1
chr10	21796152	21799395		0/1
chr2	219744145	219745748		0/1
chr2	177012117	177017630		0/1
chr8	99959430	99963657		0/1
chr10	100992149	100996825		0/1
chr5	134362967	134367807		0/1
chr10	102995440	102998762		0/1
chr10	123355239	123357284		0/1
chr1	36037583	36039885		0/1
chr17	62774590	62778413		0/1
chr17	63553581	63556315		0/1
chr8	25897201	25900020		0/1
chr2	111874495	111877753		0/1
chr12	58012601	58014857		0/1
chr1	119530932	119532925		0/1
chr16	68269041	68271656		0/1
chr6	10415201	10422874		0/1
chr11	64066625	64068491		0/1
chr6	30038254	30039801		0/1
chr20	55836676	55840973		0/1
chr7	56160409	56161020		0/1
chr11	63827432	63828762		0/1
chr11	65313081	65315625		0/1
chr1	38941821	38942976		0/1
chr13	100641243	100644657		0/1
chr11	16631866	16634558		0/1
chr12	49484932	49485976		0/1
chr9	131445948	131448476		0/1
chr17	77784036	77789466		0/1
chr15	68118521	68122574		0/1
chr17	70112050	70117055		0/1
chr20	57089461	57090749		0/1
chr5	156885632	156887490		0/1
chr19	38885050	38886789		0/1
chr6	1604013	1609827		0/1
chr3	147086945	147089362		0/1
chr3	157819846	157822072		0/1
chr1	150253842	150255880		0/1
chr7	129424539	129425932		0/1
chr2	219645811	219647360		0/1
chr8	102503892	102507837		0/1
chr3	147129826	147132559		0/1
chr4	111549880	111553161		0/1
chr5	74161187	74163723		0/1
chr11	32448293	32452771		0/1
chr22	19742426	19744670		0/1
chr12	54440124	54442075		0/1
chr1	221053513	221055964		0/1
chr17	80188816	80190154		0/1
chr1	119869897	119870802		0/1
chr4	77818419	77820391		0/1
chr7	42267200	42268072		0/1
chr7	19149989	19152418		0/1
chr2	172944338	172948825		0/1
chr11	63257403	63259705		0/1
chr20	36147042	36150061		0/1
chr12	115102713	115108282		0/1
chr13	51416749	51419169		0/1
chr5	122428653	122431419		0/1
chr5	135364060	135365890		0/1
chr22	38071001	38072101		0/1
chr7	19157193	19159569		0/1
chr11	20184128	20185382		0/1
chr10	22622123	22625274		0/1
chr9	133319899	133321090		0/1
chr12	123752628	123753272		0/1
chr19	47137238	47139496		0/1
chr9	129386206	129389125		0/1
chr11	636167	639423		0/1
chr16	54966471	54971700		0/1
chr3	35720302	35722587		0/1
chr11	62693039	62695680		0/1
chr17	46640774	46642878		0/1
chr19	41882098	41882741		0/1
chr3	8809213	8811601		0/1
chr12	54782782	54786072		0/1
chr18	56296094	56296607		0/1
chr11	124628143	124629925		0/1
chr9	14346276	14350039		0/1
chr3	194014481	194015171		0/1
chr17	44895317	44897512		0/1
chr2	100721844	100723429		0/1
chr5	174161985	174163341		0/1
chr10	63212206	63214488		0/1
chr2	166649910	166651571		0/1
chr20	20349621	20352002		0/1
chr6	1624386	1626841		0/1
chr4	40631741	40633572		0/1
chr12	54398518	54400494		0/1
chr1	214169817	214170993		0/1
chr5	36689365	36690657		0/1
chr10	102278639	102280551		0/1
chr11	73356316	73358930		0/1
chr6	126067118	126069645		0/1
chr17	8926158	8928028		0/1
chr2	175189545	175194079		0/1
chr1	183154778	183155644		0/1
chr2	121496398	121499710		0/1
chr6	100676745	100677145		0/1
chr2	63270824	63272334		0/1
chr16	88520467	88522584		0/1
chr4	111560462	111563111		0/1
chr18	46500072	46503012		0/1
chr3	139395765	139397734		0/1
chr11	68610296	68611806		0/1
chr1	119534899	119536288		0/1
chr19	15390948	15392457		0/1
chr22	28197796	28200653		0/1
chr6	149771807	149772892		0/1
chr12	57631687	57632706		0/1
chr3	192634002	192635035		0/1
chr3	71293694	71295335		0/1
chr2	223155306	223156901		0/1
chr8	1764329	1766281		0/1
chr18	30351983	30354310		0/1
chr15	70877277	70878202		0/1
chr12	115122815	115126908		0/1
chr10	112431719	112432418		0/1
chr12	81101474	81103680		0/1
chr20	21371547	21372863		0/1
chr6	15504844	15506085		0/1
chr1	78510568	78512129		0/1
chr1	59369104	59369954		0/1
chr2	223159838	223160569		0/1
chr11	536299	537737		0/1
chr7	23719620	23720838		0/1
chr9	35905317	35906980		0/1
chr3	147136463	147137180		0/1
chr11	828763	830527		0/1
chr14	65016258	65017091		0/1
chr16	66612290	66613970		0/1
chr10	72200612	72202215		0/1
chr1	59042065	59044110		0/1
chr6	1618814	1622383		0/1
chr7	92237896	92238364		0/1
chr12	30975326	30976867		0/1
chr11	94882447	94884875		0/1
chr8	72916356	72917845		0/1
chr10	112402638	112403955		0/1
chr19	16829666	16830859		0/1
chr7	27231819	27233718		0/1
chr18	56529149	56531159		0/1
chr7	96636116	96637365		0/1
chr1	47898911	47900327		0/1
chr17	73055792	73056187		0/1
chr20	62669102	62670729		0/1
chr2	177042173	177043501		0/1
chr2	74668072	74670061		0/1
chr6	50787803	50789471		0/1
chr19	3363851	3366627		0/1
chr3	13323567	13324132		0/1
chr4	7872993	7874296		0/1
chr8	144510343	144511672		0/1
chr2	241393351	241395755		0/1
chr1	172112722	172114857		0/1
chr21	38072998	38075171		0/1
chr10	73846448	73849480		0/1
chr18	72916311	72917943		0/1
chr4	4866047	4868441		0/1
chr4	113431261	113432911		0/1
chr17	29297380	29298352		0/1
chr17	27942115	27945461		0/1
chr11	128418551	128419512		0/1
chr21	30502731	30503475		0/1
chr6	24357078	24358683		0/1
chr4	4763259	4763753		0/1
chr2	171675651	171679906		0/1
chr17	43045884	43047971		0/1
chr21	43181697	43183977		0/1
chr22	21386494	21387752		0/1
chr1	221067662	221069699		0/1
chr3	32860004	32863733		0/1
chr10	22764566	22766861		0/1
chr9	126775263	126778017		0/1
chr8	22547419	22549103		0/1
chr1	201368390	201369650		0/1
chr1	155043266	155044345		0/1
chr11	115529573	115531299		0/1
chr18	20713474	20715409		0/1
chr11	44340839	44342177		0/1
chr22	19510877	19512712		0/1
chr4	151502935	151504187		0/1
chr2	72369887	72372167		0/1
chr2	144693693	144695179		0/1
chr2	192015279	192016474		0/1
chr6	45386802	45389535		0/1
chr1	151811364	151812710		0/1
chr16	3067357	3068849		0/1
chr15	76631569	76633086		0/1
chr5	58652602	58654193		0/1
chr2	45231226	45234140		0/1
chr3	196693809	196695320		0/1
chr3	147072402	147074582		0/1
chr3	156534076	156535256		0/1
chr6	2903258	2904867		0/1
chr7	22893374	22895630		0/1
chr4	124426192	124427195		0/1
chr16	31008003	31009232		0/1
chr1	84766524	84768775		0/1
chr17	36719518	36721297		0/1
chr12	57612970	57614182		0/1
chr12	13132477	13133131		0/1
chr2	74208590	74209160		0/1
chr10	94450531	94452311		0/1
chr9	112886757	112887765		0/1
chr1	10709885	10711695		0/1
chr4	111535334	111537907		0/1
chr8	38830814	38832728		0/1
chr7	100091181	100091793		0/1
chr7	102552239	102553618		0/1
chr4	151500192	151501806		0/1
chr7	27173480	27176250		0/1
chr14	105952613	105954118		0/1
chr2	45394833	45396991		0/1
chr6	10381764	10384104		0/1
chr12	54408091	54409657		0/1
chr10	93391963	93393509		0/1
chr19	39797750	39799379		0/1
chr7	151505984	151506505		0/1
chr12	111618925	111619455		0/1
chr12	49391363	49392438		0/1
chr1	221049931	221052468		0/1
chr8	145697495	145699121		0/1
chr7	600658	601828		0/1
chr6	26330553	26331727		0/1
chr12	54388411	54391631		0/1
chr6	106440215	106442129		0/1
chr16	79623202	79623900		0/1
chr12	14412735	14414242		0/1
chr15	41217556	41219486		0/1
chr1	212687842	212688997		0/1
chr12	109895809	109898292		0/1
chr6	43611905	43612908		0/1
chr11	46258826	46260412		0/1
chr22	19746156	19747140		0/1
chr19	45281006	45281526		0/1
chr19	30864543	30866365		0/1
chr19	2250312	2253492		0/1
chr16	4363832	4365424		0/1
chr11	1942404	1943014		0/1
chr16	65210587	65210999		0/1
chr3	52351355	52351963		0/1
chr17	6358363	6358928		0/1
chr12	53297213	53298822		0/1
chr2	172965046	172966180		0/1
chr4	79471927	79474075		0/1
chr18	67069959	67070461		0/1
chr2	175197240	175199349		0/1
chr12	130647874	130649720		0/1
chr6	108487820	108489795		0/1
chr1	45278704	45279684		0/1
chr15	93652578	93653763		0/1
chr22	19752869	19755334		0/1
chr2	161264607	161265754		0/1
chr5	140891767	140893101		0/1
chr2	238599734	238600693		0/1
chr7	120968288	120969666		0/1
chr2	118980919	118982679		0/1
chr17	8647944	8649004		0/1
chr15	37179270	37181529		0/1
chr5	42811952	42812844		0/1
chr1	156783633	156784307		0/1
chr11	126029690	126031193		0/1
chr2	164204628	164205820		0/1
chr2	220348312	220349733		0/1
chr3	128203414	128205496		0/1
chr17	27346732	27347260		0/1
chr8	101348359	101349044		0/1
chr16	21170107	21171470		0/1
chr8	23020966	23021690		0/1
chr8	22408966	22410243		0/1
chr15	72489609	72490517		0/1
chr10	81966886	81967666		0/1
chr13	24477318	24478020		0/1
chr2	85640001	85641985		0/1
chr6	30719807	30720484		0/1
chr17	27892866	27894177		0/1
chr5	176558909	176560594		0/1
chr10	102806871	102808252		0/1
chr15	41793472	41795304		0/1
chr6	33560953	33561449		0/1
chr2	8723906	8724826		0/1
chr12	54376019	54378500		0/1
chr13	21900392	21901649		0/1
chr22	46440394	46441127		0/1
chr3	64253534	64253818		0/1
chr7	150651937	150653449		0/1
chr3	59035407	59036158		0/1
chr17	46607828	46608874		0/1
chr1	108023249	108023486		0/1
chr6	22147182	22148507		0/1
chr12	15038440	15039500		0/1
chr2	121223534	121224679		0/1
chr1	60539362	60539932		0/1
chr1	20616951	20617456		0/1
chr4	25864318	25865955		0/1
chr4	778827	779880		0/1
chr12	16499963	16501534		0/1
chr5	139491230	139492957		0/1
chr2	74210857	74211845		0/1
chr11	120434391	120435978		0/1
chr9	133567787	133568688		0/1
chr10	103589138	103590859		0/1
chr19	49339085	49340765		0/1
chr15	65647600	65648771		0/1
chr11	63381144	63382143		0/1
chr19	14196219	14197331		0/1
chr9	974533	975856		0/1
chr14	104345945	104347395		0/1
chr3	159556950	159558254		0/1
chr3	58482117	58483739		0/1
chr13	36044860	36046056		0/1
chr2	794646	796476		0/1
chr11	63304098	63305749		0/1
chr3	61235829	61236652		0/1
chr16	57831745	57832760		0/1
chr2	27957843	27958712		0/1
chr14	101922750	101925279		0/1
chr15	96909322	96910540		0/1
chr17	17603531	17604184		0/1
chr15	96903559	96904960		0/1
chr5	92937739	92940163		0/1
chr1	26248897	26250290		0/1
chr18	24130367	24132138		0/1
chr2	85804476	85804732		0/1
chr13	76444293	76445372		0/1
chr5	158477707	158478734		0/1
chr10	77155143	77158025		0/1
chr2	161126295	161127261		0/1
chr2	208631081	208633331		0/1
chr10	118428857	118430350		0/1
chr4	77355475	77357261		0/1
chr10	61899186	61900940		0/1
chr16	54323335	54325929		0/1
chr2	206550511	206551987		0/1
chr6	28945189	28945507		0/1
chr19	7926970	7928773		0/1
chr2	175208144	175209255		0/1
chr7	129417053	129419139		0/1
chr5	34042976	34044058		0/1
chr18	30349111	30350441		0/1
chr12	52585786	52586635		0/1
chr22	42828125	42828946		0/1
chr8	80695847	80696759		0/1
chr5	140864020	140864834		0/1
chr17	79533765	79534694		0/1
chr13	99737364	99738493		0/1
chr2	37571178	37572423		0/1
chr15	29967531	29968195		0/1
chr6	155537595	155538155		0/1
chr1	92351956	92352481		0/1
chr11	44337630	44338782		0/1
chr14	54685790	54687202		0/1
chr6	106428957	106430134		0/1
chr8	10586135	10587305		0/1
chr15	76634454	76636200		0/1
chr15	70767159	70768061		0/1
chr1	57284447	57285466		0/1
chr19	10463037	10464711		0/1
chr2	220298547	220300242		0/1
chr12	95840313	95840895		0/1
chr7	151136940	151137476		0/1
chr13	100547192	100548078		0/1
chr5	124070989	124071885		0/1
chr5	139135269	139135961		0/1
chr14	101035818	101036470		0/1
chr4	86850378	86851425		0/1
chr12	12937632	12938465		0/1
chr2	237073518	237075188		0/1
chr6	157469080	157470150		0/1
chr2	237476609	237479015		0/1
chr5	172750611	172752168		0/1
chr2	139538222	139539181		0/1
chr15	96596177	96596924		0/1
chr17	7832479	7833394		0/1
chr2	285979	287395		0/1
chr10	133793442	133794593		0/1
chr7	2647333	2648785		0/1
chr1	33390524	33391730		0/1
chr6	45631106	45631925		0/1
chr8	120684337	120685787		0/1
chr11	61247929	61248474		0/1
chr17	38707719	38708809		0/1
chr17	21190370	21191452		0/1
chr2	177004975	177005719		0/1
chr1	221057236	221058805		0/1
chr7	29605237	29606349		0/1
chr8	19170878	19172126		0/1
chr12	121972602	121975121		0/1
chr2	106681831	106682888		0/1
chr11	128457108	128458153		0/1
chr7	4746131	4747026		0/1
chr12	89748726	89749822		0/1
chr10	103990984	103992020		0/1
chr12	49688316	49689463		0/1
chr16	54316270	54318314		0/1
chr5	126408756	126409553		0/1
chr17	80291023	80292252		0/1
chr8	121136951	121138232		0/1
chr17	59488116	59489852		0/1
chr15	33009115	33009991		0/1
chr6	28504908	28505429		0/1
chr13	24040091	24041251		0/1
chr3	149051031	149051523		0/1
chr1	2221807	2222674		0/1
chr10	88729605	88730946		0/1
chr1	15271760	15272567		0/1
chr14	102394274	102394778		0/1
chr19	47157260	47158242		0/1
chr17	79503292	79504180		0/1
chr12	57868776	57869941		0/1
chr17	76899257	76899772		0/1
chr13	43565901	43567153		0/1
chr2	24232603	24233341		0/1
chr15	58356761	58357319		0/1
chr5	92931173	92932481		0/1
chr6	106433792	106434623		0/1
chr1	117664976	117665554		0/1
chr10	22541366	22542726		0/1
chr2	66804532	66805547		0/1
chr17	426062	426536		0/1
chr2	200468445	200469026		0/1
chr10	45914276	45914949		0/1
chr1	153538406	153539397		0/1
chr2	70312615	70313417		0/1
chr15	68851385	68852086		0/1
chr2	106054990	106055733		0/1
chr17	38333503	38334623		0/1
chr1	154732860	154733494		0/1
chr13	36429710	36430611		0/1
chr8	6420506	6421063		0/1
chr10	77168916	77169931		0/1
chr1	156863123	156863732		0/1
chr10	102809954	102810606		0/1
chr17	7036320	7037406		0/1
chr6	4774793	4775696		0/1
chr15	96897151	96898045		0/1
chr1	19614851	19615702		0/1
chr2	20068361	20068906		0/1
chr10	99079798	99080594		0/1
chr5	92914036	92914828		0/1
chr19	45260501	45261808		0/1
chr4	114213574	114214185		0/1
chr14	94984140	94984755		0/1
chr4	111532679	111533951		0/1
chr1	55012989	55013956		0/1
chr3	197183271	197183680		0/1
chr7	99680278	99680590		0/1
chr11	44325687	44327015		0/1
chr19	4455239	4456134		0/1
chr6	76203225	76203675		0/1
chr2	71134524	71134936		0/1
chr11	8740041	8741345		0/1
chr4	87281281	87281593		0/1
chr2	175205387	175206474		0/1
chr4	144480206	144480946		0/1
chr2	177039295	177040226		0/1
chr1	11714218	11714504		0/1
chr10	134595985	134597884		0/1
chr19	49133421	49134105		0/1
chr10	128077307	128077570		0/1
chr16	432545	433825		0/1
chr8	13133706	13134381		0/1
chr12	25801455	25801945		0/1
chr8	67454183	67454892		0/1
chr7	39648696	39649998		0/1
chr19	50931222	50931875		0/1
chr14	98444151	98445007		0/1
chr5	74907436	74908170		0/1
chr11	10472133	10472465		0/1
chr3	11177986	11178798		0/1
chr12	56112820	56115029		0/1
chr14	75422347	75422650		0/1
chr11	7695182	7695528		0/1
chr22	19709548	19712623		0/1
chr17	77763166	77767485		0/1
chr12	2800055	2801584		0/1
chr18	55107097	55109254		0/1
chr19	47287778	47289611		0/1
chr20	2729245	2733358		0/1
chr15	68123487	68128261		0/1
chr3	55515017	55518798		0/1
chr17	36718549	36721297		0/1
chr16	68269041	68271177		0/1
chr17	42392436	42394004		0/1
chr8	61834373	61835848		0/1
chr19	3462921	3465714		0/1
chr11	31820441	31823282		0/1
chr1	41847668	41849203		0/1
chr14	65015642	65017091		0/1
chr18	8367052	8367991		0/1
chr3	127794219	127795571		0/1
chr20	55836224	55839288		0/1
chr3	147140118	147142415		0/1
chr2	121496875	121498812		0/1
chr11	20043509	20044639		0/1
chr1	151103642	151105478		0/1
chr19	39797750	39799137		0/1
chr18	11751315	11752904		0/1
chr15	74500694	74502416		0/1
chr10	95197861	95198804		0/1
chr17	42431109	42432488		0/1
chr9	72435533	72436057		0/1
chr13	112859484	112861518		0/1
chr15	96909816	96911988		0/1
chr13	100630170	100631588		0/1
chr11	68517164	68518048		0/1
chr1	235105604	235107121		0/1
chr19	41018444	41019285		0/1
chr19	46318439	46319493		0/1
chr10	77155519	77158025		0/1
chr11	124745795	124746772		0/1
chr12	58119419	58121550		0/1
chr11	31835929	31837996		0/1
chr13	36044860	36045633		0/1
chr11	63381728	63382143		0/1
chr18	67069208	67070461		0/1
chr11	88241425	88242604		0/1
chr5	11385065	11386254		0/1
chr18	20713474	20714527		0/1
chr2	220312854	220313972		0/1
chr14	23305548	23306509		0/1
chr4	48491941	48492845		0/1
chr2	237086398	237087235		0/1
chr5	80689796	80690458		0/1
chr5	142780984	142782072		0/1
chr12	9268379	9269742		0/1
chr12	58021569	58022542		0/1
chr12	57504150	57504988		0/1
chr4	39448432	39449130		0/1
chr8	27182722	27183873		0/1
chr5	87441287	87441969		0/1
chr14	38091470	38092175		0/1
chr11	7694524	7695679		0/1
chr15	37179779	37180889		0/1
chr16	58548873	58549298		0/1
chr11	6341850	6342510		0/1
