# Supplementary material for: Global hypo-methylation in a proportion of glioblastoma enriched for an astrocytic signature is associated with increased invasion and altered immune landscape
Source: eLife. 2022 Nov 22;11:e77335. doi: 10.7554/eLife.77335 (PMC9681209; doi:10.7554/eLife.77335)
Supplement: Figure 2—figure supplement 1—source data 1. [file elife-77335-fig2-figsupp1-data1.zip › Figure_2_figure_supplement_1_source_data_1/Figure_2_figure_supplement_1_G_H/knownResults.txt]

Motif Name	Consensus	P-value	Log P-value	q-value (Benjamini)	# of Target Sequences with Motif(of 105)	% of Target Sequences with Motif	# of Background Sequences with Motif(of 604)	% of Background Sequences with Motif
Sox4(HMG)/proB-Sox4-ChIP-Seq(GSE50066)/Homer	YCTTTGTTCC	1e-2	-5.819e+00	1.0000	14.0	13.33%	35.6	5.89%
Tbox:Smad(T-box,MAD)/ESCd5-Smad2_3-ChIP-Seq(GSE29422)/Homer	AGGTGHCAGACA	1e-2	-4.865e+00	1.0000	5.0	4.76%	7.1	1.17%
Sox21(HMG)/ESC-SOX21-ChIP-Seq(GSE110505)/Homer	BCCWTTGTBYKV	1e-2	-4.850e+00	1.0000	22.0	20.95%	75.0	12.38%
E2F3(E2F)/MEF-E2F3-ChIP-Seq(GSE71376)/Homer	BTKGGCGGGAAA	1e-2	-4.803e+00	1.0000	9.0	8.57%	20.1	3.33%
ZNF341(Zf)/EBV-ZNF341-ChIP-Seq(GSE113194)/Homer	GGAACAGCCG	1e-2	-4.703e+00	1.0000	15.0	14.29%	44.6	7.37%
MYB(HTH)/ERMYB-Myb-ChIPSeq(GSE22095)/Homer	GGCVGTTR	1e-2	-4.644e+00	1.0000	23.0	21.90%	80.5	13.30%
Sox15(HMG)/CPA-Sox15-ChIP-Seq(GSE62909)/Homer	RAACAATGGN	1e-1	-4.510e+00	1.0000	15.0	14.29%	45.2	7.47%
Sox3(HMG)/NPC-Sox3-ChIP-Seq(GSE33059)/Homer	CCWTTGTY	1e-1	-4.502e+00	1.0000	23.0	21.90%	81.4	13.44%
FoxL2(Forkhead)/Ovary-FoxL2-ChIP-Seq(GSE60858)/Homer	WWTRTAAACAVG	1e-1	-4.145e+00	1.0000	15.0	14.29%	47.1	7.78%
Sox2(HMG)/mES-Sox2-ChIP-Seq(GSE11431)/Homer	BCCATTGTTC	1e-1	-4.035e+00	1.0000	13.0	12.38%	39.4	6.51%
AP-2gamma(AP2)/MCF7-TFAP2C-ChIP-Seq(GSE21234)/Homer	SCCTSAGGSCAW	1e-1	-3.962e+00	1.0000	17.0	16.19%	57.3	9.46%
CHR(?)/Hela-CellCycle-Expression/Homer	SRGTTTCAAA	1e-1	-3.955e+00	1.0000	10.0	9.52%	27.4	4.52%
BMYB(HTH)/Hela-BMYB-ChIP-Seq(GSE27030)/Homer	NHAACBGYYV	1e-1	-3.936e+00	1.0000	20.0	19.05%	71.9	11.88%
Foxo3(Forkhead)/U2OS-Foxo3-ChIP-Seq(E-MTAB-2701)/Homer	DGTAAACA	1e-1	-3.849e+00	1.0000	13.0	12.38%	40.4	6.67%
Foxo1(Forkhead)/RAW-Foxo1-ChIP-Seq(Fan_et_al.)/Homer	CTGTTTAC	1e-1	-3.800e+00	1.0000	26.0	24.76%	101.7	16.79%
Foxf1(Forkhead)/Lung-Foxf1-ChIP-Seq(GSE77951)/Homer	WWATRTAAACAN	1e-1	-3.728e+00	1.0000	16.0	15.24%	54.9	9.06%
AMYB(HTH)/Testes-AMYB-ChIP-Seq(GSE44588)/Homer	TGGCAGTTGG	1e-1	-3.617e+00	1.0000	22.0	20.95%	83.4	13.78%
EBF1(EBF)/Near-E2A-ChIP-Seq(GSE21512)/Homer	GTCCCCWGGGGA	1e-1	-3.613e+00	1.0000	18.0	17.14%	64.7	10.69%
EKLF(Zf)/Erythrocyte-Klf1-ChIP-Seq(GSE20478)/Homer	NWGGGTGTGGCY	1e-1	-3.484e+00	1.0000	5.0	4.76%	11.0	1.81%
RORgt(NR)/EL4-RORgt.Flag-ChIP-Seq(GSE56019)/Homer	AAYTAGGTCA	1e-1	-3.414e+00	1.0000	3.0	2.86%	4.2	0.69%
RORgt(NR)/EL4-RORgt.Flag-ChIP-Seq(GSE56019)/Homer	AAYTAGGTCA	1e-1	-3.414e+00	1.0000	3.0	2.86%	4.2	0.69%
RUNX2(Runt)/PCa-RUNX2-ChIP-Seq(GSE33889)/Homer	NWAACCACADNN	1e-1	-3.289e+00	1.0000	9.0	8.57%	26.6	4.39%
Npas4(bHLH)/Neuron-Npas4-ChIP-Seq(GSE127793)/Homer	NHRTCACGACDN	1e-1	-3.278e+00	1.0000	7.0	6.67%	18.5	3.05%
THRb(NR)/HepG2-THRb.Flag-ChIP-Seq(Encode)/Homer	GGTCACCTGAGGTCA	1e-1	-3.278e+00	1.0000	7.0	6.67%	18.4	3.04%
AP-2alpha(AP2)/Hela-AP2alpha-ChIP-Seq(GSE31477)/Homer	ATGCCCTGAGGC	1e-1	-3.264e+00	1.0000	14.0	13.33%	48.8	8.07%
Tcf3(HMG)/mES-Tcf3-ChIP-Seq(GSE11724)/Homer	ASWTCAAAGG	1e-1	-3.141e+00	1.0000	5.0	4.76%	11.5	1.89%
ZBTB12(Zf)/HEK293-ZBTB12.GFP-ChIP-Seq(GSE58341)/Homer	NGNTCTAGAACCNGV	1e-1	-3.053e+00	1.0000	8.0	7.62%	23.7	3.91%
TR4(NR),DR1/Hela-TR4-ChIP-Seq(GSE24685)/Homer	GAGGTCAAAGGTCA	1e-1	-3.043e+00	1.0000	2.0	1.90%	2.3	0.38%
ZNF669(Zf)/HEK293-ZNF669.GFP-ChIP-Seq(GSE58341)/Homer	GARTGGTCATCGCCC	1e-1	-3.043e+00	1.0000	2.0	1.90%	2.4	0.40%
Bcl11a(Zf)/HSPC-BCL11A-ChIP-Seq(GSE104676)/Homer	TYTGACCASWRG	1e-1	-2.951e+00	1.0000	12.0	11.43%	41.5	6.85%
PU.1-IRF(ETS:IRF)/Bcell-PU.1-ChIP-Seq(GSE21512)/Homer	MGGAAGTGAAAC	1e-1	-2.865e+00	1.0000	18.0	17.14%	70.1	11.58%
FOXK2(Forkhead)/U2OS-FOXK2-ChIP-Seq(E-MTAB-2204)/Homer	SCHTGTTTACAT	1e-1	-2.727e+00	1.0000	9.0	8.57%	29.7	4.90%
COUP-TFII(NR)/K562-NR2F1-ChIP-Seq(Encode)/Homer	GKBCARAGGTCA	1e-1	-2.669e+00	1.0000	16.0	15.24%	62.1	10.26%
Prop1(Homeobox)/GHFT1-PROP1.biotin-ChIP-Seq(GSE77302)/Homer	NTAATBNAATTA	1e-1	-2.665e+00	1.0000	12.0	11.43%	43.5	7.18%
DLX1(Homeobox)/BasalGanglia-Dlx1-ChIP-seq(GSE124936)/Homer	NSNNTAATTA	1e-1	-2.655e+00	1.0000	17.0	16.19%	68.0	11.22%
ERG(ETS)/VCaP-ERG-ChIP-Seq(GSE14097)/Homer	ACAGGAAGTG	1e-1	-2.647e+00	1.0000	18.0	17.14%	72.7	12.01%
Sox10(HMG)/SciaticNerve-Sox3-ChIP-Seq(GSE35132)/Homer	CCWTTGTYYB	1e-1	-2.647e+00	1.0000	18.0	17.14%	73.0	12.05%
ZNF415(Zf)/HEK293-ZNF415.GFP-ChIP-Seq(GSE58341)/Homer	GRTGMTRGAGCC	1e-1	-2.639e+00	1.0000	10.0	9.52%	34.3	5.67%
Sox7(HMG)/ESC-Sox7-ChIP-Seq(GSE133899)/Homer	VVRRAACAATGG	1e-1	-2.628e+00	1.0000	4.0	3.81%	9.5	1.57%
ZNF165(Zf)/WHIM12-ZNF165-ChIP-Seq(GSE65937)/Homer	AAGGKGRCGCAGGCA	1e-1	-2.628e+00	1.0000	4.0	3.81%	9.5	1.58%
THRa(NR)/C17.2-THRa-ChIP-Seq(GSE38347)/Homer	GGTCANYTGAGGWCA	1e-1	-2.575e+00	1.0000	6.0	5.71%	17.8	2.93%
E2F4(E2F)/K562-E2F4-ChIP-Seq(GSE31477)/Homer	GGCGGGAAAH	1e-1	-2.570e+00	1.0000	5.0	4.76%	13.4	2.21%
EBF(EBF)/proBcell-EBF-ChIP-Seq(GSE21978)/Homer	DGTCCCYRGGGA	1e-1	-2.570e+00	1.0000	5.0	4.76%	13.2	2.19%
STAT1(Stat)/HelaS3-STAT1-ChIP-Seq(GSE12782)/Homer	NATTTCCNGGAAAT	1e-1	-2.570e+00	1.0000	5.0	4.76%	13.6	2.25%
RUNX1(Runt)/Jurkat-RUNX1-ChIP-Seq(GSE29180)/Homer	AAACCACARM	1e-1	-2.490e+00	1.0000	10.0	9.52%	35.8	5.92%
ETV1(ETS)/GIST48-ETV1-ChIP-Seq(GSE22441)/Homer	AACCGGAAGT	1e-1	-2.475e+00	1.0000	14.0	13.33%	54.1	8.93%
FOXK1(Forkhead)/HEK293-FOXK1-ChIP-Seq(GSE51673)/Homer	NVWTGTTTAC	1e-1	-2.475e+00	1.0000	14.0	13.33%	54.3	8.96%
EAR2(NR)/K562-NR2F6-ChIP-Seq(Encode)/Homer	NRBCARRGGTCA	1e-1	-2.475e+00	1.0000	14.0	13.33%	55.0	9.08%
Sox6(HMG)/Myotubes-Sox6-ChIP-Seq(GSE32627)/Homer	CCATTGTTNY	1e-1	-2.449e+00	1.0000	20.0	19.05%	84.1	13.89%
RAR:RXR(NR),DR0/ES-RAR-ChIP-Seq(GSE56893)/Homer	AGGTCAAGGTCA	1e-1	-2.440e+00	1.0000	3.0	2.86%	6.6	1.09%
Srebp1a(bHLH)/HepG2-Srebp1a-ChIP-Seq(GSE31477)/Homer	RTCACSCCAY	1e-1	-2.440e+00	1.0000	3.0	2.86%	6.3	1.03%
Fos(bZIP)/TSC-Fos-ChIP-Seq(GSE110950)/Homer	NDATGASTCAYN	1e-1	-2.422e+00	1.0000	7.0	6.67%	22.2	3.66%
ZEB2(Zf)/SNU398-ZEB2-ChIP-Seq(GSE103048)/Homer	GNMCAGGTGTGC	1e-1	-2.378e+00	1.0000	13.0	12.38%	50.2	8.29%
Sox17(HMG)/Endoderm-Sox17-ChIP-Seq(GSE61475)/Homer	CCATTGTTYB	1e-1	-2.349e+00	1.0000	10.0	9.52%	36.4	6.01%
GRE(NR),IR3/RAW264.7-GRE-ChIP-Seq(Unpublished)/Homer	VAGRACAKWCTGTYC	1e-1	-2.334e+00	1.0000	4.0	3.81%	10.2	1.69%
PGR(NR)/EndoStromal-PGR-ChIP-Seq(GSE69539)/Homer	AAGAACATWHTGTTC	1e-1	-2.334e+00	1.0000	4.0	3.81%	10.3	1.71%
Cdx2(Homeobox)/mES-Cdx2-ChIP-Seq(GSE14586)/Homer	GYMATAAAAH	1e-1	-2.309e+00	1.0000	11.0	10.48%	41.4	6.83%
Hoxa9(Homeobox)/ChickenMSG-Hoxa9.Flag-ChIP-Seq(GSE86088)/Homer	RGCAATNAAA	1e0	-2.298e+00	1.0000	30.0	28.57%	138.5	22.87%
PRDM9(Zf)/Testis-DMC1-ChIP-Seq(GSE35498)/Homer	ADGGYAGYAGCATCT	1e0	-2.247e+00	1.0000	7.0	6.67%	23.6	3.89%
Elf4(ETS)/BMDM-Elf4-ChIP-Seq(GSE88699)/Homer	ACTTCCKGKT	1e0	-2.185e+00	1.0000	11.0	10.48%	42.6	7.03%
Pdx1(Homeobox)/Islet-Pdx1-ChIP-Seq(SRA008281)/Homer	YCATYAATCA	1e0	-2.185e+00	1.0000	11.0	10.48%	42.8	7.07%
bZIP:IRF(bZIP,IRF)/Th17-BatF-ChIP-Seq(GSE39756)/Homer	NAGTTTCABTHTGACTNW	1e0	-2.176e+00	1.0000	6.0	5.71%	19.2	3.17%
EBF2(EBF)/BrownAdipose-EBF2-ChIP-Seq(GSE97114)/Homer	NABTCCCWDGGGAVH	1e0	-2.153e+00	1.0000	13.0	12.38%	52.2	8.62%
NFAT(RHD)/Jurkat-NFATC1-ChIP-Seq(Jolma_et_al.)/Homer	ATTTTCCATT	1e0	-2.121e+00	1.0000	9.0	8.57%	33.3	5.49%
Arnt:Ahr(bHLH)/MCF7-Arnt-ChIP-Seq(Lo_et_al.)/Homer	TBGCACGCAA	1e0	-2.116e+00	1.0000	5.0	4.76%	16.0	2.63%
RUNX-AML(Runt)/CD4+-PolII-ChIP-Seq(Barski_et_al.)/Homer	GCTGTGGTTW	1e0	-2.084e+00	1.0000	7.0	6.67%	24.2	4.00%
Smad2(MAD)/ES-SMAD2-ChIP-Seq(GSE29422)/Homer	CTGTCTGG	1e0	-2.050e+00	1.0000	22.0	20.95%	99.1	16.37%
EHF(ETS)/LoVo-EHF-ChIP-Seq(GSE49402)/Homer	AVCAGGAAGT	1e0	-1.949e+00	1.0000	14.0	13.33%	59.5	9.83%
Stat3(Stat)/mES-Stat3-ChIP-Seq(GSE11431)/Homer	CTTCCGGGAA	1e0	-1.934e+00	1.0000	7.0	6.67%	25.3	4.18%
WT1(Zf)/Kidney-WT1-ChIP-Seq(GSE90016)/Homer	MCTCCCMCRCAB	1e0	-1.934e+00	1.0000	7.0	6.67%	25.5	4.22%
Foxa3(Forkhead)/Liver-Foxa3-ChIP-Seq(GSE77670)/Homer	BSNTGTTTACWYWGN	1e0	-1.923e+00	1.0000	5.0	4.76%	16.3	2.69%
LRF(Zf)/Erythroblasts-ZBTB7A-ChIP-Seq(GSE74977)/Homer	AAGACCCYYN	1e0	-1.889e+00	1.0000	17.0	16.19%	75.4	12.45%
Ets1-distal(ETS)/CD4+-PolII-ChIP-Seq(Barski_et_al.)/Homer	MACAGGAAGT	1e0	-1.856e+00	1.0000	4.0	3.81%	13.0	2.14%
OCT4-SOX2-TCF-NANOG(POU,Homeobox,HMG)/mES-Oct4-ChIP-Seq(GSE11431)/Homer	ATTTGCATAACAATG	1e0	-1.856e+00	1.0000	4.0	3.81%	12.1	2.00%
HLF(bZIP)/HSC-HLF.Flag-ChIP-Seq(GSE69817)/Homer	RTTATGYAAB	1e0	-1.854e+00	1.0000	10.0	9.52%	40.7	6.72%
Foxh1(Forkhead)/hESC-FOXH1-ChIP-Seq(GSE29422)/Homer	NNTGTGGATTSS	1e0	-1.841e+00	1.0000	6.0	5.71%	21.5	3.55%
RAR:RXR(NR),DR5/ES-RAR-ChIP-Seq(GSE56893)/Homer	RGGTCADNNAGAGGTCAV	1e0	-1.836e+00	1.0000	1.0	0.95%	0.0	0.00%
GATA3(Zf),DR8/iTreg-Gata3-ChIP-Seq(GSE20898)/Homer	AGATSTNDNNDSAGATAASN	1e0	-1.836e+00	1.0000	1.0	0.95%	0.7	0.11%
GFY-Staf(?,Zf)/Promoter/Homer	RACTACAATTCCCAGAAKGC	1e0	-1.836e+00	1.0000	1.0	0.95%	1.3	0.22%
ISRE(IRF)/ThioMac-LPS-Expression(GSE23622)/Homer	AGTTTCASTTTC	1e0	-1.836e+00	1.0000	1.0	0.95%	1.1	0.18%
NF1:FOXA1(CTF,Forkhead)/LNCAP-FOXA1-ChIP-Seq(GSE27824)/Homer	WNTGTTTRYTTTGGCA	1e0	-1.836e+00	1.0000	1.0	0.95%	1.4	0.23%
p53(p53)/Saos-p53-ChIP-Seq(GSE15780)/Homer	RRCATGYCYRGRCATGYYYN	1e0	-1.836e+00	1.0000	1.0	0.95%	1.4	0.24%
p53(p53)/Saos-p53-ChIP-Seq/Homer	RRCATGYCYRGRCATGYYYN	1e0	-1.836e+00	1.0000	1.0	0.95%	1.4	0.24%
p73(p53)/Trachea-p73-ChIP-Seq(PRJNA310161)/Homer	NRRRCAWGTCCDGRCATGYY	1e0	-1.836e+00	1.0000	1.0	0.95%	0.0	0.00%
RARg(NR)/ES-RARg-ChIP-Seq(GSE30538)/Homer	AGGTCAAGGTCA	1e0	-1.836e+00	1.0000	1.0	0.95%	0.7	0.12%
REST-NRSF(Zf)/Jurkat-NRSF-ChIP-Seq/Homer	GGMGCTGTCCATGGTGCTGA	1e0	-1.836e+00	1.0000	1.0	0.95%	2.0	0.33%
Ronin(THAP)/ES-Thap11-ChIP-Seq(GSE51522)/Homer	RACTACAACTCCCAGVAKGC	1e0	-1.836e+00	1.0000	1.0	0.95%	1.3	0.22%
X-box(HTH)/NPC-H3K4me1-ChIP-Seq(GSE16256)/Homer	GGTTGCCATGGCAA	1e0	-1.836e+00	1.0000	1.0	0.95%	1.4	0.22%
ZNF41(Zf)/HEK293-ZNF41.GFP-ChIP-Seq(GSE58341)/Homer	CCTCATGGTGYCYTWYTCCCTTGTG	1e0	-1.836e+00	1.0000	1.0	0.95%	1.3	0.22%
HINFP(Zf)/K562-HINFP.eGFP-ChIP-Seq(Encode)/Homer	TWVGGTCCGC	1e0	-1.816e+00	1.0000	3.0	2.86%	8.1	1.33%
RUNX(Runt)/HPC7-Runx1-ChIP-Seq(GSE22178)/Homer	SAAACCACAG	1e0	-1.794e+00	1.0000	7.0	6.67%	26.9	4.44%
HOXB13(Homeobox)/ProstateTumor-HOXB13-ChIP-Seq(GSE56288)/Homer	TTTTATKRGG	1e0	-1.767e+00	1.0000	14.0	13.33%	61.1	10.10%
Myf5(bHLH)/GM-Myf5-ChIP-Seq(GSE24852)/Homer	BAACAGCTGT	1e0	-1.753e+00	1.0000	9.0	8.57%	36.0	5.95%
KLF10(Zf)/HEK293-KLF10.GFP-ChIP-Seq(GSE58341)/Homer	GGGGGTGTGTCC	1e0	-1.749e+00	1.0000	5.0	4.76%	17.4	2.88%
THRb(NR)/Liver-NR1A2-ChIP-Seq(GSE52613)/Homer	TRAGGTCA	1e0	-1.723e+00	1.0000	40.0	38.10%	202.3	33.41%
JunB(bZIP)/DendriticCells-Junb-ChIP-Seq(GSE36099)/Homer	RATGASTCAT	1e0	-1.694e+00	1.0000	6.0	5.71%	22.4	3.70%
Pit1(Homeobox)/GCrat-Pit1-ChIP-Seq(GSE58009)/Homer	ATGMATATDC	1e0	-1.682e+00	1.0000	14.0	13.33%	62.8	10.37%
Sox9(HMG)/Limb-SOX9-ChIP-Seq(GSE73225)/Homer	AGGVNCCTTTGT	1e0	-1.644e+00	1.0000	9.0	8.57%	37.0	6.12%
COUP-TFII(NR)/Artia-Nr2f2-ChIP-Seq(GSE46497)/Homer	AGRGGTCA	1e0	-1.635e+00	1.0000	16.0	15.24%	73.9	12.20%
AR-halfsite(NR)/LNCaP-AR-ChIP-Seq(GSE27824)/Homer	CCAGGAACAG	1e0	-1.610e+00	1.0000	38.0	36.19%	193.7	31.99%
En1(Homeobox)/SUM149-EN1-ChIP-Seq(GSE120957)/Homer	NDCTAATTAS	1e0	-1.601e+00	1.0000	21.0	20.00%	100.0	16.51%
Fra2(bZIP)/Striatum-Fra2-ChIP-Seq(GSE43429)/Homer	GGATGACTCATC	1e0	-1.591e+00	1.0000	5.0	4.76%	18.1	3.00%
ELF3(ETS)/PDAC-ELF3-ChIP-Seq(GSE64557)/Homer	ANCAGGAAGT	1e0	-1.543e+00	1.0000	7.0	6.67%	28.6	4.72%
PRDM10(Zf)/HEK293-PRDM10.eGFP-ChIP-Seq(Encode)/Homer	TGGTACATTCCA	1e0	-1.543e+00	1.0000	7.0	6.67%	28.9	4.78%
FOXM1(Forkhead)/MCF7-FOXM1-ChIP-Seq(GSE72977)/Homer	TRTTTACTTW	1e0	-1.540e+00	1.0000	15.0	14.29%	69.9	11.55%
HIF-1a(bHLH)/MCF7-HIF1a-ChIP-Seq(GSE28352)/Homer	TACGTGCV	1e0	-1.535e+00	1.0000	2.0	1.90%	5.9	0.97%
IRF1(IRF)/PBMC-IRF1-ChIP-Seq(GSE43036)/Homer	GAAAGTGAAAGT	1e0	-1.535e+00	1.0000	2.0	1.90%	5.9	0.97%
NFAT:AP1(RHD,bZIP)/Jurkat-NFATC1-ChIP-Seq(Jolma_et_al.)/Homer	SARTGGAAAAWRTGAGTCAB	1e0	-1.535e+00	1.0000	2.0	1.90%	5.0	0.83%
FOXA1(Forkhead)/LNCAP-FOXA1-ChIP-Seq(GSE27824)/Homer	WAAGTAAACA	1e0	-1.510e+00	1.0000	17.0	16.19%	80.6	13.31%
SCRT1(Zf)/HEK293-SCRT1.eGFP-ChIP-Seq(Encode)/Homer	GCAACAGGTG	1e0	-1.487e+00	1.0000	4.0	3.81%	15.0	2.47%
TEAD1(TEAD)/HepG2-TEAD1-ChIP-Seq(Encode)/Homer	CYRCATTCCA	1e0	-1.486e+00	1.0000	12.0	11.43%	54.7	9.04%
Pitx1(Homeobox)/Chicken-Pitx1-ChIP-Seq(GSE38910)/Homer	TAATCCCN	1e0	-1.480e+00	1.0000	45.0	42.86%	235.7	38.91%
DLX2(Homeobox)/BasalGanglia-Dlx2-ChIP-seq(GSE124936)/Homer	NNNTAATTAS	1e0	-1.466e+00	1.0000	18.0	17.14%	86.5	14.28%
MyoG(bHLH)/C2C12-MyoG-ChIP-Seq(GSE36024)/Homer	AACAGCTG	1e0	-1.425e+00	1.0000	13.0	12.38%	60.0	9.91%
Snail1(Zf)/LS174T-SNAIL1.HA-ChIP-Seq(GSE127183)/Homer	TRCACCTGCY	1e0	-1.387e+00	1.0000	11.0	10.48%	50.6	8.35%
DMRT1(DM)/Testis-DMRT1-ChIP-Seq(GSE64892)/Homer	TWGHWACAWTGTWDC	1e0	-1.380e+00	1.0000	3.0	2.86%	10.4	1.71%
Fosl2(bZIP)/3T3L1-Fosl2-ChIP-Seq(GSE56872)/Homer	NATGASTCABNN	1e0	-1.380e+00	1.0000	3.0	2.86%	10.9	1.80%
Hoxd11(Homeobox)/ChickenMSG-Hoxd11.Flag-ChIP-Seq(GSE86088)/Homer	VGCCATAAAA	1e0	-1.378e+00	1.0000	26.0	24.76%	131.9	21.78%
Erra(NR)/HepG2-Erra-ChIP-Seq(GSE31477)/Homer	CAAAGGTCAG	1e0	-1.356e+00	1.0000	21.0	20.00%	104.3	17.23%
Tbet(T-box)/CD8-Tbet-ChIP-Seq(GSE33802)/Homer	AGGTGTGAAM	1e0	-1.351e+00	1.0000	13.0	12.38%	61.3	10.12%
LEF1(HMG)/H1-LEF1-ChIP-Seq(GSE64758)/Homer	CCTTTGATST	1e0	-1.338e+00	1.0000	8.0	7.62%	35.5	5.87%
E2F6(E2F)/Hela-E2F6-ChIP-Seq(GSE31477)/Homer	GGCGGGAARN	1e0	-1.333e+00	1.0000	4.0	3.81%	15.2	2.50%
FXR(NR),IR1/Liver-FXR-ChIP-Seq(Chong_et_al.)/Homer	AGGTCANTGACCTB	1e0	-1.333e+00	1.0000	4.0	3.81%	15.3	2.52%
CEBP(bZIP)/ThioMac-CEBPb-ChIP-Seq(GSE21512)/Homer	ATTGCGCAAC	1e0	-1.319e+00	1.0000	6.0	5.71%	25.9	4.27%
Hoxd13(Homeobox)/ChickenMSG-Hoxd13.Flag-ChIP-Seq(GSE86088)/Homer	NCYAATAAAA	1e0	-1.279e+00	1.0000	18.0	17.14%	89.9	14.85%
GFY(?)/Promoter/Homer	ACTACAATTCCC	1e0	-1.275e+00	1.0000	2.0	1.90%	6.1	1.01%
HRE(HSF)/HepG2-HSF1-ChIP-Seq(GSE31477)/Homer	BSTTCTRGAABVTTCYAGAA	1e0	-1.275e+00	1.0000	2.0	1.90%	6.5	1.07%
Zfp57(Zf)/H1-ZFP57.HA-ChIP-Seq(GSE115387)/Homer	NANTGCSGCA	1e0	-1.275e+00	1.0000	2.0	1.90%	6.7	1.10%
PR(NR)/T47D-PR-ChIP-Seq(GSE31130)/Homer	VAGRACAKNCTGTBC	1e0	-1.272e+00	1.0000	24.0	22.86%	122.1	20.16%
Stat3+il21(Stat)/CD4-Stat3-ChIP-Seq(GSE19198)/Homer	SVYTTCCNGGAARB	1e0	-1.247e+00	1.0000	8.0	7.62%	36.6	6.04%
ETV4(ETS)/HepG2-ETV4-ChIP-Seq(ENCODE)/Homer	ACCGGAAGTG	1e0	-1.233e+00	1.0000	11.0	10.48%	52.8	8.73%
Dlx3(Homeobox)/Kerainocytes-Dlx3-ChIP-Seq(GSE89884)/Homer	NDGTAATTAC	1e0	-1.229e+00	1.0000	7.0	6.67%	31.5	5.19%
RORa(NR)/Liver-Rora-ChIP-Seq(GSE101115)/Homer	AAWCTAGGTCARDNN	1e0	-1.225e+00	1.0000	1.0	0.95%	2.7	0.45%
RORg(NR)/Liver-Rorc-ChIP-Seq(GSE101115)/Homer	WAABTAGGTCAV	1e0	-1.225e+00	1.0000	1.0	0.95%	2.8	0.47%
RXR(NR),DR1/3T3L1-RXR-ChIP-Seq(GSE13511)/Homer	TAGGGCAAAGGTCA	1e0	-1.213e+00	1.0000	13.0	12.38%	63.2	10.44%
TEAD3(TEA)/HepG2-TEAD3-ChIP-Seq(Encode)/Homer	TRCATTCCAG	1e0	-1.213e+00	1.0000	13.0	12.38%	63.1	10.41%
IRF8(IRF)/BMDM-IRF8-ChIP-Seq(GSE77884)/Homer	GRAASTGAAAST	1e0	-1.209e+00	1.0000	3.0	2.86%	11.5	1.90%
KLF6(Zf)/PDAC-KLF6-ChIP-Seq(GSE64557)/Homer	MKGGGYGTGGCC	1e0	-1.209e+00	1.0000	10.0	9.52%	47.8	7.89%
NF1(CTF)/LNCAP-NF1-ChIP-Seq(Unpublished)/Homer	CYTGGCABNSTGCCAR	1e0	-1.197e+00	1.0000	4.0	3.81%	16.6	2.75%
E2A(bHLH)/proBcell-E2A-ChIP-Seq(GSE21978)/Homer	DNRCAGCTGY	1e0	-1.192e+00	1.0000	19.0	18.10%	96.9	16.00%
MyoD(bHLH)/Myotube-MyoD-ChIP-Seq(GSE21614)/Homer	RRCAGCTGYTSY	1e0	-1.185e+00	1.0000	9.0	8.57%	42.7	7.06%
TEAD4(TEA)/Tropoblast-Tead4-ChIP-Seq(GSE37350)/Homer	CCWGGAATGY	1e0	-1.185e+00	1.0000	9.0	8.57%	42.4	7.00%
CRX(Homeobox)/Retina-Crx-ChIP-Seq(GSE20012)/Homer	GCTAATCC	1e0	-1.165e+00	1.0000	20.0	19.05%	102.2	16.87%
NF1-halfsite(CTF)/LNCaP-NF1-ChIP-Seq(Unpublished)/Homer	YTGCCAAG	1e0	-1.165e+00	1.0000	18.0	17.14%	91.4	15.09%
Nanog(Homeobox)/mES-Nanog-ChIP-Seq(GSE11724)/Homer	RGCCATTAAC	1e0	-1.164e+00	1.0000	43.0	40.95%	231.2	38.17%
Gata2(Zf)/K562-GATA2-ChIP-Seq(GSE18829)/Homer	BBCTTATCTS	1e0	-1.115e+00	1.0000	6.0	5.71%	27.9	4.61%
Tlx?(NR)/NPC-H3K4me1-ChIP-Seq(GSE16256)/Homer	CTGGCAGSCTGCCA	1e0	-1.094e+00	1.0000	5.0	4.76%	22.5	3.71%
ETS1(ETS)/Jurkat-ETS1-ChIP-Seq(GSE17954)/Homer	ACAGGAAGTG	1e0	-1.081e+00	1.0000	8.0	7.62%	38.5	6.36%
SpiB(ETS)/OCILY3-SPIB-ChIP-Seq(GSE56857)/Homer	AAAGRGGAAGTG	1e0	-1.069e+00	1.0000	2.0	1.90%	7.8	1.28%
VDR(NR),DR3/GM10855-VDR+vitD-ChIP-Seq(GSE22484)/Homer	ARAGGTCANWGAGTTCANNN	1e0	-1.069e+00	1.0000	2.0	1.90%	7.7	1.27%
Chop(bZIP)/MEF-Chop-ChIP-Seq(GSE35681)/Homer	ATTGCATCAT	1e0	-1.062e+00	1.0000	3.0	2.86%	12.7	2.09%
MafB(bZIP)/BMM-Mafb-ChIP-Seq(GSE75722)/Homer	WNTGCTGASTCAGCANWTTY	1e0	-1.062e+00	1.0000	3.0	2.86%	12.5	2.06%
Phox2b(Homeobox)/CLBGA-PHOX2B-ChIP-Seq(GSE90683)/Homer	TTAATTNAATTA	1e0	-1.062e+00	1.0000	3.0	2.86%	12.2	2.02%
AP-1(bZIP)/ThioMac-PU.1-ChIP-Seq(GSE21512)/Homer	VTGACTCATC	1e0	-1.054e+00	1.0000	7.0	6.67%	33.6	5.55%
FoxD3(forkhead)/ZebrafishEmbryo-Foxd3.biotin-ChIP-seq(GSE106676)/Homer	TGTTTAYTTAGC	1e0	-1.036e+00	1.0000	9.0	8.57%	44.2	7.30%
HIF-1b(HLH)/T47D-HIF1b-ChIP-Seq(GSE59937)/Homer	RTACGTGC	1e0	-1.036e+00	1.0000	9.0	8.57%	44.1	7.29%
Atf3(bZIP)/GBM-ATF3-ChIP-Seq(GSE33912)/Homer	DATGASTCATHN	1e0	-1.025e+00	1.0000	6.0	5.71%	28.8	4.76%
Tgif1(Homeobox)/mES-Tgif1-ChIP-Seq(GSE55404)/Homer	YTGWCADY	1e0	-1.007e+00	1.0000	34.0	32.38%	184.0	30.39%
Slug(Zf)/Mesoderm-Snai2-ChIP-Seq(GSE61475)/Homer	SNGCACCTGCHS	1e0	-1.006e+00	1.0000	8.0	7.62%	39.0	6.45%
c-Myc(bHLH)/mES-cMyc-ChIP-Seq(GSE11431)/Homer	VVCCACGTGG	1e0	-9.956e-01	1.0000	5.0	4.76%	23.0	3.81%
Klf4(Zf)/mES-Klf4-ChIP-Seq(GSE11431)/Homer	GCCACACCCA	1e0	-9.956e-01	1.0000	5.0	4.76%	23.1	3.82%
Smad3(MAD)/NPC-Smad3-ChIP-Seq(GSE36673)/Homer	TWGTCTGV	1e0	-9.693e-01	1.0000	31.0	29.52%	168.0	27.75%
Etv2(ETS)/ES-ER71-ChIP-Seq(GSE59402)/Homer	NNAYTTCCTGHN	1e0	-9.680e-01	1.0000	9.0	8.57%	45.9	7.58%
Tcf12(bHLH)/GM12878-Tcf12-ChIP-Seq(GSE32465)/Homer	VCAGCTGYTG	1e0	-9.676e-01	1.0000	11.0	10.48%	56.5	9.32%
NFkB-p65(RHD)/GM12787-p65-ChIP-Seq(GSE19485)/Homer	WGGGGATTTCCC	1e0	-9.652e-01	1.0000	4.0	3.81%	18.8	3.11%
Tcf21(bHLH)/ArterySmoothMuscle-Tcf21-ChIP-Seq(GSE61369)/Homer	NAACAGCTGG	1e0	-9.364e-01	1.0000	10.0	9.52%	51.3	8.47%
p63(p53)/Keratinocyte-p63-ChIP-Seq(GSE17611)/Homer	NNDRCATGYCYNRRCATGYH	1e0	-9.338e-01	1.0000	3.0	2.86%	13.5	2.23%
Pbx3(Homeobox)/GM12878-PBX3-ChIP-Seq(GSE32465)/Homer	SCTGTCAMTCAN	1e0	-9.338e-01	1.0000	3.0	2.86%	13.4	2.22%
Tcf7(HMG)/GM12878-TCF7-ChIP-Seq(Encode)/Homer	CTTTGATGTGSB	1e0	-9.338e-01	1.0000	3.0	2.86%	13.4	2.21%
Smad4(MAD)/ESC-SMAD4-ChIP-Seq(GSE29422)/Homer	VBSYGTCTGG	1e0	-9.158e-01	1.0000	18.0	17.14%	96.8	15.99%
FOXP1(Forkhead)/H9-FOXP1-ChIP-Seq(GSE31006)/Homer	NYYTGTTTACHN	1e0	-9.062e-01	1.0000	5.0	4.76%	24.3	4.01%
STAT4(Stat)/CD4-Stat4-ChIP-Seq(GSE22104)/Homer	NYTTCCWGGAAR	1e0	-9.039e-01	1.0000	9.0	8.57%	46.7	7.72%
Nur77(NR)/K562-NR4A1-ChIP-Seq(GSE31363)/Homer	TGACCTTTNCNT	1e0	-9.037e-01	1.0000	2.0	1.90%	8.3	1.37%
Tcfcp2l1(CP2)/mES-Tcfcp2l1-ChIP-Seq(GSE11431)/Homer	NRAACCRGTTYRAACCRGYT	1e0	-9.037e-01	1.0000	2.0	1.90%	9.0	1.49%
ZNF652/HepG2-ZNF652.Flag-ChIP-Seq(Encode)/Homer	TTAACCCTTTVNKKN	1e0	-9.037e-01	1.0000	2.0	1.90%	8.4	1.38%
E2F7(E2F)/Hela-E2F7-ChIP-Seq(GSE32673)/Homer	VDTTTCCCGCCA	1e0	-8.998e-01	1.0000	1.0	0.95%	3.9	0.64%
Twist(bHLH)/HMLE-TWIST1-ChIP-Seq(Chang_et_al)/Homer	VCAKCTGGNNNCCAGMTGBN	1e0	-8.998e-01	1.0000	1.0	0.95%	3.8	0.62%
ZNF136(Zf)/HEK293-ZNF136.GFP-ChIP-Seq(GSE58341)/Homer	YTKGATAHAGTATTCTWGGTNGGCA	1e0	-8.998e-01	1.0000	1.0	0.95%	3.5	0.58%
ZNF416(Zf)/HEK293-ZNF416.GFP-ChIP-Seq(GSE58341)/Homer	WDNCTGGGCA	1e0	-8.956e-01	1.0000	14.0	13.33%	74.6	12.32%
PPARE(NR),DR1/3T3L1-Pparg-ChIP-Seq(GSE13511)/Homer	TGACCTTTGCCCCA	1e0	-8.773e-01	1.0000	10.0	9.52%	52.2	8.61%
Cux2(Homeobox)/Liver-Cux2-ChIP-Seq(GSE35985)/Homer	HNRAATCAAT	1e0	-8.671e-01	1.0000	4.0	3.81%	19.5	3.22%
Hoxc9(Homeobox)/Ainv15-Hoxc9-ChIP-Seq(GSE21812)/Homer	GGCCATAAATCA	1e0	-8.671e-01	1.0000	4.0	3.81%	19.2	3.18%
GABPA(ETS)/Jurkat-GABPa-ChIP-Seq(GSE17954)/Homer	RACCGGAAGT	1e0	-8.332e-01	1.0000	7.0	6.67%	36.8	6.07%
PPARa(NR),DR1/Liver-Ppara-ChIP-Seq(GSE47954)/Homer	VNAGGKCAAAGGTCA	1e0	-8.213e-01	1.0000	10.0	9.52%	53.2	8.79%
FOXA1(Forkhead)/MCF7-FOXA1-ChIP-Seq(GSE26831)/Homer	WAAGTAAACA	1e0	-8.165e-01	1.0000	13.0	12.38%	70.4	11.63%
LHX9(Homeobox)/Hct116-LHX9.V5-ChIP-Seq(GSE116822)/Homer	NGCTAATTAG	1e0	-8.165e-01	1.0000	13.0	12.38%	70.0	11.56%
Hoxd12(Homeobox)/ChickenMSG-Hoxd12.Flag-ChIP-Seq(GSE86088)/Homer	HDGYAATGAAAN	1e0	-8.024e-01	1.0000	20.0	19.05%	110.5	18.25%
CDX4(Homeobox)/ZebrafishEmbryos-Cdx4.Myc-ChIP-Seq(GSE48254)/Homer	NGYCATAAAWCH	1e0	-7.867e-01	1.0000	9.0	8.57%	48.1	7.94%
Foxa2(Forkhead)/Liver-Foxa2-ChIP-Seq(GSE25694)/Homer	CYTGTTTACWYW	1e0	-7.867e-01	1.0000	9.0	8.57%	48.1	7.94%
KLF5(Zf)/LoVo-KLF5-ChIP-Seq(GSE49402)/Homer	DGGGYGKGGC	1e0	-7.851e-01	1.0000	12.0	11.43%	65.2	10.77%
ZEB1(Zf)/PDAC-ZEB1-ChIP-Seq(GSE64557)/Homer	VCAGGTRDRY	1e0	-7.756e-01	1.0000	19.0	18.10%	105.2	17.37%
Gli2(Zf)/GM2-Gli2-ChIP-Chip(GSE112702)/Homer	YSTGGGTGGTCT	1e0	-7.677e-01	1.0000	2.0	1.90%	9.1	1.50%
IRF3(IRF)/BMDM-Irf3-ChIP-Seq(GSE67343)/Homer	AGTTTCAKTTTC	1e0	-7.677e-01	1.0000	2.0	1.90%	9.1	1.51%
BATF(bZIP)/Th17-BATF-ChIP-Seq(GSE39756)/Homer	DATGASTCAT	1e0	-7.500e-01	1.0000	5.0	4.76%	26.6	4.39%
Gata1(Zf)/K562-GATA1-ChIP-Seq(GSE18829)/Homer	SAGATAAGRV	1e0	-7.500e-01	1.0000	5.0	4.76%	26.4	4.36%
Phox2a(Homeobox)/Neuron-Phox2a-ChIP-Seq(GSE31456)/Homer	YTAATYNRATTA	1e0	-7.500e-01	1.0000	5.0	4.76%	26.6	4.39%
E2A(bHLH),near_PU.1/Bcell-PU.1-ChIP-Seq(GSE21512)/Homer	NVCACCTGBN	1e0	-7.434e-01	1.0000	15.0	14.29%	83.7	13.83%
ELF5(ETS)/T47D-ELF5-ChIP-Seq(GSE30407)/Homer	ACVAGGAAGT	1e0	-7.281e-01	1.0000	6.0	5.71%	32.7	5.40%
Otx2(Homeobox)/EpiLC-Otx2-ChIP-Seq(GSE56098)/Homer	NYTAATCCYB	1e0	-7.281e-01	1.0000	6.0	5.71%	32.9	5.43%
Ap4(bHLH)/AML-Tfap4-ChIP-Seq(GSE45738)/Homer	NAHCAGCTGD	1e0	-7.255e-01	1.0000	13.0	12.38%	72.1	11.90%
DLX5(Homeobox)/BasalGanglia-Dlx5-ChIP-seq(GSE124936)/Homer	SSTAATTA	1e0	-7.105e-01	1.0000	7.0	6.67%	38.8	6.40%
CEBP:AP1(bZIP)/ThioMac-CEBPb-ChIP-Seq(GSE21512)/Homer	DRTGTTGCAA	1e0	-6.957e-01	1.0000	8.0	7.62%	44.3	7.31%
Gata6(Zf)/HUG1N-GATA6-ChIP-Seq(GSE51936)/Homer	YCTTATCTBN	1e0	-6.957e-01	1.0000	8.0	7.62%	44.6	7.37%
Brn2(POU,Homeobox)/NPC-Brn2-ChIP-Seq(GSE35496)/Homer	ATGAATATTC	1e0	-6.898e-01	1.0000	1.0	0.95%	4.9	0.81%
Duxbl(Homeobox)/NIH3T3-Duxbl.HA-ChIP-Seq(GSE119782)/Homer	TAAYCYAATCAA	1e0	-6.898e-01	1.0000	1.0	0.95%	4.2	0.69%
ETS:E-box(ETS,bHLH)/HPC7-Scl-ChIP-Seq(GSE22178)/Homer	AGGAARCAGCTG	1e0	-6.898e-01	1.0000	1.0	0.95%	4.2	0.69%
ETS:RUNX(ETS,Runt)/Jurkat-RUNX1-ChIP-Seq(GSE17954)/Homer	RCAGGATGTGGT	1e0	-6.898e-01	1.0000	1.0	0.95%	4.3	0.70%
GATA3(Zf),DR4/iTreg-Gata3-ChIP-Seq(GSE20898)/Homer	AGATGKDGAGATAAG	1e0	-6.898e-01	1.0000	1.0	0.95%	4.2	0.69%
IRF2(IRF)/Erythroblas-IRF2-ChIP-Seq(GSE36985)/Homer	GAAASYGAAASY	1e0	-6.898e-01	1.0000	1.0	0.95%	5.0	0.82%
PAX5(Paired,Homeobox),condensed/GM12878-PAX5-ChIP-Seq(GSE32465)/Homer	GTCACGCTCSCTGM	1e0	-6.898e-01	1.0000	1.0	0.95%	4.3	0.70%
Reverb(NR),DR2/RAW-Reverba.biotin-ChIP-Seq(GSE45914)/Homer	GTRGGTCASTGGGTCA	1e0	-6.898e-01	1.0000	1.0	0.95%	4.5	0.75%
ZNF317(Zf)/HEK293-ZNF317.GFP-ChIP-Seq(GSE58341)/Homer	GTCWGCTGTYYCTCT	1e0	-6.898e-01	1.0000	1.0	0.95%	4.4	0.72%
GSC(Homeobox)/FrogEmbryos-GSC-ChIP-Seq(DRA000576)/Homer	RGGATTAR	1e0	-6.829e-01	1.0000	9.0	8.57%	50.2	8.29%
CUX1(Homeobox)/K562-CUX1-ChIP-Seq(GSE92882)/Homer	TATCGATNAN	1e0	-6.818e-01	1.0000	5.0	4.76%	27.3	4.51%
ARE(NR)/LNCAP-AR-ChIP-Seq(GSE27824)/Homer	RGRACASNSTGTYCYB	1e0	-6.547e-01	1.0000	2.0	1.90%	10.5	1.73%
CTCF(Zf)/CD4+-CTCF-ChIP-Seq(Barski_et_al.)/Homer	AYAGTGCCMYCTRGTGGCCA	1e0	-6.547e-01	1.0000	2.0	1.90%	10.2	1.68%
HIF2a(bHLH)/785_O-HIF2a-ChIP-Seq(GSE34871)/Homer	GCACGTACCC	1e0	-6.547e-01	1.0000	2.0	1.90%	10.3	1.71%
HEB(bHLH)/mES-Heb-ChIP-Seq(GSE53233)/Homer	VCAGCTGBNN	1e0	-6.427e-01	1.0000	22.0	20.95%	126.2	20.84%
Fox:Ebox(Forkhead,bHLH)/Panc1-Foxa2-ChIP-Seq(GSE47459)/Homer	NNNVCTGWGYAAACASN	1e0	-6.356e-01	1.0000	9.0	8.57%	51.5	8.51%
Fra1(bZIP)/BT549-Fra1-ChIP-Seq(GSE46166)/Homer	NNATGASTCATH	1e0	-6.286e-01	1.0000	4.0	3.81%	23.0	3.80%
Gfi1b(Zf)/HPC7-Gfi1b-ChIP-Seq(GSE22178)/Homer	MAATCACTGC	1e0	-6.286e-01	1.0000	4.0	3.81%	22.7	3.75%
Nr5a2(NR)/mES-Nr5a2-ChIP-Seq(GSE19019)/Homer	BTCAAGGTCA	1e0	-6.286e-01	1.0000	4.0	3.81%	22.2	3.67%
TEAD2(TEA)/Py2T-Tead2-ChIP-Seq(GSE55709)/Homer	CCWGGAATGY	1e0	-6.195e-01	1.0000	5.0	4.76%	28.1	4.65%
n-Myc(bHLH)/mES-nMyc-ChIP-Seq(GSE11431)/Homer	VRCCACGTGG	1e0	-6.115e-01	1.0000	6.0	5.71%	34.5	5.70%
Eomes(T-box)/H9-Eomes-ChIP-Seq(GSE26097)/Homer	ATTAACACCT	1e0	-5.999e-01	1.0000	19.0	18.10%	110.6	18.26%
Hoxa11(Homeobox)/ChickenMSG-Hoxa11.Flag-ChIP-Seq(GSE86088)/Homer	TTTTATGGCM	1e0	-5.990e-01	1.0000	24.0	22.86%	139.6	23.05%
KLF1(Zf)/HUDEP2-KLF1-CutnRun(GSE136251)/Homer	VDGGGYGGGGCY	1e0	-5.975e-01	1.0000	8.0	7.62%	46.8	7.73%
MITF(bHLH)/MastCells-MITF-ChIP-Seq(GSE48085)/Homer	RTCATGTGAC	1e0	-5.975e-01	1.0000	8.0	7.62%	46.1	7.60%
NeuroD1(bHLH)/Islet-NeuroD1-ChIP-Seq(GSE30298)/Homer	GCCATCTGTT	1e0	-5.911e-01	1.0000	9.0	8.57%	52.1	8.60%
Meis1(Homeobox)/MastCells-Meis1-ChIP-Seq(GSE48085)/Homer	VGCTGWCAVB	1e0	-5.688e-01	1.0000	19.0	18.10%	112.0	18.49%
HNF6(Homeobox)/Liver-Hnf6-ChIP-Seq(ERP000394)/Homer	NTATYGATCH	1e0	-5.644e-01	1.0000	4.0	3.81%	23.0	3.81%
STAT5(Stat)/mCD4+-Stat5-ChIP-Seq(GSE12346)/Homer	RTTTCTNAGAAA	1e0	-5.644e-01	1.0000	3.0	2.86%	17.2	2.84%
Zfp809(Zf)/ES-Zfp809-ChIP-Seq(GSE70799)/Homer	GGGGCTYGKCTGGGA	1e0	-5.644e-01	1.0000	3.0	2.86%	17.7	2.92%
PU.1(ETS)/ThioMac-PU.1-ChIP-Seq(GSE21512)/Homer	AGAGGAAGTG	1e0	-5.626e-01	1.0000	5.0	4.76%	29.8	4.93%
ETS(ETS)/Promoter/Homer	AACCGGAAGT	1e0	-5.600e-01	1.0000	2.0	1.90%	11.7	1.93%
E2F1(E2F)/Hela-E2F1-ChIP-Seq(GSE22478)/Homer	CWGGCGGGAA	1e0	-5.419e-01	1.0000	1.0	0.95%	5.0	0.83%
Hoxb4(Homeobox)/ES-Hoxb4-ChIP-Seq(GSE34014)/Homer	TGATTRATGGCY	1e0	-5.419e-01	1.0000	1.0	0.95%	5.7	0.95%
OCT:OCT(POU,Homeobox)/NPC-OCT6-ChIP-Seq(GSE43916)/Homer	YATGCATATRCATRT	1e0	-5.419e-01	1.0000	1.0	0.95%	5.4	0.89%
PU.1:IRF8(ETS:IRF)/pDC-Irf8-ChIP-Seq(GSE66899)/Homer	GGAAGTGAAAST	1e0	-5.419e-01	1.0000	1.0	0.95%	5.4	0.89%
TCFL2(HMG)/K562-TCF7L2-ChIP-Seq(GSE29196)/Homer	ACWTCAAAGG	1e0	-5.419e-01	1.0000	1.0	0.95%	5.7	0.94%
Ascl2(bHLH)/ESC-Ascl2-ChIP-Seq(GSE97712)/Homer	SSRGCAGCTGCH	1e0	-5.340e-01	1.0000	13.0	12.38%	77.8	12.85%
Esrrb(NR)/mES-Esrrb-ChIP-Seq(GSE11431)/Homer	KTGACCTTGA	1e0	-5.106e-01	1.0000	5.0	4.76%	30.1	4.98%
PRDM1(Zf)/Hela-PRDM1-ChIP-Seq(GSE31477)/Homer	ACTTTCACTTTC	1e0	-5.106e-01	1.0000	5.0	4.76%	30.2	4.98%
BMAL1(bHLH)/Liver-Bmal1-ChIP-Seq(GSE39860)/Homer	GNCACGTG	1e0	-4.985e-01	1.0000	14.0	13.33%	84.1	13.89%
ELF1(ETS)/Jurkat-ELF1-ChIP-Seq(SRA014231)/Homer	AVCCGGAAGT	1e0	-4.982e-01	1.0000	3.0	2.86%	18.4	3.03%
KLF14(Zf)/HEK293-KLF14.GFP-ChIP-Seq(GSE58341)/Homer	RGKGGGCGKGGC	1e0	-4.956e-01	1.0000	15.0	14.29%	90.5	14.95%
BORIS(Zf)/K562-CTCFL-ChIP-Seq(GSE32465)/Homer	CNNBRGCGCCCCCTGSTGGC	1e0	-4.801e-01	1.0000	2.0	1.90%	12.8	2.11%
Oct4:Sox17(POU,Homeobox,HMG)/F9-Sox17-ChIP-Seq(GSE44553)/Homer	CCATTGTATGCAAAT	1e0	-4.801e-01	1.0000	2.0	1.90%	12.3	2.04%
bHLHE41(bHLH)/proB-Bhlhe41-ChIP-Seq(GSE93764)/Homer	KCACGTGMCN	1e0	-4.713e-01	1.0000	7.0	6.67%	43.3	7.15%
MNT(bHLH)/HepG2-MNT-ChIP-Seq(Encode)/Homer	DGCACACGTG	1e0	-4.713e-01	1.0000	7.0	6.67%	43.5	7.18%
PRDM15(Zf)/ESC-Prdm15-ChIP-Seq(GSE73694)/Homer	YCCDNTCCAGGTTTT	1e0	-4.713e-01	1.0000	7.0	6.67%	43.8	7.24%
Bcl6(Zf)/Liver-Bcl6-ChIP-Seq(GSE31578)/Homer	NNNCTTTCCAGGAAA	1e0	-4.684e-01	1.0000	14.0	13.33%	85.1	14.06%
HIC1(Zf)/Treg-ZBTB29-ChIP-Seq(GSE99889)/Homer	TGCCAGCB	1e0	-4.644e-01	1.0000	16.0	15.24%	97.9	16.16%
ZNF264(Zf)/HEK293-ZNF264.GFP-ChIP-Seq(GSE58341)/Homer	RGGGCACTAACY	1e0	-4.631e-01	1.0000	5.0	4.76%	31.8	5.26%
Hoxd10(Homeobox)/ChickenMSG-Hoxd10.Flag-ChIP-Seq(GSE86088)/Homer	GGCMATGAAA	1e0	-4.404e-01	1.0000	10.0	9.52%	63.0	10.40%
Atf4(bZIP)/MEF-Atf4-ChIP-Seq(GSE35681)/Homer	MTGATGCAAT	1e0	-4.397e-01	1.0000	3.0	2.86%	19.3	3.19%
GRHL2(CP2)/HBE-GRHL2-ChIP-Seq(GSE46194)/Homer	AAACYKGTTWDACMRGTTTB	1e0	-4.397e-01	1.0000	3.0	2.86%	19.7	3.25%
Ptf1a(bHLH)/Panc1-Ptf1a-ChIP-Seq(GSE47459)/Homer	ACAGCTGTTN	1e0	-4.375e-01	1.0000	26.0	24.76%	157.3	25.97%
Lhx3(Homeobox)/Neuron-Lhx3-ChIP-Seq(GSE31456)/Homer	ADBTAATTAR	1e0	-4.375e-01	1.0000	16.0	15.24%	98.8	16.31%
SPDEF(ETS)/VCaP-SPDEF-ChIP-Seq(SRA014231)/Homer	ASWTCCTGBT	1e0	-4.367e-01	1.0000	8.0	7.62%	50.1	8.27%
ZSCAN22(Zf)/HEK293-ZSCAN22.GFP-ChIP-Seq(GSE58341)/Homer	SMCAGTCWGAKGGAGGAGGC	1e0	-4.326e-01	1.0000	1.0	0.95%	6.7	1.10%
EWS:ERG-fusion(ETS)/CADO_ES1-EWS:ERG-ChIP-Seq(SRA014231)/Homer	ATTTCCTGTN	1e0	-4.277e-01	1.0000	6.0	5.71%	38.6	6.37%
TEAD(TEA)/Fibroblast-PU.1-ChIP-Seq(Unpublished)/Homer	YCWGGAATGY	1e0	-4.196e-01	1.0000	5.0	4.76%	32.9	5.43%
Brachyury(T-box)/Mesoendoderm-Brachyury-ChIP-exo(GSE54963)/Homer	ANTTMRCASBNNNGTGYKAAN	1e0	-4.123e-01	1.0000	2.0	1.90%	13.2	2.18%
Lhx2(Homeobox)/HFSC-Lhx2-ChIP-Seq(GSE48068)/Homer	TAATTAGN	1e0	-4.068e-01	1.0000	9.0	8.57%	57.2	9.44%
Fli1(ETS)/CD8-FLI-ChIP-Seq(GSE20898)/Homer	NRYTTCCGGH	1e0	-4.030e-01	1.0000	8.0	7.62%	52.0	8.58%
Barx1(Homeobox)/Stomach-Barx1.3xFlag-ChIP-Seq(GSE69483)/Homer	AAACMATTAN	1e0	-3.650e-01	1.0000	4.0	3.81%	27.1	4.48%
Bapx1(Homeobox)/VertebralCol-Bapx1-ChIP-Seq(GSE36672)/Homer	TTRAGTGSYK	1e0	-3.642e-01	1.0000	16.0	15.24%	101.3	16.73%
GLIS3(Zf)/Thyroid-Glis3.GFP-ChIP-Seq(GSE103297)/Homer	CTCCCTGGGAGGCCN	1e0	-3.627e-01	1.0000	14.0	13.33%	89.9	14.84%
Zac1(Zf)/Neuro2A-Plagl1-ChIP-Seq(GSE75942)/Homer	HAWGRGGCCM	1e0	-3.572e-01	1.0000	25.0	23.81%	155.3	25.65%
Hoxa13(Homeobox)/ChickenMSG-Hoxa13.Flag-ChIP-Seq(GSE86088)/Homer	CYHATAAAAN	1e0	-3.556e-01	1.0000	26.0	24.76%	161.8	26.73%
PAX5(Paired,Homeobox)/GM12878-PAX5-ChIP-Seq(GSE32465)/Homer	GCAGCCAAGCRTGACH	1e0	-3.545e-01	1.0000	2.0	1.90%	14.1	2.32%
Pitx1:Ebox(Homeobox,bHLH)/Hindlimb-Pitx1-ChIP-Seq(GSE41591)/Homer	YTAATTRAWWCCAGATGT	1e0	-3.545e-01	1.0000	2.0	1.90%	14.6	2.41%
CArG(MADS)/PUER-Srf-ChIP-Seq(Sullivan_et_al.)/Homer	CCATATATGGNM	1e0	-3.545e-01	1.0000	2.0	1.90%	14.8	2.44%
ZNF143|STAF(Zf)/CUTLL-ZNF143-ChIP-Seq(GSE29600)/Homer	ATTTCCCAGVAKSCY	1e0	-3.545e-01	1.0000	2.0	1.90%	14.6	2.41%
DMRT6(DM)/Testis-DMRT6-ChIP-Seq(GSE60440)/Homer	YDGHTACAWTGTADC	1e0	-3.491e-01	1.0000	1.0	0.95%	7.7	1.28%
GATA(Zf),IR3/iTreg-Gata3-ChIP-Seq(GSE20898)/Homer	NNNNNBAGATAWYATCTVHN	1e0	-3.491e-01	1.0000	1.0	0.95%	7.0	1.16%
Hnf1(Homeobox)/Liver-Foxa2-Chip-Seq(GSE25694)/Homer	GGTTAAWCATTAA	1e0	-3.491e-01	1.0000	1.0	0.95%	7.8	1.30%
HOXA1(Homeobox)/mES-Hoxa1-ChIP-Seq(SRP084292)/Homer	TGATKGATGR	1e0	-3.491e-01	1.0000	1.0	0.95%	7.6	1.26%
Jun-AP1(bZIP)/K562-cJun-ChIP-Seq(GSE31477)/Homer	GATGASTCATCN	1e0	-3.491e-01	1.0000	1.0	0.95%	7.4	1.23%
ZNF675(Zf)/HEK293-ZNF675.GFP-ChIP-Seq(GSE58341)/Homer	ARGAGGMCAAAATGW	1e0	-3.491e-01	1.0000	1.0	0.95%	7.6	1.25%
Hoxa10(Homeobox)/ChickenMSG-Hoxa10.Flag-ChIP-Seq(GSE86088)/Homer	GGYAATGAAA	1e0	-3.438e-01	1.0000	5.0	4.76%	34.3	5.66%
Nr5a2(NR)/Pancreas-LRH1-ChIP-Seq(GSE34295)/Homer	BTCAAGGTCA	1e0	-3.438e-01	1.0000	5.0	4.76%	34.3	5.66%
OCT:OCT-short(POU,Homeobox)/NPC-OCT6-ChIP-Seq(GSE43916)/Homer	ATGCATWATGCATRW	1e0	-3.438e-01	1.0000	5.0	4.76%	34.6	5.71%
HNF4a(NR),DR1/HepG2-HNF4a-ChIP-Seq(GSE25021)/Homer	CARRGKBCAAAGTYCA	1e0	-3.423e-01	1.0000	3.0	2.86%	21.2	3.49%
USF1(bHLH)/GM12878-Usf1-ChIP-Seq(GSE32465)/Homer	SGTCACGTGR	1e0	-3.423e-01	1.0000	3.0	2.86%	21.5	3.55%
NPAS(bHLH)/Liver-NPAS-ChIP-Seq(GSE39860)/Homer	NVCACGTG	1e0	-3.350e-01	1.0000	12.0	11.43%	78.9	13.04%
Oct4(POU,Homeobox)/mES-Oct4-ChIP-Seq(GSE11431)/Homer	ATTTGCATAW	1e0	-3.268e-01	1.0000	4.0	3.81%	28.2	4.65%
SCL(bHLH)/HPC7-Scl-ChIP-Seq(GSE13511)/Homer	AVCAGCTG	1e0	-3.252e-01	1.0000	39.0	37.14%	239.9	39.62%
Mef2b(MADS)/HEK293-Mef2b.V5-ChIP-Seq(GSE67450)/Homer	GCTATTTTTGGM	1e0	-3.151e-01	1.0000	8.0	7.62%	54.4	8.99%
ERE(NR),IR3/MCF7-ERa-ChIP-Seq(Unpublished)/Homer	VAGGTCACNSTGACC	1e0	-3.050e-01	1.0000	2.0	1.90%	15.2	2.52%
CRE(bZIP)/Promoter/Homer	CSGTGACGTCAC	1e0	-2.839e-01	1.0000	1.0	0.95%	8.9	1.48%
Rfx1(HTH)/NPC-H3K4me1-ChIP-Seq(GSE16256)/Homer	KGTTGCCATGGCAA	1e0	-2.839e-01	1.0000	1.0	0.95%	8.9	1.46%
PBX2(Homeobox)/K562-PBX2-ChIP-Seq(Encode)/Homer	RTGATTKATRGN	1e0	-2.808e-01	1.0000	5.0	4.76%	36.1	5.96%
Gata4(Zf)/Heart-Gata4-ChIP-Seq(GSE35151)/Homer	NBWGATAAGR	1e0	-2.804e-01	1.0000	7.0	6.67%	49.5	8.17%
CLOCK(bHLH)/Liver-Clock-ChIP-Seq(GSE39860)/Homer	GHCACGTG	1e0	-2.661e-01	1.0000	3.0	2.86%	23.6	3.89%
c-Myc(bHLH)/LNCAP-cMyc-ChIP-Seq(Unpublished)/Homer	VCCACGTG	1e0	-2.661e-01	1.0000	3.0	2.86%	23.6	3.90%
Six2(Homeobox)/NephronProgenitor-Six2-ChIP-Seq(GSE39837)/Homer	GWAAYHTGAKMC	1e0	-2.528e-01	1.0000	9.0	8.57%	63.2	10.44%
Tgif2(Homeobox)/mES-Tgif2-ChIP-Seq(GSE55404)/Homer	TGTCANYT	1e0	-2.519e-01	1.0000	31.0	29.52%	197.4	32.59%
ZNF189(Zf)/HEK293-ZNF189.GFP-ChIP-Seq(GSE58341)/Homer	TGGAACAGMA	1e0	-2.444e-01	1.0000	8.0	7.62%	57.3	9.47%
ERRg(NR)/Kidney-ESRRG-ChIP-Seq(GSE104905)/Homer	GTGACCTTGRVN	1e0	-2.440e-01	1.0000	6.0	5.71%	44.3	7.31%
Sp2(Zf)/HEK293-Sp2.eGFP-ChIP-Seq(Encode)/Homer	YGGCCCCGCCCC	1e0	-2.416e-01	1.0000	14.0	13.33%	95.9	15.84%
RARa(NR)/K562-RARa-ChIP-Seq(Encode)/Homer	TTGAMCTTTG	1e0	-2.400e-01	1.0000	21.0	20.00%	138.4	22.85%
EWS:FLI1-fusion(ETS)/SK_N_MC-EWS:FLI1-ChIP-Seq(SRA014231)/Homer	VACAGGAAAT	1e0	-2.345e-01	1.0000	3.0	2.86%	24.4	4.04%
Bach2(bZIP)/OCILy7-Bach2-ChIP-Seq(GSE44420)/Homer	TGCTGAGTCA	1e0	-2.323e-01	1.0000	1.0	0.95%	9.7	1.61%
Tbr1(T-box)/Cortex-Tbr1-ChIP-Seq(GSE71384)/Homer	AAGGTGTKAA	1e0	-2.279e-01	1.0000	11.0	10.48%	77.2	12.74%
Usf2(bHLH)/C2C12-Usf2-ChIP-Seq(GSE36030)/Homer	GTCACGTGGT	1e0	-2.262e-01	1.0000	2.0	1.90%	17.6	2.90%
Hand2(bHLH)/Mesoderm-Hand2-ChIP-Seq(GSE61475)/Homer	TGACANARRCCAGRC	1e0	-2.064e-01	1.0000	3.0	2.86%	25.9	4.28%
Zic2(Zf)/ESC-Zic2-ChIP-Seq(SRP197560)/Homer	CHCAGCRGGRGG	1e0	-2.064e-01	1.0000	3.0	2.86%	25.1	4.15%
Nkx6.1(Homeobox)/Islet-Nkx6.1-ChIP-Seq(GSE40975)/Homer	GKTAATGR	1e0	-2.002e-01	1.0000	22.0	20.95%	147.7	24.40%
Atoh1(bHLH)/Cerebellum-Atoh1-ChIP-Seq(GSE22111)/Homer	VNRVCAGCTGGY	1e0	-1.969e-01	1.0000	9.0	8.57%	66.2	10.93%
Ascl1(bHLH)/NeuralTubes-Ascl1-ChIP-Seq(GSE55840)/Homer	NNVVCAGCTGBN	1e0	-1.951e-01	1.0000	14.0	13.33%	99.0	16.35%
Elk1(ETS)/Hela-Elk1-ChIP-Seq(GSE31477)/Homer	HACTTCCGGY	1e0	-1.948e-01	1.0000	2.0	1.90%	18.3	3.03%
ZNF322(Zf)/HEK293-ZNF322.GFP-ChIP-Seq(GSE58341)/Homer	GAGCCTGGTACTGWGCCTGR	1e0	-1.948e-01	1.0000	2.0	1.90%	18.2	3.00%
CEBP:CEBP(bZIP)/MEF-Chop-ChIP-Seq(GSE35681)/Homer	NTNATGCAAYMNNHTGMAAY	1e0	-1.909e-01	1.0000	1.0	0.95%	10.4	1.72%
Pknox1(Homeobox)/ES-Prep1-ChIP-Seq(GSE63282)/Homer	SCTGTCAVTCAV	1e0	-1.909e-01	1.0000	1.0	0.95%	10.5	1.74%
Zfp281(Zf)/ES-Zfp281-ChIP-Seq(GSE81042)/Homer	CCCCTCCCCCAC	1e0	-1.909e-01	1.0000	1.0	0.95%	10.0	1.65%
Isl1(Homeobox)/Neuron-Isl1-ChIP-Seq(GSE31456)/Homer	CTAATKGV	1e0	-1.852e-01	1.0000	15.0	14.29%	105.2	17.37%
STAT6(Stat)/Macrophage-Stat6-ChIP-Seq(GSE38377)/Homer	TTCCKNAGAA	1e0	-1.851e-01	1.0000	5.0	4.76%	40.9	6.75%
NFY(CCAAT)/Promoter/Homer	RGCCAATSRG	1e0	-1.816e-01	1.0000	3.0	2.86%	26.2	4.32%
Sp5(Zf)/mES-Sp5.Flag-ChIP-Seq(GSE72989)/Homer	RGKGGGCGGAGC	1e0	-1.773e-01	1.0000	7.0	6.67%	54.2	8.95%
Elk4(ETS)/Hela-Elk4-ChIP-Seq(GSE31477)/Homer	NRYTTCCGGY	1e0	-1.678e-01	1.0000	2.0	1.90%	19.6	3.23%
Pit1+1bp(Homeobox)/GCrat-Pit1-ChIP-Seq(GSE58009)/Homer	ATGCATAATTCA	1e0	-1.678e-01	1.0000	2.0	1.90%	19.1	3.15%
IRF4(IRF)/GM12878-IRF4-ChIP-Seq(GSE32465)/Homer	ACTGAAACCA	1e0	-1.597e-01	1.0000	3.0	2.86%	27.7	4.58%
PSE(SNAPc)/K562-mStart-Seq/Homer	WAVTCACCMTAASYDAAAAG	1e0	-1.597e-01	1.0000	3.0	2.86%	27.5	4.54%
TCF4(bHLH)/SHSY5Y-TCF4-ChIP-Seq(GSE96915)/Homer	SMCATCTGKH	1e0	-1.596e-01	1.0000	10.0	9.52%	75.4	12.46%
Sp1(Zf)/Promoter/Homer	GGCCCCGCCCCC	1e0	-1.574e-01	1.0000	1.0	0.95%	11.7	1.94%
Zic3(Zf)/mES-Zic3-ChIP-Seq(GSE37889)/Homer	GGCCYCCTGCTGDGH	1e0	-1.495e-01	1.0000	5.0	4.76%	42.7	7.05%
Max(bHLH)/K562-Max-ChIP-Seq(GSE31477)/Homer	RCCACGTGGYYN	1e0	-1.472e-01	1.0000	4.0	3.81%	35.2	5.81%
Oct11(POU,Homeobox)/NCIH1048-POU2F3-ChIP-seq(GSE115123)/Homer	GATTTGCATA	1e0	-1.445e-01	1.0000	2.0	1.90%	20.5	3.39%
Rbpj1(?)/Panc1-Rbpj1-ChIP-Seq(GSE47459)/Homer	HTTTCCCASG	1e0	-1.406e-01	1.0000	13.0	12.38%	96.1	15.88%
Tbx6(T-box)/ESC-Tbx6-ChIP-Seq(GSE93524)/Homer	DAGGTGTBAA	1e0	-1.392e-01	1.0000	9.0	8.57%	70.8	11.69%
BHLHA15(bHLH)/NIH3T3-BHLHB8.HA-ChIP-Seq(GSE119782)/Homer	NAMCAGCTGK	1e0	-1.347e-01	1.0000	10.0	9.52%	77.1	12.74%
Unknown(Homeobox)/Limb-p300-ChIP-Seq/Homer	SSCMATWAAA	1e0	-1.309e-01	1.0000	4.0	3.81%	36.3	6.00%
TATA-Box(TBP)/Promoter/Homer	CCTTTTAWAGSC	1e0	-1.306e-01	1.0000	8.0	7.62%	64.2	10.61%
Hnf6b(Homeobox)/LNCaP-Hnf6b-ChIP-Seq(GSE106305)/Homer	TATTGAYY	1e0	-1.202e-01	1.0000	5.0	4.76%	44.7	7.38%
Tbx21(T-box)/GM12878-TBX21-ChIP-Seq(Encode)/Homer	AGGTGTGAAA	1e0	-1.190e-01	1.0000	8.0	7.62%	65.8	10.86%
Nkx2.1(Homeobox)/LungAC-Nkx2.1-ChIP-Seq(GSE43252)/Homer	RSCACTYRAG	1e0	-1.185e-01	1.0000	22.0	20.95%	155.5	25.68%
Unknown-ESC-element(?)/mES-Nanog-ChIP-Seq(GSE11724)/Homer	CACAGCAGGGGG	1e0	-1.163e-01	1.0000	4.0	3.81%	37.7	6.23%
NeuroG2(bHLH)/Fibroblast-NeuroG2-ChIP-Seq(GSE75910)/Homer	ACCATCTGTT	1e0	-1.152e-01	1.0000	12.0	11.43%	92.9	15.35%
Atf2(bZIP)/3T3L1-Atf2-ChIP-Seq(GSE56872)/Homer	NRRTGACGTCAT	1e0	-1.078e-01	1.0000	1.0	0.95%	13.4	2.21%
Mef2d(MADS)/Retina-Mef2d-ChIP-Seq(GSE61391)/Homer	GCTATTTTTAGC	1e0	-1.078e-01	1.0000	1.0	0.95%	13.1	2.17%
MYNN(Zf)/HEK293-MYNN.eGFP-ChIP-Seq(Encode)/Homer	TTCAAAWTAAAAGTC	1e0	-1.078e-01	1.0000	1.0	0.95%	13.3	2.20%
PRDM14(Zf)/H1-PRDM14-ChIP-Seq(GSE22767)/Homer	RGGTCTCTAACY	1e0	-1.078e-01	1.0000	1.0	0.95%	13.1	2.17%
ZNF692(Zf)/HEK293-ZNF692.GFP-ChIP-Seq(GSE58341)/Homer	GTGGGCCCCA	1e0	-1.078e-01	1.0000	1.0	0.95%	14.0	2.31%
Nkx3.1(Homeobox)/LNCaP-Nkx3.1-ChIP-Seq(GSE28264)/Homer	AAGCACTTAA	1e0	-1.017e-01	1.0000	15.0	14.29%	113.9	18.81%
TRPS1(Zf)/MCF7-TRPS1-ChIP-Seq(GSE107013)/Homer	AGATAAGANN	1e0	-1.002e-01	1.0000	17.0	16.19%	126.9	20.96%
NPAS2(bHLH)/Liver-NPAS2-ChIP-Seq(GSE39860)/Homer	KCCACGTGAC	1e0	-9.901e-02	1.0000	7.0	6.67%	60.1	9.93%
Lhx1(Homeobox)/EmbryoCarcinoma-Lhx1-ChIP-Seq(GSE70957)/Homer	NNYTAATTAR	1e0	-9.838e-02	1.0000	8.0	7.62%	67.4	11.13%
GATA3(Zf)/iTreg-Gata3-ChIP-Seq(GSE20898)/Homer	AGATAASR	1e0	-9.746e-02	1.0000	12.0	11.43%	94.6	15.61%
Mef2c(MADS)/GM12878-Mef2c-ChIP-Seq(GSE32465)/Homer	DCYAAAAATAGM	1e0	-9.459e-02	1.0000	3.0	2.86%	31.0	5.12%
Oct2(POU,Homeobox)/Bcell-Oct2-ChIP-Seq(GSE21512)/Homer	ATATGCAAAT	1e0	-9.209e-02	1.0000	2.0	1.90%	24.0	3.96%
SF1(NR)/H295R-Nr5a1-ChIP-Seq(GSE44220)/Homer	CAAGGHCANV	1e0	-9.209e-02	1.0000	2.0	1.90%	23.3	3.85%
NFIL3(bZIP)/HepG2-NFIL3-ChIP-Seq(Encode)/Homer	VTTACGTAAYNNNNN	1e0	-9.142e-02	1.0000	4.0	3.81%	40.0	6.60%
ZNF519(Zf)/HEK293-ZNF519.GFP-ChIP-Seq(GSE58341)/Homer	GAGSCCGAGC	1e0	-8.947e-02	1.0000	1.0	0.95%	14.9	2.45%
CREB5(bZIP)/LNCaP-CREB5.V5-ChIP-Seq(GSE137775)/Homer	VVATGACGTCAT	1e0	-7.433e-02	1.0000	1.0	0.95%	15.7	2.59%
PAX3:FKHR-fusion(Paired,Homeobox)/Rh4-PAX3:FKHR-ChIP-Seq(GSE19063)/Homer	ACCRTGACTAATTNN	1e0	-7.433e-02	1.0000	1.0	0.95%	15.9	2.62%
ZFX(Zf)/mES-Zfx-ChIP-Seq(GSE11431)/Homer	AGGCCTRG	1e0	-7.074e-02	1.0000	11.0	10.48%	91.2	15.07%
KLF3(Zf)/MEF-Klf3-ChIP-Seq(GSE44748)/Homer	NRGCCCCRCCCHBNN	1e0	-5.842e-02	1.0000	2.0	1.90%	26.9	4.45%
c-Jun-CRE(bZIP)/K562-cJun-ChIP-Seq(GSE31477)/Homer	ATGACGTCATCY	1e0	-5.146e-02	1.0000	1.0	0.95%	17.2	2.84%
MafF(bZIP)/HepG2-MafF-ChIP-Seq(GSE31477)/Homer	HWWGTCAGCAWWTTT	1e0	-5.146e-02	1.0000	1.0	0.95%	17.9	2.96%
RBPJ:Ebox(?,bHLH)/Panc1-Rbpj1-ChIP-Seq(GSE47459)/Homer	GGGRAARRGRMCAGMTG	1e0	-5.146e-02	1.0000	1.0	0.95%	17.0	2.81%
Six1(Homeobox)/Myoblast-Six1-ChIP-Chip(GSE20150)/Homer	GKVTCADRTTWC	1e0	-5.146e-02	1.0000	1.0	0.95%	17.2	2.85%
Oct6(POU,Homeobox)/NPC-Pou3f1-ChIP-Seq(GSE35496)/Homer	WATGCAAATGAG	1e0	-5.014e-02	1.0000	2.0	1.90%	27.2	4.49%
Nkx2.5(Homeobox)/HL1-Nkx2.5.biotin-ChIP-Seq(GSE21529)/Homer	RRSCACTYAA	1e0	-5.005e-02	1.0000	14.0	13.33%	115.1	19.00%
Maz(Zf)/HepG2-Maz-ChIP-Seq(GSE31477)/Homer	GGGGGGGG	1e0	-4.944e-02	1.0000	9.0	8.57%	82.0	13.54%
ZNF711(Zf)/SHSY5Y-ZNF711-ChIP-Seq(GSE20673)/Homer	AGGCCTAG	1e0	-4.846e-02	1.0000	15.0	14.29%	122.7	20.26%
bHLHE40(bHLH)/HepG2-BHLHE40-ChIP-Seq(GSE31477)/Homer	KCACGTGMCN	1e0	-4.285e-02	1.0000	1.0	0.95%	19.0	3.13%
MafA(bZIP)/Islet-MafA-ChIP-Seq(GSE30298)/Homer	TGCTGACTCA	1e0	-4.196e-02	1.0000	3.0	2.86%	37.0	6.11%
Twist2(bHLH)/Myoblast-Twist2.Ty1-ChIP-Seq(GSE127998)/Homer	MCAGCTGBYH	1e0	-4.043e-02	1.0000	11.0	10.48%	97.5	16.10%
Nkx2.2(Homeobox)/NPC-Nkx2.2-ChIP-Seq(GSE61673)/Homer	BTBRAGTGSN	1e0	-3.995e-02	1.0000	12.0	11.43%	104.9	17.32%
ZNF7(Zf)/HepG2-ZNF7.Flag-ChIP-Seq(Encode)/Homer	CTGCCWVCTTTTRTA	1e0	-3.685e-02	1.0000	2.0	1.90%	29.2	4.82%
Brn1(POU,Homeobox)/NPC-Brn1-ChIP-Seq(GSE35496)/Homer	TATGCWAATBAV	1e0	-3.570e-02	1.0000	1.0	0.95%	19.5	3.22%
Klf9(Zf)/GBM-Klf9-ChIP-Seq(GSE62211)/Homer	GCCACRCCCACY	1e0	-3.570e-02	1.0000	1.0	0.95%	19.4	3.20%
Egr1(Zf)/K562-Egr1-ChIP-Seq(GSE32465)/Homer	TGCGTGGGYG	1e0	-3.175e-02	1.0000	3.0	2.86%	39.4	6.51%
Olig2(bHLH)/Neuron-Olig2-ChIP-Seq(GSE30882)/Homer	RCCATMTGTT	1e0	-2.905e-02	1.0000	14.0	13.33%	121.5	20.07%
Rfx6(HTH)/Min6b1-Rfx6.HA-ChIP-Seq(GSE62844)/Homer	TGTTKCCTAGCAACM	1e0	-2.889e-02	1.0000	6.0	5.71%	64.5	10.65%
ZBTB18(Zf)/HEK293-ZBTB18.GFP-ChIP-Seq(GSE58341)/Homer	AACATCTGGA	1e0	-2.701e-02	1.0000	2.0	1.90%	31.7	5.24%
Tbx5(T-box)/HL1-Tbx5.biotin-ChIP-Seq(GSE21529)/Homer	AGGTGTCA	1e0	-2.542e-02	1.0000	25.0	23.81%	194.6	32.14%
Atf7(bZIP)/3T3L1-Atf7-ChIP-Seq(GSE56872)/Homer	NGRTGACGTCAY	1e0	-2.480e-02	1.0000	1.0	0.95%	21.6	3.56%
STAT6(Stat)/CD4-Stat6-ChIP-Seq(GSE22104)/Homer	ABTTCYYRRGAA	1e0	-2.394e-02	1.0000	3.0	2.86%	41.5	6.86%
Znf263(Zf)/K562-Znf263-ChIP-Seq(GSE31477)/Homer	CVGTSCTCCC	1e0	-1.646e-02	1.0000	12.0	11.43%	113.1	18.68%
Atf1(bZIP)/K562-ATF1-ChIP-Seq(GSE31477)/Homer	GATGACGTCA	1e0	-1.226e-02	1.0000	2.0	1.90%	36.8	6.08%
ZNF467(Zf)/HEK293-ZNF467.GFP-ChIP-Seq(GSE58341)/Homer	TGGGGAAGGGCM	1e0	-1.221e-02	1.0000	5.0	4.76%	63.9	10.55%
Mef2a(MADS)/HL1-Mef2a.biotin-ChIP-Seq(GSE21529)/Homer	CYAAAAATAG	1e0	-9.979e-03	1.0000	1.0	0.95%	26.3	4.34%
Zic(Zf)/Cerebellum-ZIC1.2-ChIP-Seq(GSE60731)/Homer	CCTGCTGAGH	1e0	-8.891e-03	1.0000	2.0	1.90%	38.0	6.28%
FOXA1:AR(Forkhead,NR)/LNCAP-AR-ChIP-Seq(GSE27824)/Homer	AGTAAACAAAAAAGAACAND	1e0	0.000e+00	1.0000	0.0	0.00%	8.0	1.33%
Bach1(bZIP)/K562-Bach1-ChIP-Seq(GSE31477)/Homer	AWWNTGCTGAGTCAT	1e0	0.000e+00	1.0000	0.0	0.00%	1.5	0.25%
IRF:BATF(IRF:bZIP)/pDC-Irf8-ChIP-Seq(GSE66899)/Homer	CTTTCANTATGACTV	1e0	0.000e+00	1.0000	0.0	0.00%	3.0	0.49%
CTCF-SatelliteElement(Zf?)/CD4+-CTCF-ChIP-Seq(Barski_et_al.)/Homer	TGCAGTTCCMVNWRTGGCCA	1e0	0.000e+00	1.0000	0.0	0.00%	2.8	0.46%
Mouse_Recombination_Hotspot(Zf)/Testis-DMC1-ChIP-Seq(GSE24438)/Homer	ACTYKNATTCGTGNTACTTC	1e0	0.000e+00	1.0000	0.0	0.00%	2.0	0.32%
DUX4(Homeobox)/Myoblasts-DUX4.V5-ChIP-Seq(GSE75791)/Homer	NWTAAYCYAATCAWN	1e0	0.000e+00	1.0000	0.0	0.00%	2.7	0.45%
DUX(Homeobox)/C2C12-Dux-ChIP-Seq(GSE87279)/Homer	BCWGATTCAATCAAN	1e0	0.000e+00	1.0000	0.0	0.00%	0.0	0.00%
E2F(E2F)/Hela-CellCycle-Expression/Homer	TTSGCGCGAAAA	1e0	0.000e+00	1.0000	0.0	0.00%	1.4	0.24%
EBNA1(EBV-virus)/Raji-EBNA1-ChIP-Seq(GSE30709)/Homer	GGYAGCAYDTGCTDCCCNNN	1e0	0.000e+00	1.0000	0.0	0.00%	0.4	0.07%
E-box(bHLH)/Promoter/Homer	SSGGTCACGTGA	1e0	0.000e+00	1.0000	0.0	0.00%	3.7	0.61%
Egr2(Zf)/Thymocytes-Egr2-ChIP-Seq(GSE34254)/Homer	NGCGTGGGCGGR	1e0	0.000e+00	1.0000	0.0	0.00%	6.5	1.08%
GATA(Zf),IR4/iTreg-Gata3-ChIP-Seq(GSE20898)/Homer	NAGATWNBNATCTNN	1e0	0.000e+00	1.0000	0.0	0.00%	2.0	0.33%
GATA:SCL(Zf,bHLH)/Ter119-SCL-ChIP-Seq(GSE18720)/Homer	CRGCTGBNGNSNNSAGATAA	1e0	0.000e+00	1.0000	0.0	0.00%	3.0	0.50%
GFX(?)/Promoter/Homer	ATTCTCGCGAGA	1e0	0.000e+00	1.0000	0.0	0.00%	0.0	0.00%
GLI3(Zf)/Limb-GLI3-ChIP-Chip(GSE11077)/Homer	CGTGGGTGGTCC	1e0	0.000e+00	1.0000	0.0	0.00%	4.4	0.73%
GRE(NR),IR3/A549-GR-ChIP-Seq(GSE32465)/Homer	NRGVACABNVTGTYCY	1e0	0.000e+00	1.0000	0.0	0.00%	6.4	1.05%
HNF1b(Homeobox)/PDAC-HNF1B-ChIP-Seq(GSE64557)/Homer	GTTAATNATTAA	1e0	0.000e+00	1.0000	0.0	0.00%	5.3	0.87%
HOXA2(Homeobox)/mES-Hoxa2-ChIP-Seq(Donaldson_et_al.)/Homer	GYCATCMATCAT	1e0	0.000e+00	1.0000	0.0	0.00%	2.5	0.42%
HRE(HSF)/Striatum-HSF1-ChIP-Seq(GSE38000)/Homer	TTCTAGAABNTTCTA	1e0	0.000e+00	1.0000	0.0	0.00%	6.7	1.10%
JunD(bZIP)/K562-JunD-ChIP-Seq/Homer	ATGACGTCATCN	1e0	0.000e+00	1.0000	0.0	0.00%	2.9	0.47%
LXRE(NR),DR4/RAW-LXRb.biotin-ChIP-Seq(GSE21512)/Homer	RGGTTACTANAGGTCA	1e0	0.000e+00	1.0000	0.0	0.00%	1.1	0.19%
MafK(bZIP)/C2C12-MafK-ChIP-Seq(GSE36030)/Homer	GCTGASTCAGCA	1e0	0.000e+00	1.0000	0.0	0.00%	5.4	0.89%
NFE2L2(bZIP)/HepG2-NFE2L2-ChIP-Seq(Encode)/Homer	AWWWTGCTGAGTCAT	1e0	0.000e+00	1.0000	0.0	0.00%	0.6	0.09%
NF-E2(bZIP)/K562-NFE2-ChIP-Seq(GSE31477)/Homer	GATGACTCAGCA	1e0	0.000e+00	1.0000	0.0	0.00%	1.5	0.25%
NFkB-p65-Rel(RHD)/ThioMac-LPS-Expression(GSE23622)/Homer	GGAAATTCCC	1e0	0.000e+00	1.0000	0.0	0.00%	3.2	0.53%
NRF1(NRF)/MCF7-NRF1-ChIP-Seq(Unpublished)/Homer	CTGCGCATGCGC	1e0	0.000e+00	1.0000	0.0	0.00%	2.1	0.35%
Nrf2(bZIP)/Lymphoblast-Nrf2-ChIP-Seq(GSE37589)/Homer	HTGCTGAGTCAT	1e0	0.000e+00	1.0000	0.0	0.00%	1.5	0.25%
NRF(NRF)/Promoter/Homer	STGCGCATGCGC	1e0	0.000e+00	1.0000	0.0	0.00%	1.2	0.20%
OCT:OCT(POU,Homeobox,IR1)/NPC-Brn2-ChIP-Seq(GSE35496)/Homer	ATGAATWATTCATGA	1e0	0.000e+00	1.0000	0.0	0.00%	0.6	0.10%
OCT:OCT(POU,Homeobox)/NPC-Brn1-ChIP-Seq(GSE35496)/Homer	ATGAATATTCATGAG	1e0	0.000e+00	1.0000	0.0	0.00%	0.0	0.00%
NFkB-p50,p52(RHD)/Monocyte-p50-ChIP-Chip(Schreiber_et_al.)/Homer	GGGGGAATCCCC	1e0	0.000e+00	1.0000	0.0	0.00%	6.0	0.99%
p53(p53)/mES-cMyc-ChIP-Seq(GSE11431)/Homer	ACATGCCCGGGCAT	1e0	0.000e+00	1.0000	0.0	0.00%	0.0	0.00%
PAX6(Paired,Homeobox)/Forebrain-Pax6-ChIP-Seq(GSE66961)/Homer	NGTGTTCAVTSAAGCGKAAA	1e0	0.000e+00	1.0000	0.0	0.00%	3.4	0.57%
Pax7(Paired,Homeobox),longest/Myoblast-Pax7-ChIP-Seq(GSE25064)/Homer	NTAATTDGCYAATTANNWWD	1e0	0.000e+00	1.0000	0.0	0.00%	1.3	0.22%
Pax7(Paired,Homeobox),long/Myoblast-Pax7-ChIP-Seq(GSE25064)/Homer	TAATCHGATTAC	1e0	0.000e+00	1.0000	0.0	0.00%	2.4	0.39%
Pax7(Paired,Homeobox)/Myoblast-Pax7-ChIP-Seq(GSE25064)/Homer	TAATCAATTA	1e0	0.000e+00	1.0000	0.0	0.00%	4.9	0.81%
Pax8(Paired,Homeobox)/Thyroid-Pax8-ChIP-Seq(GSE26938)/Homer	GTCATGCHTGRCTGS	1e0	0.000e+00	1.0000	0.0	0.00%	11.1	1.83%
PBX1(Homeobox)/MCF7-PBX1-ChIP-Seq(GSE28007)/Homer	GSCTGTCACTCA	1e0	0.000e+00	1.0000	0.0	0.00%	0.6	0.11%
Rfx2(HTH)/LoVo-RFX2-ChIP-Seq(GSE49402)/Homer	GTTGCCATGGCAACM	1e0	0.000e+00	1.0000	0.0	0.00%	0.0	0.00%
RFX(HTH)/K562-RFX3-ChIP-Seq(SRA012198)/Homer	CGGTTGCCATGGCAAC	1e0	0.000e+00	1.0000	0.0	0.00%	0.0	0.00%
Rfx5(HTH)/GM12878-Rfx5-ChIP-Seq(GSE31477)/Homer	SCCTAGCAACAG	1e0	0.000e+00	1.0000	0.0	0.00%	14.5	2.39%
Six4(Homeobox)/MCF7-SIX4-ChIP-Seq(Encode)/Homer	TGWAAYCTGABACCB	1e0	0.000e+00	1.0000	0.0	0.00%	1.7	0.29%
Srebp2(bHLH)/HepG2-Srebp2-ChIP-Seq(GSE31477)/Homer	CGGTCACSCCAC	1e0	0.000e+00	1.0000	0.0	0.00%	5.0	0.82%
T1ISRE(IRF)/ThioMac-Ifnb-Expression/Homer	ACTTTCGTTTCT	1e0	0.000e+00	1.0000	0.0	0.00%	0.9	0.14%
Tbx20(T-box)/Heart-Tbx20-ChIP-Seq(GSE29636)/Homer	GGTGYTGACAGS	1e0	0.000e+00	1.0000	0.0	0.00%	7.9	1.30%
TFE3(bHLH)/MEF-TFE3-ChIP-Seq(GSE75757)/Homer	GTCACGTGACYV	1e0	0.000e+00	1.0000	0.0	0.00%	3.4	0.56%
YY1(Zf)/Promoter/Homer	CAAGATGGCGGC	1e0	0.000e+00	1.0000	0.0	0.00%	2.0	0.33%
ZBTB33(Zf)/GM12878-ZBTB33-ChIP-Seq(GSE32465)/Homer	GGVTCTCGCGAGAAC	1e0	0.000e+00	1.0000	0.0	0.00%	2.9	0.47%
ZFP3(Zf)/HEK293-ZFP3.GFP-ChIP-Seq(GSE58341)/Homer	GGGTTTTGAAGGATGARTAGGAGTT	1e0	0.000e+00	1.0000	0.0	0.00%	0.0	0.00%
ZKSCAN1(Zf)/HepG2-ZKSCAN1-ChIP-Seq(Encode)/Homer	GCACAYAGTAGGKCY	1e0	0.000e+00	1.0000	0.0	0.00%	3.2	0.53%
ZNF16(Zf)/HEK293-ZNF16.GFP-ChIP-Seq(GSE58341)/Homer	MACCTTCYATGGCTCCCTAKTGCCY	1e0	0.000e+00	1.0000	0.0	0.00%	1.5	0.25%
ZNF382(Zf)/HEK293-ZNF382.GFP-ChIP-Seq(GSE58341)/Homer	GNCTGTASTRNTGBCTCHTT	1e0	0.000e+00	1.0000	0.0	0.00%	1.5	0.24%
ZNF528(Zf)/HEK293-ZNF528.GFP-ChIP-Seq(GSE58341)/Homer	AGAAATGACTTCCCT	1e0	0.000e+00	1.0000	0.0	0.00%	0.0	0.00%
ZNF768(Zf)/Rajj-ZNF768-ChIP-Seq(GSE111879)/Homer	RHHCAGAGAGGB	1e0	0.000e+00	1.0000	0.0	0.00%	2.8	0.46%
