# Supplementary material for: Global hypo-methylation in a proportion of glioblastoma enriched for an astrocytic signature is associated with increased invasion and altered immune landscape
Source: eLife. 2022 Nov 22;11:e77335. doi: 10.7554/eLife.77335 (PMC9681209; doi:10.7554/eLife.77335)
Supplement: Figure 2—figure supplement 1—source data 1. [file elife-77335-fig2-figsupp1-data1.zip › Figure_2_figure_supplement_1_source_data_1/Figure_2_figure_supplement_1_G_H/foreground_all_iOPC-iNSC_Hypo_DMRs.txt]

chr20	62794408	62796178		0/1
chr4	176733409	176735460		0/1
chr17	46370913	46371664		0/1
chr1	84629340	84630556		0/1
chr6	108145374	108145658		0/1
chr19	15391271	15392457		0/1
chr4	116034871	116035565		0/1
chr2	103792763	103793195		0/1
chr6	12716580	12717790		0/1
chr15	23809945	23812334		0/1
chr21	17441953	17443493		0/1
chr4	186731926	186734705		0/1
chr16	72459391	72460114		0/1
chr1	157670220	157672074		0/1
chr2	183386928	183388632		0/1
chr1	153174654	153177577		0/1
chr17	46716585	46717953		0/1
chr12	55041379	55044550		0/1
chr1	158322531	158325254		0/1
chr1	152879068	152882420		0/1
chr19	51326682	51329141		0/1
chr5	152869743	152871803		0/1
chr1	152538380	152540601		0/1
chr1	160179710	160181024		0/1
chr1	152689626	152691758		0/1
chr8	102405422	102405941		0/1
chr6	90276141	90277317		0/1
chr17	46370913	46372607		0/1
chr7	73894573	73895278		0/1
chr17	57228573	57229691		0/1
chr16	24681238	24682982		0/1
chr1	157789662	157790968		0/1
chr12	111618925	111620258		0/1
chr6	33079692	33082165		0/1
chr12	125002007	125003786		0/1
chr20	23010815	23012907		0/1
chr6	29711588	29712541		0/1
chr1	152669902	152671707		0/1
chr19	55083507	55085260		0/1
chr14	90958096	90958806		0/1
chr3	78545805	78546410		0/1
chr1	152941145	152943306		0/1
chr1	159408079	159410002		0/1
chr16	58533766	58535093		0/1
chr5	149668535	149670038		0/1
chr1	152086623	152089089		0/1
chr4	86748774	86749040		0/1
chr10	7486755	7487926		0/1
chr12	52946125	52948345		0/1
chr14	32797487	32798762		0/1
chr1	153122203	153124825		0/1
chr1	153362927	153364020		0/1
chr5	2642358	2643534		0/1
chr20	55573763	55575133		0/1
chr17	54230419	54230805		0/1
chr1	12805288	12806667		0/1
chr1	158258083	158260162		0/1
chr11	2365953	2369390		0/1
chr1	153029005	153030736		0/1
chr8	102063788	102064238		0/1
chr17	34313637	34315074		0/1
chr17	1057343	1058564		0/1
chr1	161690415	161693987		0/1
chr1	152680502	152681979		0/1
chr11	70323008	70324472		0/1
chr17	3099847	3100972		0/1
chr9	14307195	14309139		0/1
chr12	99548301	99549103		0/1
chr11	6191109	6192943		0/1
chr15	70994404	70995381		0/1
chr1	153432128	153433534		0/1
chr1	152813850	152816168		0/1
chr16	81678497	81678968		0/1
chr20	62084549	62086790		0/1
chr11	125656966	125658038		0/1
chr7	55620356	55621553		0/1
chr1	153282790	153285168		0/1
chr17	79009734	79011542		0/1
chr19	41618922	41620458		0/1
chr15	99408636	99409957		0/1
chr1	158300733	158302740		0/1
chr11	22513104	22514172		0/1
chr10	11046334	11047586		0/1
chr18	47624021	47626179		0/1
chr11	8059621	8060468		0/1
chr5	2278363	2279429		0/1
chr1	153112816	153114766		0/1
chr3	186211501	186211670		0/1
chr2	219030123	219032885		0/1
chr19	40174352	40175859		0/1
chr1	152797107	152798912		0/1
chr7	4764228	4765362		0/1
chr17	56246182	56247036		0/1
chr10	21358885	21359702		0/1
chr1	154163225	154164994		0/1
chr12	49582995	49584947		0/1
chr19	15903738	15904761		0/1
chr1	152331529	152333922		0/1
chr11	70368066	70368768		0/1
chr17	72580458	72581081		0/1
chr13	113752435	113753244		0/1
chr1	66457970	66458803		0/1
chr12	109796147	109798185		0/1
chr16	67977865	67978450		0/1
chr1	46329068	46330597		0/1
chr6	108145374	108146238		0/1
chr17	75789279	75790091		0/1
chr16	1040578	1041686		0/1
chr5	41793445	41795294		0/1
chr7	4266663	4267412		0/1
chr10	134150119	134150760		0/1
chr3	13083151	13083974		0/1
chr12	67072769	67073311		0/1
chr8	59058254	59059187		0/1
chr2	2335088	2335909		0/1
chr22	41763093	41763512		0/1
chr4	95972466	95972790		0/1
chr6	152701625	152702660		0/1
chr20	62795035	62796178		0/1
chr4	176733409	176734821		0/1
chr10	3373117	3373770		0/1
chr16	24682074	24682982		0/1
chr2	33359059	33359688		0/1
chr7	56160409	56161020		0/1
chr22	38071001	38072101		0/1
chr12	123752628	123753272		0/1
chr3	35720302	35722587		0/1
chr1	214169817	214170993		0/1
chr19	15390948	15392457		0/1
chr6	15504844	15506085		0/1
chr9	35905317	35906980		0/1
chr19	16829666	16830859		0/1
chr17	73055792	73056187		0/1
chr4	7872993	7874296		0/1
chr1	172112722	172114857		0/1
chr21	30502731	30503475		0/1
chr1	84766524	84768775		0/1
chr7	102552239	102553618		0/1
chr7	151505984	151506505		0/1
chr12	111618925	111619455		0/1
chr7	600658	601828		0/1
chr11	1942404	1943014		0/1
chr16	65210587	65210999		0/1
chr6	30719807	30720484		0/1
chr7	150651937	150653449		0/1
chr6	22147182	22148507		0/1
chr12	15038440	15039500		0/1
chr14	104345945	104347395		0/1
chr2	794646	796476		0/1
chr11	63304098	63305749		0/1
chr5	34042976	34044058		0/1
chr12	52585786	52586635		0/1
chr17	79533765	79534694		0/1
chr15	70767159	70768061		0/1
chr6	157469080	157470150		0/1
chr5	172750611	172752168		0/1
chr17	38707719	38708809		0/1
chr17	21190370	21191452		0/1
chr1	2221807	2222674		0/1
chr1	15271760	15272567		0/1
chr14	102394274	102394778		0/1
chr1	153538406	153539397		0/1
chr2	106054990	106055733		0/1
chr14	94984140	94984755		0/1
chr1	55012989	55013956		0/1
chr19	4455239	4456134		0/1
chr6	76203225	76203675		0/1
chr11	8740041	8741345		0/1
chr14	98444151	98445007		0/1
chr3	11177986	11178798		0/1
chr12	56112820	56115029		0/1
