# Supplementary material for: Global hypo-methylation in a proportion of glioblastoma enriched for an astrocytic signature is associated with increased invasion and altered immune landscape
Source: eLife. 2022 Nov 22;11:e77335. doi: 10.7554/eLife.77335 (PMC9681209; doi:10.7554/eLife.77335)
Supplement: Figure 2—figure supplement 1—source data 1. [file elife-77335-fig2-figsupp1-data1.zip › Figure_2_figure_supplement_1_source_data_1/Figure_2_figure_supplement_1_G_H/homerResults/motif68.motif]

>GGTAGA	2-GGTAGA,BestGuess:PB0154.1_Osr1_2/Jaspar(0.673)	6.177716	-10.461524	0	T:15.0(14.29%),B:25.6(4.24%),P:1e-4
0.100	0.100	0.700	0.100
0.100	0.100	0.700	0.100
0.100	0.100	0.100	0.700
0.700	0.100	0.100	0.100
0.100	0.100	0.700	0.100
0.700	0.100	0.100	0.100
