# Supplementary material for: Global hypo-methylation in a proportion of glioblastoma enriched for an astrocytic signature is associated with increased invasion and altered immune landscape
Source: eLife. 2022 Nov 22;11:e77335. doi: 10.7554/eLife.77335 (PMC9681209; doi:10.7554/eLife.77335)
Supplement: Figure 2—figure supplement 1—source data 1. [file elife-77335-fig2-figsupp1-data1.zip › Figure_2_figure_supplement_1_source_data_1/Figure_2_figure_supplement_1_G_H/homerResults/motif11RV.motif]

>GAGGGGCHTGGG	2-CCCADGCCCCTC	10.127736	-37.450915	0	T:11.0(10.48%),B:0.7(0.12%),P:1e-16
0.117	0.233	0.649	0.001
0.740	0.001	0.142	0.117
0.001	0.001	0.765	0.233
0.117	0.001	0.765	0.117
0.116	0.001	0.882	0.001
0.001	0.001	0.882	0.116
0.001	0.997	0.001	0.001
0.357	0.383	0.001	0.259
0.141	0.001	0.001	0.857
0.001	0.001	0.616	0.382
0.001	0.001	0.997	0.001
0.001	0.001	0.997	0.001
