# Supplementary material for: Global hypo-methylation in a proportion of glioblastoma enriched for an astrocytic signature is associated with increased invasion and altered immune landscape
Source: eLife. 2022 Nov 22;11:e77335. doi: 10.7554/eLife.77335 (PMC9681209; doi:10.7554/eLife.77335)
Supplement: Figure 2—figure supplement 1—source data 1. [file elife-77335-fig2-figsupp1-data1.zip › Figure_2_figure_supplement_1_source_data_1/Figure_2_figure_supplement_1_G_H/homerResults/motif69.similar1.motif]

>AAACSG	5-AAACSG	5.168040	-5.513181	0	T:30.0(28.57%),B:107.6(17.77%),P:1e-2
0.592	0.001	0.156	0.251
0.926	0.001	0.001	0.072
0.899	0.099	0.001	0.001
0.001	0.997	0.001	0.001
0.001	0.542	0.456	0.001
0.272	0.001	0.726	0.001
