# Supplementary material for: Global hypo-methylation in a proportion of glioblastoma enriched for an astrocytic signature is associated with increased invasion and altered immune landscape
Source: eLife. 2022 Nov 22;11:e77335. doi: 10.7554/eLife.77335 (PMC9681209; doi:10.7554/eLife.77335)
Supplement: Figure 2—figure supplement 1—source data 1. [file elife-77335-fig2-figsupp1-data1.zip › Figure_2_figure_supplement_1_source_data_1/Figure_2_figure_supplement_1_G_H/homerResults/motif69.motif]

>GSGTTA	3-GSGTTA,BestGuess:ZNF652/HepG2-ZNF652.Flag-ChIP-Seq(Encode)/Homer(0.798)	7.521857	-10.457462	0	T:14.0(13.33%),B:22.5(3.71%),P:1e-4
0.001	0.001	0.997	0.001
0.001	0.540	0.458	0.001
0.001	0.001	0.997	0.001
0.001	0.001	0.001	0.997
0.001	0.001	0.001	0.997
0.997	0.001	0.001	0.001
