# Supplementary material for: Global hypo-methylation in a proportion of glioblastoma enriched for an astrocytic signature is associated with increased invasion and altered immune landscape
Source: eLife. 2022 Nov 22;11:e77335. doi: 10.7554/eLife.77335 (PMC9681209; doi:10.7554/eLife.77335)
Supplement: Figure 2—figure supplement 1—source data 1. [file elife-77335-fig2-figsupp1-data1.zip › Figure_2_figure_supplement_1_source_data_1/Figure_2_figure_supplement_1_G_H/homerResults/motif67.motif]

>TCTAAA	1-TCTAAA,BestGuess:NFAT5/MA0606.1/Jaspar(0.694)	5.519535	-11.048768	0	T:45.0(42.86%),B:145.8(24.08%),P:1e-4
0.001	0.001	0.305	0.693
0.001	0.731	0.267	0.001
0.001	0.001	0.398	0.600
0.756	0.001	0.242	0.001
0.728	0.001	0.001	0.270
0.997	0.001	0.001	0.001
