# Supplementary material for: Global hypo-methylation in a proportion of glioblastoma enriched for an astrocytic signature is associated with increased invasion and altered immune landscape
Source: eLife. 2022 Nov 22;11:e77335. doi: 10.7554/eLife.77335 (PMC9681209; doi:10.7554/eLife.77335)
Supplement: Figure 4—source data 1. [file elife-77335-fig4-data1.zip]

Archive with 76 entries (71 files):
- Figure_4_source_data_1/
- __MACOSX/._Figure_4_source_data_1
- Figure_4_source_data_1/Figure_4_D/
- __MACOSX/Figure_4_source_data_1/._Figure_4_D
- Figure_4_source_data_1/.DS_Store
- __MACOSX/Figure_4_source_data_1/._.DS_Store
- Figure_4_source_data_1/Figure_4_J/
- __MACOSX/Figure_4_source_data_1/._Figure_4_J
- Figure_4_source_data_1/Figure_4_C_E_G-I_K-M_O.xlsx
- __MACOSX/Figure_4_source_data_1/._Figure_4_C_E_G-I_K-M_O.xlsx
- Figure_4_source_data_1/Figure_4_D/.DS_Store
- __MACOSX/Figure_4_source_data_1/Figure_4_D/._.DS_Store
- Figure_4_source_data_1/Figure_4_D/meta.md
- __MACOSX/Figure_4_source_data_1/Figure_4_D/._meta.md
- Figure_4_source_data_1/Figure_4_D/DEGs_in_APC-NSC_NSC-GIC_and_ACS/
- __MACOSX/Figure_4_source_data_1/Figure_4_D/._DEGs_in_APC-NSC_NSC-GIC_and_ACS
- Figure_4_source_data_1/Figure_4_D/All_syngeneic_DE_comparisons/
- __MACOSX/Figure_4_source_data_1/Figure_4_D/._All_syngeneic_DE_comparisons
- Figure_4_source_data_1/Figure_4_J/Gel1_Image2.tif
- __MACOSX/Figure_4_source_data_1/Figure_4_J/._Gel1_Image2.tif
- Figure_4_source_data_1/Figure_4_J/Gel1_Image3.tif
- __MACOSX/Figure_4_source_data_1/Figure_4_J/._Gel1_Image3.tif
- Figure_4_source_data_1/Figure_4_J/meta.md
- __MACOSX/Figure_4_source_data_1/Figure_4_J/._meta.md
- Figure_4_source_data_1/Figure_4_J/Gel1_Image1.tif
- __MACOSX/Figure_4_source_data_1/Figure_4_J/._Gel1_Image1.tif
- Figure_4_source_data_1/Figure_4_J/Gel4_Image1.tif
- __MACOSX/Figure_4_source_data_1/Figure_4_J/._Gel4_Image1.tif
- Figure_4_source_data_1/Figure_4_J/Gel4_Image2.tif
- __MACOSX/Figure_4_source_data_1/Figure_4_J/._Gel4_Image2.tif
- Figure_4_source_data_1/Figure_4_J/Figure_4_J_Gel3_Image1.tif
- __MACOSX/Figure_4_source_data_1/Figure_4_J/._Figure_4_J_Gel3_Image1.tif
- Figure_4_source_data_1/Figure_4_J/Figure_4_J_Gel3_Image2.tif
- __MACOSX/Figure_4_source_data_1/Figure_4_J/._Figure_4_J_Gel3_Image2.tif
- Figure_4_source_data_1/Figure_4_J/Gel2_Image2.tif
- __MACOSX/Figure_4_source_data_1/Figure_4_J/._Gel2_Image2.tif
- Figure_4_source_data_1/Figure_4_J/Gel2_Image1.tif
- __MACOSX/Figure_4_source_data_1/Figure_4_J/._Gel2_Image1.tif
- Figure_4_source_data_1/Figure_4_J/Figure_4_I_J_Annotation_Quantification.xlsx
- __MACOSX/Figure_4_source_data_1/Figure_4_J/._Figure_4_I_J_Annotation_Quantification.xlsx
- Figure_4_source_data_1/Figure_4_D/DEGs_in_APC-NSC_NSC-GIC_and_ACS/19.xlsx
- __MACOSX/Figure_4_source_data_1/Figure_4_D/DEGs_in_APC-NSC_NSC-GIC_and_ACS/._19.xlsx
- Figure_4_source_data_1/Figure_4_D/DEGs_in_APC-NSC_NSC-GIC_and_ACS/.DS_Store
- __MACOSX/Figure_4_source_data_1/Figure_4_D/DEGs_in_APC-NSC_NSC-GIC_and_ACS/._.DS_Store
- Figure_4_source_data_1/Figure_4_D/DEGs_in_APC-NSC_NSC-GIC_and_ACS/52.xlsx
- __MACOSX/Figure_4_source_data_1/Figure_4_D/DEGs_in_APC-NSC_NSC-GIC_and_ACS/._52.xlsx
- Figure_4_source_data_1/Figure_4_D/DEGs_in_APC-NSC_NSC-GIC_and_ACS/50.xlsx
- __MACOSX/Figure_4_source_data_1/Figure_4_D/DEGs_in_APC-NSC_NSC-GIC_and_ACS/._50.xlsx
- Figure_4_source_data_1/Figure_4_D/DEGs_in_APC-NSC_NSC-GIC_and_ACS/31.xlsx
- __MACOSX/Figure_4_source_data_1/Figure_4_D/DEGs_in_APC-NSC_NSC-GIC_and_ACS/._31.xlsx
- Figure_4_source_data_1/Figure_4_D/All_syngeneic_DE_comparisons/DEList_V_gic_batch_patient_iNSC31 - GIC31.csv
- __MACOSX/Figure_4_source_data_1/Figure_4_D/All_syngeneic_DE_comparisons/._DEList_V_gic_batch_patient_iNSC31 - GIC31.csv
- Figure_4_source_data_1/Figure_4_D/All_syngeneic_DE_comparisons/DEList_V_gic_batch_patient_iNSC52 - GIC52.csv
- __MACOSX/Figure_4_source_data_1/Figure_4_D/All_syngeneic_DE_comparisons/._DEList_V_gic_batch_patient_iNSC52 - GIC52.csv
- Figure_4_source_data_1/Figure_4_D/All_syngeneic_DE_comparisons/DEList_V_gic_batch_patient_iAPC19 - GIC19.csv
- __MACOSX/Figure_4_source_data_1/Figure_4_D/All_syngeneic_DE_comparisons/._DEList_V_gic_batch_patient_iAPC19 - GIC19.csv
- Figure_4_source_data_1/Figure_4_D/All_syngeneic_DE_comparisons/DEList_V_gic_batch_patient_iAPC31 - iNSC31.csv
- __MACOSX/Figure_4_source_data_1/Figure_4_D/All_syngeneic_DE_comparisons/._DEList_V_gic_batch_patient_iAPC31 - iNSC31.csv
- Figure_4_source_data_1/Figure_4_D/All_syngeneic_DE_comparisons/.DS_Store
- __MACOSX/Figure_4_source_data_1/Figure_4_D/All_syngeneic_DE_comparisons/._.DS_Store
- Figure_4_source_data_1/Figure_4_D/All_syngeneic_DE_comparisons/DEList_V_gic_batch_patient_iAPC52 - GIC52.csv
- __MACOSX/Figure_4_source_data_1/Figure_4_D/All_syngeneic_DE_comparisons/._DEList_V_gic_batch_patient_iAPC52 - GIC52.csv
- Figure_4_source_data_1/Figure_4_D/All_syngeneic_DE_comparisons/DEList_V_gic_batch_patient_iNSC19 - GIC19.csv
- __MACOSX/Figure_4_source_data_1/Figure_4_D/All_syngeneic_DE_comparisons/._DEList_V_gic_batch_patient_iNSC19 - GIC19.csv
- Figure_4_source_data_1/Figure_4_D/All_syngeneic_DE_comparisons/DEList_V_gic_batch_patient_iAPC31 - GIC31.csv
- __MACOSX/Figure_4_source_data_1/Figure_4_D/All_syngeneic_DE_comparisons/._DEList_V_gic_batch_patient_iAPC31 - GIC31.csv
- Figure_4_source_data_1/Figure_4_D/All_syngeneic_DE_comparisons/DEList_V_gic_batch_patient_iAPC19 - iNSC19.csv
- __MACOSX/Figure_4_source_data_1/Figure_4_D/All_syngeneic_DE_comparisons/._DEList_V_gic_batch_patient_iAPC19 - iNSC19.csv
- Figure_4_source_data_1/Figure_4_D/All_syngeneic_DE_comparisons/DEList_V_gic_batch_patient_iAPC52 - iNSC52.csv
- __MACOSX/Figure_4_source_data_1/Figure_4_D/All_syngeneic_DE_comparisons/._DEList_V_gic_batch_patient_iAPC52 - iNSC52.csv
- Figure_4_source_data_1/Figure_4_D/All_syngeneic_DE_comparisons/DEList_V_gic_batch_patient_iAPC50 - iNSC50.csv
- __MACOSX/Figure_4_source_data_1/Figure_4_D/All_syngeneic_DE_comparisons/._DEList_V_gic_batch_patient_iAPC50 - iNSC50.csv
- Figure_4_source_data_1/Figure_4_D/All_syngeneic_DE_comparisons/DEList_V_gic_batch_patient_iAPC50 - GIC50.csv
- __MACOSX/Figure_4_source_data_1/Figure_4_D/All_syngeneic_DE_comparisons/._DEList_V_gic_batch_patient_iAPC50 - GIC50.csv
- Figure_4_source_data_1/Figure_4_D/All_syngeneic_DE_comparisons/DEList_V_gic_batch_patient_iNSC50 - GIC50.csv
- __MACOSX/Figure_4_source_data_1/Figure_4_D/All_syngeneic_DE_comparisons/._DEList_V_gic_batch_patient_iNSC50 - GIC50.csv
