# Supplementary material for: Global hypo-methylation in a proportion of glioblastoma enriched for an astrocytic signature is associated with increased invasion and altered immune landscape
Source: eLife. 2022 Nov 22;11:e77335. doi: 10.7554/eLife.77335 (PMC9681209; doi:10.7554/eLife.77335)
Supplement: Figure 4—source data 1. [file elife-77335-fig4-data1.zip › Figure_4_source_data_1/Figure_4_D/meta.md]

## Meta

# This folder contains two folders named:
`All_syngeneic_DE_comparisons`
`DEGs_in_APC-NSC_NSC-GIC_and_ACS`

# `All_syngeneic_DE_comparisons`
Folder named `All_syngeneic_DE_comparisons` contains lists of differentially expressed genes for all syngeneic comparisons between iAPC - GIC, iAPC - iNSC and iNSC - GIC. Each file name indicates the comparison and the patient number.

# `DEGs_in_APC-NSC_NSC-GIC_and_ACS`
Folder named `DEGs_in_APC-NSC_NSC-GIC_and_ACS` contains the lists of genes that are present in the iAPC-iNSC DE list, iNSC-GIC list and in the Astrocyte Composite Signature (ACS). Each file contains the gene symbols for genes that meet these criteria in each patient. Files are named by patient number.
