# Supplementary material for: Global hypo-methylation in a proportion of glioblastoma enriched for an astrocytic signature is associated with increased invasion and altered immune landscape
Source: eLife. 2022 Nov 22;11:e77335. doi: 10.7554/eLife.77335 (PMC9681209; doi:10.7554/eLife.77335)
Supplement: Figure 4—source data 1. [file elife-77335-fig4-data1.zip › Figure_4_source_data_1/Figure_4_J/meta.md]

# Metadata

## READ ME:
This folder contains the files relating to the western blot images and quantification shown in Figure 4 I and J. 
There is a .xlsx file containing the annotations and the quantification as well as individual .tif files for the raw images of both the images displayed and the images used to quantify replicates.
More information about specific files can be found below:

## `Figure_4_J_Annotation_Quantification.xlsx`
This file contains the annotation of all western blot gels used to quantify SRPX2 expression used to make Figure 4 I.

## `Figure_4_J_Gel3_Image1.tif`
Raw image file of the western blot images displayed in Figure 4 J. Annotation of this image can be found in the .xlsx file described above.

## `Figure_4_J_Gel3_Image2.tif`
Raw image file of the western blot images displayed in Figure 4 J. Annotation of this image can be found in the .xlsx file described above.
