# Supplementary material for: Global hypo-methylation in a proportion of glioblastoma enriched for an astrocytic signature is associated with increased invasion and altered immune landscape
Source: eLife. 2022 Nov 22;11:e77335. doi: 10.7554/eLife.77335 (PMC9681209; doi:10.7554/eLife.77335)
Supplement: Figure 4—source data 1. [file elife-77335-fig4-data1.zip › Figure_4_source_data_1/Figure_4_J/Figure_4_I_J_Annotation_Quantification.xlsx]

## Sheet: Gel1 Labelled
Gel 1, Image 1: Tubulin								Gel 1 Layout
								Lane (Left to right)	Sample Name
								1	GIC19_shSCR_1
								2	GIC19_shSCR_2
								3	GIC19_shSCR_3
								4	GIC19_shSRPX2_90_1
								5	GIC19_shSRPX2_90_2
								6	GIC19_shSRPX2_90_3
								7	GIC19_shSRPX2_91_1
								8	GIC19_shSRPX2_91_2
								9	GIC19_shSRPX2_91_3
								10	U3118_shSRPX2_91 3
Gel 1, Image 2: SRPX2 (smallest/last band is the band of interest)
Gel 1, Image 3: GAPDH

## Sheet: Gel2 Labelled
Gel 2, Image 1: GAPDH
										Gel 2 Layout
										Lane (Left to right)	Sample Name
										1	Irrelevant Sample
										2	Irrelevant Sample
										3	Irrelevant Sample
										4	Irrelevant Sample
										5	Irrelevant Sample
										6	U3118_shSCR 2
										7	U3118_shSRPX2_90 2
										8	U3118_shSRPX2_90 3
										9	Irrelevant Sample
										10	U3118_shSRPX2_91 2
Gel 2, Image 2: SRPX2 (smallest/last band is the band of interest)

## Sheet: Figure_4_J_Gel3 Labelled
Gel 3, Image 1: GAPDH
										Gel 3 Layout
										Lane (Left to right)	Sample Name
										1	Irrelevant Sample
										2	Irrelevant Sample
										3	Irrelevant Sample
										4	Irrelevant Sample
										5	Irrelevant Sample
										6	Irrelevant Sample
										7	U3118_shSCR 1	Shown in Figure 4 J
										8	U3118_shSRPX2_90 1	Shown in Figure 4 J
										9	U3118_shSRPX2_91 1	Shown in Figure 4 J
Gel 3, Image 2: SRPX2 (smallest/last band is the band of interest)

## Sheet: Gel4 Labelled
Gel 4, Image 1: GAPDH
										Gel 4 Layout
										Lane (Left to right)	Sample Name
										1	Irrelevant Sample
										2	U3118_shSCR 3
										3	Irrelevant Sample
										4	Irrelevant Sample
										5	Irrelevant Sample
										6	Irrelevant Sample
Gel 4, Image 2: SRPX2 (smallest/last band is the band of interest)

## Sheet: GIC19 Quantification
Gel Number	Sample	Lane	Area Tubulin	Area SRPX2	AU		SCR Av.		RFC to SCR
1	GIC19_shSCR_1	1	1833.31	2067.43	1.1277		1.14373		0.985989
1	GIC19_shSCR_2	2	1665.43	1321.77	0.793653				0.693917
1	GIC19_shSCR_3	3	907.234	1369.77	1.50983				1.32009
1	GIC19_shSRPX2_90_1	4	6607.88	6105.4	0.923957				0.807846
1	GIC19_shSRPX2_90_2	5	9997.12	5743.52	0.574517				0.502319
1	GIC19_shSRPX2_90_3	6	5518.81	4722.86	0.855775				0.748232
1	GIC19_shSRPX2_91_1	7	2056.67	3034.96	1.47567				1.29023
1	GIC19_shSRPX2_91_2	8	8561.59	7131.52	0.832967				0.72829
1	GIC19_shSRPX2_91_3	9	5161.69	5774.45	1.11871				0.978127

## Sheet: U3118 Quantification
Gel Number	Sample	Lane	GAPDH Area	SRPX2 Area	AU	RFC to SCR			SCR Av.	0.427717
3	U3118_shSCR 1	7	9979.35	2789.47	0.279524	0.653527
3	U3118_shSRPX2_90 1	8	9424.23	601.678	0.0638438	0.149267
3	U3118_shSRPX2_91 1	9	10745.8	1053.99	0.0980839	0.22932
2	U3118_shSCR 2	6	9347.25	3965.55	0.424248	0.99189
2	U3118_shSRPX2_90 2	7	6218.93	32.485	0.00522357	0.0122127
2	U3118_shSRPX2_90 3	8	4235.45	16.364	0.00386358	0.00903305
2	U3118_shSRPX2_91 2	10	6028.57	50.899	0.00844297	0.0197396
1	U3118_shSRPX2_91 3	10	13086.9	1449.06	0.110726	0.258877
4	U3118_shSCR 3	2	14196.4	8225.05	0.579378	1.35458
