# Supplementary material for: Global hypo-methylation in a proportion of glioblastoma enriched for an astrocytic signature is associated with increased invasion and altered immune landscape
Source: eLife. 2022 Nov 22;11:e77335. doi: 10.7554/eLife.77335 (PMC9681209; doi:10.7554/eLife.77335)
Supplement: Figure 4—source data 1. [file elife-77335-fig4-data1.zip › Figure_4_source_data_1/Figure_4_D/All_syngeneic_DE_comparisons/DEList_V_gic_batch_patient_iNSC31 - GIC31.csv]

	logFC	unshrunk.logFC	logCPM	PValue	FDR
ENSG00000135506	-4.56528740988589	-4.56532807653389	8.47697315529157	3.25081731538413e-13	5.07582615624079e-09
ENSG00000196376	-3.67620996297931	-3.67634001448243	6.75145534434014	8.47317791699306e-13	6.61500999979649e-09
ENSG00000131095	-15.3183898290234	-15.3784839968842	9.80635081498169	1.96970212396263e-12	1.02516429878508e-08
ENSG00000226479	9.53661184392524	9.73675452770523	4.84697558019718	2.75260925143008e-12	1.07448102129573e-08
ENSG00000165029	-3.52750872201467	-3.52799264275031	6.19582433804119	5.60741794463267e-12	1.70442481027707e-08
ENSG00000135452	-4.47875725731064	-4.47904429266271	5.74224797582372	6.54960219140671e-12	1.70442481027707e-08
ENSG00000137693	3.49676107189858	3.49699453956073	7.11493111713418	2.48386577877229e-11	5.54044003853579e-08
ENSG00000175203	-2.697681350651	-2.69771201562338	7.84135983427553	4.76820186659475e-11	9.3063379931263e-08
ENSG00000154518	2.59548870081895	2.59566436025247	7.36842325752335	1.00045672967522e-10	1.61000406805164e-07
ENSG00000112852	5.07709664718691	5.08552473329842	3.55860438150556	1.03112851802974e-10	1.61000406805164e-07
ENSG00000135446	-2.73617833174784	-2.73620324435073	7.67273452999017	1.32728074571914e-10	1.86821138308371e-07
ENSG00000116017	5.44829740360878	5.45029535424306	5.28697106846781	1.43579714339724e-10	1.86821138308371e-07
ENSG00000128683	-11.7193418075501	-11.8656086708031	4.06173091313392	1.76540000821727e-10	1.99717784271483e-07
ENSG00000187416	-10.4785360358252	-10.5300759391468	6.05399654735068	1.79073202241627e-10	1.99717784271483e-07
ENSG00000101638	-10.2419719151163	-10.2510945687932	7.71466742728654	1.95464540826732e-10	2.0346555603124e-07
ENSG00000021826	7.58438950004025	7.59244826595439	4.88957572800039	2.25195754160669e-10	2.19762906591543e-07
ENSG00000167588	-9.79122180019749	-9.82903889090566	4.62332838255664	2.5783410042448e-10	2.28120447856953e-07
ENSG00000179361	5.33462028270613	5.33644094611318	4.71482142911231	2.77207828338104e-10	2.28120447856953e-07
ENSG00000123297	-3.44141237076992	-3.44175707416459	4.7737670941073	2.78063242799832e-10	2.28120447856953e-07
ENSG00000088305	4.84282070325352	4.84449736867231	4.72706100921133	3.1812249427739e-10	2.28120447856953e-07
ENSG00000177706	-6.49932209141355	-6.50208557896307	6.66064152812379	3.20103829856288e-10	2.28120447856953e-07
ENSG00000152578	-6.23139264540541	-6.23366457470174	4.94243836403982	3.2141987017119e-10	2.28120447856953e-07
ENSG00000120889	3.5717964348229	3.5722788446854	7.92043152130892	4.10484518910347e-10	2.78665446881137e-07
ENSG00000123427	-4.47084499242924	-4.47220523418744	3.7042129431564	4.74566474177457e-10	3.08745038658617e-07
ENSG00000145604	3.12601736817724	3.12627481506976	6.29279925768698	5.010996139125e-10	3.12966774865191e-07
ENSG00000232956	5.00276461336213	5.00992647339937	4.3917203405226	5.47687576285092e-10	3.28907454465978e-07
ENSG00000133112	2.82691774089581	2.82695540470025	9.14759780952583	5.70906660858151e-10	3.30153207505154e-07
ENSG00000124772	-8.86033306119507	-8.88792457051826	4.67969964871409	7.11296909933142e-10	3.87918122594394e-07
ENSG00000135439	-9.55561407908753	-9.55940920115318	6.06787945797773	7.20483255747241e-10	3.87918122594394e-07
ENSG00000122642	-3.19360188247051	-3.19369656882716	7.91930310144067	8.24817677096336e-10	4.29290107006073e-07
ENSG00000171451	-3.47521799042888	-3.47581668011575	5.44554526745637	8.9252831201551e-10	4.47265692069587e-07
ENSG00000149273	2.59721868932828	2.5972362588313	10.0009420327543	9.16645455759369e-10	4.47265692069587e-07
ENSG00000257698	-4.85281658372945	-4.85395225251972	4.04879957475511	9.74911648463612e-10	4.61280923609419e-07
ENSG00000113212	-6.85834343020664	-6.86970054915868	3.49620252360106	1.10567195021913e-09	4.94293765983576e-07
ENSG00000163923	4.54580438357379	4.55958102122179	3.76196548331036	1.1352530941074e-09	4.94293765983576e-07
ENSG00000139266	-6.15373181003278	-6.15457470960659	5.55372213487177	1.13965515405461e-09	4.94293765983576e-07
ENSG00000180787	-6.29924304365944	-6.31033121050207	3.11939719260116	1.17813700901374e-09	4.97173817803796e-07
ENSG00000089041	-9.47282729423826	-9.64279534875174	3.84290410362399	1.24980338570847e-09	5.13537633275053e-07
ENSG00000106665	-2.75743954574386	-2.75752260907935	7.55268545534854	1.30270880683707e-09	5.21551161793692e-07
ENSG00000101004	4.31481590146907	4.31810709690886	4.73427633453852	1.39628674338595e-09	5.45040530280704e-07
ENSG00000198892	-3.30308391042729	-3.3041327031826	4.80861483635538	1.70651866943329e-09	6.32703125740569e-07
ENSG00000166450	6.65157073162894	6.65257706300704	6.8721893441188	1.73611073697811e-09	6.32703125740569e-07
ENSG00000168994	-4.1502240962906	-4.15129034072379	5.27227384808579	1.74242566970952e-09	6.32703125740569e-07
ENSG00000171786	6.20700158233392	6.2110035731505	4.61906147314689	1.87002041027782e-09	6.5892436645497e-07
ENSG00000125462	-14.6492908898582	-36.3996635227781	6.25330180383293	1.93090405279161e-09	6.5892436645497e-07
ENSG00000204267	-3.25849822246767	-3.26036365114326	4.70686920447179	1.94123996778075e-09	6.5892436645497e-07
ENSG00000134602	10.0502059521681	10.1015194873781	5.252691318394	2.02253727250335e-09	6.71912701550367e-07
ENSG00000102362	-4.46165398094788	-4.46646586848344	3.76596944150273	2.20745318498151e-09	7.18066125631278e-07
ENSG00000023839	9.39185960638986	9.41300652814406	4.03174257464087	2.34972744599381e-09	7.42115254100184e-07
ENSG00000124788	-3.83035109368912	-3.8309612696311	5.38661272246964	2.42030010285469e-09	7.42115254100184e-07
ENSG00000225649	-9.48686535871412	-9.64505341232613	3.86214663374953	2.45033777198009e-09	7.42115254100184e-07
ENSG00000123080	-4.62346804199303	-4.62424355834393	6.23541603481981	2.47149950129432e-09	7.42115254100184e-07
ENSG00000185842	6.62018153511305	6.69347921760365	2.75036363148691	2.69304775259786e-09	7.8845272413787e-07
ENSG00000172380	-3.2993406673875	-3.29943659710568	7.7597774930341	2.72681229047297e-09	7.8845272413787e-07
ENSG00000147588	-10.7466491439437	-10.7539311725922	8.13244855554204	2.96713461593436e-09	8.40870698425171e-07
ENSG00000242808	-7.18569106021251	-7.18867770286664	6.11464043820808	3.07466650444826e-09	8.40870698425171e-07
ENSG00000159216	-4.95955538394517	-4.96105140179223	5.95668657018299	3.14581150357361e-09	8.40870698425171e-07
ENSG00000054116	-2.13018745742627	-2.13034825206527	5.87586646078804	3.14608181205085e-09	8.40870698425171e-07
ENSG00000122026	2.36727014915019	2.36732250514195	8.2620938550867	3.1773646219473e-09	8.40870698425171e-07
ENSG00000187815	4.65482188548918	4.6711578460499	2.30581500739255	3.72015604339748e-09	9.6810860769347e-07
ENSG00000171385	-6.75586160247106	-6.75957200189349	5.60510060046658	3.81192176745767e-09	9.75726991427607e-07
ENSG00000135318	-9.69168840153008	-9.70103422958329	8.53033304148426	3.93188081275312e-09	9.78214834563461e-07
ENSG00000130517	-3.43287729412537	-3.43363370658982	5.56321442407345	3.94694085932484e-09	9.78214834563461e-07
ENSG00000006468	-5.63284791169825	-5.63321230520122	7.82827454604561	4.22847255440761e-09	1.00980584501151e-06
ENSG00000204264	-5.32803525650591	-5.33702694523068	5.36064928029756	4.25632293796246e-09	1.00980584501151e-06
ENSG00000183722	-2.32244957140837	-2.32272289268346	5.87869987457253	4.26842486043038e-09	1.00980584501151e-06
ENSG00000182132	-6.67654398097482	-6.68651209220761	4.85562282270385	4.87229414143317e-09	1.12673369796984e-06
ENSG00000059573	2.28018427877841	2.2802653818115	7.02780875291612	4.90699958126995e-09	1.12673369796984e-06
ENSG00000187391	-4.84212978433887	-4.84380224944855	4.50829582205977	5.29718725121803e-09	1.19869973536983e-06
ENSG00000142166	-2.39490192100844	-2.39499100105813	6.50271765795923	7.11387009886067e-09	1.55031063958041e-06
ENSG00000186468	2.20128910218925	2.20134235204003	7.12901203467073	7.12300585138542e-09	1.55031063958041e-06
ENSG00000107443	2.89938857873382	2.89972076552037	5.44954352232853	7.14886422760276e-09	1.55031063958041e-06
ENSG00000075142	-2.76962045203119	-2.76971713783945	7.25056758195666	7.40167499426378e-09	1.58314730630732e-06
ENSG00000064655	9.82195742341797	9.88546246524149	3.11271474964271	8.33947168731684e-09	1.75962852602385e-06
ENSG00000188643	-5.65023052516308	-5.65157341909074	7.70899600713598	8.47992920208943e-09	1.76540819415233e-06
ENSG00000204287	-10.5221592460676	-10.5503082588407	4.38935957845863	8.64465516496259e-09	1.77602165454903e-06
ENSG00000117598	-8.85337366637978	-8.88338721826348	4.27773710457772	8.96967318570208e-09	1.81886333924094e-06
ENSG00000147403	2.16571319288452	2.16573696526664	9.41158144747814	9.12540098602429e-09	1.82671808968953e-06
ENSG00000254122	6.01383254904939	6.02168845422999	3.64728767734013	9.74180435901155e-09	1.9254244716659e-06
ENSG00000100095	-6.99147163143238	-6.99261295111502	6.50163090996558	1.00609288234582e-08	1.96364178311845e-06
ENSG00000138326	2.331030360359	2.33105875906728	9.30621414404454	1.07424029834411e-08	2.07076395288209e-06
ENSG00000134121	-7.04133572356438	-7.04348833063585	6.39677265529814	1.09607054997605e-08	2.0724095494078e-06
ENSG00000171094	-6.03011928538611	-6.03617544787417	3.72149313571706	1.10163950685825e-08	2.0724095494078e-06
ENSG00000134531	-8.48635637340861	-8.48940157056271	8.2169132786267	1.17870292174607e-08	2.17968034596794e-06
ENSG00000164543	-3.60659685580125	-3.60684290697837	6.48772478425657	1.2052445814443e-08	2.17968034596794e-06
ENSG00000159217	6.89239562831791	6.8915110816864	7.80069041599436	1.21349380338366e-08	2.17968034596794e-06
ENSG00000107819	-3.39587789584114	-3.39720798198304	6.13407764953652	1.2145010253568e-08	2.17968034596794e-06
ENSG00000196126	-8.26423963646355	-8.29809259437454	2.60379037877876	1.22958609798907e-08	2.18167696977288e-06
ENSG00000028116	7.75758340038807	7.80503446332897	4.27502080764557	1.29314878047847e-08	2.23335604565063e-06
ENSG00000247809	6.18484044805813	6.25031803245357	1.9433688944632	1.29355869617507e-08	2.23335604565063e-06
ENSG00000100814	2.84238702629972	2.84266614811914	5.95501985624024	1.32659736736427e-08	2.23335604565063e-06
ENSG00000156398	3.48555762254442	3.48691799378784	4.71424172447528	1.3315253156425e-08	2.23335604565063e-06
ENSG00000171310	-4.21435954450985	-4.21488551089129	6.37691958622601	1.33253030798128e-08	2.23335604565063e-06
ENSG00000162975	-5.68187969244071	-5.68709894224855	4.7861751096375	1.34453354868169e-08	2.23335604565063e-06
ENSG00000224597	6.21471448804782	6.24424674333948	3.88592506936044	1.39636776342243e-08	2.29504065874503e-06
ENSG00000173227	-6.68945565322246	-6.7173799241843	2.34256202640605	1.44789804992008e-08	2.35494584910959e-06
ENSG00000233836	11.343672733167	33.0474196924685	2.03604898918607	1.52220583386432e-08	2.45028060721211e-06
ENSG00000118432	-4.59410006626856	-4.59449298036673	5.98296066127135	1.70056839620079e-08	2.70945662635502e-06
ENSG00000231205	10.4032414391443	10.5534044427185	3.64106194322766	1.88108938288798e-08	2.96680097216293e-06
ENSG00000157193	-3.55390989458538	-3.55401252005768	7.02360199735335	1.92924688585019e-08	3.01232608756649e-06
ENSG00000127399	7.75913932836543	7.82713327096177	3.02415999084561	1.96841754995284e-08	3.04305659653106e-06
ENSG00000157978	4.17785049178818	4.17938594798881	4.88780554029193	2.01171936863456e-08	3.07950845312354e-06
ENSG00000157570	8.87548101865671	8.88277103920419	6.01570443538797	2.04888688929505e-08	3.10595338732552e-06
ENSG00000133872	-2.38752738640572	-2.38756322429478	7.99074696694349	2.09963219997909e-08	3.15227472793014e-06
ENSG00000178498	-4.2339492477505	-4.23414145426263	6.29889680796683	2.15893289997887e-08	3.18689654552964e-06
ENSG00000198155	4.30459021109405	4.31682490350087	1.82005190027784	2.16351373015333e-08	3.18689654552964e-06
ENSG00000166908	-3.46335320624013	-3.46350338037862	5.94277279842718	2.19025302409858e-08	3.19613184282946e-06
ENSG00000131094	-7.42216727951559	-7.42694044306088	4.70160282173287	2.2275749467842e-08	3.20300817923812e-06
ENSG00000175356	-6.47790226592218	-6.48581436661942	2.85738387518863	2.23599264465835e-08	3.20300817923812e-06
ENSG00000186777	11.2510435746415	32.0970030541562	1.44214074677444	2.35435973324391e-08	3.34190662498822e-06
ENSG00000165478	-12.7683361087822	-34.8441088103509	4.51230149926811	2.39250071976199e-08	3.36545101246519e-06
ENSG00000115107	-4.09923286421827	-4.10240982937216	6.35003512530557	2.42241825769168e-08	3.37711059603553e-06
ENSG00000153179	2.927220988159	2.92789295381465	4.50104029149707	2.48519691975249e-08	3.43397032787747e-06
ENSG00000127990	-2.96355677743105	-2.96372035532697	6.26757828190109	2.6345768760048e-08	3.60844590718763e-06
ENSG00000147889	-9.86681919570803	-9.88052137272507	5.80243465834279	2.67593679033301e-08	3.63322409080518e-06
ENSG00000244405	-4.17392046974469	-4.17403419521517	7.11264213629083	2.83358837865652e-08	3.77121147983293e-06
ENSG00000137713	2.24501035132036	2.24517616133707	6.01547510682388	2.83417107404102e-08	3.77121147983293e-06
ENSG00000147862	-6.18460559999187	-6.1859661481625	6.13695237732563	2.85002532740032e-08	3.77121147983293e-06
ENSG00000163328	-3.72106582161842	-3.72168585744327	5.26105135330322	2.92744568441461e-08	3.8411039425588e-06
ENSG00000114923	-3.81828021220274	-3.8193053656002	5.30041261237333	2.99020433653051e-08	3.89075420921562e-06
ENSG00000161533	-1.95146542704792	-1.9516961825739	5.49812468657138	3.14571166417303e-08	4.05926792763618e-06
ENSG00000178467	-3.64961661665952	-3.65088100008124	4.86806220035827	3.27248817008567e-08	4.18824838423915e-06
ENSG00000113328	2.74804597670984	2.74814575374928	7.75572283354909	3.30591999860665e-08	4.19663698034506e-06
ENSG00000170500	-4.29917201935272	-4.30010184812389	5.6747674038725	3.37341773525516e-08	4.24778584824791e-06
ENSG00000234449	10.7806693858956	11.3821214755606	1.71410404637515	3.52030827086244e-08	4.3972874672997e-06
ENSG00000174282	-2.28622088748139	-2.2863687944052	6.53324459509328	3.56530903794069e-08	4.41815359669888e-06
ENSG00000008196	6.87177755115462	6.87344680209306	6.57238320161339	3.77557181080749e-08	4.64187230346049e-06
ENSG00000171208	5.28276134692531	5.28393937868463	7.45954759723773	3.83254324123988e-08	4.67510391943121e-06
ENSG00000245526	-5.62156124115933	-5.62323933392756	5.47861326440336	3.99302608125873e-08	4.8102415417049e-06
ENSG00000089169	-9.94271607290988	-9.9828613607702	5.08618330204237	4.00494044076878e-08	4.8102415417049e-06
ENSG00000091622	-5.79092446169079	-5.79258970014715	4.10929074079763	4.07580951091528e-08	4.85799158041459e-06
ENSG00000167785	-13.3422873962033	-35.8825531009293	4.05379412848512	4.16666930268348e-08	4.91031573020294e-06
ENSG00000196083	-5.67137914096742	-5.67248345230755	6.02554247847057	4.18260530368253e-08	4.91031573020294e-06
ENSG00000100697	2.4291273461627	2.42922942590534	6.63992182147973	4.32496028926575e-08	5.00027507505056e-06
ENSG00000234456	-3.28149934384949	-3.28186274759803	5.77105619828658	4.32902450910745e-08	5.00027507505056e-06
ENSG00000105737	-4.34316773433242	-4.34469138559486	4.87843625234172	4.35530556043856e-08	5.00027507505056e-06
ENSG00000165912	3.50081798935832	3.5017153944688	4.92891971991018	4.44380816321875e-08	5.06464384383194e-06
ENSG00000173848	2.51359698809066	2.5138522565033	5.82078043120246	4.58471165211562e-08	5.1873686765314e-06
ENSG00000171877	-3.78079963262708	-3.78112760106077	5.61136581118595	4.61802419536095e-08	5.1874697688033e-06
ENSG00000109846	-5.28865525833529	-5.29649587150527	4.63528305485747	4.77013519032875e-08	5.32006363298522e-06
ENSG00000100823	2.01895084982981	2.01900231843108	7.84281247471994	4.84210070707201e-08	5.33460620126751e-06
ENSG00000178401	-5.21625957477207	-5.23097535937505	3.23171388259481	4.85150557563716e-08	5.33460620126751e-06
ENSG00000135472	-3.67231343474214	-3.67453375583318	3.79273131909232	5.03285614699988e-08	5.49531579575217e-06
ENSG00000050165	-4.1019082554692	-4.102117914554	8.66886878442987	5.12675626534879e-08	5.55897030049694e-06
ENSG00000132481	-5.2951717534243	-5.30433847134276	4.38824034888259	5.44580612068886e-08	5.86419425989213e-06
ENSG00000177807	-7.70322498386493	-7.77745667957148	4.45405456868274	5.53790653587245e-08	5.92252552404879e-06
ENSG00000147408	-3.81256195826496	-3.81387471749453	4.00698835755822	5.71806483896019e-08	6.07359621738261e-06
ENSG00000175215	-2.87403144410143	-2.87405068507248	8.46401986583071	5.76374864581858e-08	6.0807548213386e-06
ENSG00000171951	-8.47163521730945	-8.47291344810186	8.75582632166794	5.95840215900132e-08	6.24392559131857e-06
ENSG00000136732	4.76568759605119	4.76719318411858	5.95626181615059	6.27690874180506e-08	6.509356752848e-06
ENSG00000130711	10.4199311083563	10.5054461308494	2.75965596309675	6.33190533563476e-08	6.509356752848e-06
ENSG00000047365	-4.47095319759409	-4.47563318109659	4.04924185082198	6.33676333055525e-08	6.509356752848e-06
ENSG00000104722	10.2559564232877	10.2846966233002	6.067902772732	6.43645696283063e-08	6.55459351900608e-06
ENSG00000198755	2.15288181653029	2.15290777606216	9.00822818748837	6.46475856236029e-08	6.55459351900608e-06
ENSG00000146006	-6.33975419725505	-6.34605134936741	4.24362474051269	6.57847105449162e-08	6.58545394912164e-06
ENSG00000175029	2.29922125765184	2.29934153363459	6.43696135088714	6.5994928937201e-08	6.58545394912164e-06
ENSG00000184271	-3.93162670995929	-3.93383055276102	3.85171566813812	6.62172582305686e-08	6.58545394912164e-06
ENSG00000100427	-10.6509794272019	-10.7013682752937	8.38492722575697	6.66880308179591e-08	6.59029691893426e-06
ENSG00000099625	-2.75460673251054	-2.75536361724456	4.1869386541843	6.7272833768636e-08	6.60627689599674e-06
ENSG00000136193	-2.22032287252108	-2.22036242516483	8.65821943304006	6.82431868651171e-08	6.65359165423527e-06
ENSG00000130226	-7.15907587097399	-7.16150126568092	5.7339083219388	6.86069076682386e-08	6.65359165423527e-06
ENSG00000135404	-2.20935263820617	-2.20937499090048	9.30123889202308	7.12588068430834e-08	6.86811734597472e-06
ENSG00000170004	2.54167603967123	2.54179770930773	7.61974653106819	7.27557351188658e-08	6.89223892077199e-06
ENSG00000137965	-6.22665866412239	-6.24262048083302	3.75238092581026	7.27863708425037e-08	6.89223892077199e-06
ENSG00000010404	-3.59811070548316	-3.59822418840786	7.69558604328503	7.28333176589841e-08	6.89223892077199e-06
ENSG00000156675	7.57651059718671	7.5997216511443	4.77568725695704	7.40288836020111e-08	6.96317462989037e-06
ENSG00000182534	-2.09386725627605	-2.09394002205851	7.68343076178085	7.57506278747395e-08	7.05817882243911e-06
ENSG00000008441	-6.9123546207381	-6.91654651256031	6.91595527231775	7.61175417559239e-08	7.05817882243911e-06
ENSG00000169302	-5.16146734268201	-5.16752635666704	3.21131286242786	7.64732703595241e-08	7.05817882243911e-06
ENSG00000157150	-7.94452241534986	-7.9595309163958	3.92876272437508	7.68470859366369e-08	7.05817882243911e-06
ENSG00000181218	7.37138937082727	7.50551921148518	2.92959356676702	7.85118037258084e-08	7.16890820687002e-06
ENSG00000009694	-8.17101332301959	-8.19004349290024	4.44879064385719	7.9315166522322e-08	7.20015703534614e-06
ENSG00000106415	-3.09397890359772	-3.09425640911762	5.27372180323825	8.06591380859372e-08	7.27983689060014e-06
ENSG00000005513	-4.9420650899028	-4.94238053246161	6.80794201581332	8.40433518092564e-08	7.54168330545822e-06
ENSG00000116985	-5.44550140072065	-5.45144328331246	3.03371149472359	8.55190017416919e-08	7.63024967539873e-06
ENSG00000182648	8.5283169764665	8.90775378427871	2.04005790504861	8.62361851539925e-08	7.65052156246841e-06
ENSG00000156959	-5.51565217478182	-5.52180377868586	3.49023748337028	9.04154365640862e-08	7.97596964130871e-06
ENSG00000177628	-2.23076802582488	-2.23096225356275	5.75025474729403	9.78184306725553e-08	8.5805448119173e-06
ENSG00000144191	-5.14223212276623	-5.14765662884103	3.09613567177425	1.0143802866018e-07	8.84834290223492e-06
ENSG00000142937	2.0567136028993	2.05672962178815	9.5312557531722	1.02502743240097e-07	8.89154351639378e-06
ENSG00000273079	-6.29021441038268	-6.29847221599645	2.89821791031081	1.0542339174421e-07	9.09436927455303e-06
ENSG00000168394	-3.85590253779575	-3.85925680276629	5.72327075594102	1.06349538728066e-07	9.09681048793283e-06
ENSG00000071082	2.17681259763476	2.17685282161056	8.59394886272674	1.06616902734194e-07	9.09681048793283e-06
ENSG00000035862	-3.63941671634405	-3.6394743406027	9.14531549249049	1.07591279519611e-07	9.10180809584878e-06
ENSG00000037897	-3.5003997063433	-3.50082873401955	4.41699136437063	1.07841328149867e-07	9.10180809584878e-06
ENSG00000155980	-4.6102192995541	-4.61048543626556	5.90789407653102	1.09569117116369e-07	9.19791502502683e-06
ENSG00000174444	2.25163280799938	2.25164211463752	10.6265275691923	1.12338511874313e-07	9.37996537115256e-06
ENSG00000165169	-4.07678497063947	-4.07825657607082	5.43319895153545	1.14286678062677e-07	9.46249731740618e-06
ENSG00000175197	-4.3921723883913	-4.39354539650904	3.51231054802316	1.14539003009464e-07	9.46249731740618e-06
ENSG00000114942	2.11144562240559	2.11149329187287	8.21234316546844	1.16494923698954e-07	9.57343020334453e-06
ENSG00000177606	-3.13041616509375	-3.13050386168546	7.89816277141903	1.21187453986729e-07	9.9069157410931e-06
ENSG00000136159	2.55462717065832	2.55495854243493	5.51644390167512	1.23784046289537e-07	1.00664796810668e-05
ENSG00000198300	-8.91413517686408	-8.93071848105621	5.38738857701782	1.26194976852538e-07	1.02093697853654e-05
ENSG00000184678	-3.29114584516689	-3.29186909660392	4.41352925089285	1.29190314745314e-07	1.03978225486254e-05
ENSG00000092621	3.15901173549451	3.15915430107252	7.29202477353835	1.32188592337908e-07	1.05845778500723e-05
ENSG00000170421	12.181614463543	12.2636567205171	8.24462062838692	1.37439875457619e-07	1.09489092622207e-05
ENSG00000003249	-2.86597748847584	-2.86665350033052	4.46016162974276	1.38431647961516e-07	1.09490782357109e-05
ENSG00000083799	-2.24115781533444	-2.24150094319928	5.25007509161477	1.3894147321757e-07	1.09490782357109e-05
ENSG00000147257	8.50861627432226	8.54731865613463	4.58577108923266	1.39545700583224e-07	1.09490782357109e-05
ENSG00000106689	-7.80395183864869	-7.8290649478641	3.17609818716413	1.43514002953661e-07	1.12041382105923e-05
ENSG00000147481	-6.14558214814676	-6.15302691737269	3.63583682624983	1.44289311429869e-07	1.12086234261989e-05
ENSG00000137818	2.07582164402518	2.07583860566891	9.77496802196226	1.46535996869119e-07	1.13032790079708e-05
ENSG00000106078	-4.95064269385432	-4.95463819247338	4.15793784411793	1.46955657654545e-07	1.13032790079708e-05
ENSG00000136052	-3.89383496236125	-3.89731817761268	3.63738576920118	1.4830086083101e-07	1.13508315736049e-05
ENSG00000085998	-1.90176503728648	-1.90183889191967	7.18526494218007	1.49563014848357e-07	1.13915947016695e-05
ENSG00000231721	-6.52959837705856	-6.59988051349991	2.19795882693137	1.56552984394118e-07	1.18661082443192e-05
ENSG00000145592	2.14425441135829	2.1442835062858	8.90143654527074	1.61439884406774e-07	1.21774026817747e-05
ENSG00000184702	-3.84462911718312	-3.84536339661184	5.3854993171938	1.63944433924459e-07	1.23068672658486e-05
ENSG00000142798	3.65343123855307	3.65365796138386	8.00510834895387	1.66587354798148e-07	1.2381277849257e-05
ENSG00000197355	-3.88866544857511	-3.89041498989191	5.65001658646969	1.66869126809603e-07	1.2381277849257e-05
ENSG00000082996	-2.29284956500958	-2.29304659560469	5.41852045514509	1.673145655305e-07	1.2381277849257e-05
ENSG00000178031	-4.57769555201075	-4.580848085684	6.41995346076949	1.68778668758113e-07	1.24307081791942e-05
ENSG00000185559	8.46358238808349	8.4955602841901	4.49071218141218	1.70970397192759e-07	1.25277599118908e-05
ENSG00000169499	-4.1465379621934	-4.14763075231374	5.66834047459979	1.71701077311684e-07	1.25277599118908e-05
ENSG00000166407	-6.13357406011279	-6.145045929413	2.94064677535813	1.74512603352511e-07	1.26736734360284e-05
ENSG00000103034	-3.39265193840851	-3.39285131973338	6.81530572902909	1.76786032369434e-07	1.27251735168942e-05
ENSG00000145425	2.10906528494384	2.10910885083106	8.01902220173283	1.76851713408867e-07	1.27251735168942e-05
ENSG00000106278	-5.9216851393599	-5.92173304059919	10.7347487603418	1.77922959235483e-07	1.27435279151506e-05
ENSG00000106366	-9.36144880744509	-9.36407073703765	11.8241715918742	1.82489393562799e-07	1.30109104615961e-05
ENSG00000102271	-4.4049111913391	-4.40569293842238	5.73555038080505	1.88199529628394e-07	1.33570338891715e-05
ENSG00000170537	-4.25996228536595	-4.26373658407441	3.08884673832699	1.92690814415594e-07	1.34651738636354e-05
ENSG00000100599	4.4281797216791	4.43170956754892	4.20145835586793	1.92995775897932e-07	1.34651738636354e-05
ENSG00000036565	-10.6345686204099	-10.679950392809	4.22886065576423	1.93503197834062e-07	1.34651738636354e-05
ENSG00000153574	2.3810035897334	2.38159543896766	4.61933555644448	1.93654507533721e-07	1.34651738636354e-05
ENSG00000166669	8.19161252526727	8.18892989649757	2.96416272538859	1.94788977958537e-07	1.34651738636354e-05
ENSG00000100285	5.93618808657804	5.95372621743492	3.1782731013384	1.94897482591367e-07	1.34651738636354e-05
ENSG00000143554	-3.55037519247269	-3.55171112996796	4.0095488002438	1.97898903381477e-07	1.35103136119985e-05
ENSG00000204764	12.0805711446886	33.6088523838385	3.60474260335363	1.98064821982406e-07	1.35103136119985e-05
ENSG00000128564	-9.9868186303592	-9.98869397621807	7.83513895373326	1.98146651540134e-07	1.35103136119985e-05
ENSG00000188766	-5.04355855862557	-5.04537721251284	4.93756147142386	2.01315601601935e-07	1.36667034930983e-05
ENSG00000139800	9.00675438771343	9.10033640970474	4.87718686295933	2.02849395146071e-07	1.36786766562967e-05
ENSG00000214595	-3.71551462508018	-3.7183222026929	2.67799744496994	2.03244074821367e-07	1.36786766562967e-05
ENSG00000140939	-3.69466482357446	-3.6988589654593	3.86911023510476	2.08980668733764e-07	1.40043955433862e-05
ENSG00000132964	2.27103934764101	2.27153960109677	4.53739860017394	2.15099647381885e-07	1.43528457017981e-05
ENSG00000231925	-3.23601084398057	-3.23631442383907	7.28882241521687	2.20645961383444e-07	1.45895077585068e-05
ENSG00000165061	5.63731990823259	5.65513588799794	2.63693830960589	2.21086806302953e-07	1.45895077585068e-05
ENSG00000110700	2.02272999817937	2.02277019150273	8.29930633998566	2.21449554167164e-07	1.45895077585068e-05
ENSG00000121904	-5.65921679642865	-5.66178867389613	4.17170863527269	2.24265768327058e-07	1.47129651540281e-05
ENSG00000198843	-1.86371288851258	-1.86379624758323	6.72038668114194	2.36254278948337e-07	1.54346205502064e-05
ENSG00000075461	-2.73787584522261	-2.73797253338668	6.51429064334841	2.41286494852662e-07	1.55855446513929e-05
ENSG00000131914	16.6959399932446	39.007346577684	6.71632913305368	2.41771112180898e-07	1.55855446513929e-05
ENSG00000196187	-2.91899832307733	-2.9205803833963	4.63885939289775	2.42594599564961e-07	1.55855446513929e-05
ENSG00000100097	-3.31338830726115	-3.31370909248466	9.55283785419592	2.43066588976317e-07	1.55855446513929e-05
ENSG00000188707	6.02738019046667	6.09271018520103	2.01166170807113	2.43555328227223e-07	1.55855446513929e-05
ENSG00000175832	-5.69462290085296	-5.69775949954107	5.56021495550983	2.49095677653401e-07	1.5875020044409e-05
ENSG00000140332	2.70498675290094	2.70525913944858	5.8254137993443	2.52744052941618e-07	1.59882849050935e-05
ENSG00000167011	-8.1407185659403	-8.16847314539042	2.10256447183764	2.52920864068023e-07	1.59882849050935e-05
ENSG00000177721	-5.91543576260039	-5.96796670569215	2.2619151070453	2.56828947504418e-07	1.61415544393007e-05
ENSG00000137834	4.56090379693173	4.57915273563333	3.30758751883616	2.5741303031804e-07	1.61415544393007e-05
ENSG00000091844	-4.19827582673626	-4.19921959334485	4.80769780432646	2.62433643585652e-07	1.63547335642458e-05
ENSG00000175040	-3.67873523540603	-3.67913451656856	6.11675436900098	2.62907526874964e-07	1.63547335642458e-05
ENSG00000140853	-4.10699283638845	-4.11397274681525	4.80565408053369	2.66403777236115e-07	1.65064626101774e-05
ENSG00000031081	-4.33545594053589	-4.33654428693492	5.81350044654822	2.68930161330392e-07	1.65971365178369e-05
ENSG00000159023	2.94370677372157	2.94374490234707	6.66296842224286	2.81691505355479e-07	1.73162644276396e-05
ENSG00000111110	4.26719516329867	4.26842881624251	4.25487857674832	2.83563720129244e-07	1.73193091887545e-05
ENSG00000106397	-2.48177636387383	-2.48185339534593	7.64808450621336	2.83959469214881e-07	1.73193091887545e-05
ENSG00000205664	5.07108731628882	5.07567686205698	3.87141574580537	2.94979726412921e-07	1.79214531058807e-05
ENSG00000236609	-3.07657516496881	-3.07712465193591	4.74699636946811	2.97633875265945e-07	1.80126175519476e-05
ENSG00000105855	-6.2245038195877	-6.22502054832994	7.48661440541684	3.04601240147368e-07	1.83631033345985e-05
ENSG00000258754	-9.67843112739369	-10.0269064725972	1.96474788161482	3.08365004572987e-07	1.85185045438562e-05
ENSG00000147526	-2.55255040696458	-2.55265638011715	7.65531300792253	3.22564802715045e-07	1.92970376612748e-05
ENSG00000057294	5.85242742175852	5.86251535526492	4.19909122451164	3.29331221351056e-07	1.96266324052496e-05
ENSG00000205413	-5.88937465405583	-5.89832185646751	3.98099617441564	3.31710581154237e-07	1.96699045921891e-05
ENSG00000081087	-2.74673964393674	-2.74697438998331	5.9012267157995	3.33038214815317e-07	1.96699045921891e-05
ENSG00000186577	-2.77471110813948	-2.77557738119327	4.73751969711657	3.33836602851935e-07	1.96699045921891e-05
ENSG00000105971	-5.34604486614297	-5.34913571653916	5.74558755337104	3.43566151500031e-07	2.01670747726372e-05
ENSG00000176826	-4.00282377100198	-4.0255465209612	1.27876808282018	3.52258099567608e-07	2.05089065352343e-05
ENSG00000100316	2.14539492712576	2.14540319323404	10.6720327377891	3.53270295352688e-07	2.05089065352343e-05
ENSG00000164951	-3.76402822542831	-3.76422296349173	7.09560578510469	3.53330079286412e-07	2.05089065352343e-05
ENSG00000251363	8.13455696182747	30.7368800474368	0.438380319554114	3.56986705349599e-07	2.06444089530691e-05
ENSG00000170439	-10.5494496486675	-10.6007371934803	5.64635867098845	3.65091885122467e-07	2.10352202741778e-05
ENSG00000136114	-5.98911081897645	-6.0019237987614	3.77608916413786	3.70470261813152e-07	2.12666274557006e-05
ENSG00000145476	-3.18762570219107	-3.19031426708033	3.81430456007098	3.73448002781831e-07	2.13590370528773e-05
ENSG00000148798	13.2809194789425	13.7115232771054	5.4986917091883	3.77774858799623e-07	2.1473906366561e-05
ENSG00000130540	7.14194619654116	7.21320484695745	2.27347140688186	3.78207009786363e-07	2.1473906366561e-05
ENSG00000132821	4.70226217464031	4.70900548958813	4.88746162606284	3.82051150437147e-07	2.16135748656725e-05
ENSG00000255248	-3.75087047459372	-3.75219704011482	5.37683569194882	3.88841471208179e-07	2.19183058896914e-05
ENSG00000130287	-6.32817867906066	-6.32890507239028	7.13309353670624	4.15956868335858e-07	2.33624120222881e-05
ENSG00000196937	-2.03517366330291	-2.03526360749721	6.70901970104957	4.23445747840221e-07	2.36399715494886e-05
ENSG00000151025	-6.28073241197215	-6.28977748766794	3.31195335857481	4.26933995981202e-07	2.36399715494886e-05
ENSG00000078269	-4.32390611287097	-4.3251338282193	6.6548234703499	4.26948416867544e-07	2.36399715494886e-05
ENSG00000153029	-6.16826543544486	-6.18094618445095	2.91395000086502	4.29494678164643e-07	2.36399715494886e-05
ENSG00000139192	-5.00471527565713	-5.02817180870682	2.7927325895279	4.29614450618526e-07	2.36399715494886e-05
ENSG00000152092	-4.54290543524658	-4.54374179419595	5.7270889687214	4.31482764555288e-07	2.36399715494886e-05
ENSG00000130787	-3.05145981841647	-3.05185235203587	5.71686801910958	4.31496854848485e-07	2.36399715494886e-05
ENSG00000134769	-3.67608342627793	-3.67657198949287	6.14121037959443	4.41276631650435e-07	2.40912354076569e-05
ENSG00000132718	-2.37135538491826	-2.37138741542644	8.02968480943876	4.44079596027553e-07	2.41597868026976e-05
ENSG00000137154	1.88554809215258	1.8855571376577	10.1637006526034	4.58471215788823e-07	2.48561443171066e-05
ENSG00000170468	3.3741202746413	3.37770002551386	3.64480534706932	4.66251809544403e-07	2.51073950059048e-05
ENSG00000204642	-10.3750911161633	-31.071504305055	1.58048495904875	4.67122317193302e-07	2.51073950059048e-05
ENSG00000136770	2.75175570714568	2.75219843613298	4.76881412454517	4.69570340114561e-07	2.51073950059048e-05
ENSG00000106868	-2.66381928120055	-2.66423797486097	5.00825348887346	4.70728248489697e-07	2.51073950059048e-05
ENSG00000137261	-4.76571901501396	-4.77815563808051	0.839099864188194	4.71145557623293e-07	2.51073950059048e-05
ENSG00000092054	-6.9564162692493	-6.99315495463701	1.98816425438511	4.83111678609072e-07	2.56575025503471e-05
ENSG00000133794	-2.79291895533986	-2.79396453599523	4.09785994642894	4.87637193426806e-07	2.58100580954785e-05
ENSG00000173110	-8.55713100187745	-8.88810041428637	0.666648417998716	4.95460969828811e-07	2.61355661584698e-05
ENSG00000005884	-5.57067048198536	-5.57135549589341	9.32845130125605	4.9867202331182e-07	2.61629002253022e-05
ENSG00000152049	-6.52368749798236	-6.53380896144578	5.07005309760091	4.9972551109716e-07	2.61629002253022e-05
ENSG00000240065	-6.64231990258952	-6.74573919997114	3.86661605002105	5.01005966912089e-07	2.61629002253022e-05
ENSG00000171766	-4.47042861033306	-4.47134341540834	6.52549372697704	5.06274312363089e-07	2.63498903774576e-05
ENSG00000077616	3.83964285495099	3.84631810789509	2.618063574346	5.36792806147368e-07	2.7845458057093e-05
ENSG00000268119	7.59777348162709	7.72016440545797	2.01895596872982	5.39459646733982e-07	2.78911355102794e-05
ENSG00000108846	-13.9318379881108	-34.6993901480203	4.28656707130792	5.4410019083162e-07	2.78960779346052e-05
ENSG00000150625	-5.67967429151217	-5.67999458622747	8.2383542282555	5.45260695089832e-07	2.78960779346052e-05
ENSG00000003147	-4.7650208446438	-4.77039178829263	2.52348513530319	5.46558670593847e-07	2.78960779346052e-05
ENSG00000034677	-2.55855894826592	-2.55871979883874	5.85885454027717	5.46701668245754e-07	2.78960779346052e-05
ENSG00000158457	-3.10142803797771	-3.10357141220152	3.40010618044535	5.52832346008482e-07	2.79475799171827e-05
ENSG00000265702	-9.12164858364593	-32.0269357750639	-0.464837931252591	5.53079388225658e-07	2.79475799171827e-05
ENSG00000184185	7.62062510062967	7.63475263240495	3.25019540954116	5.55581798071335e-07	2.79475799171827e-05
ENSG00000170075	-7.23721090041714	-7.30421498152137	4.09962441812905	5.56568971100824e-07	2.79475799171827e-05
ENSG00000240184	-5.17919615385167	-5.17926729318731	8.50168320055044	5.56796022329026e-07	2.79475799171827e-05
ENSG00000063015	-6.45533898682885	-6.45919934515217	5.1190757481362	5.58450424885424e-07	2.79475799171827e-05
ENSG00000188549	-11.1994681033528	-11.6327074439847	5.59242443116776	5.61537512474028e-07	2.80122898395191e-05
ENSG00000141401	2.46913657428129	2.46992162260022	4.30802608182819	5.713519358536e-07	2.84111118675736e-05
ENSG00000164949	-4.07899558644508	-4.08184538626287	5.02454557535542	5.77578602752681e-07	2.86295628678742e-05
ENSG00000204967	4.57183417507242	4.59237109479593	2.74308406959812	5.81348286648877e-07	2.87252283156189e-05
ENSG00000148411	-3.44684685565271	-3.44718126422535	7.12551996530236	5.91155710824143e-07	2.91176822359879e-05
ENSG00000005059	-2.78811051188846	-2.78883867396818	4.90491369951792	5.94743400437517e-07	2.92022750139352e-05
ENSG00000100068	3.86572235356922	3.88103372768984	1.51309300779886	6.02294890668429e-07	2.94803524228742e-05
ENSG00000175348	-1.8896832584768	-1.88989801492068	5.69491525166804	6.0536720447427e-07	2.95381360333164e-05
ENSG00000069535	-6.283488183067	-6.28694555158013	4.21732961888034	6.09192491530768e-07	2.96321855537738e-05
ENSG00000169100	1.94604357075782	1.94606296334962	9.31964061421664	6.18376587540105e-07	2.99855032231404e-05
ENSG00000239697	-5.25099472045117	-5.28336030031953	2.30916901695921	6.2212553958952e-07	3.00612577464006e-05
ENSG00000250337	11.7573973798815	33.3216304764646	2.08989271518257	6.23789388358767e-07	3.00612577464006e-05
ENSG00000144355	-4.73072324894288	-4.73249038628934	5.3773048373451	6.26088175539521e-07	3.00792023780741e-05
ENSG00000205683	-2.71723124833818	-2.71781898024486	4.52838718769016	6.39186553452836e-07	3.06142909374619e-05
ENSG00000179583	-5.50565101295629	-5.51318716156588	1.99688753707166	6.60878290936317e-07	3.15564331335769e-05
ENSG00000102466	-6.2022484982514	-6.26340517158847	1.02102973899977	6.65672022731654e-07	3.16884236674757e-05
ENSG00000126861	-10.2956110643995	-10.7687712941476	3.38853004402444	6.84204416432061e-07	3.24716345233137e-05
ENSG00000143641	-2.07552553484697	-2.07556743238651	7.99292433150815	7.06523552905827e-07	3.34292689547624e-05
ENSG00000138759	5.38718110741965	5.38951524367882	5.3935765624389	7.08869703497259e-07	3.34389472821939e-05
ENSG00000164434	-8.92874617500407	-8.92962411845294	8.83486783726039	7.19483304754973e-07	3.37791553735377e-05
ENSG00000260664	-14.9966954520312	-59.3944746501295	2.4315972519228	7.21493861884055e-07	3.37791553735377e-05
ENSG00000136274	-2.31622095469433	-2.31651358731057	5.21786492667967	7.23658065686224e-07	3.37791553735377e-05
ENSG00000149256	2.58446564930364	2.58461338803708	6.26757821211894	7.24735304863272e-07	3.37791553735377e-05
ENSG00000169635	3.12885332775104	3.12924554408511	5.25800887921574	7.29321974657702e-07	3.38917658104326e-05
ENSG00000198855	-2.19873041159697	-2.19957172242867	3.38267805540376	7.38864781341774e-07	3.42333373764702e-05
ENSG00000151917	-2.88214903347217	-2.88378931702594	3.29342204380625	7.44421643302791e-07	3.43887560311532e-05
ENSG00000142541	2.02988590117792	2.02989578335778	10.2223622479522	7.54480522157521e-07	3.4750616144447e-05
ENSG00000261934	-4.57175858169052	-4.57781349398453	2.95504938754966	7.61686785944859e-07	3.49793455168912e-05
ENSG00000180801	-4.41262525901212	-4.4135069988668	5.97336175163918	7.76976055901782e-07	3.54533282291902e-05
ENSG00000123095	-6.47892472627564	-6.50375235504516	4.58591677609458	7.77239693573223e-07	3.54533282291902e-05
ENSG00000204054	-2.72633792676648	-2.72763355337252	4.59856593270764	7.78819750391459e-07	3.54533282291902e-05
ENSG00000149260	-3.37887343082763	-3.37905530571707	6.25811572176976	7.88681572370835e-07	3.57978897412739e-05
ENSG00000100129	2.10684658978608	2.10689571694489	7.71034244738761	8.01368884330904e-07	3.62683297389644e-05
ENSG00000155511	-5.33229170550433	-5.33277610825498	7.40191676224435	8.12795961453638e-07	3.66791796015523e-05
ENSG00000102934	-3.77417751849475	-3.7773206998639	3.24273365331319	8.24753117179158e-07	3.71046972745679e-05
ENSG00000162873	-7.01469415244071	-7.01523855637224	7.42451797051492	8.2697801021837e-07	3.71046972745679e-05
ENSG00000105520	-3.3782101356366	-3.37861090068707	5.80702760536471	8.40625037368387e-07	3.75932701050762e-05
ENSG00000087250	-10.9976635176084	-32.4591878453465	3.69855625993758	8.42682498832886e-07	3.75932701050762e-05
ENSG00000131080	4.66456514053138	4.67404852493363	4.4145274735572	8.45838655975232e-07	3.76265663088241e-05
ENSG00000135407	-3.90757125901599	-3.90925430266386	2.8160782730286	8.55472093040814e-07	3.79469922180093e-05
ENSG00000137571	-4.32000292919072	-4.32300411748238	2.97414034745225	8.64123238559524e-07	3.82221536738482e-05
ENSG00000067066	-3.70700167490825	-3.71734713446348	5.24463888641368	8.81781627649266e-07	3.8811525475184e-05
ENSG00000134207	-5.93163512710649	-5.9374966496659	2.51520547318759	8.82419081829789e-07	3.8811525475184e-05
ENSG00000111331	-6.91154295386781	-6.92902287911646	5.49519639882019	8.91365154366104e-07	3.90948750569448e-05
ENSG00000205927	-5.26858085393585	-5.27020848100329	4.69215366309016	9.01500058403176e-07	3.94286328064627e-05
ENSG00000106605	-3.0165743261638	-3.01725755112844	5.31140442618516	9.14867365075361e-07	3.99015056935382e-05
ENSG00000001629	-1.74403682919621	-1.74412294418224	6.64252631943546	9.58896187433357e-07	4.16349118994545e-05
ENSG00000135486	1.87185364660923	1.87185878261981	10.6287134081014	9.62482929365543e-07	4.16349118994545e-05
ENSG00000125820	-18.7028766008724	-62.2824940295654	1.34447010800276	9.62610682445438e-07	4.16349118994545e-05
ENSG00000131981	-5.22457448441057	-5.22615174179133	6.61807182895557	9.74823576922112e-07	4.20466721824913e-05
ENSG00000141905	-4.07480480792937	-4.07548508460605	6.65645063310105	9.96036892690675e-07	4.28433059021273e-05
ENSG00000127325	-7.19816306020031	-7.23480940013194	2.73806265402705	9.9999542651535e-07	4.28954082132161e-05
ENSG00000177239	-2.13576185334329	-2.13583802972242	6.95849358928133	1.01000268895552e-06	4.32059780420587e-05
ENSG00000138722	11.7028781789522	12.0549074874593	5.3140093400836	1.01326877195969e-06	4.32272639491218e-05
ENSG00000077585	-2.31873397758448	-2.31927516735298	4.45299842553938	1.02243136944655e-06	4.34993008243555e-05
ENSG00000108439	-6.83584979823284	-6.90374775541709	2.28172185080238	1.04590508559418e-06	4.43770706697489e-05
ENSG00000127124	-4.57980358862576	-4.58122361361585	4.95975849075208	1.05529418223125e-06	4.46541012502948e-05
ENSG00000123146	-4.72674823167872	-4.72886827001836	5.66270427672041	1.06732981080653e-06	4.50413180160356e-05
ENSG00000157152	-3.72242868313533	-3.72503191491152	2.30859797993497	1.07194245740335e-06	4.50695256120183e-05
ENSG00000058866	-6.46714398478378	-6.47542935776861	2.79057416487452	1.07377120069622e-06	4.50695256120183e-05
ENSG00000029153	-4.60341487433319	-4.60658437648078	5.10506271849567	1.07989185861775e-06	4.51432300529523e-05
ENSG00000159164	-2.99425091642545	-2.99436008001998	7.15612673256807	1.08130959650341e-06	4.51432300529523e-05
ENSG00000243710	4.71261908289322	4.73763680618103	0.0537402712129502	1.08690185714546e-06	4.52556949265844e-05
ENSG00000156140	-4.55553723312709	-4.5559833462068	6.20717360679355	1.09612882256484e-06	4.5518498498743e-05
ENSG00000279692	2.77715187652717	2.78012918603421	2.58161339087019	1.10329768668026e-06	4.56946686467521e-05
ENSG00000232044	-5.67328240722429	-5.6857278493045	2.04236945172082	1.12000433908486e-06	4.62638829377538e-05
ENSG00000122694	-3.19530036346665	-3.1957382957257	5.59750042440324	1.12543647508768e-06	4.63656071821082e-05
ENSG00000107882	2.27152240807469	2.27179525527947	5.34491437331867	1.13248074631719e-06	4.64664788569035e-05
ENSG00000111057	8.81016520658395	8.83308770432341	7.04246923771384	1.13383684158321e-06	4.64664788569035e-05
ENSG00000112562	7.67763939684634	7.71717254606931	4.36735467087296	1.14495061154955e-06	4.67189102850444e-05
ENSG00000279010	3.91601888430598	3.91760494630216	3.09138169084767	1.14598069931933e-06	4.67189102850444e-05
ENSG00000213186	2.30902906766814	2.30969806069515	4.30909962666122	1.17661836936436e-06	4.77591869027488e-05
ENSG00000057019	-2.89152085222858	-2.89156590783889	9.39270871193434	1.17761540652993e-06	4.77591869027488e-05
ENSG00000174498	5.39202468274372	5.39230579584862	7.51276313503094	1.18631052905237e-06	4.79871829031701e-05
ENSG00000127328	-2.81508717287089	-2.81537748921647	5.14057479990083	1.19876003911731e-06	4.83654761002006e-05
ENSG00000188738	5.81267366341955	5.85450729924104	1.60714065155869	1.22287461522364e-06	4.92112480466546e-05
ENSG00000163069	-2.13045302049913	-2.13050482023985	7.41177493117346	1.31206696786713e-06	5.26648165457002e-05
ENSG00000109689	-2.00686038333539	-2.007046512952	5.69635028760917	1.31943043737095e-06	5.27858654740077e-05
ENSG00000259436	7.71515577989295	7.76481137780939	2.56990742006191	1.32184407585097e-06	5.27858654740077e-05
ENSG00000187678	-4.62890519645469	-4.62964095963028	6.85572831545328	1.33349449947303e-06	5.31152630478875e-05
ENSG00000182168	7.847887039123	7.85114020717852	5.03308182545587	1.35318488717253e-06	5.37624143214042e-05
ENSG00000267365	-4.83182761656298	-4.8627505653357	1.89767972073178	1.36044773366482e-06	5.39137840442704e-05
ENSG00000175745	3.49613473225127	3.4962743334204	7.90242364891376	1.36584061237796e-06	5.39904691687834e-05
ENSG00000168615	-2.87755867170884	-2.87761876147627	9.04787438991888	1.42863607906691e-06	5.63301104508857e-05
ENSG00000085552	3.83653034549634	3.8402323644561	3.83733821576181	1.43989231162633e-06	5.66309283469357e-05
ENSG00000181163	2.01636202297379	2.01637313901632	9.96964332370801	1.48645725984287e-06	5.83154363195641e-05
ENSG00000047662	-5.8991291381791	-5.91367278781317	2.50808363238724	1.49226977894465e-06	5.83967426777991e-05
ENSG00000075429	-7.24200154849109	-7.27083616848758	1.48877055816175	1.49890220324495e-06	5.85096475036668e-05
ENSG00000092036	2.68758319178671	2.69022665271787	3.04377052820723	1.50425597229782e-06	5.85722013752074e-05
ENSG00000147642	-3.40290335184115	-3.40420541764656	4.03067992697356	1.53297666046744e-06	5.93387509087915e-05
ENSG00000070756	2.03794189796742	2.03795142434641	10.0509846069112	1.53421291424341e-06	5.93387509087915e-05
ENSG00000113578	-7.01945572565419	-7.07272631754265	4.87354866761467	1.5358658513017e-06	5.93387509087915e-05
ENSG00000087258	-3.32351885183112	-3.3239807355595	4.54943248474097	1.53914398091844e-06	5.93387509087915e-05
ENSG00000105928	-2.17115476160276	-2.17140621498042	6.03191760711149	1.55760581469966e-06	5.97708486086773e-05
ENSG00000127666	-3.77129704136249	-3.78071260964103	3.69367463839293	1.55800790212192e-06	5.97708486086773e-05
ENSG00000197461	-4.26051737006612	-4.2623978883109	4.74346747945004	1.58241656561964e-06	6.05584614107478e-05
ENSG00000128714	-11.7597457718878	-33.5097498363306	2.00906383436819	1.60091893289175e-06	6.11167438097109e-05
ENSG00000133710	8.30153761884292	8.4507480834146	1.40463721729918	1.62418130641922e-06	6.17507987758929e-05
ENSG00000171223	-3.22185509271967	-3.22291876632604	4.9606917924688	1.62543731887357e-06	6.17507987758929e-05
ENSG00000250366	9.90305371350976	10.183966108223	2.80075345681608	1.68539141530673e-06	6.38730620354352e-05
ENSG00000172123	6.63144269227483	6.7784000572982	3.10515178158622	1.72834452249694e-06	6.53423035696543e-05
ENSG00000166987	-2.35982779179816	-2.35990641792188	6.17978527170861	1.75102162865301e-06	6.60397384294399e-05
ENSG00000171914	2.30724679298738	2.3074577702317	6.02508147581691	1.75840865199486e-06	6.61585366078257e-05
ENSG00000125378	4.88511432871471	4.89302386796888	4.26166670373355	1.79011061000202e-06	6.71893919821433e-05
ENSG00000167972	-2.00462743185027	-2.00475023907995	6.11540545411226	1.81890697283474e-06	6.8062919363458e-05
ENSG00000071967	-3.09156445671854	-3.0922471841266	6.57703993353336	1.82453001021376e-06	6.8062919363458e-05
ENSG00000006210	-4.84621419637057	-4.84698661071529	6.3016702393423	1.82646107424676e-06	6.8062919363458e-05
ENSG00000157617	-2.82482537523679	-2.82565995025486	4.98458052143723	1.86691093770055e-06	6.94046366220389e-05
ENSG00000168297	-2.27082741255724	-2.27153289877318	4.75203355074957	1.8873122812981e-06	6.98978293610563e-05
ENSG00000167703	-2.39559925920025	-2.39586131503142	5.01635580433414	1.88913052327179e-06	6.98978293610563e-05
ENSG00000153822	-7.08889553303784	-7.09255846376731	4.94315159713699	1.89709088720092e-06	7.00264234344095e-05
ENSG00000229191	6.11678483238199	6.15675869490463	0.942866608424698	1.95482284226532e-06	7.19872732526666e-05
ENSG00000272619	-6.13633818669529	-6.20361441915228	0.0181566878123851	1.99274456070446e-06	7.32110907549162e-05
ENSG00000006453	4.59804055784216	4.61508240690856	3.99824033615224	2.02340547581195e-06	7.41630354444315e-05
ENSG00000167778	-2.06661204444219	-2.06704795206289	5.27221147520178	2.05374855400128e-06	7.50988991151662e-05
ENSG00000159461	-1.85178342859714	-1.85189333248704	6.49394494133664	2.11937452042773e-06	7.7317555518595e-05
ENSG00000186184	1.87838228801229	1.87857202835145	5.90843013002582	2.12878786065675e-06	7.74799385927611e-05
ENSG00000154153	-5.51760642253367	-5.52166161070979	4.38369191514278	2.14296793317122e-06	7.78146542058964e-05
ENSG00000179909	5.66950503922001	5.67864561942919	3.74055484966843	2.16011993057229e-06	7.82554816611501e-05
ENSG00000184349	3.63209269150548	3.63247929953025	4.29332928796017	2.16914069055916e-06	7.83370437916554e-05
ENSG00000175182	-2.69696986378222	-2.6974834295855	4.63659069202124	2.17742189845449e-06	7.83370437916554e-05
ENSG00000156535	-3.77308487230113	-3.77513722752829	6.35355237113606	2.17742263389128e-06	7.83370437916554e-05
ENSG00000133805	-5.39016951752326	-5.40611608270234	3.2629584771199	2.20995722401539e-06	7.93247634385663e-05
ENSG00000187049	2.82208624160691	2.82394856060169	3.15794801255602	2.23166649531615e-06	7.99202767382258e-05
ENSG00000125898	3.36778715754761	3.36892051972706	3.81415250358798	2.24388817944122e-06	8.01628011126941e-05
ENSG00000273604	2.91023249632074	2.91129824689036	2.93433380025376	2.24870673032919e-06	8.01628011126941e-05
ENSG00000125931	-5.1146832918389	-5.11960023277989	2.97091753926672	2.29728206497959e-06	8.17078864751509e-05
ENSG00000104408	1.94588375459988	1.94591398000142	8.2016165670553	2.33190349730805e-06	8.27049962210351e-05
ENSG00000214944	-5.39602145939517	-5.41719507891904	5.1684443494589	2.3359102941896e-06	8.27049962210351e-05
ENSG00000057608	1.92672869747928	1.9267570287566	8.49300642668309	2.38042716063208e-06	8.37386165539582e-05
ENSG00000260604	-7.41321052509292	-7.55508467183617	0.738397751405617	2.38070238229704e-06	8.37386165539582e-05
ENSG00000088756	5.43055550872097	5.43175263291219	4.08191010177429	2.38119288779028e-06	8.37386165539582e-05
ENSG00000103647	-3.42747097356386	-3.42763789421481	7.21936222199876	2.40361783132862e-06	8.43372782435172e-05
ENSG00000188176	8.93841605407529	9.22047218032003	1.5136216922674	2.43323183807747e-06	8.51849370397794e-05
ENSG00000184986	-4.40986121242645	-4.42811435658721	1.59741562752832	2.44898624717063e-06	8.55446784414367e-05
ENSG00000157890	-2.61990400825071	-2.62051164803109	4.55486811272313	2.47471410774751e-06	8.62472172966241e-05
ENSG00000005073	-7.21695081295556	-7.3022936449082	0.563971375269889	2.48763427104476e-06	8.62472172966241e-05
ENSG00000124570	-2.01579049171856	-2.01609878312336	6.13708384420773	2.49260112912853e-06	8.62472172966241e-05
ENSG00000145284	-3.56053755015526	-3.56062831454352	7.69547537949544	2.49402968333773e-06	8.62472172966241e-05
ENSG00000235750	-5.02608736490325	-5.02950760670802	4.17469488538149	2.50012226603634e-06	8.62472172966241e-05
ENSG00000166801	-2.57649924253648	-2.57732078335728	4.86529831194016	2.50224090145835e-06	8.62472172966241e-05
ENSG00000161082	-4.39370658782239	-4.39574216850842	2.75523519520259	2.52425515746947e-06	8.68143612967583e-05
ENSG00000134755	4.07887763456096	4.07980536920377	4.47482833021215	2.5303096012356e-06	8.68313277224014e-05
ENSG00000187556	-4.88977210182379	-4.95240398371261	-0.328622696312522	2.54183550844556e-06	8.70355693615549e-05
ENSG00000170379	-4.19618369298566	-4.2055892709588	1.44449397754349	2.55782415381749e-06	8.73913924238651e-05
ENSG00000180921	4.93207133785963	4.95151930829433	2.81798826489593	2.58131616694342e-06	8.80014642590712e-05
ENSG00000122406	1.82676451398418	1.82677536293656	9.69192164317123	2.59004168968718e-06	8.8106559788182e-05
ENSG00000122584	-6.65869415126702	-6.66036860759498	5.42343827226709	2.61943932027209e-06	8.88090878638798e-05
ENSG00000154589	-6.80707082951327	-7.00408012961451	2.4841415146134	2.62206926509854e-06	8.88090878638798e-05
ENSG00000165186	-5.4040228022786	-5.41409098076025	2.54975145593244	2.63771203361427e-06	8.91455318027127e-05
ENSG00000160233	12.7534268131538	34.194783401319	3.69681364385334	2.72916441850799e-06	9.19076877225023e-05
ENSG00000185567	-5.38252747022896	-5.38488093397864	6.59474367296313	2.73244744284855e-06	9.19076877225023e-05
ENSG00000138162	2.12544572756234	2.1256418678878	5.53092691076515	2.73709970481386e-06	9.19076877225023e-05
ENSG00000151322	-3.57581061126427	-3.57647803337836	4.97560787818538	2.75289191578573e-06	9.21069193461432e-05
ENSG00000125148	-3.42247858257257	-3.42429827032136	8.69631015863666	2.75904225627123e-06	9.21069193461432e-05
ENSG00000148908	4.27100375663321	4.27517388362049	4.06871576598927	2.76073000217721e-06	9.21069193461432e-05
ENSG00000129675	-4.32587332424814	-4.32672766784465	6.04040792809721	2.80836202208384e-06	9.34417188648931e-05
ENSG00000197943	5.46619111792958	5.62398293921977	1.46827342666015	2.81270704921864e-06	9.34417188648931e-05
ENSG00000274895	-8.25491182797294	-8.52886109921791	-0.301604442130383	2.83169788291763e-06	9.38728890528151e-05
ENSG00000167693	2.62482376870457	2.62498538519271	6.86099868191997	2.89459002990522e-06	9.57545100147035e-05
ENSG00000102098	2.99331408966077	2.9943901455401	3.47568566680429	2.98402109218651e-06	9.85042396054973e-05
ENSG00000106772	-4.8665504317353	-4.86725019388174	6.26025007965432	3.01019747499412e-06	9.91586991024433e-05
ENSG00000131370	-2.71167439001044	-2.71455629449754	2.71599477127626	3.01721332831178e-06	9.9180566122653e-05
ENSG00000117758	-1.94547074713356	-1.94557917238521	6.09738992221957	3.0510818092293e-06	0.000100083175145601
ENSG00000182774	1.82705514369128	1.82711652194365	7.37553686043123	3.07074054791239e-06	0.000100449504282711
ENSG00000152582	6.8289491142024	6.92127212027319	1.92754574475413	3.08541145305966e-06	0.000100449504282711
ENSG00000138772	7.84373541140994	7.89222310190898	4.78594619732647	3.08584170983357e-06	0.000100449504282711
ENSG00000085491	2.17567743895118	2.1758418656202	6.01456797339416	3.08798271139371e-06	0.000100449504282711
ENSG00000130813	-4.6472833865417	-4.67158147277236	3.0996754592843	3.09856400167707e-06	0.00010056812526065
ENSG00000162244	1.71170390476664	1.71172221925861	8.97206347196509	3.10498207165623e-06	0.00010056812526065
ENSG00000167642	7.99512814340498	8.04984608804487	3.6974234167954	3.11701917379571e-06	0.00010056812526065
ENSG00000141314	3.39034297739565	3.39092897921142	5.04607857716924	3.11844064313913e-06	0.00010056812526065
ENSG00000158246	5.57983820862125	5.58892689275808	4.14450954354699	3.12764582541022e-06	0.00010056812526065
ENSG00000161714	-2.30003976124856	-2.30026974200027	5.79613355887682	3.13027468148304e-06	0.00010056812526065
ENSG00000217236	-7.88227973764095	-7.94066358045344	1.50639047929184	3.16998557671157e-06	0.000101634814773664
ENSG00000136111	3.76560754513794	3.76747643731141	4.95299323724911	3.18435715024358e-06	0.000101886378163736
ENSG00000095321	-1.74649260826811	-1.74668451206076	6.07255495241594	3.24720491850854e-06	0.000103684780363174
ENSG00000137266	-2.99580109061185	-2.99606146711528	5.41260942876481	3.35941011348839e-06	0.000106866845029003
ENSG00000132975	-5.6056603906935	-5.68613864441436	0.775805656575955	3.36054956508521e-06	0.000106866845029003
ENSG00000183696	-3.9523738674977	-3.95331291703826	5.22702687661983	3.44013833795274e-06	0.000109175447172346
ENSG00000166321	3.1851941692243	3.20341955586674	1.11793309138467	3.47595897773121e-06	0.000110088485757191
ENSG00000233639	-6.48706229456693	-6.49731676527806	3.5895381077828	3.48303560731986e-06	0.000110089307637029
ENSG00000177839	-4.83484323870619	-4.83801512228042	3.51959379547128	3.49223891482458e-06	0.000110157208921356
ENSG00000077942	2.33756166139472	2.33762529990301	8.1691809945812	3.5056118227975e-06	0.000110356094760403
ENSG00000149489	-3.60740778158662	-3.61574315470802	2.26971983109332	3.55856073263465e-06	0.000111660709904966
ENSG00000106052	-1.73390698075101	-1.73395651831513	7.33649944695734	3.56209580122889e-06	0.000111660709904966
ENSG00000205336	-4.19289848295207	-4.19300436831236	8.39556243362377	3.56850866162278e-06	0.000111660709904966
ENSG00000169116	4.72549296242994	4.7209869477025	4.45226605240299	3.62655686970477e-06	0.000113250117927141
ENSG00000089157	2.09061297255298	2.09062037389647	10.742393930263	3.67237200473196e-06	0.000114451929105558
ENSG00000016082	9.01328394532228	9.06134512174655	3.09458452018789	3.68091547110576e-06	0.000114489669653079
ENSG00000180229	4.20387141694616	4.21228483191046	3.06985541672487	3.73241366710871e-06	0.000115860650095895
ENSG00000065923	-3.82574969044333	-3.82698652531391	5.11384058749749	3.78364738000763e-06	0.000117217996411586
ENSG00000181817	-1.91326402146172	-1.91348324521353	5.06395930913933	3.79411452226191e-06	0.0001173095131695
ENSG00000043355	5.50646700393889	5.5092897375182	6.29939117685816	3.80600437838001e-06	0.000117444569889378
ENSG00000187595	6.44936512993287	6.45800708003876	2.57110122231225	3.82103826338391e-06	0.000117675920008829
ENSG00000165566	-3.20460134355194	-3.20594278142753	3.47434885909887	3.83868727095265e-06	0.000117986738284753
ENSG00000114166	-3.25356697971884	-3.25400425532799	5.66145826164179	3.89193093158316e-06	0.000119388230973948
ENSG00000162878	4.69642147452875	4.69797384134039	4.97544232197657	3.94386597778654e-06	0.000120744163484626
ENSG00000048052	-3.63998576120235	-3.640516154011	5.47201142581311	3.95295141817261e-06	0.000120785486190503
ENSG00000187773	-9.18030761923798	-9.54337455168889	1.52550266159483	3.99915716226357e-06	0.000121760248056616
ENSG00000144847	-3.3734849600003	-3.37441753734234	4.46461414061252	4.00272926786403e-06	0.000121760248056616
ENSG00000105854	-2.32771604788838	-2.32776479469443	7.98978980590345	4.00824692590627e-06	0.000121760248056616
ENSG00000111249	6.20644442889785	6.22966678377233	2.96715762584617	4.02605845426851e-06	0.000122063838262036
ENSG00000170382	-3.50833328736918	-3.50886207198926	4.38755973005145	4.04124764918984e-06	0.000122286900764438
ENSG00000127415	-5.53881559749996	-5.56271213757091	2.89194809590044	4.07786471566366e-06	0.000123156246944628
ENSG00000105376	-4.7455918707806	-4.75796997987903	1.93222689557825	4.09057072054299e-06	0.000123301488862082
ENSG00000205791	-3.30430971775466	-3.31461824485209	1.00710459133027	4.12281925801485e-06	0.000124034103843244
ENSG00000271474	7.39688372199447	7.57703062824447	0.212341838772496	4.13430314408647e-06	0.000124140402484166
ENSG00000153823	-3.57544026499996	-3.57995719979991	3.2608363465397	4.14407065844382e-06	0.000124194854627527
ENSG00000137486	3.53489385117826	3.53690882788416	3.4713399084567	4.16296841140528e-06	0.000124412372556684
ENSG00000124782	1.77372927887856	1.77400631299386	4.96964724586617	4.16726468855808e-06	0.000124412372556684
ENSG00000161642	2.40130433410898	2.40158818994211	4.73961977343601	4.18064494266391e-06	0.000124573645295333
ENSG00000240771	-2.7818338925615	-2.78229592007033	3.87549181078142	4.2127081892222e-06	0.000125289953650506
ENSG00000164626	14.2417405915325	35.5595438407085	2.41858736307473	4.22389747070551e-06	0.000125383907048661
ENSG00000135903	4.59406531320203	4.59486621867481	5.57673458184656	4.28864053509896e-06	0.00012675717662754
ENSG00000170542	6.40750229606019	6.42061716433209	4.06992558312244	4.29286334816609e-06	0.00012675717662754
ENSG00000121743	-6.1357140888744	-6.15790064002557	1.92345981034414	4.29451430997622e-06	0.00012675717662754
ENSG00000204580	-4.18889358572265	-4.18893989892806	9.40129134943242	4.30831243681651e-06	0.000126900038587951
ENSG00000099364	1.9264999191069	1.92667279006677	6.04515363719102	4.31560910017946e-06	0.000126900038587951
ENSG00000041353	-3.47212540004942	-3.47542035282499	4.50229020028309	4.3314094059461e-06	0.000127048175264278
ENSG00000187164	-2.07677161373869	-2.07710744243154	4.30306887908517	4.33692054667992e-06	0.000127048175264278
ENSG00000119408	-3.87012768905423	-3.8703515629693	7.32511520085035	4.36002446438828e-06	0.000127485808964342
ENSG00000117971	6.63596157799462	6.68168831933873	1.52598629232437	4.39296277420877e-06	0.000128163337413956
ENSG00000106367	-1.83574386735578	-1.83582668277214	6.65966042027887	4.39961245381582e-06	0.000128163337413956
ENSG00000177410	2.04227231757533	2.04318159751385	3.79053164765604	4.43528916926224e-06	0.000128962020649647
ENSG00000225472	-8.56546416236578	-8.82470364229424	1.03207133434385	4.54893086285019e-06	0.000132020458164578
ENSG00000228109	-2.85619756059384	-2.86857287250073	0.492238913027805	4.64157023705022e-06	0.000134406138668853
ENSG00000092051	-4.82363084079161	-4.82706244276415	2.85352305491675	4.64834858980276e-06	0.000134406138668853
ENSG00000215068	-4.34084702257089	-4.39123254267689	0.848267775973809	4.72152300903788e-06	0.000136252496684213
ENSG00000107249	-3.17569763801314	-3.17605183836661	5.57086270420162	4.72965628300521e-06	0.000136252496684213
ENSG00000186654	3.71584468291716	3.73177067464128	2.10076254413484	4.81037329933797e-06	0.000138322594283357
ENSG00000175061	1.81529286426032	1.81534979356405	7.63195252162134	4.9299585150278e-06	0.000141500684289787
ENSG00000197958	1.79906381664465	1.79908187027337	9.26146806774162	4.95422851123739e-06	0.000141843160263395
ENSG00000108375	8.81054989188951	8.90905703111776	3.1348541821365	4.96005927397296e-06	0.000141843160263395
ENSG00000107736	5.73784804351699	5.7667109146245	3.28663532329596	5.00159563844975e-06	0.000142769495975785
ENSG00000175854	-2.02428475073599	-2.02490835211473	4.33049883957765	5.05161597855897e-06	0.000143934182279598
ENSG00000136158	-2.87192145790669	-2.8720439157204	6.84696824468111	5.07813285415001e-06	0.000144426168278139
ENSG00000116983	-4.32084324592876	-4.33205178208385	1.23020376742865	5.09758514117746e-06	0.000144715807989718
ENSG00000071575	-3.79366062051924	-3.79375069338265	8.34604278987748	5.13221787797091e-06	0.000145254374581387
ENSG00000176165	-10.2342166786138	-10.2906743113713	5.44002987918795	5.13516169904737e-06	0.000145254374581387
ENSG00000155463	1.8255443396929	1.82563721194935	6.78757014358885	5.16006395936011e-06	0.000145447297390196
ENSG00000180530	2.27651480627361	2.27663698915338	5.90665588582426	5.16061244742979e-06	0.000145447297390196
ENSG00000162426	-3.21075940987974	-3.2143509872401	2.40554660597019	5.23528355259257e-06	0.000147148810378471
ENSG00000134376	-5.65394622333787	-5.65885342990472	3.19616968956288	5.25070589165153e-06	0.000147148810378471
ENSG00000006327	-5.48181632048251	-5.4826421520154	7.50608945962777	5.25723062868505e-06	0.000147148810378471
ENSG00000253293	-8.3664487288854	-8.43178965864232	1.83097690147424	5.25868042725675e-06	0.000147148810378471
ENSG00000173511	-2.30731339350119	-2.30781908701802	5.51884202424299	5.31996624102917e-06	0.000148262723861185
ENSG00000215417	4.83132882714177	4.85428528032492	1.49122184284198	5.3256649333617e-06	0.000148262723861185
ENSG00000059378	-3.7042652640739	-3.71003785520953	3.77237304533246	5.3418927458941e-06	0.000148262723861185
ENSG00000136205	2.73839116507694	2.73859979912375	7.34855953781037	5.3489576549273e-06	0.000148262723861185
ENSG00000181291	4.39287077123683	4.39579969458313	2.59908221283518	5.349374651939e-06	0.000148262723861185
ENSG00000196218	4.83969812613128	4.85481357738925	2.55856343740425	5.35546152540721e-06	0.000148262723861185
ENSG00000065911	2.53550933558678	2.53573902970496	6.11884927100266	5.3940363007817e-06	0.000149066341239656
ENSG00000177853	1.85252962747861	1.85275233058478	5.08928202501483	5.41389518810833e-06	0.00014935081177937
ENSG00000148303	1.72562803108279	1.72563570463984	10.2580500704229	5.48633368987408e-06	0.00015108221205237
ENSG00000111801	-3.30911896351591	-3.31339732835895	4.22360780049147	5.51005369023078e-06	0.000151468271688844
ENSG00000163888	-4.37253919644093	-4.38429687349041	1.25560204542875	5.56319626151709e-06	0.00015266036278968
ENSG00000117707	-4.65520783994518	-4.65579949224251	5.25800509976577	5.58481600577939e-06	0.000152984766867087
ENSG00000138448	-2.90937207103916	-2.90942273143062	8.06276432632596	5.59917003323665e-06	0.000153029950045205
ENSG00000163064	-10.833919082509	-11.2170900818904	3.09235270375873	5.60606708248091e-06	0.000153029950045205
ENSG00000171476	-5.88963659670028	-5.89794518344852	4.37198343091179	5.63690094098863e-06	0.000153507043067021
ENSG00000157657	2.43774519303798	2.43783855653946	6.38440853923155	5.64320755222685e-06	0.000153507043067021
ENSG00000240240	-5.60694814084274	-5.65280068120412	0.205948300613271	5.69503087223359e-06	0.000154647325285314
ENSG00000187109	1.7064300776265	1.70643824908565	9.60969734206497	5.71385109553664e-06	0.00015488901216269
ENSG00000102174	-4.12539976253306	-4.14551067715352	1.6006760210429	5.73777752361017e-06	0.00015526803856785
ENSG00000154655	-5.15965115490603	-5.18475537951384	1.45395458945452	5.80641122607752e-06	0.000156853468657395
ENSG00000103528	-4.16212439092513	-4.16439721377183	3.92447549230991	5.83512043236519e-06	0.000157206426124169
ENSG00000176092	10.744032453342	32.6789251528663	0.316788515106761	5.83961362572166e-06	0.000157206426124169
ENSG00000168546	8.06539830187761	8.08811476214697	4.08628123371039	5.94736620067473e-06	0.000159581910157886
ENSG00000185483	3.91317263211125	3.91393292529458	5.18848900748326	5.94829458895157e-06	0.000159581910157886
ENSG00000173267	6.60901589121923	6.62241676031565	2.75116264518454	6.02754544199106e-06	0.000161430693878642
ENSG00000073670	2.88753808146003	2.88784781861362	4.2567306602195	6.07761685875083e-06	0.000162492995946122
ENSG00000129244	-3.59093452355197	-3.59136057850669	6.53514014904751	6.16068870246868e-06	0.000164432467351019
ENSG00000179598	-6.21272304031389	-6.29410610872259	0.960021682791173	6.18715159842322e-06	0.000164679288615308
ENSG00000166401	-4.0560679402522	-4.05780837845588	4.29851844885032	6.19102999981976e-06	0.000164679288615308
ENSG00000197956	-5.18434081559262	-5.18524032906964	8.10693440278823	6.21841301756527e-06	0.000165126362000449
ENSG00000138028	-3.79303640240649	-3.80224543906673	1.14397449676634	6.26717172553748e-06	0.000166138572703807
ENSG00000102760	5.86584325429404	5.87854462554596	3.30156014041735	6.28530158761608e-06	0.000166336777947521
ENSG00000254615	-2.67590260589057	-2.67695611108545	3.47189759538125	6.3223240606022e-06	0.000167033448193304
ENSG00000237172	-3.9376678089376	-3.94151607973933	4.19973397069582	6.3764412234661e-06	0.000167982840065256
ENSG00000145349	-2.49920207144949	-2.49926929169674	7.38380027081637	6.38657583031488e-06	0.000167982840065256
ENSG00000188674	-7.22651212386037	-7.31735402310039	2.73736802297706	6.40244870330287e-06	0.000167982840065256
ENSG00000270112	-8.60493266264317	-8.99082398892969	0.877344426038105	6.40306687469783e-06	0.000167982840065256
ENSG00000223382	-5.79576325883293	-5.96122919796236	-0.146333769176621	6.41841878325312e-06	0.000167982840065256
ENSG00000168917	-3.11917637058203	-3.12067362620695	3.75942256080509	6.42507332048832e-06	0.000167982840065256
ENSG00000144959	-3.94158766179849	-3.94394629718348	5.75483569612241	6.44168921489273e-06	0.000167982840065256
ENSG00000162520	-4.62520061487473	-4.64052052433807	2.96883898694325	6.44451394989026e-06	0.000167982840065256
ENSG00000104332	4.37767737625135	4.37814705094062	9.57461760319799	6.46377542410671e-06	0.000167982840065256
ENSG00000184675	2.35305064069878	2.35348502392742	4.2685896210527	6.46584391438573e-06	0.000167982840065256
ENSG00000119969	2.52700018082899	2.52728471232906	5.49623794729265	6.54874673811012e-06	0.000169762162010533
ENSG00000170689	4.79331132037129	4.79741376958516	4.60384466878085	6.56384381594121e-06	0.000169762162010533
ENSG00000279117	3.54731911361355	3.55063679345698	2.39998013275158	6.56694926696311e-06	0.000169762162010533
ENSG00000006740	4.36680254433911	4.37957014057134	2.1573210934763	6.60357315199107e-06	0.000170426762306097
ENSG00000249992	-6.39094571230881	-6.39343345910628	6.4803875340879	6.65553983083773e-06	0.000171484486664522
ENSG00000101188	-6.95114973314368	-7.01425366708871	2.5602716019832	6.7453446283358e-06	0.000173512044525264
ENSG00000242125	2.57554788448404	2.57598895310828	5.66231363535806	6.7638187257152e-06	0.000173701094709403
ENSG00000269113	8.38612661877407	8.5733732677503	2.7208435021687	6.83755189521997e-06	0.000175306297687955
ENSG00000180758	3.53193385106406	3.53675046690328	2.63230527727985	6.88427627687013e-06	0.000176214901290246
ENSG00000162728	-6.11951243528743	-6.15357646987543	1.13415641530143	6.99076145663723e-06	0.000178647707666012
ENSG00000263146	-7.94460144827677	-8.01799649351954	1.41828737942863	7.03689371521203e-06	0.000179473969306595
ENSG00000156463	4.64562403610217	4.66433843819115	3.05321703018731	7.04608320641366e-06	0.000179473969306595
ENSG00000173805	-5.68310610888679	-5.68845567081522	4.23481989629308	7.071217909664e-06	0.000179794125714281
ENSG00000281566	10.7370091657727	33.4172040656634	1.06151672619673	7.08168229244797e-06	0.000179794125714281
ENSG00000250486	9.30633884691453	29.0142997570981	-0.23024005117893	7.11233810137642e-06	0.000180005715856505
ENSG00000166896	-3.05341381744646	-3.05396207907443	3.2121172838437	7.11307331135286e-06	0.000180005715856505
ENSG00000158856	-3.06944607638216	-3.07150975030481	2.7803125652076	7.12523999562176e-06	0.000180021840277732
ENSG00000259953	-3.15962834753214	-3.16358388927888	1.92628399108986	7.15394276725214e-06	0.000180455028057956
ENSG00000180537	-3.73634604444171	-3.73706963488356	4.82225492550593	7.16867965771197e-06	0.000180535103508895
ENSG00000196542	-4.51179358954036	-4.5270398148554	0.346369627323041	7.20439002971742e-06	0.000181142263967807
ENSG00000164687	2.26593769855092	2.26684655462314	4.67560375948931	7.23038245998472e-06	0.000181503523681996
ENSG00000104695	-1.6943281421609	-1.69437114027832	7.28346155241566	7.24301039338681e-06	0.0001815286746105
ENSG00000018408	-2.69498994962744	-2.69504692833418	7.60718894294538	7.2547487054913e-06	0.000181531484435162
ENSG00000062038	5.78034961979475	5.78375563761384	3.60141503563687	7.33281336828545e-06	0.000183191276691854
ENSG00000123989	-3.10441459545386	-3.10450715067924	8.28967858062793	7.34679478929166e-06	0.000183247370351438
ENSG00000136842	-5.30048902005283	-5.30712529971592	2.03768068715279	7.36800243688864e-06	0.000183303330859962
ENSG00000067177	-2.53923314607269	-2.54026778724666	4.46912019273345	7.37251772640297e-06	0.000183303330859962
ENSG00000165474	-5.96696919087397	-5.99245950540591	3.23015409928874	7.48592201771897e-06	0.000185827005381024
ENSG00000177511	-3.89224935430101	-3.89289245710108	3.62640289712868	7.52292518829082e-06	0.000186449133158687
ENSG00000105810	-2.99901621766661	-2.99904502837895	8.47314947734066	7.59502099081141e-06	0.000187937650951711
ENSG00000095752	-6.26948120861969	-6.27507703082259	4.31294852969765	7.66013411596238e-06	0.000189248946339615
ENSG00000243364	2.83230033352326	2.83446343674286	3.09614761352474	7.76998067664386e-06	0.000191659523357215
ENSG00000203875	2.02304320086957	2.02322434996071	6.39568843647355	7.81540271594707e-06	0.000192475864364034
ENSG00000085433	-1.71548803740811	-1.71561815513878	5.40890007156282	7.8541867810202e-06	0.000193126413226534
ENSG00000163406	-3.34676325159581	-3.34900587632912	4.35568208218346	7.87747857506223e-06	0.000193354168307166
ENSG00000169760	-3.23480463468954	-3.23530894396473	4.87123697639186	7.88821603763704e-06	0.000193354168307166
ENSG00000204304	1.54576138193604	1.54583301024851	6.44857181744096	7.94162491570284e-06	0.000194358199739473
ENSG00000120322	-4.9939231079496	-5.00770769910027	1.4532148632481	8.04689180590291e-06	0.00019662624203031
ENSG00000172201	-2.33105393295043	-2.33116716805423	5.78002612924832	8.07257490178269e-06	0.000196759663323172
ENSG00000122958	1.88757099604031	1.88768639778806	6.38079603775453	8.08141357884084e-06	0.000196759663323172
ENSG00000186007	-6.85693974878647	-6.91809702212438	0.555399997442036	8.09015651681031e-06	0.000196759663323172
ENSG00000206557	4.84580361949571	4.8465358845989	5.19040278723516	8.15363419188265e-06	0.000197995092180491
ENSG00000135447	9.22615093735952	9.33978376828435	2.74015064666399	8.23916549001384e-06	0.00019967358076841
ENSG00000113916	-2.53691059302342	-2.53728929015637	4.9366180107649	8.24833224001695e-06	0.00019967358076841
ENSG00000170545	-3.48087630611596	-3.48733082345558	3.83163225395912	8.38873906713694e-06	0.000202739303543218
ENSG00000124785	-3.14460749785567	-3.14506271449154	4.96016925116552	8.40094334523262e-06	0.000202739303543218
ENSG00000138346	1.96875469533372	1.96908689097397	4.665696737371	8.45553089640015e-06	0.000203741758358629
ENSG00000186522	1.69998233024972	1.70008618695536	6.54416492313488	8.63457628482465e-06	0.000207735399246922
ENSG00000184697	5.86196070765071	5.87381341238408	1.47512727285236	8.68063851591656e-06	0.000208522291980802
ENSG00000129195	-2.50736664460967	-2.50742406550696	6.67875737914417	8.73679171511159e-06	0.000209548795452769
ENSG00000106571	2.28514255672884	2.28523031296819	6.51864071031218	8.79299150284624e-06	0.000210573265836566
ENSG00000144229	9.73249888676183	9.82316460044574	2.84544280941252	8.8388197939575e-06	0.000210989879006788
ENSG00000163909	6.15338861280788	6.15895649076733	2.80546340403863	8.84054450071022e-06	0.000210989879006788
ENSG00000144285	-3.31922743339675	-3.32152798599649	2.09595150739574	8.85092678041796e-06	0.000210989879006788
ENSG00000123700	-5.0231965903755	-5.0242259685936	4.66235696171827	8.89931488444926e-06	0.000211819973484437
ENSG00000183283	-1.79253506753307	-1.79258497731773	7.36864068364499	8.9294051285044e-06	0.000211874237547075
ENSG00000273145	-5.5651614007539	-5.88837846139663	-0.237372532830563	8.93317175451743e-06	0.000211874237547075
ENSG00000139910	-3.54151760401426	-3.54181326485326	5.94096494996146	8.94230322425532e-06	0.000211874237547075
ENSG00000143669	-2.69596947745845	-2.69639838264611	4.55430914518856	9.04859913648376e-06	0.000214067919571299
ENSG00000169085	-5.22221127593481	-5.22813586618318	3.28815672820024	9.09626438054188e-06	0.000214788352419023
ENSG00000185652	8.81967322894536	9.09778116680552	2.7416527096384	9.10656393630033e-06	0.000214788352419023
ENSG00000239922	-3.94634041286871	-3.95283686705999	2.93383938309282	9.14721492645687e-06	0.000215178449102435
ENSG00000170390	-2.45878673309361	-2.45900332104289	6.21878219506708	9.15066544152791e-06	0.000215178449102435
ENSG00000115226	-2.7385928376709	-2.73957066905595	4.57745931481174	9.18450322937347e-06	0.000215649373569079
ENSG00000152214	-14.7143896230918	-58.6618697946342	1.45388659516217	9.2327191971252e-06	0.000216455972288158
ENSG00000280870	4.15430682643206	4.17522949682156	1.13422655687574	9.31152472723344e-06	0.000217976232520274
ENSG00000164828	-1.78924329516009	-1.78929557715361	7.40596309905002	9.33955984893695e-06	0.000218219695883699
ENSG00000196338	-2.3776998944186	-2.37778834090306	6.33300462477509	9.35431770116403e-06	0.000218219695883699
ENSG00000113749	-5.5724733717949	-5.57892779746297	2.6215196652864	9.36385271180211e-06	0.000218219695883699
ENSG00000127418	-2.60852751540309	-2.60872855364109	6.99779232716153	9.465891355941e-06	0.000220268893638842
ENSG00000090097	2.12215181798321	2.12220209033189	7.09901372282314	9.49521483347463e-06	0.000220622447038501
ENSG00000024422	-3.29330720971989	-3.29367076655958	7.61633630150333	9.51148125735087e-06	0.000220672018354051
ENSG00000148339	-2.06183252279253	-2.06200260749846	5.46297871090251	9.59647538361484e-06	0.000222221109375906
ENSG00000136944	7.34103953449345	7.40810087612519	3.41467693873123	9.60671505243607e-06	0.000222221109375906
ENSG00000256073	-3.78218533010447	-3.79917110934145	2.04385073136666	9.63276771074706e-06	0.000222494134668054
ENSG00000177181	-4.23082810546751	-4.23588050336988	1.76645362587176	9.67251085710113e-06	0.000223082104169538
ENSG00000010017	-1.63264348151038	-1.6327163449699	6.13776266403101	9.7829009388908e-06	0.000225290400474069
ENSG00000137642	-4.55547945668149	-4.55632067813836	5.94571572668404	9.79711681323767e-06	0.000225290400474069
ENSG00000134258	7.29984616703756	7.33185688799005	2.23114891615468	9.84836419101987e-06	0.000226135821292036
ENSG00000110042	5.12415672083817	5.12505862436752	6.16340577598603	9.87235036719448e-06	0.000226209039494503
ENSG00000166265	13.2347640689972	34.7873987263943	3.59456167803425	9.8805280476016e-06	0.000226209039494503
ENSG00000183117	-5.09270643217411	-5.1083125193973	1.58496499943542	9.90352116741583e-06	0.000226403483906341
ENSG00000198865	7.71888058609058	7.84604232887021	1.36178656399466	9.93354006073239e-06	0.000226757740509175
ENSG00000123200	1.59693136009746	1.59698188903046	6.59919336228331	9.99679723839636e-06	0.000227868601577111
ENSG00000225177	-3.31223239203346	-3.31529143127142	2.86332122387647	1.01521322938597e-05	0.000231072002385313
ENSG00000197756	1.60399856994695	1.60401320029235	9.27738512020141	1.01818883731489e-05	0.000231411943316372
ENSG00000063438	-5.9885458561475	-5.99382772082025	4.76587775840433	1.02683476795388e-05	0.0002330377625993
ENSG00000145545	-1.9597056082686	-1.95980787932979	6.42451623885787	1.05612628945693e-05	0.000238943796353472
ENSG00000109475	1.7032600254964	1.7033009343661	8.04586435876765	1.0568922626004e-05	0.000238943796353472
ENSG00000272425	-3.44764092039214	-3.45567060753015	1.25039222572735	1.05896140034359e-05	0.000238943796353472
ENSG00000162595	-5.85006219713732	-5.85647618004842	4.26546632965355	1.06009302959492e-05	0.000238943796353472
ENSG00000155254	2.41553500626613	2.41583111953484	6.47183335745782	1.06051012471472e-05	0.000238943796353472
ENSG00000142694	-2.46988058966585	-2.47271393656791	3.17517555914453	1.06355860948482e-05	0.000239285362082075
ENSG00000106400	-1.54701333860465	-1.54711988515924	5.99143213647213	1.07078701266101e-05	0.000240565013175382
ENSG00000275322	4.67762297900965	4.75632841279527	0.553824232613567	1.08047724368493e-05	0.000242393271305983
ENSG00000176720	3.01102729741195	3.0131208949118	5.33766172321793	1.08714325799962e-05	0.000243538806749011
ENSG00000164241	-3.55893886606219	-3.57354061038941	1.10373503440001	1.09555068574257e-05	0.000245070607552787
ENSG00000176834	-2.03956812117193	-2.04019608455494	4.32854737604035	1.10054384270741e-05	0.000245505123610412
ENSG00000139973	-3.55343187654001	-3.55575145349628	1.70359456637036	1.10063780278781e-05	0.000245505123610412
ENSG00000179168	-3.73528449943408	-3.7494575722135	1.11466034405677	1.11088719921418e-05	0.000247170106777215
ENSG00000257842	-9.92424110872313	-10.4517978413126	-0.127587372217249	1.1112681885334e-05	0.000247170106777215
ENSG00000114646	-2.93832115839859	-2.93884605135924	5.95650462276646	1.1192641543204e-05	0.000247609266318184
ENSG00000147119	-3.07913601540533	-3.08179900439277	3.32451606921905	1.12207924637035e-05	0.000247609266318184
ENSG00000146833	-2.30473102026341	-2.30513046465694	5.19294718079515	1.12222189796209e-05	0.000247609266318184
ENSG00000164587	1.71182359798327	1.71183981889477	9.24188032406502	1.1222584776975e-05	0.000247609266318184
ENSG00000087494	-7.82936573587772	-7.88106092136722	3.08191166255951	1.1226608555073e-05	0.000247609266318184
ENSG00000151690	-4.39471548177473	-4.39772692663462	4.60132378294856	1.12450160762119e-05	0.000247609266318184
ENSG00000151116	-1.85004281701216	-1.85035729732926	5.06746179665901	1.12626408092108e-05	0.000247609266318184
ENSG00000142089	3.46173211747574	3.46191499254339	8.34389491908455	1.12742847737702e-05	0.000247609266318184
ENSG00000070214	-2.60527758015328	-2.6055367155755	6.03469003814662	1.12751497599737e-05	0.000247609266318184
ENSG00000272674	-3.39116764570364	-3.39359139741973	3.11200883625041	1.1304916252427e-05	0.000247914272985106
ENSG00000259146	-6.52699693682675	-6.66175220753042	-0.366167719865446	1.13607069260425e-05	0.000248788328111119
ENSG00000184005	3.89866710023484	3.90197801957843	3.76977929324025	1.13979943193651e-05	0.00024925529874309
ENSG00000054793	-2.01171149704121	-2.01182962702384	6.46594794678228	1.15426595453429e-05	0.000251911753660561
ENSG00000164778	-4.56177651200618	-4.56743569253643	1.98108924587657	1.15517366223237e-05	0.000251911753660561
ENSG00000176381	-5.88419805548739	-5.98749892609984	0.511074267887254	1.15717228664796e-05	0.000251995649703225
ENSG00000167306	-4.09866389365948	-4.09906759167545	3.99628122677344	1.15967165483218e-05	0.000252055791165096
ENSG00000282826	7.35617308977385	7.48056701356361	2.66649965704299	1.16067704526517e-05	0.000252055791165096
ENSG00000061938	-2.08560698264883	-2.08578677343305	5.82552205928266	1.16614640274844e-05	0.000252891804618252
ENSG00000157873	-7.98765174542144	-8.12682644333839	3.70063266137559	1.19995827657574e-05	0.000259863363806568
ENSG00000145945	4.58798499125399	4.64862329407676	2.36663312490477	1.20931963000531e-05	0.000261527932173171
ENSG00000164088	-2.02804183611404	-2.02964877082349	3.6924352051289	1.22478397813653e-05	0.000264248538560063
ENSG00000003436	-3.35186418012568	-3.35243379577251	6.07805004103245	1.22528462865048e-05	0.000264248538560063
ENSG00000162981	-4.62344828872317	-4.62644849387421	3.94641805206089	1.2421586898358e-05	0.000267518148732361
ENSG00000229117	1.57461369129684	1.5746445573045	8.21105384916209	1.26323020819188e-05	0.000271543189049071
ENSG00000111261	-3.16476092236125	-3.1655997287657	4.21295305334876	1.26432623567744e-05	0.000271543189049071
ENSG00000104763	-2.19470016178006	-2.19477932876691	6.83894980833538	1.28481137086889e-05	0.00027556380143883
ENSG00000157404	6.99826186424612	7.00342108177351	4.85600047785058	1.29819484942215e-05	0.000278052323441391
ENSG00000068976	7.36660443434918	7.39492111615577	3.82970681637311	1.30369498790589e-05	0.000278769298493294
ENSG00000148408	6.10740007449856	6.17039545531085	2.07229080347421	1.30511308568335e-05	0.000278769298493294
ENSG00000146966	-3.62380894880264	-3.62403881864404	6.73004560471114	1.32520780914035e-05	0.000282674791419636
ENSG00000155966	7.83233230769159	7.85190642117578	4.14886881055848	1.34510891733867e-05	0.000286528385202264
ENSG00000115935	-2.50031973367302	-2.50059411708141	6.11645265941932	1.34947499517268e-05	0.000286757023301609
ENSG00000153904	-2.8508780123001	-2.85101524006305	7.03885218510594	1.34985533576715e-05	0.000286757023301609
ENSG00000164197	-2.98557066978286	-2.98707349031076	4.5764772533237	1.35212313546334e-05	0.000286848514091367
ENSG00000137267	-2.92954667283861	-2.92963755340498	7.37605635212986	1.35793890001215e-05	0.000287427769634639
ENSG00000172594	-3.0635968673195	-3.065720922086	3.38686176729763	1.35853525035458e-05	0.000287427769634639
ENSG00000127578	4.09927534547484	4.10418830717045	2.40503309680456	1.36445527650556e-05	0.000288289643942595
ENSG00000128342	-4.22501777346582	-4.22900338882627	6.1671675647622	1.36859645506752e-05	0.000288773852019247
ENSG00000185304	5.76893370642971	5.89609395382961	0.352123029920908	1.37063641188566e-05	0.000288813993727163
ENSG00000099284	2.71884944266336	2.71879977682019	6.25515567338517	1.37979146275512e-05	0.000290035594285727
ENSG00000178163	1.82966462801022	1.82985701049877	5.2200806133589	1.38014888276095e-05	0.000290035594285727
ENSG00000101444	1.91730882920715	1.91735856900103	7.6382681169789	1.38627250134646e-05	0.000290548345285862
ENSG00000007171	-5.33964392690774	-5.35183011622146	2.81139144934681	1.38735040258218e-05	0.000290548345285862
ENSG00000164488	10.8018704406381	11.0050827919462	3.82638116077211	1.38817129232262e-05	0.000290548345285862
ENSG00000132024	-1.77000928678266	-1.77024935445226	5.38408457425929	1.39802832070064e-05	0.000292219734931993
ENSG00000102109	-4.05260006895005	-4.0549992260323	3.23712696972137	1.40894631388735e-05	0.00029410812493365
ENSG00000072195	-3.01765671554649	-3.01826496218053	6.18764455621834	1.41197260544907e-05	0.000294346331928996
ENSG00000158458	-3.52518278832808	-3.54244145662573	2.43799220006918	1.41507589250296e-05	0.000294599933140549
ENSG00000184221	-7.08561967372761	-7.09277893831045	4.62566071939714	1.42435258559015e-05	0.000296015688420662
ENSG00000154511	-2.53608524745629	-2.53675622222179	3.99922249441292	1.4256679754857e-05	0.000296015688420662
ENSG00000081479	4.51826271105441	4.51845129522627	5.75711931921417	1.43504104388022e-05	0.000297566146867805
ENSG00000132199	3.16674353504502	3.16832712633182	4.64475444837249	1.45555657039821e-05	0.000301419897747979
ENSG00000198959	5.30451865806079	5.31641027164838	8.37701402917863	1.47198958079525e-05	0.000303840850320457
ENSG00000120885	-5.02005865455348	-5.02014261482202	9.84757109104176	1.47324998476836e-05	0.000303840850320457
ENSG00000105373	1.99704439637523	1.99710701901346	7.25699413223578	1.47519082891087e-05	0.000303840850320457
ENSG00000155229	1.79428716781359	1.79439727856445	6.53736192919626	1.47561466695578e-05	0.000303840850320457
ENSG00000159208	-3.48018815234195	-3.48638006187116	2.54963567972206	1.47720493855551e-05	0.000303840850320457
ENSG00000165124	3.94331431722337	3.94741080385397	2.6700515426591	1.47892305779139e-05	0.000303840850320457
ENSG00000166979	-4.69132569762948	-4.70836727895524	3.00762568521111	1.48777670698437e-05	0.000304957766440168
ENSG00000138640	2.79364996923241	2.79471424707735	4.06891051918343	1.4885711625544e-05	0.000304957766440168
ENSG00000156966	-6.07592936354119	-6.08810547247703	3.5081880271128	1.49021887917156e-05	0.000304957766440168
ENSG00000171540	-10.7757134203788	-32.6405188426031	1.31083127772351	1.49492966108959e-05	0.000305376317770893
ENSG00000197177	-2.93258186204101	-2.93484760266986	3.03058513621869	1.49617575954101e-05	0.000305376317770893
ENSG00000181885	6.20257490001857	6.55256959292563	0.420145067252633	1.49907730694536e-05	0.000305418392510032
ENSG00000118707	2.74605815756233	2.74647337393092	5.26714355175017	1.50119229951618e-05	0.000305418392510032
ENSG00000102359	-4.86549515933389	-4.87191802331653	5.19430042131978	1.50225006691241e-05	0.000305418392510032
ENSG00000134900	1.61604675600802	1.61615381269504	6.12534549181721	1.51630066598614e-05	0.000307874104014403
ENSG00000231764	-14.5878935330431	-14.7005170725053	5.2382717309124	1.53265621029309e-05	0.000310790832045667
ENSG00000113407	2.01993019225064	2.01998079190186	7.66643248748396	1.53582329042875e-05	0.000311029116170616
ENSG00000167107	3.8856391044573	3.88657673922854	4.3442509822206	1.53991854929709e-05	0.000311454510734777
ENSG00000105372	1.75962447632122	1.75963848499762	9.31514696517151	1.55053432733182e-05	0.000313195898925731
ENSG00000092201	1.68682209514658	1.68684686442354	8.29933532443252	1.55431426000959e-05	0.000313553783666534
ENSG00000180263	2.39169415571999	2.3921157243635	4.74191130439043	1.56235396950891e-05	0.000314768966192415
ENSG00000203952	3.6652754223186	3.66902175217378	2.36185551436217	1.57559717439278e-05	0.000316749643539277
ENSG00000135424	-3.83597720735119	-3.83608364051279	7.75007647460963	1.57624230197271e-05	0.000316749643539277
ENSG00000121570	15.4026109764993	36.1348949464317	4.40846649749375	1.58195430740668e-05	0.000317488876039176
ENSG00000260807	-3.40078424742301	-3.40150638614605	4.10379634752755	1.59595565915716e-05	0.000319887697844415
ENSG00000050405	-2.89452920705604	-2.89458423601599	7.81784261455114	1.60421485455722e-05	0.00032113090691098
ENSG00000154358	2.38442421251857	2.38477591711468	5.10267933748393	1.60768498546039e-05	0.000321413487362081
ENSG00000138336	3.0723139178214	3.07333241467147	3.74364989825147	1.61586937166522e-05	0.000322636628761902
ENSG00000101210	-5.02428050259096	-5.02593306775853	4.71788678000768	1.62102287636044e-05	0.000323252250210625
ENSG00000205268	1.93865293771494	1.93883582838674	5.39279706149568	1.64326295506827e-05	0.000327195786466476
ENSG00000182263	1.98579910590951	1.98591097773578	5.54441825847333	1.64498970395916e-05	0.000327195786466476
ENSG00000244694	6.15328745810122	6.19725781982955	3.08101308151135	1.64938368607614e-05	0.000327652377536804
ENSG00000206418	-1.73563650013642	-1.73590322468874	4.82425243234564	1.68129150960484e-05	0.000333566526441804
ENSG00000123307	13.2550359305514	36.183795523072	3.03994165864386	1.68850137410763e-05	0.000334571833189297
ENSG00000157005	14.4850526922734	36.827095442733	2.82366100760017	1.69898932171869e-05	0.000335939618034475
ENSG00000197208	-2.63042195698046	-2.63823260772483	1.90775731625522	1.69970730272342e-05	0.000335939618034475
ENSG00000138669	8.81789484220241	8.85102213445891	0.680479138786834	1.72496590130483e-05	0.000340500854399161
ENSG00000162512	-1.90713529745345	-1.90715305259603	8.75773200251293	1.73186815757175e-05	0.000341431684499057
ENSG00000172638	-3.49099442381631	-3.49174084298651	6.24343703290035	1.7396288843007e-05	0.000342221006050181
ENSG00000165197	7.83964739009152	7.86487130990649	1.83629159838002	1.74025540414912e-05	0.000342221006050181
ENSG00000184307	-4.2075915804464	-4.21197297714003	2.45428456004843	1.75381685613691e-05	0.000344454042663166
ENSG00000078967	-2.01113268292323	-2.0118039842401	3.49988760720814	1.78196079384604e-05	0.000349541907476283
ENSG00000172461	-4.3371267207124	-4.34088430335572	3.28211535438939	1.79174301860884e-05	0.000351019767786178
ENSG00000263711	10.9839689105671	33.5682149665816	3.99074144431069	1.81853813681297e-05	0.000355822737696714
ENSG00000159128	-2.41324155888463	-2.41351492167698	5.15450427775056	1.8248878994368e-05	0.000356618268608338
ENSG00000112531	-1.92805013263139	-1.92806204060963	9.02386428440798	1.84270805558038e-05	0.0003596505447479
ENSG00000119922	-2.79491213330671	-2.80181129574014	3.85253300014052	1.84918370078071e-05	0.00036046384898864
ENSG00000128713	-9.68789496915857	-32.1408032382456	0.769414396344667	1.85807531063412e-05	0.000361745485040414
ENSG00000147804	-5.59896515721453	-5.62546085732326	0.668377827308688	1.87635424837978e-05	0.000364499358182561
ENSG00000203797	-11.1089194257955	-33.3033332044618	1.58289625396112	1.87688922748033e-05	0.000364499358182561
ENSG00000105499	-4.93011571229186	-4.96333984762092	1.57319382082977	1.88306202039576e-05	0.000365243855732416
ENSG00000133135	-10.2506926245169	-10.3154181454095	3.17430141347367	1.89027659286608e-05	0.000366188321600633
ENSG00000118181	1.74568089680501	1.74571218164474	8.1822049689684	1.89515577701946e-05	0.000366678591107582
ENSG00000250312	2.27806904660213	2.27907894709171	3.66107811971024	1.90261202651562e-05	0.000367665645817015
ENSG00000237819	-5.37368118424939	-5.38213175283381	1.82058824514534	1.90789100403322e-05	0.000368230038775954
ENSG00000164403	-2.9127205700821	-2.91820540217877	3.15530253232093	1.91820640157118e-05	0.000369763885853487
ENSG00000105612	-2.61666639393459	-2.61750650274629	4.55320843940244	1.93110731392614e-05	0.00037108941771144
ENSG00000135929	-4.12181514261618	-4.12463742852683	4.00405749245362	1.93199837514501e-05	0.00037108941771144
ENSG00000181965	13.8303377516244	37.4806485150207	2.95344278091387	1.93300000002987e-05	0.00037108941771144
ENSG00000144481	-7.11482010342475	-7.14128122712343	2.908651064772	1.93458938143405e-05	0.00037108941771144
ENSG00000221890	-4.49426182602983	-4.4949457710672	5.21264264680337	1.93983783922264e-05	0.000371319872984445
ENSG00000133115	5.42105333170266	5.51618421106913	2.287161259163	1.94145753281832e-05	0.000371319872984445
ENSG00000178150	3.4123494181611	3.41988897236133	2.04475197966386	1.94335703348453e-05	0.000371319872984445
ENSG00000161513	2.58713983017835	2.58862682707076	4.67347914891623	1.94530329256614e-05	0.000371319872984445
ENSG00000170571	13.2581299700839	57.4817607123027	3.95616920876386	1.95043813120262e-05	0.000371845433218531
ENSG00000234494	-2.96808968871234	-2.9814940200436	0.160131451845451	1.9579149683748e-05	0.000372729818032759
ENSG00000012232	-2.08144535876684	-2.08146729399197	8.27057587215671	1.95985129118032e-05	0.000372729818032759
ENSG00000154639	-2.26310615190414	-2.26326550255546	5.71541200038884	1.96531611370425e-05	0.000373314425783188
ENSG00000231389	-8.04355275005522	-8.06126916540854	3.02141715204648	1.97165813761262e-05	0.000374064035974283
ENSG00000185664	7.03577773352391	7.04027453681856	4.11111719710028	1.97860482550949e-05	0.000374926404678462
ENSG00000188191	-2.26343287089851	-2.26385135843646	4.73716223813129	1.98937466706497e-05	0.000376510255170332
ENSG00000260260	2.10428693410866	2.10539430825783	3.96987343580542	1.99773442558884e-05	0.000377634689117968
ENSG00000197696	-2.67903922081149	-2.68305210492419	2.76181318464278	2.00641537615177e-05	0.00037838201875149
ENSG00000148200	3.30134634738858	3.30246328704643	3.48641524041329	2.00653459412216e-05	0.00037838201875149
ENSG00000150347	-2.60011195802839	-2.60059824776855	5.37094294927369	2.01012949520942e-05	0.000378602677179732
ENSG00000174943	-2.1580314813216	-2.15858608969588	4.10203288551226	2.01903941367014e-05	0.000379822667530669
ENSG00000086475	1.64155329726631	1.641611708231	6.86046685156854	2.02501655841138e-05	0.000380089119957038
ENSG00000161921	-5.85609914972878	-5.88942527433703	3.35179439291754	2.02532437430675e-05	0.000380089119957038
ENSG00000267480	3.51908061444944	3.56111163229097	-0.504987743139143	2.06774904387593e-05	0.000387585036867692
ENSG00000113231	-2.51522807164638	-2.51642226660855	3.10495328894666	2.07167387383872e-05	0.000387855106308367
ENSG00000116147	-8.47830621109278	-8.59990803293413	2.13245244364588	2.09835507490224e-05	0.00039237983400627
ENSG00000188130	-2.7102987167474	-2.71130480579286	5.38539466195934	2.10329627920762e-05	0.000392833350520907
ENSG00000232434	-2.70404675566141	-2.70591550096476	3.64284918872648	2.13654225978185e-05	0.000398227870596074
ENSG00000165804	1.77471257174119	1.77487685792302	5.84163439879639	2.13728036095498e-05	0.000398227870596074
ENSG00000125398	-3.09829317898293	-3.09845941203709	6.95704189254696	2.14715882481936e-05	0.000399591631593915
ENSG00000105088	-2.34732473207949	-2.34757779514665	4.61310888091329	2.15616187900154e-05	0.000400789423556309
ENSG00000256235	-2.31487041390368	-2.31559336533365	5.06520384775542	2.15930204454692e-05	0.000400895863538117
ENSG00000143786	-4.3873879328133	-4.38953351462692	5.34796719849725	2.16573039372929e-05	0.000401611809592507
ENSG00000162706	-3.4414901893075	-3.44175519301098	3.26811499983668	2.17721160523558e-05	0.000403261945482186
ENSG00000169218	11.7911019901928	33.0622190032547	2.46085069840882	2.18118357411888e-05	0.000403485256495362
ENSG00000185885	10.7521798838109	11.0864025995747	5.05349427162462	2.18549625788036e-05	0.000403485256495362
ENSG00000281406	-4.71133711254022	-4.72714605387944	0.989994891057696	2.18616963619237e-05	0.000403485256495362
ENSG00000160179	-5.85694848648271	-5.89825950902138	1.94637442865501	2.20050392239595e-05	0.00040565133700461
ENSG00000198576	-4.48466423744888	-4.48643831411217	4.65525316207158	2.20690267891532e-05	0.000406351160714432
ENSG00000223756	5.58701515746612	5.71670957942413	0.28406732995834	2.21194926358551e-05	0.000406635304090966
ENSG00000105281	1.9852677473239	1.98538847134407	6.70577297435563	2.21365446699962e-05	0.000406635304090966
ENSG00000213553	2.11889752910674	2.1198346097924	3.76215796251302	2.21747834168995e-05	0.000406859069649199
ENSG00000137216	-1.73853273738286	-1.73862087034558	6.08130669244159	2.22465467584225e-05	0.000407696691415504
ENSG00000120658	3.6246143032762	3.62610451513502	3.54883608210389	2.23009515103702e-05	0.000408214603614209
ENSG00000054179	-5.20383806391351	-5.24442849599227	0.684652941842446	2.24151780194715e-05	0.000409825046365373
ENSG00000256463	-5.56950433606517	-5.57417576092161	3.39151929374784	2.26214874267233e-05	0.00041311333880802
ENSG00000261308	4.69684664292095	4.70467786637518	2.57415427640728	2.2866873272715e-05	0.000417106728131042
ENSG00000120899	-3.81383144817259	-3.8145678401506	5.2579097800653	2.30330480380014e-05	0.000419647622013249
ENSG00000143226	-10.380134067367	-32.4678594120761	2.48211348745719	2.30610234978227e-05	0.00041966762342075
ENSG00000084774	1.71517534310448	1.71525647254093	7.35181058138036	2.32930006226942e-05	0.000423395706312861
ENSG00000164746	-7.66943777307649	-7.81054201878502	0.744115783106864	2.33410125629176e-05	0.000423775081578367
ENSG00000145730	-1.75835145678593	-1.75838088706296	8.17452227248236	2.34463435699416e-05	0.000425193041232367
ENSG00000111897	-1.75963098329979	-1.75965645142985	7.97716615845326	2.36495289687357e-05	0.000428112500522635
ENSG00000162241	-3.20480492086097	-3.23873168048947	1.24197217430675	2.36798202137615e-05	0.000428112500522635
ENSG00000163322	2.1257172104429	2.12697548187259	3.47137938362829	2.37380017290541e-05	0.000428112500522635
ENSG00000151617	6.94799707868165	6.9544102057191	4.18808321493167	2.37399696131133e-05	0.000428112500522635
ENSG00000248632	10.2059276904489	32.4664830798983	0.0757267443526682	2.37444233029718e-05	0.000428112500522635
ENSG00000204628	1.61712247634891	1.61712997758176	10.3155409850336	2.38206410402928e-05	0.000428991337027834
ENSG00000125746	-2.18248530503303	-2.18358087390036	4.45376335485276	2.40087005548022e-05	0.000431880012053781
ENSG00000179455	-3.93265442604104	-3.93955897975859	2.06525109688062	2.40700981369793e-05	0.000432486205190787
ENSG00000188763	4.80652309663145	4.88783671049913	1.48493571964611	2.41882816440464e-05	0.000434110148954185
ENSG00000142698	-10.7620235571609	-32.6545972514785	1.45739497452239	2.45603694564388e-05	0.00044028198472197
ENSG00000113494	4.59937733723725	4.62219771896905	1.17634418086697	2.46421165317308e-05	0.000441112059733611
ENSG00000101849	2.4858846117491	2.48607211477113	6.30265200563865	2.46631758772539e-05	0.000441112059733611
ENSG00000105699	4.02238141541482	4.0284162739121	3.29889299077778	2.48067707337527e-05	0.000443172675328162
ENSG00000230461	-5.13697629364072	-5.155052906189	1.00144106480896	2.48899291390194e-05	0.000444150118373313
ENSG00000129295	2.94150337238805	2.94443123475025	1.70296968909817	2.51029732857968e-05	0.000447440439365789
ENSG00000237352	-7.98262142696831	-30.2662984082975	-0.441541980695285	2.52243400598664e-05	0.000449091044121726
ENSG00000159228	-2.1517746510325	-2.152277041406	5.00261237281396	2.53262403910996e-05	0.000450391705542857
ENSG00000234741	1.97787117660975	1.97795987555407	7.16567902448014	2.54052157598582e-05	0.000451282183019825
ENSG00000167244	8.12250541983878	8.12287326867301	7.89571259228547	2.54451260994106e-05	0.000451477498768405
ENSG00000254535	5.39584708833661	5.41036420645923	1.63533768449955	2.56146106773399e-05	0.000453968820789995
ENSG00000156531	1.88698601470603	1.8870402752844	6.59638370552222	2.56557520223874e-05	0.00045418243999723
ENSG00000232533	-3.27577589896988	-3.27768149794265	3.70008294227369	2.57539579486761e-05	0.000455404642594143
ENSG00000123360	9.07288030527434	9.10621923689959	1.90207503686259	2.58979385637677e-05	0.000457432593591254
ENSG00000214548	6.30850611662584	6.32210314266775	7.5565345685554	2.60631413096794e-05	0.000459830382383428
ENSG00000174521	-3.68154094917627	-3.69038089139072	0.620856265994468	2.61659242446567e-05	0.000461122732681795
ENSG00000108679	-2.58347398681665	-2.58357744214268	8.34370891786693	2.6348305290539e-05	0.000463813347019702
ENSG00000138363	1.77368535342874	1.77379013946778	6.75064864413108	2.64420769904908e-05	0.000464928628475243
ENSG00000185736	9.3099478118299	31.3021118598397	-0.254265676482375	2.64712149810741e-05	0.000464928628475243
ENSG00000225953	-3.92309715308949	-3.95003638089332	0.373051742611447	2.65856988871848e-05	0.000466414721825285
ENSG00000019582	-4.40961414102461	-4.41057406089026	4.89090010179532	2.66195844890627e-05	0.000466485064211252
ENSG00000187068	-3.13553776898375	-3.13602315541896	3.85157147161694	2.66509250734692e-05	0.00046651069966048
ENSG00000167105	7.09540677094837	7.16533175739818	1.91366340965596	2.67147658038519e-05	0.000467104538926477
ENSG00000184113	5.40620107333133	5.42966886613976	2.68143898076127	2.67992086127528e-05	0.000468056871677317
ENSG00000152192	4.54951383048182	4.55151707568969	3.69812522762102	2.69551518372673e-05	0.00047025445897999
ENSG00000182103	-3.11692724083371	-3.11795917456854	4.91347075370785	2.71671393501131e-05	0.00047342378773735
ENSG00000130147	-2.19014699547787	-2.19021961010047	7.63249300886395	2.72270612400271e-05	0.000473939057081141
ENSG00000251493	-6.3128200190293	-6.3364206807938	3.73439257053785	2.73528250121274e-05	0.000475598006391266
ENSG00000146828	-1.9525694866187	-1.95272875506878	5.98609313202443	2.74569396354256e-05	0.000476702999643474
ENSG00000261295	-7.01875708950686	-7.11801218775398	1.84738314203208	2.74774368950382e-05	0.000476702999643474
ENSG00000148843	1.78083625103008	1.78091922754776	6.64791779848084	2.77095452309485e-05	0.000480196269962298
ENSG00000080224	11.3060721646485	54.5397368901586	0.242805593330066	2.77477083811952e-05	0.000480324521800424
ENSG00000006756	-2.77254342314987	-2.77281081983158	5.10528114937623	2.80181761578478e-05	0.000484469327274237
ENSG00000157734	-3.64108610954267	-3.6443140710476	2.5618848068916	2.84019301195495e-05	0.000490561655848059
ENSG00000171227	4.69094010135157	4.7250691892323	1.36191553428507	2.85434884174808e-05	0.000492461909558614
ENSG00000112769	-3.7829777621665	-3.78313167253207	6.78400079451587	2.87004079251693e-05	0.000494196635483701
ENSG00000130724	-1.63547315725067	-1.6356084595296	5.90867982705384	2.87073362612858e-05	0.000494196635483701
ENSG00000006576	-1.70951220834081	-1.7096251258401	5.8171299735852	2.87703566622619e-05	0.00049473606709753
ENSG00000164056	-5.2337361712088	-5.2352661754646	5.79319522488433	2.88276256174826e-05	0.000495175518582369
ENSG00000171863	1.63931805190797	1.63933824086493	8.89304945637073	2.89422746685231e-05	0.000496598545795956
ENSG00000196388	-2.38354364806084	-2.38747658420273	1.77565668175147	2.90038598705737e-05	0.000497108965992467
ENSG00000102743	1.87260232976864	1.87339319116415	3.83660162394398	2.92261396262915e-05	0.000500369456277319
ENSG00000138495	-1.83781025405815	-1.83843995503985	4.0991153643629	2.93387758162357e-05	0.000501747695065394
ENSG00000007350	5.72662747933493	5.7513711597954	2.57113557989882	2.97096386451823e-05	0.000507534242676014
ENSG00000122877	-4.61454953865526	-4.61982578286021	3.13560914421442	2.97993462273068e-05	0.000508510373763026
ENSG00000185551	3.1829069309511	3.18305115381026	7.79939578777106	2.99111624586007e-05	0.00050986123431069
ENSG00000231711	-6.7003054729933	-6.95390410267512	0.48417904762647	3.00269898400786e-05	0.000511277447505985
ENSG00000242861	-3.43756345367075	-3.48314244267756	-0.284002061857468	3.01088769594865e-05	0.000512113295038586
ENSG00000132938	8.30013127863046	8.39617654032313	0.946519998112615	3.02887767627543e-05	0.000514612579296677
ENSG00000052850	9.86228513490924	9.95519325307272	3.25412510789663	3.0395581308144e-05	0.00051586587667974
ENSG00000141934	-4.61791659248237	-4.62608751004423	3.58729282565112	3.08013756010447e-05	0.00052218531882162
ENSG00000162992	5.23085962316243	5.23902120945173	2.97250944378002	3.08731702381689e-05	0.000522834794033372
ENSG00000248587	4.88099322797914	4.91146005752736	0.544175163622523	3.10518420778384e-05	0.00052529085829184
ENSG00000132359	-3.19900664128836	-3.20043672280706	3.16986833891498	3.12082198881184e-05	0.00052684973363761
ENSG00000114405	1.99401999346215	1.99478178435969	3.8112735464068	3.12114771112328e-05	0.00052684973363761
ENSG00000105640	1.68067967164589	1.68070134783878	8.61773100249093	3.18738540303919e-05	0.00053744962940663
ENSG00000152527	-5.83792797710201	-5.84517155651406	3.3013051763874	3.1965795658035e-05	0.000538418482637064
ENSG00000116852	2.43689063824593	2.43711400535888	5.5089430348203	3.21098787725398e-05	0.000540262550812971
ENSG00000134070	-4.31786609231181	-4.32575395651011	3.53856752110375	3.25762139268571e-05	0.000547518842038693
ENSG00000135241	-1.61573005125644	-1.6158653404616	5.60902800211489	3.26872319456314e-05	0.000548794021074289
ENSG00000064225	-2.3404512612755	-2.34140737453464	3.61616706781541	3.27668535934631e-05	0.00054953990548693
ENSG00000254221	-5.20136605380135	-5.20690036301065	2.22240339716651	3.29460592912133e-05	0.000551952542674897
ENSG00000128710	-8.7404984266523	-8.8038086575815	2.55319302285928	3.30136758925484e-05	0.000552492535247857
ENSG00000136161	2.25091241267085	2.25139896651397	4.51569281564529	3.32747289236132e-05	0.000556105816905085
ENSG00000134668	-7.48817969014821	-7.51212811199084	5.1108131341445	3.33124259342266e-05	0.000556105816905085
ENSG00000108771	-3.86553212486253	-3.8985106596518	1.77527695496712	3.33455528828537e-05	0.000556105816905085
ENSG00000175592	-5.3822742430409	-5.38605959743209	6.47009972798737	3.3373976080052e-05	0.000556105816905085
ENSG00000164122	-9.80006650575752	-32.7247902230655	-0.439764196345768	3.34076633954765e-05	0.000556105816905085
ENSG00000140836	2.06110917416366	2.06135275404735	4.78426290877815	3.35198211246583e-05	0.000557378580447726
ENSG00000242779	4.62245396755274	4.64318930186613	2.58695244142517	3.37540804111554e-05	0.000560676820787001
ENSG00000144455	-1.919726403373	-1.91994051175104	5.20278448023864	3.38135403819621e-05	0.000560873737292708
ENSG00000179388	-5.16456149653954	-5.18291536275604	1.24500372934607	3.3837777669382e-05	0.000560873737292708
ENSG00000189337	3.09215954990948	3.09344229152361	5.02814241325432	3.39946857124077e-05	0.000562877012421563
ENSG00000075035	9.05144760984952	9.07899545791856	4.82088810252074	3.44133043816481e-05	0.000569204803617642
ENSG00000198961	-1.84447485820095	-1.84449532632555	8.07141749017537	3.45770266154612e-05	0.000571307612247419
ENSG00000213741	1.66001483735221	1.66008081378216	7.39044268220235	3.46327672921595e-05	0.000571455584075899
ENSG00000168646	3.11850760144186	3.11886829366016	5.86248757774691	3.46591801024642e-05	0.000571455584075899
ENSG00000146005	-4.11548263328959	-4.12594226531705	1.45727737351888	3.47021599293512e-05	0.000571560680524145
ENSG00000151948	4.4039178469091	4.43277920205774	0.255851361538148	3.50003150067593e-05	0.000575863981575911
ENSG00000139767	3.84502376150505	3.84534289465981	4.07468112470142	3.51153922400071e-05	0.000577149194142601
ENSG00000166068	-2.02342655630884	-2.02348767677303	6.73640255749841	3.52448121427026e-05	0.000578667189060103
ENSG00000107874	1.63032727448426	1.63041620996149	5.96546670513873	3.54245389212849e-05	0.000581007091089226
ENSG00000185046	-5.04339848300438	-5.04741598108129	4.75224837517581	3.58267936410283e-05	0.000586987991512085
ENSG00000250198	-4.7447444722049	-4.80005239666501	0.126392776205669	3.61897374752373e-05	0.000592197136778524
ENSG00000138760	-1.94552108848511	-1.94554385632448	8.48200494594033	3.62205882940624e-05	0.000592197136778524
ENSG00000276644	3.66212921233699	3.66291027726102	4.79985009392022	3.63674703016305e-05	0.00059397665406868
ENSG00000196549	8.16051742533984	8.17646345092907	6.48024008920801	3.64758588268658e-05	0.000595124409323598
ENSG00000129993	3.83443757163249	3.84193553762312	0.866011856847411	3.66460211494621e-05	0.00059727659105188
ENSG00000236819	-9.12216691037292	-32.252659672943	0.305250763643318	3.69489530276614e-05	0.000601585977657878
ENSG00000112232	11.1013412972697	34.6950001886606	1.61187592593056	3.72951913723435e-05	0.000606097577677395
ENSG00000100300	-3.49568944943162	-3.49750399238359	5.97345984523584	3.73036872132686e-05	0.000606097577677395
ENSG00000174137	3.68787642285577	3.73015980180669	0.891792661127491	3.75780351634243e-05	0.000609920416883271
ENSG00000112175	6.76553776310583	6.78070934998388	4.26673536543756	3.78584440907264e-05	0.000613833588818901
ENSG00000128512	-1.68931595312963	-1.68949910168979	5.46327971681498	3.81080971487526e-05	0.000616728598304976
ENSG00000125246	3.75221687901729	3.75781505414171	3.33042633960387	3.81159918896056e-05	0.000616728598304976
ENSG00000165349	6.10243577880664	6.13717478215149	2.72101854367325	3.83786559755177e-05	0.000620335749898275
ENSG00000113263	-7.15365113700012	-7.40703404737712	-0.263616986830751	3.86042673913203e-05	0.000623337157236892
ENSG00000170873	-2.52965902303164	-2.52997166972916	4.92648089604018	3.86693602562394e-05	0.000623743172562935
ENSG00000231437	-7.53038189442385	-7.78507336258134	0.403091238260695	3.8806509060973e-05	0.000624565772475653
ENSG00000184588	-1.96030133790638	-1.96060352873707	5.09604919912104	3.88071111384556e-05	0.000624565772475653
ENSG00000054690	2.89101749885993	2.89240439457264	3.3557514598412	3.88403589774471e-05	0.000624565772475653
ENSG00000177551	5.2319622565043	5.26831642666127	0.844143153390096	3.88955514653344e-05	0.000624809815411246
ENSG00000205208	1.8830269749078	1.88322841980662	5.27682419845076	3.93894457817084e-05	0.000632093326244188
ENSG00000180818	-5.15650088593775	-5.21245306450986	1.22963457686975	3.95496894348225e-05	0.000634013193876097
ENSG00000168843	7.42680885031476	7.53010806886389	0.970838395902095	3.9599768791925e-05	0.000634164912735504
ENSG00000114737	3.83688926612938	3.84065936235292	2.49132965964475	3.98809073969595e-05	0.000638012795180456
ENSG00000235597	-7.0990945304682	-7.20152723560982	0.526993033318576	4.02797812318454e-05	0.000643734395244662
ENSG00000247315	1.72840889777274	1.72853924869042	5.76056564696555	4.04608085351889e-05	0.000645966323587362
ENSG00000050767	5.83100222946779	5.83361666003892	4.32568787067716	4.05438249975477e-05	0.000646630524526772
ENSG00000004399	-2.73249139376442	-2.73268043315556	6.92174099429337	4.16554481533826e-05	0.000663579608985689
ENSG00000185386	-2.43603820365273	-2.43692264187352	4.77951459137988	4.17012691993013e-05	0.000663579608985689
ENSG00000260641	-3.60477207711033	-3.62378200465991	0.837241157422506	4.17340320240775e-05	0.000663579608985689
ENSG00000110076	-2.79383695863053	-2.79407642330356	5.12200886879284	4.20702238214156e-05	0.000668244633517378
ENSG00000219607	-4.40504781625886	-4.43302810657392	1.22409289205048	4.24406811448723e-05	0.00067301428147109
ENSG00000177045	2.30335228247217	2.30541068825919	3.19155121179579	4.24567098276562e-05	0.00067301428147109
ENSG00000104964	-1.84256636338676	-1.84267167695037	7.2201464308596	4.25856760516641e-05	0.000674373981613269
ENSG00000280422	3.68296229604702	3.69670974407878	0.231549082954818	4.30450228074985e-05	0.000680957432741927
ENSG00000075790	-1.88520632948285	-1.8853175189513	6.22117440220219	4.32680273038448e-05	0.000683116133313255
ENSG00000095303	-5.98884814412783	-6.00928270810348	2.97898343872212	4.32689801362117e-05	0.000683116133313255
ENSG00000049860	-1.99361922212294	-1.99375954146873	6.60616091853108	4.34338422901239e-05	0.000685026276280803
ENSG00000164438	11.2295833707924	34.090253423438	2.31885563776458	4.35117521513484e-05	0.000685562561141427
ENSG00000134243	-3.09002589561749	-3.0901001074263	8.01797110315731	4.36414525941421e-05	0.000685820574721872
ENSG00000175352	-3.69559444159903	-3.70112192664795	3.4079379744485	4.36469423920274e-05	0.000685820574721872
ENSG00000278971	-8.73014909449773	-31.5375738093115	-0.279385875571592	4.36869041282902e-05	0.000685820574721872
ENSG00000138074	1.6886788116454	1.68877212948182	6.28967923547668	4.37038216887577e-05	0.000685820574721872
ENSG00000121236	4.34843504135899	4.37504706394025	2.1702182045444	4.37982834791107e-05	0.000686612849641401
ENSG00000151338	11.539052937899	34.1643825613334	2.50506930039732	4.40214190528377e-05	0.000689418693170519
ENSG00000197555	-2.23257359722733	-2.2326425705608	7.04116428922104	4.41319573168772e-05	0.000690457296137996
ENSG00000260903	4.79004406636575	4.78829452487083	3.79724892362158	4.47233448815361e-05	0.000699009316296602
ENSG00000018625	6.69646393317062	6.69823274906905	5.63089706097872	4.48253753162241e-05	0.000699903410187522
ENSG00000235848	9.56121541093922	52.3407119143634	0.480983164125135	4.48831805964819e-05	0.00070010587595751
ENSG00000272636	8.1417458975445	8.21623249959882	0.83738352304441	4.53369241967448e-05	0.000706084901315865
ENSG00000122592	-4.93231135524474	-4.95041180101208	0.980476587306497	4.53569332662875e-05	0.000706084901315865
ENSG00000162641	-3.9557229572344	-3.9851834971118	0.288683818220001	4.54161515116353e-05	0.000706302579385133
ENSG00000148600	-4.64744270345644	-4.65026446718267	4.17749931362155	4.58623290289302e-05	0.000712531746724095
ENSG00000242574	-11.1537909700005	-33.276103354631	0.190920779216923	4.613480994023e-05	0.000716052606766154
ENSG00000166780	-1.89167895693199	-1.89183101114985	5.69751835300296	4.63435841783653e-05	0.000718578672652428
ENSG00000143320	5.9026733211908	5.90309009777295	6.49418016250437	4.65826281553187e-05	0.000721568607159867
ENSG00000138642	-2.95434218630419	-2.95914449434307	3.01647235983504	4.66928798545304e-05	0.000722385501158669
ENSG00000170921	-1.96598745774723	-1.96606326089121	6.57326729009228	4.67278952331405e-05	0.000722385501158669
ENSG00000198948	-3.43751848296789	-3.43837811056876	3.77786055589401	4.68969338222432e-05	0.000724281626805643
ENSG00000164877	-3.02526983422804	-3.02603597816853	5.30414686928306	4.73684637073222e-05	0.000730841099136491
ENSG00000088992	-3.63765150666655	-3.64571442199805	0.826211484486338	4.80244357169826e-05	0.0007402305422359
ENSG00000128294	-2.06595080118767	-2.06627523294981	5.27470999712891	4.8229259462851e-05	0.000742654494332303
ENSG00000120738	-4.31309888709233	-4.3135422236483	6.67644118396091	4.83178425707553e-05	0.00074300014143116
ENSG00000240764	-4.9651207915694	-4.9762130447256	3.1794002375116	4.8346877398108e-05	0.00074300014143116
ENSG00000198832	4.6884661085448	4.69995753042272	4.1804642707944	4.8751405097861e-05	0.000748480274530974
ENSG00000145087	-3.54824413560471	-3.54962339976218	2.80658712863929	4.88618176275112e-05	0.000749438526950845
ENSG00000232815	-3.86355504703868	-3.87360531362528	1.58656377764794	4.94460463047808e-05	0.000757655119728015
ENSG00000126524	-1.68703835909467	-1.68713881571496	6.33342265654713	4.95703239230196e-05	0.00075815470230352
ENSG00000156427	5.17725304165187	5.24354828264872	0.90877876826775	4.95757622039128e-05	0.00075815470230352
ENSG00000111674	-3.0363100845243	-3.03651876765151	6.47248091938192	4.96640093040007e-05	0.000758761097135681
ENSG00000219891	-3.19172729582402	-3.19766133607127	0.993476462607199	4.98726746632133e-05	0.000761204244566385
ENSG00000005486	-1.62434894895763	-1.62441383355904	6.73370334354592	5.01514790719738e-05	0.000764502890008601
ENSG00000125285	-3.37438758082097	-3.37514155745773	5.10636319010138	5.02127949279916e-05	0.000764502890008601
ENSG00000249087	-2.43146523052769	-2.43423871886643	1.92593565389412	5.02356836908431e-05	0.000764502890008601
ENSG00000166831	4.36713148164415	4.37485237237639	3.43721144437625	5.039442284564e-05	0.000766171877616185
ENSG00000143869	7.29015152965405	7.2978022023363	5.23854883061655	5.08192392207764e-05	0.000771878989487551
ENSG00000198822	-6.06499205853639	-6.07866241964924	1.48409558331761	5.10898159515817e-05	0.000775234583350823
ENSG00000178685	-2.81728942583185	-2.81967863411494	4.75121349824138	5.12113130112925e-05	0.000776323729474098
ENSG00000142687	-1.59397831623634	-1.59401967621531	7.0042451567395	5.18093440692934e-05	0.00078462764141411
ENSG00000026508	-6.19950941570479	-6.19982395308537	9.31470182227121	5.19203848293551e-05	0.000785547372796076
ENSG00000163932	2.01154787664135	2.01205509083397	4.7864285085802	5.24254490708819e-05	0.000791116340974492
ENSG00000139116	-1.583044919231	-1.58310441917317	6.36479507980223	5.24376430722879e-05	0.000791116340974492
ENSG00000013619	-2.9578565050187	-2.95841409482547	4.99707059154597	5.24404645131676e-05	0.000791116340974492
ENSG00000118640	4.91073025808442	4.9280518874469	3.05461830048455	5.26623453170196e-05	0.000793696775849366
ENSG00000139364	-2.97099047639395	-2.97110001819799	6.3073239512436	5.27296294652365e-05	0.000793944488399424
ENSG00000272341	-3.43546056372736	-3.44413637690071	1.37892237705082	5.33784483811812e-05	0.00080293939597665
ENSG00000139289	-2.64389324606835	-2.64393773911375	8.32614373356117	5.3505530092484e-05	0.000804076368492825
ENSG00000104611	-3.91076220803521	-3.91280427110188	2.94513633391425	5.40133064827341e-05	0.000810926699443664
ENSG00000188338	-4.46695398622399	-4.47185436189891	3.4727852348164	5.43449774347212e-05	0.000815122456931543
ENSG00000248746	8.26872528793625	8.33674776131069	1.39315567331946	5.46235053220934e-05	0.000818513831189219
ENSG00000144278	-2.79119007055555	-2.79178794226606	3.02682684028617	5.4833790773059e-05	0.000820877094084894
ENSG00000225217	-6.72012293229821	-6.78854341515349	0.925770609319763	5.48980591066132e-05	0.000821052006600248
ENSG00000116171	-1.83923483594411	-1.83934180539792	6.54355870732504	5.5147601038097e-05	0.000823994873309901
ENSG00000157680	-4.01127592464476	-4.01231855668198	4.00142098541544	5.52768803941098e-05	0.00082513691249869
ENSG00000103485	5.08439483960848	5.08562581814415	6.17985628510431	5.56710898772507e-05	0.000830227695647939
ENSG00000198759	7.43848877731643	7.47376531618622	3.6167968491261	5.64245627503589e-05	0.000840016174285671
ENSG00000069702	3.63062385797833	3.63129443030879	4.16830616518498	5.64350561563769e-05	0.000840016174285671
ENSG00000256124	-3.36475046360549	-3.37365509309492	1.42507813409736	5.65921726538238e-05	0.000841552556016004
ENSG00000214575	-3.52547342578621	-3.53473977830195	1.43947506636169	5.69644818850021e-05	0.000846282987775854
ENSG00000082556	7.52555600887905	7.61831414450825	1.7804150162433	5.73407048056188e-05	0.000851062514101646
ENSG00000182179	-3.15817360901678	-3.16310166162705	4.59830509449761	5.75107811805167e-05	0.000852776198815373
ENSG00000006377	-7.35362583840699	-7.39683219339405	1.78111022243234	5.79753011160315e-05	0.00085884853095419
ENSG00000215374	-3.73134575971197	-3.76059773539693	-0.0411889917474539	5.81898393797246e-05	0.000860027596252485
ENSG00000172671	2.14129645466032	2.14497178264594	2.48966561041437	5.8210427997574e-05	0.000860027596252485
ENSG00000164251	-3.67475799565419	-3.67598750327007	5.06792349215285	5.82201338054872e-05	0.000860027596252485
ENSG00000276564	-3.04959085652755	-3.0568739432028	0.766214199474022	5.83404452382706e-05	0.000860210110461301
ENSG00000245571	-2.28664284554015	-2.29564736702208	1.27273077958745	5.83426736889022e-05	0.000860210110461301
ENSG00000225648	-1.9063652866623	-1.90671276504469	4.96539799108529	5.85369043006953e-05	0.000862259645048167
ENSG00000124813	-4.24675810727435	-4.25522272315995	5.46061774787618	5.89090587185069e-05	0.000866923697295727
ENSG00000158055	8.19074962418392	8.34130421499111	2.05339431639681	5.89791900667385e-05	0.000867138487478394
ENSG00000131408	-1.52677970693013	-1.52697238452029	5.49872486392554	5.93471618342788e-05	0.000871727737422793
ENSG00000152455	1.93332024459088	1.93357916350711	4.76309109641837	5.96377716341565e-05	0.000875173088623797
ENSG00000141449	3.52588233776207	3.52604864639013	4.74969412254749	5.98017544658912e-05	0.000876147250588037
ENSG00000134107	-3.06303201984131	-3.06360543210982	6.342000111777	5.98163807561706e-05	0.000876147250588037
ENSG00000240563	15.3134014893788	37.3796801060332	3.09724533938293	6.04597098322068e-05	0.000884025529377374
ENSG00000196693	1.88060689922839	1.88088339227701	4.72712826555906	6.04674820913946e-05	0.000884025529377374
ENSG00000136098	1.869894441691	1.87067012913991	3.88529988320572	6.06477160279534e-05	0.000885831092666477
ENSG00000123685	-4.37207599105885	-4.38236602318527	2.30414558024835	6.10637712280611e-05	0.000891074508369108
ENSG00000078403	1.71550843030189	1.71565603153286	5.64855664546295	6.12226071394911e-05	0.000892558158614393
ENSG00000177133	6.86667645922899	6.97845599508815	1.34570381724665	6.14212183403968e-05	0.000894618379819921
ENSG00000203805	-3.21441447009713	-3.22126253812534	3.37675136588375	6.17361354103316e-05	0.000898367211833102
ENSG00000180044	-4.75032313065177	-4.76249593997655	1.16427312957072	6.19611430398139e-05	0.000900801943597444
ENSG00000150636	-2.55604487945351	-2.55772832008126	3.42691300651201	6.21290850794001e-05	0.000902403287841631
ENSG00000270504	-2.80350914267893	-2.80528667602388	3.22244589074822	6.22075462185799e-05	0.000902703184625378
ENSG00000261586	4.73565756830048	4.73811481620601	3.77503199776349	6.25464256173893e-05	0.000906777984763153
ENSG00000163520	5.06235720263879	5.06821395834596	4.9179966259259	6.26395902829713e-05	0.000907286236250754
ENSG00000188803	6.74286397961398	6.87516704061984	0.41019264205395	6.29860171519195e-05	0.000911458453948166
ENSG00000139278	-3.25808417771964	-3.258877680335	6.41268389608115	6.35518901106131e-05	0.000918795566839919
ENSG00000030419	3.22055435401058	3.22472208387146	3.19531430352395	6.36466734242287e-05	0.000919314670532754
ENSG00000175505	-4.46671375121756	-4.49856712309998	3.14892722804714	6.3834837517531e-05	0.000921180363215091
ENSG00000163485	-2.77718906609831	-2.77896164410953	4.67324823874995	6.40600894128902e-05	0.000923577318645307
ENSG00000001460	3.26466601293688	3.27612620650811	3.1572722788053	6.41650772947458e-05	0.000923586030996122
ENSG00000125691	1.57709766410671	1.57711217045308	9.125893145461	6.41789960055586e-05	0.000923586030996122
ENSG00000275830	-10.2613375402569	-33.8669029281012	1.62115242091914	6.4684350655433e-05	0.000930001336219089
ENSG00000164294	3.24188855634973	3.24230481156111	6.67765347694222	6.47691084850476e-05	0.000930363256564429
ENSG00000200087	4.02223908006017	4.07279061091246	0.185320604424447	6.48447872504052e-05	0.000930594217029253
ENSG00000171408	-3.79794899594984	-3.80938346399477	1.44572477339357	6.53304638188785e-05	0.000936703270953139
ENSG00000005893	-1.87784827422707	-1.87788673714168	8.09313737617199	6.58540025540394e-05	0.000943343482457588
ENSG00000158528	-2.40696376329108	-2.40750118074985	4.20963669976026	6.64032869636052e-05	0.000950339984096913
ENSG00000115520	-1.65801288214195	-1.65837250616447	4.87018581378208	6.65067442442797e-05	0.000950734196208051
ENSG00000155052	3.53965282081358	3.55349731067259	0.238503994193305	6.65526115316639e-05	0.000950734196208051
ENSG00000163683	-2.07187398139037	-2.07219352700239	5.16273638792982	6.67230125796582e-05	0.000952297183198156
ENSG00000103066	-1.88071822875209	-1.88110738059666	5.0374476151538	6.78175531633882e-05	0.000967034954422962
ENSG00000185585	-5.03189611398558	-5.03221095102367	6.17152685817947	6.85028595305195e-05	0.00097591573787366
ENSG00000121578	-1.65174784493559	-1.65210312062477	4.56565516544461	6.85695413636373e-05	0.000975975222289729
ENSG00000275713	3.24001314658029	3.25474657789633	1.2770986114446	6.86671226425999e-05	0.000976474000857519
ENSG00000011028	-2.79747015727276	-2.79755002110021	8.23120982824567	6.88758754203684e-05	0.000978551336500121
ENSG00000167526	1.52994533466431	1.52995674017459	9.94058042313125	6.89546843191016e-05	0.00097878040087132
ENSG00000197406	12.8168180970276	35.8242960945271	5.01807933683713	6.91055270933741e-05	0.000980030608570339
ENSG00000234409	-4.50959993491023	-4.5262822322928	1.55161540871465	6.93655284533749e-05	0.000982553687139038
ENSG00000138735	3.91458859438021	3.91601441560141	3.77314484618605	6.94181390496038e-05	0.000982553687139038
ENSG00000277534	2.10669531999685	2.10832038913591	2.72309301415712	6.94775612139531e-05	0.000982553687139038
ENSG00000148835	2.09885134343647	2.0996655614471	3.51835318134535	6.95351494997206e-05	0.000982553687139038
ENSG00000013288	-1.91913318930224	-1.9192759902038	6.32893329389275	6.97459953056887e-05	0.000984095844778946
ENSG00000198753	-4.84576403919822	-4.84953292396838	5.39956766618113	6.97703407307732e-05	0.000984095844778946
ENSG00000101958	-4.60443968185151	-4.6153959256198	2.60657344353384	6.9912833852564e-05	0.000985215692936764
ENSG00000172795	1.90833419984611	1.90844568266304	5.86959341615569	7.00391226704331e-05	0.000986105375451887
ENSG00000233384	-6.39925962409905	-6.57693822992549	1.0276560977556	7.02242712290023e-05	0.000987821415287966
ENSG00000004468	-7.51709095344273	-7.68324109999908	-0.0706964592606306	7.08047538992178e-05	0.000995090393683517
ENSG00000132429	-3.01445184809542	-3.01870041492982	2.61461406463245	7.12400327174671e-05	0.00100030743781523
ENSG00000229422	-3.9140653763387	-3.9509355716781	-0.151718992348867	7.13136661123768e-05	0.00100044167356572
ENSG00000162643	2.98303718353195	3.0081694653104	0.401410704956573	7.14808766038185e-05	0.00100188725968763
ENSG00000152782	2.32940778514494	2.3297900369535	4.35549317263436	7.17388986851508e-05	0.0010046019408699
ENSG00000113389	11.5101203162016	11.5226081868676	5.74455668284504	7.18350154618495e-05	0.00100504653353165
ENSG00000172987	7.40091983587676	7.43361019514792	0.590141988797927	7.23405205589919e-05	0.00101121297046383
ENSG00000164620	-2.78886211002854	-2.79401225214757	2.41586502207024	7.36871087268693e-05	0.00102911495139655
ENSG00000174945	-4.1293826897971	-4.16026298251535	2.27095955173322	7.45909598385441e-05	0.00104080719116982
ENSG00000262576	-4.06937486419645	-4.07744272588388	1.13700431957737	7.46763403293574e-05	0.00104106819455588
ENSG00000152953	-4.82284457551163	-4.8241547391695	5.24442393676305	7.51401050669085e-05	0.00104659910839849
ENSG00000153902	6.16807612877233	6.18255202828794	1.5096170151942	7.53343037358578e-05	0.00104836882222075
ENSG00000112715	-3.34708072650966	-3.34723361137613	6.80675228262993	7.60388913215525e-05	0.0010571016403633
ENSG00000110975	9.87546102941345	32.7876432082125	0.890152993307238	7.60972360553576e-05	0.0010571016403633
ENSG00000172183	-3.63858716977456	-3.65274023614798	1.21529300566687	7.61927905832049e-05	0.00105748820636992
ENSG00000168071	4.44321125040747	4.4471014215569	2.48813679251018	7.64975648125769e-05	0.00106077529039394
ENSG00000280219	6.93176741008754	7.00680814754149	0.917749657673692	7.71805933204625e-05	0.00106929705776903
ENSG00000254919	-10.9363175780472	-56.3307947008893	0.602429525570338	7.83189175519776e-05	0.00108410600944732
ENSG00000197410	-5.46350449346954	-5.48299852097085	1.07199402413698	7.86342537540978e-05	0.00108660313588177
ENSG00000196872	-5.58492426108371	-5.59957144230466	2.20225178496069	7.86385002911745e-05	0.00108660313588177
ENSG00000272405	-5.23293969459585	-5.30094394350917	0.752546259237447	7.8747869743466e-05	0.00108715228839476
ENSG00000260404	2.78368105817799	2.78517156500037	3.83818084520932	7.89647081212929e-05	0.0010891828203232
ENSG00000138670	5.79347598427579	5.83344175681782	0.635429645850387	8.03939764824868e-05	0.00110767056250241
ENSG00000228526	5.89429554664058	5.93752759247719	3.27225281572666	8.0446933385278e-05	0.00110767056250241
ENSG00000102265	-2.88381018043431	-2.88394250768579	7.39839676850437	8.06484214530041e-05	0.00110946647803278
ENSG00000063046	1.76657784144133	1.76659994719634	8.34174187423417	8.15239150423745e-05	0.00111986625796736
ENSG00000099814	-2.01465459623575	-2.01485774467954	6.36810024452034	8.15901594324486e-05	0.00111986625796736
ENSG00000272267	-3.45269984017695	-3.46218324927646	1.11929356766626	8.16195594701458e-05	0.00111986625796736
ENSG00000272760	-4.46474462418119	-4.53713313758539	0.544306918901495	8.21258921716385e-05	0.00112582412674975
ENSG00000163873	-3.15662379946454	-3.15713134738764	6.36503207999085	8.23757218494088e-05	0.00112769620120197
ENSG00000120251	-3.59718000554193	-3.59765269327969	5.66940584426794	8.24069018554789e-05	0.00112769620120197
ENSG00000253305	5.27837477554827	5.28273584297568	5.02267341458915	8.32242929840416e-05	0.00113788451020388
ENSG00000140406	2.09000075012997	2.09045249783424	5.12676386441875	8.36971008409598e-05	0.00114314136732421
ENSG00000176533	-2.43824138939635	-2.43861491138558	5.51382532694619	8.37552020122263e-05	0.00114314136732421
ENSG00000110318	3.51174998916588	3.52907888532439	2.08722279242811	8.45487412798117e-05	0.00115296423261396
ENSG00000119280	2.99031201553463	2.99046881738748	6.62183066336491	8.51080490003909e-05	0.00115909731889667
ENSG00000118785	-3.43126812656103	-3.43117177402675	8.02249501122193	8.51761569403768e-05	0.00115909731889667
ENSG00000005187	4.08534203671308	4.12561177438424	0.524114751750641	8.52211939345059e-05	0.00115909731889667
ENSG00000241399	-4.26264198075626	-4.28825279187365	0.866861704953945	8.5454404423463e-05	0.00116125767682154
ENSG00000100003	-2.5339020774979	-2.53512130635038	4.16836380326131	8.55654302908196e-05	0.00116175532918335
ENSG00000204128	-3.0095579890744	-3.01204472598805	3.84686430303644	8.57715181293983e-05	0.00116354168902904
ENSG00000085063	-2.29473872190252	-2.29477765224759	8.62805467931303	8.62597804022881e-05	0.00116914948889004
ENSG00000235447	4.02890053555024	4.06686918974964	0.331350409665823	8.70069445265371e-05	0.00117825362691878
ENSG00000119938	-3.98593126617493	-3.99437359814201	2.82863927851497	8.72078736003409e-05	0.00117995124644343
ENSG00000132471	-1.69959994556568	-1.69969587526246	6.76291911198736	8.79310993857731e-05	0.00118870665438049
ENSG00000159167	-4.50289450864087	-4.50348390325801	5.57780277806854	8.85301551036108e-05	0.00119576975933199
ENSG00000230453	8.3280341152604	29.3901667528564	0.723928256550672	8.88943092362566e-05	0.00119864060374044
ENSG00000136816	-1.81517913699047	-1.81537457716982	5.57064569824204	8.88962353741148e-05	0.00119864060374044
ENSG00000008394	4.83035585567908	4.83200662464141	5.87970021894797	8.93723236412287e-05	0.00120402024273869
ENSG00000120324	-2.75677630075562	-2.75790300578028	3.78979694213763	8.96170556445941e-05	0.00120620089598437
ENSG00000141433	10.0855996219187	33.2995729843477	0.6037525521105	8.96886922145415e-05	0.00120620089598437
ENSG00000148730	1.76881292549361	1.76884239341675	7.81801024120602	8.98600664868231e-05	0.00120687637552527
ENSG00000140961	-3.62082070202666	-3.63668769745921	3.01952212031922	8.98935074123155e-05	0.00120687637552527
ENSG00000267128	-3.45816237052364	-3.46806638409184	1.60535965481303	9.02545285854852e-05	0.00121019491039852
ENSG00000112559	4.32782200914954	4.32931037007383	5.55044554800826	9.02957006926013e-05	0.00121019491039852
ENSG00000100336	-4.86581661770671	-4.87528841020767	1.67877808369373	9.11415783886325e-05	0.00122048422380798
ENSG00000185338	3.18246216626709	3.19470075586066	2.19872935797893	9.17454413598602e-05	0.0012275178418105
ENSG00000181444	4.27255644544839	4.29448571993446	2.28672999836416	9.30820760734019e-05	0.00124433521901549
ENSG00000094755	7.64929703749003	7.69278722676263	1.16317897994183	9.39330071274822e-05	0.00125463641855304
ENSG00000164761	-3.13734077204134	-3.14171530220953	2.59046191010086	9.50908531526929e-05	0.0012690158813044
ENSG00000162551	6.18758693003041	6.19614199950293	5.66598836022745	9.52395633702179e-05	0.00126943940319498
ENSG00000055211	-1.72007823089675	-1.7202994467303	5.18287279331886	9.52851915296862e-05	0.00126943940319498
ENSG00000108604	1.5899077811391	1.5900741306367	5.58679160153405	9.56469031878292e-05	0.00127296023689121
ENSG00000168310	-2.19207512177578	-2.19281554299743	4.15751820531144	9.57125219745283e-05	0.00127296023689121
ENSG00000167680	3.80724481451324	3.80785821535105	5.00109110999326	9.60653039749477e-05	0.00127656481384241
ENSG00000196730	2.12266515237263	2.12281872892099	6.1094253699979	9.62871109338367e-05	0.00127842427731371
ENSG00000105974	-4.78479952552122	-4.78520595879576	8.751682737816	9.66711527239399e-05	0.00128243277708717
ENSG00000255717	1.87140144132946	1.871546348549	6.44050682619644	9.67706483085922e-05	0.00128266290550964
ENSG00000178726	9.7254802899234	9.90199562284343	2.95708989501623	9.80072256980019e-05	0.00129757237708086
ENSG00000001461	-2.65960749980707	-2.66074321487574	5.52656292700136	9.80617013549001e-05	0.00129757237708086
ENSG00000170852	-1.5258048171142	-1.52586964049693	6.3170672737358	9.85464099270974e-05	0.00130288200220296
ENSG00000123610	-8.91543402236196	-9.15922217796333	2.48034373297598	9.88951611019712e-05	0.00130551580696493
ENSG00000272841	-2.32953118986335	-2.33017351548997	3.10431312352924	9.89128474215135e-05	0.00130551580696493
ENSG00000242265	-2.0301347519502	-2.03013883515479	10.212582381627	9.92795346171765e-05	0.00130924886276402
ENSG00000154721	-3.18508209535735	-3.18542382682113	5.7330058275057	0.000100251601296964	0.00132095232291206
ENSG00000099875	1.74159718940824	1.74171690860157	6.67601314492134	0.00010036501427094	0.00132133164656531
ENSG00000108984	2.45620815673185	2.45765864197904	3.38382332280588	0.000101726365099862	0.00133812591800274
ENSG00000168461	-3.23318512388783	-3.23321093918416	8.0352093236927	0.000102140106568336	0.00134243739390404
ENSG00000226383	8.59295285081413	30.899372975647	-0.00567144337067424	0.000102243809391175	0.00134267017647923
ENSG00000140526	-1.81760356792157	-1.81764185982894	7.52825357148828	0.00010291688626502	0.00135037332953111
ENSG00000025039	-2.6301257627274	-2.63068730695657	4.87111571499862	0.000103555074253865	0.00135653322727159
ENSG00000041515	-2.4692752776752	-2.4702868006117	2.75770783250344	0.000103560113161761	0.00135653322727159
ENSG00000259663	5.76955727942516	5.78440129792516	0.695170861856951	0.000105065174463196	0.00137509441246298
ENSG00000273492	-4.77515120459432	-4.79847680426744	0.323765085192339	0.000105358995114968	0.00137778505002102
ENSG00000172345	4.69828750698682	4.72655808535369	0.999372374489719	0.000106205474834971	0.00138769228792739
ENSG00000164733	-2.00191572952605	-2.00195638472295	8.90259484020345	0.000106457380950332	0.00138982069076796
ENSG00000198400	7.5319168917677	7.57510911029619	2.18861701287468	0.000106742306479775	0.00139237625177544
ENSG00000069188	5.58645303217914	5.58858240575914	5.47599219719449	0.000107307611845643	0.00139858184587468
ENSG00000126822	2.77754854145271	2.77793968460258	5.4727115010609	0.000107492187226723	0.00139981902531948
ENSG00000105825	-8.5387460446001	-8.54444576979749	6.23720678352798	0.00010788050918041	0.00140362167768649
ENSG00000082781	-2.6770656177994	-2.67715640852045	7.79476848039134	0.000108015917800218	0.00140362167768649
ENSG00000166888	4.72119319793062	4.72504352186411	5.53878666513741	0.000108053878351426	0.00140362167768649
ENSG00000151239	-1.64250702726271	-1.64258693898189	6.62862181843549	0.000108322539194488	0.00140564293198868
ENSG00000129910	6.95964390491529	6.9831204374619	1.82349595876403	0.000108450803084375	0.00140564293198868
ENSG00000004776	-4.78448954201764	-4.82543896239301	1.88587475401693	0.000108479552519941	0.00140564293198868
ENSG00000155974	3.49728144779639	3.49991529784528	2.96828939052819	0.0001086200139919	0.00140629593571271
ENSG00000166046	-3.65378626877916	-3.66501855020509	1.57681072561806	0.000108771376370461	0.00140708887377662
ENSG00000102924	14.5842088017831	37.128898571893	4.0449851300921	0.000108875435079454	0.00140721881389453
ENSG00000234869	-3.90002613164268	-3.94345913593849	-0.103108439600433	0.000108961671960964	0.00140721881389453
ENSG00000185774	-3.24482144861923	-3.2486316802637	1.8248491400151	0.000109080512862764	0.00140758936185058
ENSG00000234177	-6.39078942346338	-6.57982060671381	0.31045006714706	0.000109436411503102	0.00140992137601286
ENSG00000108107	1.7202167838656	1.72023793490681	8.83987601430202	0.000109522734594014	0.00140992137601286
ENSG00000184160	11.7417264443797	33.6106621987292	0.473713389754676	0.000109689051985146	0.00140992137601286
ENSG00000163131	-4.99054103651386	-5.05483600008372	1.54285022754592	0.00010971172836896	0.00140992137601286
ENSG00000136160	3.09061204719239	3.09080183868005	6.38321838004465	0.000109794986762303	0.00140992137601286
ENSG00000128284	-6.1201867590296	-6.4265577484426	2.4236675238846	0.000109803022494661	0.00140992137601286
ENSG00000136267	-3.81968549858897	-3.83086623652502	2.26372599916104	0.00010999348019894	0.0014108263516035
ENSG00000163531	-2.49833305549451	-2.49842496901629	5.92549626065472	0.000110054213926801	0.0014108263516035
ENSG00000071073	-2.87683440886737	-2.87739801180755	3.70241227386297	0.000110430444741438	0.00141448807562987
ENSG00000260329	-2.15570384334542	-2.16615766892286	0.359131122218123	0.000112637500902049	0.00144074446853313
ENSG00000170561	5.4708309713031	5.47973650946045	4.62018207264273	0.000112664851804724	0.00144074446853313
ENSG00000152229	2.22103732992626	2.22194412469455	4.14031284249312	0.000112896789005702	0.0014425290208961
ENSG00000104765	-1.87042315951202	-1.87049292561751	6.48221586184864	0.00011356291623076	0.00144985394442117
ENSG00000089225	-3.83913729344313	-3.8455549878253	1.07549783222475	0.000114189719666058	0.00145666526377928
ENSG00000121753	-2.77451876786802	-2.77472329217011	6.57459463226801	0.000114701464035668	0.00146199890567586
ENSG00000213398	-2.65721252743147	-2.65955583642515	3.99982196832537	0.000115210399053835	0.00146728806755838
ENSG00000180573	-2.66040515422667	-2.66145845538071	3.67314628120902	0.000115567926949419	0.0014706419000719
ENSG00000266074	2.00557215728174	2.00573591298743	5.63608163288901	0.000115767721762206	0.00147198469673867
ENSG00000145217	-3.97827711734536	-4.01268533197074	0.777751375644594	0.000116195876619189	0.00147622653989586
ENSG00000151012	3.13573371487846	3.13634422996784	5.84835209655679	0.000116554749330755	0.00147861312608299
ENSG00000143416	4.23599490309622	4.23928774078722	3.81880127040848	0.00011659703369906	0.00147861312608299
ENSG00000117280	-2.10006661590689	-2.10047656427604	4.77710157030856	0.000116667821912018	0.00147861312608299
ENSG00000135298	-3.59070683000132	-3.5918064540905	4.1804628726025	0.000116764639550009	0.00147863996912721
ENSG00000128965	2.68462640098158	2.68855775035841	3.28124197841922	0.000117311348780905	0.00148336060844419
ENSG00000158715	2.02914826882524	2.02949700662167	4.69637448586112	0.000117379974023089	0.00148336060844419
ENSG00000156508	1.64551031201997	1.64551144647872	12.8373889160876	0.00011742242295613	0.00148336060844419
ENSG00000065717	-3.26418833963291	-3.26989356028982	3.46428229358275	0.000117853916872725	0.00148760796932153
ENSG00000074410	-4.94476187964678	-4.94482004936773	7.65366808702522	0.000118560718993628	0.00149532073212157
ENSG00000078328	4.65098736344772	4.66763795002672	2.23153468502701	0.000118892799130478	0.00149829876160071
ENSG00000124225	-3.63807904432511	-3.63881827808092	5.98073581458997	0.000119444445708672	0.00150403675427032
ENSG00000095596	7.73693256691248	7.77911925043602	3.64411861736368	0.000119656058150036	0.00150472642586395
ENSG00000179314	-7.50883017770532	-7.50898541761987	9.15970766545332	0.000119691957276997	0.00150472642586395
ENSG00000198580	-3.57117187831024	-3.58431442256903	0.301060759083959	0.000119957727219334	0.00150685434658301
ENSG00000145721	5.64880208579827	5.66144024092382	4.10918476664072	0.00012134108712633	0.00152250592557264
ENSG00000142319	9.21165587316299	9.24685187782406	2.04409251888585	0.000121398736860378	0.00152250592557264
ENSG00000167912	-2.84165399698469	-2.84363067317311	2.66245509716928	0.000121710375584615	0.00152504661935759
ENSG00000111218	4.42544961063399	4.48743558214933	1.03935434260032	0.000121796665450168	0.00152504661935759
ENSG00000279375	-4.17677846351083	-4.20548053517282	-0.10620237600792	0.000122458833954243	0.00153015418366243
ENSG00000121900	-3.80746335464486	-3.81187778030749	2.93813128823231	0.000122509705017648	0.00153015418366243
ENSG00000087302	1.46894477887719	1.46899554835412	7.00267539517078	0.000122535356793952	0.00153015418366243
ENSG00000204261	-7.3011781078576	-28.8449333951453	0.584948311947043	0.000122596572547822	0.00153015418366243
ENSG00000177409	-8.63527463798109	-8.80313712722955	4.34906441652503	0.000123101166426471	0.00153522493017804
ENSG00000174145	6.97532667996997	7.00191077350998	2.84364659027298	0.000123355447367072	0.00153688009905449
ENSG00000198932	-2.29229810280439	-2.29309179189348	3.2736724534988	0.000123430744473826	0.00153688009905449
ENSG00000174343	-4.40289059076809	-4.41417861956142	2.65522012959074	0.000124008268672326	0.00154158085828929
ENSG00000185262	-2.22963007828607	-2.23006518544032	5.39310743567795	0.000124170472516581	0.00154158085828929
ENSG00000131507	-1.57730816200293	-1.57734352260448	7.62485423052615	0.000124172570095824	0.00154158085828929
ENSG00000114859	-1.98379180472818	-1.98416529989591	4.37099793310514	0.000124203197113355	0.00154158085828929
ENSG00000132824	-1.43027131808851	-1.43033927840557	7.13778629254376	0.000125780620585462	0.00155991946768976
ENSG00000137825	-3.98734798475638	-4.00239131516298	2.67458095039757	0.000126690633973949	0.00156995838005496
ENSG00000163536	-3.73529400937713	-3.7387646922219	2.54065827369245	0.000127903299712165	0.0015837288831925
ENSG00000100307	-3.22722205373852	-3.24368040986243	1.71755545999627	0.000128017754248012	0.00158389002759783
ENSG00000165359	2.41908457995341	2.41984482888515	4.50904235904774	0.000128762218767359	0.00159183949630526
ENSG00000125355	-2.32229595260505	-2.32255531911129	5.1375267910416	0.000129163587899446	0.00159553818153636
ENSG00000143947	1.52390866342771	1.52392661842255	9.01345778519332	0.000129457604188603	0.00159751516091328
ENSG00000127947	-1.68370378529695	-1.6837454274179	7.19329682344978	0.000129607843742132	0.00159751516091328
ENSG00000104081	5.73759618210365	5.74017977395685	5.58055954832924	0.000129630569288916	0.00159751516091328
ENSG00000178082	-2.4330507369452	-2.44510460022982	-0.0358439114563036	0.000130357779432525	0.0016039527613977
ENSG00000120549	2.93505895757183	2.93587343425465	5.54780940407086	0.000130358399783123	0.0016039527613977
ENSG00000169184	4.8596169735555	4.86256511966281	6.61809513543069	0.000130602790936763	0.00160569447061938
ENSG00000257126	-8.62835318817815	-31.5959096347305	-0.477642775060531	0.000131248232177173	0.00161236026531422
ENSG00000225684	-8.5593417852488	-30.9181087016998	-0.417077185257618	0.000131402549586282	0.00161298695694985
ENSG00000188002	-3.02056687684637	-3.02448291985873	2.8611280509787	0.000132343032517863	0.00162325538863622
ENSG00000198018	2.04349382147294	2.04404197582114	4.33292001373143	0.000132542409980456	0.00162442479547476
ENSG00000125966	-2.78639312569165	-2.78806495973585	2.73578935767736	0.000132928049949502	0.00162787338973452
ENSG00000146122	6.2914030361498	6.3039095284575	4.45998323388175	0.000133752581910996	0.00163668715827452
ENSG00000108001	2.98084601679205	2.98152835804879	3.43822312789654	0.000133990006784289	0.00163830850895058
ENSG00000112697	-1.7409314470478	-1.74095842469417	8.12182503602899	0.000134196286447092	0.00163954680483951
ENSG00000136295	-2.10668609579336	-2.10669865349402	9.81869450826291	0.000134691798743904	0.00164431410913786
ENSG00000159307	11.8983898627552	32.1504919857522	3.321380167007	0.000134836794351404	0.00164444737203473
ENSG00000165588	9.39205677987936	30.7542505262159	3.09588355499437	0.000134913352348949	0.00164444737203473
ENSG00000197182	-11.0522003692678	-32.5178861083176	2.43495116695957	0.000135084257509477	0.00164524617531434
ENSG00000106031	-8.40427324356087	-8.74848233885165	1.60916689676672	0.000135423008273082	0.00164808639998122
ENSG00000162627	-1.59654442117394	-1.59684458873674	5.42754838002325	0.0001357731632736	0.00165106088111682
ENSG00000167771	2.87725194825254	2.87753211776134	5.56129519146214	0.00013620417035336	0.00165501316412246
ENSG00000167037	-4.25487550018215	-4.28292582777978	0.843748391006013	0.00013651238061031	0.00165746835991398
ENSG00000247095	-2.30298591945557	-2.30577137725732	1.57812634835293	0.000136765817728246	0.00165865654974739
ENSG00000159784	-3.59861597220182	-3.59886100017497	5.85222118678177	0.000136822699889499	0.00165865654974739
ENSG00000107317	-13.2210259686014	-34.0883642061877	4.15844580743912	0.000137527343591503	0.00166529192851282
ENSG00000086300	-3.84693329513044	-3.84758379740757	5.1255318884497	0.000137652190475133	0.00166529192851282
ENSG00000162545	-3.80698806901327	-3.80736064280673	6.30168351459012	0.000137690014071349	0.00166529192851282
ENSG00000173327	1.61599204879027	1.61611844607489	6.30975340764002	0.0001383677912256	0.00167219403420784
ENSG00000128918	3.85081377048296	3.88197653764663	0.0450929615845862	0.00013856182531097	0.00167324388275752
ENSG00000270124	-3.42050979371919	-3.43021692409591	0.448838736702839	0.00013882503179467	0.00167442122883387
ENSG00000251188	8.30275145491508	28.6986616951047	-0.81731789160371	0.000138873798599966	0.00167442122883387
ENSG00000184979	-3.1613745950343	-3.16688147730366	2.44549436223427	0.000139338378565554	0.00167872642200814
ENSG00000169908	-5.93791146875937	-5.94058782750487	6.53122463121038	0.000140005537757604	0.00168426956937651
ENSG00000234009	2.1036755594343	2.1076292220456	1.41511282579168	0.000140014211672263	0.00168426956937651
ENSG00000138823	-3.78472631673725	-3.79946791128324	3.15051160108717	0.000140626034649206	0.00168883538850938
ENSG00000178996	1.90608158825203	1.90623910880371	5.41598945378534	0.000140634670323393	0.00168883538850938
ENSG00000197852	-2.35733531142992	-2.35750072154649	5.92503499641007	0.000140718255440675	0.00168883538850938
ENSG00000188064	-5.30448432008954	-5.31191584840983	4.96273717727675	0.000140850397292205	0.00168912296722004
ENSG00000047648	-2.76998467194706	-2.77069282608606	3.32925246914823	0.000141985821205434	0.00170079659039542
ENSG00000089847	-3.79778044764607	-3.82512171063284	-0.30394379618971	0.000142041677589063	0.00170079659039542
ENSG00000155097	-1.42089147219752	-1.42096967979593	5.94891045646902	0.00014232423997227	0.00170287408653411
ENSG00000173452	-5.06914150436044	-5.0974481812013	0.177011216178334	0.000143258972341423	0.00171174603870865
ENSG00000234899	-4.26419756142236	-4.29224802099686	1.44234912784944	0.000143355905836874	0.00171174603870865
ENSG00000163083	-6.31232077999979	-6.33044524340958	3.95391681221052	0.000143394634214866	0.00171174603870865
ENSG00000256043	-4.53999964664926	-4.54263879802963	4.13245965547269	0.000143664427928794	0.00171365651465256
ENSG00000187772	5.83615003803755	5.83759340139982	5.07219117164462	0.000145050892820764	0.00172887377137665
ENSG00000135083	2.15375203601727	2.15412753481772	4.48600851469432	0.000146475053256376	0.00174315460022401
ENSG00000054598	4.09227104785247	4.09740691400875	3.71332716044259	0.000146552852127035	0.00174315460022401
ENSG00000106789	3.60909053304859	3.60946683505037	4.08908145825846	0.000146583962475607	0.00174315460022401
ENSG00000260400	2.48661408080293	2.49095952567288	1.36519935215023	0.000147556229600465	0.00175338125493277
ENSG00000144668	3.27847767683841	3.27976761241621	3.13144153340468	0.000148032610628976	0.00175770432118695
ENSG00000090238	-2.46054019293455	-2.46202497134956	3.59196747831881	0.000148442949225326	0.00176123724103665
ENSG00000109072	3.20708539751932	3.22420783213803	0.832295779616095	0.000148838580148952	0.00176459042554725
ENSG00000123560	5.01206994192896	5.01249155318964	5.85825317960302	0.000149463951650736	0.00177066019808391
ENSG00000116745	-5.82357304994541	-5.8302114750756	3.73967647790663	0.00014990229588076	0.0017745067838379
ENSG00000115353	-7.44579217843842	-7.53245677853888	1.78983021594528	0.000150024588716289	0.00177460903652738
ENSG00000166197	1.66299760971614	1.66304009581285	7.34805216042165	0.000150623445240378	0.00178034403783745
ENSG00000132554	-6.0800922528236	-6.2486093095565	-0.832589574137542	0.000150967692712716	0.00178306320273551
ENSG00000152332	-1.81413758300035	-1.81420173858884	7.09510797136122	0.000151100504491121	0.00178328290032076
ENSG00000128594	2.25543907358886	2.25556411287375	5.60191743299164	0.000151414035020788	0.0017856334915518
ENSG00000104870	-2.27275575367634	-2.2732394191949	5.37591081883574	0.000152643630877444	0.00179877558680785
ENSG00000270039	-4.05800839310589	-4.06874983117567	0.457032952128273	0.000153108402523927	0.00180289185294765
ENSG00000197261	-4.2739851606416	-4.28161510709534	2.6265394379862	0.00015353651242935	0.00180657053886351
ENSG00000168918	5.05783133596634	5.11498587440667	1.80917940434629	0.000155072731534461	0.00182327231188183
ENSG00000176769	13.1664507616486	36.3000142738428	2.05567870474816	0.000155930343804559	0.00182995586616443
ENSG00000109062	2.65011617971309	2.65045832288989	5.84793249417704	0.000155931328903328	0.00182995586616443
ENSG00000130751	-2.81699817125946	-2.83509916169931	0.682990521632759	0.000155992779420062	0.00182995586616443
ENSG00000176046	-5.1677532682725	-5.26638841907789	2.75041767821695	0.00015672750101059	0.00183592867090609
ENSG00000169507	4.72169385512819	4.74699865710823	1.7571464875831	0.000156763977109325	0.00183592867090609
ENSG00000243444	3.79876985416624	3.84593656453846	-0.185451944741906	0.000156854671896294	0.00183592867090609
ENSG00000146216	-2.83646543651244	-2.83741802338385	3.42965572792677	0.000158265913368294	0.00185105915455621
ENSG00000079215	-3.8593498462032	-3.85946243646334	9.09342534258705	0.000158851671465092	0.00185651945977242
ENSG00000075407	1.77257060068158	1.77281635970571	4.85025917524958	0.000160750769569113	0.00187655092387637
ENSG00000180287	-3.23422146798627	-3.23504445363776	3.83366536686684	0.00016080601614875	0.00187655092387637
ENSG00000247746	3.14087864361874	3.14521876639051	1.83106012494528	0.000161095815691965	0.00187852880225119
ENSG00000183092	-3.46107596541683	-3.46964379427177	1.85003868856901	0.000161363497369784	0.00188024600591926
ENSG00000103449	-5.14318080085209	-5.1437678235097	6.26115459306474	0.000161509887341453	0.00188054838251264
ENSG00000123191	2.74223269142696	2.74323689103366	4.47778006810322	0.000162219289253124	0.00188740088107174
ENSG00000172331	-1.78506509183891	-1.78528446987263	5.17944468013208	0.000162371376379886	0.00188776371615453
ENSG00000144645	2.5496207294129	2.54993519416412	4.82689125266138	0.00016261778211024	0.0018892217632956
ENSG00000231500	1.56475501450688	1.56476507849578	9.80476449886623	0.000162794937464916	0.00188987372013174
ENSG00000161011	-1.90276416540699	-1.90289947150856	7.21593987928615	0.000162929066660862	0.00189002559200795
ENSG00000149054	3.8842706013142	3.89763358024263	1.84850729116461	0.000163059043733652	0.00189012910828304
ENSG00000159082	-1.65360025233448	-1.65378004558602	4.81657639815119	0.000163213734275253	0.00189051872920905
ENSG00000196116	-2.00320748994577	-2.00412684262471	4.09671829057191	0.00016576190956872	0.00191861116086434
ENSG00000156298	-2.76233824782589	-2.76333915688103	4.14106218280013	0.000166049259893158	0.00192051343997909
ENSG00000158813	3.62716065282386	3.63217663539635	1.235565394824	0.000166185726046914	0.00192066907956811
ENSG00000185201	2.92278689533986	2.92372544707655	6.85641766897948	0.000166322997341144	0.0019208337873407
ENSG00000128052	3.51261208897525	3.5195263061725	4.20666939436216	0.000166881596993543	0.00192586049922925
ENSG00000148082	-3.04520963981076	-3.04537618599222	6.34838970310746	0.000167092564017268	0.00192687097087565
ENSG00000150938	-2.75032919842529	-2.75046628380799	8.13607534149245	0.000167504494306525	0.00193019570044434
ENSG00000283041	1.93813056378554	1.93903603575181	3.6264706258776	0.000167685991691945	0.00193086214917259
ENSG00000137166	1.83643924942736	1.83654615664416	6.37254286210953	0.000168089166145228	0.00193125175636475
ENSG00000258708	8.37786132055758	31.5515445222416	-0.729957828475014	0.000168132909518112	0.00193125175636475
ENSG00000107099	4.76188720900339	4.78578405456143	0.524912783146654	0.000168138645743389	0.00193125175636475
ENSG00000116675	-3.18069164939648	-3.1814816981726	4.31260907754049	0.000168214575935447	0.00193125175636475
ENSG00000255198	-2.05147664480184	-2.05332978041237	2.04842964085419	0.000168373996443957	0.00193166170497865
ENSG00000175426	-7.21806170584366	-7.23020010710736	2.61812838250713	0.000168523215891201	0.00193195410640618
ENSG00000108602	-5.31262701672719	-5.48162923071109	-0.831883042705513	0.000169339360330203	0.00193937478538965
ENSG00000083067	-3.26489887144443	-3.26627973322045	4.31803861963285	0.000169535451375667	0.00193937478538965
ENSG00000249353	2.11702780066344	2.11913237973736	2.49007753981362	0.000169543139621934	0.00193937478538965
ENSG00000149798	2.30968431385427	2.31054370149432	4.16531858281465	0.000171928887476603	0.00196522521893095
ENSG00000232640	2.66788995166081	2.67285995884236	1.27801650163805	0.000172439327926755	0.00196834938302587
ENSG00000132854	10.8989714118535	10.9263099817019	4.17322593145945	0.000172454333033136	0.00196834938302587
ENSG00000185745	2.99218592063217	2.99482476514418	3.81582301525951	0.000172718584087326	0.00196992547256356
ENSG00000175161	-4.63211488251664	-4.6362095993442	3.19581425032379	0.000174311117180788	0.00198663779829258
ENSG00000175048	-3.11970841387071	-3.12074754319434	4.07397072291348	0.000174711828884585	0.00198975236776361
ENSG00000172020	-2.85336349260106	-2.85339051048469	8.19312759456095	0.00017561811390298	0.00199861605720199
ENSG00000163682	1.7473693438611	1.74739382903048	8.74845421547814	0.000176325717030361	0.00200310665239976
ENSG00000167671	-1.58933472170387	-1.58941552377535	6.52475843219639	0.000176392745313087	0.00200310665239976
ENSG00000246223	-6.12771839580703	-6.36090358585268	-0.471113109614226	0.000176397569299966	0.00200310665239976
ENSG00000155011	8.27675547816461	8.33505163399529	4.11580432375207	0.00017666454227046	0.00200468035102541
ENSG00000135454	-6.35118920784963	-6.3519828789922	5.700678870517	0.000176838235126411	0.00200519404739562
ENSG00000066923	-2.45871950758791	-2.46037181236735	2.30728639913502	0.000177139001715793	0.00200714685978983
ENSG00000131015	-4.24879758237647	-4.26506170330661	2.18953958483144	0.000178319942185826	0.00201812472584326
ENSG00000111144	1.49841188478621	1.4984950803327	6.29853911786754	0.000178366345693845	0.00201812472584326
ENSG00000116251	1.53200113571896	1.53202928065679	7.95971278428889	0.00017863428263856	0.00201969275099093
ENSG00000142611	6.73753804895329	6.74851020165795	3.77745629588054	0.000180426967188321	0.00203848528630857
ENSG00000174307	1.88386361498251	1.88451196483316	5.6034112488545	0.000180860393456656	0.00204022436072139
ENSG00000142676	1.47119579506836	1.47120742770143	9.28934196603204	0.000180880888978687	0.00204022436072139
ENSG00000149257	1.89676989886721	1.89680032102409	8.91734233589223	0.000180972892250488	0.00204022436072139
ENSG00000107625	1.60020687787214	1.60033757254067	5.8895057123302	0.000181523867405594	0.00204495935474094
ENSG00000155886	-5.64011020973678	-5.71430581282011	-0.467686094546785	0.000181854935680371	0.00204721194355682
ENSG00000113532	-5.19056283988519	-5.19276250528656	4.1660037565331	0.000182189328831474	0.00204949868903072
ENSG00000118579	1.53118342213945	1.53128439815057	6.07043427790948	0.000182560915069531	0.00205220023606599
ENSG00000171502	-4.60091948037542	-4.60988958801351	2.52949946806698	0.000182987306562834	0.00205551352854108
ENSG00000177453	-2.74044378909408	-2.74560337404973	2.21781054118012	0.000183342942207573	0.00205684280965432
ENSG00000138185	2.12822067586778	2.12933250077576	2.82988444151468	0.000183369104075753	0.00205684280965432
ENSG00000154146	-2.12252890537226	-2.12312433956227	4.09525193649341	0.000183765440647992	0.00205980875109673
ENSG00000166012	1.7191615029138	1.71933272418613	5.85849510641159	0.000184004785249568	0.00205991041853798
ENSG00000205356	-1.62295397275071	-1.62308085031292	5.83941052934258	0.000184038365176155	0.00205991041853798
ENSG00000175470	1.46064338619894	1.460827481144	5.28436293786813	0.000184279027382846	0.00206097696803929
ENSG00000100206	4.57808945186607	4.60530950202434	1.07587940579654	0.000184397644700326	0.00206097696803929
ENSG00000196353	-5.43321839728693	-5.43794891424706	4.09942987151928	0.000184677465215184	0.00206262799847631
ENSG00000099994	6.59518978264967	6.60078920289931	3.5270481009279	0.000185786873273074	0.0020735355534566
ENSG00000238113	-4.07058877022892	-4.08345306397303	1.93066500055844	0.000186899576690517	0.0020830824759383
ENSG00000250208	8.27451348594181	8.53028520303011	2.95095876472681	0.000186909091122682	0.0020830824759383
ENSG00000088836	-2.73726244098401	-2.74095994161466	2.62781732495309	0.000187386242428632	0.00208691069135568
ENSG00000053328	6.7400636693535	6.80798773625345	2.14746758722343	0.000189061792865752	0.00210403910132381
ENSG00000179058	-5.69627855316733	-5.89063892642392	-0.3731400886393	0.000189301529346162	0.00210403910132381
ENSG00000231607	2.93260331183048	2.94029850877123	1.4383353346604	0.00018932848324324	0.00210403910132381
ENSG00000181790	-3.19760503363355	-3.19853691923233	5.44754069717283	0.000190136240672437	0.00211151298852022
ENSG00000173535	4.26521805758371	4.31356765922249	1.32449094819369	0.000190575674019934	0.00211488882313238
ENSG00000178075	-3.42176292389975	-3.42641271876172	2.38158183256495	0.000191439594405646	0.00212296720671148
ENSG00000105696	-3.51066122175121	-3.51156409304496	3.35843980460748	0.000191795932677782	0.00212540929228594
ENSG00000267279	-6.88962368854067	-27.7118714296922	1.36942818846882	0.000192372024199261	0.00213024032599609
ENSG00000234883	-3.65556441219846	-3.6708650855686	1.00803742456043	0.000192504745739752	0.00213024032599609
ENSG00000221963	-3.15159986043483	-3.1536900989085	4.4960142496102	0.000192665245406227	0.00213050647434337
ENSG00000101203	-6.27893298093132	-6.30741650578535	3.40567927741771	0.000195787991553942	0.00216350580334271
ENSG00000119403	-2.1346405215844	-2.13477801196176	6.69047835256287	0.00019719908988223	0.00217755770114649
ENSG00000169515	2.01030578123139	2.01070557161564	4.89221773730142	0.000198615414290653	0.00219164740546591
ENSG00000075420	-2.20796361945553	-2.20802545665976	7.23686231703882	0.000199198524555112	0.00219652949322282
ENSG00000132872	3.33359070625289	3.33360913548391	4.26951233563747	0.000199769072421037	0.00220126626448982
ENSG00000160307	-2.56292776359178	-2.56314736463333	6.85211339745425	0.000199915569579695	0.00220132701228305
ENSG00000184408	-4.28547963360058	-4.29620703447207	2.26668319013822	0.000201842454012939	0.00221996611923283
ENSG00000180251	-8.04553669580781	-29.6066236277353	-0.569334299762626	0.000202000990464298	0.00221996611923283
ENSG00000112306	1.55103751455294	1.55105415195191	9.05740643385244	0.000202034831268724	0.00221996611923283
ENSG00000165983	11.2272597525937	32.4772888313213	2.0416185992479	0.000202211195883887	0.0022203414996702
ENSG00000170412	6.50457056800977	6.5254446022644	3.64898334803641	0.000203451457660814	0.00223223998136428
ENSG00000136531	-2.98749032346286	-2.99154750803963	3.03135416215223	0.00020358074378524	0.00223223998136428
ENSG00000105251	-4.15933525646773	-4.16173194667208	2.63897074058259	0.000207853529606288	0.00227749123598076
ENSG00000149131	3.91519547968905	3.917196500401	5.07567031714106	0.000208552315754294	0.0022806195347039
ENSG00000135678	-7.42168986224014	-7.43435946054058	3.43498572089539	0.000208614800937307	0.0022806195347039
ENSG00000224578	1.74633095984819	1.74732058152844	2.57919349776334	0.000208695415151268	0.0022806195347039
ENSG00000165997	2.06217250339447	2.06228832441645	5.99610851214779	0.000208723281355955	0.0022806195347039
ENSG00000176978	-4.49376109659544	-4.49547711611131	5.56059916692796	0.000209376205120771	0.00228605269491379
ENSG00000102385	-2.33487193571608	-2.33642701260458	2.75417101460873	0.000209513347407559	0.00228605269491379
ENSG00000187553	13.0876322860545	13.4326052024533	5.83582304252067	0.000209709095876153	0.00228659065852671
ENSG00000147883	-6.61562115754543	-6.6194392025408	5.63783444645862	0.000209961822492137	0.00228774870648446
ENSG00000275367	-3.34583433355072	-3.37220700096755	0.279825836335692	0.000211306855926615	0.00230079863907822
ENSG00000131018	-1.92521133523499	-1.92536182157816	5.69162408033347	0.000211498774822706	0.002301283533158
ENSG00000264345	5.13142132275119	5.259140852531	-0.190447762539933	0.000212971625860694	0.00231569565890591
ENSG00000064309	3.65366122304257	3.65416420459402	6.74485640319047	0.000213227535375347	0.00231686481374438
ENSG00000140988	1.61000576627928	1.61001106542893	10.8165324453559	0.00021388862024865	0.00232243179176803
ENSG00000110047	1.92898639686223	1.9290951145698	7.34314887135352	0.000214174116389776	0.00232391567290477
ENSG00000087116	7.4517108562147	7.51847122954344	3.17828629739771	0.000214493626574551	0.00232576630926045
ENSG00000168056	-2.94369210973611	-2.94406141913948	6.8809186869856	0.000215180878692287	0.00233159905614252
ENSG00000181192	1.52925642006946	1.52934033927912	5.98831835755697	0.000215574495812584	0.00233318725271956
ENSG00000134245	5.31104230867984	5.31368655736503	5.44551292389609	0.000215626310085457	0.00233318725271956
ENSG00000174028	-1.8061514719215	-1.80726390802402	3.03206412446308	0.000216419449499705	0.00234009530857923
ENSG00000116885	-1.77142010280691	-1.77226116306825	2.90520003253863	0.000216564475528179	0.00234009530857923
ENSG00000158747	-4.02111046635469	-4.02988216838052	2.15977437175538	0.000216721718133119	0.00234017490105846
ENSG00000181690	2.2780029767401	2.27896168509364	3.49193738378276	0.000217309455884248	0.00234489968498732
ENSG00000167281	6.9431441239673	7.02089587289993	1.93473752451391	0.000218596217481595	0.00235715562137958
ENSG00000206384	6.22350606558177	6.32901583696458	-0.0773635874664802	0.000219828455253336	0.00236880710857528
ENSG00000234546	4.58584546013918	4.9467774603901	-0.154871584306853	0.00022010660127092	0.00237016860154769
ENSG00000142453	1.59131776151665	1.59138325875325	6.90729633299694	0.000220479637144698	0.00237254931383688
ENSG00000164318	5.12309218722592	5.12880249038818	2.13402695164933	0.000221385863864012	0.00238066038455419
ENSG00000182890	3.14895110032782	3.16019697320224	0.686477187453257	0.000222911478438635	0.00239541625900953
ENSG00000068079	-3.590457282177	-3.59978192404791	3.46293064822433	0.000223546442149361	0.00240058744685016
ENSG00000125869	-2.97726810363086	-2.97812512151732	3.8733306369783	0.000224952406751661	0.00241402534640579
ENSG00000237945	2.85094446061899	2.86255752912448	0.580546388711742	0.000225441256309178	0.00241760973627164
ENSG00000132334	-3.50523926703386	-3.50642734073198	4.97774184959689	0.000225878306885423	0.00242063410000617
ENSG00000188859	4.46397610001041	4.46723496628898	2.64522373680369	0.000226256306739579	0.00242158926357436
ENSG00000277639	4.24748149448397	4.30815359455252	0.830852771178641	0.000226293727995158	0.00242158926357436
ENSG00000226360	2.25194050907038	2.25948899504405	1.18019449771292	0.000226432709415817	0.00242158926357436
ENSG00000269313	-2.94561770576724	-2.96544046153903	0.616490787549976	0.000228695635852277	0.00244369505120898
ENSG00000111012	-2.78571529419406	-2.78835397759492	1.75634635539696	0.000228812742722399	0.00244369505120898
ENSG00000121413	-2.06309944411603	-2.06343085636506	4.61828224228336	0.000229364764533866	0.00244791622244142
ENSG00000174640	-5.57256681879122	-5.58324294104219	3.23347309243177	0.000230477136938372	0.00245810793453261
ENSG00000125872	8.08259747798828	8.27991800412337	4.10696457142399	0.000231949405518391	0.00247212151383219
ENSG00000128254	3.62932212186752	3.67189089813165	-0.891006203010301	0.000232157606719362	0.00247265270894687
ENSG00000267313	9.29799819311187	30.7950651126887	0.782890184145853	0.000232750093591246	0.00247640630977328
ENSG00000148926	-4.55414187888327	-4.55627177302203	5.88429182543444	0.000232827235989956	0.00247640630977328
ENSG00000110002	-2.04310586769247	-2.04344503391612	4.36021803054346	0.000233407093180572	0.00248088383452787
ENSG00000169288	1.6402461023328	1.64061557762941	4.70030030497615	0.000233620124840962	0.002481458931474
ENSG00000197291	-3.38957057853949	-3.40514693546505	-0.0862113976171909	0.000234149357200564	0.00248538957398341
ENSG00000071189	-1.43266447393001	-1.43274321682354	6.0280651462578	0.000234476466846125	0.00248717089221155
ENSG00000144339	-2.94478695834368	-2.94524051907931	4.95011344629943	0.000234753398060845	0.00248841789363342
ENSG00000077522	-4.74120754082339	-4.74776377080572	2.87432146298495	0.000235772071439846	0.00249700510016578
ENSG00000143469	-3.19600233599043	-3.19765034667008	2.75793059684437	0.000235883343329353	0.00249700510016578
ENSG00000152954	-4.08203792683188	-4.0920602989475	0.361628098411204	0.000238075317093618	0.00251850135575864
ENSG00000171873	3.62191999212018	3.65178399483896	0.149512899753998	0.000238972923378524	0.00252628519000154
ENSG00000170681	2.27956387700615	2.28142913392547	2.33785016004737	0.000240296136073786	0.00253855471492293
ENSG00000205809	-8.43646859502848	-30.7282702047663	-0.0988305562123626	0.000240464529966773	0.00253861607227937
ENSG00000274317	4.85063349943754	5.03796964611419	0.812810878278954	0.000240876117302311	0.00254124303753938
ENSG00000278970	-2.23762894900695	-2.24064264127963	2.62727705842277	0.000241448688881345	0.00254556369223047
ENSG00000104518	-4.01118403386538	-4.02120736434575	3.38667747263218	0.000244710368369794	0.00257821031830362
ENSG00000109991	10.0265931661688	10.0547390326749	2.35469405038635	0.000245281192047351	0.00258142857983948
ENSG00000272899	-2.50963996546671	-2.51302410475447	1.39206537711797	0.000245346484724081	0.00258142857983948
ENSG00000142549	-2.79973983386434	-2.7991633230476	4.06510419431741	0.000246465715995531	0.00259145837680418
ENSG00000112902	-2.72653673645946	-2.72661267000107	7.34454721661281	0.000246692217946295	0.00259197295335204
ENSG00000183044	-2.33034586829385	-2.33042781207074	6.66031106177706	0.000246846662074708	0.00259197295335204
ENSG00000170889	1.48535009313342	1.48536585886347	8.9414005584354	0.000247575986103101	0.00259788403697165
ENSG00000267586	5.51174102089758	5.58535496704655	0.890475628714601	0.000247996705982508	0.00260055108610536
ENSG00000139352	-2.98686125102504	-2.98748774928207	5.00260030117346	0.000248794934227575	0.00260376057393853
ENSG00000203995	4.06091669398354	4.19086237904668	1.0188415012535	0.000248802159012728	0.00260376057393853
ENSG00000014914	-1.96714922029871	-1.96820812967093	4.19125131249397	0.000248803047029351	0.00260376057393853
ENSG00000232453	-3.67219091290212	-3.71506541989364	-0.329678164262408	0.000250402483733383	0.00261874372472407
ENSG00000057657	-3.45342922563391	-3.46019669684866	2.0430832606838	0.000252978068421481	0.00264266268700106
ENSG00000166448	-4.04461863126847	-4.04983030650939	1.5216275046398	0.00025310665647236	0.00264266268700106
ENSG00000037280	5.2272155218856	5.25709799554294	2.45996181462082	0.000253197347236684	0.00264266268700106
ENSG00000114654	5.23423334812626	5.27047549242665	3.55342002095525	0.000255634823681768	0.00266632073277697
ENSG00000183111	-3.0865888916541	-3.09314915617616	2.8099612982011	0.00025598029267204	0.00266814171547479
ENSG00000126453	1.76017798656602	1.76057885451015	4.83779870974163	0.0002571355199509	0.00267839493563265
ENSG00000132470	-3.43946991101897	-3.44026321543897	6.18447429852113	0.000258103897653573	0.00268668950530859
ENSG00000104419	-2.70718937502725	-2.70774806436849	5.46528370407161	0.000259295738509396	0.00269662718992476
ENSG00000126217	-2.34293791129568	-2.34317386488315	4.68597664038396	0.00025950894594219	0.00269662718992476
ENSG00000033100	-1.72085409935704	-1.7209261072274	7.18760643864364	0.000259576704653318	0.00269662718992476
ENSG00000079739	-1.58984161917801	-1.58998411804863	5.8046466090297	0.000260092747060478	0.002700191590826
ENSG00000099337	4.51075974910877	4.53085540518066	3.77727106978685	0.00026226843617766	0.0027209696760651
ENSG00000152193	1.63464814400082	1.63499317011608	3.99904149944191	0.000262482299432691	0.00272138022798276
ENSG00000144063	-9.46341369485036	-30.8631173357623	0.88397404021655	0.000262753812123896	0.00272168410392441
ENSG00000113070	-4.29052824252431	-4.29213487536202	5.19603969309115	0.000262899300432817	0.00272168410392441
ENSG00000139318	-3.5522016987208	-3.55238751577834	6.65549860745609	0.000263034540337001	0.00272168410392441
ENSG00000147604	1.55765976445658	1.55767063753681	9.45671468065531	0.000263379571020697	0.00272344010273976
ENSG00000214389	2.16480569142748	2.16812729674101	1.80882323483541	0.000263553093072869	0.00272344010273976
ENSG00000105329	-2.4068037645386	-2.40733608240054	6.20415580770868	0.000264050088253405	0.0027251571792112
ENSG00000175806	-1.67799418585745	-1.6783448652577	4.44694147557002	0.00026406832407753	0.0027251571792112
ENSG00000101230	5.84727887185556	5.99266674363583	0.309525712942479	0.000265133599296664	0.00273434347385608
ENSG00000146592	-2.68746875691727	-2.68777601406007	5.45933654671368	0.000265443466767555	0.00273573220469215
ENSG00000166922	-3.43852751994482	-3.44037019621206	3.54767666877056	0.000265800887942145	0.00273760888148328
ENSG00000170634	-1.7959636621002	-1.79688325503728	3.29706117142786	0.000266375656112299	0.00273868931941777
ENSG00000168792	-1.89094520175664	-1.89233159284024	3.39560869670247	0.000266425790986929	0.00273868931941777
ENSG00000221955	-3.31350569832834	-3.31864020319425	4.11094475271457	0.000266431988996772	0.00273868931941777
ENSG00000125675	-5.28228816535312	-5.28478493945819	4.64233836639167	0.000266855074274041	0.00273958677198569
ENSG00000136108	1.48607416224797	1.48611224761979	7.02423948479739	0.000266870211360973	0.00273958677198569
ENSG00000128482	-5.00697653364435	-5.02416308561749	2.1341191424992	0.000267086832192013	0.00273986696691904
ENSG00000084444	-1.69765754256734	-1.69783872010642	4.83865854453402	0.000267248455912495	0.00273986696691904
ENSG00000084628	2.42110864530475	2.42135594797918	4.97210179100702	0.000267550968342751	0.00274070513607217
ENSG00000135324	-2.91708532231585	-2.9202931440764	2.12709042290523	0.000267794601025975	0.00274070513607217
ENSG00000171345	13.7111390712424	35.8300711196675	6.70284113276898	0.000267856797594859	0.00274070513607217
ENSG00000074219	1.67745420418608	1.67756994342568	6.04019784822323	0.000268681588289036	0.00274734402065815
ENSG00000149948	2.43857503184784	2.43860359502983	8.322415841426	0.00026914676541791	0.0027502994733215
ENSG00000159231	-3.80804334179625	-3.84157296520723	0.977715669415624	0.000269936191309026	0.00275656225709558
ENSG00000079156	-2.07316054676829	-2.07342628097837	5.1839056290626	0.000271518620484524	0.00277090963414729
ENSG00000019485	1.69525202604399	1.69571459202273	3.81728647488886	0.000271871601750014	0.00277269966670458
ENSG00000272106	-1.90941362050066	-1.91023536886266	3.25472507706998	0.000273310715515809	0.00278229410931531
ENSG00000168913	-2.44715811721829	-2.4503473034346	1.93839594281496	0.000273360184641294	0.00278229410931531
ENSG00000169814	-1.84726973493661	-1.84806159944418	3.58292203628397	0.000273379506157306	0.00278229410931531
ENSG00000034239	7.12079641594833	27.7492256874387	0.212503615567254	0.000273525134994172	0.00278229410931531
ENSG00000107331	-2.58704294139395	-2.58719198369852	6.70747009413372	0.000274353568211004	0.00278890404560327
ENSG00000166426	5.80915338186082	5.80897708562822	7.55905574132266	0.000274657310547471	0.00279017517689539
ENSG00000164627	4.1550672168058	4.18124487342684	0.596561690701761	0.000275623223424734	0.00279816710699207
ENSG00000159840	-2.51613193028469	-2.51617201268449	8.55198940345245	0.000276606879617159	0.00280462651895347
ENSG00000132329	-3.85426107290094	-3.86204115286242	4.62166017044715	0.000276618729293476	0.00280462651895347
ENSG00000137561	2.42268441698301	2.43305380536373	-0.241322632876239	0.000277718030091172	0.00281389742032184
ENSG00000244682	-6.0690206855968	-6.13840292648666	0.485814073327999	0.000277893545672875	0.00281389742032184
ENSG00000129667	-2.57877696482457	-2.58086683921937	4.7070650762247	0.000278089047852704	0.00281405210186139
ENSG00000066248	-3.41483223613066	-3.42022654058274	3.33655314932883	0.00027884163968152	0.00281984026035444
ENSG00000171119	5.34477434676202	5.5008001629149	0.907995272238427	0.000280149630004798	0.00282932066013138
ENSG00000121310	-3.62926212203406	-3.63417933065585	3.54593340154597	0.000280174095373021	0.00282932066013138
ENSG00000179057	-4.527493084326	-4.60044657034554	-1.00672217106779	0.000280322727118179	0.00282932066013138
ENSG00000111432	10.769637193744	10.9723986833624	4.77400492142641	0.000281299138070034	0.00283734156448676
ENSG00000071462	-1.39647130712652	-1.39656104972944	6.20009585406147	0.000282936265838969	0.00285201217224639
ENSG00000269994	5.93713219813604	6.0844918298754	-0.354747952701112	0.000283762496883562	0.00285849524279996
ENSG00000156265	-5.68212893985015	-5.70803460664085	3.84608400877511	0.000285155638008847	0.00287067706761453
ENSG00000101204	4.53575959574566	4.54868636322696	2.26256019867128	0.000285634972588576	0.00287364978221522
ENSG00000247828	-2.34127499861883	-2.34273194198291	2.96836255935461	0.000286139320939256	0.00287687015914072
ENSG00000064989	-2.90540809798569	-2.90660337668298	3.29161066939295	0.000286418424886762	0.00287782322148127
ENSG00000117226	-2.71374929531907	-2.7189429326896	4.74844637994583	0.000288099808502233	0.00289285556910217
ENSG00000116663	-2.44685934074521	-2.45389652617004	1.79339445775145	0.000288382739696341	0.00289383553831534
ENSG00000168389	-2.17080064265206	-2.17143614137026	4.22804872227495	0.000289069142651924	0.00289715858330678
ENSG00000164879	-3.46398798594123	-3.46644437142835	1.16670364686718	0.000289084992493401	0.00289715858330678
ENSG00000105655	2.61985538619191	2.61996703301882	6.81151177363223	0.000290014302816247	0.00290460764860351
ENSG00000138678	-4.51798487319913	-4.53691090010093	3.95581036679497	0.000290835475091685	0.00291096481287281
ENSG00000080644	3.46906543375635	3.47202225362529	2.2827307604352	0.000291439622572781	0.00291514302809186
ENSG00000185811	12.1623368503123	35.1547265725449	3.58908961095045	0.000292532370178111	0.00292420001790078
ENSG00000164619	-5.0659142557375	-5.06731544617334	3.31768669191932	0.00029309263556023	0.00292792604711288
ENSG00000109107	-2.69138170037343	-2.69223658620186	3.62783327607117	0.000293649126674197	0.0029316096316438
ENSG00000002746	-3.78673816722163	-3.78982673802552	2.80936870194441	0.000294626417354161	0.00293778772591373
ENSG00000083544	1.59792657672212	1.59832246626858	4.17682386956381	0.000294644266605669	0.00293778772591373
ENSG00000166311	-2.1426669538989	-2.14280115007657	6.55882728268554	0.000295454475112225	0.00294398607173088
ENSG00000129354	10.4925419405642	32.6694470252205	1.2166167438053	0.000296730713918558	0.00295393125466935
ENSG00000166676	-3.7209404040632	-3.72477820433403	1.28864426430144	0.000296861062719821	0.00295393125466935
ENSG00000214491	4.74627319751038	4.7921012374656	2.07428168946584	0.000297020114629875	0.00295393125466935
ENSG00000197083	9.56122079897718	30.6901492872977	1.13576945891601	0.000298720365268932	0.00296894957562642
ENSG00000177685	-2.69948000425795	-2.71251821740238	1.28779288852441	0.000300326337597491	0.00298301236338882
ENSG00000054356	-3.96690621900959	-3.96856687067188	3.28064685881409	0.000300781995852783	0.00298563895946939
ENSG00000119778	1.78852587199348	1.78875649739491	4.7115239870415	0.00030175030319378	0.00299334767094516
ENSG00000184792	-2.42243848510292	-2.42312978476431	4.88037599414813	0.000302410783520268	0.00299765971573611
ENSG00000158887	6.45478825049402	6.45814268418076	4.30094145370268	0.000302568958114519	0.00299765971573611
ENSG00000236675	-2.22599078091184	-2.22793685958422	2.33099171304886	0.000303824391191235	0.00300818899433097
ENSG00000245648	-7.20148847378894	-28.7901582438286	0.202976106685079	0.00030406100849726	0.00300862394592916
ENSG00000103044	-2.946625307467	-2.95018255092838	3.19704544788449	0.000304792781252354	0.00301392803669795
ENSG00000156804	-3.31810571575763	-3.3175110828209	4.62427523390638	0.000304983111181168	0.00301392803669795
ENSG00000188580	5.08087842336585	5.12783647793983	1.10853976254444	0.000306638219334054	0.00302836758803411
ENSG00000269821	3.95460798357289	3.96401082594908	2.34815484057273	0.000307669682773448	0.00303663364527472
ENSG00000151461	1.63298835738392	1.63319013992355	5.59739027573439	0.000308602533320852	0.00304391658576866
ENSG00000160801	5.77339070607152	5.78712121498991	3.16681649802936	0.000309315773466442	0.00304902555991479
ENSG00000160789	-2.12021872915244	-2.12029052213094	9.02517839665054	0.000314016143985665	0.00309340572378055
ENSG00000188916	-2.7810092021596	-2.7813600185519	4.77538432073884	0.000315095678171283	0.00310208317715411
ENSG00000168496	1.67106198174413	1.67115669234109	6.6595500536252	0.000315553634373281	0.00310463418217039
ENSG00000169813	1.66089394470412	1.66092985992006	7.94793648709411	0.000316307559900734	0.00311009209086276
ENSG00000266017	-5.05017382752365	-5.11275112192319	-0.200564665284331	0.000316521824365904	0.00311024025528586
ENSG00000197258	2.18709967769159	2.19158384925019	1.92577902698399	0.000317984824130719	0.00312144730794525
ENSG00000180998	-1.88706393857	-1.88771122752386	3.27356788808347	0.000318062166449397	0.00312144730794525
ENSG00000198797	-4.02610439629746	-4.03152134236753	3.48843785268868	0.000319412336130244	0.00313272877910655
ENSG00000003137	3.70459900416569	3.74098852927764	-0.330065877337188	0.000324686957963746	0.00318246212281603
ENSG00000120149	13.566184524676	34.8616302679235	4.64891631626619	0.000325468651355902	0.00318812266139966
ENSG00000163006	1.69618731174422	1.69648375037592	4.27366347367181	0.000325994522539504	0.00319127177111713
ENSG00000005249	-2.06026135471075	-2.06053076165679	4.60104979473536	0.000327681752278712	0.00320533983608592
ENSG00000165959	3.06407710776719	3.06489274035581	4.68812337214454	0.00032784217485777	0.00320533983608592
ENSG00000152291	-1.53208263799707	-1.53210593235866	8.3635407269846	0.000328310064511655	0.00320790572420837
ENSG00000137752	-5.30472055765582	-5.42707146647401	1.40174520106746	0.000329329183804869	0.00321585107938038
ENSG00000170485	-3.81175085338657	-3.81457519997119	4.64618842181636	0.00033025552004622	0.00322288105625105
ENSG00000184347	10.0002653240028	10.0785245331374	4.64936175352652	0.000331989744113917	0.0032377813020579
ENSG00000144810	-7.64722612254615	-7.65625557028308	8.4347372788692	0.000334834530263166	0.00326267725487037
ENSG00000273403	-4.17023006552905	-4.20726096598801	0.286796927176223	0.000334960397051185	0.00326267725487037
ENSG00000147536	1.89034751805085	1.89080242037718	4.63842157877397	0.000335184725981088	0.00326282687747425
ENSG00000139737	-1.91667460656452	-1.91682723164451	5.35534244021859	0.000335433735465273	0.00326321641467587
ENSG00000145248	-4.57962142039048	-4.58442094251403	3.61030202997649	0.000336022367919	0.00326690738025359
ENSG00000135912	1.63789790505306	1.63801690370669	5.8144494530785	0.000336783907520443	0.00326874884682348
ENSG00000065361	3.84038960534218	3.84136181598762	4.84688244778515	0.000336871313367956	0.00326874884682348
ENSG00000163864	-3.42317937940147	-3.43210480984283	0.909771511046934	0.000337407903960784	0.00326874884682348
ENSG00000030066	1.38858671941584	1.38862944529198	6.66515956236226	0.000337463002614775	0.00326874884682348
ENSG00000198417	-3.40638741001483	-3.41454330891693	1.29409622723377	0.000337598200166379	0.00326874884682348
ENSG00000104998	-3.87128396596038	-3.87321122131516	3.27668430176704	0.000337679750115693	0.00326874884682348
ENSG00000177600	1.42557024092746	1.42559258929312	8.58753125451393	0.000337792864200442	0.00326874884682348
ENSG00000165609	1.46090130335713	1.4610425625065	5.76296249042968	0.000337999017505668	0.00326874884682348
ENSG00000104783	-4.3558666700485	-4.37233480609589	4.25513619381404	0.000338414044987956	0.00326874884682348
ENSG00000197959	-2.93279179065365	-2.93362558179671	3.84753671970389	0.000338428720167498	0.00326874884682348
ENSG00000130741	1.80574170145893	1.8057696797852	7.99099488333151	0.000338514594934902	0.00326874884682348
ENSG00000174132	-1.81930628951417	-1.82049270482378	3.49692744154411	0.000339223763821619	0.0032735722177446
ENSG00000080493	-3.9275274879526	-3.92937337412932	6.5674550460442	0.000340595087698124	0.00328477560180267
ENSG00000108064	1.63737273596824	1.63749734400655	5.71082660393498	0.000342201660759045	0.00329823255005663
ENSG00000227218	-3.01456975394172	-3.03613590574027	0.218199200952695	0.000343072144445381	0.00330458264242454
ENSG00000253910	-4.72482356041391	-4.72727767346481	3.12426399305702	0.000343875640844602	0.0033102800592772
ENSG00000198624	4.42229436602726	4.43775341073004	1.80608499245237	0.000344848317047336	0.00331759804213007
ENSG00000169174	7.61125991977258	7.65594475628411	3.8367882901989	0.000345365185944248	0.00332052463875215
ENSG00000243232	-2.01371033545768	-2.01493874791418	1.94719898611044	0.000345896064711516	0.00332358224886499
ENSG00000132849	-2.42078035558303	-2.42126180692011	4.12152124363784	0.000348055889589199	0.00334227838871202
ENSG00000240694	-2.36361353709116	-2.36368718239578	6.4305139056109	0.000349261493769996	0.00335166421722656
ENSG00000106560	-7.66736333925388	-30.914422772591	0.589957651664635	0.000349462619805613	0.00335166421722656
ENSG00000105193	1.4518311493004	1.4518476564167	8.97533347842948	0.000350372938370187	0.00335833214224193
ENSG00000160445	-1.5954972190038	-1.59563598788607	5.69599383667403	0.00035271734959689	0.00337872926172137
ENSG00000169891	-2.82628323347401	-2.84145650389208	0.794048111744072	0.000356543708504006	0.00341328845161345
ENSG00000184371	-2.53680883788619	-2.53695057053375	6.59056252127154	0.00035844977455603	0.00342829152309112
ENSG00000143248	6.6044843920046	6.60638815463549	6.88469967343415	0.000358550022877405	0.00342829152309112
ENSG00000063177	1.42456073441133	1.42457447174633	8.98349981799569	0.000359123327590889	0.00343167174847254
ENSG00000175544	-8.67315319471383	-32.4209976014756	-1.12104411551659	0.000359484623760075	0.00343302318984086
ENSG00000139714	-3.71086253512483	-3.73083525113976	0.326431135872585	0.00036083005261529	0.00344183008193637
ENSG00000163659	-2.46349013938246	-2.4636839344432	5.94770913142915	0.000360847690798632	0.00344183008193637
ENSG00000188554	-1.5260695386277	-1.52612812843469	6.75780170368407	0.000365845035868503	0.00348736531749134
ENSG00000251664	2.91339390438505	2.92379573692178	0.825955289428751	0.000367130053192985	0.00349711670577782
ENSG00000172469	-1.7084684798443	-1.70863453751157	5.12399048407896	0.000367315959874192	0.00349711670577782
ENSG00000174059	-5.98795833312924	-6.04074235794827	1.42740209067201	0.000367995726690476	0.00350145355060639
ENSG00000128165	4.46343328779257	4.49243238861815	2.89216156078993	0.000368609223186163	0.00350254720385281
ENSG00000155761	4.40492707598589	4.45784628552658	0.291346329203259	0.000368762267052116	0.00350254720385281
ENSG00000139269	5.69016309723273	5.71743283396532	1.15474356951969	0.000368814523248934	0.00350254720385281
ENSG00000205707	-1.66106425560093	-1.66159189650553	3.72442207128201	0.000369073754693464	0.00350254720385281
ENSG00000177694	-2.58622697695891	-2.58755537238134	2.58304733898011	0.00036930928330709	0.00350254720385281
ENSG00000139044	-3.81604571728185	-3.81753843894162	4.36844456243123	0.000369456593105263	0.00350254720385281
ENSG00000027075	4.25052499922262	4.29446949928957	0.439156102324283	0.000369761951040259	0.00350331499001371
ENSG00000125354	2.25099239837445	2.25108668326597	5.72729306351252	0.000370642842922122	0.00350840679535869
ENSG00000165113	2.2101024121152	2.21143610397275	2.2049484291012	0.000370811647715171	0.00350840679535869
ENSG00000128335	-2.09900748822735	-2.09982164268725	5.247036251947	0.000370973460941283	0.00350840679535869
ENSG00000225339	-3.20736520745514	-3.2480180546611	-0.567323565871181	0.000373341674170446	0.00352866640465941
ENSG00000142173	-3.00429236316587	-3.00433018382614	9.48207070510929	0.000376806913515285	0.00355661556413762
ENSG00000176697	-3.63144732877078	-3.63478544165122	4.24059845700801	0.000376972496356937	0.00355661556413762
ENSG00000174547	1.66819614012941	1.66840320649969	5.48436532340132	0.000376982115963095	0.00355661556413762
ENSG00000213626	-2.65112889592635	-2.6513772465394	5.41384937578114	0.000378251944141022	0.00356586419453155
ENSG00000122254	6.58317829707905	6.60100682925044	-0.304586666333356	0.000378419173199614	0.00356586419453155
ENSG00000117425	-2.68698357945745	-2.69165916677749	1.79409946113036	0.000379024921508605	0.00356941804851348
ENSG00000062650	1.46076740731567	1.46084072865177	6.40499163515072	0.000379644246043043	0.00357124327058814
ENSG00000198846	-3.68836947434079	-3.68933351010375	4.38688855533686	0.00037967617709596	0.00357124327058814
ENSG00000180875	5.89837577571187	5.90607434049435	1.46401743979359	0.000383976398131384	0.00360951684552886
ENSG00000111846	-3.34806237661745	-3.34899643357389	4.18617187408163	0.00038473872430368	0.00361255266707338
ENSG00000135363	-4.62317770580529	-4.65695061191218	3.04771376335639	0.000384762077964842	0.00361255266707338
ENSG00000170006	-2.6948484006991	-2.69801904359722	4.20499702810996	0.000385356327754969	0.00361310220144966
ENSG00000137463	-3.5583732810606	-3.61653471888783	0.231916777175973	0.000385382776060404	0.00361310220144966
ENSG00000171603	-1.58422700164318	-1.5842427198785	8.46382078428468	0.000385514811554703	0.00361310220144966
ENSG00000147041	-4.66148755915056	-4.66314917024028	5.07625265921627	0.000387046684522545	0.00362528310266048
ENSG00000197872	-2.20416069881273	-2.20438123425873	4.84729239094667	0.000388743464332249	0.00363899307678881
ENSG00000162923	-1.40913476138846	-1.40916886620489	7.21699443425921	0.000388997381840863	0.00363918820854598
ENSG00000196878	-4.63049191184807	-4.6393953534311	4.67534359998223	0.000390915667923554	0.00365494445446609
ENSG00000248508	-2.43983363787254	-2.44517290282887	1.30702796094524	0.000394131374788794	0.00368280507836759
ENSG00000183943	2.5449209440921	2.54513609684588	5.87772797922358	0.000394587962489278	0.00368486629563851
ENSG00000253485	-4.21812875707651	-4.24151323919634	0.181691162032883	0.000401164489338244	0.00374404204215621
ENSG00000134905	1.53673320782923	1.53696404662782	5.65332333881034	0.000401826900027721	0.00374798400061699
ENSG00000144893	-2.80163382787606	-2.80265895392541	3.19583196539125	0.000402288042844335	0.00374896635347154
ENSG00000106823	-5.30171681300046	-5.3189255728271	2.232193489864	0.000402412425286172	0.00374896635347154
ENSG00000109814	1.57845915717746	1.57855908144186	6.05543333397696	0.000403107327331786	0.00375320084016607
ENSG00000165792	1.5647793631206	1.56515196813837	4.98630641715862	0.000404100753321113	0.00376020808245283
ENSG00000160408	-1.75159049433328	-1.75176127689575	5.64330508031999	0.000405353533225091	0.00376961886109385
ENSG00000277203	-2.53795232301702	-2.54143163853433	2.07182956412017	0.000408087887589811	0.00379278826001625
ENSG00000139200	-4.41105327956366	-4.41275836334758	4.29986149784159	0.000408728997893357	0.00379648695604216
ENSG00000007402	2.36307756954687	2.36494459370201	2.77882664909738	0.000410703859347774	0.00381256246127
ENSG00000128709	-4.80349098349801	-4.82403791205776	0.857595561168674	0.000410958019175051	0.00381265508698708
ENSG00000173208	-4.11524697358179	-4.12936245125124	1.33623699582047	0.000412380493651336	0.00382358018282183
ENSG00000115828	-3.8615345587931	-3.87257184310778	1.73091265254685	0.000413197875494726	0.00382841673671561
ENSG00000184216	-2.65502348407656	-2.65521049545799	7.14942280396457	0.000413610753218666	0.00382841673671561
ENSG00000122952	1.79612297091993	1.79624355252231	6.3109712644796	0.000413637699169927	0.00382841673671561
ENSG00000198483	-2.92841587340729	-2.94957042812871	1.01628233372949	0.000414287630334726	0.00383216058059622
ENSG00000143819	-2.20845110979425	-2.20886664218296	5.68288741332581	0.00041476436854845	0.00383363123673077
ENSG00000243646	-1.829166989649	-1.82979197490683	3.68687885361952	0.000414937670684962	0.00383363123673077
ENSG00000204257	-4.33354404728662	-4.34442017181006	1.96253809049688	0.000415993091240941	0.00383986127949269
ENSG00000174004	-5.05555110642751	-5.13128523276129	0.640243425180862	0.000416267858642707	0.00383986127949269
ENSG00000108523	-1.42653184310788	-1.42659070221478	6.35708470072414	0.000416349759586341	0.00383986127949269
ENSG00000174938	-2.53807607952709	-2.53825890572624	6.24890787954599	0.000418858466165754	0.00386071788117596
ENSG00000248213	5.50637242753322	5.66289767039798	-0.426344515008474	0.000421267643510351	0.00388063302995317
ENSG00000026025	-1.87464381485162	-1.87465161398932	10.7145118388623	0.000421671885443603	0.00388206652082336
ENSG00000183401	-2.14004271045668	-2.14271686523738	2.46356777384557	0.000422646197727518	0.00388647128038478
ENSG00000167654	-1.877572056167	-1.87767811819491	5.17384836631044	0.000422648151280477	0.00388647128038478
ENSG00000105894	-5.06019782939706	-5.0602514489517	9.85734304364103	0.000424297834803615	0.00389934455127937
ENSG00000164100	5.62060820044201	5.63197715672001	2.56706577948227	0.000425277215595244	0.00390604614370832
ENSG00000103479	-1.4847084020613	-1.48483286585105	5.74369064820692	0.000425585705118143	0.0039065815401027
ENSG00000142156	-2.62448174844816	-2.62449847898986	9.98932242418525	0.000426585572303492	0.00391345894591465
ENSG00000160058	-1.37189857083325	-1.37198264377969	6.12261630699296	0.000427597329357692	0.00392043728748738
ENSG00000148498	1.53540060502667	1.53550027360021	6.3764982024617	0.000429492110878784	0.00393549872022379
ENSG00000177468	10.7319062372219	33.3554938881376	3.58031577852479	0.00043024802663361	0.00394011301340598
ENSG00000136068	1.73009718191407	1.73015001905111	8.73023503492552	0.000430552227920117	0.00394058762411765
ENSG00000174080	-2.24494798157282	-2.24544976862242	4.43615401027228	0.000432539105521647	0.00395645318899531
ENSG00000187608	-2.59115578839501	-2.59461566956629	3.95062840618447	0.000438036489398922	0.00400439212264331
ENSG00000167767	-6.10399171696486	-6.14695594598995	4.22733230649815	0.000441421395810254	0.00403297464843844
ENSG00000154188	-2.18199862486757	-2.18293788070957	3.2245824693087	0.000441708744172001	0.00403323995994247
ENSG00000173157	6.44113316196772	6.43536994017614	0.815525898006254	0.000443371158713039	0.0040460533443281
ENSG00000169715	-5.17370647660172	-5.23309134408781	5.26519505162184	0.000444310292813662	0.00405225520560311
ENSG00000075213	-2.77180390687661	-2.77187893193909	6.93532609837646	0.000449652142404817	0.00409858059048968
ENSG00000105270	-1.99456949220541	-1.99471027533992	5.89362528563714	0.000450941489717251	0.00410687073311485
ENSG00000087085	-4.85408359122948	-4.85763725036878	3.2960979037069	0.000451137396831849	0.00410687073311485
ENSG00000139517	1.7675448073708	1.76842743642973	3.8846623694608	0.000451350722302106	0.00410687073311485
ENSG00000197385	3.86434429320207	3.87513416597683	0.480831499860887	0.000461912444283803	0.00420052469717374
ENSG00000180340	2.23253577712879	2.23297370292765	5.68886016937294	0.000463632304254415	0.00421371059291527
ENSG00000167874	2.98323105483791	2.98695736034079	3.00619256849288	0.000464437033372744	0.00421856884181618
ENSG00000172061	-5.24078607781936	-5.27350609159966	1.95268588205993	0.000466225305507927	0.0042323499536051
ENSG00000166710	-1.94986321292547	-1.94990527500894	9.60673987878521	0.000466817106605333	0.00423525990850416
ENSG00000144366	2.60395875038715	2.60474780255735	5.29678723418707	0.000467227055820006	0.00423651756653517
ENSG00000122035	3.20585078350747	3.21625782255846	0.761803327488385	0.000467742844386884	0.00423873289161741
ENSG00000272970	-3.37303486079407	-3.38601576891006	1.25019492156074	0.000469942475660739	0.0042561959483566
ENSG00000068912	-1.59055303728119	-1.59065894579569	6.31373307072951	0.00047717291789888	0.00431917561743369
ENSG00000186868	-2.48292291770999	-2.4832619876786	4.46708064972783	0.000477556604554434	0.0043201441619426
ENSG00000123364	-10.078320077243	-32.5636305289243	-0.0151428340239032	0.000482308376638342	0.00436060393331272
ENSG00000267325	-5.73339080290404	-6.04914464885781	0.686808343152518	0.000484134418950328	0.00437458033419584
ENSG00000245573	-2.02591668498836	-2.02962671075311	1.11321599571742	0.000485797022611801	0.00438706461021438
ENSG00000138821	2.40307280132826	2.40480517688265	4.19390315894297	0.000488675861694931	0.00441051150549402
ENSG00000228630	-9.98197399686578	-55.118943571181	-0.598187871460481	0.000491105002480267	0.00442921701521764
ENSG00000196208	3.10595509725103	3.1059634603702	5.98449380713586	0.000491315733979566	0.00442921701521764
ENSG00000198825	2.80171423965062	2.80180247073512	7.29956138633255	0.00049322728862501	0.00444388394956197
ENSG00000180592	2.72637356688149	2.7271568538796	3.70584678971305	0.000494928635234029	0.00445664112488127
ENSG00000174791	-2.78802963478172	-2.78913979666637	5.17860550321351	0.000498709469565685	0.0044880977854747
ENSG00000102043	8.90755642529241	31.3768610864719	-0.106316304677178	0.000503699403308954	0.00453039313552189
ENSG00000113272	1.49394329592368	1.49423098121986	4.51361522791917	0.000506220148603019	0.00455044409918684
ENSG00000158560	-3.68318937810909	-3.6855499984129	2.5788089577053	0.000508086933459684	0.00456459688092032
ENSG00000100426	1.38115874290274	1.38122605183275	6.23138261487406	0.000510285327540296	0.00458171081323415
ENSG00000155849	-4.93457218108593	-4.9363394207679	4.00050369308519	0.000512215689926589	0.00459639987500791
ENSG00000005020	-2.52881430191154	-2.52908063300226	4.24165725778072	0.000513463955991146	0.00460358384148157
ENSG00000151023	-2.67513099130444	-2.67888638978086	1.90357712088661	0.000513615641949256	0.00460358384148157
ENSG00000165379	5.73115728657213	5.79794459929095	1.77203367551435	0.000513900770827615	0.00460358384148157
ENSG00000259867	9.1503821334848	30.3075810879516	0.669564581420176	0.000517789411220338	0.00463575909793254
ENSG00000173930	10.9427017229669	32.8424977152738	1.75711292631351	0.00051858901069566	0.0046402571994281
ENSG00000109906	3.76426581102041	3.77015573825855	2.35739574097386	0.000520635038324637	0.0046558966142044
ENSG00000152620	-1.5282091383497	-1.52835712475808	5.64249051881772	0.00052323087003137	0.0046764320576244
ENSG00000154553	-2.35344683462029	-2.35418705846938	4.32854109927579	0.000523876495362832	0.00467952379782338
ENSG00000144331	6.80150393061065	6.86998414079302	0.630673939574263	0.000525372934510883	0.00469020754685702
ENSG00000273253	-2.96602300840175	-2.98430049377633	0.423469800634799	0.000526839620505312	0.00470061361975426
ENSG00000198242	1.48873969568284	1.48880992946872	6.78994668146381	0.000528601051052073	0.00471363610001546
ENSG00000196531	1.37532761943627	1.37534115468618	8.99817692987708	0.000529960049245156	0.00472064769011828
ENSG00000240527	1.99228781702115	1.99481996959006	1.78777624468782	0.000529992020031852	0.00472064769011828
ENSG00000166441	1.38561317447729	1.38562669231033	9.21809356087429	0.00053080062532436	0.00472268474046031
ENSG00000138311	-6.09057333585263	-6.11947623619184	3.60736439669927	0.000530825651307022	0.00472268474046031
ENSG00000122882	1.57121535127918	1.57144995258698	5.32711105306231	0.000532452203685509	0.00473445826215577
ENSG00000125945	-2.13522034447541	-2.1353348906471	5.39326247942259	0.000533179027900321	0.00473479780103716
ENSG00000198113	-3.70040381191136	-3.71586082440747	4.56189504115473	0.000533664850139059	0.00473479780103716
ENSG00000189056	9.33493901511188	9.34869848461926	4.32027609650773	0.000533699721592096	0.00473479780103716
ENSG00000089009	1.4422600006134	1.44226786952375	9.78587853501862	0.000533703351468259	0.00473479780103716
ENSG00000177335	-6.79517682772466	-6.93451061792379	0.430637135028887	0.000535574450284967	0.00474869929968738
ENSG00000164220	-3.39588155157991	-3.40609523222881	3.43780440837744	0.00053743483926074	0.00476249011363065
ENSG00000177954	1.50628811737368	1.50630813311475	8.52544459193656	0.000539777802546782	0.00478053919964008
ENSG00000226688	1.95523795523897	1.9563453622102	2.72736686403967	0.00054346728314266	0.00481048648468792
ENSG00000160963	2.48979456989701	2.49012601545275	5.4400520272237	0.000546029037315077	0.00483042344965304
ENSG00000149212	2.61365868684331	2.61373469990569	6.55692487704247	0.000550555761749819	0.00486771102149585
ENSG00000140873	9.55037826124665	9.98417882533006	2.89672717095935	0.000552164271056198	0.00487916973869353
ENSG00000131373	-1.79589937091928	-1.79671822816714	3.75840034038013	0.000553785688322944	0.00489072948952174
ENSG00000154493	-3.63986615797062	-3.67475919972293	1.77531255097489	0.000555270028174148	0.00490106626337543
ENSG00000245213	-3.016642651086	-3.05239813112879	0.118157754895969	0.000556877182354323	0.00491247476004542
ENSG00000231689	7.48346927368515	30.1738719641025	0.427397425707687	0.000558248345367951	0.00492058991892051
ENSG00000197301	-4.44183375613631	-4.47197129751249	0.137610520481482	0.000558427394410602	0.00492058991892051
ENSG00000144283	1.68652799003999	1.68662710819117	6.49690714408953	0.00055934694848366	0.00492591272060004
ENSG00000197771	1.62479947351781	1.62486851283752	6.78367253536977	0.000565600939016594	0.0049781809818518
ENSG00000106351	-1.88090821509028	-1.88140095184804	4.23084711960948	0.000567001573587225	0.0049876972225301
ENSG00000185499	-2.22594728141656	-2.22796816799393	2.7516471197238	0.000579276987805202	0.00509281018445406
ENSG00000277879	2.3574341461754	2.37043131725005	0.346906798205775	0.000581993223583287	0.00511381102590289
ENSG00000172053	1.32974322289865	1.32977599736622	7.62026284143309	0.000585656933087152	0.00514310874759437
ENSG00000254510	2.53597792843148	2.5458754594607	0.934112962308968	0.000589226434277539	0.00517117847509984
ENSG00000129757	3.89413528933314	3.89704558501203	4.17084381959299	0.000589515670915698	0.00517117847509984
ENSG00000065150	1.54652072359803	1.54653857923562	8.66541324097351	0.000591744405328052	0.00518781423065255
ENSG00000184384	-1.67038745924183	-1.67046879612219	5.7718532087445	0.000592874263313422	0.005194215217985
ENSG00000254602	3.27564598105021	3.28318301416003	1.9233671135033	0.000593139857414324	0.005194215217985
ENSG00000181381	-3.44376401632601	-3.44907747939223	3.88420513979466	0.000596829405601278	0.00522359548153495
ENSG00000108551	2.82398788977705	2.82583689313603	2.36018504188193	0.000598426000381596	0.00523271405399855
ENSG00000181656	-4.18239301371757	-4.25699247663022	-0.3362293544337	0.000598541520458653	0.00523271405399855
ENSG00000204525	-2.12271782637262	-2.12279932461962	8.34891718301461	0.000598964923397485	0.00523348534635049
ENSG00000148840	1.62408081488288	1.62417938316567	6.40745520724596	0.000601138769413957	0.00524954180404336
ENSG00000185352	4.23531685671511	4.274022620924	0.347740298816801	0.000602689656027415	0.00526014325836337
ENSG00000104660	-1.62053870549047	-1.62058487906272	6.57403514201845	0.000603172473286875	0.00526141619994484
ENSG00000100889	2.53414047086364	2.53567742171555	4.18366538303526	0.000604255843599672	0.00526792336234801
ENSG00000126562	-5.70683429445663	-5.71770434314633	3.38382804461583	0.000605760019133591	0.00527808980957136
ENSG00000130829	4.46560529871223	4.49119207937675	1.55072680401505	0.00060668402453946	0.00528319261525885
ENSG00000137968	-3.36082669467834	-3.36232509910917	3.57795613704503	0.000609790885402326	0.00530728811854622
ENSG00000265179	7.72554606476834	29.8040926961123	-0.269564752358563	0.000615379465472817	0.00535294427514906
ENSG00000177103	-4.3579217644543	-4.38512471831082	0.745073943169537	0.000616814262019206	0.0053624375763741
ENSG00000163273	4.75970797163596	4.84204848276814	0.124913920320086	0.000618949223607572	0.00537752546936237
ENSG00000233723	-2.99824048430587	-3.01911918716024	-0.43795622525153	0.000619238554753013	0.00537752546936237
ENSG00000143862	-1.43744469712868	-1.43755381657127	5.6149967117245	0.000622429256248832	0.00540222924239536
ENSG00000229638	2.13941212613946	2.14155291618543	2.44329019281039	0.00062736726872726	0.00544206251883747
ENSG00000171100	-1.65899060828938	-1.65947302006833	4.24879397499787	0.000631711837469825	0.00547670662423867
ENSG00000246339	-2.92396993304159	-2.94446509089315	0.73585779035022	0.000633054268288822	0.00548529930358583
ENSG00000256268	-9.059414930133	-53.6629691934015	0.760178787608086	0.000633605494126012	0.0054870306074784
ENSG00000125434	-2.16683198280077	-2.17420523879371	1.540144269798	0.000634408374164329	0.0054884940063348
ENSG00000182601	9.14184689761032	32.1677119938857	0.763202215166046	0.000634477499771635	0.0054884940063348
ENSG00000146021	2.16714075389581	2.17087940472076	2.60498838777417	0.000635785579000337	0.00549676413649571
ENSG00000196159	2.16416917904397	2.16461415244851	5.2680381030984	0.000639222040870314	0.0055234161295789
ENSG00000196169	6.1595255599574	6.17913411455884	0.832463403262112	0.000640395773399004	0.00553049756960844
ENSG00000154265	-2.52361486348005	-2.52553025661408	3.76586504581503	0.00064142515693002	0.0055363252627448
ENSG00000271860	-3.84115416515515	-3.89008341763991	0.258660038405798	0.000643249221580934	0.00554900184848879
ENSG00000118733	4.82355850283227	4.82485343104631	1.4214932576106	0.000655508498447646	0.00565163428755469
ENSG00000163576	-2.46116554323149	-2.47173365752687	0.195988345863846	0.000656176287811234	0.00565426962355663
ENSG00000133606	-1.4033849588643	-1.40343759515636	6.65641245993133	0.000658163873806164	0.0056641566448821
ENSG00000155090	-1.88689808647206	-1.88712832855227	5.62176075633104	0.00065831807042025	0.0056641566448821
ENSG00000103253	-2.3616901197171	-2.36465450247732	3.54443761302325	0.000658411957887858	0.0056641566448821
ENSG00000046653	-2.82067310769436	-2.82069261728463	8.97014157198565	0.000660679042500607	0.00568053004934167
ENSG00000165732	1.69828213119656	1.69833114137214	7.60423512241621	0.000661571605494558	0.00568507377445902
ENSG00000044524	-3.24123777664785	-3.24140803835384	6.62603544478985	0.000664465913153151	0.0056993944111334
ENSG00000108784	-1.54374156180437	-1.54397485856722	5.15585260585085	0.000664497584814048	0.0056993944111334
ENSG00000147127	-3.62023287394546	-3.64025243934737	0.242150323294304	0.000664710552358493	0.0056993944111334
ENSG00000228205	2.28185068631799	2.29475693057725	-0.16136342326917	0.000664729513385826	0.0056993944111334
ENSG00000148680	4.65525817749463	4.67633049598918	1.18133883418285	0.00066506318797778	0.0056993944111334
ENSG00000069956	1.50398839528591	1.50403134550971	7.19960954265424	0.000667614397121508	0.00571811914243293
ENSG00000187522	1.48528482626126	1.4854728781045	5.17001688069696	0.000670521899534412	0.00573987332200127
ENSG00000186960	-7.21934485049449	-7.23234545798587	2.45048777742071	0.000673218855718649	0.0057598023085978
ENSG00000215039	-3.02063006787589	-3.02557769826863	2.61800853190194	0.000674604744773151	0.00576849862261116
ENSG00000072201	-2.10424424390136	-2.1055865613303	3.37284532123121	0.000677112725738259	0.00578677509560874
ENSG00000189319	1.56559306268334	1.56582869257844	5.00020368570364	0.000678321706100793	0.00579393606075371
ENSG00000164916	-1.52009053297752	-1.52019981332398	6.1996257125351	0.00067918963951217	0.00579817770986497
ENSG00000164082	3.00006087785504	2.99931790032103	2.82425199540113	0.00068060609854208	0.0058070948757574
ENSG00000165731	3.71874826683589	3.75869858838263	0.400394566543675	0.00068476561496595	0.00583939394433553
ENSG00000140105	1.79754789814917	1.79762986297397	6.91767370753708	0.000685865538656023	0.00584270591920952
ENSG00000101974	1.89522068294428	1.89541839672326	5.9768403008843	0.000686223516221507	0.00584270591920952
ENSG00000100302	-5.25815467446707	-5.28922165848515	0.664070147043373	0.000686276588691575	0.00584270591920952
ENSG00000204301	-2.41683015831914	-2.4191729000726	2.3262915605284	0.000686808113676391	0.00584404462503715
ENSG00000180354	-1.97305346002264	-1.97332102752055	4.87550800150598	0.000689917101837996	0.00586730154035864
ENSG00000091490	-2.34838077692179	-2.34853097875059	5.98655112289817	0.000690356964156238	0.00586784629196271
ENSG00000143162	1.88485380750669	1.88511573006182	5.10417909719637	0.00069629618023047	0.00591510802944427
ENSG00000168505	-4.02097725302965	-4.02540592538559	2.24980228803311	0.000697238885055904	0.00591989556893033
ENSG00000164440	-3.25958207910998	-3.26612990655395	0.983091100389856	0.000701392586604698	0.00595192600393791
ENSG00000047617	6.17814164617071	6.30088960759445	0.459339420033913	0.000702804737338233	0.00596066983639281
ENSG00000272031	-2.40050316547916	-2.40914897926764	1.66097457021993	0.000704389369731196	0.00597086624266172
ENSG00000084636	-2.51055927045416	-2.51135187663289	5.14235635262588	0.000705683621836097	0.00597859146573457
ENSG00000177108	-2.67483691686927	-2.67698593763172	2.73707356675422	0.000710292209460433	0.00601437232023601
ENSG00000234797	1.8999044159939	1.90099341179526	2.73107548931837	0.000711328023745127	0.0060198784621986
ENSG00000077092	2.65106754354775	2.65480813184293	2.814543780986	0.000713638602223586	0.00603616096160297
ENSG00000065054	-3.05378141838886	-3.05594193926216	5.06943086994093	0.000714346230117736	0.00603887495238675
ENSG00000160991	-1.54158175469717	-1.54163541488023	6.8291909271923	0.000719741850474529	0.00608119548339248
ENSG00000232803	-5.08965633979565	-5.25310690831971	-0.377315737077533	0.000722561206236498	0.0060989234123956
ENSG00000173894	2.08286170800638	2.08296239218317	6.25509045952026	0.000722621257392844	0.0060989234123956
ENSG00000006757	3.52661563140827	3.5291192108512	3.18513534158773	0.000724703891726917	0.00611319641568022
ENSG00000135250	-1.49399456229095	-1.49406671003657	6.32648062498021	0.000727858380634446	0.00613649068856708
ENSG00000156925	12.7402071039746	35.3102106604764	5.45181494129829	0.000729388694315918	0.0061460739735827
ENSG00000172572	4.21535701864108	4.2191297625786	3.69920247953059	0.000730237657155442	0.00614990872644286
ENSG00000054277	2.00020334543158	2.00323060513335	2.11232479674506	0.000732647612107445	0.00616687860670925
ENSG00000120278	-1.90271320631129	-1.90283771893431	5.59492642055849	0.000733726772147602	0.00617263460146156
ENSG00000151468	5.05886608331461	5.06093510732204	3.75219158982926	0.00073417500043791	0.00617307940594374
ENSG00000135919	-2.55589038655528	-2.55600406357257	6.99679892908341	0.000735603785717774	0.00618176399902978
ENSG00000257501	9.85159830197876	31.8790351715663	0.318280259883064	0.000736589238776136	0.00618671563972598
ENSG00000182580	-3.13187001228996	-3.13208844697295	5.8962582984222	0.00073823922275633	0.00619724044307383
ENSG00000224184	-4.97750312070863	-5.06910931152733	0.583827479893085	0.000739620440110459	0.00620549895318899
ENSG00000220848	-2.46755398232649	-2.4781892276202	0.161696015896535	0.000740693526582814	0.00621116472828359
ENSG00000126733	4.16131612537818	4.15661886101585	2.54320468890123	0.000748185320726234	0.0062706202886846
ENSG00000152580	3.52370156427491	3.53460488792572	1.90539505810679	0.000751894332693787	0.00629823029369916
ENSG00000108797	-1.88821424650142	-1.88833883566538	6.06292297314421	0.000752286377465668	0.00629823029369916
ENSG00000142235	-3.34764454380691	-3.34952364924489	3.04438325582039	0.000753842440378777	0.00630787559703871
ENSG00000196581	11.0689330546371	32.5250831438467	2.29457251602013	0.000757400329619731	0.00633425214069763
ENSG00000230910	-3.95476984064617	-3.96291725610861	1.84302685632346	0.000759102079485646	0.00634476657186596
ENSG00000114698	-2.52463685499365	-2.52501891497741	2.3520803473721	0.000759470265327109	0.00634476657186596
ENSG00000159200	-3.00152224512024	-3.00156883069904	7.00409088224045	0.000761144939444943	0.00635535672967559
ENSG00000174738	-1.66789286938786	-1.66807728774743	5.47999895592449	0.000766764850418757	0.00639503212328711
ENSG00000135269	8.49530937698413	8.58436788118298	5.2698511055137	0.000766919888388591	0.00639503212328711
ENSG00000153531	3.2372174856607	3.24434553130894	2.2108771460429	0.000767125346926909	0.00639503212328711
ENSG00000156103	-2.52417705122989	-2.5242434820794	6.33747264931634	0.000769542454883037	0.00641175874628801
ENSG00000163704	-1.79171587984781	-1.79253175288795	3.25602130685938	0.00077396448101528	0.00644516341683871
ENSG00000170579	2.47610562325782	2.47674641833786	3.31076606628142	0.00077442426674507	0.00644555463803706
ENSG00000250451	-3.78707047057421	-3.8466415318123	-0.72834368835447	0.000775540033779669	0.00645140228419592
ENSG00000255085	-3.66555093331092	-3.69172944637976	-0.497793010177336	0.00077616614019899	0.00645317258416775
ENSG00000173193	-2.15622255443277	-2.15680003397615	5.4816234165399	0.000777530305593473	0.00646031443522572
ENSG00000225746	4.47509883780661	4.66687328633521	1.42163891983442	0.000777852641105697	0.00646031443522572
ENSG00000130052	3.17260497794391	3.17767951705189	2.26969575889178	0.000781378169791041	0.00648427299487673
ENSG00000114480	-1.95383960449666	-1.95411431926591	5.65628610155399	0.000781567937514923	0.00648427299487673
ENSG00000135090	-1.57056402732703	-1.57078414327145	5.59478802542454	0.00078535866337284	0.00651226243754834
ENSG00000015133	2.74559718872173	2.74610312803263	5.39490177259559	0.000788611526819521	0.00653563211982874
ENSG00000198203	6.79560483962982	7.09444504693342	0.925567064164608	0.000789014124880054	0.00653563211982874
ENSG00000113196	13.7841588872905	37.3714561378513	3.02092503399639	0.000790527315630088	0.00653768093620733
ENSG00000110090	-3.6362864062211	-3.63928356347826	5.16369126143917	0.000790569789814176	0.00653768093620733
ENSG00000134215	-3.38374022631768	-3.38493706442083	4.50162485852856	0.000790736382938035	0.00653768093620733
ENSG00000186470	-2.52807024126684	-2.52906172099554	5.00507352719495	0.000790936293614426	0.00653768093620733
ENSG00000127951	-4.44890647267555	-4.47629545223272	1.19315414243933	0.000792246505405891	0.00654504599757015
ENSG00000156218	6.70525686047441	6.69255486752976	1.04352138215637	0.000793230793269423	0.00654971211322516
ENSG00000114812	-5.32975910485572	-5.33637502207044	2.30722419309028	0.000794743458006872	0.0065587338019658
ENSG00000204397	-5.68145465357987	-27.1457473809809	0.408412837339377	0.000795426308447053	0.00656090141579096
ENSG00000186716	1.46616059715846	1.46626382146364	6.52451648280412	0.0007984246119061	0.0065803225213685
ENSG00000163689	6.75401376231246	6.90232301803388	1.11627823259826	0.000798623746509114	0.0065803225213685
ENSG00000107581	1.37019566623427	1.37021278426771	8.54156810865594	0.000800219496848738	0.00658942060242018
ENSG00000135622	-1.61380370755371	-1.61403500907384	4.85260075615363	0.000801043968397017	0.00658942060242018
ENSG00000157216	1.78796885700935	1.78802781925157	6.50551910882416	0.000801148444622875	0.00658942060242018
ENSG00000198818	-1.43430010381908	-1.43454703434104	5.10328664492773	0.000801416019213265	0.00658942060242018
ENSG00000146151	4.76584249997905	4.82834385259936	0.889028346784937	0.000804643128591128	0.00660905380661405
ENSG00000249853	-3.69606021255642	-3.70103677762059	1.24059105945353	0.000804650396206822	0.00660905380661405
ENSG00000118276	-1.56432939009507	-1.56441957409183	5.03301819524235	0.000805165591428905	0.00660980838305517
ENSG00000197043	1.66198667144857	1.66203216875484	8.18498987993756	0.000808759294701235	0.00663582113897272
ENSG00000232573	2.02387643714446	2.02546439502267	2.65982173857646	0.00081014911645463	0.0066437333531106
ENSG00000213468	4.03546933697461	4.04029639952934	2.10662973495235	0.000810881750112922	0.00664625073294654
ENSG00000139292	-3.30259128430389	-3.3064832954594	1.64414377607831	0.000815388707534026	0.00667772701146879
ENSG00000198739	-4.59069827970586	-4.61426724858403	1.24481475808706	0.00081557739278026	0.00667772701146879
ENSG00000127472	-2.60899986135437	-2.61445663435272	1.50360691953542	0.000818860888952872	0.00670109744240574
ENSG00000135905	-2.39349476475899	-2.39385218309297	5.3238564870171	0.000819518543895969	0.00670296623593067
ENSG00000133111	1.82411864226055	1.82510183719031	3.29742284408525	0.000820474898156623	0.00670605095163433
ENSG00000106460	-1.41990186765106	-1.4199616062972	6.53977593157834	0.000820754666874164	0.00670605095163433
ENSG00000105889	4.99527839709604	5.04058717985299	1.71204997627361	0.000821744606697504	0.00671062776620022
ENSG00000129990	-2.61379579529003	-2.62137552963822	0.807295144384962	0.000825512170438403	0.00673540983406855
ENSG00000077238	6.7282669122855	6.77105763751048	5.33191694977575	0.00082564201501263	0.00673540983406855
ENSG00000222012	-4.10352665122034	-4.14685260863032	-0.163022967989651	0.000826271622204246	0.00673702616663033
ENSG00000226567	-10.5380935140274	-56.1010979781614	-0.678484113811139	0.00082767196373029	0.00674492173365592
ENSG00000100078	2.58560819089144	2.58985331635533	1.92179081090086	0.00082851850926639	0.00674829838481242
ENSG00000207652	1.98689766324828	1.99145232613906	1.49034561417635	0.000832118526930445	0.00677408690275911
ENSG00000132256	1.94231722002934	1.94268880127622	5.26850569803315	0.000834317006234186	0.00678212177425395
ENSG00000204866	6.09019001733563	6.36186379791281	-0.0203780790346424	0.000834468780340039	0.00678212177425395
ENSG00000152284	2.55694479504628	2.55747477717328	4.76531686509217	0.000834736329063334	0.00678212177425395
ENSG00000198663	-1.44707398331865	-1.44712442387982	6.81712090711447	0.000834842964654546	0.00678212177425395
ENSG00000174928	-1.93209714990955	-1.93417306205963	2.31273976922141	0.000836354347961104	0.00679086676498424
ENSG00000204103	2.47487530972643	2.48067695204266	1.40765660940348	0.000837518885232764	0.00679678787631204
ENSG00000060339	1.377348657134	1.37739802094052	6.93172550581835	0.000842620269244292	0.00683463526440539
ENSG00000173083	-2.78784300040018	-2.79621412033667	2.79785993883864	0.000848739714317423	0.00688069672863564
ENSG00000214193	-3.12030368080216	-3.1230545978992	2.64192635415617	0.000858014890176772	0.0069522804853244
ENSG00000276728	-2.30729449136552	-2.31571839848812	-0.0383921047092136	0.00086200948304372	0.00698102493166216
ENSG00000124920	2.33300540693734	2.3334563317005	6.41757113299315	0.000862662620995547	0.00698269267196707
ENSG00000143171	5.88119624314175	5.89503953471331	1.53302155295444	0.000863741791067176	0.0069866957221051
ENSG00000156381	1.67444523579848	1.6746709775906	5.00668126880633	0.000864461748469878	0.0069866957221051
ENSG00000071242	-2.48843000215306	-2.48853267950403	6.99808005509221	0.000864552270634852	0.0069866957221051
ENSG00000184500	-2.05335172799057	-2.05346174331994	6.11428592575391	0.000864947023877876	0.0069866957221051
ENSG00000163840	-2.89489146318126	-2.89555003054645	5.39181208620389	0.000867618580467729	0.0070046517659892
ENSG00000198929	-2.78701334223589	-2.7894022257777	2.33930462020646	0.000870204047060362	0.00702189456888915
ENSG00000232472	1.97898163028673	1.98419763220365	1.14190424854296	0.000872181249895853	0.00703421386150509
ENSG00000118596	-3.32058308608451	-3.32229736271226	2.39132905005822	0.000873725700062685	0.00704303204996322
ENSG00000123388	-8.07865452837168	-31.4361656115751	-0.0144361641496883	0.000876865396622546	0.00706469365472881
ENSG00000133019	-3.97750996118981	-3.98031570548731	4.20146853125339	0.000881669367112795	0.0070997346560594
ENSG00000278041	-3.22628205606132	-3.24971580019268	0.259303915504672	0.000884235283956444	0.00711672666169893
ENSG00000180817	1.56352934852486	1.5635990025487	6.90869194196025	0.000888941266323327	0.00715091650302546
ENSG00000197442	-4.21654587013428	-4.22923600990049	4.17604128847593	0.000895146068662558	0.00719547274483114
ENSG00000120318	-2.37922583167144	-2.37965287907049	5.2810938934461	0.000895401789625138	0.00719547274483114
ENSG00000117151	-2.03863919665678	-2.03999655349674	3.38192852994317	0.00089671215538393	0.00720229608753327
ENSG00000134762	8.59758320778539	8.67278678831899	4.66845768703483	0.000898597040349436	0.0072137245182602
ENSG00000116062	1.45243673118675	1.45247158187145	7.21841667444628	0.000900252719978102	0.00722330214272255
ENSG00000182732	-2.75635480807016	-2.76129244155684	4.56867817153697	0.000900779048531927	0.00722381307846816
ENSG00000185269	6.06626745540657	6.11060416784629	1.22839220813259	0.00090696981005335	0.00726972618797382
ENSG00000187955	-4.65831588748985	-4.65946889556981	5.42442797139379	0.000909451518261493	0.00728587788924318
ENSG00000026950	-1.90077018596932	-1.90144621220239	4.54746934738106	0.000910570665169219	0.00729110275177035
ENSG00000270607	-3.30682105509942	-3.33349396951692	0.829380422477711	0.000914081500952073	0.0073152827827333
ENSG00000226380	-5.28763986956431	-5.45448962108653	3.13580985617477	0.000914527474823581	0.0073152827827333
ENSG00000013293	-8.76086848715286	-8.94711670241679	2.2305831542326	0.000916069957773166	0.00732386908380452
ENSG00000251661	-3.06700149185314	-3.09461565009319	0.330219849130724	0.000924127054713037	0.00738450349656569
ENSG00000181449	-2.54459214601162	-2.5446375181611	7.91600856739243	0.000925650852904314	0.00739289637710893
ENSG00000176393	1.36991787786506	1.37006122926253	5.97162816172446	0.000929777411877701	0.00742205751996852
ENSG00000237356	5.71866177114153	6.06372683343421	-0.614099519563663	0.000932922006949459	0.00744335422407198
ENSG00000248890	2.54381158353154	2.54975284202516	2.04338441115833	0.000942178573297767	0.00751336886796289
ENSG00000072694	-9.21829211522776	-31.8561804702414	-0.148322784489446	0.0009436382821411	0.00751970581259237
ENSG00000136999	-4.50147197624164	-4.50582325226685	2.10194502231189	0.000943936428377164	0.00751970581259237
ENSG00000068903	-1.65525762201838	-1.65536428313804	6.16057700743926	0.000945349927675411	0.00752712583922685
ENSG00000133687	-2.74315472956627	-2.74367364903828	5.21265322896444	0.00095016048638356	0.00756157280040413
ENSG00000166002	2.84061113511076	2.84606739719465	2.50000248492085	0.00095298057860433	0.0075801521927295
ENSG00000274565	-2.55139745174972	-2.56292568315338	0.710189738308622	0.000954127222788715	0.00758540858280193
ENSG00000196507	-2.09004904154474	-2.09068294804369	4.76984888865974	0.000955736273546802	0.00759433393137901
ENSG00000160767	1.43256673651629	1.432693888035	6.06209903194036	0.000956771155946957	0.00759869014697649
ENSG00000278709	-3.31580638202838	-3.3544159853238	-0.0687557613126692	0.000957327507999393	0.00759924337056559
ENSG00000106538	4.0671688205083	4.06923525969604	4.46211792482555	0.000958194807686286	0.00760226307277118
ENSG00000198502	-6.49234990257942	-6.56967306416132	-0.159504331476991	0.000960587727828501	0.00761737774622357
ENSG00000276851	-7.95079668352955	-31.2003394025196	0.38669548365669	0.000963938818941419	0.00763745063530899
ENSG00000280077	-2.63007575544379	-2.63928000140677	0.7874197142442	0.000964097297437813	0.00763745063530899
ENSG00000258711	-4.53659249964127	-4.61346749321501	0.0952334187161592	0.000965933459843284	0.00764667215846418
ENSG00000166803	1.79393181636891	1.79462577770515	3.75588048993024	0.000966240820331102	0.00764667215846418
ENSG00000140848	-1.84752888287944	-1.8476152659111	6.89323860751268	0.000973607801047214	0.00769948450992493
ENSG00000172497	-5.65980363003129	-5.86170287349547	-0.292247869383364	0.000974250025500456	0.00769948450992493
ENSG00000224032	1.81851364284535	1.81928159064918	3.89444639830826	0.000974749280453334	0.00769948450992493
ENSG00000111728	-2.33225652101845	-2.33282320017826	4.24169898864451	0.000974886696305982	0.00769948450992493
ENSG00000162604	-1.53818009329678	-1.53853505746289	4.52821778231417	0.000977203069240884	0.00771387700865883
ENSG00000106066	2.38557440175376	2.38667138884172	4.40269555482569	0.000980140981566288	0.00773315881059931
ENSG00000168621	4.14050838719585	4.14697717552329	2.01556076591901	0.000981267230921592	0.00773619746530252
ENSG00000134709	5.5867245462687	5.67028436630785	1.17628309990044	0.000981517047442314	0.00773619746530252
ENSG00000198873	2.27540823470523	2.27605164427171	4.45499144758307	0.000982048877480201	0.00773648394196562
ENSG00000156869	2.58195841829162	2.58511719613669	2.23422418010016	0.000982785995051884	0.00773838654903687
ENSG00000130477	-2.3641040566478	-2.36424349091655	4.41144566744997	0.000985166510688714	0.0077532207146641
ENSG00000171885	-4.92417240552116	-4.93658486784317	7.04128257213618	0.000986193695514375	0.00775739464068587
ENSG00000178162	-3.23987891682749	-3.26564290985416	-0.353311740360049	0.000990810650027657	0.0077897872555548
ENSG00000076864	-2.25766771857992	-2.25893446187689	3.0071644991739	0.000991788058080819	0.00779354742771712
ENSG00000269707	-3.57216025622818	-3.58997409709071	0.621417545519579	0.000994520311673984	0.00781108659279557
ENSG00000143816	3.87766853848138	3.88684047462276	3.29994248991984	0.000995075427849501	0.00781151720987537
ENSG00000079134	1.39395445629103	1.39410745597335	5.23264942602164	0.000996220098036679	0.00781657317122849
ENSG00000138411	3.28824432988848	3.28922579368026	3.55918969990677	0.000999734167524312	0.0078402055709315
ENSG00000099957	-3.03308198359018	-3.03720125537857	2.04230830096606	0.00100172127805885	0.00785184539940302
ENSG00000146352	-2.59895557582557	-2.59935658090714	3.42212951749094	0.00100268115887032	0.00785542579759216
ENSG00000181722	-2.60661297380229	-2.61168642097687	1.06650053340986	0.00100647028342049	0.00788115697358456
ENSG00000168785	-1.71757087796599	-1.71766637768926	6.73110014264467	0.00100758926729727	0.00788263787337331
ENSG00000162769	1.54939388106119	1.54957408375981	4.95101777819697	0.00100772704410048	0.00788263787337331
ENSG00000050030	-2.24212874165858	-2.24301743349424	2.16782051449726	0.00100817393577088	0.00788263787337331
ENSG00000184343	-2.88825530050555	-2.89567755070864	1.09924060410198	0.00101022534141302	0.00789472396437586
ENSG00000164161	3.34116013654545	3.34435793043727	4.0812653639493	0.00101182504661349	0.00789933156180828
[truncated: 116 more rows]
