# Supplementary material for: Global hypo-methylation in a proportion of glioblastoma enriched for an astrocytic signature is associated with increased invasion and altered immune landscape
Source: eLife. 2022 Nov 22;11:e77335. doi: 10.7554/eLife.77335 (PMC9681209; doi:10.7554/eLife.77335)
Supplement: Figure 4—source data 1. [file elife-77335-fig4-data1.zip › Figure_4_source_data_1/Figure_4_D/All_syngeneic_DE_comparisons/DEList_V_gic_batch_patient_iNSC52 - GIC52.csv]

	logFC	unshrunk.logFC	logCPM	PValue	FDR
ENSG00000165029	-5.97427361411367	-5.97549019004829	6.19582433804119	5.0852143862242e-15	7.94005374265046e-11
ENSG00000099284	12.576904918773	12.7627430372579	6.25515567338517	9.92955448862532e-13	6.1320041144342e-09
ENSG00000131095	-14.231862343823	-14.250858484554	9.80635081498169	1.1781742246255e-12	6.1320041144342e-09
ENSG00000198892	-4.88900099479843	-4.89068565885218	4.80861483635538	3.64030210808183e-12	1.42099192788974e-08
ENSG00000136732	11.7849900803583	11.9708232263795	5.95626181615059	6.34846181942608e-12	1.98249765697038e-08
ENSG00000138829	8.13354546347807	8.14070951326652	8.16594273072169	1.03737167289826e-11	2.57426161392464e-08
ENSG00000159217	16.9354522434525	38.5960261188012	7.80069041599436	1.15408167653852e-11	2.57426161392464e-08
ENSG00000137154	3.08210111655292	3.08212717828632	10.1637006526034	1.87237930209224e-11	3.63702693251962e-08
ENSG00000204267	-4.31379732219621	-4.3179051574844	4.70686920447179	2.09640338111161e-11	3.63702693251962e-08
ENSG00000122642	-3.78319631425244	-3.78334484760034	7.91930310144067	2.94755016666332e-11	4.03152092547805e-08
ENSG00000182968	11.0336199438673	11.1295818674553	4.65804326423541	2.98568315033772e-11	4.03152092547805e-08
ENSG00000156239	11.5063146149959	31.3481917902394	3.85003550507193	3.09838933686029e-11	4.03152092547805e-08
ENSG00000077585	-4.45387227599404	-4.45488988622997	4.45299842553938	3.55929673482375e-11	4.27498917057985e-08
ENSG00000132824	-2.68626400336065	-2.68637973811089	7.13778629254376	5.91509939750882e-11	6.20591773274791e-08
ENSG00000123104	-4.51378020930951	-4.5144480180287	5.63816665614012	5.96187818568071e-11	6.20591773274791e-08
ENSG00000134602	10.4349976589745	10.5308659959308	5.252691318394	8.34148547263121e-11	7.81401912861361e-08
ENSG00000244405	-6.09295831376681	-6.09362415412959	7.11264213629083	8.50764219203480e-11	7.81401912861361e-08
ENSG00000046604	9.31124972826566	9.36676366207922	6.76747786987712	1.29257305615095e-10	1.12123531659672e-07
ENSG00000109846	-9.08996363018634	-9.12262167458849	4.63528305485747	1.37263647429265e-10	1.12801820576871e-07
ENSG00000149256	4.30966702279449	4.31017646680824	6.26757821211894	1.5267599796067e-10	1.18678080361829e-07
ENSG00000196937	-3.04808287295411	-3.0482681803145	6.70901970104957	1.61338913213446e-10	1.18678080361829e-07
ENSG00000122026	2.65418714434098	2.65425579009952	8.2620938550867	1.67216457535561e-10	1.18678080361829e-07
ENSG00000204264	-6.50135820804476	-6.50809408548807	5.36064928029756	1.94118037252552e-10	1.31780827550493e-07
ENSG00000188643	-7.7544128178373	-7.75959351310143	7.70899600713598	2.36539544786307e-10	1.53888685512225e-07
ENSG00000135472	-5.42282181675566	-5.42755842786136	3.79273131909232	2.70463625352011e-10	1.5650217114031e-07
ENSG00000187416	-10.4056129449296	-10.423104821003	6.05399654735068	2.70652843394908e-10	1.5650217114031e-07
ENSG00000175348	-2.70146869189349	-2.70169645893523	5.69491525166804	2.8406163524379e-10	1.5650217114031e-07
ENSG00000175745	6.68474737490686	6.68549124766255	7.90242364891376	2.94766088428266e-10	1.5650217114031e-07
ENSG00000107443	3.29229275215752	3.29292433252338	5.44954352232853	3.03643303099157e-10	1.5650217114031e-07
ENSG00000004487	2.36147445524287	2.36154939722301	7.67732750285352	3.14195816245984e-10	1.5650217114031e-07
ENSG00000197355	-6.09518533305094	-6.09786973703591	5.65001658646969	3.20635582566856e-10	1.5650217114031e-07
ENSG00000225649	-9.78245160390987	-9.86303739805004	3.86214663374953	3.20742249038679e-10	1.5650217114031e-07
ENSG00000198331	6.91324615275235	7.03882078611649	2.41092170808522	3.3989760520551e-10	1.60823066899359e-07
ENSG00000171786	6.28112375745967	6.28691615863486	4.61906147314689	3.72392471514318e-10	1.70188190009451e-07
ENSG00000130517	-3.82389022423038	-3.82464635900089	5.56321442407345	3.8714754751245e-10	1.70188190009451e-07
ENSG00000279692	4.5017589629008	4.50748637865299	2.58161339087019	3.92389832223662e-10	1.70188190009451e-07
ENSG00000134755	9.62750201346829	9.75387724818046	4.47482833021215	4.18611591325328e-10	1.76654091539288e-07
ENSG00000165238	7.04424362157543	7.0554575688403	4.56221939865616	4.42548677300268e-10	1.80312222718359e-07
ENSG00000105928	-3.56622581511072	-3.56687645730678	6.03191760711149	4.50376372871525e-10	1.80312222718359e-07
ENSG00000166450	6.65348293486689	6.65503087026778	6.8721893441188	5.52663807108164e-10	2.15732317104672e-07
ENSG00000124067	-5.33391273235409	-5.33495963760142	6.57934669316716	5.81769591453171e-10	2.21554887828044e-07
ENSG00000124762	-4.65814838753101	-4.65830226688454	8.60804464032148	6.07048280117697e-10	2.22756353441681e-07
ENSG00000129493	-3.2339681603151	-3.23433109367045	4.83357322349655	6.13457358651996e-10	2.22756353441681e-07
ENSG00000138326	2.59703080515602	2.59706638308196	9.30621414404454	6.81287123603523e-10	2.41764026089668e-07
ENSG00000124772	-11.0003163240379	-11.0644327302572	4.67969964871409	7.05144715894774e-10	2.42896955140264e-07
ENSG00000089041	-8.75638818929213	-8.81710011056163	3.84290410362399	7.15592412991682e-10	2.42896955140264e-07
ENSG00000231205	12.9914441112195	34.4957080264023	3.64106194322766	7.67974422795285e-10	2.50106735627656e-07
ENSG00000106785	-5.95759924226139	-5.9621875128764	4.97904133257457	7.68869175747886e-10	2.50106735627656e-07
ENSG00000100342	-6.67156711993185	-6.68683643880954	4.35568065580299	7.93029816513613e-10	2.51822039494191e-07
ENSG00000167588	-8.38925174368029	-8.40507515006636	4.62332838255664	8.2298768328682e-10	2.51822039494191e-07
ENSG00000187815	5.01884146505859	5.05059416898893	2.30581500739255	8.29720371605709e-10	2.51822039494191e-07
ENSG00000159216	-5.60973287588959	-5.61314769408996	5.95668657018299	8.38654159965284e-10	2.51822039494191e-07
ENSG00000163577	7.36214797417806	7.48792064302887	3.39944228564431	8.87721970497269e-10	2.59921570605374e-07
ENSG00000147408	-5.48782153758747	-5.49896842569322	4.00698835755822	8.98921788951593e-10	2.59921570605374e-07
ENSG00000105737	-6.10127433399331	-6.10471490767566	4.87843625234172	9.31179227235552e-10	2.62673892418482e-07
ENSG00000135549	4.01671412965098	4.01822406666436	5.18260382165259	9.42086459295183e-10	2.62673892418482e-07
ENSG00000165478	-12.2782931513512	-12.4657971121729	4.51230149926811	9.97721652935244e-10	2.7021647150208e-07
ENSG00000125462	-12.7010474886713	-12.7579865787234	6.25330180383293	1.0096870718189e-09	2.7021647150208e-07
ENSG00000101638	-10.093023911718	-10.1065386240606	7.71466742728654	1.02105621997071e-09	2.7021647150208e-07
ENSG00000119922	-5.19812752651239	-5.20003588139868	3.85253300014052	1.04815130537771e-09	2.72649364151204e-07
ENSG00000168394	-4.97172279212186	-4.97342127898522	5.72327075594102	1.0651729994379e-09	2.72649364151204e-07
ENSG00000050165	-5.15549288642741	-5.15563709749663	8.66886878442987	1.10404990955137e-09	2.78042504640889e-07
ENSG00000132964	2.91744084365784	2.91823500320976	4.53739860017394	1.14763241164895e-09	2.81505972283127e-07
ENSG00000145545	-3.28232769844048	-3.28244000914825	6.42451623885787	1.15386078046113e-09	2.81505972283127e-07
ENSG00000135318	-8.47336075109958	-8.48279410451187	8.53033304148426	1.23343286335494e-09	2.93146549011468e-07
ENSG00000153132	4.70457194090245	4.71165054578186	3.15652401987957	1.23912336587401e-09	2.93146549011468e-07
ENSG00000142676	2.40836177803408	2.40839424478595	9.28934196603204	1.32483764129369e-09	3.03040665164558e-07
ENSG00000144847	-7.37430006605898	-7.38040865622732	4.46461414061252	1.34539662071444e-09	3.03040665164558e-07
ENSG00000113212	-6.55339537908183	-6.56728532019402	3.49620252360106	1.34764375348122e-09	3.03040665164558e-07
ENSG00000127955	6.13567588553824	6.1412502569371	5.59151701707885	1.35857861928520e-09	3.03040665164558e-07
ENSG00000156398	3.6988744760228	3.69993739801442	4.71424172447528	1.39777730535676e-09	3.07392885152683e-07
ENSG00000149273	2.3439223544402	2.34393842857089	10.0009420327543	1.54284919809594e-09	3.31709494851623e-07
ENSG00000056972	-5.14930034757697	-5.15234860333232	4.12408475497579	1.55083855028618e-09	3.31709494851623e-07
ENSG00000084628	6.36898415217842	6.37351787380882	4.97210179100702	1.57382626819976e-09	3.32077342590149e-07
ENSG00000185842	4.99062540308824	5.00104660065034	2.75036363148691	1.63187858489669e-09	3.39735362994358e-07
ENSG00000100814	2.98949879222768	2.9898398790634	5.95501985624024	1.66338568029286e-09	3.41738210685431e-07
ENSG00000106397	-3.2790410409232	-3.27919631021159	7.64808450621336	1.70422419724878e-09	3.43351038991757e-07
ENSG00000100097	-4.56455963592861	-4.56513578825556	9.55283785419592	1.71521589863949e-09	3.43351038991757e-07
ENSG00000188641	-3.8561581462636	-3.8570956113125	4.49969229114308	1.75077725076201e-09	3.46033367005039e-07
ENSG00000186468	2.24564665511689	2.24578896320245	7.12901203467073	1.80595109547349e-09	3.52476505059038e-07
ENSG00000147872	6.02983852895159	6.03812642231462	5.80395277814395	1.83150809846875e-09	3.53051449993718e-07
ENSG00000107819	-3.56340285469253	-3.5647987842192	6.13407764953652	1.98967033503329e-09	3.78862348917192e-07
ENSG00000157150	-12.6694876553269	-13.062350857536	3.92876272437508	2.05240708315192e-09	3.82897528394786e-07
ENSG00000133112	2.42966766250577	2.42969817455655	9.14759780952583	2.05990728738068e-09	3.82897528394786e-07
ENSG00000071967	-4.94114912337324	-4.94243756759987	6.57703993353336	2.09734650383493e-09	3.85270215422101e-07
ENSG00000196376	-2.19520368032402	-2.19525283475588	6.75145534434014	2.18009850816264e-09	3.95814629144784e-07
ENSG00000123080	-4.35822776123739	-4.3585145221718	6.23541603481981	2.41016653937921e-09	4.3255563615939e-07
ENSG00000067066	-5.23658132894329	-5.24699303948244	5.24463888641368	2.6909960628354e-09	4.77468324148999e-07
ENSG00000109689	-2.75257046001011	-2.75280039280713	5.69635028760917	2.73106368550249e-09	4.78545678415795e-07
ENSG00000159023	3.69338917288837	3.69364789382744	6.66296842224286	2.75836499663261e-09	4.78545678415795e-07
ENSG00000134278	-2.81733074335244	-2.81750346917053	5.70676656796992	2.97407991112768e-09	5.10299821234589e-07
ENSG00000158458	-7.73459789264439	-7.77829330191364	2.43799220006918	3.05950758477665e-09	5.19251645964159e-07
ENSG00000132821	6.13192335951397	6.13698832922496	4.88746162606284	3.310561047861e-09	5.55818281734427e-07
ENSG00000136098	3.14726351291959	3.14890188050833	3.88529988320572	3.42567513334399e-09	5.65067364348922e-07
ENSG00000177807	-10.3376468795074	-10.386575833088	4.45405456868274	3.47402526328465e-09	5.65067364348922e-07
ENSG00000114405	3.38890706125642	3.39069337446562	3.8112735464068	3.48547435893286e-09	5.65067364348922e-07
ENSG00000135903	10.1766412656063	10.2253609137301	5.57673458184656	3.53583325068935e-09	5.65067364348922e-07
ENSG00000163406	-6.39181537913183	-6.39366372449323	4.35568208218346	3.54659931511428e-09	5.65067364348922e-07
ENSG00000164403	-5.94475776625774	-5.96706296506736	3.15530253232093	3.63936954022031e-09	5.73991070717171e-07
ENSG00000178401	-6.183087578314	-6.20639513616957	3.23171388259481	3.76757913955143e-09	5.8826980684956e-07
ENSG00000204764	10.4337581491668	10.7840705332985	3.60474260335363	3.84028618069753e-09	5.93685429954566e-07
ENSG00000152620	-2.73963052340892	-2.73978673978121	5.64249051881772	3.98739087926011e-09	6.10383541066347e-07
ENSG00000213398	-6.04800383483173	-6.05185497744071	3.99982196832537	4.07460782997374e-09	6.1725438364818e-07
ENSG00000187109	2.26120618989187	2.26121909997502	9.60969734206497	4.11133956061296e-09	6.1725438364818e-07
ENSG00000107438	5.21200170129182	5.21379260102926	6.48091609922733	4.17023549359336e-09	6.20133876161588e-07
ENSG00000147588	-10.5756277974363	-10.5879094606387	8.13244855554204	4.30960294525575e-09	6.33907766178221e-07
ENSG00000106052	-2.25512164911894	-2.25516725385376	7.33649944695734	4.34405860004289e-09	6.33907766178221e-07
ENSG00000057294	8.64699371469744	8.83240339106339	4.19909122451164	4.42949470784185e-09	6.38191649988299e-07
ENSG00000028116	7.60062090277799	7.63964258393768	4.27502080764557	4.45516138393266e-09	6.38191649988299e-07
ENSG00000127666	-5.66540311061216	-5.68298042418918	3.69367463839293	4.61573455956011e-09	6.55182540117924e-07
ENSG00000163328	-4.01168788549284	-4.01265264198857	5.26105135330322	4.66210455567887e-09	6.55802707498828e-07
ENSG00000244509	-4.69738862177122	-4.70033410103251	5.65941097300979	4.71397084539339e-09	6.57178042678325e-07
ENSG00000166669	11.8777303126981	34.0520968772817	2.96416272538859	5.06233740147431e-09	6.92084430379629e-07
ENSG00000171385	-6.38624516730579	-6.38980220795142	5.60510060046658	5.08331944813385e-09	6.92084430379629e-07
ENSG00000135486	2.29080997331444	2.29081757460997	10.6287134081014	5.13268591298638e-09	6.92084430379629e-07
ENSG00000196187	-3.59650407064467	-3.59777186327747	4.63885939289775	5.17179681605386e-09	6.92084430379629e-07
ENSG00000164197	-5.46339419471913	-5.46597248547785	4.5764772533237	5.18597914400004e-09	6.92084430379629e-07
ENSG00000116251	2.39208656121609	2.39214906886995	7.95971278428889	5.28772454508051e-09	6.99682466499044e-07
ENSG00000104722	10.6689824613686	10.733582415513	6.067902772732	5.45130183360575e-09	7.15265771680001e-07
ENSG00000173848	2.67424431273758	2.67461489875921	5.82078043120246	5.5863003781643e-09	7.21762712219106e-07
ENSG00000173511	-3.51632943162092	-3.51680316048819	5.51884202424299	5.59326810417009e-09	7.21762712219106e-07
ENSG00000118785	-8.72004935719139	-8.72575397045642	8.02249501122193	5.78601786795019e-09	7.39549137964494e-07
ENSG00000005513	-6.98649495986245	-6.98901578140394	6.80794201581332	5.8477376232964e-09	7.39549137964494e-07
ENSG00000125398	-5.93902159735856	-5.94026239431803	6.95704189254696	5.87319668935553e-09	7.39549137964494e-07
ENSG00000088756	13.3857694425654	34.4467273878812	4.08191010177429	6.08710564092021e-09	7.60352539818626e-07
ENSG00000214595	-5.02379932330078	-5.0309660278152	2.67799744496994	6.13831155492645e-09	7.60663465227156e-07
ENSG00000147403	2.09687694926955	2.09690083958264	9.41158144747814	6.20206725155852e-09	7.62512425715235e-07
ENSG00000113578	-9.92367123378821	-9.95550019599646	4.87354866761467	6.26408200148926e-09	7.64120127900417e-07
ENSG00000170004	2.77882325897328	2.77892718653727	7.61974653106819	6.38939604949971e-09	7.68886592764194e-07
ENSG00000163702	-4.92758609288358	-4.93077572703154	4.58606045952904	6.40177235560299e-09	7.68886592764194e-07
ENSG00000171310	-4.2979097717692	-4.2982191524835	6.37691958622601	6.45088661791401e-09	7.68886592764194e-07
ENSG00000129244	-6.64248509334853	-6.64324301218836	6.53514014904751	6.97441609511888e-09	8.20393475490063e-07
ENSG00000187546	-6.40404931192008	-6.42975397697163	1.57867320989122	6.98810889203141e-09	8.20393475490063e-07
ENSG00000204128	-6.94585459780844	-6.95413780824914	3.84686430303644	7.19911160317859e-09	8.37302244003528e-07
ENSG00000169116	6.91636454408307	6.92988306124811	4.45226605240299	7.25936956250441e-09	8.37302244003528e-07
ENSG00000168679	-5.86028403926817	-5.86423469185744	3.53758527050808	7.29301301296784e-09	8.37302244003528e-07
ENSG00000138759	8.05871039941904	8.07231938246138	5.3935765624389	7.47538575318115e-09	8.45766147162292e-07
ENSG00000176826	-5.31845016594836	-5.33479756272379	1.27876808282018	7.51222906932821e-09	8.45766147162292e-07
ENSG00000136159	2.83832996627664	2.83876681488597	5.51644390167512	7.52923622745988e-09	8.45766147162292e-07
ENSG00000182132	-6.05509314935736	-6.06261649427804	4.85562282270385	7.75074902762043e-09	8.64429966551895e-07
ENSG00000125148	-5.06046455677633	-5.0629661265885	8.69631015863666	7.81224155972032e-09	8.65108792294135e-07
ENSG00000162975	-5.53397703427792	-5.53924568933717	4.7861751096375	8.11576645733236e-09	8.87481330695169e-07
ENSG00000181218	11.3792360622244	32.1585770066093	2.92959356676702	8.14035960897092e-09	8.87481330695169e-07
ENSG00000131037	4.43798306474225	4.46677560653681	2.17364170530896	8.18479003587193e-09	8.87481330695169e-07
ENSG00000144355	-8.19868638209549	-8.21077864242668	5.3773048373451	8.62762088900653e-09	9.27483788626091e-07
ENSG00000043143	-6.13493545852225	-6.14654019031705	5.45370819640866	8.6725139707576e-09	9.27483788626091e-07
ENSG00000144278	5.86535530006958	5.90044083642376	3.02682684028617	8.76931721430942e-09	9.31456591729438e-07
ENSG00000205268	2.81011421386432	2.81049140085045	5.39279706149568	8.94261019293320e-09	9.43445375354452e-07
ENSG00000107736	9.61535835224869	9.71111945981409	3.28663532329596	9.04530097131717e-09	9.45987832591385e-07
ENSG00000140526	-3.08673220706819	-3.08681025450244	7.52825357148828	9.08788106114434e-09	9.45987832591385e-07
ENSG00000234449	11.0725070912453	33.0523981101409	1.71410404637515	9.15169766704836e-09	9.46321903134391e-07
ENSG00000006468	-5.04228226433105	-5.04252509451074	7.82827454604561	9.37891763441122e-09	9.58869072472581e-07
ENSG00000152578	-4.66694592661416	-4.66772396917674	4.94243836403982	9.39586064354457e-09	9.58869072472581e-07
ENSG00000243811	-9.03815054150178	-29.4582686779703	0.207516028773765	9.5008274027968e-09	9.61940970039886e-07
ENSG00000179361	3.72581908501252	3.72764968738449	4.71482142911231	9.54917704343424e-09	9.61940970039886e-07
ENSG00000144366	6.54360379270115	6.5493708563883	5.29678723418707	9.68153957234e-09	9.64236304271269e-07
ENSG00000152049	-9.66171696495141	-9.7078866922425	5.07005309760091	9.69547199760402e-09	9.64236304271269e-07
ENSG00000173227	-7.62342458693817	-7.68156531793923	2.34256202640605	9.7915062680567e-09	9.67623916895173e-07
ENSG00000227051	5.86945534929422	5.87104123319545	6.74685542091584	1.01724340461793e-08	9.98945818849332e-07
ENSG00000100439	-3.33800515879028	-3.33830739451255	5.78867273843829	1.04250432172025e-08	1.0169796662049e-06
ENSG00000178163	2.53366113511409	2.53411736685238	5.2200806133589	1.04863408645439e-08	1.0169796662049e-06
ENSG00000251363	9.21553382930617	32.4591230214325	0.438380319554114	1.06207646950663e-08	1.01965629583624e-06
ENSG00000250303	-4.5198077473924	-4.52378094306238	2.37652186840238	1.06445482401247e-08	1.01965629583624e-06
ENSG00000138722	13.2279534886825	13.5784299293058	5.3140093400836	1.08512234755071e-08	1.02861303231171e-06
ENSG00000085552	5.15682518559853	5.16251983727915	3.83733821576181	1.09198644793602e-08	1.02861303231171e-06
ENSG00000213186	2.90847510208623	2.90964944056486	4.30909962666122	1.09694507532287e-08	1.02861303231171e-06
ENSG00000116017	3.54205624749947	3.54396594947946	5.28697106846781	1.10015611884243e-08	1.02861303231171e-06
ENSG00000153029	-8.39584736955573	-8.43368000651154	2.91395000086502	1.10854232222822e-08	1.03028451305187e-06
ENSG00000228065	5.9489294037176	6.02503229903246	1.58235226595233	1.11705688062426e-08	1.03205480083238e-06
ENSG00000155974	7.87437025203177	7.93874354654858	2.96828939052819	1.138624083643e-08	1.04579273188246e-06
ENSG00000050030	7.33887058211741	7.43423172080104	2.16782051449726	1.16692920326491e-08	1.06552237308645e-06
ENSG00000075142	-2.55698656022359	-2.55705913430959	7.25056758195666	1.19873715219347e-08	1.08820243571796e-06
ENSG00000162729	-2.96534510590764	-2.96551353684584	5.94810722815342	1.23824152802526e-08	1.11554623336652e-06
ENSG00000174282	-2.33869265075699	-2.33884739952966	6.53324459509328	1.2431474612897e-08	1.11554623336652e-06
ENSG00000119632	-3.67753357439466	-3.67915073457719	4.47840744055123	1.30138850951679e-08	1.16113601071972e-06
ENSG00000152270	4.8643102127858	4.87038550432443	3.74283086224919	1.32587295037242e-08	1.17137975700054e-06
ENSG00000124788	-3.22779139559822	-3.22854906691237	5.38661272246964	1.32787381189378e-08	1.17137975700054e-06
ENSG00000001461	-5.32446020796258	-5.326485566419	5.52656292700136	1.36411082133293e-08	1.1929806910839e-06
ENSG00000139192	-6.47203726770025	-6.4951110332654	2.7927325895279	1.36764149932124e-08	1.1929806910839e-06
ENSG00000164106	-6.68112211862087	-6.68801430592847	4.23878038346712	1.43596215830542e-08	1.24187345209939e-06
ENSG00000111110	4.810819344198	4.81479348291957	4.25487857674832	1.44737575883345e-08	1.24187345209939e-06
ENSG00000162241	-4.99252149605542	-5.02219811445711	1.24197217430675	1.44755327451062e-08	1.24187345209939e-06
ENSG00000149948	5.23127352314043	5.23270219026545	8.322415841426	1.4649977055976e-08	1.24997126640442e-06
ENSG00000170075	-12.1729119469284	-12.512770773411	4.09962441812905	1.50055861606281e-08	1.27335446908722e-06
ENSG00000160307	-6.58617317467596	-6.58671792190856	6.85211339745425	1.5813039220351e-08	1.33440629598723e-06
ENSG00000106665	-2.24861976814992	-2.24867325188084	7.55268545534854	1.59199870846712e-08	1.33440629598723e-06
ENSG00000205664	6.34217249460325	6.35839015269466	3.87141574580537	1.60075278415403e-08	1.33440629598723e-06
ENSG00000105281	2.91340953777592	2.91386845082808	6.70577297435563	1.60668876422185e-08	1.33440629598723e-06
ENSG00000135404	-2.29356485921961	-2.29358700046595	9.30123889202308	1.6417685990921e-08	1.34814583777117e-06
ENSG00000164659	6.60189023155504	6.61143319997622	4.78156371637886	1.64759833205555e-08	1.34814583777117e-06
ENSG00000115107	-4.12946160542494	-4.13416833763636	6.35003512530557	1.64913446275326e-08	1.34814583777117e-06
ENSG00000113163	-2.28285808095794	-2.28296432275487	5.92788929430932	1.71570358978314e-08	1.39526020056635e-06
ENSG00000117226	-6.65727742427669	-6.68819215538982	4.74844637994583	1.76483336246517e-08	1.42777762287726e-06
ENSG00000008196	6.51268056872077	6.51399805578092	6.57238320161339	1.86708910654402e-08	1.50271800564836e-06
ENSG00000132274	-4.9611425716847	-4.96233413731976	6.12747088355439	1.93867920947986e-08	1.55233523983685e-06
ENSG00000198034	2.22019714477061	2.22021011430522	9.95803539439741	1.9869720312433e-08	1.57901779550759e-06
ENSG00000274317	7.89350504068336	8.01950938563428	0.812810878278954	1.99222816520427e-08	1.57901779550759e-06
ENSG00000247809	4.87018586788217	4.89135633502874	1.9433688944632	2.01161479973915e-08	1.58633098399632e-06
ENSG00000248890	6.17824575130666	6.20798116449883	2.04338441115833	2.02968876698157e-08	1.59254072400253e-06
ENSG00000148411	-4.07624532002631	-4.0764561147779	7.12551996530236	2.09323866965954e-08	1.63333905345321e-06
ENSG00000103811	-4.96075541443163	-4.96174758210943	4.19493036027901	2.10260759410846e-08	1.63333905345321e-06
ENSG00000184349	4.35537366441666	4.36029878174728	4.29332928796017	2.13048262667696e-08	1.64679978875911e-06
ENSG00000112562	8.06885001367549	8.08196624450527	4.36735467087296	2.2011877329658e-08	1.69307119519842e-06
ENSG00000127418	-4.06547506119316	-4.06605602415445	6.99779232716153	2.22216322935436e-08	1.69338547058473e-06
ENSG00000176788	8.05355476252804	8.05935155868688	7.54723845683276	2.22328693140688e-08	1.69338547058473e-06
ENSG00000133943	-3.43685376749319	-3.4374111379687	4.56080135717696	2.27861673551104e-08	1.72420275763256e-06
ENSG00000170439	-11.6963760149079	-11.7759948123912	5.64635867098845	2.28583303977161e-08	1.72420275763256e-06
ENSG00000108001	9.50727742252806	9.85734445662601	3.43822312789654	2.30485173029196e-08	1.73019014022975e-06
ENSG00000189229	12.1723355185845	33.9057828605774	1.99031705235262	2.40410548228336e-08	1.78721364492495e-06
ENSG00000231925	-3.47058624810967	-3.47077975828656	7.28882241521687	2.40515705584451e-08	1.78721364492495e-06
ENSG00000171766	-5.6222190961615	-5.62271618680671	6.52549372697704	2.41515357422291e-08	1.78721364492495e-06
ENSG00000197461	-5.85017976697949	-5.85752019912431	4.74346747945004	2.44336507070998e-08	1.79784061690037e-06
ENSG00000035862	-3.71923854054907	-3.7192894863935	9.14531549249049	2.45254291917368e-08	1.79784061690037e-06
ENSG00000197943	7.33158870661086	7.68024711071041	1.46827342666015	2.46406802834758e-08	1.79784851376725e-06
ENSG00000134121	-5.98390798150095	-5.98464092638905	6.39677265529814	2.47915372406391e-08	1.80044215104809e-06
ENSG00000182648	7.16778196817885	7.24447156523875	2.04005790504861	2.55147072796987e-08	1.84438259011674e-06
ENSG00000078269	-5.04752539903965	-5.04895290521968	6.6548234703499	2.63097486695507e-08	1.89308947339338e-06
ENSG00000081087	-3.07444071936486	-3.07477812329133	5.9012267157995	2.64705756211777e-08	1.89592462270215e-06
ENSG00000256124	-7.25379279114695	-7.32772371586204	1.42507813409736	2.67661800682277e-08	1.90834308486442e-06
ENSG00000162734	-4.01984264959621	-4.01986218731303	9.39581626275005	2.70444063355942e-08	1.91941527510894e-06
ENSG00000254510	5.83314974169388	5.88779592887336	0.934112962308968	2.77289952604204e-08	1.9556905911427e-06
ENSG00000184144	4.06795092946187	4.06866627875869	5.76560213903345	2.78060273622184e-08	1.9556905911427e-06
ENSG00000047365	-4.27341454803726	-4.27501703661224	4.04924185082198	2.81737149108977e-08	1.96804553056794e-06
ENSG00000135241	-2.14813555229482	-2.14835525227841	5.60902800211489	2.83449333431712e-08	1.96804553056794e-06
ENSG00000184185	9.53233293319821	9.88245553453313	3.25019540954116	2.83598209541301e-08	1.96804553056794e-06
ENSG00000134716	-5.69220207950696	-5.70204890112359	1.61818927041478	2.8778695971352e-08	1.98827680927739e-06
ENSG00000240065	-7.04632337636792	-7.07264195442535	3.86661605002105	2.94023431400672e-08	2.02241491537009e-06
ENSG00000123095	-7.28520487513667	-7.3054413517521	4.58591677609458	2.97283700696117e-08	2.0358717994163e-06
ENSG00000104964	-2.74044078495484	-2.74056584045583	7.2201464308596	2.99250125930718e-08	2.04038928658613e-06
ENSG00000221963	-6.34421475169225	-6.35015637990755	4.4960142496102	3.01242343772867e-08	2.04504258942154e-06
ENSG00000163485	-5.02445762737508	-5.02584085704169	4.67324823874995	3.02891762382968e-08	2.04733851854877e-06
ENSG00000196756	2.92312739778228	2.92484935128955	4.41118255850177	3.05769398177696e-08	2.05788076859765e-06
ENSG00000142166	-2.12628337477856	-2.12641540161822	6.50271765795923	3.07909737635352e-08	2.06339169246282e-06
ENSG00000183111	-6.7780896281932	-6.79629081334609	2.8099612982011	3.10505219874907e-08	2.07189252270376e-06
ENSG00000112290	2.98016915087327	2.98026574025388	6.74131466304846	3.18367092214007e-08	2.11531224588489e-06
ENSG00000026559	7.60239084549485	7.72830875280813	4.02930292764982	3.26991110431799e-08	2.16340643995004e-06
ENSG00000145147	7.910564631256	7.91825674014175	6.76953876819359	3.28581010495374e-08	2.16471906983705e-06
ENSG00000100095	-7.03024683363433	-7.03342688766455	6.50163090996558	3.29962302178313e-08	2.16471906983705e-06
ENSG00000180758	5.13312205052885	5.14907526604569	2.63230527727985	3.40002745371839e-08	2.21665800390946e-06
ENSG00000171476	-9.82406090604539	-9.90405255999324	4.37198343091179	3.42430095264722e-08	2.21665800390946e-06
ENSG00000127325	-7.48075177417565	-7.50481002745676	2.73806265402705	3.42613153266553e-08	2.21665800390946e-06
ENSG00000109436	3.11435898220968	3.11573924552	5.3492826536899	3.43557856376387e-08	2.21665800390946e-06
ENSG00000100285	6.69961230174738	6.74791960091381	3.1782731013384	3.46495367247844e-08	2.22641097292504e-06
ENSG00000092621	3.24090327918223	3.24110626958144	7.29202477353835	3.50766966066296e-08	2.23110469193542e-06
ENSG00000198755	2.12150057795656	2.12152839148567	9.00822818748837	3.51401516581393e-08	2.23110469193542e-06
ENSG00000154589	-7.91433353444918	-8.06623126821365	2.4841415146134	3.51512587559955e-08	2.23110469193542e-06
ENSG00000239697	-5.96656230459713	-5.99813637798355	2.30916901695921	3.64810143039649e-08	2.28966753037675e-06
ENSG00000116096	-5.51909776637162	-5.55971563203044	2.76082931084864	3.64812563862275e-08	2.28966753037675e-06
ENSG00000141905	-5.00915612841654	-5.0102170382848	6.65645063310105	3.65138475127328e-08	2.28966753037675e-06
ENSG00000166801	-3.27667369885501	-3.27724233802869	4.86529831194016	3.70783612807536e-08	2.31338302790521e-06
ENSG00000065717	-7.71808298486352	-7.74065478887733	3.46428229358275	3.74121394548202e-08	2.31338302790521e-06
ENSG00000115295	-3.59207241248844	-3.59361620849221	4.68674809154483	3.74605307908015e-08	2.31338302790521e-06
ENSG00000135144	-5.52658608181437	-5.53847333175642	2.54802643080503	3.75851874851128e-08	2.31338302790521e-06
ENSG00000234745	-4.74413443261755	-4.74432328790542	8.41746731618456	3.76328480266379e-08	2.31338302790521e-06
ENSG00000011405	-2.70892887614907	-2.70897476822526	7.2465074928596	3.78798447221878e-08	2.3194348842833e-06
ENSG00000133216	3.41969026826087	3.42002058776168	7.27033484579668	3.80418316478113e-08	2.32025452870674e-06
ENSG00000278970	-4.21908126667521	-4.22357575368476	2.62727705842277	3.84693473794582e-08	2.3371999610228e-06
ENSG00000227542	8.32754197385472	29.6434303454123	-0.39608735044552	3.88087603749496e-08	2.34868211044366e-06
ENSG00000163069	-2.52196717088667	-2.52204649544226	7.41177493117346	3.92405091145525e-08	2.36564212090588e-06
ENSG00000152700	-2.00521630529412	-2.0053817668531	5.83554637170247	4.0251172634876e-08	2.41723772892674e-06
ENSG00000163618	4.81087903589312	4.8151997565511	4.05232413521192	4.0812913083045e-08	2.44158170451596e-06
ENSG00000164300	-3.97450406915006	-3.97478317966213	5.81738964098657	4.28477082638632e-08	2.55352716348076e-06
ENSG00000103647	-4.38862048703457	-4.38885954568501	7.21936222199876	4.33324710559025e-08	2.57259773029225e-06
ENSG00000164002	7.89290410559352	8.24214960121498	1.80703034865163	4.38134067287185e-08	2.59129747220534e-06
ENSG00000162512	-2.5564250041043	-2.5564448256228	8.75773200251293	4.40817558836294e-08	2.59733032591317e-06
ENSG00000139800	5.39634609935125	5.39802685742538	4.87718686295933	4.52218554262267e-08	2.64848327051995e-06
ENSG00000085998	-1.9236895919538	-1.92374706855796	7.18526494218007	4.54764357702277e-08	2.64848327051995e-06
ENSG00000031081	-4.63565295753809	-4.63654676677604	5.81350044654822	4.55301657225094e-08	2.64848327051995e-06
ENSG00000104870	-4.04371765486277	-4.04468938785073	5.37591081883574	4.56284103861833e-08	2.64848327051995e-06
ENSG00000237187	3.93726551507537	3.93876886343487	4.59504895847232	4.63664585684295e-08	2.66571795040117e-06
ENSG00000198732	7.52720836692065	7.53997380048392	5.89481476009084	4.64902740374248e-08	2.66571795040117e-06
ENSG00000140332	2.81420225989987	2.81452998814276	5.8254137993443	4.65054799401344e-08	2.66571795040117e-06
ENSG00000132481	-4.78141951730152	-4.78525584506205	4.38824034888259	4.66547780293784e-08	2.66571795040117e-06
ENSG00000141449	6.04526043475663	6.05550338599161	4.74969412254749	4.68888855567106e-08	2.66571795040117e-06
ENSG00000172638	-5.78214177953175	-5.78467105137125	6.24343703290035	4.69496885077701e-08	2.66571795040117e-06
ENSG00000176533	-4.25233302735697	-4.2526411760052	5.51382532694619	4.74827905978191e-08	2.68621845070416e-06
ENSG00000186777	5.7149688062443	5.76268538811061	1.44214074677444	4.77737063702637e-08	2.69291931864728e-06
ENSG00000152192	12.9592891370697	34.4123756114536	3.69812522762102	4.83232322706748e-08	2.71073413656963e-06
ENSG00000100427	-11.8509835545848	-11.8583672232134	8.38492722575697	4.84369683683186e-08	2.71073413656963e-06
ENSG00000118495	8.62943477362707	8.66205416224591	5.54748475948308	4.91759668905908e-08	2.74226266796316e-06
ENSG00000136158	-3.76141720563634	-3.76169165317713	6.84696824468111	4.97616589710101e-08	2.76504819634645e-06
ENSG00000155099	-2.37511036569398	-2.37553828374678	4.35036114300777	5.00847234550135e-08	2.77290924365586e-06
ENSG00000245571	-3.6625928278924	-3.6765011627488	1.27273077958745	5.02583140742032e-08	2.77290924365586e-06
ENSG00000138760	-2.75718224603479	-2.75721242297988	8.48200494594033	5.04679319929158e-08	2.77467003569502e-06
ENSG00000100399	-5.67411584918903	-5.7126808945862	0.508760094003059	5.10475407493593e-08	2.79668877635262e-06
ENSG00000108771	-6.92047274911118	-6.95959476181325	1.77527695496712	5.13483753979616e-08	2.80333403309011e-06
ENSG00000174307	-3.10089901817086	-3.1015250472261	5.6034112488545	5.16015636203268e-08	2.80734081661248e-06
ENSG00000113494	12.2806827702042	33.4298005198082	1.17634418086697	5.21210997203836e-08	2.82575989942385e-06
ENSG00000140807	4.70915689868021	4.71035347920259	5.42767327977617	5.35252719122407e-08	2.89184635168764e-06
ENSG00000126524	-2.23938131937427	-2.23955133515037	6.33342265654713	5.37324437227773e-08	2.89302888374981e-06
ENSG00000054965	-2.18032601284178	-2.18036489896671	7.36081467723548	5.41981867573789e-08	2.90807727845263e-06
ENSG00000197472	10.6596484804578	30.4747424621113	1.06343099393066	5.44023562838148e-08	2.90903558566947e-06
ENSG00000197043	2.76132555211377	2.76144344032337	8.18498987993756	5.48986831108077e-08	2.92194902047839e-06
ENSG00000006740	5.78941256737156	5.81347308734557	2.1573210934763	5.50181255296943e-08	2.92194902047839e-06
ENSG00000089169	-11.5343852906242	-11.9282075868109	5.08618330204237	5.56537338873049e-08	2.93815213363036e-06
ENSG00000134531	-6.33990304517256	-6.34183869258184	8.2169132786267	5.57191628586861e-08	2.93815213363036e-06
ENSG00000133115	7.13519258949716	7.15706115829669	2.287161259163	5.58877407255166e-08	2.93815213363036e-06
ENSG00000174080	-4.36860277525266	-4.36992312237261	4.43615401027228	5.69474245429204e-08	2.98381572756094e-06
ENSG00000167693	3.13503194311865	3.13523749828053	6.86099868191997	5.77079567411116e-08	3.01329830402524e-06
ENSG00000081479	5.89129699301436	5.89285252219575	5.75711931921417	5.79769734570553e-08	3.01329830402524e-06
ENSG00000198756	-5.59537825037758	-5.59562977740142	6.99327341910484	5.80890732363005e-08	3.01329830402524e-06
ENSG00000136928	-7.52393137191687	-7.5258155913664	5.84960418148076	5.88881957305153e-08	3.044636715683e-06
ENSG00000177706	-4.03152672647302	-4.03318381698426	6.66064152812379	6.09470213282906e-08	3.14068247861363e-06
ENSG00000114166	-4.39566479586494	-4.39621297498844	5.66145826164179	6.14838866345397e-08	3.15792567734113e-06
ENSG00000131914	12.8402696600955	13.1907450452185	6.71632913305368	6.23100381409108e-08	3.18986536240059e-06
ENSG00000174469	9.27051901404519	9.2791054514181	6.65784268994642	6.27261912704988e-08	3.20067565522081e-06
ENSG00000104723	10.9830268405798	11.0789005356905	6.5146329971325	6.32153759859868e-08	3.21281332055853e-06
ENSG00000156675	6.73804696050048	6.75426031204692	4.77568725695704	6.33755925920346e-08	3.21281332055853e-06
ENSG00000277972	-3.00286674156965	-3.00584081661257	3.68614968125812	6.46234440385442e-08	3.25548820854752e-06
ENSG00000001629	-1.87481349864214	-1.87488601357306	6.64252631943546	6.46343886672045e-08	3.25548820854752e-06
ENSG00000169302	-5.4571320514944	-5.46246644093573	3.21131286242786	6.61060881495263e-08	3.31890823269036e-06
ENSG00000166925	-2.17457225646331	-2.17474834182476	5.99162764828778	6.77992790836654e-08	3.39300622952677e-06
ENSG00000140057	5.21114477421908	5.23842135162292	1.22456004523039	6.83178914756415e-08	3.40803692492226e-06
ENSG00000140961	-6.17010867989456	-6.18271447335555	3.01952212031922	6.86935596382968e-08	3.41586382226868e-06
ENSG00000024422	-4.65530726513079	-4.65824857625254	7.61633630150333	6.94597704083611e-08	3.44299954017826e-06
ENSG00000118508	12.121959064278	32.517798407583	4.73337148659239	7.00777372896987e-08	3.46263857608024e-06
ENSG00000117280	-3.41886174700687	-3.4194283732761	4.77710157030856	7.11793296324291e-08	3.50597493022318e-06
ENSG00000168994	-2.94998817010781	-2.95046366822715	5.27227384808579	7.16340299533819e-08	3.50658513852175e-06
ENSG00000203668	2.74367426533145	2.74390426743092	5.68147983113366	7.18772542748719e-08	3.50658513852175e-06
ENSG00000164161	8.51027015297611	8.53208716018326	4.0812653639493	7.20283520725964e-08	3.50658513852175e-06
ENSG00000130303	-8.44098905982204	-8.46200998350809	4.01898822208606	7.20900364714668e-08	3.50658513852175e-06
ENSG00000204397	-9.04075837476979	-9.41768973795929	0.408412837339377	7.32584782298032e-08	3.55235366173959e-06
ENSG00000104408	2.19200561046491	2.19205113518676	8.2016165670553	7.46287410348655e-08	3.59707691035775e-06
ENSG00000180801	-4.94579351475459	-4.94809259723088	5.97336175163918	7.46415344534336e-08	3.59707691035775e-06
ENSG00000235848	11.4591850103879	33.3583371978896	0.480983164125135	7.71158955179486e-08	3.70488490036077e-06
ENSG00000128512	-2.22493737028988	-2.2251955844643	5.46327971681498	7.77072719090281e-08	3.7218446122318e-06
ENSG00000174599	11.2547765145167	32.6683063615377	2.27988068301179	7.9591510224498e-08	3.80043376344132e-06
ENSG00000126861	-10.0843901250802	-10.1454170996788	3.38853004402444	8.00820183456028e-08	3.81150353558667e-06
ENSG00000117971	11.3820869498829	32.1790252477163	1.52598629232437	8.03115577819915e-08	3.81150353558667e-06
ENSG00000162951	6.3435603307019	6.36039696524311	2.60142375579014	8.1044750741257e-08	3.82145917919202e-06
ENSG00000197312	2.36737336489115	2.36792250323111	5.18406352615406	8.11061625983547e-08	3.82145917919202e-06
ENSG00000234009	3.42673760094422	3.43796022440244	1.41511282579168	8.12555685597381e-08	3.82145917919202e-06
ENSG00000148843	2.27526991185591	2.27545125187985	6.64791779848084	8.30702565267327e-08	3.89507202825347e-06
ENSG00000003436	-4.93538782846958	-4.93794829042964	6.07805004103245	8.36677272999964e-08	3.91134100018606e-06
ENSG00000100433	7.60897393110464	7.63682027202258	3.80060492411446	8.47189688628413e-08	3.9486626263415e-06
ENSG00000163873	-7.02885908181349	-7.03154513570521	6.36503207999085	8.53425677956238e-08	3.96588944512163e-06
ENSG00000151490	7.65185119786019	7.67484061231138	4.22064160226077	8.67278415771966e-08	4.01830420886157e-06
ENSG00000023839	5.60385907644671	5.61057693701082	4.03174257464087	8.76522568790492e-08	4.04911934588602e-06
ENSG00000087250	-11.7006249165643	-11.8864862896704	3.69855625993758	8.8160197815629e-08	4.06057029113048e-06
ENSG00000090006	4.30407400127649	4.30522936301677	6.35190099153955	8.84590992430432e-08	4.06235404582611e-06
ENSG00000237298	9.34913218534981	29.7480602136898	0.461996061498178	9.00754704428156e-08	4.11962926549108e-06
ENSG00000116962	-3.03541624087702	-3.03555554892278	7.41922382227097	9.02339700780036e-08	4.11962926549108e-06
ENSG00000108784	-2.31732970406403	-2.3176139353592	5.15585260585085	9.12055323299704e-08	4.14443042403697e-06
ENSG00000175832	-5.29486482934137	-5.2961781171174	5.56021495550983	9.13080610906056e-08	4.14443042403697e-06
ENSG00000185129	-2.12820558601175	-2.12857206332801	4.62347448273472	9.23622055648012e-08	4.1801260222864e-06
ENSG00000237172	-5.08894939654745	-5.09351126046033	4.19973397069582	9.28101958106812e-08	4.1882612641271e-06
ENSG00000151849	2.58681308890876	2.58734509574441	5.06258045117261	9.50325383408339e-08	4.27156189476939e-06
ENSG00000181790	-6.33822167920703	-6.34163677872995	5.44754069717283	9.52032496080279e-08	4.27156189476939e-06
ENSG00000160233	10.7061972469794	11.0565023115657	3.69681364385334	9.59218001407701e-08	4.28361431934722e-06
ENSG00000151116	-2.24453670520736	-2.24484948536227	5.06746179665901	9.62411200293832e-08	4.28361431934722e-06
ENSG00000185340	-2.7980017077477	-2.79849349109957	5.77359652828125	9.62949036820081e-08	4.28361431934722e-06
ENSG00000135929	-6.13617989618127	-6.14214388457879	4.00405749245362	9.77887989369091e-08	4.33771109829801e-06
ENSG00000240184	-5.53785203120604	-5.53803844158391	8.50168320055044	9.9714307345168e-08	4.41059262007777e-06
ENSG00000072422	2.17600085271548	2.1763982715633	5.32228574252305	1.00399445675901e-07	4.41891659549561e-06
ENSG00000123989	-3.9613991221616	-3.96151444004093	8.28967858062793	1.00471890035007e-07	4.41891659549561e-06
ENSG00000148498	2.17917334050812	2.17936353166707	6.3764982024617	1.00751524785221e-07	4.41891659549561e-06
ENSG00000218336	4.57539961244845	4.57570757944149	7.2396086842914	1.01208867697462e-07	4.42654134517693e-06
ENSG00000065150	2.28779778792796	2.28783040528776	8.66541324097351	1.01570413349896e-07	4.42994534649518e-06
ENSG00000080493	-9.19332898039771	-9.19702835746644	6.5674550460442	1.03410122545249e-07	4.49762020451676e-06
ENSG00000130813	-5.33669415107332	-5.35239844915323	3.0996754592843	1.04336906292507e-07	4.52532348569779e-06
ENSG00000138346	2.3513161573245	2.3517681184177	4.665696737371	1.05696610121889e-07	4.57159797906695e-06
ENSG00000168734	-2.7138390976155	-2.71406266892988	5.5853333418087	1.06403618849926e-07	4.58946437768713e-06
ENSG00000198843	-1.85176365774195	-1.85184085936234	6.72038668114194	1.06762951380032e-07	4.59227747340999e-06
ENSG00000154511	-3.52517692044628	-3.52620382337166	3.99922249441292	1.07572742094234e-07	4.61439778862465e-06
ENSG00000203875	2.45984748170012	2.46014288622205	6.39568843647355	1.08371836816779e-07	4.63593934262244e-06
ENSG00000143819	-4.12940748672457	-4.12986940306877	5.68288741332581	1.08947906527766e-07	4.64333643185406e-06
ENSG00000156959	-5.75168648629526	-5.75592605432383	3.49023748337028	1.09139520333703e-07	4.64333643185406e-06
ENSG00000074410	-8.81136886966087	-8.81269448373715	7.65366808702522	1.09730242275899e-07	4.6557826165649e-06
ENSG00000008441	-5.99516287324827	-5.99687766612483	6.91595527231775	1.1253558641562e-07	4.76187167017205e-06
ENSG00000147257	5.92716162259409	5.93237470739747	4.58577108923266	1.13281158397961e-07	4.78046488439395e-06
ENSG00000138434	-3.34095952661335	-3.34105590991331	8.06060217088851	1.13644054720149e-07	4.78115018593616e-06
ENSG00000187678	-5.09475083406967	-5.09514202413431	6.85572831545328	1.13909816137329e-07	4.78115018593616e-06
ENSG00000138029	-2.03430834940414	-2.03436734321906	6.94051404832052	1.15417344287518e-07	4.82658320178426e-06
ENSG00000231827	7.56748076213394	7.63257008027638	2.34127708514936	1.15963315112955e-07	4.82658320178426e-06
ENSG00000132164	-8.84531343350721	-8.87885819043108	3.07443413246669	1.16022258925053e-07	4.82658320178426e-06
ENSG00000254377	8.45337926216998	8.51792189594144	3.02235835797685	1.16228723188861e-07	4.82658320178426e-06
ENSG00000149218	-3.62601982392681	-3.62632051362036	6.37582247352682	1.17844148821096e-07	4.88068578167797e-06
ENSG00000107551	-2.8321024255023	-2.83247428793797	4.60681638596113	1.1887729271623e-07	4.91044986368045e-06
ENSG00000152582	6.61916490474867	6.65785594691612	1.92754574475413	1.19622141010897e-07	4.92817970908744e-06
ENSG00000140939	-3.64292985442458	-3.64688875310254	3.86911023510476	1.21507308105173e-07	4.98115876029071e-06
ENSG00000178685	-4.38902089679438	-4.39073043274795	4.75121349824138	1.21546143696091e-07	4.98115876029071e-06
ENSG00000172380	-2.38473737142299	-2.38483058691969	7.7597774930341	1.22074250925328e-07	4.98970511504729e-06
ENSG00000170379	-5.32276852200726	-5.34377943152777	1.44449397754349	1.26615886529419e-07	5.15133791411636e-06
ENSG00000143337	-2.32555996211215	-2.3256944620295	6.15785757133511	1.26688469259682e-07	5.15133791411636e-06
ENSG00000136944	9.10900503178592	9.23529408803437	3.41467693873123	1.28645040145149e-07	5.21730819954896e-06
ENSG00000151746	-2.08638993141627	-2.08655996273561	5.60992674774273	1.3324344544994e-07	5.38980092553201e-06
ENSG00000111269	-2.05009628265808	-2.05033595838316	5.47155906816633	1.34282679447832e-07	5.41780298940168e-06
ENSG00000151917	-3.13201969241758	-3.13493595596329	3.29342204380625	1.38621286864531e-07	5.57843498222368e-06
ENSG00000129625	-2.05720076513122	-2.05729120373068	6.97287012040921	1.39482224555067e-07	5.5986515532206e-06
ENSG00000259436	7.82112961746446	8.00617422194447	2.56990742006191	1.41470054410048e-07	5.66388058861151e-06
ENSG00000153822	-12.6540520828511	-13.0423820678106	4.94315159713699	1.42098134508489e-07	5.67447639952824e-06
ENSG00000177453	-5.77777326726345	-5.79216415640505	2.21781054118012	1.43279474887427e-07	5.69422407384527e-06
ENSG00000168461	-5.28642997343212	-5.28661085910126	8.0352093236927	1.43322022609273e-07	5.69422407384527e-06
ENSG00000122406	1.99549545206431	1.99550916102927	9.69192164317123	1.44681451616379e-07	5.73364514095976e-06
ENSG00000128829	2.16770994619762	2.16781189884396	7.23015714839339	1.48254699850899e-07	5.86037692018211e-06
ENSG00000215417	7.0646068109764	7.19016499984021	1.49122184284198	1.48917883277058e-07	5.87172684214136e-06
ENSG00000184743	-2.78927247962997	-2.78949025248584	6.16053450671054	1.53670355571397e-07	6.0316467425276e-06
ENSG00000152932	7.04303696079559	7.08180484562226	3.35443473156917	1.53746343251312e-07	6.0316467425276e-06
ENSG00000114739	2.99376993048332	2.99413520392231	5.40829713339674	1.55987283757544e-07	6.10422418193057e-06
ENSG00000196954	-13.2003789158318	-34.5720888127466	3.78399256952328	1.56799252410891e-07	6.12065881785912e-06
ENSG00000263711	13.1363788466001	35.7176642270467	3.99074144431069	1.59316800802398e-07	6.17397223361324e-06
ENSG00000178719	-1.80787606795109	-1.80790688889809	7.48585000287419	1.59716271377693e-07	6.17397223361324e-06
ENSG00000205730	-3.60068936362669	-3.60374089531305	4.7672597775698	1.59901490040425e-07	6.17397223361324e-06
ENSG00000100605	-2.51935808797487	-2.51950823154009	5.98250461546282	1.60020033220927e-07	6.17397223361324e-06
ENSG00000139767	8.22810892663825	8.30514104727447	4.07468112470142	1.60317139993747e-07	6.17397223361324e-06
ENSG00000123146	-5.41962810020954	-5.42603001235394	5.66270427672041	1.61168231713448e-07	6.17397223361324e-06
ENSG00000134769	-3.7575778768653	-3.75778740086113	6.14121037959443	1.61312775104872e-07	6.17397223361324e-06
ENSG00000141431	5.58713177874923	5.59518623622679	3.62177126572677	1.6144547716476e-07	6.17397223361324e-06
ENSG00000107643	2.40435027526581	2.40473903075471	5.37656294817001	1.61723750707558e-07	6.17397223361324e-06
ENSG00000082996	-2.17642042255381	-2.17660384861322	5.41852045514509	1.62642053885903e-07	6.19388543749877e-06
ENSG00000182774	2.00761970648318	2.00770200552816	7.37553686043123	1.68818148623773e-07	6.41344664869e-06
ENSG00000085491	2.39929389610228	2.39955399314198	6.01456797339416	1.71677359467146e-07	6.5062385697088e-06
ENSG00000136052	-3.65259474365046	-3.65515755308901	3.63738576920118	1.72919030238688e-07	6.53742793740165e-06
ENSG00000104332	5.36720804645848	5.36865773393102	9.57461760319799	1.75176385869416e-07	6.60677316175137e-06
ENSG00000132471	-2.22322827437167	-2.22334098890295	6.76291911198736	1.76110529031022e-07	6.625999518772e-06
ENSG00000159228	-2.83794747832978	-2.83838534629707	5.00261237281396	1.77230155740914e-07	6.65209531667939e-06
ENSG00000169851	8.03545270462147	8.04671742880593	6.16997911684124	1.78995510330336e-07	6.70224436042656e-06
ENSG00000103034	-3.24131634062132	-3.24139142993701	6.81530572902909	1.80193960032246e-07	6.73097725345331e-06
ENSG00000134900	1.85745343619017	1.85761108411175	6.12534549181721	1.81308638969489e-07	6.75645128608498e-06
ENSG00000067715	7.01453206878515	7.05336332767549	4.62894587167881	1.83164150565669e-07	6.79854313869602e-06
ENSG00000232956	2.90050215745985	2.90235121272402	4.3917203405226	1.83308995862113e-07	6.79854313869602e-06
ENSG00000171735	1.8369516257035	1.83712463880102	5.43562391509754	1.85117516009789e-07	6.8493480923622e-06
ENSG00000069702	5.44999309629966	5.45417926658517	4.16830616518498	1.88761349075441e-07	6.96635885142658e-06
ENSG00000128683	-5.23759286088293	-5.24373714261902	4.06173091313392	1.89172291085236e-07	6.96635885142658e-06
ENSG00000182636	14.3689805381258	34.1478134598638	5.35622441649879	1.90047389835604e-07	6.98211751739559e-06
ENSG00000124785	-4.4479548017734	-4.44926611875705	4.96016925116552	1.91069679466457e-07	6.98986939827314e-06
ENSG00000184117	2.23259101562717	2.23271307381817	6.78313273089306	1.91295028523999e-07	6.98986939827314e-06
ENSG00000166024	2.12864030690139	2.12941412786075	4.21092424349882	1.92569821518345e-07	6.98986939827314e-06
ENSG00000231721	-5.59173438291244	-5.61714095695808	2.19795882693137	1.9274897613273e-07	6.98986939827314e-06
ENSG00000161011	-2.77501035810222	-2.7751604084334	7.21593987928615	1.92925183524024e-07	6.98986939827314e-06
ENSG00000053438	7.93318780219141	7.93694111254194	6.1001838787147	1.92944390332761e-07	6.98986939827314e-06
ENSG00000197982	-1.9726934058165	-1.97285230005942	5.53859055846649	1.95167624991109e-07	7.05126106993337e-06
ENSG00000128394	-6.23603611269634	-6.29283581929382	1.92915612695987	1.95542208484767e-07	7.05126106993337e-06
ENSG00000072310	-3.16420329804223	-3.16430624204101	7.43021662464442	1.96990646096784e-07	7.08712430450504e-06
ENSG00000169499	-3.96562862817519	-3.96647462742317	5.66834047459979	2.02253278869497e-07	7.25973033624902e-06
ENSG00000129682	8.05069549674799	8.10607560058698	2.63507767556972	2.05679710202289e-07	7.36578668600582e-06
ENSG00000067369	1.94964780045635	1.94973515567251	6.9133266881456	2.06936029146297e-07	7.39381958601895e-06
ENSG00000170561	14.4200391351444	34.9377958832587	4.62018207264273	2.08494293592849e-07	7.43182911834409e-06
ENSG00000077616	4.00701526011996	4.0216196440204	2.618063574346	2.08951772957157e-07	7.43182911834409e-06
ENSG00000167889	-2.52106583983582	-2.52127961258768	5.24914971521399	2.10025564148346e-07	7.45304354230064e-06
ENSG00000145592	2.02132070666459	2.02135074647062	8.90143654527074	2.12710194640196e-07	7.52050160217394e-06
ENSG00000112175	12.0929388970684	12.4433926662543	4.26673536543756	2.12889823758222e-07	7.52050160217394e-06
ENSG00000054277	3.44922784861099	3.45690756317417	2.11232479674506	2.14778772847287e-07	7.57010329398994e-06
ENSG00000067177	-3.28502319516168	-3.28622236608689	4.46912019273345	2.15656125708424e-07	7.5839070874129e-06
ENSG00000130540	6.11717269119226	6.16517885843883	2.27347140688186	2.18031572970242e-07	7.65021343900529e-06
ENSG00000126368	-4.41963890594061	-4.42389630793313	3.4499274222769	2.21720990427702e-07	7.74837672239811e-06
ENSG00000197958	1.99826155909242	1.99829060879677	9.26146806774162	2.21821723767898e-07	7.74837672239811e-06
ENSG00000196338	-3.01628154378391	-3.01639011774371	6.33300462477509	2.24158432587049e-07	7.81252180003166e-06
ENSG00000145022	-2.2577335652662	-2.25793118772422	5.40464742404251	2.25440807448434e-07	7.83323070467542e-06
ENSG00000136960	6.15756087968613	6.16935241303712	4.43643877897691	2.25828504785247e-07	7.83323070467542e-06
ENSG00000133794	-2.77239593921952	-2.77324514692755	4.09785994642894	2.26257656449892e-07	7.83323070467542e-06
ENSG00000161533	-1.73620956860569	-1.73638118043504	5.49812468657138	2.31074719072125e-07	7.98230235308001e-06
ENSG00000089818	-1.79564658458276	-1.79587848615928	5.4673484787452	2.31619311941603e-07	7.98345239879953e-06
ENSG00000197177	-4.92369847689572	-4.92798666901064	3.03058513621869	2.3501005734025e-07	8.08248245663143e-06
ENSG00000196233	2.27442761613827	2.27466466210688	5.69593712248651	2.35809184084274e-07	8.09214197866343e-06
ENSG00000105329	-4.12652648333441	-4.12871977572604	6.20415580770868	2.37028867327414e-07	8.11615950537334e-06
ENSG00000259129	9.03845197227999	9.3883772897923	1.23087887479474	2.41594119446384e-07	8.2543776390281e-06
ENSG00000152455	2.54436826250329	2.54488557747642	4.76309109641837	2.44732811677511e-07	8.34335834395777e-06
ENSG00000006282	-2.72766909996868	-2.72796057787707	5.96370445134311	2.46454028522177e-07	8.3837324648045e-06
ENSG00000164465	-3.0679557171226	-3.06856891479734	6.38452724144047	2.47160681904541e-07	8.38949323316847e-06
ENSG00000164081	-2.04698947382647	-2.04729922929485	5.04625743895512	2.48042061958469e-07	8.4011469748797e-06
ENSG00000107521	13.4557737020286	32.9883904943706	5.59910148026204	2.50451061842907e-07	8.45259821888484e-06
ENSG00000105088	-3.16725769576516	-3.16767901885925	4.61310888091329	2.50643843687952e-07	8.45259821888484e-06
ENSG00000138823	-7.01650695622403	-7.02353238048334	3.15051160108717	2.51676244626441e-07	8.46187859219643e-06
ENSG00000114853	-2.79437400970244	-2.79486400975956	4.80943314594736	2.52002916957304e-07	8.46187859219643e-06
ENSG00000175806	-2.31500072163632	-2.31541556719395	4.44694147557002	2.54486583851662e-07	8.52139780326673e-06
ENSG00000083799	-2.08273299183249	-2.08316997454469	5.25007509161477	2.54866963886612e-07	8.52139780326673e-06
ENSG00000106278	-5.71818715966456	-5.71820232970067	10.7347487603418	2.58427480068391e-07	8.62198007219626e-06
ENSG00000130958	-2.58506739007682	-2.58596003699773	4.56315353671503	2.60095691679917e-07	8.65913460530964e-06
ENSG00000095321	-1.86397622592215	-1.86409820488247	6.07255495241594	2.62739834895846e-07	8.72855272779518e-06
ENSG00000145911	7.87107658577622	7.90649769017282	3.52655636033805	2.6604550126204e-07	8.81960606519214e-06
ENSG00000108375	7.70975273276399	7.73579898571398	3.1348541821365	2.69540511005698e-07	8.91026358955275e-06
ENSG00000254535	10.8419937487327	31.4922798327408	1.63533768449955	2.69921524135932e-07	8.91026358955275e-06
ENSG00000108439	-7.10292917014103	-7.14747132120042	2.28172185080238	2.7364189884887e-07	9.01401816165877e-06
ENSG00000041880	-4.43824593405179	-4.44167828223712	4.1190218008042	2.7618836698113e-07	9.07874770956497e-06
ENSG00000114391	1.78123643796587	1.78126229998309	8.63836257480464	2.77492796863981e-07	9.0914537352663e-06
ENSG00000159461	-1.95890597073963	-1.95900624605256	6.49394494133664	2.77739428187654e-07	9.0914537352663e-06
ENSG00000172572	14.4022838364666	35.8511591380518	3.69920247953059	2.79926643670964e-07	9.12893762106072e-06
ENSG00000128641	5.11547849585553	5.11685550631462	7.01646929276288	2.80053869635461e-07	9.12893762106072e-06
ENSG00000183496	3.07183371321746	3.07254817226291	4.9402671674913	2.81669701655295e-07	9.16248067009536e-06
ENSG00000127472	-9.02586017322796	-9.21927867492291	1.50360691953542	2.82482755248497e-07	9.16982482422043e-06
ENSG00000125746	-2.85878879409007	-2.86009052364602	4.45376335485276	2.84061683902029e-07	9.20194840756489e-06
ENSG00000059573	1.80239186173629	1.80249375907865	7.02780875291612	2.88387199608579e-07	9.30814123623586e-06
ENSG00000184588	-2.53714172688005	-2.53744845463584	5.09604919912104	2.88532109538757e-07	9.30814123623586e-06
ENSG00000188176	11.0767149327572	33.3286960386233	1.5136216922674	2.90899863412051e-07	9.36517622126963e-06
ENSG00000132975	-7.48724715955484	-7.57339224355715	0.775805656575955	2.94145045000874e-07	9.45016611655071e-06
ENSG00000148798	7.12799646477743	7.1345397203927	5.4986917091883	2.95241585040259e-07	9.4602901090677e-06
ENSG00000160606	-3.36703605907949	-3.36930252481351	2.65073281689861	2.95671933727747e-07	9.4602901090677e-06
ENSG00000181163	2.06853318887038	2.06854672255502	9.96964332370801	2.97354617693231e-07	9.49467280299e-06
ENSG00000182179	-4.69090732637487	-4.69464026636672	4.59830509449761	3.02564559914153e-07	9.64131232346853e-06
ENSG00000174132	-2.74647811211172	-2.74793394870278	3.49692744154411	3.05153442908159e-07	9.70400378323421e-06
ENSG00000043355	5.14136812040003	5.14201656113165	6.29939117685816	3.12452465119827e-07	9.91592030565241e-06
ENSG00000175662	-2.65330625260804	-2.65346450698723	6.35749584625082	3.14283670818481e-07	9.95380372446198e-06
ENSG00000174028	-2.5715276914465	-2.57403910906363	3.03206412446308	3.16730424669984e-07	1.00109895765124e-05
ENSG00000144040	-3.24792799537007	-3.24804391365343	6.18213772259208	3.18676873468901e-07	1.00384349964975e-05
ENSG00000177606	-2.75629380593148	-2.75637589997018	7.89816277141903	3.18884575269805e-07	1.00384349964975e-05
ENSG00000114942	1.92242576947263	1.92246752246218	8.21234316546844	3.19653092429459e-07	1.00423810567275e-05
ENSG00000009694	-6.24514097490403	-6.24833860352367	4.44879064385719	3.23526470127831e-07	1.01203099108505e-05
ENSG00000186591	-2.5838074267825	-2.58386295084901	7.8787986856373	3.23935135653741e-07	1.01203099108505e-05
ENSG00000166548	-2.1277497918735	-2.12821522752677	4.55169407565852	3.24078068107162e-07	1.01203099108505e-05
ENSG00000060762	-2.68562875616723	-2.68584329543096	5.14314231460419	3.26738522053648e-07	1.0183024517656e-05
ENSG00000064666	3.03665132288066	3.03678660363769	8.34891918858129	3.28838602250504e-07	1.02065792148914e-05
ENSG00000168546	10.7816624526291	11.1319824831832	4.08628123371039	3.28966124436275e-07	1.02065792148914e-05
ENSG00000150938	-4.47494585656849	-4.47521405461857	8.13607534149245	3.29537478156033e-07	1.02065792148914e-05
ENSG00000125378	4.69889610743886	4.71248792680783	4.26166670373355	3.3010903698733e-07	1.02065792148914e-05
ENSG00000119865	3.0763286767024	3.07766863682289	4.52659350739961	3.36297081479006e-07	1.03773569767059e-05
ENSG00000152193	2.17496873795071	2.17571263417836	3.99904149944191	3.41457672292621e-07	1.05158187281597e-05
ENSG00000215845	-5.87295428856622	-5.90250844146462	0.899081593382288	3.42626826030404e-07	1.05310536646432e-05
ENSG00000118689	-2.35617173506748	-2.35634763039754	6.01055880419277	3.43992941681524e-07	1.05522707100497e-05
ENSG00000158457	-3.08535146866545	-3.08584565473202	3.40010618044535	3.49199779383778e-07	1.06876796774666e-05
ENSG00000016082	12.5716039139617	34.6318024804335	3.09458452018789	3.50666999325545e-07	1.06876796774666e-05
ENSG00000186577	-2.59225647876467	-2.59274890840225	4.73751969711657	3.50810259980629e-07	1.06876796774666e-05
ENSG00000206557	6.02539908056938	6.03076061359115	5.19040278723516	3.51145105324731e-07	1.06876796774666e-05
ENSG00000243232	-3.22388164716814	-3.22964882824599	1.94719898611044	3.52521865012652e-07	1.0698335264786e-05
ENSG00000149054	6.93709082649521	7.06251728748649	1.84850729116461	3.52865547672909e-07	1.0698335264786e-05
ENSG00000149243	5.97829661665471	6.02620848047962	2.16913352089496	3.56099003207207e-07	1.07754454187545e-05
ENSG00000158164	3.51101727748441	3.51142382184814	5.67469222486253	3.61054662380246e-07	1.0904269822834e-05
ENSG00000157765	9.16163366053506	9.19265467204651	3.26877310115616	3.6312746996598e-07	1.09456994518317e-05
ENSG00000131094	-5.4998181375797	-5.50575165973875	4.70160282173287	3.6503782742567e-07	1.09820821530335e-05
ENSG00000154645	-5.19765553029287	-5.19804678205964	5.19752604578348	3.70620459382347e-07	1.11285920246076e-05
ENSG00000132329	-6.38459173576982	-6.38868508855832	4.62166017044715	3.71471102054002e-07	1.11327251199063e-05
ENSG00000132872	6.61344251749393	6.63520702182685	4.26951233563747	3.78942060936214e-07	1.13222255041188e-05
ENSG00000154358	2.86603708444375	2.86657176475635	5.10267933748393	3.79442754901147e-07	1.13222255041188e-05
ENSG00000174672	2.51471151011447	2.51504729314131	4.95331840880499	3.79969653141941e-07	1.13222255041188e-05
ENSG00000230747	-7.58839400373047	-8.04590147446953	-0.533452489697991	3.83615863723427e-07	1.14091011355764e-05
ENSG00000123200	1.74714894592541	1.74725042675496	6.59919336228331	3.85922060345724e-07	1.14558689168025e-05
ENSG00000250366	11.8866342381966	34.2444725037428	2.80075345681608	3.93328615389447e-07	1.16535730563393e-05
ENSG00000120685	1.75088545025251	1.75100413219105	6.14932212960899	3.95591938029233e-07	1.1698432803766e-05
ENSG00000185274	10.2664305747308	10.3928563479199	4.15714520284632	3.96572874399426e-07	1.17052719487195e-05
ENSG00000282826	10.792703280379	30.3604314511501	2.66649965704299	4.02077775504867e-07	1.18453629938358e-05
ENSG00000171951	-6.79479046958253	-6.79537303389494	8.75582632166794	4.06371218444537e-07	1.19493035871808e-05
ENSG00000198796	4.9525247821694	4.9541237494208	5.40237917233193	4.10945400938818e-07	1.20610930268021e-05
ENSG00000180155	-8.41620913440535	-8.45395792938738	4.28494305333104	4.15871817441546e-07	1.21827815338317e-05
ENSG00000113552	-2.91484463786546	-2.91512447188659	5.96220059523613	4.19709870705476e-07	1.22595018932077e-05
ENSG00000066322	-2.09416459514822	-2.09427831746358	6.79162737849933	4.20061067815174e-07	1.22595018932077e-05
ENSG00000165359	3.5017457162633	3.50270789923139	4.50904235904774	4.21838571631961e-07	1.22884094355624e-05
ENSG00000081377	-2.62445589760699	-2.62477994066283	5.38172346423617	4.28639016408064e-07	1.24632581046471e-05
ENSG00000265763	7.29771925629503	7.39303858624058	2.25912273305674	4.34721268157786e-07	1.26166131617392e-05
ENSG00000021826	3.43640967884723	3.43774617163756	4.88957572800039	4.36062288792659e-07	1.26320530189398e-05
ENSG00000189058	-6.24880140127186	-6.30989384650261	2.68110326726053	4.38100980906772e-07	1.2667608733108e-05
ENSG00000204525	-3.4645355376954	-3.46463960563575	8.34891718301461	4.4114579549444e-07	1.27320710736602e-05
ENSG00000082397	8.14086132268909	8.15318272577945	5.62115463412726	4.45863971562173e-07	1.28445019409073e-05
ENSG00000214944	-7.43647400645119	-7.5598333977078	5.1684443494589	4.48488643904806e-07	1.28963198635905e-05
ENSG00000163131	-7.32755160433938	-7.39556886328784	1.54285022754592	4.54304310002353e-07	1.30369214024018e-05
ENSG00000247134	3.39329719080112	3.39905200996698	2.91499932215992	4.55764142303213e-07	1.30369214024018e-05
ENSG00000182534	-1.85726257403588	-1.85734504278766	7.68343076178085	4.55883123204264e-07	1.30369214024018e-05
ENSG00000185652	12.4974894016376	34.9086248729169	2.7416527096384	4.56826681401953e-07	1.30400215784462e-05
ENSG00000126733	10.0616353395917	10.247363351377	2.54320468890123	4.62719795922989e-07	1.31841366670466e-05
ENSG00000100505	-4.30330553182696	-4.30359196217288	6.6801398490332	4.69903291287831e-07	1.33644262115996e-05
ENSG00000166426	12.0466456071604	12.0857746689701	7.55905574132266	4.71938696701692e-07	1.33979105641822e-05
ENSG00000183828	3.86818234619663	3.8849321335676	3.08005117919049	4.74540327858454e-07	1.34473188369907e-05
ENSG00000174145	9.58747251456718	9.68333184333709	2.84364659027298	4.77622776144915e-07	1.35101485991426e-05
ENSG00000185477	10.2570957398111	30.2896518019223	0.88739806559038	4.81932644876739e-07	1.36074074450369e-05
ENSG00000136193	-1.92269969088921	-1.92271756797255	8.65821943304006	4.83859841630339e-07	1.36371616736753e-05
ENSG00000231500	1.97305145586263	1.97306903696005	9.80476449886623	4.85294235075918e-07	1.36529444801358e-05
ENSG00000171451	-2.20245944937667	-2.20298654955197	5.44554526745637	4.89690405452155e-07	1.37518453070683e-05
ENSG00000171435	7.81744223387922	8.1664721845191	0.713567894295581	4.91380038442537e-07	1.37745205031271e-05
ENSG00000185885	8.71564809514112	8.73072638644162	5.05349427162462	4.93715761752289e-07	1.38151933763445e-05
ENSG00000167244	11.1593180468606	11.2239237422588	7.89571259228547	4.96346024576755e-07	1.3863947813491e-05
ENSG00000111249	6.26996308797169	6.2915402701986	2.96715762584617	5.00041078805306e-07	1.39320589555313e-05
ENSG00000135447	9.36543011346096	9.5510642421958	2.74015064666399	5.00645839543926e-07	1.39320589555313e-05
ENSG00000103335	-4.38086674975377	-4.3818453259036	7.26369339096073	5.01461325285552e-07	1.39320589555313e-05
ENSG00000196218	5.27123509453987	5.28658378368974	2.55856343740425	5.13510335627128e-07	1.42414749209271e-05
ENSG00000172667	-2.95051059024937	-2.95062568375576	6.86287230156992	5.19205541098996e-07	1.43738924090775e-05
ENSG00000117598	-5.0676468370214	-5.0703046319578	4.27773710457772	5.23041324323244e-07	1.44544552884657e-05
ENSG00000146242	9.01745131773588	9.03021847694327	5.90886983330949	5.25499898137537e-07	1.44967410062182e-05
ENSG00000080644	5.55185653959198	5.56571758424776	2.2827307604352	5.2665576067544e-07	1.45030036105579e-05
ENSG00000169126	6.90899094655368	7.0933441188309	2.2124378577122	5.3060560157022e-07	1.45860490544321e-05
ENSG00000006210	-5.17666294644642	-5.17717189560819	6.3016702393423	5.3489343342373e-07	1.46780774507524e-05
ENSG00000276600	-4.89475184424527	-4.90405323990393	2.94810171480998	5.38039344810403e-07	1.47385023331046e-05
ENSG00000162817	11.3032369692706	31.5252831543314	2.05007107171298	5.41046220195242e-07	1.47788744138309e-05
ENSG00000129038	3.7878433480528	3.78989163277883	6.78090734889954	5.41406184495407e-07	1.47788744138309e-05
ENSG00000127124	-4.74981114610648	-4.75403783628482	4.95975849075208	5.4257771518957e-07	1.4785006012164e-05
ENSG00000185985	-4.75738038409654	-4.7585330901185	4.86733478746001	5.50530751213897e-07	1.49755873683864e-05
ENSG00000112308	-1.63388993329234	-1.63391642558127	7.56167447334701	5.596950891493e-07	1.51983984730038e-05
ENSG00000182732	-4.84437818223019	-4.84508814937857	4.56867817153697	5.61897753153921e-07	1.52317213849745e-05
ENSG00000169507	7.26007253340046	7.3243935214974	1.7571464875831	5.71182097262773e-07	1.54565637203829e-05
ENSG00000170571	12.5401421587208	35.1543236684653	3.95616920876386	5.75883260242185e-07	1.55473344508212e-05
ENSG00000006042	2.69733118812329	2.69771284035616	6.1577003805306	5.78528923600802e-07	1.55473344508212e-05
ENSG00000136114	-5.63461293151053	-5.64480342080162	3.77608916413786	5.78963676923911e-07	1.55473344508212e-05
ENSG00000104435	3.85605135711078	3.85683856620872	6.12310780141838	5.78986671193126e-07	1.55473344508212e-05
ENSG00000134419	1.87847233280324	1.87865335495246	5.7641892564228	5.8001321172346e-07	1.55473344508212e-05
ENSG00000176406	9.94795047005489	10.2981121961765	3.0150981783693	5.80510822648185e-07	1.55473344508212e-05
ENSG00000154655	-7.73629426354166	-7.83146021303123	1.45395458945452	5.83050747475051e-07	1.55886204984169e-05
ENSG00000135821	-2.19271621872816	-2.19273197702778	8.65819451751613	5.84853518231322e-07	1.56100903139553e-05
ENSG00000277534	2.62542380218765	2.62677294778596	2.72309301415712	5.87871597979562e-07	1.5663868823981e-05
ENSG00000136099	6.30513453704328	6.30750972808793	5.25103432243842	5.90671951386719e-07	1.5711672655796e-05
ENSG00000156804	-5.89024463974531	-5.89882719450633	4.62427523390638	5.94680238443678e-07	1.57913898691489e-05
ENSG00000254602	6.09260705533772	6.11538393966596	1.9233671135033	5.97297463737389e-07	1.5833960269602e-05
ENSG00000157193	-2.68013772112595	-2.6802344927347	7.02360199735335	6.03357022207877e-07	1.59674856690742e-05
ENSG00000115935	-2.94177073547503	-2.94201232439859	6.11645265941932	6.08537332771755e-07	1.60529029218935e-05
ENSG00000188352	2.02808086127517	2.02830423269233	6.14608826510077	6.08640869076532e-07	1.60529029218935e-05
ENSG00000057608	1.94886746150518	1.94890214430363	8.49300642668309	6.09948346165224e-07	1.60602588145427e-05
ENSG00000139890	5.16603146447971	5.18525263283874	1.90667435402487	6.25325893538629e-07	1.6437438555071e-05
ENSG00000186472	5.90083564541284	5.92502753829366	3.17695377481774	6.26401852289648e-07	1.64380479355472e-05
ENSG00000144285	-4.30130512160606	-4.30540420913679	2.09595150739574	6.30116555146216e-07	1.65077850537802e-05
ENSG00000102934	-3.62303208359012	-3.6255162463828	3.24273365331319	6.3609780997189e-07	1.66365681824139e-05
ENSG00000127241	-5.65557687830124	-5.65675881588924	4.58591786135344	6.38626980247822e-07	1.66747854006513e-05
ENSG00000078549	-3.95865264236807	-3.95869505171806	6.45756664782091	6.41916531215848e-07	1.67326956901574e-05
ENSG00000119408	-4.42642725560404	-4.42672932646012	7.32511520085035	6.44715504456401e-07	1.67776464776371e-05
ENSG00000172375	-1.85049892548018	-1.85101142288409	4.23887745039398	6.55570248043001e-07	1.70317368601388e-05
ENSG00000105699	5.07759514981995	5.08830744723778	3.29889299077778	6.69810197843172e-07	1.73727847659855e-05
ENSG00000135315	2.71892692395996	2.71938383004919	4.43376410950475	6.71355960313989e-07	1.73839999408667e-05
ENSG00000197702	-1.9225224273365	-1.92263556247649	7.09073654831563	6.72924294524944e-07	1.73957614813121e-05
ENSG00000188130	-3.55636882160402	-3.55828510841064	5.38539466195934	6.80286927230893e-07	1.75570249285672e-05
ENSG00000197406	15.7563841612249	38.7641436058919	5.01807933683713	6.85110285437233e-07	1.76403525689478e-05
ENSG00000161921	-7.99421671602863	-8.01649643396379	3.35179439291754	6.85775202340931e-07	1.76403525689478e-05
ENSG00000205220	-3.92600501432946	-3.93731453663898	2.47051959576579	6.90795568200732e-07	1.77402664504708e-05
ENSG00000106366	-7.57817469022344	-7.58133600163372	11.8241715918742	6.95838958378446e-07	1.78404425223663e-05
ENSG00000177301	-5.75559356232448	-5.75894117104601	4.16948535752757	6.98111345051197e-07	1.78693615436547e-05
ENSG00000261409	7.84512654189008	7.97137813907307	0.331736075062563	7.1747387635346e-07	1.83115090533381e-05
ENSG00000228203	8.54768951966759	8.73318376867641	2.19475367207687	7.17730468851218e-07	1.83115090533381e-05
ENSG00000078328	12.3893891738684	33.8980809570842	2.23153468502701	7.19334721173304e-07	1.83224997331158e-05
ENSG00000068976	8.41731218798646	8.46058330792449	3.82970681637311	7.23400974493201e-07	1.83960632178124e-05
ENSG00000185432	-4.93021813694167	-4.93086659196887	5.18810079311167	7.24842129623963e-07	1.84027398568269e-05
ENSG00000063015	-6.65689407572019	-6.65876832301116	5.1190757481362	7.37896281954378e-07	1.87037541338241e-05
ENSG00000130054	5.06993372673	5.09240799124003	2.14424486695149	7.43432846586046e-07	1.88135501889701e-05
ENSG00000149177	-2.31002592115762	-2.31023277205178	6.48010594210352	7.46016251386869e-07	1.88483782348779e-05
ENSG00000127415	-6.37730237622161	-6.41343897398611	2.89194809590044	7.55051518449996e-07	1.90225919805512e-05
ENSG00000129667	-3.96259630747943	-3.96613060188219	4.7070650762247	7.55403397615321e-07	1.90225919805512e-05
ENSG00000095596	12.0698782584794	12.4202916566464	3.64411861736368	7.56566518504052e-07	1.90225919805512e-05
ENSG00000164488	13.8273966484809	36.5921968474769	3.82638116077211	7.58835446739243e-07	1.90489656999784e-05
ENSG00000133710	6.23993959809302	6.33475617173127	1.40463721729918	7.62717070525648e-07	1.91156730966091e-05
ENSG00000242808	-4.15954482214893	-4.15967585381038	6.11464043820808	7.73486139974041e-07	1.93545073550556e-05
ENSG00000170421	11.0769302691657	11.4273125046435	8.24462062838692	7.79652629806275e-07	1.94544367759457e-05
ENSG00000182749	-2.5741294572464	-2.5756707964953	3.56862192871541	7.79971655036635e-07	1.94544367759457e-05
ENSG00000184113	7.69596841537409	7.7914523534929	2.68143898076127	7.84987950527562e-07	1.9548328324621e-05
ENSG00000178537	-2.50780457104202	-2.50842828961132	4.2565665587716	7.8810440201399e-07	1.95946849252332e-05
ENSG00000270055	5.42529786185827	5.60696441591963	1.26311331750893	7.92160899854172e-07	1.96321369039781e-05
ENSG00000126351	-2.44939125756784	-2.44959856672961	5.66991422855735	7.92609103187342e-07	1.96321369039781e-05
ENSG00000206538	12.0092066473327	12.0579310910745	6.11310159128849	7.93382758192018e-07	1.96321369039781e-05
ENSG00000158769	-3.09311120341139	-3.09537771116718	2.83903422728711	7.95940521019754e-07	1.96642647075988e-05
ENSG00000165416	1.74342568700691	1.74362390698331	5.71042333202433	8.05186221052173e-07	1.98612601192869e-05
ENSG00000105499	-6.65828002717082	-6.72506560470908	1.57319382082977	8.1207235700408e-07	1.99995233158702e-05
ENSG00000177628	-1.93075022008165	-1.93094147349964	5.75025474729403	8.21136498611639e-07	2.01909059674364e-05
ENSG00000108846	-9.89555621386764	-9.98645064394672	4.28656707130792	8.28724270468308e-07	2.03454414451135e-05
ENSG00000152092	-4.40134808097734	-4.40170047937488	5.7270889687214	8.33953664310981e-07	2.04416836963134e-05
ENSG00000175567	-3.85425946481625	-3.85807076249939	5.04791240026212	8.43002856018206e-07	2.06311075139001e-05
ENSG00000071082	1.89392871108885	1.89395996219289	8.59394886272674	8.44847709925046e-07	2.06439000669322e-05
ENSG00000234899	-7.88601201732309	-7.98374257206525	1.44234912784944	8.51360017573281e-07	2.07705239287331e-05
ENSG00000184702	-3.18207036650303	-3.1823761904246	5.3854993171938	8.53836960754496e-07	2.07984560143849e-05
ENSG00000162669	6.89647681411242	6.95167626473382	1.6182182644087	8.58407918534627e-07	2.08772293457939e-05
ENSG00000281566	10.140218886301	32.819876770038	1.06151672619673	8.66950183799788e-07	2.10521931101864e-05
ENSG00000138678	-8.53755162306405	-8.65021627640033	3.95581036679497	8.78293177037252e-07	2.129451811531e-05
ENSG00000105971	-4.33516580446779	-4.3377123136316	5.74558755337104	8.83946540909068e-07	2.13983585887662e-05
ENSG00000157570	4.70588599069312	4.70695063717583	6.01570443538797	8.85768040071527e-07	2.1409260336961e-05
ENSG00000134780	-2.15788772708706	-2.15830198717017	4.41346172206282	8.94460901180607e-07	2.15369582675045e-05
ENSG00000272674	-4.24482976589771	-4.24872574715642	3.11200883625041	8.95077111721365e-07	2.15369582675045e-05
ENSG00000051382	-2.33464543172624	-2.33495868358472	5.17621411531471	8.95189311874625e-07	2.15369582675045e-05
ENSG00000185262	-3.11803169707013	-3.11895401842024	5.39310743567795	9.09902060252918e-07	2.18572473365986e-05
ENSG00000082781	-3.6971626062082	-3.69731603195167	7.79476848039134	9.17223313529347e-07	2.19992700728836e-05
ENSG00000150672	-4.91104594560994	-4.91340556604512	2.75004865082244	9.24777343965002e-07	2.21464316697386e-05
ENSG00000118242	-2.99871720308795	-2.99905212982174	4.85071733756461	9.3035809097511e-07	2.22459590084003e-05
ENSG00000144566	-1.81620678838735	-1.81630536089636	6.29346385721213	9.45877179399903e-07	2.25576888386885e-05
ENSG00000174738	-2.3889714395585	-2.38922762570005	5.47999895592449	9.46284500406109e-07	2.25576888386885e-05
ENSG00000173068	4.74705032667641	4.75449923664231	5.18825219657294	9.54476960404986e-07	2.27182976520784e-05
ENSG00000225648	-2.26831302097287	-2.26856505407366	4.96539799108529	9.6141879675784e-07	2.28335843305578e-05
ENSG00000112294	-3.42512775145719	-3.42549666780048	4.74427984532977	9.62245324036571e-07	2.28335843305578e-05
ENSG00000196787	4.18979038386884	4.22056161817892	1.30910303871983	9.64596215925185e-07	2.28546362905248e-05
ENSG00000173473	1.75512931748907	1.75515680432098	8.15473300010632	9.76473496653214e-07	2.31009957223383e-05
ENSG00000205791	-3.52001696324023	-3.53158494947096	1.00710459133027	9.78767441572882e-07	2.31202342401195e-05
ENSG00000089009	1.82083658140917	1.82084872583926	9.78587853501862	9.87668101222457e-07	2.32952412877454e-05
ENSG00000116731	1.85929766598655	1.85948676762333	5.87639754221811	9.89615637537513e-07	2.33059706855365e-05
ENSG00000111331	-5.61768006793432	-5.61990460535714	5.49519639882019	9.91204514681062e-07	2.33082338738405e-05
ENSG00000095370	3.98066061811851	3.99059184218286	2.13330533187253	1.01322269538856e-06	2.37901641590932e-05
ENSG00000171502	7.93628464831855	7.99133580549534	2.52949946806698	1.01822662086472e-06	2.38717574447174e-05
ENSG00000075035	14.6509080258754	36.410577864342	4.82088810252074	1.03210481852504e-06	2.41263857695376e-05
ENSG00000196083	-3.84438274189048	-3.84514502568309	6.02554247847057	1.03217789765923e-06	2.41263857695376e-05
ENSG00000260807	-4.27643486493733	-4.27864675902989	4.10379634752755	1.03577797101985e-06	2.41743456494828e-05
ENSG00000183853	-1.69173011216502	-1.69177882044627	7.99051670212593	1.05175654622815e-06	2.45106368847855e-05
ENSG00000175497	7.49508529858934	7.53395598948127	3.16384132222564	1.05409014493518e-06	2.45284106155259e-05
ENSG00000171885	-9.91661780586192	-9.91997949553758	7.04128257213618	1.0626460912004e-06	2.4652265834234e-05
ENSG00000144339	4.51896818406609	4.52196268619669	4.95011344629943	1.06282262187434e-06	2.4652265834234e-05
ENSG00000232725	-8.92774969116086	-30.1179962948091	-0.275358130101343	1.06441003032911e-06	2.4652265834234e-05
ENSG00000184979	-4.99878858115918	-5.01323320756175	2.44549436223427	1.0671506384659e-06	2.4652265834234e-05
ENSG00000198855	-2.05951419971562	-2.06034769225994	3.38267805540376	1.06730701318959e-06	2.4652265834234e-05
ENSG00000176165	-10.5247732932909	-10.5649139409565	5.44002987918795	1.07724965350331e-06	2.48451640912861e-05
ENSG00000166265	9.52216422336605	9.70775717141496	3.59456167803425	1.08138740755448e-06	2.49038097073093e-05
ENSG00000120251	-7.25207838037441	-7.25523882378136	5.66940584426794	1.09543190802129e-06	2.51900939791523e-05
ENSG00000173786	-1.81772515122573	-1.81775489508477	7.64309095394627	1.10883725471444e-06	2.54608601398695e-05
ENSG00000229191	7.20471122338168	7.55314366469741	0.942866608424698	1.11528602490966e-06	2.55713303861078e-05
ENSG00000058866	-5.95059712796243	-5.97226405244391	2.79057416487452	1.13283208983559e-06	2.5926675649877e-05
ENSG00000102362	-2.73394735422299	-2.7380257335826	3.76596944150273	1.13410525610772e-06	2.5926675649877e-05
ENSG00000100307	-4.43602365737861	-4.4468541143876	1.71755545999627	1.14104704317197e-06	2.60291977269793e-05
ENSG00000197448	-2.74467621536647	-2.74489441342166	6.14420292469621	1.14192394280651e-06	2.60291977269793e-05
ENSG00000164440	-6.86693114327999	-6.93531612183935	0.983091100389856	1.1491075865114e-06	2.61067289305106e-05
ENSG00000115267	-4.60137806067044	-4.6101297805049	2.63209158470091	1.15028102411822e-06	2.61067289305106e-05
ENSG00000169218	10.047397799845	10.3975834936017	2.46085069840882	1.15243778675652e-06	2.61067289305106e-05
ENSG00000171094	-4.17743944045834	-4.17969987552088	3.72149313571706	1.1526538123111e-06	2.61067289305106e-05
ENSG00000138769	7.28886514771432	7.47354599742017	1.56748164397249	1.15469466224454e-06	2.61067289305106e-05
ENSG00000138642	-3.80930448222941	-3.81352625076797	3.01647235983504	1.15535735179857e-06	2.61067289305106e-05
ENSG00000116830	2.28707347466522	2.28733116099775	5.79804728772465	1.15997956669956e-06	2.61732961769464e-05
ENSG00000224578	2.20358123532873	2.20525105901171	2.57919349776334	1.16595615877399e-06	2.6270186815436e-05
ENSG00000068912	-2.07806387646784	-2.07819319704187	6.31373307072951	1.1725271054268e-06	2.63801703517782e-05
ENSG00000158813	5.89298882851335	5.9689928680759	1.235565394824	1.17722299747899e-06	2.64477120613482e-05
ENSG00000130939	1.76052107967995	1.7606370778919	6.63795179135765	1.18118050219314e-06	2.64984947719019e-05
ENSG00000166407	-4.58197301711951	-4.58521650378135	2.94064677535813	1.19778496552538e-06	2.68324454113533e-05
ENSG00000071205	4.66429818176048	4.67062094223384	4.63621174845102	1.20787572127916e-06	2.7019729959961e-05
ENSG00000008394	7.81704459951338	7.83160322671329	5.87970021894797	1.21000528398258e-06	2.70286444980028e-05
ENSG00000196418	2.70437765434961	2.7060297213203	3.12796457934984	1.2199369048415e-06	2.7211564045993e-05
ENSG00000087258	-3.2767553807938	-3.27753812700643	4.54943248474097	1.22333815063422e-06	2.72485048273934e-05
ENSG00000185187	9.71402857823166	29.9471816835108	3.44342545439467	1.22708225738295e-06	2.72929663344406e-05
ENSG00000162613	1.7497163030688	1.74975600355766	7.56475684007222	1.23362507593431e-06	2.73978256552948e-05
ENSG00000239713	-9.54648813883077	-9.73950348410362	2.22564810883645	1.23530608821106e-06	2.73978256552948e-05
ENSG00000133872	-1.85828624318363	-1.85831396066847	7.99074696694349	1.23963710640188e-06	2.7454884793417e-05
ENSG00000173376	9.01136842892147	9.36133487949264	1.81233987489157	1.24322799326828e-06	2.74954134375225e-05
ENSG00000170500	-3.13045768563809	-3.13069082988391	5.6747674038725	1.25280502490574e-06	2.76680306349056e-05
ENSG00000177721	-4.35285767135228	-4.35695697316941	2.2619151070453	1.26812265262249e-06	2.79667614379202e-05
ENSG00000125691	1.80023022743999	1.80024995521528	9.125893145461	1.27536031781854e-06	2.80867080429037e-05
ENSG00000064115	-1.85988652632221	-1.85997085011964	6.52590480181409	1.27764080166276e-06	2.80973006720597e-05
ENSG00000187772	13.7990880797857	35.3090633365558	5.07219117164462	1.28918340576689e-06	2.83112653975305e-05
ENSG00000088826	-2.85932263747964	-2.85965252951576	5.35316512646658	1.29221681914269e-06	2.8338024457997e-05
ENSG00000197852	-3.36990176527763	-3.37019785998125	5.92503499641007	1.29508454222445e-06	2.83610800032154e-05
ENSG00000158286	4.83461055047324	4.88830047474305	2.83879169876549	1.30188750335731e-06	2.84701281196372e-05
ENSG00000166387	-3.72200908296222	-3.72301339938039	3.47127065364816	1.31761995809864e-06	2.87738713646884e-05
ENSG00000135090	-2.1132602428102	-2.11350180261204	5.59478802542454	1.32119269947045e-06	2.88115961026979e-05
ENSG00000170921	-2.37408110171369	-2.37424643037139	6.57326729009228	1.33014793221682e-06	2.89664293077176e-05
ENSG00000135424	-4.66533228860999	-4.66554570345556	7.75007647460963	1.33662034139112e-06	2.90668384547089e-05
ENSG00000236609	-2.60361253370513	-2.60396502747916	4.74699636946811	1.34643926803424e-06	2.92396421850997e-05
ENSG00000063854	-1.78344461148012	-1.78376326578141	4.93608919523357	1.36804047270024e-06	2.96674776954743e-05
ENSG00000148408	5.70591752998246	5.74085382617922	2.07229080347421	1.37692905564549e-06	2.98188214630356e-05
ENSG00000102096	-2.5566778200391	-2.55727084407442	3.83564102305644	1.38069616745525e-06	2.98589888623909e-05
ENSG00000168952	7.30145536437808	7.42716663214106	2.28665218150903	1.38655405075071e-06	2.99441977156591e-05
ENSG00000111666	-2.7074385020085	-2.70770851049398	5.34900882167919	1.38903942354675e-06	2.99564386177609e-05
ENSG00000204767	-6.15736132742747	-6.25770213196497	2.96864047362588	1.39719691889461e-06	3.009080371258e-05
ENSG00000198918	1.7629678884624	1.76308024135775	6.77568021742912	1.40021545468042e-06	3.0114275632755e-05
ENSG00000182263	2.14878440311895	2.14898986500328	5.54441825847333	1.40333909722702e-06	3.01399403907878e-05
ENSG00000100426	1.67424399654349	1.67434823764628	6.23138261487406	1.40722299051946e-06	3.01715730835275e-05
ENSG00000132561	-3.61244686398079	-3.61265281891289	6.44747117075014	1.40867662212704e-06	3.01715730835275e-05
ENSG00000163565	-4.19605388345761	-4.19746205978501	5.86668598981939	1.41723450000103e-06	3.03132869630357e-05
ENSG00000162551	7.23232784225493	7.23809628736841	5.66598836022745	1.42559462341047e-06	3.04503891243926e-05
ENSG00000148175	-2.81224615183247	-2.81257908234293	5.68644962658477	1.43714817248352e-06	3.06552343786308e-05
ENSG00000165588	9.23981530543195	9.42545699227384	3.09588355499437	1.45147627738015e-06	3.09186229127062e-05
ENSG00000146006	-5.08911682652525	-5.09233575583934	4.24362474051269	1.45463792354338e-06	3.09437555016434e-05
ENSG00000142937	1.75880299296037	1.75881656119111	9.5312557531722	1.4596431664423e-06	3.10079842188165e-05
ENSG00000140406	2.4782822562998	2.47894321897467	5.12676386441875	1.46376900536283e-06	3.10533821327923e-05
ENSG00000158715	2.53520593297314	2.53602503980347	4.69637448586112	1.46995841352525e-06	3.11423753986205e-05
ENSG00000180787	-2.91488306520632	-2.91671409676212	3.11939719260116	1.47644473043875e-06	3.12110017297954e-05
ENSG00000107105	7.27632152711582	7.2845184522062	5.05928019909988	1.47719548343274e-06	3.12110017297954e-05
ENSG00000204592	-2.82698641656568	-2.82716558425557	6.7909769531057	1.47980383754553e-06	3.12238609722106e-05
ENSG00000196126	-4.59781005508059	-4.60152890970433	2.60379037877876	1.49120728026468e-06	3.13954916600995e-05
ENSG00000214548	9.31910378321849	9.383652879235	7.5565345685554	1.49195944740578e-06	3.13954916600995e-05
ENSG00000227036	-5.64611750172719	-5.64794674997925	5.14918328174021	1.49972335155947e-06	3.15163935548447e-05
ENSG00000198155	2.67583846356744	2.67906339322076	1.82005190027784	1.50269259231989e-06	3.15363469576382e-05
ENSG00000105640	1.86282397487773	1.86285651172604	8.61773100249093	1.52005338071146e-06	3.18578704515823e-05
ENSG00000197780	-2.13707533924497	-2.13739745221244	4.89584444676827	1.54362473540895e-06	3.22848919446638e-05
ENSG00000110975	11.1767094855288	34.0896599859076	0.890152993307238	1.54456348678518e-06	3.22848919446638e-05
ENSG00000182103	-3.8101982566143	-3.81078593050728	4.91347075370785	1.55347813656995e-06	3.24278176796834e-05
ENSG00000265702	-5.90986008802963	-5.97805722390035	-0.464837931252591	1.55686430841258e-06	3.24551125654927e-05
ENSG00000104518	-6.04551076510094	-6.05471724064097	3.38667747263218	1.57717122315503e-06	3.28176094106482e-05
ENSG00000164949	-3.48776926181881	-3.48965872516594	5.02454557535542	1.57845681230926e-06	3.28176094106482e-05
ENSG00000006453	3.97547834392898	3.98301437652347	3.99824033615224	1.58395895567657e-06	3.28882116142739e-05
ENSG00000164088	-2.15371480965204	-2.15488086072654	3.6924352051289	1.58888774305929e-06	3.29467373441271e-05
ENSG00000074603	-1.83253622991268	-1.83264622458581	5.97750725560308	1.62087963324067e-06	3.35655365960475e-05
ENSG00000070756	1.943747020888	1.9437588879571	10.0509846069112	1.62883370719043e-06	3.36855755020813e-05
ENSG00000140522	-7.23684048209009	-7.35261100479141	0.960367317220739	1.64155407241158e-06	3.39037371516328e-05
ENSG00000181234	4.49270333398294	4.4956208371909	5.00404663902291	1.64550975424185e-06	3.39405406905314e-05
ENSG00000147481	-5.05013410448371	-5.05475840066084	3.63583682624983	1.64871674255341e-06	3.39618248261596e-05
ENSG00000171943	-2.01889077268439	-2.01912530108582	4.50269025875443	1.65619395117214e-06	3.40708990166031e-05
ENSG00000177822	6.10779271803328	6.12818190969451	3.50623219150057	1.66224675364112e-06	3.41504221202005e-05
ENSG00000163659	-3.76215772284102	-3.76275117814167	5.94770913142915	1.67014156120288e-06	3.42492865202627e-05
ENSG00000145335	11.884202436744	33.7338776390176	3.28213438032071	1.67144590293584e-06	3.42492865202627e-05
ENSG00000137509	-2.43245636701972	-2.43249580839604	7.44974740400303	1.67618371916157e-06	3.43013533302606e-05
ENSG00000106511	-9.46359440034469	-9.58761326564656	2.94887652239142	1.68057465874432e-06	3.43461946618244e-05
ENSG00000260903	6.28550584046565	6.3061512148888	3.79724892362158	1.69653600335253e-06	3.46270760213679e-05
ENSG00000188549	-7.40410838417822	-7.45165459936057	5.59242443116776	1.70510831814837e-06	3.47566074145804e-05
ENSG00000136068	2.23622370713465	2.23633407532474	8.73023503492552	1.71899540486972e-06	3.49939951129541e-05
ENSG00000159433	2.41172906798282	2.41221625335962	4.99104426849632	1.72324977707335e-06	3.50349245041969e-05
ENSG00000106546	-2.98318418265091	-2.98440330557586	5.16691122339405	1.7398894760534e-06	3.53037538941439e-05
ENSG00000261934	-4.06758478034522	-4.07384939264257	2.95504938754966	1.74099465213851e-06	3.53037538941439e-05
ENSG00000115520	-1.88056274890481	-1.88105635765367	4.87018581378208	1.75344793952906e-06	3.5510163589892e-05
ENSG00000159788	-2.13291797706076	-2.13299193328791	6.39765234610977	1.75978543049373e-06	3.55923441861776e-05
ENSG00000176485	-5.14033690194334	-5.14266177123084	4.37832730803957	1.76237502976553e-06	3.55986076516934e-05
ENSG00000196284	2.2593607790758	2.26030979537015	3.11230957241548	1.77073500236589e-06	3.57212614043165e-05
ENSG00000119547	3.94965241945275	3.95420712048197	3.61302361384281	1.77749115317042e-06	3.57984687880983e-05
ENSG00000148730	2.05440543152767	2.05444429324741	7.81801024120602	1.77914767385451e-06	3.57984687880983e-05
ENSG00000151025	-5.44399275495301	-5.45885172091183	3.31195335857481	1.80939411666882e-06	3.6360205582583e-05
ENSG00000170006	-4.50789071760331	-4.52496193630969	4.20499702810996	1.81178944664895e-06	3.63615429562682e-05
ENSG00000125354	3.11829669005885	3.11871787769441	5.72729306351252	1.82056381697229e-06	3.64907361209312e-05
ENSG00000205336	-4.29784173291288	-4.29789882019538	8.39556243362377	1.83408002925756e-06	3.67145199702917e-05
ENSG00000126561	-4.10726167572612	-4.12594322291081	2.37580013581201	1.8411296972782e-06	3.68084495432802e-05
ENSG00000126003	1.93092883039826	1.93110238295564	5.86452317010627	1.85198411066071e-06	3.69145258370804e-05
ENSG00000206052	8.91269474820406	9.26256628321538	2.72153984194765	1.85332347290933e-06	3.69145258370804e-05
ENSG00000184497	4.1653145401867	4.18511842254683	2.29411482827198	1.85352813220642e-06	3.69145258370804e-05
ENSG00000154493	-5.70009479059801	-5.72256700160493	1.77531255097489	1.85696109404215e-06	3.69357841049351e-05
ENSG00000122584	-7.89495162497519	-7.90950427973363	5.42343827226709	1.86191073233991e-06	3.6987117270681e-05
ENSG00000177511	7.26080624266588	7.60926572281437	3.62640289712868	1.86978046532631e-06	3.70962543654447e-05
ENSG00000251664	4.28423934727652	4.33694660048061	0.825955289428751	1.89469399521886e-06	3.75094242644421e-05
ENSG00000214756	2.7125802508456	2.71846056164832	1.84806660184524	1.89541025647783e-06	3.75094242644421e-05
ENSG00000205726	1.89925184370549	1.89930436347909	7.09520634149621	1.89924397024362e-06	3.75377156346632e-05
ENSG00000119403	-2.91052428911865	-2.91067915856922	6.69047835256287	1.92663753207854e-06	3.80309967457325e-05
ENSG00000136542	-6.40981768682658	-6.41971078722989	5.21460801255771	1.93664278191546e-06	3.81512584964764e-05
ENSG00000121743	-6.26838770487011	-6.32574411018068	1.92345981034414	1.93867628241079e-06	3.81512584964764e-05
ENSG00000151948	5.01486313278196	5.07755103039601	0.255851361538148	1.94006015410544e-06	3.81512584964764e-05
ENSG00000272760	-5.96572339930022	-6.02641915533711	0.544306918901495	1.96537153814337e-06	3.86003914422271e-05
ENSG00000120594	10.3162091683662	10.4120446291087	4.59347556028749	1.97141908371213e-06	3.86705245892979e-05
ENSG00000122417	2.46052658884526	2.46119746823623	4.69906616793106	1.97789566344869e-06	3.87488869373749e-05
ENSG00000180817	2.05699974719262	2.05711299097038	6.90869194196025	1.9834054309272e-06	3.88081358377159e-05
ENSG00000123700	-5.8049426512117	-5.81046692352814	4.66235696171827	1.98661057368345e-06	3.88221996213936e-05
ENSG00000079739	-1.96378901411753	-1.96400685563292	5.8046466090297	1.99831267698878e-06	3.90020676731284e-05
ENSG00000250786	3.49842924997288	3.50276977744193	3.99375951565121	2.02201154736452e-06	3.9415341199188e-05
ENSG00000173193	-3.21635177935448	-3.21695467574501	5.4816234165399	2.05325147712819e-06	3.99743997055855e-05
ENSG00000268895	4.25449604472502	4.31592275651873	1.36359224041881	2.06776847467794e-06	4.02068953469755e-05
ENSG00000006118	-2.53669762532374	-2.53672155723837	8.11395904443109	2.07834263130591e-06	4.032265671765e-05
ENSG00000122592	-7.86334304950659	-8.05506878593698	0.980476587306497	2.07888681040785e-06	4.032265671765e-05
ENSG00000161714	-2.31312525503581	-2.31350176741106	5.79613355887682	2.08482142652688e-06	4.03875952280282e-05
ENSG00000185483	4.03378586125266	4.0354162410933	5.18848900748326	2.09776049268135e-06	4.05380440497062e-05
ENSG00000173801	3.03778997642787	3.03833155361241	6.6992912837227	2.09778017113889e-06	4.05380440497062e-05
ENSG00000142541	1.85754369708546	1.8575527520246	10.2223622479522	2.1159248502443e-06	4.08381342542825e-05
ENSG00000165349	7.46804689105572	7.56349733301756	2.72101854367325	2.12559895625192e-06	4.09742001270587e-05
ENSG00000131981	-4.29552102066608	-4.2958481116613	6.61807182895557	2.13378137348128e-06	4.10478980684442e-05
ENSG00000125944	1.654773136156	1.65479464893197	8.39435351915733	2.1346799815279e-06	4.10478980684442e-05
ENSG00000183960	5.75363912505242	5.76677433065217	2.42441600944521	2.15796984035713e-06	4.14446999844233e-05
ENSG00000197956	-5.49428556941214	-5.49650367949986	8.10693440278823	2.160656095728e-06	4.14453123816916e-05
ENSG00000160781	-4.45270285156651	-4.45407683129838	3.89146237786753	2.16457252306778e-06	4.146949125789e-05
ENSG00000198753	-6.92184538295538	-6.92739702289176	5.39956766618113	2.205243192864e-06	4.2165563777891e-05
ENSG00000159164	-2.72990665109216	-2.72998493842258	7.15612673256807	2.20810705403792e-06	4.2165563777891e-05
ENSG00000133640	4.42913167176867	4.44300809007423	1.26033079957419	2.20900673564204e-06	4.2165563777891e-05
ENSG00000146151	10.6621016094822	32.1132140968928	0.889028346784937	2.21563144683317e-06	4.22403777910294e-05
ENSG00000167654	2.62516787886841	2.62564292134309	5.17384836631044	2.21982860555241e-06	4.22687851793845e-05
ENSG00000111801	-3.3320030131282	-3.33429905433455	4.22360780049147	2.24009462470106e-06	4.25734540782836e-05
ENSG00000180229	4.01160393865884	4.01746559037755	3.06985541672487	2.24128213477323e-06	4.25734540782836e-05
ENSG00000123360	8.7705321269912	8.95654369445366	1.90207503686259	2.25155707628712e-06	4.26860403938032e-05
ENSG00000129675	-4.20029771604012	-4.20054154992998	6.04040792809721	2.25267691075278e-06	4.26860403938032e-05
ENSG00000153904	-3.07437449857322	-3.07448764884709	7.03885218510594	2.26057660993807e-06	4.27838099243309e-05
ENSG00000204642	-6.50043556463057	-6.53035492386972	1.58048495904875	2.26363488069405e-06	4.27898244880833e-05
ENSG00000106868	-2.26495423259359	-2.26557335272058	5.00825348887346	2.26677676410287e-06	4.27974031374875e-05
ENSG00000227544	-6.34550547685918	-6.3782281292113	0.175200904813012	2.2948315004759e-06	4.3274757304868e-05
ENSG00000185149	-6.19920461632731	-6.21149031466826	1.81796543275132	2.32709925146935e-06	4.38303108714626e-05
ENSG00000188738	4.56664610972346	4.58255175689546	1.60714065155869	2.33470392837324e-06	4.39205628164094e-05
ENSG00000116852	2.79547554086739	2.79588322119415	5.5089430348203	2.3407029512993e-06	4.39804282570244e-05
ENSG00000154102	-7.22631860544503	-7.26133061946959	2.2366477495566	2.35991133723851e-06	4.42140065560206e-05
ENSG00000188554	-1.87197808044874	-1.87205841686572	6.75780170368407	2.36070814209568e-06	4.42140065560206e-05
ENSG00000116016	-4.3945678049413	-4.39513320845625	6.85982620055856	2.36162940103248e-06	4.42140065560206e-05
ENSG00000169635	2.65027589736298	2.6507267362548	5.25800887921574	2.36622346208313e-06	4.42469618406778e-05
ENSG00000182118	11.4927379612512	31.9240472622794	3.26185535953672	2.454523674464e-06	4.5843220876891e-05
ENSG00000138772	8.71236826024452	9.06220362238399	4.78594619732647	2.46445985494019e-06	4.59614286585749e-05
ENSG00000128284	-8.32410038370874	-8.51028503874717	2.4236675238846	2.4667399267251e-06	4.59614286585749e-05
ENSG00000205078	4.32090031642071	4.34158532768527	1.70321738428136	2.49050128569495e-06	4.63488522942085e-05
ENSG00000056277	2.16196813118029	2.1626395643099	3.6719290921354	2.49760832242181e-06	4.64103003713814e-05
ENSG00000260244	6.58656796939663	6.77036225682502	0.521559930065649	2.49974782966131e-06	4.64103003713814e-05
ENSG00000174437	-1.68470258022257	-1.68471382640035	9.01228534191077	2.51209795144842e-06	4.65842012041754e-05
ENSG00000164342	-4.40635304829901	-4.41489431065974	3.02168488660339	2.51714686357727e-06	4.65925141020205e-05
ENSG00000157873	-8.48148826799017	-8.53851495666823	3.70063266137559	2.52074492898463e-06	4.65925141020205e-05
ENSG00000151690	-5.01521028859505	-5.01900023116561	4.60132378294856	2.52287201605849e-06	4.65925141020205e-05
ENSG00000198576	-6.31401369995359	-6.32785616762165	4.65525316207158	2.52745546410187e-06	4.65925141020205e-05
ENSG00000106772	-4.80439442825377	-4.80520423680513	6.26025007965432	2.52746634074621e-06	4.65925141020205e-05
ENSG00000106004	-8.8314169506815	-9.19924982031924	1.30518367410655	2.57050814905473e-06	4.73300875463922e-05
ENSG00000085831	-4.44404946106417	-4.45971922914742	1.52569173268973	2.57727726736593e-06	4.73988306862798e-05
ENSG00000101349	5.29255908057832	5.36797607000102	1.06342005758216	2.58417165749599e-06	4.74697132472264e-05
ENSG00000247315	1.87872264207709	1.87889615540595	5.76056564696555	2.58937250178272e-06	4.75093563370569e-05
ENSG00000173110	-6.61094519425651	-6.73308463466806	0.666648417998716	2.59450866967643e-06	4.75477210895866e-05
ENSG00000138622	5.09973757849296	5.12208837246998	2.08099301078708	2.62532445479284e-06	4.80283772330426e-05
ENSG00000158055	9.47232996915466	9.54962440488529	2.05339431639681	2.62688831542323e-06	4.80283772330426e-05
ENSG00000260664	-11.1332493236484	-33.9793235448572	2.4315972519228	2.64964188898845e-06	4.83877291867435e-05
ENSG00000177570	6.3438110803254	6.52749178689261	1.09967973819401	2.66201287049627e-06	4.8556856261599e-05
ENSG00000227502	-6.87603980405945	-6.89645883198908	1.25211826396237	2.6711930152427e-06	4.86674536056004e-05
ENSG00000158710	-3.56553216693668	-3.56579418879316	8.71099495382688	2.67546195653908e-06	4.86708994638649e-05
ENSG00000128872	-3.09176463062093	-3.09194969666341	5.86683428709516	2.67761641087869e-06	4.86708994638649e-05
ENSG00000205413	-4.09753799946687	-4.10046723377893	3.98099617441564	2.7119831512186e-06	4.923826153852e-05
ENSG00000261308	5.81918967004971	5.84486261283706	2.57415427640728	2.71848891568519e-06	4.92990545058171e-05
ENSG00000198925	-1.65629907728286	-1.65638926541838	6.44104489906627	2.73358727067296e-06	4.95153499353684e-05
ENSG00000168615	-2.52361492801447	-2.52366104781774	9.04787438991888	2.74470969979754e-06	4.96592088674842e-05
ENSG00000183780	9.81649476116196	31.2409963732798	0.917552852652209	2.75241118033067e-06	4.97409122334295e-05
ENSG00000185737	8.01050691336734	8.13662444489978	1.73344348005606	2.77701168584883e-06	5.01274687431719e-05
ENSG00000133321	-4.33184268132584	-4.33825200427949	2.37726750848657	2.83038782920431e-06	5.10078397842726e-05
ENSG00000145217	-6.71640466986006	-6.89819885200204	0.777751375644594	2.83231696509315e-06	5.10078397842726e-05
ENSG00000064225	-2.7327148758123	-2.73394616896457	3.61616706781541	2.83957723160174e-06	5.10796761454257e-05
ENSG00000087494	-8.30852873600871	-8.36763756658832	3.08191166255951	2.85033254227314e-06	5.12141453567926e-05
ENSG00000160219	-7.33962355564479	-7.42960428732497	1.57794794921611	2.85803857133341e-06	5.12935796009193e-05
ENSG00000168843	11.1483317150123	32.5162023325905	0.970838395902095	2.8643857025007e-06	5.13484711352995e-05
ENSG00000205517	-5.65932341864449	-5.78603276806806	0.33493553182709	2.88498572501163e-06	5.16584485210224e-05
ENSG00000112561	-2.4153481448781	-2.41798983097565	3.12463808525642	2.89958629927794e-06	5.18604129174407e-05
ENSG00000077713	-3.52082595654526	-3.52386518143544	3.7835034144322	2.91450259085308e-06	5.20675554388787e-05
ENSG00000187391	-2.87296341811093	-2.87346754234236	4.50829582205977	2.92396665100754e-06	5.21769317586649e-05
ENSG00000106460	-1.74842308990357	-1.7484804781906	6.53977593157834	2.94467464474815e-06	5.24864724921206e-05
ENSG00000002549	-1.67449236988202	-1.67456123862422	6.31875899444642	2.9712661979452e-06	5.29000574854234e-05
ENSG00000150722	-4.97232553080795	-4.99406252687288	1.02499811957573	2.9828110200929e-06	5.30451153391008e-05
ENSG00000137752	-8.11564564591045	-8.25214154635257	1.40174520106746	2.98957548036848e-06	5.31049278162383e-05
ENSG00000112232	11.7878946112081	35.3818425039157	1.61187592593056	2.99431339338167e-06	5.3128646959388e-05
ENSG00000080224	9.99646687350006	32.11962208909	0.242805593330066	2.9998177986307e-06	5.31658968306694e-05
ENSG00000203727	13.8944066339498	33.8697431223163	3.73089957849485	3.00726109411169e-06	5.32373863077777e-05
ENSG00000235750	-4.54822345997715	-4.55072207635966	4.17469488538149	3.06157835482925e-06	5.41375814635378e-05
ENSG00000170144	1.75197993638746	1.75199515448287	9.05258873195697	3.07041820168581e-06	5.42324771505907e-05
ENSG00000019505	6.24201277761483	6.42576133391396	1.36268676788611	3.07439409602234e-06	5.42413439720823e-05
ENSG00000125744	2.45593508010913	2.45731544714438	3.41128959205966	3.08101084388491e-06	5.4296730605439e-05
ENSG00000151388	7.11150302079299	7.13751246625243	7.28201407481464	3.11373148698606e-06	5.48115033120636e-05
ENSG00000268798	2.65094065719445	2.66325932005134	0.45502562642376	3.12472768793258e-06	5.49431285128145e-05
ENSG00000130287	-5.24220688626109	-5.24246019151218	7.13309353670624	3.1519511171564e-06	5.53594654030146e-05
ENSG00000240764	-7.16615348651442	-7.19356906061354	3.1794002375116	3.19779100314041e-06	5.61014704753195e-05
ENSG00000272970	-5.49039117195112	-5.50993746577387	1.25019492156074	3.21210388402992e-06	5.62893266501046e-05
ENSG00000240875	-4.51684747988284	-4.55153471151638	1.21481062848729	3.21837801427988e-06	5.63360474383027e-05
ENSG00000185437	-3.21551970404456	-3.21881778993314	2.01926345885145	3.27925472963747e-06	5.73373833690476e-05
ENSG00000115252	6.85266097102723	6.8771055457387	2.68394399104137	3.29628765169545e-06	5.75707331024304e-05
ENSG00000122042	-2.44408061676574	-2.4441639409205	6.18413983967033	3.30273953081538e-06	5.75790574675151e-05
ENSG00000164543	-2.34675042169772	-2.34698510424352	6.48772478425657	3.30413958568551e-06	5.75790574675151e-05
ENSG00000162946	-2.14888434116178	-2.14967111698062	3.41722635920114	3.32081626267594e-06	5.77942820966687e-05
ENSG00000182899	1.64826005302734	1.64828642183197	8.44666687144903	3.32389300133268e-06	5.77942820966687e-05
ENSG00000112280	4.39459504814271	4.39950175037391	2.98341900120851	3.33289144186935e-06	5.7848485890678e-05
ENSG00000141934	-5.98406461239212	-6.03032891911531	3.58729282565112	3.33442021913733e-06	5.7848485890678e-05
ENSG00000245937	-1.90700102114924	-1.90750329502509	3.70722537827635	3.340877875599e-06	5.7896189955164e-05
ENSG00000111218	5.66873679628757	5.71697863098173	1.03935434260032	3.37793133213947e-06	5.84734144346183e-05
ENSG00000179133	5.8376672482903	6.18287969600558	-0.415577796359425	3.39170670639755e-06	5.86468532820503e-05
ENSG00000130940	5.50844247743515	5.51278635284959	3.8263261838459	3.3985326585953e-06	5.86998771364016e-05
ENSG00000168646	3.3686595669961	3.36893101958786	5.86248757774691	3.40637906695333e-06	5.87703897805627e-05
ENSG00000126970	2.3245907205705	2.32505867180731	4.47018989785868	3.42865460202521e-06	5.90894182737545e-05
ENSG00000104112	-2.72137083230694	-2.72226301783993	4.40233486053515	3.45598986449842e-06	5.94704338315414e-05
ENSG00000003249	-2.18090750431442	-2.18146581357557	4.46016162974276	3.45838055072625e-06	5.94704338315414e-05
ENSG00000231689	9.8902313313014	33.2247968342925	0.427397425707687	3.52334690573065e-06	6.05209445391401e-05
ENSG00000042493	-3.73479782165376	-3.73880666203739	5.60449557517294	3.52941025806445e-06	6.05584744718882e-05
ENSG00000153404	5.62751464062053	5.62996521981176	5.49943155318672	3.5367877921793e-06	6.06184463085484e-05
ENSG00000105612	-2.86779097987658	-2.86848864485466	4.55320843940244	3.57091990102658e-06	6.11363413756898e-05
ENSG00000063438	-6.42381093139143	-6.42887298790774	4.76587775840433	3.60435387294353e-06	6.16411625105588e-05
ENSG00000177108	-4.40314723599022	-4.40811774561024	2.73707356675422	3.61722240003174e-06	6.1758210312929e-05
ENSG00000189266	1.88135084846082	1.88144089122999	6.64062101298594	3.61910864841361e-06	6.1758210312929e-05
ENSG00000149489	-3.46201054759195	-3.47055988580984	2.26971983109332	3.65072495170202e-06	6.21447975604905e-05
ENSG00000282381	5.6615501515297	5.84370473532352	-0.629185304771951	3.65256621447037e-06	6.21447975604905e-05
ENSG00000229117	1.60115651871206	1.60118734405832	8.21105384916209	3.65370335343476e-06	6.21447975604905e-05
ENSG00000100316	1.84157029633635	1.84157725217786	10.6720327377891	3.66566793493843e-06	6.22804560784859e-05
ENSG00000102007	-6.17646808451898	-6.18280931075487	6.31791281428316	3.67332182228833e-06	6.230416102358e-05
ENSG00000197208	-2.81489602616839	-2.82170923694381	1.90775731625522	3.67504369813739e-06	6.230416102358e-05
ENSG00000164438	11.8349907104675	34.6962813505761	2.31885563776458	3.68379079904603e-06	6.23847175014152e-05
ENSG00000187049	2.53869147076096	2.54082339933993	3.15794801255602	3.69629930989231e-06	6.25287296041804e-05
ENSG00000167037	-5.50799663605813	-5.53306346748203	0.843748391006013	3.70647929955492e-06	6.26330820165049e-05
ENSG00000124374	4.08201411392456	4.09814911053603	1.71178766542754	3.73924609518015e-06	6.31184740866409e-05
ENSG00000063177	1.66073485357184	1.66075369280782	8.98349981799569	3.76590670932628e-06	6.34998567596334e-05
ENSG00000156925	15.8411657946668	38.4113598023924	5.45181494129829	3.7780200637222e-06	6.36353886461255e-05
ENSG00000187994	-4.45692092884657	-4.46750207161493	1.54809741567541	3.82426987018403e-06	6.43449889580318e-05
ENSG00000114529	3.58390898156386	3.59303667867839	3.10962257363845	3.85303377052038e-06	6.47591703906408e-05
ENSG00000114923	-2.51767175904399	-2.5179884386796	5.30041261237333	3.90714803319086e-06	6.55538583293391e-05
ENSG00000164116	6.71817949536524	6.76641851948611	2.75131259429284	3.90871282852662e-06	6.55538583293391e-05
ENSG00000084444	-2.04973725393819	-2.04993382667698	4.83865854453402	3.9291045042358e-06	6.57821192565127e-05
ENSG00000136295	-2.52918356949316	-2.52919592491657	9.81869450826291	3.93163815959385e-06	6.57821192565127e-05
ENSG00000074219	1.99028871582781	1.990436073819	6.04019784822323	3.93496217404783e-06	6.57821192565127e-05
ENSG00000085832	-1.91871316261138	-1.91880789916347	6.08232975729638	3.95194941755089e-06	6.59954419311653e-05
ENSG00000153933	3.13859637537688	3.14336315872895	2.78593425386777	3.96479384623247e-06	6.61098934927318e-05
ENSG00000106538	7.18050249335941	7.19449724016444	4.46211792482555	3.96757181463503e-06	6.61098934927318e-05
ENSG00000214353	-4.51295610709165	-4.55337313358155	-0.103102206566514	3.97150506572194e-06	6.61098934927318e-05
ENSG00000137142	5.26793750947931	5.26915490191156	5.07676013056104	3.98279794037817e-06	6.62272705442649e-05
ENSG00000113211	-4.81964887632513	-4.8310741932083	1.25698079090477	3.9914052633176e-06	6.62728718064172e-05
ENSG00000109084	2.55456215005511	2.554660858453	6.86431444129679	3.99462924504111e-06	6.62728718064172e-05
ENSG00000170681	2.92946514148184	2.9321338034855	2.33785016004737	4.00370924775301e-06	6.62728718064172e-05
ENSG00000004399	-3.11301347860861	-3.11355598007896	6.92174099429337	4.00551917892048e-06	6.62728718064172e-05
ENSG00000145536	6.14439074248158	6.15420780956483	3.678282270562	4.00676258391558e-06	6.62728718064172e-05
ENSG00000145425	1.75598200431158	1.75601735174999	8.01902220173283	4.01335436753306e-06	6.63116561848267e-05
ENSG00000130226	-3.82827115630866	-3.83014014385906	5.7339083219388	4.01796902593376e-06	6.63176900750294e-05
ENSG00000256235	-2.49246949886996	-2.49319949544239	5.06520384775542	4.02221419886338e-06	6.63176900750294e-05
ENSG00000069535	-4.98298520167915	-4.98710300533609	4.21732961888034	4.04449157773457e-06	6.66146534754721e-05
ENSG00000167081	2.31543743655765	2.31566499399278	5.76891476322155	4.05197234134317e-06	6.66675407141541e-05
ENSG00000186493	9.34786886910283	29.2133171290707	0.955684320004415	4.08062747357196e-06	6.70683340761606e-05
ENSG00000146376	-2.40695186203573	-2.40750692985395	5.53849633712813	4.09698690390421e-06	6.72664074842905e-05
ENSG00000167106	-2.36250572096546	-2.3626418380776	5.70334435784414	4.11716173507051e-06	6.74594517662756e-05
ENSG00000131669	-2.1967270409314	-2.19715032124531	5.17808277423621	4.11738552153584e-06	6.74594517662756e-05
ENSG00000204287	-5.44893027817005	-5.45266960165111	4.38935957845863	4.13662950463334e-06	6.77037034437579e-05
ENSG00000170085	2.40398114120809	2.40468717203894	4.42470376104674	4.15017300391918e-06	6.78444070222463e-05
ENSG00000255717	2.10840857985277	2.10853186368443	6.44050682619644	4.15391655650489e-06	6.78444070222463e-05
ENSG00000134258	6.34423723268267	6.38292068563086	2.23114891615468	4.17396703416449e-06	6.81006491864622e-05
ENSG00000118733	9.78119960835266	10.1315112923986	1.4214932576106	4.1980885656776e-06	6.84227086268163e-05
ENSG00000110090	-5.84808534091905	-5.85057026426443	5.16369126143917	4.23749270297131e-06	6.89929208177205e-05
ENSG00000118322	-7.82032126449462	-7.85658164800191	1.92165479324401	4.24445129042304e-06	6.90342317173597e-05
ENSG00000223382	-5.14180736464283	-5.19498486253209	-0.146333769176621	4.2850507391712e-06	6.96220418745255e-05
ENSG00000109861	2.70500897498475	2.7053619697643	7.20107499006132	4.29477299545682e-06	6.97074693877992e-05
ENSG00000228528	-5.20405902876063	-5.22375160618424	0.944429872153973	4.30476941300249e-06	6.97971647088483e-05
ENSG00000136160	-4.12737301602798	-4.12737238286091	6.38321838004465	4.35228425089099e-06	7.04943633749087e-05
ENSG00000127603	-2.30505592299099	-2.30507888575165	8.89033226860865	4.35947742659601e-06	7.053770004028e-05
ENSG00000108679	-2.74801167939952	-2.74809642304125	8.34370891786693	4.36426244135685e-06	7.05420225252028e-05
ENSG00000170743	5.97406869565885	6.0061930929731	1.51599636001788	4.38824899340203e-06	7.08563803340013e-05
ENSG00000179673	6.36918131119208	6.46385721888853	0.398937049262039	4.39490541296393e-06	7.0890550741755e-05
ENSG00000139044	-6.24626850590233	-6.24957810221311	4.36844456243123	4.44507607389124e-06	7.16258181813601e-05
ENSG00000140836	2.22741201479709	2.22778249702173	4.78426290877815	4.45972316858844e-06	7.17513988511826e-05
ENSG00000269113	5.49045628491219	5.50286804287396	2.7208435021687	4.46236311003393e-06	7.17513988511826e-05
ENSG00000103044	-4.27029734473799	-4.27387769074474	3.19704544788449	4.46665554523822e-06	7.17513988511826e-05
ENSG00000213115	9.93995946916353	33.0922347282934	0.594862177595713	4.48336769083936e-06	7.19405818940761e-05
ENSG00000151338	10.9613761650548	33.5864490942016	2.50506930039732	4.48764741673051e-06	7.19405818940761e-05
ENSG00000178662	3.73307907456503	3.73434103706771	4.19516476972407	4.49397485586648e-06	7.1968126563589e-05
ENSG00000104081	7.32017000667724	7.32555872596738	5.58055954832924	4.50387038881402e-06	7.20526969784243e-05
ENSG00000171824	1.67430726421605	1.67441960003424	6.45275795328202	4.52312371156934e-06	7.22866465019894e-05
ENSG00000129636	-2.01713330975571	-2.01723131210509	6.41590931614515	4.5345555901085e-06	7.23952464048611e-05
ENSG00000146072	-4.84558922203812	-4.84574975100319	7.34581898341763	4.54786407096641e-06	7.25335542431762e-05
ENSG00000257126	-12.5705895979715	-57.6695672735766	-0.477642775060531	4.56660509197649e-06	7.27581345980826e-05
ENSG00000175920	-5.90694588396998	-5.95525511503342	1.13930499612251	4.59360536129924e-06	7.31137146904448e-05
ENSG00000239922	-4.01750452825706	-4.02106839771228	2.93383938309282	4.62341140293843e-06	7.35131829383713e-05
ENSG00000120324	-3.44973273700025	-3.45129181532674	3.78979694213763	4.68863847311119e-06	7.43950486183532e-05
ENSG00000215252	3.61029901995838	3.61397052490852	4.18757924226142	4.68901825940977e-06	7.43950486183532e-05
ENSG00000088256	-1.68325265461056	-1.68333050092945	6.60142158727842	4.69339773800812e-06	7.43950486183532e-05
ENSG00000242419	-4.75530894891467	-4.75697119840845	4.2729045715116	4.69793249248727e-06	7.43950486183532e-05
ENSG00000104763	-2.22110996103353	-2.22118375392605	6.83894980833538	4.74283920543208e-06	7.49755158940174e-05
ENSG00000101439	-2.12330383567526	-2.12335151348535	7.68552994882063	4.74419173198983e-06	7.49755158940174e-05
ENSG00000119969	2.38477231190478	2.38501416445058	5.49623794729265	4.76469795731626e-06	7.5223451876174e-05
ENSG00000064309	4.51791216048092	4.51821244046919	6.74485640319047	4.78374825390201e-06	7.54479244812383e-05
ENSG00000143786	-5.11711478550439	-5.12025603210489	5.34796719849725	4.82829405466872e-06	7.5970162343894e-05
ENSG00000159658	-1.86576231100962	-1.86583356874662	6.45941539968802	4.82844415885419e-06	7.5970162343894e-05
ENSG00000182871	3.06584714033176	3.06628051633891	7.6458853084867	4.83145710307972e-06	7.5970162343894e-05
ENSG00000086062	-2.51659190165932	-2.51697538758585	6.7379477640769	4.85325581776176e-06	7.62361532580807e-05
ENSG00000164434	-7.93283147735967	-7.93298187917341	8.83486783726039	4.8588580045638e-06	7.62474461138283e-05
ENSG00000259363	5.42751675508974	5.77081140182651	-0.0194563429333087	4.86876434343809e-06	7.63004119949437e-05
ENSG00000162542	-3.40435982714542	-3.4156605686681	3.35370946414043	4.87200658120654e-06	7.63004119949437e-05
ENSG00000110092	3.83222277002249	3.83271315301818	8.91536419122833	4.90247570666621e-06	7.67006569978819e-05
ENSG00000186314	3.72641060875719	3.74904978181392	1.67707803136364	4.91326382364243e-06	7.67924938361892e-05
ENSG00000081913	-2.41125502868242	-2.41137021761072	5.91339908804486	4.92250803933472e-06	7.68600405261723e-05
ENSG00000182247	2.75838904077607	2.75950046426872	4.39377828237362	4.93528428612273e-06	7.6982546297223e-05
ENSG00000163568	8.99504104001854	31.3468659521364	0.0793546904309724	4.97418732934104e-06	7.75119370861587e-05
ENSG00000144681	4.71440037880676	4.72474297467188	4.10467412184201	4.99398283531653e-06	7.77428195320363e-05
ENSG00000234741	2.0804585951713	2.08057054585659	7.16567902448014	5.00805729430526e-06	7.78842695152215e-05
ENSG00000078967	-2.05646800867659	-2.05707150186473	3.49988760720814	5.0137022230027e-06	7.78944741392679e-05
ENSG00000196923	2.71759849044142	2.71774836160085	7.99970291554478	5.05940311521616e-06	7.84658749249823e-05
ENSG00000188580	6.36345505060171	6.41254620493923	1.10853976254444	5.0605313212154e-06	7.84658749249823e-05
ENSG00000111252	-2.19093806052588	-2.19143709103774	6.91890972438855	5.07247557647565e-06	7.85730492570345e-05
ENSG00000083807	-2.56794228001585	-2.57038743698934	2.11037876611551	5.12899964872989e-06	7.93698716702365e-05
ENSG00000140853	-2.82363049668899	-2.82467171617601	4.80565408053369	5.1353744093946e-06	7.93898376517696e-05
ENSG00000112218	3.97551537048575	3.98222735599987	2.84821035031143	5.15631269794189e-06	7.95893988368081e-05
ENSG00000215039	-5.0298425829382	-5.0404140071733	2.61800853190194	5.15847775219993e-06	7.95893988368081e-05
ENSG00000154265	-3.677506266878	-3.67853511042287	3.76586504581503	5.17826600251744e-06	7.97500830724814e-05
ENSG00000160785	-1.68141284946676	-1.68152583087552	5.83817299192229	5.1791074827396e-06	7.97500830724814e-05
ENSG00000164124	-4.91738447907088	-4.94230556387853	1.45568563210485	5.19583265620491e-06	7.99287991073729e-05
ENSG00000246898	-3.37852722842306	-3.38288980689528	1.33327280264267	5.26988552346566e-06	8.09881816568826e-05
ENSG00000144369	-3.30498923427958	-3.30515229699875	5.74310503061009	5.3230676336073e-06	8.17250521446848e-05
ENSG00000123307	10.7088703747742	11.0598050527459	3.03994165864386	5.35647625376424e-06	8.21571907920185e-05
ENSG00000143226	-12.9536297547649	-35.6575370346794	2.48211348745719	5.38626850698133e-06	8.24913407261947e-05
ENSG00000005884	-4.20494349416414	-4.2060607709028	9.32845130125605	5.40180274498231e-06	8.24913407261947e-05
ENSG00000106608	-1.6937715101947	-1.69393229638673	5.45698293421695	5.40244943296297e-06	8.24913407261947e-05
ENSG00000259663	10.250601099324	33.3266196481122	0.695170861856951	5.40547904143422e-06	8.24913407261947e-05
ENSG00000144959	-3.73758964892321	-3.7394310679935	5.75483569612241	5.40923106571709e-06	8.24913407261947e-05
ENSG00000170035	2.03148013490028	2.03154449646835	7.16756234777613	5.40996111845929e-06	8.24913407261947e-05
ENSG00000160216	-2.25616946814358	-2.25628409021176	6.70423418682297	5.44398160631196e-06	8.28729256901108e-05
ENSG00000088387	-2.44257068381729	-2.44340434552437	5.05961567681829	5.4456014959686e-06	8.28729256901108e-05
ENSG00000055118	-2.18097195552909	-2.18132296155754	4.76783339499269	5.4589261385062e-06	8.29948127815344e-05
ENSG00000162687	4.22963773102322	4.23638275773978	2.64552900083583	5.5000041048806e-06	8.35380000910561e-05
ENSG00000258754	-5.61092180400614	-5.62252188552832	1.96474788161482	5.56691502549168e-06	8.44493094932577e-05
ENSG00000101004	2.15707900776666	2.15742199280386	4.73427633453852	5.57082033931443e-06	8.44493094932577e-05
ENSG00000166682	-4.08808612022461	-4.09076275823791	2.76606862043604	5.58107996810054e-06	8.45227765489058e-05
ENSG00000079215	-5.20807387393582	-5.2081100136506	9.09342534258705	5.59237837786579e-06	8.45804996502095e-05
ENSG00000107581	1.61175130998609	1.61177762321084	8.54156810865594	5.59958889593236e-06	8.45804996502095e-05
ENSG00000148600	-6.64866064450329	-6.65950949573444	4.17749931362155	5.60114234906601e-06	8.45804996502095e-05
ENSG00000234456	-2.16389310731955	-2.1640352560633	5.77105619828658	5.62195356968286e-06	8.48127372338436e-05
ENSG00000171223	-2.75510367076835	-2.75608047151412	4.9606917924688	5.65512733672792e-06	8.5230847717828e-05
ENSG00000138336	3.08462700908411	3.08581532637208	3.74364989825147	5.71323834559214e-06	8.60236292459746e-05
ENSG00000157542	-4.59413415415541	-4.59621991632925	3.52097839187599	5.74811498134327e-06	8.64653827733082e-05
ENSG00000133433	-10.8327098198148	-32.3590710582616	0.764147150608348	5.75656301160024e-06	8.65091192137884e-05
ENSG00000142327	-1.7830400116344	-1.78320308206657	5.85443474321143	5.77394068847176e-06	8.66868364517288e-05
ENSG00000114646	-2.96144253860262	-2.96145586643181	5.95650462276646	5.81925756644601e-06	8.72832734317849e-05
ENSG00000100678	5.86109251157547	5.86961744679203	1.83293946090023	5.84393370466564e-06	8.74913940331055e-05
ENSG00000243069	-5.89022922446569	-5.90371259815529	1.26007923453477	5.84433994982253e-06	8.74913940331055e-05
ENSG00000169871	-2.17018797705946	-2.17039966507889	6.26032961776413	5.89138562675471e-06	8.80339680031213e-05
ENSG00000111057	7.52013313727338	7.57547461527637	7.04246923771384	5.89747526855555e-06	8.80339680031213e-05
ENSG00000165795	-3.48621996231237	-3.48678406890189	4.39934271930687	5.89749779244684e-06	8.80339680031213e-05
ENSG00000133048	-13.6326781914366	-14.0000463848472	6.46329134814689	5.90704532483308e-06	8.80922690562977e-05
ENSG00000164187	-2.03199964167977	-2.03222216352868	4.90537826621593	5.9585808635047e-06	8.87760320637046e-05
ENSG00000007402	3.13305625449431	3.13636348363221	2.77882664909738	6.01804714285079e-06	8.95121280240973e-05
ENSG00000104783	-8.59302159460045	-8.69715665470861	4.25513619381404	6.01945269791867e-06	8.95121280240973e-05
ENSG00000014914	-2.40145752660227	-2.40221597754747	4.19125131249397	6.03207604474293e-06	8.96144960633835e-05
ENSG00000142408	-4.67719652969146	-4.6794822768206	3.39098252224563	6.03906463260598e-06	8.96330372371766e-05
ENSG00000073150	-3.17758347665325	-3.18214766029478	1.82340042753644	6.08096110757685e-06	9.0169161190603e-05
ENSG00000139146	2.37465235419942	2.37485171362673	6.15119789027765	6.11450735944647e-06	9.05805672774167e-05
ENSG00000178403	8.16784000245485	8.22448977019554	1.94795911803497	6.15191322602082e-06	9.10483157451082e-05
ENSG00000135333	8.80084746790583	8.81354432498396	5.67642662964568	6.165510831184e-06	9.11631497330559e-05
ENSG00000197324	-1.99118859184285	-1.99125528022237	7.75228089029779	6.17584752281151e-06	9.12295962357417e-05
ENSG00000075223	9.21246871200154	9.23556271108649	7.41133536179909	6.1946979050025e-06	9.14215624656985e-05
ENSG00000174444	1.77646932373266	1.77647646877769	10.6265275691923	6.23630239665304e-06	9.19486549776587e-05
ENSG00000197951	1.82304542218201	1.82338668726758	4.64064697222317	6.25550110288413e-06	9.21447115287102e-05
ENSG00000129951	4.78678378095171	4.78942776409851	4.44158516139768	6.32109656921996e-06	9.29801122131399e-05
ENSG00000203797	-9.45297654388054	-9.74107705289382	1.58289625396112	6.32412445051585e-06	9.29801122131399e-05
ENSG00000173402	-1.85253278647991	-1.85254642993078	8.66076534327424	6.33820149498354e-06	9.3030048529327e-05
ENSG00000121570	10.639006392903	10.9893350302397	4.40846649749375	6.33943714840553e-06	9.3030048529327e-05
ENSG00000159648	6.69173074290306	7.03926276610023	-0.233074504703957	6.37248923103171e-06	9.34272740406847e-05
ENSG00000023445	-5.26267432569808	-5.29608068372602	2.66355148953558	6.46231964644052e-06	9.45881298879224e-05
ENSG00000133107	6.71213104450373	6.72716783758565	3.16504129455192	6.4675043449996e-06	9.45881298879224e-05
ENSG00000152229	2.53087087067106	2.53206837672306	4.14031284249312	6.47253434589162e-06	9.45881298879224e-05
ENSG00000127528	-5.51413404944722	-5.55295338115431	3.29396567600365	6.47590052838408e-06	9.45881298879224e-05
ENSG00000135124	-2.42590720310417	-2.42709823628699	3.50643579716842	6.48777493678455e-06	9.46730073485551e-05
ENSG00000258708	8.85313884247643	32.0279668648989	-0.729957828475014	6.5078096174089e-06	9.48754029631055e-05
ENSG00000135535	-1.72580593652969	-1.72585343561599	7.78756558436247	6.51379735983407e-06	9.48754029631055e-05
ENSG00000186951	-2.6552677941184	-2.65600946596308	4.27555416115122	6.52564086438263e-06	9.49593256817058e-05
ENSG00000101542	8.14901505672618	8.2752542401311	2.58021835384627	6.63572878057196e-06	9.64713865734176e-05
ENSG00000232434	-2.94048869700015	-2.94240355904508	3.64284918872648	6.64720884366519e-06	9.65483896604542e-05
ENSG00000107537	-2.46507767237104	-2.46584815898901	4.3155795708334	6.67160481113587e-06	9.68126742760925e-05
ENSG00000177839	-4.73155512414269	-4.73626475957149	3.51959379547128	6.67788319740501e-06	9.68138052407445e-05
ENSG00000275322	3.94022874959598	3.96472191858384	0.553824232613567	6.73292416738551e-06	9.74455080907755e-05
ENSG00000100330	-2.24485144213717	-2.24568886807944	2.95356373238217	6.73746844970235e-06	9.74455080907755e-05
ENSG00000179981	-2.95449676724964	-2.95506746888194	5.03914865961297	6.74035221807625e-06	9.74455080907755e-05
ENSG00000188338	-5.28933533772794	-5.2927081479779	3.4727852348164	6.74641951108802e-06	9.74455080907755e-05
ENSG00000230453	6.47275319535531	6.65679029377035	0.723928256550672	6.76432683097519e-06	9.76138624203758e-05
ENSG00000119946	4.60126966214596	4.72287214094549	0.12329153723795	6.7972468496912e-06	9.78776449726494e-05
ENSG00000052850	7.89849269040199	7.93745800957122	3.25412510789663	6.79977456164625e-06	9.78776449726494e-05
ENSG00000175040	-2.67260423166184	-2.67286226344881	6.11675436900098	6.80141186085081e-06	9.78776449726494e-05
ENSG00000237289	5.18492196907226	5.30815866119919	-0.324642282878464	6.83817939451142e-06	9.83161446279017e-05
ENSG00000112531	-1.95248328110431	-1.95249271346724	9.02386428440798	6.85258407869546e-06	9.84326106759438e-05
ENSG00000185304	5.72512892192356	5.9076833727769	0.352123029920908	6.8710167641111e-06	9.86066688923077e-05
ENSG00000162873	-5.36915824558795	-5.36940442612208	7.42451797051492	6.95825121662045e-06	9.97668819984496e-05
ENSG00000173894	2.85422722946362	2.8544449555353	6.25509045952026	6.9655932955114e-06	9.97805263450597e-05
ENSG00000225217	-11.630982557224	-34.5245479600742	0.925770609319763	6.98127010166482e-06	9.98285706621565e-05
ENSG00000146250	4.08758367667035	4.09343202311833	3.16465866961375	6.9817342873751e-06	9.98285706621565e-05
ENSG00000212864	-3.02621107469834	-3.02900804596471	2.33207444207352	7.00500408356861e-06	0.00010006965577387
ENSG00000111077	-2.74530887078109	-2.74622377385552	5.33995074048613	7.03577423139572e-06	0.000100404773573296
ENSG00000104695	-1.63429864129288	-1.63433589198065	7.28346155241566	7.04410213547739e-06	0.000100404773573296
ENSG00000120738	-4.89128998041917	-4.89177267791945	6.67644118396091	7.05375139133507e-06	0.000100404773573296
ENSG00000152580	4.49066113810719	4.49709215375999	1.90539505810679	7.05418448891417e-06	0.000100404773573296
ENSG00000117586	-4.03382577404027	-4.04112957156238	3.95967679239286	7.09963128719063e-06	0.000100884842816677
ENSG00000107882	1.94889733717158	1.94914514586406	5.34491437331867	7.10393928029791e-06	0.000100884842816677
ENSG00000225177	-3.30990576925451	-3.31223129721864	2.86332122387647	7.10729647100966e-06	0.000100884842816677
ENSG00000150995	-2.50408252268427	-2.50513671662583	3.68469178539965	7.12007710137722e-06	0.000100974463088923
ENSG00000049860	-2.08696930447463	-2.08711472013512	6.60616091853108	7.14408325764058e-06	0.000101085860171517
ENSG00000100300	-3.65494417672124	-3.65575668534081	5.97345984523584	7.14433061100024e-06	0.000101085860171517
ENSG00000140319	1.99491220500931	1.99494027647075	8.07043000515341	7.14735427368738e-06	0.000101085860171517
ENSG00000261586	5.68062264010741	5.68886394328917	3.77503199776349	7.16409168128534e-06	0.000101230884625873
ENSG00000139597	-3.34369834456707	-3.35267327161109	0.936052571638584	7.20442696367117e-06	0.000101708790787307
ENSG00000087253	-3.80868934326004	-3.80956404955432	5.22492892003434	7.21918441831923e-06	0.000101825063692535
ENSG00000130066	-2.4757802777528	-2.47593635827196	6.4123027839726	7.24089190276015e-06	0.00010203906694016
ENSG00000133065	-2.04609145428886	-2.04624546236687	5.77263607597577	7.33267715353963e-06	0.000103239333701864
ENSG00000065809	2.46552533793095	2.46582183474988	5.63661795437141	7.35530257427001e-06	0.000103464589544731
ENSG00000106560	-10.3710539998582	-33.0954506165285	0.589957651664635	7.38705186318078e-06	0.000103803146232317
ENSG00000196230	2.0362110509178	2.03621723880489	10.8768947873672	7.39266674845242e-06	0.000103803146232317
ENSG00000121900	-5.37123395895653	-5.4023023561455	2.93813128823231	7.40660519921167e-06	0.000103882471120964
ENSG00000185811	13.3906189673378	36.3832217877398	3.58908961095045	7.41162244324029e-06	0.000103882471120964
ENSG00000168542	11.0033583435915	11.0081432842922	11.1532402866718	7.43724251476061e-06	0.000104148075897284
ENSG00000177409	-10.8486211010554	-10.9957293048109	4.34906441652503	7.44718241733087e-06	0.000104193822817387
ENSG00000113272	1.7469976662846	1.74741729174418	4.51361522791917	7.51985519035699e-06	0.000105116400127336
ENSG00000113356	-2.64443328403564	-2.64519250822577	4.03643749899857	7.5777747670015e-06	0.000105797634545581
ENSG00000184678	-2.3290847813627	-2.32965103557216	4.41352925089285	7.58214122303732e-06	0.000105797634545581
ENSG00000182700	-3.90710465401937	-3.91319588543268	2.0929008973456	7.5941336636234e-06	0.000105870359842693
ENSG00000154153	-4.78526419955779	-4.78796649250111	4.38369191514278	7.60144967698704e-06	0.000105877819140478
ENSG00000122877	-5.75295738096546	-5.78770656075463	3.13560914421442	7.62029392338556e-06	0.000106045694580875
ENSG00000167972	-1.79613300167985	-1.79620260518806	6.11540545411226	7.64062181151178e-06	0.000106233899345454
ENSG00000119917	-4.02592902762603	-4.02773640833271	4.03390155072646	7.67987803270917e-06	0.000106684711390321
ENSG00000059378	-3.13073758279779	-3.1335033471573	3.77237304533246	7.7510602311635e-06	0.000107577826177233
ENSG00000196639	-3.9796736491842	-3.98150885139863	4.70231265375508	7.81221572974066e-06	0.000108330316522354
ENSG00000182742	-7.25701862128677	-7.28110796795892	4.10821414742179	7.83621748274254e-06	0.000108533573258104
ENSG00000053328	8.32416356511624	8.4199351143472	2.14746758722343	7.84077562669026e-06	0.000108533573258104
ENSG00000127249	-6.27063020545649	-6.32193542727103	1.02455424066571	7.88985945912069e-06	0.000109116267134376
ENSG00000078902	-1.53035926280998	-1.53045230513299	6.04233390588558	7.91007575344267e-06	0.000109299046738278
ENSG00000197771	1.94722230027668	1.94732354832271	6.78367253536977	7.92647940946616e-06	0.000109428867815565
ENSG00000104219	-2.38504437892573	-2.38535516626872	5.04421129128355	8.05466059602389e-06	0.000111100238998513
ENSG00000107625	1.78051148981262	1.7806818622509	5.8895057123302	8.06344208346252e-06	0.000111123199197867
ENSG00000267313	7.73698013410234	8.08606171947821	0.782890184145853	8.0771190875533e-06	0.000111213525073243
ENSG00000163689	10.8360125302107	31.9932632390518	1.11627823259826	8.12589343377722e-06	0.000111786519889866
ENSG00000028277	4.5525428010437	4.56369270425451	3.84803364039833	8.18187154999246e-06	0.000112457519702097
ENSG00000156463	5.14997965235872	5.24324494543645	3.05321703018731	8.20203801183516e-06	0.000112635551026204
ENSG00000144668	3.9628953065423	3.96872794205243	3.13144153340468	8.22276217519747e-06	0.00011282092144423
ENSG00000132692	-10.640144838113	-10.6485416355906	7.41997577747894	8.25172301462707e-06	0.000113118878973123
ENSG00000177098	-5.10787797464369	-5.1109627021862	4.03344399723424	8.37796758995659e-06	0.000114711676803045
ENSG00000102678	9.80390776001046	30.122502490341	0.616040878129655	8.38260684208236e-06	0.000114711676803045
ENSG00000068079	-4.28885448864838	-4.29323694425049	3.46293064822433	8.41132632992716e-06	0.000115003896073102
ENSG00000117245	4.09382714854695	4.10085959390021	2.62298951694533	8.46785418460901e-06	0.0001156754813985
ENSG00000133124	10.7773628453728	34.5624193594669	0.0834481859148232	8.50826572068138e-06	0.000116125927414964
ENSG00000065882	1.94737378434291	1.94750494926077	6.59588594994029	8.57600357394345e-06	0.000116948226902666
ENSG00000145349	-2.29190422704539	-2.29196273905551	7.38380027081637	8.61872839120886e-06	0.00011742829415387
ENSG00000278318	12.5187684182021	32.4780273512029	3.73758722428939	8.65004954497084e-06	0.000117752287354119
ENSG00000276644	3.75253731402254	3.75325496646757	4.79985009392022	8.71801876674026e-06	0.000118523710052288
ENSG00000182836	6.3518582538876	6.44673518380879	-0.355762865835888	8.72189975983601e-06	0.000118523710052288
ENSG00000221890	-4.8901681581911	-4.89197777302904	5.21264264680337	8.80032930741618e-06	0.000119442310319442
ENSG00000128045	5.63213838125482	5.64105318006614	3.68381855102507	8.80903050262544e-06	0.000119442310319442
ENSG00000082556	7.10100809599267	7.15637046978557	1.7804150162433	8.81244661765063e-06	0.000119442310319442
ENSG00000187553	16.5905256459262	38.7760037968365	5.83582304252067	8.84524898799166e-06	0.000119776505304615
ENSG00000105520	-2.63539800219468	-2.63563359915387	5.80702760536471	8.85244569754875e-06	0.000119776505304615
ENSG00000164309	-5.0199642087903	-5.03189213932369	1.40278960000278	8.89399773104024e-06	0.000120234528634167
ENSG00000221955	-3.96089600461592	-3.96604945828712	4.11094475271457	9.06417730099199e-06	0.000122429121433987
ENSG00000171119	5.57250235462877	5.63572901953407	0.907995272238427	9.08572437406981e-06	0.000122609497796445
ENSG00000149131	4.71750391114997	4.71912239971983	5.07567031714106	9.09323673935464e-06	0.000122609497796445
ENSG00000084636	-3.55984493161612	-3.5615688867976	5.14235635262588	9.10494392175587e-06	0.000122661427432525
ENSG00000187773	-7.5308263207133	-7.61893483787149	1.52550266159483	9.15163746382089e-06	0.000123184196000086
ENSG00000157152	-3.04770803247167	-3.05054179153702	2.30859797993497	9.23472579136943e-06	0.000124164401391495
ENSG00000203995	5.12918406061388	5.31029647644774	1.0188415012535	9.24036341852933e-06	0.000124164401391495
ENSG00000164330	5.11265165566744	5.11829686459945	3.84911862302379	9.25872862658555e-06	0.00012430420359029
ENSG00000111727	-2.07021763922043	-2.07069521989451	4.33896716484131	9.27640769910104e-06	0.000124434561695673
ENSG00000199036	2.80818466182835	2.82085613820544	0.269918859766841	9.28692347965594e-06	0.000124468689451801
ENSG00000100065	-3.75933683328844	-3.76654835094389	6.03607132198041	9.34826918919645e-06	0.000125183426346581
ENSG00000070214	-2.55382236474658	-2.55398341720465	6.03469003814662	9.36799674468e-06	0.000125340103831563
ENSG00000139318	-4.48131467571206	-4.48175381579628	6.65549860745609	9.46602160090567e-06	0.000126543203147724
ENSG00000130304	-2.12577779513254	-2.12606341994017	4.86257288310021	9.48445367532999e-06	0.000126681146010781
ENSG00000143318	-4.54695656261045	-4.55595596722272	0.585453719984623	9.53232884437954e-06	0.000127211779979609
ENSG00000042445	-1.69331291283936	-1.69344362759541	5.66701655680929	9.55560408464023e-06	0.000127367938011152
ENSG00000197905	2.6666196293625	2.66866327596922	4.43818997128227	9.56034477706352e-06	0.000127367938011152
ENSG00000108924	-5.77979032642625	-5.80474575736345	1.27135533241088	9.64490838192888e-06	0.000128384995290228
ENSG00000136111	3.24118588301038	3.24271713100825	4.95299323724911	9.66897399248159e-06	0.000128595706915339
ENSG00000129295	2.59079690747272	2.59356683431995	1.70296968909817	9.68175044024598e-06	0.000128656043722554
ENSG00000079841	9.37726070198742	30.2516216709425	1.41689428623789	9.69813798044125e-06	0.000128764223151879
ENSG00000134245	5.98241380235401	5.98520810090374	5.44551292389609	9.78992518022855e-06	0.00012987246539005
ENSG00000047662	-4.93026028568995	-4.93799752320342	2.50808363238724	9.90541234497127e-06	0.000131292961251597
ENSG00000173517	-1.84400941060386	-1.84410831426243	6.00597299209745	9.95034960719323e-06	0.000131728331417159
ENSG00000196591	1.68520360395568	1.68523459063503	8.00828635104485	9.95513200155295e-06	0.000131728331417159
ENSG00000219481	2.126727029115	2.12705213667545	5.13927401967901	9.98557451724755e-06	0.000132019272237344
ENSG00000107949	1.75109303886037	1.75123217961728	6.03323924777472	1.00481917822289e-05	0.000132734743221424
ENSG00000250208	13.0172926669579	35.2266448622621	2.95095876472681	1.00994529697761e-05	0.000133299119754931
ENSG00000160703	-3.27872191848927	-3.28051599451942	3.65668645980593	1.01101843409622e-05	0.000133328055996439
ENSG00000167977	-1.67312076706555	-1.67322254324733	6.05809724015416	1.02360371899342e-05	0.000134865423110533
ENSG00000188674	-7.20315306431142	-7.23922873148121	2.73736802297706	1.0252026680699e-05	0.000134865423110533
ENSG00000026950	-2.56284606069065	-2.56370803709867	4.54746934738106	1.02526743456003e-05	0.000134865423110533
ENSG00000186854	3.92592568967177	3.93688937364375	1.85011227096473	1.02661915433679e-05	0.000134929557877227
ENSG00000186073	1.97574899376789	1.97667402377045	3.93888123654295	1.03187942777832e-05	0.000135506857740375
ENSG00000144821	3.65379331927963	3.66590171661533	1.54215900356325	1.04293172133682e-05	0.000136843158797926
ENSG00000109475	1.64889270303717	1.64892771625871	8.04586435876765	1.04609324844929e-05	0.000137142737038516
ENSG00000106351	-2.33509722320172	-2.33563999046972	4.23084711960948	1.04786427698181e-05	0.000137150373208437
ENSG00000143355	7.24626020379973	7.5947648651693	-0.271642337330735	1.04851624369888e-05	0.000137150373208437
ENSG00000076706	-3.11587278362785	-3.11636965255226	6.80867870508495	1.04878663770253e-05	0.000137150373208437
ENSG00000163623	12.4670073757079	32.1501642484058	2.56851324060314	1.05563068553694e-05	0.000137929853757103
ENSG00000258498	13.9233680248197	36.829884173517	3.68126572275971	1.05716347259435e-05	0.000138014635962276
ENSG00000100129	1.78204409996976	1.78208392604721	7.71034244738761	1.06154837705491e-05	0.000138438523538234
ENSG00000237352	-9.44078881278686	-53.870997310335	-0.441541980695285	1.06218362494431e-05	0.000138438523538234
ENSG00000204969	4.38220669084055	4.40080613538094	1.84325312261838	1.06381751729283e-05	0.000138535835821604
ENSG00000140263	1.79811599017882	1.79838235942549	5.12687479182946	1.08544150740984e-05	0.00014123403080581
ENSG00000122545	-1.89007239912622	-1.8900864714006	8.56720320128346	1.08781639098202e-05	0.000141425188416263
ENSG00000180818	-6.06219990834031	-6.25488912275187	1.22963457686975	1.09417610373431e-05	0.000142133657934339
ENSG00000272163	7.36578024462724	7.71452243074732	-0.459162915892055	1.09793927406637e-05	0.000142503938697192
ENSG00000163399	-1.60687568144162	-1.60690268662332	8.44613792034379	1.09941624459029e-05	0.000142577119958744
ENSG00000165300	6.31562848876046	6.32586613521381	4.7256260561319	1.10211673808638e-05	0.000142808719904405
ENSG00000169032	-2.20000063339655	-2.20011880987625	6.14216015233072	1.10480033131055e-05	0.000142995432426991
ENSG00000151929	2.05189122729873	2.05231288634951	6.78621717874292	1.1053893104866e-05	0.000142995432426991
ENSG00000198912	1.72915068628417	1.72952168656441	4.70804531504756	1.11489129831158e-05	0.000144105237846333
ENSG00000164976	-2.7945972244241	-2.79514721252389	4.80587137128581	1.11624951265298e-05	0.000144161454843371
ENSG00000157087	-6.36383359442102	-6.38357902877709	2.8499853532396	1.11792071643568e-05	0.000144257967491129
ENSG00000184368	5.84547785788693	5.8751878274094	1.34721639880175	1.12490013381883e-05	0.000145038734016905
ENSG00000205707	-1.94068855149307	-1.94120726988159	3.72442207128201	1.1262287186325e-05	0.000145090224527457
ENSG00000162520	-3.82679106687848	-3.84166970979842	2.96883898694325	1.12906987055616e-05	0.000145336331070601
ENSG00000116663	-3.05014645385927	-3.05576346285529	1.79339445775145	1.14275638138647e-05	0.000146976920419838
ENSG00000204540	-9.78589217626837	-30.8502801860054	-0.0854114618293121	1.15025864015165e-05	0.000147820069196114
ENSG00000167700	-1.70698905965309	-1.70755198809061	4.05535060125728	1.1584742908162e-05	0.00014875343401977
ENSG00000153930	-5.64353562596797	-5.67443435823548	0.970292456703934	1.16323476816308e-05	0.000149241969351671
ENSG00000124104	-1.86489014064173	-1.86544158791743	4.22591961170484	1.16494315588991e-05	0.000149338443645855
ENSG00000121578	-1.74963704426116	-1.75008098587796	4.56565516544461	1.17236801311893e-05	0.00015016697421525
ENSG00000140945	6.44041267227687	6.45892175130243	5.86400155452929	1.17599750365295e-05	0.000150508401819977
ENSG00000078403	1.78935529844533	1.78953426872284	5.64855664546295	1.1774961619812e-05	0.000150576781926081
ENSG00000196531	1.54423711452519	1.54425292698661	8.99817692987708	1.17916059028128e-05	0.000150596427959732
ENSG00000059728	-2.59173571709061	-2.59387923925265	3.56655858557985	1.17957878439062e-05	0.000150596427959732
ENSG00000119711	-2.11030760116597	-2.11044991271099	5.00736104765843	1.18453976974068e-05	0.000151106241541919
ENSG00000273723	2.57980674121324	2.59216093528862	-0.0597205880156585	1.18713422787044e-05	0.000151313582318114
ENSG00000125089	-4.4523371979367	-4.50243448941709	2.48704628185008	1.19458482870032e-05	0.000152139049880316
ENSG00000121390	1.53309837257777	1.53321163652192	5.84829903134622	1.19561002388364e-05	0.000152145516812707
ENSG00000178821	3.46161248175044	3.48545360191501	0.742737091179156	1.2000541103649e-05	0.000152586684684345
ENSG00000197977	-5.22263413962907	-5.22315744565745	6.04423344327964	1.20220184148154e-05	0.000152735390991804
ENSG00000092871	-2.63455849741639	-2.63522114897398	4.39459596976632	1.21548657993887e-05	0.000154182591386868
ENSG00000157404	7.01329883245102	7.02516517537927	4.85600047785058	1.21585672272905e-05	0.000154182591386868
ENSG00000167771	3.25984181680117	3.26029834587708	5.56129519146214	1.21655535153466e-05	0.000154182591386868
ENSG00000133789	-2.09624401204566	-2.09635304138719	6.19831397730108	1.22589159918544e-05	0.000155239833168544
ENSG00000260578	-4.72023987719997	-4.8172355789472	0.356307066780335	1.22849317254511e-05	0.000155443212286219
ENSG00000143353	-1.69571918738364	-1.69618850911559	3.53320813796633	1.23559111846521e-05	0.000156214734604987
ENSG00000124479	-7.15035084798873	-7.16299420647259	3.28610754248115	1.24062201131177e-05	0.00015672388417979
ENSG00000168913	-3.03389012474019	-3.03609097456531	1.93839594281496	1.24201679498321e-05	0.00015677324362868
ENSG00000117122	8.32886306743639	8.36436502400943	5.60977908647408	1.24523459916282e-05	0.000157052447749017
ENSG00000115641	4.25703356633492	4.26244334458133	6.5837976430109	1.25203407305649e-05	0.000157670066987777
ENSG00000033122	3.70383897550701	3.70996512473813	2.14408583445996	1.25220188866088e-05	0.000157670066987777
ENSG00000155761	5.13170892630479	5.18584840355168	0.291346329203259	1.25316096536334e-05	0.000157670066987777
ENSG00000188846	1.55652234412056	1.55654197998144	8.84012053911183	1.26213458677201e-05	0.000158671251512546
ENSG00000174740	11.6166929426716	33.394558442244	1.9576442900573	1.26345319094567e-05	0.000158709236712998
ENSG00000181965	8.79121691955343	8.97724980144226	2.95344278091387	1.26530012399732e-05	0.000158813473762815
ENSG00000147804	-5.86826183776793	-6.07012586055495	0.668377827308688	1.27431535670499e-05	0.000159693909284006
ENSG00000130787	-2.26291732892829	-2.26310450287716	5.71686801910958	1.27436025981729e-05	0.000159693909284006
ENSG00000173821	-2.33073934675833	-2.33092369825771	6.37385267796021	1.28529844078576e-05	0.000160935443900793
ENSG00000166979	-4.73630384878832	-4.74514007612834	3.00762568521111	1.29262674637353e-05	0.000161723349502214
ENSG00000123892	4.46038596059295	4.47837464244366	2.09674225851709	1.3002053166882e-05	0.00016254127954179
ENSG00000186470	-3.63846777424823	-3.64065290990744	5.00507352719495	1.30238618874098e-05	0.000162683663608013
ENSG00000120699	1.9355815595215	1.9357928162402	5.55253049478979	1.30453584613129e-05	0.000162821924072694
ENSG00000138735	4.13886438751682	4.14225394401268	3.77314484618605	1.30650882482668e-05	0.000162937929639327
ENSG00000145476	-2.32014939375745	-2.32046983363025	3.81430456007098	1.30831931678587e-05	0.000163033502093333
ENSG00000079691	-2.32334064210741	-2.32357422558253	5.11705512302736	1.31042177556334e-05	0.000163076844469162
ENSG00000137764	-1.93191718819211	-1.93216502231822	4.64069716543614	1.31075598699115e-05	0.000163076844469162
ENSG00000273145	-4.28644999399363	-4.36952461516753	-0.237372532830563	1.31407938997652e-05	0.00016336015601189
ENSG00000167642	6.34312689355098	6.39802157727826	3.6974234167954	1.31550693334728e-05	0.000163407519946575
ENSG00000102780	2.11022701144691	2.11116969916363	4.01736975173604	1.31911521909989e-05	0.000163725477194162
ENSG00000116147	-8.74211074679585	-8.84235331963136	2.13245244364588	1.32136567181919e-05	0.000163874532166678
ENSG00000198088	5.44568335149841	5.4805568706274	0.998969521812147	1.32681187913866e-05	0.000164419370483103
ENSG00000197536	-2.78400688990071	-2.79264185075639	1.39677998724432	1.3293365911168e-05	0.00016447020553784
ENSG00000165105	-6.96484492381678	-6.98095523981753	3.87359740191399	1.32948682777197e-05	0.00016447020553784
ENSG00000166046	-4.42817869970913	-4.44806619099749	1.57681072561806	1.33059864098751e-05	0.00016447020553784
ENSG00000084234	-2.22035175683554	-2.22036214583107	9.91601405318866	1.33143550531465e-05	0.00016447020553784
ENSG00000175352	4.78608143285547	4.83976257313441	3.4079379744485	1.33580115586378e-05	0.000164825758391664
ENSG00000101230	9.3917004817837	29.9853909324978	0.309525712942479	1.33642506804051e-05	0.000164825758391664
ENSG00000130513	-4.66875992066357	-4.67714169960068	5.21221290728661	1.35281827269515e-05	0.000166715899841059
ENSG00000052126	2.54653889785068	2.54697867516581	5.4937125397451	1.3587495551272e-05	0.000167161126276107
ENSG00000138669	9.42899243007123	32.5534434273026	0.680479138786834	1.3591705570785e-05	0.000167161126276107
ENSG00000245060	-5.04278455946313	-5.05121736689822	2.31838309565906	1.35964282291953e-05	0.000167161126276107
ENSG00000164099	6.55217886926113	6.67737950350342	3.75652859535612	1.36377601936117e-05	0.000167537362441426
ENSG00000164125	-7.04093655405296	-7.04330392106169	5.72399318496428	1.36903012835482e-05	0.000168050600818649
ENSG00000168310	-2.36969435946235	-2.37044168387935	4.15751820531144	1.38242541671743e-05	0.000169561590389835
ENSG00000184838	10.0297646017542	32.1133476197208	3.02182142106828	1.38417211468786e-05	0.000169642569848793
ENSG00000164941	1.70342237051413	1.70355784487181	5.81762361809996	1.39602747276774e-05	0.000170961356547415
ENSG00000169641	1.95882887247189	1.95908115281222	6.09917518089203	1.4101175697677e-05	0.000172551533968283
ENSG00000163683	-2.18367867196931	-2.18404591192254	5.16273638792982	1.42158456824942e-05	0.000173818492158547
ENSG00000164100	10.9806318613672	32.1148421965293	2.56706577948227	1.42510027832977e-05	0.000174112016790619
ENSG00000173805	-5.08328243665656	-5.08529593116409	4.23481989629308	1.43637260704635e-05	0.000175352008494306
ENSG00000135363	-5.8139226236329	-5.81940828265758	3.04771376335639	1.43968164478648e-05	0.000175570779911324
ENSG00000184083	-2.19682446538005	-2.19715915781625	4.55293785463871	1.44041353315234e-05	0.000175570779911324
ENSG00000147604	1.72507748984753	1.72509078989543	9.45671468065531	1.45427858632855e-05	0.000177122510506505
ENSG00000162390	-4.08336523533972	-4.09647312605024	1.2600231917532	1.45599719985417e-05	0.000177193610900414
ENSG00000177551	7.01970590728057	7.3679294447775	0.844143153390096	1.46586209619528e-05	0.000178108213195797
ENSG00000165997	2.31130240182195	2.31147378680268	5.99610851214779	1.46664765728759e-05	0.000178108213195797
ENSG00000142449	4.41365700860748	4.41729022220931	3.87922287566832	1.4669345598168e-05	0.000178108213195797
ENSG00000135899	-3.71631338609518	-3.74871629037256	0.983577522875003	1.47781563317816e-05	0.000179289924603293
ENSG00000135678	-9.82745199107195	-9.95772607173088	3.43498572089539	1.48708437198338e-05	0.000180274343044632
ENSG00000237732	6.27328848643424	6.36789886559848	0.663630697445735	1.48939874294751e-05	0.000180414832989778
ENSG00000166197	1.78280265038364	1.78286548819022	7.34805216042165	1.49171267935229e-05	0.000180540831894804
ENSG00000131408	-1.5672804696596	-1.56748446686438	5.49872486392554	1.49275146648003e-05	0.000180540831894804
ENSG00000134253	2.06298925656838	2.06347107556051	4.13545131081273	1.49408685146713e-05	0.000180562477544952
ENSG00000166582	2.72024884659827	2.72056435192196	5.67708020701093	1.49788398455728e-05	0.000180881365312277
ENSG00000204261	-5.63562547755792	-5.6827276439843	0.584948311947043	1.51138544519818e-05	0.000182370729067422
ENSG00000037280	5.96950676316484	6.04566667197976	2.45996181462082	1.51329472662454e-05	0.00018246010703873
ENSG00000196872	-7.14241588679732	-7.20803838792307	2.20225178496069	1.51740919122181e-05	0.000182815024010319
ENSG00000205795	-8.69002239421509	-8.8150237938369	1.93769068815829	1.52579047998231e-05	0.000183674214800413
ENSG00000064012	-2.89109154641695	-2.89352051003135	3.97332499568809	1.52689337012256e-05	0.000183674214800413
ENSG00000185338	3.36562191445631	3.38363348020757	2.19872935797893	1.53160363472203e-05	0.000184098992706311
ENSG00000140044	-3.01778601344123	-3.02064834977933	3.19979825757372	1.54021727731702e-05	0.000184991942830984
ENSG00000162244	1.55640748973104	1.55642493441843	8.97206347196509	1.55172452471374e-05	0.000186230797301156
ENSG00000075785	-1.65410681649665	-1.65413171486836	8.15964812158046	1.55610524235949e-05	0.000186613112551467
ENSG00000196549	12.0752957700539	33.6114601044649	6.48024008920801	1.55842644135195e-05	0.000186748046471753
ENSG00000113749	-5.15075088050489	-5.16483855909863	2.6215196652864	1.56910431865044e-05	0.00018788339594638
ENSG00000007350	5.16965387054113	5.17979602315075	2.57113557989882	1.57232085893887e-05	0.000188124275030433
ENSG00000008323	4.58604368179091	4.61745417190843	1.13190521471202	1.57773143349147e-05	0.000188575506815629
ENSG00000104432	-4.1078822605764	-4.12795579288651	0.648774223376752	1.57850766881022e-05	0.000188575506815629
ENSG00000103528	-3.61331942797911	-3.61469878226976	3.92447549230991	1.58220887179968e-05	0.000188873159971561
ENSG00000174938	-3.22865062302983	-3.22904918145994	6.24890787954599	1.58401510480914e-05	0.000188944322738655
ENSG00000272398	6.3272089120496	6.32788331693992	7.53555789635028	1.58860183115281e-05	0.000189346786195572
ENSG00000188938	-1.7315321851465	-1.73163099725583	5.5169730907049	1.59805635388276e-05	0.000190328389851452
ENSG00000145428	5.92357655487124	5.94307474336757	2.82558262886049	1.60512604900635e-05	0.000190822354864694
ENSG00000223756	5.24061198166342	5.36266376945712	0.28406732995834	1.60581108939876e-05	0.000190822354864694
ENSG00000189180	1.90119117304859	1.90146394198386	5.23878498177894	1.60587020809663e-05	0.000190822354864694
ENSG00000120899	-3.72648546879663	-3.72704394271755	5.2579097800653	1.60874222610234e-05	0.000191018259455224
ENSG00000113448	2.7039428171069	2.70459592286422	4.39316879503624	1.61427124331452e-05	0.000191529112409672
ENSG00000173208	-5.37485023039545	-5.39100886600372	1.33623699582047	1.61778964265524e-05	0.000191637679991802
ENSG00000153993	9.56445058315845	9.66033020357376	3.44105016967515	1.61868252571091e-05	0.000191637679991802
ENSG00000106003	-3.67103961519189	-3.67147917175622	5.66334543921866	1.61886832271799e-05	0.000191637679991802
ENSG00000174306	-1.9452226502506	-1.94540898482139	5.98368707994283	1.62335551213529e-05	0.000192023280049094
ENSG00000197442	-6.7100308479481	-6.74114353657596	4.17604128847593	1.62549431087025e-05	0.000192130720438517
ENSG00000104205	-3.4744826596577	-3.47962031971491	1.55885614344632	1.6302004218408e-05	0.000192541220776265
ENSG00000162728	-6.68625163485945	-6.73905398092904	1.13415641530143	1.63252972812082e-05	0.000192670590890993
ENSG00000137628	-2.66882835822416	-2.66952494833562	3.93011317697039	1.6354872682026e-05	0.000192873853517487
ENSG00000168779	-4.37002141092752	-4.38443139391039	2.51819546163232	1.63679595171033e-05	0.000192882505584944
ENSG00000170485	-5.14706659574767	-5.15334287698599	4.64618842181636	1.63889757634668e-05	0.000192979300308884
ENSG00000145779	4.09722959074238	4.10329601880258	3.3939047077593	1.64060512986967e-05	0.000192979300308884
ENSG00000123595	-2.45432069231433	-2.4545763484335	5.26418450510013	1.64132516209939e-05	0.000192979300308884
ENSG00000128590	-1.99216587015758	-1.99261907311268	4.5521326696656	1.6474687788777e-05	0.000193555887986429
ENSG00000196876	2.8014054967636	2.80184844706309	4.64997149058448	1.65483079858092e-05	0.000194274647286034
ENSG00000131435	-2.67757421547647	-2.6779407186866	6.10188858085394	1.65669294566985e-05	0.000194347134888723
ENSG00000171863	1.62462473636214	1.62464257214919	8.89304945637073	1.66205386627675e-05	0.000194829647657997
ENSG00000197496	-3.44641108768014	-3.44719924779189	5.06871837292426	1.66577952547811e-05	0.000195119891303939
ENSG00000116044	-2.02525111259266	-2.02537223034934	6.54686949851429	1.67075873151906e-05	0.000195556423043018
ENSG00000184216	-3.39281519149992	-3.393037551946	7.14942280396457	1.67226353471687e-05	0.000195585938809507
ENSG00000185818	-1.91481925959873	-1.91494448415327	5.03498277019609	1.67387061718316e-05	0.00019562736389744
ENSG00000159733	-5.35313378297268	-5.38448610722686	2.13790219036563	1.68665308894663e-05	0.000196973831943251
ENSG00000019582	-4.70499858666839	-4.70588091967117	4.89090010179532	1.69101727544131e-05	0.000197335902382217
ENSG00000128283	-2.79750530392842	-2.79822036024219	6.33599199626318	1.69709611471306e-05	0.000197897376662657
ENSG00000121310	-4.30103810059178	-4.30447054319021	3.54593340154597	1.70137476988729e-05	0.000198248251171793
ENSG00000115844	-6.17215736075662	-6.18597668790639	3.44834154666796	1.71102039067753e-05	0.000199223507681125
ENSG00000272382	-7.89307903975195	-8.17355260099807	-0.0131567032153738	1.7357698770129e-05	0.000201897094901189
ENSG00000138821	-3.04885840852329	-3.04954654208015	4.19390315894297	1.73656845428652e-05	0.000201897094901189
ENSG00000117600	-4.2256284338618	-4.22768676219484	4.32807137916871	1.74226758993061e-05	0.00020240897432423
ENSG00000175170	-4.74676437489446	-4.77737837864041	-0.243055819719432	1.74655615510339e-05	0.000202756340563453
ENSG00000132530	-11.7405025471825	-33.5697537432751	1.54713150574568	1.75823182879325e-05	0.000203960117197458
ENSG00000159208	-3.38549062111755	-3.3886376715123	2.54963567972206	1.76146763979444e-05	0.000204183784170381
ENSG00000180251	-5.01919011835137	-5.08263869627347	-0.569334299762626	1.76586360308208e-05	0.000204541500730887
ENSG00000162545	-4.57676583579075	-4.57746120579365	6.30168351459012	1.76908660334832e-05	0.000204616967122564
ENSG00000185046	-4.85749172495214	-4.85903362003714	4.75224837517581	1.76913606773063e-05	0.000204616967122564
ENSG00000171130	-2.65053387025849	-2.65063489380416	6.52532498023422	1.78201633805618e-05	0.000205954131031897
ENSG00000175445	-5.79265480383828	-5.79274935278222	8.2209755918406	1.78807542724048e-05	0.000206365430096249
ENSG00000087077	-2.13713116221463	-2.13724894851012	6.7384874673879	1.78821843806984e-05	0.000206365430096249
ENSG00000120322	-5.37994170958108	-5.42164103577691	1.4532148632481	1.79491315583209e-05	0.000206985037039604
ENSG00000162783	-1.93452423801428	-1.93461609218331	6.19635220328439	1.81481873518555e-05	0.000209126049676658
ENSG00000167281	6.66058970614704	6.70369023336565	1.93473752451391	1.81680531146376e-05	0.000209200576203504
ENSG00000242861	-3.33104819327582	-3.35710480737241	-0.284002061857468	1.83406149392921e-05	0.000211014232689856
ENSG00000007384	-2.16515800369975	-2.16559699232355	5.65785858086673	1.83525892143477e-05	0.000211014232689856
ENSG00000102879	2.22896228169233	2.23012731743029	3.51874948650635	1.8374546328357e-05	0.000211111233532719
ENSG00000134352	-1.75583089274273	-1.75588030991063	7.70514641101341	1.83883935877325e-05	0.000211114983440335
ENSG00000120306	-2.24609883908037	-2.24650373571082	4.44306106289045	1.84777443039867e-05	0.000211939595668019
ENSG00000164604	5.73269324163967	5.76472890652654	2.15062195693551	1.84873657806995e-05	0.000211939595668019
ENSG00000260027	-7.57851874973292	-7.62419487805314	3.29866711619163	1.86785621056016e-05	0.000213974371765857
ENSG00000071575	-3.19147245987847	-3.19152168218615	8.34604278987748	1.87155251479921e-05	0.000214240622918437
ENSG00000275367	-3.71487636920249	-3.72763858572709	0.279825836335692	1.88378859792878e-05	0.000215483334564542
ENSG00000254122	2.81620029470458	2.82060264608907	3.64728767734013	1.88576297670907e-05	0.00021555126733774
ENSG00000134376	-4.99286030753116	-4.99704212974592	3.19616968956288	1.91092194976862e-05	0.000218267266449797
ENSG00000164683	-3.6717721409282	-3.67296667229514	5.31180596517362	1.91639899349591e-05	0.000218503526265779
ENSG00000168309	-4.78993108729922	-4.78997114994492	3.94550717222341	1.91800073216784e-05	0.000218503526265779
ENSG00000117151	-2.5821233282172	-2.58389524764124	3.38192852994317	1.91845079975415e-05	0.000218503526265779
ENSG00000112139	2.92636874291426	2.92652796161884	6.24765836707738	1.91858802683734e-05	0.000218503526265779
ENSG00000100003	-2.75544881485327	-2.75694287663422	4.16836380326131	1.93440731886666e-05	0.0002201445763614
ENSG00000105810	-2.59464997739541	-2.59468506224762	8.47314947734066	1.93912602310833e-05	0.000220520857427629
ENSG00000149292	2.20012825199629	2.20122266815056	3.34352831347507	1.94175075603295e-05	0.000220658633949771
ENSG00000145569	5.70399998997054	5.7254364183096	2.55015487137705	1.95302284866151e-05	0.000221632192476824
ENSG00000188763	3.81050296210605	3.82958828952143	1.48493571964611	1.95315676218849e-05	0.000221632192476824
ENSG00000170390	-2.20963704198933	-2.20968891038833	6.21878219506708	1.95528870103608e-05	0.000221712983137091
ENSG00000092531	1.60896931793378	1.60936958791657	5.05760908494483	1.97810952764795e-05	0.000224137896695901
ENSG00000204103	3.39626841942003	3.4132577008397	1.40765660940348	1.99099656612189e-05	0.00022543452054697
ENSG00000185904	-13.8640997603165	-36.4050658616588	2.63199655337703	1.99741932652326e-05	0.000225997864958943
ENSG00000243444	4.82668154636367	4.94882937050877	-0.185451944741906	2.0031951531246e-05	0.000226487249246108
ENSG00000198797	-5.30229204552665	-5.30558024075614	3.48843785268868	2.01608690564367e-05	0.000227580512051767
ENSG00000154928	3.98752449436881	3.98814692148871	5.07804488161999	2.01656683022114e-05	0.000227580512051767
ENSG00000120149	14.1156289683149	36.0486360799421	4.64891631626619	2.01723727859386e-05	0.000227580512051767
ENSG00000244682	-11.388026960087	-34.7489066842687	0.485814073327999	2.02254051683333e-05	0.000227915275591921
ENSG00000184675	2.11131400887864	2.11178336639712	4.2685896210527	2.02394449906699e-05	0.000227915275591921
ENSG00000166340	-2.12244308870141	-2.12249266121127	7.44209073601327	2.02458362524654e-05	0.000227915275591921
ENSG00000135362	-2.37604569036838	-2.37689679892765	4.10360252915848	2.02901488783617e-05	0.000228249556618688
ENSG00000182580	-4.44428355175413	-4.44471586094375	5.8962582984222	2.03608958684766e-05	0.000228880509784301
ENSG00000221818	4.71655901592043	4.73247155227658	2.44082044250325	2.04429103227473e-05	0.000229621714927962
ENSG00000141433	9.4986199179666	32.7119736790215	0.6037525521105	2.04562447460481e-05	0.000229621714927962
ENSG00000165704	1.90410312139106	1.90455471255559	5.00474937648786	2.05104835052341e-05	0.000230065150467475
ENSG00000158270	9.33625049627025	9.36242333618733	6.08823166093156	2.05321664700834e-05	0.000230143034647438
ENSG00000166073	2.26534820298308	2.26560424344398	5.13129932116249	2.08613276242175e-05	0.000233664827492491
ENSG00000072195	-2.73822071716278	-2.73858084550426	6.18764455621834	2.08961238771798e-05	0.00023388679442171
ENSG00000181458	2.27846063657925	2.28213413377541	3.94581911880881	2.11929092550707e-05	0.000237038742914523
ENSG00000056736	-2.5406751464259	-2.54153039934437	3.0837076694291	2.12182075591469e-05	0.000237151820206528
ENSG00000177733	1.56412960069125	1.56414674080757	8.54784428844409	2.12784690168014e-05	0.000237655232638295
ENSG00000055211	-1.76965631421217	-1.7698914892071	5.18287279331886	2.1301511609867e-05	0.000237742532006049
ENSG00000272078	4.97387673586771	5.04880309333935	-0.243892067565637	2.13280961032503e-05	0.000237869208968678
ENSG00000225472	-6.24654456934211	-6.28726360697312	1.03207133434385	2.14327543662448e-05	0.000238865829175266
ENSG00000234494	-2.85776236699851	-2.87491617833697	0.160131451845451	2.14918734369752e-05	0.000239353860089109
ENSG00000156531	1.82556332072669	1.82562981418401	6.59638370552222	2.15440630051968e-05	0.000239764076809082
ENSG00000105373	1.86947724457612	1.86954572044038	7.25699413223578	2.16513056209895e-05	0.000240785958665335
ENSG00000258711	-11.275099353965	-54.7066617657852	0.0952334187161592	2.1726923922563e-05	0.000241454939592099
ENSG00000272933	2.75124257202305	2.76084321438819	1.95832623862462	2.17616150578875e-05	0.000241668461958645
ENSG00000163520	4.81851458375293	4.82347038784955	4.9179966259259	2.18496524524213e-05	0.000242473684002919
ENSG00000005243	-4.19194347099014	-4.19902828949352	2.96912952541045	2.18922237426123e-05	0.000242773566418429
ENSG00000229676	10.6451244285385	33.0752693549391	1.320013692475	2.19143694800102e-05	0.000242846674989978
ENSG00000258733	-7.37343746203292	-7.73599761944856	-0.671359884600821	2.19977362141722e-05	0.000243597626417082
ENSG00000215861	-3.55084324996287	-3.56548786978526	1.03704312960721	2.20574049996708e-05	0.000244085274036046
ENSG00000179862	9.6847428929693	29.6302356190987	2.31066436010417	2.20857104394589e-05	0.000244225412749087
ENSG00000159403	-6.52399645794341	-6.52809865789695	4.36940964779686	2.22625833339147e-05	0.000246007060280074
ENSG00000120885	-4.52959858367333	-4.52962455835546	9.84757109104176	2.23310873356266e-05	0.000246589531583079
ENSG00000273403	-6.06876918633977	-6.13215775415457	0.286796927176223	2.24764773132077e-05	0.000248019587822208
ENSG00000158201	-2.2195661160873	-2.21992426935298	4.21345285489479	2.25134647420277e-05	0.000248189328841612
ENSG00000179627	-2.4872697959524	-2.49014951915696	2.90550429781437	2.25236505039429e-05	0.000248189328841612
ENSG00000138134	5.31792263344977	5.44138512579458	2.96816473353316	2.25579101120903e-05	0.000248237476311728
ENSG00000102924	12.7822540032656	35.3261105181859	4.0449851300921	2.25598167597247e-05	0.000248237476311728
ENSG00000142657	1.95391606118383	1.95394710642175	8.57454786330124	2.25795369532243e-05	0.000248279499991299
ENSG00000102032	-3.99190125653533	-3.99450876161328	2.35511284272841	2.27920147395198e-05	0.000250439492007644
ENSG00000186907	4.07723725192581	4.08414958189058	2.81510508908179	2.28172608500252e-05	0.000250540584326508
ENSG00000086475	1.57093455808382	1.57099301378732	6.86046685156854	2.28622954236031e-05	0.000250746336371193
ENSG00000120533	1.66534368703732	1.66544834247484	6.08841053308865	2.28814369702323e-05	0.000250746336371193
ENSG00000176046	-6.83900111428776	-7.20239711911957	2.75041767821695	2.28841763371942e-05	0.000250746336371193
ENSG00000050393	-1.58128757567752	-1.58136218334818	5.99778730575186	2.2945785463079e-05	0.000251245087111161
ENSG00000099282	4.73690608792471	4.74101396052876	3.64673534076988	2.31069904112612e-05	0.000252832899986988
ENSG00000250451	-8.09814213453998	-31.3500735568102	-0.72834368835447	2.31372937432868e-05	0.000252987188030589
ENSG00000277586	7.59565609746219	7.60111853008241	7.15524731557359	2.31777392344689e-05	0.000253252078661299
ENSG00000198203	7.73424685868131	8.08322485429766	0.925567064164608	2.33174042278313e-05	0.000254510019704988
ENSG00000092758	-7.84070366894828	-7.84318180862665	6.56548391328522	2.332546677327e-05	0.000254510019704988
ENSG00000109906	5.68223954028095	5.72520029382933	2.35739574097386	2.36608222149968e-05	0.000257988881330279
ENSG00000146233	4.14248190941287	4.16006046496689	0.965385685378743	2.37160934548944e-05	0.000258411083883267
ENSG00000175513	5.39220332677056	5.51567695165764	-0.141933833360211	2.38781008095372e-05	0.000259994885662562
ENSG00000111432	14.4197305778316	37.672289204718	4.77400492142641	2.39051048293494e-05	0.000260090960959969
ENSG00000123983	-2.3022545951666	-2.30229587765945	7.86495134230704	2.39202395246903e-05	0.000260090960959969
ENSG00000116729	2.53567465138419	2.53569710401696	8.90704613296704	2.41637002281782e-05	0.000262527172682232
ENSG00000237945	3.6455497851666	3.68519030542026	0.580546388711742	2.41779220133886e-05	0.000262527172682232
ENSG00000235884	-5.63552243267412	-5.67397660726056	1.9885010417871	2.4336558737496e-05	0.000263902124283934
ENSG00000154930	-5.40254785131402	-5.40482287391139	4.66111060977844	2.43383539752059e-05	0.000263902124283934
ENSG00000231789	3.77754557696647	3.79583081199317	1.39405689947596	2.44627605632566e-05	0.000264908412269381
ENSG00000160111	6.92373549546186	7.04922346903972	2.04512441389523	2.44650909755634e-05	0.000264908412269381
ENSG00000065609	6.57226956363856	6.60201652764954	2.65216754753318	2.4621021846418e-05	0.000266412082543293
ENSG00000172345	5.75535133180896	5.8493429353271	0.999372374489719	2.46470347650948e-05	0.000266508864835312
ENSG00000039068	-7.19501325717487	-7.20381587585069	3.39831867038908	2.46775927770133e-05	0.000266542721037972
ENSG00000196547	-1.90358471237231	-1.9036700428606	6.24511779693165	2.4684307328097e-05	0.000266542721037972
ENSG00000101098	4.13263580531201	4.13709889532137	4.25543862028836	2.47387505774969e-05	0.000266945992755382
ENSG00000160796	2.18388916061645	2.18423206080029	5.16680355520955	2.48282163251267e-05	0.00026772636029042
ENSG00000138448	-2.42154591476996	-2.42161237469127	8.06276432632596	2.49932042290273e-05	0.000269319455370623
ENSG00000132432	-1.75065231981358	-1.7507655279546	5.90114891728165	2.51329301951352e-05	0.000270638325563339
ENSG00000102043	9.1915509500425	31.6613917742725	-0.106316304677178	2.52299635365641e-05	0.000271495968752523
ENSG00000197646	-7.06598518016765	-7.186338353448	3.51258922862704	2.54156355690751e-05	0.000273081062608412
ENSG00000127951	-5.54743863829473	-5.56029223933832	1.19315414243933	2.54267087664564e-05	0.000273081062608412
ENSG00000120658	3.31248253014257	3.31397390383034	3.54883608210389	2.54297338947503e-05	0.000273081062608412
ENSG00000149599	-3.83273209793441	-3.84037548254566	1.72938358282971	2.54916124109713e-05	0.000273557413185503
ENSG00000144713	1.52615293018206	1.52616900866667	9.12512707240533	2.55558732066205e-05	0.000274058656763854
ENSG00000166411	-1.98072742518173	-1.98120210490202	4.3967089493975	2.56241947062438e-05	0.000274602728993336
ENSG00000101204	5.86530812776069	5.90841734488672	2.26256019867128	2.56570263508237e-05	0.000274765987271442
ENSG00000236819	-7.76081010121003	-8.0112208518872	0.305250763643318	2.57534082644222e-05	0.000275609127238306
ENSG00000181513	-3.17223400914579	-3.17601497248566	2.14652737402351	2.57898263603681e-05	0.000275809827938895
ENSG00000047617	7.7427631643784	8.09179056685832	0.459339420033913	2.59400862837909e-05	0.000277226904336147
ENSG00000182601	10.5844929815731	33.6119192741585	0.763202215166046	2.62268579104515e-05	0.000280099972239255
ENSG00000122585	6.91713345315947	6.93401881001785	3.32768649382777	2.63270534596881e-05	0.000280977862419391
ENSG00000075290	7.65062577498864	7.83550120732532	0.372037886705025	2.64344773759308e-05	0.000281931646002584
ENSG00000153832	-2.12554184799504	-2.12662174759144	2.74341682738291	2.65501466102621e-05	0.000282972006261183
ENSG00000270124	-4.91120254024958	-4.9872268831412	0.448838736702839	2.67523176096481e-05	0.000284932255905215
ENSG00000180488	-1.66621773197406	-1.66649261379779	4.64681924928977	2.70863003009659e-05	0.00028822756922984
ENSG00000169857	1.60869286661663	1.60947219659746	4.37631186124979	2.70986340226339e-05	0.00028822756922984
ENSG00000144229	6.84237762794762	6.96781663320027	2.84544280941252	2.7141746963199e-05	0.0002884896099955
ENSG00000180011	-1.99679084355893	-1.9971242776327	5.07755647024938	2.71644050678708e-05	0.000288534027707302
ENSG00000229520	7.27199882412979	7.45950088712278	0.305805921482311	2.72472768738425e-05	0.000289217526246211
ENSG00000169071	9.66660551593882	9.79297208790009	4.54452059966633	2.74054911560697e-05	0.000290699279151408
ENSG00000112697	-1.80527130378403	-1.80530687787722	8.12182503602899	2.7623457826958e-05	0.000292812403604971
ENSG00000215146	7.04390991948928	7.16947321539181	2.88015401494097	2.76803375262043e-05	0.000293216275531991
ENSG00000165379	5.4234714634388	5.44252141652852	1.77203367551435	2.78052462284115e-05	0.000294339738718927
ENSG00000184347	13.6571886289691	35.5892786118452	4.64936175352652	2.7852976598502e-05	0.000294645241605021
ENSG00000204950	3.93370655046956	3.94352277988335	2.30110975525864	2.78980298705376e-05	0.000294922030059968
ENSG00000236552	1.9270745312456	1.92820147902603	3.61892756975759	2.79704042038273e-05	0.000295487071203356
ENSG00000128335	-2.3361737171393	-2.33661305963522	5.247036251947	2.80315642253957e-05	0.000295932957278789
ENSG00000135049	2.0398264098293	2.03999238442723	5.62725485883199	2.80528766473896e-05	0.00029595784862996
ENSG00000254656	8.31680092602937	8.66836190430335	-0.164715077990777	2.81792842622446e-05	0.000297090711999113
ENSG00000102053	4.57922319377014	4.58614541198726	2.48681216141549	2.82683287610853e-05	0.000297828397621852
ENSG00000175785	4.88043864306913	4.91009510615716	1.58929316348262	2.83133106239551e-05	0.000298101167958486
ENSG00000246465	5.65997362625085	5.75404636291681	0.380278881471889	2.85106262891949e-05	0.000299976360430922
ENSG00000150636	-2.66003992596116	-2.66139431183374	3.42691300651201	2.86252996260901e-05	0.000300906526967562
ENSG00000107099	6.45023919331066	6.63422685840563	0.524912783146654	2.86375751936593e-05	0.000300906526967562
ENSG00000198759	6.61698955205811	6.69350101089734	3.6167968491261	2.86757079325892e-05	0.000301104575426663
ENSG00000198818	-1.61152292289833	-1.61170696257272	5.10328664492773	2.881359266217e-05	0.000302349083217152
ENSG00000255408	3.83459285149735	3.86054597619276	1.26291731846161	2.89186875006917e-05	0.000303248076988448
ENSG00000082482	6.45849422867408	6.5349894105614	2.40030272317543	2.89889984555352e-05	0.000303781356969615
ENSG00000115423	3.65820271237238	3.66955160159443	0.933965305537404	2.90235830293606e-05	0.000303939789014377
ENSG00000241399	-3.90092254491661	-3.90990617861121	0.866861704953945	2.90774396364462e-05	0.000304299693353533
ENSG00000081059	2.51788499157389	2.51866569218077	4.25223018748621	2.92525943167807e-05	0.00030592766755674
ENSG00000137642	-4.19198801656356	-4.19239483599903	5.94571572668404	2.9309559883548e-05	0.000306318251687898
ENSG00000128573	10.2439090517471	10.5941319494535	2.56002181382327	2.94596164788495e-05	0.000307680569699502
ENSG00000185070	7.211184864355	7.25007255602033	4.54495972327562	2.97187253391316e-05	0.000310179262998129
ENSG00000161681	6.08548825767482	6.11518717287584	2.49967995561802	2.97487757748651e-05	0.000310285494287738
ENSG00000010404	-2.16900113269549	-2.16905465914671	7.69558604328503	2.98098112061243e-05	0.000310714547511632
ENSG00000151239	-1.68122291252956	-1.68131092542211	6.62862181843549	2.99082041121041e-05	0.000311532154107
ENSG00000060339	1.53067640672497	1.53073595915434	6.93172550581835	3.0005619182054e-05	0.000312338491939061
ENSG00000152332	-1.91172053948062	-1.91179620845715	7.09510797136122	3.01147445681679e-05	0.00031326557074442
ENSG00000270112	-6.50965373936812	-6.69951057866818	0.877344426038105	3.02533571087355e-05	0.000314497947999864
ENSG00000150630	7.73735674826839	7.92240550008349	4.57820143939876	3.0326174223698e-05	0.000315045165887439
ENSG00000162992	4.66351251387379	4.68133388548809	2.97250944378002	3.04008419697106e-05	0.000315610868693525
ENSG00000197696	-2.4164196945719	-2.41795064699796	2.76181318464278	3.04843408750089e-05	0.000316267440812218
ENSG00000177613	1.48544018327931	1.48559228732673	5.53578118181365	3.05555817673603e-05	0.00031679605160396
ENSG00000147010	-2.19551052978018	-2.19576140491158	6.21671259941333	3.0586125136463e-05	0.000316902294545941
ENSG00000170577	6.34782975573079	6.531185174721	1.68297300418217	3.06163503138438e-05	0.000317005101989627
ENSG00000160408	-1.93462808120397	-1.93478891845331	5.64330508031999	3.09792800207572e-05	0.000320550350062361
ENSG00000070882	-1.85701933854419	-1.85719869610005	6.17830559170033	3.13017023761796e-05	0.00032367204033223
ENSG00000253552	-5.0655819129173	-5.14395120712466	0.602291614121856	3.14791216710027e-05	0.00032513447724956
ENSG00000259673	-3.09887829031064	-3.10444022750163	1.40977267184528	3.15029195050776e-05	0.00032513447724956
ENSG00000148303	1.55469623440776	1.55470294924915	10.2580500704229	3.15056016445872e-05	0.00032513447724956
ENSG00000165609	1.5510838630427	1.5512451115953	5.76296249042968	3.18199552027757e-05	0.000328161678029154
ENSG00000185404	-2.41667877292008	-2.4183951869799	3.84932320018927	3.18604841517866e-05	0.000328362771977555
ENSG00000167460	1.84284829610049	1.84286997947739	9.82311025964119	3.21988054060274e-05	0.000331630704228042
ENSG00000171243	4.16507362899378	4.17570942837754	1.54865732456019	3.22253488055126e-05	0.000331685297461618
ENSG00000137198	-6.64645931734812	-6.67814271022615	2.50725250674802	3.24017626550952e-05	0.000333281371605176
ENSG00000175147	3.26494830758048	3.28718229311616	-0.660387621498037	3.24379971907881e-05	0.000333434422736646
ENSG00000087086	-1.8585517772912	-1.85856922047335	9.75621444772	3.25838988371025e-05	0.000334713813449026
ENSG00000156482	1.45120197349081	1.45127181715322	7.01465231919902	3.28815710181857e-05	0.00033754953969622
ENSG00000260589	3.61391784596128	3.65875453615912	-0.385477629302074	3.29064618113055e-05	0.000337583110855272
ENSG00000167306	-3.63986047002618	-3.64417299756007	3.99628122677344	3.30098979911031e-05	0.00033842189575383
ENSG00000078725	5.67984818415852	5.73434990726681	1.92615514827088	3.31514679191717e-05	0.000339650275649571
ENSG00000122971	-3.66158291683858	-3.66607069525645	2.87168181377161	3.33831930337113e-05	0.000341800115428438
ENSG00000259867	6.87994499213838	7.00543689755608	0.669564581420176	3.35673441767366e-05	0.000343460361714001
ENSG00000119938	-4.06302591518154	-4.06839023238712	2.82863927851497	3.36547650268794e-05	0.000344129339312177
ENSG00000062524	-5.8970846963968	-5.94770458795408	1.25984839371871	3.38453270292884e-05	0.000345851398059758
ENSG00000143869	5.12796559354145	5.12945025435487	5.23854883061655	3.39264622268938e-05	0.000346453748339254
ENSG00000106692	-1.56425886990231	-1.56437436311236	5.70868476156953	3.39891934797366e-05	0.00034686749476641
ENSG00000067221	-1.79626989136198	-1.79681240373799	4.33487210155367	3.40848992305838e-05	0.000347616993198129
ENSG00000116171	-1.80853849114654	-1.80861087375542	6.54355870732504	3.41705485782773e-05	0.000348263019256672
ENSG00000153558	1.99021722908096	1.99110070741329	4.12041069530557	3.43738054917059e-05	0.000350106065849639
ENSG00000219607	-4.16513487498721	-4.18160306986225	1.22409289205048	3.44586704367022e-05	0.000350741642893526
ENSG00000162552	5.9904320013254	6.02910428084666	1.75579905316813	3.501405030172e-05	0.000356162463459972
ENSG00000176381	-4.59571852821434	-4.6187107520083	0.511074267887254	3.50509208387478e-05	0.000356305389307427
ENSG00000156508	1.68235367082751	1.68235490561257	12.8373889160876	3.53590638355227e-05	0.000359203918495675
ENSG00000146828	-1.85533005411866	-1.8554614596253	5.98609313202443	3.55616048106149e-05	0.00036102659136082
ENSG00000206418	-1.620233390975	-1.6205069319547	4.82425243234564	3.56321223068519e-05	0.000361507444898756
ENSG00000141665	3.62877844392222	3.65912951785828	-0.229056139993179	3.57122568665719e-05	0.000362085180983542
ENSG00000169760	-2.7772779803455	-2.77757812913656	4.87123697639186	3.57889139608448e-05	0.000362626932241811
ENSG00000011347	3.82192772141729	3.83164584840033	2.09074290574514	3.58335569300596e-05	0.000362843811871563
ENSG00000138172	-2.82706970423888	-2.82877501590823	3.17910348593062	3.58671579256897e-05	0.000362948673915566
ENSG00000148606	1.55816267058715	1.55833314657952	5.96816571220904	3.60793562353783e-05	0.000364859500167874
ENSG00000171867	-2.98869333745031	-2.98882475377023	7.75438046527895	3.65519406998998e-05	0.000369399354102418
ENSG00000250198	-5.21510970367861	-5.27710854532951	0.126392776205669	3.67522149256617e-05	0.000371183107276379
ENSG00000171408	-3.51774567826791	-3.52439078433817	1.44572477339357	3.68890928649329e-05	0.000372324690363971
ENSG00000133119	2.14958779140785	2.14976199217297	5.61328452308323	3.6925315257723e-05	0.00037244952999618
ENSG00000182983	-5.45976677042814	-5.48138877233223	1.36899243728426	3.69665418528891e-05	0.0003726246510594
ENSG00000137449	-2.330397767097	-2.33068657056328	5.08391663806022	3.71401143848667e-05	0.000374132739358263
ENSG00000269190	-1.99595464974235	-1.99676890709484	4.38242743492128	3.72822915479651e-05	0.000375322824132771
ENSG00000251396	-3.79541024478286	-3.80607215705268	0.950161700622908	3.73498019445276e-05	0.0003757601852847
ENSG00000163947	-1.92580805018866	-1.92653551273846	4.57583194811785	3.7511457331045e-05	0.00037714352528457
ENSG00000229953	-6.44696071162378	-6.6844554121872	-0.815182847232565	3.7565866373034e-05	0.000377447514510008
ENSG00000155011	7.17872299172065	7.24293906624251	4.11580432375207	3.76017878897354e-05	0.000377565476598282
ENSG00000123358	-2.45864882410924	-2.45973041049061	3.26213049441279	3.77190631603545e-05	0.000378307985224077
ENSG00000275830	-10.337444895171	-33.9430391314348	1.62115242091914	3.77241919427365e-05	0.000378307985224077
ENSG00000116406	-1.96518851286972	-1.9652861889168	6.28546266435391	3.78513491635465e-05	0.00037933951594327
ENSG00000108091	1.72374173053554	1.72385956063172	6.07983571712468	3.78906815329287e-05	0.000379490122806382
ENSG00000110195	-7.90776279774541	-8.26757965370904	-0.21751977933593	3.79974238572217e-05	0.000380258462999601
ENSG00000179750	-5.2983824073703	-5.3319162812048	3.15859094074816	3.80161048253092e-05	0.000380258462999601
ENSG00000086300	-4.35589969895622	-4.35681915894517	5.1255318884497	3.81224406575665e-05	0.00038107796954369
ENSG00000197261	-4.86839517129955	-4.89352440855826	2.6265394379862	3.81635979157856e-05	0.000381245308929671
ENSG00000139722	-1.83204652755258	-1.83213067462422	5.84572517663494	3.85840042358222e-05	0.00038519862029292
ENSG00000177468	13.1114579188151	36.1258711588388	3.58031577852479	3.88158766592172e-05	0.000387265877416624
ENSG00000104611	-3.90338008388662	-3.92140671030049	2.94513633391425	3.90062013856472e-05	0.000388916237825987
ENSG00000003987	2.74883703284294	2.75378497197513	1.7375302056484	3.90589813617191e-05	0.000389193959784226
ENSG00000122958	1.66894321283569	1.66904814245823	6.38079603775453	3.91812492997712e-05	0.000390163282249124
ENSG00000226383	4.43114101392211	4.48423640142138	-0.00567144337067424	3.92243553473478e-05	0.000390343584699483
ENSG00000070540	-1.78691877362477	-1.78759040549594	4.60898681086006	3.9284859684484e-05	0.000390464734644083
ENSG00000198824	1.65313208341052	1.65327730615831	5.86049699947373	3.92865440070356e-05	0.000390464734644083
ENSG00000164687	1.92329828693311	1.92358135822641	4.67560375948931	3.93576253188811e-05	0.000390922367512092
ENSG00000103740	-6.05901870861787	-6.07174633305809	2.34113937586597	3.95516188328385e-05	0.000392599476450057
ENSG00000005020	-3.05174948099643	-3.05237806797194	4.24165725778072	3.96147113423219e-05	0.000392975923061635
ENSG00000054793	-1.82079946426454	-1.82087139365753	6.46594794678228	3.97024816658101e-05	0.000393464931189585
ENSG00000104894	2.55391660232806	2.55627007575278	2.40841461835966	3.97144057611622e-05	0.000393464931189585
ENSG00000101958	-4.92340846677175	-4.94561690285763	2.60657344353384	3.97442675205746e-05	0.000393511092622861
ENSG00000114737	3.47720592941004	3.48415721657667	2.49132965964475	3.98086756432896e-05	0.000393899025028088
ENSG00000198865	4.67723347553033	4.70616195248267	1.36178656399466	4.02225938177892e-05	0.000397742609164636
ENSG00000279690	-3.03749482249522	-3.03816778350806	2.66111142051432	4.04737617356365e-05	0.000399972984645715
ENSG00000125246	3.24796180550724	3.24909554814487	3.33042633960387	4.05249755291595e-05	0.000400225786155785
ENSG00000175697	-3.76541755947843	-3.77549953047376	1.29351477462682	4.06306752471775e-05	0.000401016032433268
ENSG00000145808	11.4822443430525	11.8326337151016	3.77384519128125	4.08391712746286e-05	0.000402819216855371
ENSG00000137166	1.88949743654326	1.88960012294338	6.37254286210953	4.12059477930988e-05	0.000406180346490811
ENSG00000100100	-4.44050393081083	-4.44640131483421	3.09800570294215	4.12537089801487e-05	0.000406394581713591
ENSG00000175482	-2.53245495442497	-2.54804282311219	1.70569242115212	4.12889639084596e-05	0.000406485424001695
ENSG00000105278	9.15735500164659	29.5025770277992	0.582015354894703	4.14418932404809e-05	0.000407733913709432
ENSG00000159231	-4.14124502432329	-4.16937936226706	0.977715669415624	4.20537788747904e-05	0.000413493515964092
ENSG00000137834	2.4408051062483	2.44246316506414	3.30758751883616	4.21582022040909e-05	0.000414042313605482
ENSG00000100292	-3.12629033197343	-3.12806092112215	3.61802533429029	4.21626283228331e-05	0.000414042313605482
ENSG00000105784	5.75656214041822	5.93930319893824	0.22955042847071	4.22822998884998e-05	0.000414956524487138
ENSG00000166823	-3.7257363190256	-3.74273648861524	0.596768455783381	4.23854037633383e-05	0.000415707094447716
ENSG00000140988	1.69280449546242	1.69281115185923	10.8165324453559	4.2490868130198e-05	0.000416479858747591
ENSG00000197256	-1.66980482534304	-1.66992660569532	7.03751602153441	4.26005961461973e-05	0.000417293417959049
ENSG00000171540	-9.43473208870746	-31.5160524243966	1.31083127772351	4.28313918781364e-05	0.000419291130272866
ENSG00000158828	-1.9826681301497	-1.98344983101777	3.98355207141842	4.2946925991171e-05	0.000420158710793324
ENSG00000215475	6.4264096102078	6.45342403673788	1.27338063836286	4.32497917441252e-05	0.000422856761611003
ENSG00000243710	2.75743271402365	2.77180708661499	0.0537402712129502	4.35466177492311e-05	0.000425492421487168
ENSG00000198018	2.08543474787561	2.08640726914361	4.33292001373143	4.38338968647867e-05	0.000428031560754709
ENSG00000177954	1.64776694331685	1.64779111131851	8.52544459193656	4.39516688362694e-05	0.000428874457754207
ENSG00000198133	-4.43246491336833	-4.44106370793501	1.88337849038677	4.39751509455927e-05	0.000428874457754207
ENSG00000108387	-3.79429734700521	-3.79643568127768	3.72921559055522	4.40622007499538e-05	0.000429009700143917
ENSG00000170345	-5.38360096442371	-5.38448032531069	6.25542836387812	4.40814893417578e-05	0.000429009700143917
ENSG00000139926	-2.50055655114011	-2.5007959233289	7.10139830681328	4.40937964312279e-05	0.000429009700143917
ENSG00000139970	-3.17530412911002	-3.17563791853447	5.37012474914085	4.40989220398992e-05	0.000429009700143917
ENSG00000064726	-1.52616421502147	-1.52622859001662	6.62352955076941	4.42374229870501e-05	0.00043004767558229
ENSG00000183840	-3.96229571617557	-4.01301529024007	1.57159838867931	4.426070287311e-05	0.00043004767558229
ENSG00000172201	-2.02654154330925	-2.02660978526159	5.78002612924832	4.4304274113932e-05	0.000430203318417247
ENSG00000159307	8.28948264917336	8.41569225834198	3.321380167007	4.46341394931931e-05	0.00043313701308062
ENSG00000102221	1.87373396230826	1.87414109158913	4.31323989535524	4.47887022249647e-05	0.000434366954373043
ENSG00000137815	1.50857856184065	1.50864265786239	6.8154384178001	4.49886527998819e-05	0.000435855765238224
ENSG00000196104	9.16227302155677	31.4590669741935	0.0248256408460754	4.49980462126308e-05	0.000435855765238224
ENSG00000081138	8.1724522934906	8.268077349692	2.63342089864854	4.5892068418369e-05	0.00044407660903457
ENSG00000175093	4.00795169776286	4.00858319521762	5.50372552529493	4.59036535789546e-05	0.00044407660903457
ENSG00000185352	6.62406193582032	6.97144158852155	0.347740298816801	4.59608814330869e-05	0.000444354924270104
ENSG00000186960	-13.5692757085984	-36.2973675828046	2.45048777742071	4.61489759758376e-05	0.000445897345845748
ENSG00000157978	2.11907942905694	2.11967504349194	4.88780554029193	4.62892298892918e-05	0.00044686600113224
ENSG00000051128	-2.05274969139276	-2.05330884638263	4.76874981238596	4.63064679026492e-05	0.00044686600113224
ENSG00000181744	-1.90756161608734	-1.90767995614004	4.97421116864584	4.63824087443292e-05	0.000447255841698516
ENSG00000189108	-4.90338633745179	-4.9397503774727	-0.205586227514545	4.64041541918532e-05	0.000447255841698516
ENSG00000101445	3.29509461768712	3.30215210458901	1.23338823148843	4.64624021390246e-05	0.00044729187390066
ENSG00000224184	-5.72751008945647	-5.81295802967261	0.583827479893085	4.6465186337061e-05	0.00044729187390066
ENSG00000169762	-1.93915195225433	-1.93939911982787	4.61807075335134	4.65961376628224e-05	0.000448276089628656
ENSG00000196205	1.77081709005994	1.77123563881456	4.91287211895404	4.7182666133867e-05	0.000453639254319089
ENSG00000172594	-2.54703811200789	-2.54866978469198	3.38686176729763	4.78145673674615e-05	0.000459431787615719
ENSG00000136560	-1.59286844810033	-1.59308047194293	5.15342391324007	4.78654905142472e-05	0.000459638234249357
ENSG00000260916	-2.36653953112718	-2.36899112209844	3.26943642569448	4.79289657686651e-05	0.000459964887223071
ENSG00000123191	2.81087540658786	2.81181057243396	4.47778006810322	4.79828548304418e-05	0.000460199198601056
ENSG00000173559	4.23429724797113	4.26536964004437	4.64543984277677	4.81114032710451e-05	0.000461148834054081
ENSG00000228205	2.91834926299403	2.95577512553965	-0.16136342326917	4.81957528606036e-05	0.000461673917279426
ENSG00000148835	2.0606310660497	2.06170713550863	3.51835318134535	4.85199014489745e-05	0.000464494016691776
ENSG00000225684	-9.16822844812285	-31.6733020495595	-0.417077185257618	4.86124163296131e-05	0.000465094527310404
ENSG00000182326	-6.48236952087688	-6.48521481122697	4.33263732561029	4.86964877531535e-05	0.000465613569980244
ENSG00000182168	4.09251276202324	4.09447936959484	5.03308182545587	4.87678014279742e-05	0.000466010068235245
ENSG00000253554	9.76073702567715	33.4374311639602	0.18607601585939	4.89279904035824e-05	0.000467254827010114
ENSG00000109814	1.69527954293959	1.69545158359996	6.05543333397696	4.89721817850494e-05	0.000467390981902055
ENSG00000166405	-3.55950699527642	-3.56178104274189	2.41964451113736	4.92004353283814e-05	0.000469165781339455
ENSG00000151623	-4.40368801794875	-4.41264229018526	1.34177511572196	4.92182368281047e-05	0.000469165781339455
ENSG00000165169	-2.33476760943798	-2.33514712124983	5.43319895153545	4.92545482772598e-05	0.000469225452593737
ENSG00000099822	-4.04195929733043	-4.04555257914638	3.94395342925154	4.94894005637676e-05	0.000471031281221266
ENSG00000168785	-2.05339452626912	-2.05352452890516	6.73110014264467	4.95044404050274e-05	0.000471031281221266
ENSG00000278611	-2.80131773173336	-2.80621090671399	0.788272539469633	4.98584612326235e-05	0.000474110848773559
ENSG00000116260	-2.22708378275719	-2.22721901931411	8.35703501559168	4.99278952199429e-05	0.000474295739361402
ENSG00000167034	-5.68695908874046	-5.78225586636732	1.63421292844432	4.99386573274078e-05	0.000474295739361402
ENSG00000203952	2.95274940529647	2.95513490992143	2.36185551436217	5.02590944263839e-05	0.0004770489363973
ENSG00000141314	2.52601106356647	2.52647714647044	5.04607857716924	5.04295166041637e-05	0.000478375742562219
ENSG00000148053	4.5956570625067	4.59598666886167	7.14955636016033	5.05824472324122e-05	0.000479535112985358
ENSG00000140950	1.71157837708627	1.71187358860152	5.29256617424652	5.06851426760595e-05	0.000480217122417472
ENSG00000231107	4.62382699366605	4.63355315133992	2.41548118375782	5.08118560722493e-05	0.000481125725113463
ENSG00000115594	5.43384216925299	5.44245932023846	6.08687368982258	5.12179547344311e-05	0.000484677057711156
ENSG00000092051	-3.95787248931838	-3.96399186121643	2.85352305491675	5.14264658636753e-05	0.000486355443970579
ENSG00000182963	1.8064835855817	1.8065879845589	6.48185880399522	5.17682301975699e-05	0.000489291250789865
ENSG00000178951	-1.5792176371371	-1.57961345244403	5.19197543018719	5.18190020580745e-05	0.000489474832507426
ENSG00000074416	-5.57069900611985	-5.57286768648045	6.55854863618011	5.19718975458432e-05	0.000490622254099634
ENSG00000102265	-2.82174775710653	-2.82206719607834	7.39839676850437	5.20596366010698e-05	0.00049115357455535
ENSG00000176978	-4.85255508112666	-4.85356303633216	5.56059916692796	5.21979290584872e-05	0.000492160908405326
ENSG00000107829	-2.23599293145166	-2.23664050127232	4.20819985619343	5.23059503587817e-05	0.000492881779663257
ENSG00000143153	-2.06926353217902	-2.0693442459902	6.28995216564564	5.25484039095243e-05	0.000494867779640116
ENSG00000085871	-2.66762280151817	-2.66942297644932	3.2285441168953	5.27406291845822e-05	0.000496378652253204
ENSG00000105854	-1.88543059629311	-1.88545167865864	7.98978980590345	5.30668309642443e-05	0.0004991478907685
ENSG00000124243	1.90331728256759	1.90369486321873	4.04745119198238	5.32388355477115e-05	0.000500464285515935
ENSG00000182621	3.32403552442755	3.32578334858459	4.35383332587444	5.34334222967197e-05	0.000501738259100635
ENSG00000174640	-7.2927970045877	-7.3210906731661	3.23347309243177	5.34386271861378e-05	0.000501738259100635
ENSG00000112769	-3.44760845907768	-3.44782863218132	6.78400079451587	5.37828143412697e-05	0.000504666384089294
ENSG00000105464	-3.96295231317243	-3.96785855036803	2.54756411141334	5.38971056591824e-05	0.000505435079737221
ENSG00000150054	6.73650981546312	6.92083407291471	1.818635182548	5.39312968321e-05	0.000505452142098685
ENSG00000137463	-3.62078217339986	-3.63360447706172	0.231916777175973	5.40358152472251e-05	0.000506127905980907
ENSG00000102466	5.4760515211647	5.82022189524986	1.02102973899977	5.41462932584994e-05	0.00050676833521632
ENSG00000101000	-3.7697679436272	-3.81930431879698	3.21925928345304	5.4169101541952e-05	0.00050676833521632
ENSG00000148123	4.2377066174429	4.255649441342	1.61627773193646	5.43135678485203e-05	0.000507815597836405
ENSG00000021300	-4.80172691334775	-4.80240746190271	5.22289135681485	5.45248762759117e-05	0.000509350410717052
ENSG00000157064	4.44113047591962	4.44249227164195	4.48660886358972	5.45429669987774e-05	0.000509350410717052
ENSG00000095303	-5.36048548934947	-5.36725715894469	2.97898343872212	5.46506545495124e-05	0.000510050998288157
ENSG00000172497	-6.36972649571171	-6.50303305091498	-0.292247869383364	5.47463072826941e-05	0.000510638495765822
ENSG00000274956	-3.28458586263952	-3.28498584797827	4.14400557249456	5.49551413189008e-05	0.000512280344210936
ENSG00000259070	-6.86066679709177	-6.95584967428403	0.470573141011307	5.51839950339662e-05	0.00051410674132479
ENSG00000257501	10.6284263149728	32.6675411275063	0.318280259883064	5.5399605680272e-05	0.000515807658373147
ENSG00000188848	8.38750692057511	29.6282890241348	-0.221787872364083	5.5512741064188e-05	0.000516553002965573
ENSG00000171055	-1.63520712116944	-1.63528025111979	6.37182329670225	5.57458384345886e-05	0.000518413056174905
ENSG00000136367	2.62518580288212	2.6269788557336	3.08342338502621	5.60798258076618e-05	0.000521208571524304
ENSG00000152583	-4.55951357703625	-4.55957400841567	7.49605024175814	5.61139268296827e-05	0.000521215260867737
ENSG00000269994	5.26596712785486	5.38884340846106	-0.354747952701112	5.62160575111787e-05	0.000521853461343367
ENSG00000007171	-4.57424449498742	-4.58181016650632	2.81139144934681	5.63348509502648e-05	0.000522645491822599
ENSG00000136842	-4.47074185752049	-4.48718561708332	2.03768068715279	5.6402808219793e-05	0.000522965230132926
ENSG00000036565	-4.8349278088758	-4.84025798716748	4.22886065576423	5.65604431334332e-05	0.00052411558402696
ENSG00000184408	-4.66505501799424	-4.67159637199784	2.26668319013822	5.66905666106213e-05	0.000525009790663251
ENSG00000181350	-2.78336723501776	-2.78436174250127	2.80737670236107	5.67968114718752e-05	0.0005256819290586
ENSG00000223551	4.35603288967211	4.35819386559083	3.30816209142044	5.7266538742685e-05	0.000529715483369837
ENSG00000134198	8.07602111270061	8.42530051466354	1.72918144032529	5.74105716904206e-05	0.000530692285803605
ENSG00000107338	-2.26316569484025	-2.26498936237775	3.39481802710986	5.74624394994276e-05	0.000530692285803605
ENSG00000266524	15.808478639152	38.2351291191606	5.59305470459346	5.75074891131253e-05	0.000530692285803605
ENSG00000204301	-2.98062204688207	-2.98286346877754	2.3262915605284	5.75080919418278e-05	0.000530692285803605
ENSG00000066032	3.14786769393687	3.14830055020754	5.19192475845675	5.77483657164739e-05	0.00053259479166983
ENSG00000074590	3.44239287389976	3.4429301942588	6.2720663820889	5.78189162776679e-05	0.000532930672231114
ENSG00000171303	5.74090510612039	5.77287159582436	2.03198715920355	5.80317336185857e-05	0.000534576689510676
ENSG00000171587	-4.009723575893	-4.01284823283222	2.53953860419386	5.84775285589344e-05	0.000538365643230661
ENSG00000174576	5.38871312655192	5.57054735209238	-0.568268878935708	5.90109773776123e-05	0.000542587385425826
ENSG00000106031	-7.98529883770904	-8.11491191355493	1.60916689676672	5.90297199999836e-05	0.000542587385425826
ENSG00000057657	-4.14019396671689	-4.16046231636011	2.0430832606838	5.90646132755327e-05	0.000542587385425826
ENSG00000159346	-1.54171021120945	-1.54179374456582	6.64532127295549	5.91026839013074e-05	0.000542587385425826
ENSG00000139915	4.15846313649019	4.16643500532975	2.19992321356575	5.91098464589042e-05	0.000542587385425826
ENSG00000130176	6.59144752252451	6.6465472743453	4.83265277415218	5.91510118977964e-05	0.000542646239584132
ENSG00000266865	-3.49526749422424	-3.50528694650717	0.572023524711395	5.92151447648921e-05	0.000542915602089857
ENSG00000205038	7.90070987202961	8.24990087351915	-0.260321507864202	5.95076288628664e-05	0.000545277064005162
ENSG00000144749	-2.70149220608556	-2.70154714695576	7.05965323163507	5.96523801148287e-05	0.000546282852265651
ENSG00000276805	-2.30787740425741	-2.31456728711059	1.11936470978869	5.9922068351711e-05	0.000548430935078321
ENSG00000225953	-3.55551181064232	-3.58427982627469	0.373051742611447	6.02312613384672e-05	0.000550937852688241
ENSG00000196586	-1.84805671417736	-1.84815773058364	6.07436373758405	6.0356908213408e-05	0.000551763913843181
ENSG00000115648	6.5732677353747	6.75746739293477	5.70338454239617	6.06758421599631e-05	0.000554354944110979
ENSG00000183578	-5.0852608272946	-5.12784400100654	0.591891647669298	6.09184013187103e-05	0.000556245566193183
ENSG00000253846	-3.45154787306305	-3.45194298708698	4.2209709714094	6.12174893375262e-05	0.000558603826426956
ENSG00000132932	8.90385247038287	30.3136229819121	2.26406981537469	6.12619963097926e-05	0.000558603826426956
ENSG00000205002	9.65532087934658	32.1673718009367	-0.129770114131802	6.12839986338783e-05	0.000558603826426956
ENSG00000106049	-1.68447388512799	-1.68461422673855	5.5339245361663	6.16287440999827e-05	0.000561253632188523
ENSG00000231437	-5.90481659474658	-6.03743929489367	0.403091238260695	6.16465978739155e-05	0.000561253632188523
ENSG00000164778	-4.15539174727637	-4.18319698193751	1.98108924587657	6.18012665516421e-05	0.000562333902061387
ENSG00000120093	-6.67159950713635	-6.67733968591404	5.01386337514584	6.20729361788e-05	0.000564476893125092
ENSG00000005102	9.4137538159081	9.7638249486781	1.96138857411136	6.21646714266619e-05	0.000564982060335215
ENSG00000105889	6.27560201425135	6.35196510993195	1.71204997627361	6.23137104039542e-05	0.000566007140341676
ENSG00000157005	5.91591655742891	5.95898687362949	2.82366100760017	6.25351515952499e-05	0.000567688288958275
ENSG00000246223	-5.85747715893319	-5.93853065257808	-0.471113109614226	6.2867098924126e-05	0.000570065381485394
ENSG00000267034	7.48040362664626	7.6653998743965	0.336961723696967	6.28700260610893e-05	0.000570065381485394
ENSG00000170873	-2.29351584872564	-2.29367544787566	4.92648089604018	6.30145415822287e-05	0.000570871219782385
ENSG00000119698	6.01175644920608	6.03594280381878	1.96253990783033	6.30320214490093e-05	0.000570871219782385
ENSG00000104368	-3.06265953512574	-3.06285249599371	8.62863629807628	6.33382292710936e-05	0.00057331194889209
ENSG00000274605	2.29847978665602	2.30050355066889	2.8357014736963	6.34703165227523e-05	0.000574174694198293
ENSG00000011677	8.18208114650687	8.53132254005175	1.45378455394641	6.35187984718035e-05	0.000574280555494349
ENSG00000169856	6.18440419894753	6.37026135243358	0.624863940167981	6.36575857365603e-05	0.000575202282228387
ENSG00000279375	-4.86662169519102	-4.94570202997924	-0.10620237600792	6.38121912031817e-05	0.000575989540284787
ENSG00000142606	-7.06696555379753	-7.31770499638775	-0.706950199618439	6.38184901173742e-05	0.000575989540284787
ENSG00000160179	-5.49524798311422	-5.51480981501323	1.94637442865501	6.41683874045894e-05	0.000578812941037123
ENSG00000151617	6.3332226936603	6.36536474989839	4.18808321493167	6.42310673362348e-05	0.000579043813734394
ENSG00000026508	-5.05608055071218	-5.05621800172537	9.31470182227121	6.43255593177192e-05	0.000579370583222621
ENSG00000132849	-2.55320632974901	-2.55377107953745	4.12152124363784	6.43415262782134e-05	0.000579370583222621
ENSG00000125820	-6.15655664242249	-6.22822085574836	1.34447010800276	6.44143040080813e-05	0.000579602427260641
ENSG00000005073	-5.17876101604993	-5.30622646833018	0.563971375269889	6.44415149048592e-05	0.000579602427260641
ENSG00000184363	-3.92686202181032	-3.97992439340213	1.48112012248864	6.47088219762043e-05	0.000581671586837337
ENSG00000164823	-2.33283980317853	-2.3331605218972	5.07542467759432	6.47654844534035e-05	0.000581845957569299
ENSG00000132780	1.53786583692595	1.53788314722676	8.31992443272569	6.5319195193767e-05	0.000586482986633397
ENSG00000123096	-2.81691471328837	-2.81797337879018	3.95209902392442	6.53639210421713e-05	0.000586547277673829
ENSG00000172824	6.19935522580795	6.54561117479107	0.527916544302111	6.59786349950481e-05	0.000591723381282413
ENSG00000178814	-4.82538327399294	-4.83024345925789	2.90254234108658	6.62723566662773e-05	0.000594016404699916
ENSG00000234072	2.11679474452121	2.11782485076217	3.36234637739042	6.66686253945166e-05	0.000597225425651166
ENSG00000112658	1.86852503341054	1.86863261775378	6.71487744640938	6.70278472030733e-05	0.000600099086140359
ENSG00000163071	6.19009495830066	6.28464212531913	3.53902073822942	6.70818968409996e-05	0.000600238817922847
ENSG00000134184	-3.45749412568243	-3.46102298812083	1.96762251114135	6.7509583899932e-05	0.000603719726811878
ENSG00000171246	4.84926413214643	4.85274618009308	4.83051473421144	6.76062854116511e-05	0.000604238431836016
ENSG00000279821	3.27735566304299	3.28782867241848	1.87516378003483	6.78007374677867e-05	0.000605629699554933
ENSG00000169715	-6.03778659668709	-6.13759456617023	5.26519505162184	6.78534418094343e-05	0.000605753939629793
ENSG00000196371	8.71012194065696	28.9478734409941	2.00204401314738	6.7960714539589e-05	0.000606028864925692
ENSG00000087116	6.64285911910436	6.68582991185079	3.17828629739771	6.79891061106179e-05	0.000606028864925692
ENSG00000134070	-4.15408924983887	-4.16994968416914	3.53856752110375	6.80058428229303e-05	0.000606028864925692
ENSG00000185551	2.70549856897933	2.70556960838053	7.79939578777106	6.80394902148545e-05	0.000606028864925692
ENSG00000147862	-2.84017096079909	-2.8403854206421	6.13695237732563	6.8788283359828e-05	0.000612349043299779
ENSG00000163864	-3.63320227638551	-3.64106575964708	0.909771511046934	6.88274991027995e-05	0.000612349043299779
ENSG00000163219	-3.89254074549135	-3.90867874448218	0.887965354703172	6.90123788360258e-05	0.000613644238693455
ENSG00000184640	-1.70735775158616	-1.70737208994665	9.09880966847075	6.91697916857743e-05	0.00061469386874313
ENSG00000180592	3.16125119908213	3.16288378157551	3.70584678971305	6.92848848478098e-05	0.00061536643459255
ENSG00000138623	-3.71001123592511	-3.7114269397154	6.81715925840844	6.93736849460581e-05	0.000615804841812252
ENSG00000115232	8.17219684606353	8.29833335488417	5.95904490090574	6.95159863367358e-05	0.000616717392421473
ENSG00000074047	1.87130252525082	1.87144408444676	5.58964185524173	6.98216712908067e-05	0.000619077555669879
ENSG00000072401	1.89980333131084	1.90015697139498	4.33489830393517	6.99834149206462e-05	0.000620159500891584
ENSG00000099364	1.61793043672493	1.61804564284526	6.04515363719102	7.01885694656227e-05	0.000621624687258215
ENSG00000168806	1.67622628094315	1.67665789941419	4.41098493206587	7.02761724039957e-05	0.000622047707435368
ENSG00000188529	1.50149506995504	1.50153484347363	7.24710647034976	7.04682565944253e-05	0.00062339453737414
ENSG00000107897	-1.5932474854719	-1.5933968877891	5.47265444322924	7.05834339943796e-05	0.000624059874512029
ENSG00000181085	4.99654166898053	5.03097379424071	1.42569372495971	7.09518942620272e-05	0.000626962578951495
ENSG00000135046	-3.03280388516406	-3.03298694163184	8.33467684137548	7.15859609373577e-05	0.000632207688956959
ENSG00000100311	-4.22212140565782	-4.2245230566881	4.30455684470073	7.23332914164787e-05	0.000638446586872187
ENSG00000223572	4.89218633397123	5.07203725212873	-0.884648404459131	7.25203329823488e-05	0.000639735863947115
ENSG00000147459	5.90000173387224	5.93504441548893	4.87673876254026	7.27816488688194e-05	0.000641678523680263
ENSG00000140538	-2.85676478129818	-2.85705115440252	4.87946214842078	7.2890063747185e-05	0.000642271701663965
ENSG00000105202	1.5581552013059	1.55821466492016	7.17233737630489	7.29380891325364e-05	0.000642332387882359
ENSG00000135245	1.89600096797755	1.89650615574316	4.01662280760351	7.33803011631428e-05	0.000645704177591629
ENSG00000230417	-5.70017382588923	-5.77904119795851	-0.315863426587054	7.34036707586231e-05	0.000645704177591629
ENSG00000163064	-4.84843454064994	-4.85231961507242	3.09235270375873	7.35691036367133e-05	0.000646795036139438
ENSG00000135605	7.56108298273133	28.9668449404256	0.757473585985913	7.39310145913989e-05	0.000649611064620204
ENSG00000162769	1.72354538954821	1.72373158527729	4.95101777819697	7.4645802998769e-05	0.000655522816660731
ENSG00000151952	13.1986873393408	35.3268535003277	3.01925287676767	7.47001320534381e-05	0.000655631175875426
ENSG00000074706	-5.16378715086885	-5.23800803809238	-0.611389363084631	7.50927374772586e-05	0.000658622016753666
ENSG00000099377	-2.63806472220069	-2.64311027371672	1.77621679384622	7.5125260140789e-05	0.000658622016753666
ENSG00000180035	2.2597841714681	2.26055532563079	3.56769979857351	7.53334841464415e-05	0.000660076891954286
ENSG00000197122	1.99620323317629	1.99643706921051	5.67056526159357	7.54358141298502e-05	0.000660602805285183
ENSG00000138496	-3.75886388317879	-3.75986808553867	5.07590212256145	7.56078378388278e-05	0.00066173810538983
ENSG00000141376	-2.062272257804	-2.06291306323845	3.82285416771701	7.56841029017031e-05	0.000662034500116074
ENSG00000088836	-2.78226786786904	-2.78599917772055	2.62781732495309	7.57582962817543e-05	0.000662312451368036
ENSG00000128710	-8.00473436167989	-8.35523493236417	2.55319302285928	7.62443578895013e-05	0.000666106136858451
ENSG00000173404	2.67619373471299	2.67640272254498	5.61081739976226	7.62775568530108e-05	0.000666106136858451
ENSG00000065054	-3.72441842057199	-3.72816779822876	5.06943086994093	7.66374479435546e-05	0.000668874853097072
ENSG00000142534	1.5990493976645	1.59906035192334	9.51647579500393	7.68552283767557e-05	0.000670400858030539
ENSG00000224189	-5.90122528013326	-6.10066756722844	1.44483205124137	7.6949525978017e-05	0.000670848631279038
ENSG00000125492	8.91887804434326	30.5634187869572	-0.662385501441334	7.73993084836188e-05	0.00067432373058589
ENSG00000270607	-4.10634983633376	-4.12781730126699	0.829380422477711	7.7434510627674e-05	0.00067432373058589
ENSG00000150510	2.68215891326713	2.68386317109458	2.92148428783205	7.77495548007106e-05	0.000676686465093313
ENSG00000170370	8.24304979584475	8.59279744542227	0.619732701704933	7.77925070348723e-05	0.000676686465093313
ENSG00000125355	2.20125079128974	2.20147127014896	5.1375267910416	7.79989048052783e-05	0.000678104064381746
ENSG00000163686	-2.32813659512796	-2.32891204927886	3.86146615475878	7.83093347400116e-05	0.000680424013706478
ENSG00000064270	4.60920513602434	4.64077813364955	0.251726325832597	7.86060180945912e-05	0.000682622005855922
ENSG00000146374	13.6507761170254	36.8996490933504	3.34931588815943	7.88747431946306e-05	0.000684574897299034
ENSG00000065357	-2.16825397250775	-2.16933852508878	4.46040110672258	7.90579903531544e-05	0.000685595468746442
ENSG00000117620	-1.47523555630193	-1.47545180282748	4.62676304331362	7.90801485341579e-05	0.000685595468746442
ENSG00000072134	-2.48354577220484	-2.48377599508146	5.50283214071104	7.92404893029177e-05	0.000685674086902483
ENSG00000163472	-2.31516618060648	-2.31681535036642	2.60673134131405	7.92874182794037e-05	0.000685674086902483
ENSG00000166471	-1.6930034237383	-1.69320898443356	5.12182902718341	7.92996715419962e-05	0.000685674086902483
ENSG00000144619	8.75654021105621	8.88269521070663	2.69852285198239	7.9308281697826e-05	0.000685674086902483
ENSG00000100031	-3.96781114515597	-3.97990383832148	2.23063590312498	7.93087870466174e-05	0.000685674086902483
ENSG00000161267	-3.58814392525912	-3.5892501020975	3.59003116250444	7.94886085036964e-05	0.00068684844116033
ENSG00000196878	-5.50727471572644	-5.53322852728377	4.67534359998223	7.9844628836269e-05	0.000689543160757469
ENSG00000172817	6.37696959037392	6.56069899969625	0.415566526889067	7.99411494818624e-05	0.000689995084582531
ENSG00000113739	5.1644667026229	5.17231186074117	7.02161914208978	8.00179182215897e-05	0.000690276118846354
ENSG00000156968	-3.94358926004685	-3.94935660732175	2.21990364001921	8.04400136698551e-05	0.000693506996637981
ENSG00000269313	-2.97363645614855	-2.98935351536571	0.616490787549976	8.04812782059704e-05	0.000693506996637981
ENSG00000073711	1.8195901011434	1.81988050549099	5.21815169675803	8.05324217075611e-05	0.000693564937971241
ENSG00000237356	4.60568520998915	4.6978559122988	-0.614099519563663	8.09985452146466e-05	0.000697194754675574
ENSG00000197892	-1.72198258289668	-1.72227549130662	5.58468194413364	8.14639979942787e-05	0.00070050693856031
ENSG00000225746	7.51953579091963	28.3373350880018	1.42163891983442	8.14730754723661e-05	0.00070050693856031
ENSG00000177694	-3.01357476119163	-3.01725719132498	2.58304733898011	8.17338176786315e-05	0.000702362041405697
ENSG00000196581	11.1878152639625	32.6097993030469	2.29457251602013	8.30015132161385e-05	0.000712863381384371
ENSG00000169359	-1.74296458152899	-1.74315571305152	5.41380603151235	8.31565727002117e-05	0.000713479225274717
ENSG00000105642	5.19805729527734	5.2163209644178	2.01035283984677	8.3164608044062e-05	0.000713479225274717
ENSG00000116711	-3.68465249680169	-3.68964588536117	2.7564794999846	8.32535000653096e-05	0.000713849615606669
ENSG00000110700	1.5146047247413	1.51463153775972	8.29930633998566	8.33834005569939e-05	0.000714571029800715
ENSG00000100604	5.18438104726326	5.2385163686253	1.39911645352845	8.39675435981135e-05	0.000719182241218291
ENSG00000181061	-1.50161585117816	-1.50170317115324	5.71123662672646	8.42859356809396e-05	0.000721513486689797
ENSG00000198785	4.49046975515679	4.50839717102484	1.18505883157662	8.43386836713493e-05	0.000721569428407917
ENSG00000249158	4.68841246002711	4.72273409619872	1.05448677696197	8.45650809008509e-05	0.000723110171514724
ENSG00000171860	-5.39322667042894	-5.43505614429205	1.84672294349358	8.4621872472321e-05	0.000723199735513311
ENSG00000136383	-3.42287236635529	-3.42850904616612	0.842461307670562	8.46732301009329e-05	0.000723242787087509
ENSG00000280219	8.86417931487847	28.7733645750145	0.917749657673692	8.48116072961359e-05	0.000724028669394131
ENSG00000112902	-2.85057415178176	-2.85064185070298	7.34454721661281	8.49621623206635e-05	0.000724917596980786
ENSG00000232640	2.65667368785593	2.66259303008804	1.27801650163805	8.50954310794201e-05	0.000725559732307394
ENSG00000183091	-3.30054016778692	-3.30477356201335	1.2646447866065	8.51423623798064e-05	0.000725559732307394
ENSG00000126583	3.48177387978819	3.48429014887368	2.84371578653578	8.52230156245303e-05	0.000725559732307394
ENSG00000141622	3.72392895532967	3.72476507613555	5.15906194273501	8.5223296339936e-05	0.000725559732307394
ENSG00000255622	-5.95072012867524	-5.96134470277455	0.876550085640578	8.53414052657774e-05	0.000726132070107292
ENSG00000170542	4.29782817082015	4.31035783060153	4.06992558312244	8.53835327729595e-05	0.000726132070107292
ENSG00000154040	3.08535175142901	3.10710734458732	1.41267881885916	8.57279574589864e-05	0.000728664304716719
ENSG00000171219	2.78310657862203	2.79275072614	1.82247033586795	8.58449190198338e-05	0.000729261461140199
ENSG00000170889	1.51504847644568	1.51506705728673	8.9414005584354	8.61429947765541e-05	0.000731395715302401
ENSG00000172687	1.967112381634	1.9674088509384	4.57689162855266	8.63676857091062e-05	0.000732904915577166
ENSG00000154096	-5.06209112570497	-5.06268480853427	7.02528652717325	8.78048539030184e-05	0.000744354763790576
ENSG00000169955	-3.24993311330146	-3.25410937260517	2.32754029016556	8.78123142629846e-05	0.000744354763790576
ENSG00000128714	-5.47043071496024	-5.65314916815377	2.00906383436819	8.80526412787686e-05	0.000745986945700865
ENSG00000185008	-3.40919956501774	-3.40943843360323	5.73561668802406	8.89494005322724e-05	0.000753175672402875
ENSG00000117228	-3.23820376216534	-3.23953513268301	5.6851478516916	8.91241623227085e-05	0.000754246433879009
ENSG00000089157	1.71700003778268	1.71700580684645	10.742393930263	8.97550513167382e-05	0.000759174090606474
ENSG00000174607	5.76298833069638	5.7743408963731	3.63779966402758	9.03189698204892e-05	0.000763530262467308
ENSG00000147251	2.10662264666151	2.10713412355207	4.6413926621458	9.0469022739315e-05	0.000764384913988996
ENSG00000159445	-1.90490935602071	-1.90579991494914	3.99079989428145	9.0802371657041e-05	0.000766786495972438
ENSG00000154553	-2.63940094289517	-2.6409875284626	4.32854109927579	9.09119069183766e-05	0.000767296494391099
ENSG00000158104	-3.97802385393646	-4.00196292295912	-0.210372383493716	9.12059386208179e-05	0.000769362250472961
ENSG00000170382	-2.47066934810604	-2.47099450073463	4.38755973005145	9.14619689488074e-05	0.000771054794781642
ENSG00000136378	2.68808002346557	2.68857154141454	5.6289396074995	9.15053499891369e-05	0.000771054794781642
ENSG00000102098	2.10318527486466	2.10389020885797	3.47568566680429	9.16296328368905e-05	0.000771685591755775
ENSG00000075790	-1.72156991726042	-1.72165941832963	6.22117440220219	9.1754292916822e-05	0.000772318883883158
ENSG00000113649	1.42680211411572	1.4268643455747	6.81357054932283	9.232121314439e-05	0.000776672102390359
ENSG00000165164	8.98045951324523	32.3339202359874	-0.838371948787165	9.24911227760973e-05	0.000777682493821208
ENSG00000073060	-1.80347010854234	-1.80359966223358	6.1984812620917	9.25952428697214e-05	0.000777907251684073
ENSG00000233384	-6.1496634336708	-6.31064027281624	1.0276560977556	9.26174958934733e-05	0.000777907251684073
ENSG00000170634	-1.81734733238196	-1.81790504952893	3.29706117142786	9.30559317589335e-05	0.00078116952606666
ENSG00000053371	1.49348992340051	1.49366959998003	5.57766444049428	9.33833023631788e-05	0.000783496444437761
ENSG00000230615	-2.97658977602315	-2.98811644197888	0.396825734313864	9.47480704302583e-05	0.000794520070729352
ENSG00000072041	11.0913234722856	31.7164743728395	3.07946148492969	9.51902552001072e-05	0.00079779959457567
ENSG00000155897	3.44384829820275	3.45407248521614	2.40385560096263	9.54211187953768e-05	0.000799305444673291
ENSG00000188002	-2.87048207544657	-2.87276465890053	2.8611280509787	9.57218577231995e-05	0.00080139468444506
ENSG00000206503	-5.95056091152214	-5.95106606850196	7.88490238925119	9.58684868421751e-05	0.000802192150886239
ENSG00000012232	-1.820541136496	-1.82056650622588	8.27057587215671	9.65405888239668e-05	0.000807383371128772
ENSG00000206337	-7.11173254891143	-7.14372699247324	1.36152977342637	9.7658668414465e-05	0.000816296814038253
ENSG00000205927	-3.18597485896916	-3.18542460664152	4.69215366309016	9.77415936828314e-05	0.000816552832404349
ENSG00000183715	6.72612528694679	6.7302514519996	4.52891533771736	9.78380709612729e-05	0.000816921732614607
ENSG00000124212	3.06813604636023	3.07663031583533	3.99220029904348	9.79951143395129e-05	0.000817641068741363
ENSG00000103253	-2.62988247823432	-2.63208153011655	3.54443761302325	9.80289535470623e-05	0.000817641068741363
ENSG00000179388	-4.46551371978326	-4.49554017676237	1.24500372934607	9.83485477750461e-05	0.000819868780010449
ENSG00000183196	-3.00079957834538	-3.00228125277702	3.57832019472922	9.91587842603616e-05	0.000826182101089267
ENSG00000185664	5.2596778419463	5.27241935692189	4.11111719710028	9.95060820324267e-05	0.000828633581255632
ENSG00000164749	-5.76401761833258	-5.77971202435175	1.25145166997391	9.98790947833016e-05	0.000831296474385112
ENSG00000110446	-4.85759725840309	-4.85987860533097	3.86829722544804	0.000100030469511606	0.000832112813507836
ENSG00000131398	6.89365935842998	7.24161771277119	0.745186807123186	0.000100337678456498	0.000834223914494011
ENSG00000151892	5.59655724630575	5.60499941854005	6.35885785256761	0.000100669302945819	0.000836535655240034
ENSG00000150556	9.3361435713637	29.3167222082408	2.24046655444044	0.000102116500154203	0.000848055846649782
ENSG00000249353	2.07622283781091	2.079394422508	2.49007753981362	0.000102164278695289	0.000848055846649782
ENSG00000137573	7.53473103647476	7.5487379718488	6.06118945417074	0.000102380782038104	0.000848978991808615
ENSG00000198780	-2.22481541544598	-2.22542676726143	3.37126678182328	0.000102384234762112	0.000848978991808615
ENSG00000140534	2.01274118119659	2.01303059699536	5.17757585774612	0.0001031110968878	0.000854552370916196
ENSG00000165282	-1.40915299337111	-1.40929489780216	5.41798079608332	0.000103177176900668	0.000854646387335295
ENSG00000233670	-5.2904570729975	-5.37160143428209	-0.59224905182773	0.000103338978237382	0.000855303425981018
ENSG00000158258	5.66498558061169	5.67257674130498	6.56706431433117	0.000103396506021361	0.000855303425981018
ENSG00000140280	-2.10478976833727	-2.10669675889054	2.32169111930042	0.000103420831833749	0.000855303425981018
ENSG00000164056	-3.92448612453762	-3.92491057232784	5.79319522488433	0.000104656127803799	0.00086506129143913
ENSG00000128713	-8.19690769442322	-31.2623178813989	0.769414396344667	0.000104809598612948	0.000865871467059557
ENSG00000214253	-1.51005261967869	-1.51014885245	6.14289880401245	0.000105184774644225	0.000868511407347926
ENSG00000178467	-1.95268764289273	-1.9529567525793	4.86806220035827	0.000105614064909009	0.00087159514243619
ENSG00000155846	2.36467784355546	2.36630614750847	2.78601548522223	0.000105758938717966	0.000872329672024466
ENSG00000156869	2.84573431347926	2.84941832806405	2.23422418010016	0.000106155361447048	0.000874895498430146
ENSG00000182667	-3.08118082677213	-3.08155594615317	6.18332280239393	0.000106182078232684	0.000874895498430146
ENSG00000114790	-2.23576874413117	-2.23592654972405	5.28185251661881	0.000106418734282746	0.000876382973149154
ENSG00000048392	-1.78143831381337	-1.78154842534122	6.0232166571043	0.000106871805719728	0.000879650171063696
ENSG00000111335	-8.68994365488116	-8.75708821718113	2.67500290035158	0.000106939222637531	0.000879741318367975
ENSG00000164692	4.84608442880461	4.84617588137452	10.6476013652478	0.000107892802527635	0.000887118598560554
ENSG00000123496	8.5445231560522	8.67074257414709	4.99095505302809	0.000108280984943045	0.000889841736263525
ENSG00000166002	3.10025587497834	3.10535475976473	2.50000248492085	0.000108450930603717	0.000890769505758252
ENSG00000256043	-4.09262120677064	-4.0939531856059	4.13245965547269	0.000108784974608922	0.000892670654761333
ENSG00000080822	-1.60130231082102	-1.60138303026698	6.30499454071296	0.000108796737287743	0.000892670654761333
ENSG00000260025	-2.22911623192422	-2.23360438427598	1.73950195756518	0.000108899320187586	0.000893043059563536
ENSG00000265179	8.87414904054475	31.5946711576142	-0.269564752358563	0.000109491621445229	0.000897428964433493
ENSG00000164122	-8.02087787042406	-30.5453850157858	-0.439764196345768	0.000109712473981479	0.000898767349814696
ENSG00000114626	-2.38266425675291	-2.38441045801201	3.51216085415803	0.000109820369691713	0.000899179471613221
ENSG00000168621	5.41608330428863	5.4703212754124	2.01556076591901	0.000110069014796351	0.000900175084815124
ENSG00000101825	6.94370561780962	6.96147610933942	6.62001770874915	0.000110085991261207	0.000900175084815124
ENSG00000169918	2.89517742038351	2.90046453401665	1.76886815749085	0.000110114923273785	0.000900175084815124
ENSG00000152409	-2.07146342384589	-2.07215919678045	3.75107865823139	0.000110617906350966	0.000903813704743056
ENSG00000134901	1.97430814543523	1.97471898444202	4.95013982549448	0.000110797462556698	0.000904807311903913
ENSG00000146426	2.51258887749466	2.51309374934608	5.07512673435555	0.000110858860553034	0.000904835467158949
ENSG00000148688	1.61993077224721	1.62021058916932	4.91467745374577	0.00011137750195167	0.000908593686245236
ENSG00000136048	-2.37687691154804	-2.37798153339771	4.39256133803225	0.000111454041502697	0.000908743291918073
ENSG00000003989	4.5407715389176	4.57201674986294	4.0754888085439	0.000111600020784393	0.000909458624492442
ENSG00000151468	5.38935626684142	5.39546545462706	3.75219158982926	0.000111735093626694	0.000910084377614609
ENSG00000142798	2.11682681466733	2.11709203688324	8.00510834895387	0.000112116922752337	0.000912718264783624
ENSG00000102383	-2.65496066852582	-2.65561586607356	3.58203933771551	0.000112607925217531	0.00091623769898204
ENSG00000159251	6.06264355360409	6.15729192382481	1.3871715062797	0.000112769395565142	0.000917073615809441
ENSG00000173157	5.98797405157679	6.11261711269979	0.815525898006254	0.000113305131666293	0.000920950716209003
ENSG00000081842	4.84063155926844	4.87827201186358	1.05859883412607	0.00011356073558777	0.000922292680205435
ENSG00000173598	-2.26315435113911	-2.26325748853126	6.25217149366558	0.000113588370951393	0.000922292680205435
ENSG00000164626	6.99279609390779	7.34076900893692	2.41858736307473	0.000114149180549747	0.00092636450369218
ENSG00000003147	-2.83215000364862	-2.83413716622704	2.52348513530319	0.000114298838588816	0.000927097177000404
ENSG00000064989	-3.07555827217245	-3.07677188396037	3.29161066939295	0.000114368359037706	0.000927179417453141
ENSG00000165458	-1.54795015377361	-1.54797776398262	7.72553810177459	0.000115952934037841	0.000939537681404692
ENSG00000169174	8.3841078650576	8.56947991841242	3.8367882901989	0.000116494694050525	0.00094343783864362
ENSG00000230707	5.49582345978832	5.67778824751534	-0.42844832649889	0.000116900906565427	0.000946236783365773
ENSG00000095752	-4.85618172429598	-4.88701882594802	4.31294852969765	0.000117683844323671	0.000952080593404045
ENSG00000205929	-2.87071959635358	-2.87120885902041	3.22290825508672	0.000118142193069825	0.000955293735159114
ENSG00000162591	7.26854394573816	7.3169585671897	3.94059286578359	0.000118243103460182	0.000955614812332958
ENSG00000042062	3.87115255387815	3.88342987790469	2.12926100710167	0.000118800220572639	0.000959400849058335
ENSG00000152208	7.42600946963415	7.77470990191698	0.832117267180437	0.000118834458952147	0.000959400849058335
ENSG00000102109	3.60532338115317	3.63833826455876	3.23712696972137	0.000119084681043658	0.000960924139439622
ENSG00000121753	-2.64521265360942	-2.64529355553763	6.57459463226801	0.000120169881636589	0.000968648223470578
ENSG00000134569	-3.75785757663537	-3.75795214867308	6.8615098524176	0.000120222318987018	0.000968648223470578
ENSG00000223403	4.74872524702913	4.87076937622329	1.86752738514532	0.000120259423607163	0.000968648223470578
ENSG00000117525	-5.05426922750761	-5.05564451550925	6.0562263132092	0.000120290579955982	0.000968648223470578
ENSG00000165995	-2.72514775158598	-2.72896939625932	1.53744930423385	0.000120352091298381	0.000968648223470578
ENSG00000149294	-2.47157606034329	-2.47161315112136	7.52170335629314	0.000121530646620439	0.000977629838398524
ENSG00000087085	-5.53004311823223	-5.53968250568988	3.2960979037069	0.000121654907885502	0.000978125505522256
ENSG00000102241	1.5348792860381	1.53493021962289	6.85966026297176	0.000122065353912879	0.000980920450846985
ENSG00000179583	-3.48892904422119	-3.4943320672108	1.99688753707166	0.000122955208556378	0.000987563079423502
ENSG00000198580	-3.5397729376817	-3.56147634809561	0.301060759083959	0.000123063658326489	0.000987925944015319
ENSG00000137843	-4.59192460610277	-4.62297875303936	0.732248987493306	0.000123569321346834	0.000991475531094278
ENSG00000006128	9.72573619757113	9.91182818554567	1.33576960064111	0.000123682294000884	0.000991872284812435
ENSG00000214336	9.62846445415755	32.7021277216425	-0.593915598894647	0.000125272386355678	0.00100396835959566
ENSG00000280780	-5.1466465042796	-5.16044803115314	0.181360836862667	0.000125319222034837	0.00100396835959566
ENSG00000128342	-3.58889317026365	-3.59613198722425	6.1671675647622	0.000125452700200567	0.00100452228765726
ENSG00000052795	1.51640201775411	1.51661001201289	4.89891069666279	0.00012604174471012	0.00100821065391496
ENSG00000268049	2.39618994064503	2.40771493285689	0.639021127533273	0.000126090095634846	0.00100821065391496
ENSG00000187514	1.71323153985761	1.71324122387531	9.70002786370155	0.00012610704541411	0.00100821065391496
ENSG00000114796	-2.2035478402238	-2.20390702920086	4.75678082245074	0.000126758299160936	0.00101240911847031
ENSG00000143502	-5.04044273368656	-5.08325539787432	0.343217564497946	0.000126761869258963	0.00101240911847031
ENSG00000065320	-6.05502870676403	-6.05668404756878	5.5586040827923	0.000127515483075197	0.00101790733779966
ENSG00000198853	-1.87415976016593	-1.87447502870348	5.80038535823777	0.000127704990786835	0.00101840699002122
ENSG00000279798	4.03105725529279	4.06432411761091	-0.531312439701222	0.000127708523534107	0.00101840699002122
ENSG00000116574	4.24793398283367	4.2489285724462	5.30747027997011	0.000127858041430503	0.00101858335683323
ENSG00000272267	-3.22626002459749	-3.23395011716323	1.11929356766626	0.000127861110502955	0.00101858335683323
ENSG00000183117	-3.73929923196427	-3.74848525982607	1.58496499943542	0.000128721351057766	0.00102491339898825
ENSG00000130821	-2.23407015402782	-2.23413275656541	6.95057053311725	0.00012960515404291	0.00103142294624028
ENSG00000175048	-3.02089579689581	-3.02165294800614	4.07397072291348	0.000129671015977307	0.00103142294624028
ENSG00000187135	6.66574599652453	7.01332466716691	-0.365172115816203	0.000130346004927444	0.00103626401269711
ENSG00000076770	2.26504715195779	2.26521275614763	5.30513482069762	0.000131293760963277	0.00104326757439217
ENSG00000271254	1.89825959032427	1.89873798353756	4.66448898753262	0.000131655345421626	0.00104560862838925
ENSG00000174500	3.28669611349763	3.34463329469804	-0.0271584098573537	0.000132903986046922	0.00105498873316555
ENSG00000170962	-3.26385293805586	-3.26488805211427	2.94382380922057	0.000133077165642927	0.00105582665871375
ENSG00000138379	-3.93263290695628	-3.94480911962325	0.739422830215964	0.000133604953402844	0.00105947574526765
ENSG00000157833	-2.56010304437767	-2.56034219080745	4.98600772597071	0.000134072135276624	0.0010626407716798
ENSG00000153266	4.89602145188016	4.92652147522451	-0.0425811849102142	0.000134647214195552	0.0010666573325466
ENSG00000198825	2.94537154076602	2.945520770177	7.29956138633255	0.000134816102612624	0.00106736195774239
ENSG00000180667	1.94318129121953	1.94377847515955	3.92432613996759	0.000134872879635311	0.00106736195774239
ENSG00000135924	-1.5006354320528	-1.50072331365932	5.82983031528693	0.000135508634483649	0.00107184995887928
ENSG00000213551	1.98882771619086	1.98921538795311	4.91508159157039	0.00013571348604282	0.00107292677016334
ENSG00000250658	8.05569947077199	30.197540245775	-1.14689699163851	0.000135858140196223	0.00107352682238048
ENSG00000123992	-1.55681160426958	-1.55696074020514	5.57767711713139	0.00013594035374987	0.00107363312263555
ENSG00000176092	7.34836331152249	29.3388348635472	0.316788515106761	0.000136087807782107	0.00107407710986643
ENSG00000174099	4.32226945053598	4.32612889832803	5.21514985178666	0.000136134148868046	0.00107407710986643
ENSG00000065328	2.04077240023347	2.0410020051662	5.41058770516839	0.000136782431790061	0.00107864691412627
ENSG00000130203	-3.76743160931493	-3.76763295430467	5.79431928913097	0.000137488990035349	0.00108367142373142
ENSG00000170430	10.7190892719183	31.5556146912522	2.8631853794256	0.000137665125208407	0.00108451224268621
ENSG00000117069	-4.01004710069745	-4.0102876626151	5.34794642643053	0.000137971260926068	0.00108637582859285
ENSG00000070718	1.57980731173113	1.58002315705343	5.1707815005967	0.000138491635587174	0.00108992358773091
ENSG00000077522	-4.87223323045265	-4.87863567627518	2.87432146298495	0.000138591130587916	0.00109015713501245
ENSG00000267506	8.21282777077779	29.9642948666287	-0.698219437079705	0.000138923903544634	0.0010922244863776
ENSG00000272447	2.15730519095485	2.1615467732337	1.54768761063787	0.000139427318356568	0.00109526157237469
ENSG00000166311	-2.11645832306389	-2.11655869209922	6.55882728268554	0.000139450493523817	0.00109526157237469
ENSG00000170852	-1.45801579987083	-1.45808846577556	6.3170672737358	0.000139967063043646	0.001098766074592
ENSG00000250899	3.30074980307444	3.30712855185032	3.06068966263042	0.000140542394314116	0.00110272811297518
ENSG00000184384	-1.73560756907406	-1.73579887731494	5.7718532087445	0.000140801841196072	0.00110407065261304
ENSG00000231607	2.60505969567606	2.60839947079812	1.4383353346604	0.000140854921224874	0.00110407065261304
ENSG00000177283	-3.99599651805852	-3.99740528339899	4.49455203850362	0.000140948528981668	0.00110425004090305
ENSG00000134595	4.05227988450054	4.06022693139762	3.05522260881805	0.000141214000213208	0.00110577502473873
ENSG00000162944	-2.70183736229928	-2.70231038164026	4.04638551963018	0.000141298624638535	0.00110588307022862
ENSG00000105193	1.4711914047098	1.47120793921608	8.97533347842948	0.000141411016445782	0.00110620822183589
ENSG00000120075	-6.40105024651669	-6.48241423545791	2.5401024005573	0.000141870915427297	0.00110925011190877
ENSG00000108010	1.59963135996664	1.59975130006588	6.40993077329442	0.000142074086401168	0.00111028267520912
ENSG00000267586	4.09829281584245	4.10743826741072	0.890475628714601	0.000142425055260794	0.00111246864074139
[truncated: 1,117 more rows]
