# Supplementary material for: Global hypo-methylation in a proportion of glioblastoma enriched for an astrocytic signature is associated with increased invasion and altered immune landscape
Source: eLife. 2022 Nov 22;11:e77335. doi: 10.7554/eLife.77335 (PMC9681209; doi:10.7554/eLife.77335)
Supplement: Figure 4—source data 1. [file elife-77335-fig4-data1.zip › Figure_4_source_data_1/Figure_4_D/All_syngeneic_DE_comparisons/DEList_V_gic_batch_patient_iAPC19 - GIC19.csv]

	logFC	unshrunk.logFC	logCPM	PValue	FDR
ENSG00000196376	-9.89173360704087	-9.92778796424825	6.75145534434014	3.09226856766832e-16	4.82826814155731e-12
ENSG00000167972	-6.71122021349884	-6.7130314466605	6.11540545411226	2.44426253557042e-13	1.90823576151983e-09
ENSG00000075461	-8.79380806983601	-8.80875263456894	6.51429064334841	1.60661761017862e-12	8.36190912177633e-09
ENSG00000055118	-8.65042698745284	-8.67575119384933	4.76783339499269	3.49736117806251e-12	1.18893321005368e-08
ENSG00000183155	-4.07343283156267	-4.07360865708087	5.69110896901571	3.80726658784961e-12	1.18893321005368e-08
ENSG00000157890	-10.1758244757594	-10.2384909707335	4.55486811272313	7.05025588417974e-12	1.83471158959304e-08
ENSG00000138829	11.6412842160775	11.6917946022041	8.16594273072169	1.05374672104875e-11	2.35045732892216e-08
ENSG00000075340	-9.95239765942432	-9.98052813871457	5.67474134485844	1.76708171677847e-11	3.35929425158347e-08
ENSG00000076053	9.9021906656579	10.0967616521163	3.99370774974796	1.93631665583779e-11	3.35929425158347e-08
ENSG00000075043	-10.2520668548156	-10.3348906664647	6.04840750051676	2.18439799166111e-11	3.41071902417965e-08
ENSG00000158615	-3.70930602111072	-3.70936887437818	7.17121268956613	2.82806199335075e-11	4.01430545128897e-08
ENSG00000172785	5.93077729203635	5.95476933939983	3.37704123741068	4.29186441133661e-11	5.54629581435346e-08
ENSG00000046604	14.2596095596715	14.622310419037	6.76747786987712	4.61776902693704e-11	5.54629581435346e-08
ENSG00000106070	13.8293009447997	34.1825480972374	7.63923870301421	5.3235889965066e-11	5.93732275653243e-08
ENSG00000136732	11.5957864995219	11.7883677146595	5.95626181615059	8.74453599290397e-11	9.10247899954684e-08
ENSG00000147364	10.4801369298889	10.8439365229388	4.04189859501145	1.00790162733103e-10	9.42202009840864e-08
ENSG00000112852	6.04638235357694	6.07660733482057	3.55860438150556	1.02583797664242e-10	9.42202009840864e-08
ENSG00000164930	10.2684640759293	10.299835448119	6.18638837312357	1.12563913421182e-10	9.76429413421301e-08
ENSG00000154642	9.94339630730784	10.306605789053	4.41525093049238	1.27371391512865e-10	1.04448161577376e-07
ENSG00000105737	-9.43884586547041	-9.46737049215144	4.87843625234172	1.39591292736362e-10	1.04448161577376e-07
ENSG00000099284	9.92608881856907	10.0573233674456	6.25515567338517	1.40477225126482e-10	1.04448161577376e-07
ENSG00000101638	-15.1434886791337	-15.2090032716084	7.71466742728654	1.60330615643374e-10	1.13791010575257e-07
ENSG00000164830	3.43271993402126	3.43417131720704	5.29425063050996	1.82818353959446e-10	1.24109816466208e-07
ENSG00000118432	-10.7103049708258	-10.8328582349836	5.98296066127135	2.31461343595039e-10	1.50584892453872e-07
ENSG00000170500	-8.46516617615842	-8.47536151922053	5.6747674038725	2.43455942091311e-10	1.52052843192549e-07
ENSG00000196338	-6.42640197199915	-6.43270496072464	6.33300462477509	3.48641014388172e-10	2.03494675194971e-07
ENSG00000159217	13.0984907394202	13.4607825875032	7.80069041599436	3.51886526851814e-10	2.03494675194971e-07
ENSG00000116191	5.27281313208287	5.27478646233573	5.85702343665943	4.73649100521533e-10	2.61761098945872e-07
ENSG00000170293	7.7864202219811	7.8873057089457	1.95259139844486	4.86170863931747e-10	2.61761098945872e-07
ENSG00000100167	-7.4316647175739	-7.43985532716768	6.31477966087304	5.09763025506408e-10	2.65314662675235e-07
ENSG00000182132	-12.8607894061823	-13.0960805096779	4.85562282270385	6.87987476831342e-10	3.46523756878857e-07
ENSG00000106665	-3.24644168625022	-3.2465178618339	7.55268545534854	7.31989695805716e-10	3.57165222197201e-07
ENSG00000155008	8.9984596379447	9.09796737652752	4.71799942367914	7.61501518323709e-10	3.60305597185042e-07
ENSG00000171385	-12.2231021084482	-12.345706271736	5.60510060046658	8.53894913590266e-10	3.92138681788189e-07
ENSG00000106278	-14.186925217466	-14.2230317428403	10.7347487603418	9.20136453478012e-10	4.10486016703019e-07
ENSG00000182004	-3.86557478489578	-3.86564923876954	7.03122144926398	9.69844548028049e-10	4.1569074255304e-07
ENSG00000134755	13.8407353820503	34.4905582232347	4.47482833021215	9.8504915296929e-10	4.1569074255304e-07
ENSG00000160352	3.42959034157464	3.43107349184104	5.12610106311194	1.13080488753011e-09	4.6464177668145e-07
ENSG00000171094	-14.4939720153794	-34.4868677195594	3.72149313571706	1.16787694458578e-09	4.67570015711855e-07
ENSG00000184349	8.20862203246823	8.25811110719616	4.29332928796017	1.26712649851141e-09	4.94622828693928e-07
ENSG00000167654	-12.3101527968977	-32.2767335551378	5.17384836631044	1.86550946316306e-09	7.10440603849465e-07
ENSG00000057294	13.9580399803208	34.8715693299037	4.19909122451164	1.94462856634872e-09	7.22938819880213e-07
ENSG00000163531	-9.55030512545531	-9.61284202445684	5.92549626065472	2.1277494170868e-09	7.25535618822011e-07
ENSG00000147027	10.2137036278	10.2665366767267	6.31486374409339	2.14095260076286e-09	7.25535618822011e-07
ENSG00000234456	4.8564368934959	4.85925477967436	5.77105619828658	2.17018893241039e-09	7.25535618822011e-07
ENSG00000178425	4.9503686862021	4.95551314931632	4.46036866229975	2.27619484140417e-09	7.25535618822011e-07
ENSG00000125378	12.1502111661295	12.5200448402097	4.26166670373355	2.30547100104022e-09	7.25535618822011e-07
ENSG00000147408	-6.2077752758951	-6.22339532021548	4.00698835755822	2.33368246105992e-09	7.25535618822011e-07
ENSG00000188641	4.85264311585533	4.85891147807716	4.49969229114308	2.36727247408594e-09	7.25535618822011e-07
ENSG00000126970	5.6235797521743	5.64245016875948	4.47018989785868	2.36906623863962e-09	7.25535618822011e-07
ENSG00000170004	3.77467865834056	3.77497762560246	7.61974653106819	2.369816610729e-09	7.25535618822011e-07
ENSG00000005513	-11.6434193866943	-11.7663016943845	6.80794201581332	2.49075668995726e-09	7.47897595326783e-07
ENSG00000245526	-11.6132312018117	-11.7363288061025	5.47861326440336	2.67032892707678e-09	7.86688978629753e-07
ENSG00000180787	-11.716839630551	-32.3225213913408	3.11939719260116	2.86486801361444e-09	8.2837128082548e-07
ENSG00000134602	11.1759558814748	11.3880643494112	5.252691318394	3.17525198169633e-09	9.01425171676481e-07
ENSG00000155970	11.3509566924004	32.2787860930119	2.74412953525949	3.24024833059205e-09	9.0345066846186e-07
ENSG00000204186	7.72897453851058	7.77400403179749	4.63110917321763	3.52630502890119e-09	9.65960117916897e-07
ENSG00000242808	-10.692049372044	-10.7425335390594	6.11464043820808	3.60785611433824e-09	9.71259747746161e-07
ENSG00000104219	5.54858171317581	5.55268101168388	5.04421129128355	4.02855547764259e-09	1.06613330894765e-06
ENSG00000120278	-5.8431104591673	-5.84644652052783	5.59492642055849	4.20606472012363e-09	1.09455824233351e-06
ENSG00000185985	-10.8746842752222	-10.9375452656608	4.86733478746001	4.47720028069311e-09	1.14601647840561e-06
ENSG00000184792	-7.15707514680974	-7.16014487374982	4.88037599414813	4.81362511758858e-09	1.21225713848432e-06
ENSG00000223482	8.28222913025759	8.4153926705256	3.66920898883184	5.02589573354974e-09	1.22630492353417e-06
ENSG00000187122	-9.68315033676962	-9.71128985514754	6.91932152334765	5.05451464469262e-09	1.22630492353417e-06
ENSG00000171766	-9.56070134114735	-9.5887217499036	6.52549372697704	5.10502241768421e-09	1.22630492353417e-06
ENSG00000160307	-15.0478580847805	-36.2164477596209	6.85211339745425	5.29232009598624e-09	1.25203463604135e-06
ENSG00000070404	5.85182065678139	5.85299299617346	6.4470376483054	5.59075087263265e-09	1.30289528545203e-06
ENSG00000172020	-8.37120048437873	-8.37318145054566	8.19312759456095	5.85607766547519e-09	1.34465877454014e-06
ENSG00000165804	-3.21073417447308	-3.21125513869543	5.84163439879639	6.46457635146964e-09	1.46286804567894e-06
ENSG00000092421	-6.04875153931487	-6.05151350684648	6.49978581960768	6.80995618979038e-09	1.51900937067696e-06
ENSG00000196361	-7.50918563234064	-7.55096030622303	5.5779115726833	7.16563053415802e-09	1.55121520975297e-06
ENSG00000167614	-8.54852548970304	-8.59044265643315	7.37479575389698	7.22232362832709e-09	1.55121520975297e-06
ENSG00000110076	-10.4600976144699	-10.6956087450115	5.12200886879284	7.2702475074722e-09	1.55121520975297e-06
ENSG00000152092	-9.76055948655953	-9.78881426127733	5.7270889687214	7.42469227953573e-09	1.55121520975297e-06
ENSG00000150625	-11.0440816868287	-11.0574128522713	8.2383542282555	7.45107856612481e-09	1.55121520975297e-06
ENSG00000182103	-9.06427386093314	-9.10077088332792	4.91347075370785	8.51903959394855e-09	1.75021426605148e-06
ENSG00000180190	11.1892023878146	30.9700496535855	3.89877186835468	8.64209404016559e-09	1.75243709536553e-06
ENSG00000105088	-5.29509806220896	-5.30431160174945	4.61310888091329	9.90121755369865e-09	1.98202065235193e-06
ENSG00000172201	-5.28262682824525	-5.29819415715233	5.78002612924832	1.00847991544914e-08	1.9932158733953e-06
ENSG00000133138	7.91604382075234	7.96041027684421	3.04920662159277	1.16787667720047e-08	2.27940330472601e-06
ENSG00000158079	8.48976920709856	8.68125525555317	3.26898576072825	1.18373443752547e-08	2.28183080339786e-06
ENSG00000147588	-16.4650284192352	-39.238431363381	8.13244855554204	1.29257400472825e-08	2.46125006217402e-06
ENSG00000181449	-9.17350001244076	-9.18120504482131	7.91600856739243	1.40606074600811e-08	2.64508825158682e-06
ENSG00000155313	2.25043340995676	2.25068889926165	5.64268798490416	1.47691605424123e-08	2.7235612438696e-06
ENSG00000170873	-5.78585638010015	-5.79278895438433	4.92648089604018	1.48266111008657e-08	2.7235612438696e-06
ENSG00000143842	-6.13756665780769	-6.13818541837476	6.33477602720971	1.52943457804227e-08	2.76166874701694e-06
ENSG00000104435	-10.4609196435898	-10.6964112541935	6.12310780141838	1.54086508441277e-08	2.76166874701694e-06
ENSG00000078549	-13.4231721124677	-33.5437299752319	6.45756664782091	1.58231876603667e-08	2.76166874701694e-06
ENSG00000126217	-6.24557311897429	-6.25028425555731	4.68597664038396	1.59050472754184e-08	2.76166874701694e-06
ENSG00000239922	-13.6074783895892	-32.9602669721886	2.93383938309282	1.59184185494764e-08	2.76166874701694e-06
ENSG00000121966	-14.5889584646685	-34.4467397192456	5.28174451013259	1.6512277406853e-08	2.83321647725937e-06
ENSG00000170382	-8.74838341980379	-8.87075684842911	4.38755973005145	1.73045447466623e-08	2.913744129621e-06
ENSG00000171044	6.9430607627986	7.30890331335878	1.46277622565214	1.7354822854794e-08	2.913744129621e-06
ENSG00000197852	-5.86610655953788	-5.86707078757388	5.92503499641007	1.77922902413869e-08	2.95541297690442e-06
ENSG00000182732	-12.0407982844017	-12.2786916781485	4.56867817153697	1.83963506544554e-08	3.00065755138046e-06
ENSG00000163618	-8.10282881301161	-8.16517317068263	4.05232413521192	1.8449028111472e-08	3.00065755138046e-06
ENSG00000146216	-8.81363306324369	-8.87638972000168	3.42965572792677	1.87757664268219e-08	3.02231770091131e-06
ENSG00000197177	-13.1354936141405	-35.272846546959	3.03058513621869	1.96907895414165e-08	3.13726518264977e-06
ENSG00000046653	-9.41533473360521	-9.42305044234019	8.97014157198565	2.0358564340467e-08	3.21089518800052e-06
ENSG00000143850	-9.50179040855708	-9.52990717837786	5.45226386791389	2.27602759473834e-08	3.53998864569677e-06
ENSG00000139737	-4.63637492581249	-4.64046631447783	5.35534244021859	2.3373119554486e-08	3.53998864569677e-06
ENSG00000196159	6.07673765051375	6.08479154759059	5.2680381030984	2.34398800097673e-08	3.53998864569677e-06
ENSG00000100505	-7.15271817864527	-7.15799866689365	6.6801398490332	2.35187974567774e-08	3.53998864569677e-06
ENSG00000121904	-10.4788929299843	-10.6011163073495	4.17170863527269	2.35787638755261e-08	3.53998864569677e-06
ENSG00000139364	-7.45961065404232	-7.46900146179628	6.3073239512436	2.54788681706947e-08	3.78882902492598e-06
ENSG00000163629	4.30677244432917	4.30839091813044	7.20947872140477	2.58527088599615e-08	3.80815279376828e-06
ENSG00000111783	-11.5904693231292	-31.4760454338114	5.25391403865196	2.6369654707066e-08	3.84799802426289e-06
ENSG00000147642	-5.90467658476807	-5.91475790218128	4.03067992697356	2.6628704409108e-08	3.849820283739e-06
ENSG00000104332	8.1093867983405	8.10986634220456	9.57461760319799	2.74054810594501e-08	3.92577230515829e-06
ENSG00000026559	8.24369167393981	8.29383355886465	4.02930292764982	2.76836143354055e-08	3.92956322030019e-06
ENSG00000169862	-8.53246845661014	-8.54937818777695	6.30457391475385	2.81516729109913e-08	3.9599412022267e-06
ENSG00000106714	11.5930915449621	31.7241119528638	3.55737891029245	2.84048555558723e-08	3.9599412022267e-06
ENSG00000106733	4.44451399545641	4.45472922501909	2.82171402709848	2.87261493705619e-08	3.96929288736243e-06
ENSG00000170390	-4.32549380033947	-4.32647785974517	6.21878219506708	2.94320318662999e-08	4.03115566281058e-06
ENSG00000177707	4.80939998740228	4.81073677604989	6.05950851180508	3.07071125274256e-08	4.16922482611499e-06
ENSG00000166145	12.2785508758481	12.3526290374124	4.44593915509804	3.11655659634074e-08	4.19499264614347e-06
ENSG00000101004	4.0226330089357	4.0286242285097	4.73427633453852	3.14681860983374e-08	4.19952357042256e-06
ENSG00000136928	-11.7349462314432	-11.8571385016327	5.84960418148076	3.17377743099671e-08	4.19960684810022e-06
ENSG00000187416	-12.8841681749069	-34.8423968990716	6.05399654735068	3.44145022202993e-08	4.51552972830045e-06
ENSG00000176720	5.41806479718641	5.42165914755806	5.33766172321793	3.50184945084965e-08	4.55648977713053e-06
ENSG00000187391	-4.87746042202511	-4.87935328707291	4.50829582205977	3.74556570043547e-08	4.83332750798342e-06
ENSG00000117600	-10.9582418697825	-11.0415677075849	4.32807137916871	3.85198419602079e-08	4.92990829808759e-06
ENSG00000143162	4.47079540703974	4.47320402501249	5.10417909719637	4.08787883046004e-08	5.18927967957748e-06
ENSG00000130226	-15.6031036530119	-37.8932522669644	5.7339083219388	4.21789048988467e-08	5.27236783636707e-06
ENSG00000141837	-15.366713804328	-34.5601414304472	4.50964142997208	4.22086575858771e-08	5.27236783636707e-06
ENSG00000272841	-5.04030634290708	-5.04416414664087	3.10431312352924	4.38391466411475e-08	5.43257488614982e-06
ENSG00000168243	-7.70180424828057	-7.70999217323432	5.6185049375019	4.53945689938851e-08	5.58102992338993e-06
ENSG00000110318	11.1922345872631	31.3606951074793	2.08722279242811	4.82461396907805e-08	5.88527519634256e-06
ENSG00000165259	8.47392745217845	8.6668838251792	3.22837534995128	4.93900240274017e-08	5.97810724933217e-06
ENSG00000169302	-7.57321979638735	-7.61033591235499	3.21131286242786	4.99714731526607e-08	6.00195832158188e-06
ENSG00000159023	3.98874435098954	3.99134058978091	6.66296842224286	5.19596459752256e-08	6.19311383402422e-06
ENSG00000184144	-8.56299555343236	-8.79794424021228	5.76560213903345	5.26266389190932e-08	6.20559086019973e-06
ENSG00000163873	-11.5929994392435	-11.8285729129638	6.36503207999085	5.28592022804255e-08	6.20559086019973e-06
ENSG00000005486	-2.51011062228945	-2.51022430612247	6.73370334354592	5.39796077180738e-08	6.28983279783586e-06
ENSG00000065833	13.7215824936525	33.5274888663621	3.87143817676286	5.64613600726203e-08	6.53027908276957e-06
ENSG00000130294	-8.1423426095334	-8.15568661161901	7.55128964389091	5.92378446115661e-08	6.80102724827201e-06
ENSG00000166582	5.96369075015611	5.97296338684974	5.67708020701093	5.98074826669377e-08	6.81630682015741e-06
ENSG00000153132	4.5712816261071	4.58247699917057	3.15652401987957	6.0696754513563e-08	6.86752989112154e-06
ENSG00000162975	-6.79754964316064	-6.8159420316866	4.7861751096375	6.1815751764443e-08	6.94382120899289e-06
ENSG00000167202	2.31052783889326	2.31070736190079	5.83080611752067	6.27761273678756e-08	7.00133180515721e-06
ENSG00000141314	-6.88211806718267	-6.91785113578835	5.04607857716924	6.46614990031364e-08	7.16045847826221e-06
ENSG00000118242	-4.49459697726552	-4.49682700335233	4.85071733756461	6.55112333102892e-08	7.2034675838511e-06
ENSG00000147202	13.0946008905364	32.6693189715023	4.11376470369646	6.691211725856e-08	7.3060545375885e-06
ENSG00000144191	-11.1487854533875	-30.3333775171003	3.09613567177425	6.90632073611178e-08	7.48856194261454e-06
ENSG00000196132	-10.285856640641	-32.0163308476158	3.42834783141476	7.12702335079636e-08	7.67457535167824e-06
ENSG00000109339	-3.21827099019322	-3.22239775459941	5.03423715586865	7.33710262639234e-08	7.84667948003356e-06
ENSG00000183722	-2.2305562645695	-2.23071645929595	5.87869987457253	7.44148865336452e-08	7.9041771315397e-06
ENSG00000129244	-7.20452150284993	-7.21938019998314	6.53514014904751	7.75926240829044e-08	8.12768643187094e-06
ENSG00000136111	6.42944074854713	6.43530382532681	4.95299323724911	7.85628570795416e-08	8.12768643187094e-06
ENSG00000185842	5.32144852340743	5.3548744703659	2.75036363148691	7.88596899308543e-08	8.12768643187094e-06
ENSG00000101144	-10.6416881665681	-10.7642292513763	6.29420968434739	7.9059295946451e-08	8.12768643187094e-06
ENSG00000025039	-6.98960474081722	-7.02545516095501	4.87111571499862	7.92790797452619e-08	8.12768643187094e-06
ENSG00000111817	3.70026167863036	3.7009789769088	5.62138713013129	7.96423737720158e-08	8.12768643187094e-06
ENSG00000187098	8.34139819132196	8.36537787364696	3.27663412565548	8.37281110132339e-08	8.48916055428984e-06
ENSG00000130055	-9.25344250982663	-9.30373140781152	4.41084230940227	8.47275663133794e-08	8.53507238978778e-06
ENSG00000072201	-5.38918562636802	-5.39183970950633	3.37284532123121	8.5344270334446e-08	8.54208613462847e-06
ENSG00000125285	-11.1877083259191	-11.4232099049551	5.10636319010138	9.26161815928861e-08	9.21088572860715e-06
ENSG00000247134	5.06517647824074	5.08220202564114	2.91499932215992	9.44857623688521e-08	9.33734616219782e-06
ENSG00000128594	-5.25946072750789	-5.26676613681529	5.60191743299164	9.7403038514691e-08	9.56510090168796e-06
ENSG00000115271	3.88531699108361	3.89092926943247	3.61741456943423	1.01186029135203e-07	9.87449161823165e-06
ENSG00000147481	-9.19841004685785	-9.26291003568153	3.63583682624983	1.03388934998741e-07	1.00268001929835e-05
ENSG00000144847	-11.1158914730969	-30.3532528595907	4.46461414061252	1.10069987025986e-07	1.06088443050849e-05
ENSG00000260807	-7.21106645702767	-7.24266033970141	4.10379634752755	1.11915043308275e-07	1.0720499915432e-05
ENSG00000144485	-4.65290117913319	-4.65377008072095	6.18987187768828	1.14430682778667e-07	1.08087831332302e-05
ENSG00000088756	12.3527657865874	33.4091319731793	4.08191010177429	1.14612416576073e-07	1.08087831332302e-05
ENSG00000199036	-6.35143892397508	-6.47261136387114	0.269918859766841	1.14913411048816e-07	1.08087831332302e-05
ENSG00000104112	-7.16746161952586	-7.40184406039728	4.40233486053515	1.16513623042806e-07	1.08936749113196e-05
ENSG00000132718	-2.98037075399936	-2.9804704963004	8.02968480943876	1.21574166618399e-07	1.12991609379743e-05
ENSG00000177425	8.02326779696197	8.03165243185333	5.52294165663394	1.24832059276899e-07	1.15333004352042e-05
ENSG00000198625	-3.81904313519101	-3.81932622875229	5.63307421555981	1.28245172677778e-07	1.17447058369372e-05
ENSG00000277363	-5.64420941631828	-5.67508459273961	3.36650160918267	1.28624612406575e-07	1.17447058369372e-05
ENSG00000231205	11.2438207586257	32.7006432157748	3.64106194322766	1.30975737087103e-07	1.18898555748722e-05
ENSG00000267365	-7.25259737631449	-7.27962095408424	1.89767972073178	1.3405846094189e-07	1.20541196232459e-05
ENSG00000100427	-18.0319736756685	-37.6695943578806	8.38492722575697	1.34417471464849e-07	1.20541196232459e-05
ENSG00000007944	6.19048378741037	6.21715480624645	3.53585068163071	1.35192802430686e-07	1.20541196232459e-05
ENSG00000184588	-3.26704999302344	-3.26835120224339	5.09604919912104	1.35873258210022e-07	1.20541196232459e-05
ENSG00000137726	-7.50248450648152	-7.51189078899656	5.03189902201385	1.38437180235927e-07	1.22121928373094e-05
ENSG00000177098	-9.95021277834018	-10.0326124655013	4.03344399723424	1.41777112060877e-07	1.24365608298794e-05
ENSG00000173705	8.33924531307815	8.36736309112782	3.53005594263851	1.43397738097404e-07	1.25084485064406e-05
ENSG00000108001	-11.845094655959	-32.1203421621286	3.43822312789654	1.45211220310083e-07	1.2596266632898e-05
ENSG00000134594	-4.57549954319493	-4.58567985598912	1.81211736538483	1.46717846843501e-07	1.2656643428809e-05
ENSG00000007171	-11.7591835401691	-11.8871791057762	2.81139144934681	1.4895888451834e-07	1.26942319602102e-05
ENSG00000151322	-5.62535748473333	-5.62976479595567	4.97560787818538	1.49467566661255e-07	1.26942319602102e-05
ENSG00000170689	-10.6433921566485	-10.7643022042912	4.60384466878085	1.49592588745913e-07	1.26942319602102e-05
ENSG00000103723	-5.05445636843024	-5.07186608292703	3.83723632869045	1.53497499786658e-07	1.29551889819939e-05
ENSG00000197712	3.18620960744687	3.18649900081728	6.3261444315784	1.5575768291682e-07	1.30752712960389e-05
ENSG00000128683	-8.32528494434206	-8.39896930182023	4.06173091313392	1.57023244200202e-07	1.30775416971025e-05
ENSG00000205927	-10.1955176187454	-10.2788944695896	4.69215366309016	1.57840660783159e-07	1.30775416971025e-05
ENSG00000153933	5.60326987762442	5.62934929921825	2.78593425386777	1.58297385727704e-07	1.30775416971025e-05
ENSG00000118785	-7.41672200142362	-7.41731845591613	8.02249501122193	1.61595158796024e-07	1.32797200496901e-05
ENSG00000006432	5.86195949841981	5.87334869093105	4.44397062624338	1.64036344534226e-07	1.34097564584157e-05
ENSG00000141753	6.27928701396718	6.27966428091051	8.1456291385659	1.77593914664993e-07	1.44424551228084e-05
ENSG00000118971	-6.3125880336518	-6.31833156640349	6.97219272334397	1.78927733294079e-07	1.44755317495013e-05
ENSG00000259417	-7.21229857020292	-7.24285006038415	4.29131658533575	1.82392748466767e-07	1.46458766732346e-05
ENSG00000129159	-5.26680227075295	-5.29401975789493	3.56859000254327	1.82909309035529e-07	1.46458766732346e-05
ENSG00000095637	-5.01068365017372	-5.01302268522088	5.19883922464537	1.86711583166189e-07	1.48740543854942e-05
ENSG00000100095	-9.80971296138437	-10.0435223198638	6.50163090996558	1.95235878115185e-07	1.54741776694949e-05
ENSG00000157483	2.7045487355587	2.70482115156928	6.16829501414369	1.98306724404415e-07	1.56381878527805e-05
ENSG00000173404	-13.2308697115564	-34.2002959672296	5.61081739976226	2.01768243637282e-07	1.57800620170247e-05
ENSG00000169436	-8.45638958495336	-8.48170760829268	5.44364514675967	2.02127091290185e-07	1.57800620170247e-05
ENSG00000104723	13.3076141543032	13.6717344431223	6.5146329971325	2.14567483903713e-07	1.66679437496148e-05
ENSG00000079215	-8.9500855719704	-8.95461734690283	9.09342534258705	2.27434260874688e-07	1.75799928183038e-05
ENSG00000117598	-12.9021564452857	-32.3309297252332	4.27773710457772	2.28960144948932e-07	1.76091245281351e-05
ENSG00000077092	6.71190413641035	6.72878101399777	2.814543780986	2.30066696793875e-07	1.76091245281351e-05
ENSG00000137571	-6.83051967552504	-6.87173822745746	2.97414034745225	2.31507362985233e-07	1.76170082706035e-05
ENSG00000144355	-6.8607725761276	-6.87353561918857	5.3773048373451	2.32426265130288e-07	1.76170082706035e-05
ENSG00000125355	-4.46860532399163	-4.47168707648947	5.1375267910416	2.41842148327721e-07	1.82421415651645e-05
ENSG00000162873	-16.9120058655501	-38.9501484170616	7.42451797051492	2.43042537485641e-07	1.82445489437538e-05
ENSG00000109790	2.48494102942531	2.48509461588559	6.03918625064848	2.47120169568184e-07	1.84618867351083e-05
ENSG00000066032	-8.75834611560454	-8.84108759014086	5.19192475845675	2.55230182753769e-07	1.8976971778654e-05
ENSG00000136068	3.23169655783902	3.231732502666	8.73023503492552	2.58003298897811e-07	1.90176233015189e-05
ENSG00000280237	-5.08775925282815	-5.10145794416976	3.01849992271316	2.5821289483297e-07	1.90176233015189e-05
ENSG00000256073	-6.3597064405986	-6.38024248194566	2.04385073136666	2.64542879691845e-07	1.9392359265298e-05
ENSG00000184178	-3.77238870856844	-3.77250265586204	6.27827654081874	2.68748149912616e-07	1.96085682838111e-05
ENSG00000076944	8.96393467744256	9.06860310713325	2.29299257025394	2.81042014671951e-07	2.041018612599e-05
ENSG00000123106	3.5994264691794	3.603049603313	3.81656793283009	2.850610502394e-07	2.06062186964722e-05
ENSG00000082684	-9.61122839864118	-9.84647376465422	5.59172867775102	2.95967990548811e-07	2.12960562416089e-05
ENSG00000023892	10.5534947457217	31.5947244012547	1.10860512212904	3.13701882275597e-07	2.24685375681246e-05
ENSG00000075142	-2.47883532210435	-2.47889313189977	7.25056758195666	3.19724126683748e-07	2.27953082832879e-05
ENSG00000240694	-5.08279680953259	-5.0839914746462	6.4305139056109	3.2365438044531e-07	2.29431541927513e-05
ENSG00000155961	-6.26510343112179	-6.29012324303187	3.51444200374146	3.24736587459847e-07	2.29431541927513e-05
ENSG00000063015	-14.6062056190694	-34.6261482063125	5.1190757481362	3.26929083259201e-07	2.29940121892305e-05
ENSG00000103811	5.38339655420919	5.39716668540474	4.19493036027901	3.40469748379678e-07	2.38389894672659e-05
ENSG00000180921	6.5103532303273	6.53114214762103	2.81798826489593	3.48167662315381e-07	2.41858291371828e-05
ENSG00000087258	-5.01300437578585	-5.02471278314829	4.54943248474097	3.48521298569626e-07	2.41858291371828e-05
ENSG00000117707	-8.35223658070613	-8.37524899939861	5.25800509976577	3.50436027364923e-07	2.42110979259996e-05
ENSG00000198756	-5.60298186366312	-5.60395208098153	6.99327341910484	3.52680554749814e-07	2.42588289949938e-05
ENSG00000170365	-2.61007705300471	-2.61044906440019	4.66219978090577	3.56014300112398e-07	2.4380733692785e-05
ENSG00000174871	-3.42612633568933	-3.42767076812368	4.83964631393909	3.58748738299293e-07	2.44607109161797e-05
ENSG00000135472	-3.72566890414145	-3.73021560571182	3.79273131909232	3.7212619482267e-07	2.52625148085268e-05
ENSG00000139352	-13.4423883760615	-35.023886362608	5.00260030117346	3.7454212006375e-07	2.53164530851748e-05
ENSG00000165995	-5.8739102462766	-5.89075742191154	1.53744930423385	3.79271700630809e-07	2.55256393691786e-05
ENSG00000135272	5.96346275950676	5.97075939476581	4.92513359963776	3.89961704688096e-07	2.61324551802572e-05
ENSG00000185052	-10.2368878595946	-29.7188887899071	2.80410354828743	3.94440370672433e-07	2.63196237080315e-05
ENSG00000090932	-4.45290850424252	-4.4554314939241	5.23653167650211	4.09127927648247e-07	2.71835040948924e-05
ENSG00000140067	-10.0541155752001	-30.6089385413849	3.16139215698096	4.13825679910988e-07	2.73586603121187e-05
ENSG00000152049	-9.3843932771223	-9.40320458522082	5.07005309760091	4.15268508644301e-07	2.73586603121187e-05
ENSG00000251664	7.24990220909742	7.61059348495321	0.825955289428751	4.18533077788405e-07	2.7456263591789e-05
ENSG00000141526	9.39239567543362	9.40435709886547	6.32203557988582	4.20266875780555e-07	2.7456263591789e-05
ENSG00000259153	9.70367691683012	29.5230973159599	1.00247014947994	4.22485100915779e-07	2.74861765237457e-05
ENSG00000181790	-6.98564382078957	-6.99757079616646	5.44754069717283	4.24752581943546e-07	2.75190324251723e-05
ENSG00000197620	3.12732147483075	3.13294675328297	3.180704251216	4.29743536327418e-07	2.77273370918029e-05
ENSG00000151025	-9.13177114696169	-9.18986073776136	3.31195335857481	4.3186343520488e-07	2.77494472316419e-05
ENSG00000116017	3.3250359834082	3.32608610514399	5.28697106846781	4.47334224796516e-07	2.86257237130033e-05
ENSG00000188916	-6.10865766184976	-6.11434069751176	4.77538432073884	4.50074019596967e-07	2.86834928244369e-05
ENSG00000225206	8.10856957526874	8.47196708608954	1.89280259773214	4.5314563220187e-07	2.86942068234133e-05
ENSG00000077279	-11.3241935546294	-32.578575325763	6.76599641179132	4.53917579440443e-07	2.86942068234133e-05
ENSG00000149948	4.99897734639342	4.99912848317718	8.322415841426	4.64169518952081e-07	2.92239631811201e-05
ENSG00000204967	5.85150296298336	5.93826693560272	2.74308406959812	4.7288654126335e-07	2.96532146798633e-05
ENSG00000162981	-8.45440796969423	-8.48238153295228	3.94641805206089	4.83545296414293e-07	3.02003050328511e-05
ENSG00000124785	-4.79240528721001	-4.79428893995358	4.96016925116552	4.8589191659138e-07	3.02259616958478e-05
ENSG00000130962	4.89884007472767	4.90184049089393	4.47139502522926	5.03131703786234e-07	3.11259545543777e-05
ENSG00000162409	4.7779088814104	4.78995896775244	3.38432742370881	5.04346516091813e-07	3.11259545543777e-05
ENSG00000257315	-3.57515190023153	-3.57561134147607	4.00530739353794	5.3365781788742e-07	3.28052486948589e-05
ENSG00000165186	-9.21219447970116	-9.29593489160459	2.54975145593244	5.43744190962063e-07	3.32942031281634e-05
ENSG00000251363	9.43286831166615	54.5620823906031	0.438380319554114	5.46626591281102e-07	3.33399515479029e-05
ENSG00000101265	-7.22307410033134	-7.22572402459118	7.21329610564981	5.52759349879105e-07	3.35828190233943e-05
ENSG00000132170	13.8648516678536	34.4840806765273	2.83753260932383	5.63615546568059e-07	3.41096633492778e-05
ENSG00000105613	-3.57089253056029	-3.57693775509144	3.73860646805927	5.6980160018056e-07	3.42431916827673e-05
ENSG00000135324	-8.03851504881832	-8.27289721420753	2.12709042290523	5.70208136129084e-07	3.42431916827673e-05
ENSG00000276600	-5.84857780990128	-5.85818370523632	2.94810171480998	5.91218695940176e-07	3.53689222927583e-05
ENSG00000122877	-13.6112756230559	-32.7579662205365	3.13560914421442	5.97390791589851e-07	3.56017550377249e-05
ENSG00000101746	-8.44380685051079	-8.67874526795388	2.44939820474	6.0756615250423e-07	3.60704863315629e-05
ENSG00000180425	8.24713809944657	29.1514562773173	1.40149507601271	6.29722668663167e-07	3.72442793504041e-05
ENSG00000104213	6.67223957637924	6.71854301057605	1.6592089393874	6.64880631741138e-07	3.9175268618891e-05
ENSG00000110436	-10.6189659260958	-30.9927742165082	6.20501231517245	6.76075335184753e-07	3.96524065410693e-05
ENSG00000225649	-10.6330509526318	-10.9576676662806	3.86214663374953	6.79680587715386e-07	3.96524065410693e-05
ENSG00000137266	-4.12517274799654	-4.12635416362815	5.41260942876481	6.82346608262559e-07	3.96524065410693e-05
ENSG00000152578	-4.89785844098644	-4.91662914898258	4.94243836403982	6.83136759289589e-07	3.96524065410693e-05
ENSG00000065989	4.26512539404869	4.26940238986033	3.35291931597337	6.8912827258744e-07	3.96594321131648e-05
ENSG00000155974	10.0486859579498	30.785273514686	2.96828939052819	6.89350689107009e-07	3.96594321131648e-05
ENSG00000151023	-6.84581911220622	-6.90717490716619	1.90357712088661	6.90877772177586e-07	3.96594321131648e-05
ENSG00000204764	11.4306946575472	32.958847095062	3.60474260335363	7.03069654805165e-07	4.0211463700102e-05
ENSG00000214595	-4.10284632772284	-4.1098912643632	2.67799744496994	7.08502962174313e-07	4.0374325734999e-05
ENSG00000155897	-9.24487347873303	-9.47999307871968	2.40385560096263	7.25493457549749e-07	4.11040385601293e-05
ENSG00000103528	-6.44799759013291	-6.45952813698853	3.92447549230991	7.28686480706503e-07	4.11040385601293e-05
ENSG00000021826	4.34632964339981	4.3487994856119	4.88957572800039	7.29205756446511e-07	4.11040385601293e-05
ENSG00000006210	-6.43736550226646	-6.44223121159196	6.3016702393423	7.355070997541e-07	4.1310100199858e-05
ENSG00000273344	-3.5646091638328	-3.56623348273655	3.43300686089276	7.64851066300094e-07	4.2804245696092e-05
ENSG00000175356	-5.84919791808603	-5.86289497118208	2.85738387518863	7.72319837044178e-07	4.3061020630531e-05
ENSG00000071073	-5.76210936796702	-5.78284517887467	3.70241227386297	7.75748469407467e-07	4.3061020630531e-05
ENSG00000182247	4.18455486075215	4.18828808412098	4.39377828237362	7.77712810158174e-07	4.3061020630531e-05
ENSG00000135636	12.5456209889557	12.6722245843242	6.90935896881704	8.05001950276203e-07	4.44144892283132e-05
ENSG00000214870	-8.97743629353295	-9.21335831333324	1.3822673523702	8.08956870690514e-07	4.44755372498651e-05
ENSG00000136237	-7.96264065170193	-8.02495170157628	4.23609312283544	8.32263884791295e-07	4.55963799899343e-05
ENSG00000121653	-2.95720570290015	-2.95746564939006	5.80206217517455	8.51331730838817e-07	4.64779498088017e-05
ENSG00000131095	-8.30082673214751	-8.30221179749933	9.80635081498169	8.5982342894565e-07	4.66574365846604e-05
ENSG00000248866	-3.63575140396857	-3.63939493831389	1.54904894539353	8.60595730522748e-07	4.66574365846604e-05
ENSG00000122176	-10.7242084988508	-31.6495292391292	2.80047619661084	8.76655677611157e-07	4.73636738761959e-05
ENSG00000166669	9.79384204891869	31.5475499600318	2.96416272538859	8.86941666618764e-07	4.763328984354e-05
ENSG00000171587	-9.44276745728744	-9.52719950780071	2.53953860419386	8.8774736419048e-07	4.763328984354e-05
ENSG00000196220	-6.53668657435626	-6.54815399819639	5.86319920049622	8.93379797443789e-07	4.77713430044086e-05
ENSG00000186868	-5.33384038561054	-5.34163363969435	4.46708064972783	9.08711418939693e-07	4.83625092983097e-05
ENSG00000133083	-5.69704310411394	-5.69835053615245	6.11447235526479	9.10630058518193e-07	4.83625092983097e-05
ENSG00000104419	-5.14405479496184	-5.14470481633463	5.46528370407161	9.18788745245631e-07	4.86303981975094e-05
ENSG00000167011	-10.2739368019344	-10.5201561723983	2.10256447183764	9.75342799993028e-07	5.14493326996322e-05
ENSG00000169126	10.1743737883656	30.1890479111702	2.2124378577122	9.81325255033519e-07	5.1590614586173e-05
ENSG00000273117	-3.72152773298994	-3.72400295604119	2.41516985957766	9.94264086250339e-07	5.20954343715195e-05
ENSG00000219438	-6.48297831181665	-6.56498306952366	4.53301216569379	1.00248579054119e-06	5.23505455970238e-05
ENSG00000144366	5.46161464760328	5.46461649743449	5.29678723418707	1.01030730966746e-06	5.2583127777159e-05
ENSG00000103381	5.98207140124336	5.98689179494087	5.05008971753661	1.01902313457415e-06	5.28605555589394e-05
ENSG00000205336	-5.43652157258822	-5.43725545558604	8.39556243362377	1.03270904198549e-06	5.33931092104684e-05
ENSG00000118276	2.55457496245734	2.55544762564629	5.03301819524235	1.03926116252433e-06	5.34603019421015e-05
ENSG00000134121	-11.2278693786564	-31.4090602464798	6.39677265529814	1.04085639748936e-06	5.34603019421015e-05
ENSG00000214562	7.5526376625841	27.5044707553525	0.922309046087051	1.05917020304747e-06	5.422256901765e-05
ENSG00000124772	-6.34321223663424	-6.37272979966906	4.67969964871409	1.06344841786125e-06	5.42636718839399e-05
ENSG00000179163	3.32297604639431	3.32453168531828	4.15508038275942	1.07619917320999e-06	5.47354198387646e-05
ENSG00000172379	-3.49045972132888	-3.49064238047155	7.32093865117788	1.08056723073407e-06	5.47791452619536e-05
ENSG00000058091	-2.35256917849259	-2.35272348536607	6.42055092104557	1.09946560928914e-06	5.55568156098403e-05
ENSG00000164106	-6.88185837281089	-6.94317952586516	4.23878038346712	1.10522145379411e-06	5.55612697744723e-05
ENSG00000159208	-5.09030401819312	-5.0994444172198	2.54963567972206	1.10667060970032e-06	5.55612697744723e-05
ENSG00000273329	-3.2051741847253	-3.2085139849968	2.13382721925474	1.21470816694548e-06	6.07868828934328e-05
ENSG00000283078	-4.79095470136284	-4.8109985393332	0.344928710470261	1.21854069076755e-06	6.07868828934328e-05
ENSG00000232044	-11.3594890022058	-33.0726986617714	2.04236945172082	1.23092005925726e-06	6.12088719912194e-05
ENSG00000226950	-2.85871427001869	-2.85880045071311	6.64504433858101	1.25422346205163e-06	6.18596648265098e-05
ENSG00000065717	-6.63962448528119	-6.66840204583086	3.46428229358275	1.2571442636661e-06	6.18596648265098e-05
ENSG00000246339	-5.92388902202105	-5.95232788337215	0.73585779035022	1.25931501954567e-06	6.18596648265098e-05
ENSG00000099954	-5.65604454910114	-5.67868837010177	4.69139459476746	1.25985483635392e-06	6.18596648265098e-05
ENSG00000184005	6.36770796663471	6.42647602446056	3.76977929324025	1.30308976032153e-06	6.3781954600816e-05
ENSG00000145216	-3.00577723955323	-3.0061431867083	4.60992556282362	1.38638665270832e-06	6.76470037355865e-05
ENSG00000149054	10.2619811543918	30.6614143981464	1.84850729116461	1.40557640388547e-06	6.82329582694841e-05
ENSG00000172889	4.6453386928161	4.65812661273241	2.90699175514836	1.40838163437648e-06	6.82329582694841e-05
ENSG00000175175	-3.84613118334441	-3.85020754329804	4.79721446824905	1.41150541315764e-06	6.82329582694841e-05
ENSG00000164176	15.0721849682755	15.266270344833	7.1698246492049	1.42320949367065e-06	6.8586398253622e-05
ENSG00000108018	-11.3593358261326	-30.4679598647257	4.59141153488584	1.43697299017845e-06	6.9036603903527e-05
ENSG00000128274	12.8661890031633	33.3164078894756	3.21727263261714	1.45992485974486e-06	6.95738875497502e-05
ENSG00000144645	4.47476288433098	4.4767067682264	4.82689125266138	1.4630623443852e-06	6.95738875497502e-05
ENSG00000205929	-7.50825070085656	-7.63024339250037	3.22290825508672	1.46483454197026e-06	6.95738875497502e-05
ENSG00000149150	5.03895696561812	5.07125441243846	2.29214832592861	1.46597982604508e-06	6.95738875497502e-05
ENSG00000167874	5.92488491270731	5.93910183316091	3.00619256849288	1.4778250563171e-06	6.99235164525308e-05
ENSG00000184524	-5.17599442935246	-5.17875636373737	3.999161333313	1.55593575218057e-06	7.33821080368279e-05
ENSG00000165795	-4.62021064019132	-4.62163827319182	4.39934271930687	1.56283422691389e-06	7.33821080368279e-05
ENSG00000155511	-5.8746320090779	-5.87560857923532	7.40191676224435	1.56502126144894e-06	7.33821080368279e-05
ENSG00000152078	4.14852600312574	4.16541926418621	1.71284538439924	1.59068296592264e-06	7.43620473949586e-05
ENSG00000228412	-10.1147866669266	-30.3509319570812	0.699169015075543	1.61531902088245e-06	7.52883319165926e-05
ENSG00000159409	-11.0776117900406	-31.8170001420996	4.40458751930692	1.63610299416565e-06	7.60300956872096e-05
ENSG00000158458	-6.0017282477666	-6.0800128505497	2.43799220006918	1.64828227408902e-06	7.62332876806227e-05
ENSG00000185818	-2.71388522551856	-2.71657229856168	5.03498277019609	1.65086066497627e-06	7.62332876806227e-05
ENSG00000102383	-5.04797519539622	-5.06029162367925	3.58203933771551	1.65993896391765e-06	7.62332876806227e-05
ENSG00000185565	-5.11234729805813	-5.11401370275137	6.36804766562842	1.66227751951085e-06	7.62332876806227e-05
ENSG00000279690	-10.2481106618749	-31.3162186087105	2.66111142051432	1.66488735103704e-06	7.62332876806227e-05
ENSG00000185046	-10.1088206177855	-10.1717173798458	4.75224837517581	1.68181788074209e-06	7.67833461693186e-05
ENSG00000184486	-8.33388307851976	-8.34595025123989	6.5593835270451	1.6870597391618e-06	7.67981071932136e-05
ENSG00000103942	-5.02849756649418	-5.02998619818636	4.86129063943823	1.70007297355251e-06	7.69179581044514e-05
ENSG00000090530	6.86080556546966	6.86232916057404	6.79653164385274	1.70072693227461e-06	7.69179581044514e-05
ENSG00000107742	-7.50292668652255	-7.50699155412187	6.64550695579709	1.70447121199822e-06	7.69179581044514e-05
ENSG00000137834	4.39686375797758	4.41586919515324	3.30758751883616	1.72764451550497e-06	7.77390243950852e-05
ENSG00000197329	-2.2416634458615	-2.24243877450218	5.25333134000333	1.73526468360519e-06	7.78575366948605e-05
ENSG00000154358	3.28212986275744	3.28464259234393	5.10267933748393	1.76027357737358e-06	7.87533284730977e-05
ENSG00000254122	4.57958676044403	4.59248188044293	3.64728767734013	1.83152190910632e-06	8.1706808825103e-05
ENSG00000030419	5.46666659012611	5.47627315450319	3.19531430352395	1.85716951485166e-06	8.26149424640849e-05
ENSG00000179869	6.45377646692961	6.5046870583948	3.02293986534552	1.88040938089887e-06	8.34111138447586e-05
ENSG00000138772	8.19855581537598	8.21597576947108	4.78594619732647	1.94618622799906e-06	8.60842826174996e-05
ENSG00000127241	-12.0568790100962	-32.6141630516049	4.58591786135344	2.01845000354463e-06	8.87891459001734e-05
ENSG00000224046	-5.76839519151409	-5.80471282440285	0.472977221544302	2.01973084596185e-06	8.87891459001734e-05
ENSG00000149177	2.63573389670494	2.63598640281438	6.48010594210352	2.02439707573087e-06	8.87891459001734e-05
ENSG00000035687	2.14123651538385	2.14143508744885	5.78787757142253	2.04212394851491e-06	8.93157516305653e-05
ENSG00000146021	4.23668481014616	4.25353778377196	2.60498838777417	2.11578733159808e-06	9.22790597641688e-05
ENSG00000114698	6.08073161016765	6.18574132732776	2.3520803473721	2.12810380628058e-06	9.2319696740988e-05
ENSG00000186472	7.37037574729135	7.4496993729886	3.17695377481774	2.12854430810527e-06	9.2319696740988e-05
ENSG00000101938	8.90240890353173	8.90848555880312	6.20589145133614	2.31692923875412e-06	0.000100212003141016
ENSG00000128564	-8.71751787920951	-8.72043021303462	7.83513895373326	2.34378749356366e-06	0.000101093640675423
ENSG00000046889	-10.402821633417	-31.1208997379559	4.42553226344534	2.39369809892773e-06	0.000102961989302087
ENSG00000164434	-10.2309221920006	-10.2361934314626	8.83486783726039	2.41566488882634e-06	0.000103621405423446
ENSG00000071575	-4.60713069425288	-4.60738007901769	8.34604278987748	2.43616808793664e-06	0.000104214598698747
ENSG00000165566	-8.48652614837568	-30.1680863653056	3.47434885909887	2.47834519941828e-06	0.000105530295580441
ENSG00000003249	-2.67649632865136	-2.6771154002204	4.46016162974276	2.48296736885308e-06	0.000105530295580441
ENSG00000174721	-3.93684732181909	-3.93804143430714	6.74198986627384	2.49082642548736e-06	0.000105530295580441
ENSG00000197943	5.68428031160049	5.74286973080421	1.46827342666015	2.49395920770992e-06	0.000105530295580441
ENSG00000276805	-3.58746571262876	-3.5986788279297	1.11936470978869	2.53356675631919e-06	0.00010691651711667
ENSG00000173041	-2.17174091552037	-2.17212983266055	4.67434058141662	2.60865903183701e-06	0.000109788684967933
ENSG00000160191	-7.8088898211597	-7.82727187497776	3.75720941492141	2.63929415103069e-06	0.000110138208438164
ENSG00000132016	-3.63059793471185	-3.63665688616895	2.74869977558229	2.64053570275429e-06	0.000110138208438164
ENSG00000273079	-10.104388464684	-30.9325316056084	2.89821791031081	2.64384254217627e-06	0.000110138208438164
ENSG00000204228	-4.51678943705785	-4.52218103281765	1.99636132422296	2.64517920867884e-06	0.000110138208438164
ENSG00000120251	-12.7061925127988	-33.6182376321628	5.66940584426794	2.6797113841072e-06	0.000111279291360239
ENSG00000273314	-3.97733102860452	-3.98205456310273	1.53647612692095	2.70208830373777e-06	0.000111910893301224
ENSG00000198576	-7.93542405790098	-7.9717574506772	4.65525316207158	2.72651896802864e-06	0.000112623987213755
ENSG00000007866	2.70077925118501	2.70124680067834	5.39831588373915	2.79294429889518e-06	0.000115063409717544
ENSG00000276791	-3.75525214840832	-3.76207128113321	0.938553118568413	2.85483553165323e-06	0.000117303689450614
ENSG00000272686	-3.73696511372173	-3.73941239490289	2.94806113223436	2.87443322962906e-06	0.000117798951305586
ENSG00000232815	-6.18142280113596	-6.20258278792047	1.58656377764794	2.89524198106536e-06	0.000118341121184174
ENSG00000167693	3.00371226183596	3.00406106953342	6.86099868191997	3.00149452331926e-06	0.000122363800227433
ENSG00000133627	-2.33069076523427	-2.33139581112757	4.24436775116798	3.01923518944942e-06	0.000122766505854331
ENSG00000135424	-5.09329605015647	-5.09346566435556	7.75007647460963	3.05016854120721e-06	0.000123702160006258
ENSG00000227542	6.90942177601254	28.1928459476357	-0.39608735044552	3.10207384959608e-06	0.000125481298154387
ENSG00000005108	-5.39233708486748	-5.40095221736584	4.22076830663969	3.16961005451503e-06	0.000127737162896996
ENSG00000214022	-1.80898555109279	-1.80902007085296	7.4933308873472	3.1742038685817e-06	0.000127737162896996
ENSG00000168818	1.89563442576641	1.89602977319071	5.18296682489012	3.2058885399974e-06	0.000128553435595796
ENSG00000278962	-5.0285021468976	-5.05278143464481	2.12397140295033	3.21306685748159e-06	0.000128553435595796
ENSG00000171951	-6.48380695188726	-6.48453982491524	8.75582632166794	3.21918748033535e-06	0.000128553435595796
ENSG00000170577	11.6727227589156	32.2237634954053	1.68297300418217	3.32512290030811e-06	0.000132445073891354
ENSG00000100342	4.46642608626952	4.48180184978892	4.35568065580299	3.38875469511565e-06	0.000134636172543348
ENSG00000132122	-3.421616075169	-3.42243522862465	4.89929129027656	3.4745541926948e-06	0.000137694642550093
ENSG00000153707	-3.39971396510943	-3.40095599478673	6.31646359469971	3.50686084003702e-06	0.000138623101661615
ENSG00000187017	-7.71966211901777	-7.75194152833611	1.45569575560888	3.52024755499244e-06	0.000138800872029424
ENSG00000117602	5.64295890766889	5.65151813738558	3.74285190328227	3.53480695864204e-06	0.000139023868645433
ENSG00000213420	-3.20255255382825	-3.202950839983	5.63476749157271	3.57169745174072e-06	0.000140121819124321
ENSG00000114631	-3.3421018752382	-3.34256687221202	5.92586484381373	3.59431571879318e-06	0.000140655753466758
ENSG00000170579	-6.7338382404449	-6.81605309047671	3.31076606628142	3.64791916866952e-06	0.000142396524749015
ENSG00000136160	-7.05107581819393	-7.11340921955775	6.38321838004465	3.66545334790338e-06	0.000142454315954331
ENSG00000118298	-5.20682282012918	-5.21005151821796	4.24884514691144	3.66764666412458e-06	0.000142454315954331
ENSG00000251141	-6.88423392176667	-6.94447196560415	1.19660788239215	3.68140596041675e-06	0.000142633927210787
ENSG00000122756	-7.21259699259636	-7.33447918727576	5.62422918673177	3.73608891503622e-06	0.000144069265546384
ENSG00000139910	-4.46667375574111	-4.4672588986801	5.94096494996146	3.74117298569834e-06	0.000144069265546384
ENSG00000233639	-8.32895500007346	-8.35588617973423	3.5895381077828	3.75679133844172e-06	0.000144069265546384
ENSG00000186777	6.03915207962994	6.13881620932355	1.44214074677444	3.763137129344e-06	0.000144069265546384
ENSG00000145335	12.7478838657965	34.5838056030707	3.28213438032071	3.76458693114671e-06	0.000144069265546384
ENSG00000164342	5.78829729702521	5.81421863173617	3.02168488660339	3.79461776169009e-06	0.000144863476114986
ENSG00000184185	8.01846025656898	8.36170068801345	3.25019540954116	3.80625858205961e-06	0.00014495346707385
ENSG00000130032	-9.89295832684713	-10.1297384081953	1.24360961941132	3.90849883637937e-06	0.0001484849168643
ENSG00000089225	-11.7766368995195	-34.4961629759266	1.07549783222475	4.01468296501976e-06	0.000151940067517209
ENSG00000113749	-12.0495355126713	-31.7221690436071	2.6215196652864	4.04223240051434e-06	0.000151940067517209
ENSG00000103647	-3.78472690390162	-3.78488118262466	7.21936222199876	4.04327037996981e-06	0.000151940067517209
ENSG00000270419	-4.42079529270818	-4.43479828839022	0.707994976022891	4.04636271200601e-06	0.000151940067517209
ENSG00000130287	-9.30589652067656	-9.42834817262275	7.13309353670624	4.05585747552765e-06	0.000151940067517209
ENSG00000118946	-6.75156087813775	-6.75767074004634	4.68823733703297	4.05783323649778e-06	0.000151940067517209
ENSG00000173801	3.59856798267112	3.59891860336818	6.6992912837227	4.09021516304281e-06	0.000152786171186006
ENSG00000184838	13.8398366527307	35.9286675715313	3.02182142106828	4.13339127408447e-06	0.00015403048055741
ENSG00000272619	-10.5956462004341	-33.0377115116251	0.0181566878123851	4.21122910617133e-06	0.000156557455389903
ENSG00000122584	-13.0927118371582	-34.2528188608011	5.42343827226709	4.24489999666845e-06	0.000157434367097343
ENSG00000111275	5.93047101290511	5.94103914042411	5.07626796844691	4.2687373752517e-06	0.00015769606181887
ENSG00000013588	9.33724063278915	9.41449442358247	5.30111972268225	4.27215538295005e-06	0.00015769606181887
ENSG00000273270	-2.93283750266587	-2.93344349789961	3.86219572670983	4.30414401253058e-06	0.000158158929611661
ENSG00000166897	8.03682018007174	8.05444342332967	4.52368294156355	4.30495357275239e-06	0.000158158929611661
ENSG00000047662	-7.19475416415674	-7.24031214995512	2.50808363238724	4.4544021339048e-06	0.000163265340184952
ENSG00000170571	13.4786531931341	35.6042778849761	3.95616920876386	4.47793657301481e-06	0.000163743563585605
ENSG00000001561	8.55433195505151	8.91629704584421	2.11995649668631	4.52903764073394e-06	0.000165225218977616
ENSG00000037280	9.02470132672557	9.2117823824997	2.45996181462082	4.59356984318094e-06	0.000167188810096567
ENSG00000177301	-11.0840462375165	-32.0626231962351	4.16948535752757	4.60636073004127e-06	0.000167264456834568
ENSG00000136205	3.1758829041222	3.17600044029344	7.34855953781037	4.75038853735999e-06	0.000171714439221252
ENSG00000145284	-3.9626380271913	-3.96287079104287	7.69547537949544	4.75090545302811e-06	0.000171714439221252
ENSG00000204624	-5.60447511089652	-5.65335234144691	4.0170516016982	4.78934768743645e-06	0.000172704098825941
ENSG00000103034	-3.03081831582959	-3.03108171759838	6.81530572902909	4.8285611182879e-06	0.000173681331482587
ENSG00000131089	-2.6615939457153	-2.66194484580829	6.0564872099571	4.83879196819595e-06	0.000173681331482587
ENSG00000196352	11.5143739733255	11.8785296037515	3.50706433658458	4.84981814566464e-06	0.000173681331482587
ENSG00000101188	-7.71803960607467	-7.73903927858009	2.5602716019832	4.87985496284613e-06	0.000174357106155331
ENSG00000006468	-3.65846529356748	-3.65856969145062	7.82827454604561	4.9610179752183e-06	0.000176852362248992
ENSG00000125820	-15.6221984017856	-37.6187826934065	1.34447010800276	5.02607791328858e-06	0.000178763509198378
ENSG00000081803	4.31820705046262	4.32220138127749	4.21743985638388	5.0807197638072e-06	0.000180296269072922
ENSG00000157978	3.10957532358891	3.11022440000682	4.88780554029193	5.09264574970744e-06	0.000180309684208462
ENSG00000166741	4.48574521641086	4.48744500191028	6.84253737591499	5.13292611430764e-06	0.000181324679522171
ENSG00000213625	2.22193813910063	2.22201169623801	6.85180326334573	5.18141187299321e-06	0.000182624300191684
ENSG00000095383	5.36512445746965	5.36733487507734	5.11600596694769	5.19508927163586e-06	0.000182693972719194
ENSG00000114251	5.04298060024116	5.0437867949471	6.64002402283055	5.36727052636467e-06	0.000188302123008539
ENSG00000145920	-6.18031068243303	-6.26184455382428	2.79792443818724	5.37868239155939e-06	0.000188302123008539
ENSG00000198947	8.45355787543992	8.48132394238082	5.34771263822148	5.43019206891928e-06	0.000189680131910751
ENSG00000129675	-4.78075393089568	-4.78155139695968	6.04040792809721	5.54639875365671e-06	0.000193306852990169
ENSG00000196549	11.4218248336397	11.5079514825452	6.48024008920801	5.58245659312514e-06	0.000194130238853131
ENSG00000069535	-6.32984972476919	-6.33926073013056	4.21732961888034	5.64442983613167e-06	0.000195849172136355
ENSG00000263711	10.175393005148	10.3715433323459	3.99074144431069	5.68910245960662e-06	0.000196961520630372
ENSG00000006453	4.48919972683478	4.49234961549543	3.99824033615224	5.71453455078936e-06	0.00019740429751333
ENSG00000271869	-4.16457955505682	-4.19040350947821	-0.124755751166906	5.7350582806209e-06	0.00019767593817575
ENSG00000261455	-3.25374465058982	-3.25624551611967	2.83386210222046	5.865645219621e-06	0.000201731683830754
ENSG00000164142	5.71738219326284	5.75196252671172	0.828119849727243	5.88572432581658e-06	0.000201977361809451
ENSG00000131979	-3.34513353301514	-3.34614262458304	2.79813628283518	5.90156709226697e-06	0.000202076904777755
ENSG00000141198	2.21366522543571	2.21436494490545	4.50972516944473	5.92710205343957e-06	0.000202507158561062
ENSG00000182463	-5.89183944671771	-5.89958150032894	3.40165390527181	5.94900371572813e-06	0.000202811668160216
ENSG00000004776	-7.52728032835235	-7.56170586276003	1.88587475401693	6.02001887327034e-06	0.000204785565767414
ENSG00000259495	-4.41084279393874	-4.41868322250847	2.71954607774173	6.08978635357829e-06	0.000206409164744868
ENSG00000135824	-11.3809705054638	-31.5548381037308	3.53888500980998	6.09418630379047e-06	0.000206409164744868
ENSG00000160781	-4.9920632074495	-4.99770868063606	3.89146237786753	6.13052433584761e-06	0.000207190491298538
ENSG00000107537	-2.98524753790524	-2.98578010740382	4.3155795708334	6.15739843507833e-06	0.000207285802288516
ENSG00000221821	-2.725196964213	-2.72698194407573	2.4225029655531	6.15989575136875e-06	0.000207285802288516
ENSG00000125869	-10.1804535681168	-31.4582370352099	3.8733306369783	6.1903530239429e-06	0.00020762251985539
ENSG00000163406	-4.93210496538846	-4.95901964172081	4.35568208218346	6.20790344344659e-06	0.00020762251985539
ENSG00000181350	-4.19213172903163	-4.19764111007228	2.80737670236107	6.20979356810986e-06	0.00020762251985539
ENSG00000175265	6.14385977094939	6.19298939280069	4.80748292703706	6.24179521901508e-06	0.000208246561003636
ENSG00000176912	-3.84634263237145	-3.8695605254127	0.133993534684216	6.32538867027306e-06	0.000210585540933142
ENSG00000114646	-3.9811361508908	-3.98728108694931	5.95650462276646	6.35216072850815e-06	0.000210948714240161
ENSG00000134769	-3.49832495134931	-3.49879377913619	6.14121037959443	6.37175644174003e-06	0.000210948714240161
ENSG00000125462	-12.7751796318763	-34.5265849214938	6.25330180383293	6.37682804671167e-06	0.000210948714240161
ENSG00000138759	5.56639109548426	5.57677438925419	5.3935765624389	6.5259056090827e-06	0.000215423869302785
ENSG00000111879	-2.96191326809582	-2.96599987362237	3.24345955861002	6.55167438608579e-06	0.000215818236000725
ENSG00000181444	7.18320851719383	7.30534913315746	2.28672999836416	6.57471109778537e-06	0.000216121134906991
ENSG00000197594	4.81406855204439	4.81619340320368	4.64785422959409	6.61928947351123e-06	0.000216983477915834
ENSG00000056487	-5.24384627464474	-5.26025497212081	4.84834126415951	6.62873824553943e-06	0.000216983477915834
ENSG00000122779	-2.45485944531047	-2.4549735531822	7.33436592327004	6.65426804221745e-06	0.000217299523143866
ENSG00000163697	2.19838601665526	2.19848664541742	6.76097607152341	6.67918293217574e-06	0.000217299523143866
ENSG00000255310	4.52275037232965	4.5644824620338	2.5525529106451	6.680144172477e-06	0.000217299523143866
ENSG00000250320	10.638117122308	32.2896659723291	0.453815703730756	6.77482279237539e-06	0.000219470360338165
ENSG00000231327	-5.12436085939368	-5.13615604690243	0.951453678492842	6.77499126956549e-06	0.000219470360338165
ENSG00000092607	-7.75437661926443	-7.87493697211563	2.07471683057536	6.98459674788202e-06	0.000225368477910247
ENSG00000167244	10.6843330063564	10.7633838235861	7.89571259228547	6.98593206792364e-06	0.000225368477910247
ENSG00000166557	1.70300041188191	1.70309147453312	6.44035896602684	7.0460922035295e-06	0.000226840584878164
ENSG00000230453	12.303822365647	54.4229916528694	0.723928256550672	7.06653659489354e-06	0.000226855455879482
ENSG00000248890	4.74799686214004	4.77214272590729	2.04338441115833	7.07985075035425e-06	0.000226855455879482
ENSG00000186998	-7.32958940196298	-7.35761639709821	4.21458573502725	7.09014105733235e-06	0.000226855455879482
ENSG00000163219	-6.00564645751063	-6.03019277507496	0.887965354703172	7.15526615984356e-06	0.000228131120264934
ENSG00000050344	4.67787622600463	4.67908325112345	5.68457102686007	7.16066830382448e-06	0.000228131120264934
ENSG00000165474	-7.4923180436532	-7.5045205715664	3.23015409928874	7.17505390874722e-06	0.000228131120264934
ENSG00000082397	9.32486962963011	9.40614229537585	5.62115463412726	7.18845338608606e-06	0.000228131120264934
ENSG00000154914	7.7319638891522	8.10090402216228	1.69766686955105	7.26510725211377e-06	0.000230096114877291
ENSG00000125851	-10.5259557097742	-32.6157448728034	3.07238253483969	7.34268343540579e-06	0.000232082305992765
ENSG00000173083	5.34058168790011	5.3644475408394	2.79785993883864	7.38992918067063e-06	0.000232716159539167
ENSG00000182580	-6.15244615472466	-6.15692501021763	5.8962582984222	7.39254612088043e-06	0.000232716159539167
ENSG00000072182	-9.80382579562784	-10.0405276850804	1.94430327903689	7.41696623389512e-06	0.000233015112225429
ENSG00000144152	-4.29808137957747	-4.30202895478802	3.59892556510677	7.54009145585714e-06	0.000236407606409143
ENSG00000282826	8.37905306517081	8.50374639985245	2.66649965704299	7.59319468076385e-06	0.000237595474439773
ENSG00000154529	9.2756080444139	29.8616641228883	3.11815700627595	7.64640278091209e-06	0.000238781866042323
ENSG00000160318	-4.31742950055039	-4.33371815696697	0.266444211523134	7.69932115086101e-06	0.000239954491915257
ENSG00000168280	-3.85118361984093	-3.85174584560603	7.21693782098093	7.78247767264175e-06	0.000242062960917586
ENSG00000225889	-6.09608113406389	-6.21727766853555	1.27163761948649	7.83204306930195e-06	0.000243120319053838
ENSG00000144893	-5.12716599574222	-5.13786681812227	3.19583196539125	7.85221342955366e-06	0.000243262818430656
ENSG00000256463	-13.5891293480592	-35.3580742333564	3.39151929374784	7.90206825505948e-06	0.000244322561850492
ENSG00000085491	2.33323132913488	2.33338554646846	6.01456797339416	8.00891026914828e-06	0.000247136610558263
ENSG00000111907	6.32788690916349	6.35541984167325	2.88147650801448	8.08641693255255e-06	0.000249036122258137
ENSG00000167588	-6.83610055644124	-6.97020815539993	4.62332838255664	8.11582834665197e-06	0.000249050780758133
ENSG00000153179	2.27650637746833	2.27718649315369	4.50104029149707	8.12575491296917e-06	0.000249050780758133
ENSG00000157851	-6.71782728303927	-6.72105078952523	7.90928329193892	8.1347443439636e-06	0.000249050780758133
ENSG00000147459	8.89357867909839	8.92786689909685	4.87673876254026	8.19245122021833e-06	0.000250326679750468
ENSG00000170421	8.01103480177439	8.01098598928864	8.24462062838692	8.37314862295338e-06	0.000255024954021202
ENSG00000143554	-3.07092104055241	-3.07202824598101	4.0095488002438	8.37887802055058e-06	0.000255024954021202
ENSG00000166073	3.08403962887416	3.08491953162933	5.13129932116249	8.40827221844526e-06	0.000255421716768102
ENSG00000117676	2.50269269762144	2.50357977744692	4.42332114558513	8.5562441892111e-06	0.000259412032563771
ENSG00000239569	-3.52771205986914	-3.53338426959618	1.44249836621116	8.58182844319114e-06	0.000259446483139811
ENSG00000007174	-9.05370421680046	-9.28886397112628	3.47390674371024	8.59061302570015e-06	0.000259446483139811
ENSG00000139926	3.55617729923897	3.55643512406265	7.10139830681328	8.61467923054561e-06	0.000259671045377875
ENSG00000088992	-5.41999115466751	-5.45420254578595	0.826211484486338	8.68242315855734e-06	0.000261208776874209
ENSG00000012232	-2.44265186337453	-2.44267964371969	8.27057587215671	8.73598326591647e-06	0.000262181699659405
ENSG00000162374	-9.28392046408989	-31.3265237544977	4.54317470518045	8.76028300807491e-06	0.000262181699659405
ENSG00000184986	-5.02008734823695	-5.06418428323969	1.59741562752832	8.76513687858392e-06	0.000262181699659405
ENSG00000154856	-6.32597705124898	-6.33649111119183	5.09119617848894	8.82282186755842e-06	0.00026340256336531
ENSG00000144642	4.99186055693036	4.99638822635895	3.55576635340084	8.85409054339537e-06	0.000263831621649953
ENSG00000165449	-3.04337624083253	-3.04477497799655	4.87588011665023	9.03713126820229e-06	0.00026877289070802
ENSG00000204287	-11.1345499627972	-31.9041040875753	4.38935957845863	9.06846556494116e-06	0.000269192055762341
ENSG00000153253	-10.3520759137134	-30.6349205252275	3.4313427683054	9.13937721180449e-06	0.0002707822310913
ENSG00000127472	-9.32440286664468	-31.5959206690961	1.50360691953542	9.16619470963052e-06	0.000271062432189718
ENSG00000084628	-4.0455438720421	-4.05198643468055	4.97210179100702	9.19785456255165e-06	0.000271484501209228
ENSG00000087250	-13.3368589909969	-34.8065317223966	3.69855625993758	9.26366673047033e-06	0.00027291111760295
ENSG00000263146	-13.4023209997924	-35.7953595849298	1.41828737942863	9.35086836620975e-06	0.00027496131576271
ENSG00000164362	-9.91425476732703	-29.7499940425897	1.06637963224641	9.42563804609448e-06	0.000276638933179923
ENSG00000120162	-4.15408114211944	-4.15854053040176	4.9290159902191	9.465699302176e-06	0.000277142675065802
ENSG00000114859	-2.58860448528884	-2.5891615164612	4.37099793310514	9.47830078680274e-06	0.000277142675065802
ENSG00000108830	-3.83692327777755	-3.83844760527731	5.25801456848955	9.55890428157175e-06	0.000278904884600992
ENSG00000149599	-5.05626475744929	-5.07141753385617	1.72938358282971	9.57429346395105e-06	0.000278904884600992
ENSG00000106025	-3.38107113751082	-3.38253728163175	4.51350579665481	9.61127669746584e-06	0.000279460846097266
ENSG00000185008	-6.21401898709878	-6.23491780323915	5.73561668802406	9.69228850766105e-06	0.000281292551595947
ENSG00000173482	6.87289960998726	6.88061281973087	6.24115613405497	9.73292031775631e-06	0.000281947713991553
ENSG00000216775	-2.67600518927044	-2.67626879228854	5.20699923436653	9.77989245823293e-06	0.000282408593764651
ENSG00000111728	-4.44329752240974	-4.4492590637936	4.24169898864451	9.78500379317766e-06	0.000282408593764651
ENSG00000123080	-2.82601578455545	-2.82634672768569	6.23541603481981	9.86810453262762e-06	0.000284281520613372
ENSG00000100599	3.64198881041187	3.6435949951685	4.20145835586793	9.98104065747841e-06	0.000287005467450954
ENSG00000003989	6.25396663152627	6.26051421380414	4.0754888085439	1.00467228370194e-05	0.000288363107311068
ENSG00000181234	-10.3377326747974	-31.9168093501963	5.00404663902291	1.01109829204375e-05	0.000289675022604975
ENSG00000164199	-4.54699384242724	-4.56149764273345	5.34103381059158	1.02386524542103e-05	0.000292795456813258
ENSG00000180287	-6.38403409371645	-6.41955798086894	3.83366536686684	1.04705206683294e-05	0.000298878811179698
ENSG00000149050	6.0371594052075	6.39433194297151	0.912571337183232	1.05032912917291e-05	0.000299267135454485
ENSG00000254535	8.04069760261484	8.39900779976759	1.63533768449955	1.05270264018253e-05	0.000299397067828961
ENSG00000179241	-2.25507955706698	-2.25520941233848	6.43165165837866	1.0653914850251e-05	0.00030245495722149
ENSG00000057657	-6.05922627216512	-6.06931293279961	2.0430832606838	1.07465872185183e-05	0.000304532146696814
ENSG00000196126	-9.43404692489024	-29.1300144321378	2.60379037877876	1.08285762933873e-05	0.000306299620008967
ENSG00000121743	-12.2013361629425	-31.1360018256031	1.92345981034414	1.1010893436617e-05	0.000310414820126436
ENSG00000225953	-6.25805524062218	-6.39099753436412	0.373051742611447	1.10297402656631e-05	0.000310414820126436
ENSG00000135144	-4.37152209408341	-4.4017757999108	2.54802643080503	1.10386699269998e-05	0.000310414820126436
ENSG00000111199	9.75792934613593	29.6081152960001	0.889492898592961	1.10855649147679e-05	0.000310414820126436
ENSG00000158246	5.52724176186411	5.53595904161614	4.14450954354699	1.10887910271727e-05	0.000310414820126436
ENSG00000163956	2.02088635836653	2.02099250855599	6.78085574623321	1.1094492655078e-05	0.000310414820126436
ENSG00000097096	4.04513039822398	4.06101519586812	1.72248746844214	1.1113224314761e-05	0.000310414820126436
ENSG00000136158	-3.03883447042565	-3.038909823625	6.84696824468111	1.1175065775242e-05	0.000311584780383265
ENSG00000079691	-2.84191423077658	-2.84228041857072	5.11705512302736	1.1240833024038e-05	0.000312859833934633
ENSG00000198478	4.73309054660192	4.74124170198603	3.90309681856164	1.12683891730172e-05	0.000313068734070268
ENSG00000137872	-6.25216416727496	-6.25479852306011	6.2961856093258	1.13922970124803e-05	0.000315949068477563
ENSG00000164197	-3.60450544949741	-3.6054667447807	4.5764772533237	1.14437608771258e-05	0.000316568968170485
ENSG00000109265	-3.36132240514444	-3.36213601319336	5.27210554625575	1.14551983486822e-05	0.000316568968170485
ENSG00000168702	-5.26268659142416	-5.27379601642329	3.59029890646685	1.16015254279719e-05	0.00032004632161193
ENSG00000161082	-5.95620384172634	-6.03749796024327	2.75523519520259	1.17820215979219e-05	0.000324452354902914
ENSG00000233429	-9.73960903404682	-30.1067888067483	0.521493465240616	1.19847561549556e-05	0.000329454194724431
ENSG00000158859	-8.47943546752805	-8.56097103793335	3.67793237070834	1.20418313935797e-05	0.000330441397854752
ENSG00000131149	-2.9655966977356	-2.96575755462092	6.72805302185959	1.2177213830831e-05	0.000333348145828405
ENSG00000159239	-3.13817184705485	-3.14387011498335	1.92903484683762	1.2190456722686e-05	0.000333348145828405
ENSG00000205269	-3.42758584551397	-3.42905706236524	5.36859029916559	1.24473448230034e-05	0.000339777695920236
ENSG00000102230	-4.31425644043339	-4.32126357806235	4.93881034011838	1.261114560388e-05	0.000343648215460701
ENSG00000184271	-3.01554414910901	-3.01710119893323	3.85171566813812	1.26793970756161e-05	0.00034490610790709
ENSG00000213186	2.23931408407499	2.23984312596031	4.30909962666122	1.27719867265955e-05	0.000346820523041846
ENSG00000166407	-6.98470497911395	-7.22114552973489	2.94064677535813	1.28241425154189e-05	0.000347632224367621
ENSG00000151320	-4.81639061841838	-4.81865307839992	4.64013079363047	1.3053256809882e-05	0.000353229725874347
ENSG00000276386	8.27773177646482	28.0477862581945	1.08366394803893	1.31031213099657e-05	0.000353965633449488
ENSG00000253230	-10.5095323706636	-33.2471537860693	2.43204272967888	1.32653082516708e-05	0.000357728019070101
ENSG00000137968	-6.43853993618596	-6.45326608630236	3.57795613704503	1.33802036391831e-05	0.000359657522060529
ENSG00000143469	5.25042767997858	5.26512848139072	2.75793059684437	1.33829268808228e-05	0.000359657522060529
ENSG00000178445	-5.93663111878245	-5.93716238878975	6.69155726312839	1.34744158185999e-05	0.000361494035380788
ENSG00000171227	5.5565604497705	5.58846449248092	1.36191553428507	1.35053198507001e-05	0.000361701653771581
ENSG00000110900	-7.14461767192615	-7.15280062374967	6.11828479483955	1.36957885572407e-05	0.000366174730364308
ENSG00000145220	2.48563839320724	2.48625430523904	4.49806798945622	1.37576567636188e-05	0.000367200090097681
ENSG00000162490	-6.57721846955194	-6.57968215622871	6.6804713082417	1.39592001143057e-05	0.000371943601680494
ENSG00000227640	-7.66835703403034	-7.71010379884714	3.97978116078159	1.40069764302611e-05	0.000372580800650931
ENSG00000182742	-8.48277184732651	-8.50622777939503	4.10821414742179	1.40479465029652e-05	0.000373035096423977
ENSG00000162687	5.53148291786509	5.57232264982163	2.64552900083583	1.43848744660018e-05	0.000381333497304163
ENSG00000121577	-4.52708998869959	-4.58807831510468	-0.0771901565092404	1.471853731751e-05	0.000389358543223032
ENSG00000041515	-4.1699888745226	-4.23008910256948	2.75770783250344	1.47374727196626e-05	0.000389358543223032
ENSG00000162944	-4.61912055951035	-4.63661239426425	4.04638551963018	1.47717475624987e-05	0.000389604841960903
ENSG00000144278	5.6248523491071	5.98133273211602	3.02682684028617	1.48665682687065e-05	0.000390873379044621
ENSG00000146006	-4.9909678624855	-5.00060906915134	4.24362474051269	1.486991079496e-05	0.000390873379044621
ENSG00000269918	3.99212524826079	4.04274563919505	1.73133889820993	1.4999555002773e-05	0.000393618574476129
ENSG00000179598	-7.11713632557036	-7.19749388872629	0.960021682791173	1.50909386165385e-05	0.000394719195569714
ENSG00000150893	-5.36286126460833	-5.36813600841148	6.9543616800588	1.50920558316331e-05	0.000394719195569714
ENSG00000164778	-6.98746332667956	-7.11292441891873	1.98108924587657	1.51706930237767e-05	0.000395507803855277
ENSG00000148600	-7.35982061532906	-7.37087863929868	4.17749931362155	1.51728688682792e-05	0.000395507803855277
ENSG00000092051	-6.8655668056745	-6.98747100594513	2.85352305491675	1.52303918278805e-05	0.000396345563334211
ENSG00000134207	-6.78353919153287	-6.90431800517311	2.51520547318759	1.5312794574274e-05	0.000397826912616829
ENSG00000165475	-2.88834760031848	-2.88920882166134	3.62074365091093	1.54923073098805e-05	0.000401822070326369
ENSG00000148053	-7.93215177649252	-7.94799684084805	7.14955636016033	1.56075549503974e-05	0.000404139905465183
ENSG00000206538	11.272616986622	11.3357701095079	6.11310159128849	1.59848595254035e-05	0.00041322449773121
ENSG00000144057	10.1947252516494	10.2174756810189	4.88122759251049	1.60425320253503e-05	0.000413790098118537
ENSG00000152926	-2.83140234163225	-2.83180748510743	5.39642398566421	1.60597412232505e-05	0.000413790098118537
ENSG00000225177	-3.71954077170414	-3.72351854291198	2.86332122387647	1.61763652773077e-05	0.000415174073865558
ENSG00000080298	-2.94359037724016	-2.94436501331598	5.3032009976374	1.61800962665008e-05	0.000415174073865558
ENSG00000156298	-5.4357699941286	-5.48482402838905	4.14106218280013	1.6213036384429e-05	0.000415174073865558
ENSG00000272106	-2.60876554550928	-2.61074269116733	3.25472507706998	1.6219814593185e-05	0.000415174073865558
ENSG00000036565	-12.6548759497712	-33.5945916961285	4.22886065576423	1.64286379603664e-05	0.000419556704343609
ENSG00000080854	-3.73743841674878	-3.74684529433835	1.85772079608097	1.64447741167086e-05	0.000419556704343609
ENSG00000104368	4.18372457680916	4.18390259957119	8.62863629807628	1.6989029817134e-05	0.000432126799160813
ENSG00000103460	-6.22428836086935	-6.23821124749329	4.83354424048778	1.70162725959165e-05	0.000432126799160813
ENSG00000148948	-6.52079418810392	-6.58273311557433	3.67671633218481	1.70318095155782e-05	0.000432126799160813
ENSG00000227051	-3.85009581221133	-3.85032338083285	6.74685542091584	1.70481688409799e-05	0.000432126799160813
ENSG00000164949	-3.52519356514906	-3.52587251073993	5.02454557535542	1.71850569856204e-05	0.000434536426663985
ENSG00000281406	-7.10292489348172	-7.18908244339804	0.989994891057696	1.71988927679225e-05	0.000434536426663985
ENSG00000144040	-2.96090223575374	-2.96112824642203	6.18213772259208	1.72286062042686e-05	0.000434583937436914
ENSG00000133107	12.0746916328449	32.6123709088893	3.16504129455192	1.73210051643774e-05	0.000436209959091272
ENSG00000064666	2.8911599502482	2.89121319554757	8.34891918858129	1.75280094255374e-05	0.000440712301401515
ENSG00000186007	-11.8399626391551	-33.685207463437	0.555399997442036	1.7662526193723e-05	0.000443380520882301
ENSG00000115266	-3.87106785332379	-3.87204732846925	6.41558771867616	1.79470091220714e-05	0.000449798716584307
ENSG00000008441	-4.77940295952641	-4.77936143058151	6.91595527231775	1.81569273306764e-05	0.000454330550226253
ENSG00000132386	6.77227557959491	6.77403596223495	6.2089089315261	1.84599503313863e-05	0.000461173863158826
ENSG00000115414	8.25236653247643	8.25242497943662	13.4295395563116	1.87082797614248e-05	0.000466631118522183
ENSG00000143674	3.63519526449508	3.64477513767277	1.81462714143201	1.88276137661614e-05	0.000468858630534042
ENSG00000181291	-8.69877665111967	-29.8276374903581	2.59908221283518	1.88881871936038e-05	0.000469618080956895
ENSG00000000971	13.6975281293592	14.065729223391	5.56122076662322	1.90946921173964e-05	0.000473997651384782
ENSG00000278175	-3.57529285163968	-3.59717173410325	0.743638958895629	1.91648833777058e-05	0.000474984903269044
ENSG00000131409	-5.57468256948718	-5.57791802652937	6.02826356308337	1.93390411044304e-05	0.000478541660546079
ENSG00000103642	2.10961941491389	2.110114881067	4.73032817479196	1.93855054446032e-05	0.000478932408246889
ENSG00000184221	-14.3852091200698	-36.3493487172213	4.62566071939714	1.95271195482135e-05	0.000481668948855933
ENSG00000121236	5.66907631673901	5.70173840160183	2.1702182045444	1.96313203673497e-05	0.000482209141149641
ENSG00000177807	-6.63091492514772	-6.70953836095848	4.45405456868274	1.96585129291368e-05	0.000482209141149641
ENSG00000159784	-5.26362454603086	-5.26427787969939	5.85222118678177	1.966757324167e-05	0.000482209141149641
ENSG00000153930	-7.07494095839605	-7.1598166766005	0.970292456703934	1.96725517428155e-05	0.000482209141149641
ENSG00000205763	-2.1920734662544	-2.19292432766112	3.35066035006464	1.97469751241178e-05	0.000483274717222532
ENSG00000089327	5.47999742027323	5.48279167616184	5.59110282747696	1.98985816479583e-05	0.000486222932474524
ENSG00000278041	-6.78282464923366	-6.91802960311261	0.259303915504672	2.00737680253339e-05	0.000489737209293068
ENSG00000139211	7.06258024165927	7.06599136316626	5.2573993860277	2.0331775522165e-05	0.000495257945402627
ENSG00000153956	6.06654563027607	6.07180352678834	5.03493421431138	2.04426570269143e-05	0.0004971832504957
ENSG00000187955	-8.68159628649937	-8.68619021908001	5.42442797139379	2.05071537292099e-05	0.000497976202687221
ENSG00000166387	-3.87011696187535	-3.87795019723112	3.47127065364816	2.0652511640975e-05	0.00050072719994128
ENSG00000135298	-5.78843814884186	-5.80511869766852	4.1804628726025	2.0731666086908e-05	0.000501867029892994
ENSG00000130517	-2.22252543698879	-2.22291362736365	5.56321442407345	2.08222445909768e-05	0.000503279453627727
ENSG00000140538	-4.18569470440166	-4.18965254562639	4.87946214842078	2.09655826197859e-05	0.00050401810283307
ENSG00000225614	4.30508193710184	4.30729515574591	4.00096502009041	2.09757391508635e-05	0.00050401810283307
ENSG00000177108	-5.82055149586227	-5.90182279035404	2.73707356675422	2.0980776266441e-05	0.00050401810283307
ENSG00000116741	-4.50077519142219	-4.50153910887053	4.70793541094911	2.09819243526e-05	0.00050401810283307
ENSG00000015592	-10.5486718730135	-31.7328140188861	3.96570049238577	2.11437563030388e-05	0.000507125362389629
ENSG00000181885	5.92070253852262	5.95124124280192	0.420145067252633	2.11857385974717e-05	0.000507352948559699
ENSG00000169783	-5.14738900229613	-5.16392548104158	4.52853564210588	2.13281644761084e-05	0.000509611546367545
ENSG00000100078	-4.56455655628678	-4.57394422127684	1.92179081090086	2.13453279956689e-05	0.000509611546367545
ENSG00000197093	-3.66617261189546	-3.66669490379954	4.65568076808263	2.15341204822438e-05	0.000511530632500332
ENSG00000109846	-4.22395170910636	-4.22625320506467	4.63528305485747	2.15432376720127e-05	0.000511530632500332
ENSG00000115226	-2.87118075887228	-2.87170109242897	4.57745931481174	2.16080097955805e-05	0.000511530632500332
ENSG00000189058	-5.65420563897451	-5.72970891251726	2.68110326726053	2.16159813233269e-05	0.000511530632500332
ENSG00000173805	-6.49516601691341	-6.509664759419	4.23481989629308	2.16368736883389e-05	0.000511530632500332
ENSG00000164294	4.07281513788654	4.07317139648441	6.67765347694222	2.1659632874272e-05	0.000511530632500332
ENSG00000163347	6.93661466477385	6.94013273174908	4.86897929888835	2.16868419340536e-05	0.000511530632500332
ENSG00000183049	-3.25555266754492	-3.25593097335159	5.35746782368377	2.16877980475996e-05	0.000511530632500332
ENSG00000176406	8.74020838528959	9.10305989689562	3.0150981783693	2.18391758267762e-05	0.000514324119697261
ENSG00000078967	-2.21583704072605	-2.21671682994817	3.49988760720814	2.19177674706879e-05	0.000515012252454688
ENSG00000122592	-10.8949784611815	-33.7250877684576	0.980476587306497	2.19538089185946e-05	0.000515012252454688
ENSG00000164638	-2.85371263714256	-2.85408424026235	5.28478020938684	2.19673472611004e-05	0.000515012252454688
ENSG00000160233	11.2501019039912	32.6910707200108	3.69681364385334	2.2031638853642e-05	0.00051574514102064
ENSG00000272425	-4.20727046924239	-4.23441403891517	1.25039222572735	2.24803442325757e-05	0.000525461219831493
ENSG00000174498	-5.56491745989351	-5.57737374487163	7.51276313503094	2.25845182260586e-05	0.000527107126430013
ENSG00000272549	-7.43867279619629	-7.67807685912376	0.222963770678651	2.2717778778995e-05	0.000529425966948102
ENSG00000169684	3.08288371931032	3.09357015806774	1.95462386033241	2.27601003636827e-05	0.000529621769118542
ENSG00000048740	-4.2740067324212	-4.27451418544229	6.5527485056223	2.29273682132317e-05	0.000532059249931856
ENSG00000152217	-2.65429857476371	-2.65519368016416	5.4576140379924	2.298334204265e-05	0.000532059249931856
ENSG00000224914	2.87369537227024	2.88510435602136	2.47972425427285	2.30319586124538e-05	0.000532059249931856
ENSG00000124479	-7.49799096576807	-7.54132840669919	3.28610754248115	2.30456812375773e-05	0.000532059249931856
ENSG00000100196	2.85963684208846	2.86029314740096	5.25044128764204	2.30646665689122e-05	0.000532059249931856
ENSG00000171219	3.85705782016428	3.86599313345298	1.82247033586795	2.30693039710431e-05	0.000532059249931856
ENSG00000166432	-5.41659133470641	-5.49644057264649	2.4623320220734	2.34943057968476e-05	0.000541062080696133
ENSG00000168477	-4.74243702882012	-4.79128271573744	1.00549049412316	2.36441942423892e-05	0.000543712001326458
ENSG00000189229	8.254911790182	29.9423453506	1.99031705235262	2.38872307666768e-05	0.000548492972339545
ENSG00000117228	4.96721006168758	4.96919654476225	5.6851478516916	2.39437185416206e-05	0.000548778920379805
ENSG00000182175	-6.57687514339853	-6.57882789534358	6.826722184708	2.39699771806729e-05	0.000548778920379805
ENSG00000229422	-6.99693999770048	-7.2463376073243	-0.151718992348867	2.40955625083323e-05	0.000550846431925477
ENSG00000151388	6.0142847535106	6.01490328907726	7.28201407481464	2.41718130074523e-05	0.000551781708038538
ENSG00000198108	6.11864944461441	6.14192648430722	3.7306844498735	2.43798323872733e-05	0.000555365136733279
ENSG00000150630	6.99846861876094	7.0058305412888	4.57820143939876	2.43999285128109e-05	0.000555365136733279
ENSG00000206532	13.9109454177292	34.5156581065235	3.04244801036125	2.46991406340357e-05	0.000561357178835275
ENSG00000177363	-6.53195858691021	-6.54978951455975	2.04867195698174	2.51267006672431e-05	0.000570244628224323
ENSG00000267128	-5.62887176341746	-5.71034190129877	1.60535965481303	2.54061095445658e-05	0.000575748903380045
ENSG00000054793	-2.13511766985726	-2.13522518035542	6.46594794678228	2.55444535275473e-05	0.000578045068665396
ENSG00000174599	5.21746023057454	5.2501290043751	2.27988068301179	2.56374260739098e-05	0.000579309364280793
ENSG00000118596	6.11086079104471	6.12758805697408	2.39132905005822	2.56859071643695e-05	0.000579566119168302
ENSG00000112320	-5.57758622458568	-5.58078690303066	5.05258564277725	2.57810015768311e-05	0.000580872378961964
ENSG00000163071	8.00851872394242	8.10541486486951	3.53902073822942	2.60855039388855e-05	0.000586886251443456
ENSG00000130222	-5.66178736147211	-5.67730347048177	3.33783529017386	2.61754264519216e-05	0.000588062026791805
ENSG00000142798	2.91408891925706	2.91419125376995	8.00510834895387	2.65051570569133e-05	0.000594614256158971
ENSG00000180537	-3.93089472217902	-3.93156118053594	4.82225492550593	2.66892304556713e-05	0.000597884712101653
ENSG00000142149	-4.81565789468208	-4.81719999725374	5.09595321965824	2.67565681876584e-05	0.000598534463727934
ENSG00000228528	-6.50003508569837	-6.58487896914466	0.944429872153973	2.68690435938024e-05	0.000600190624711918
ENSG00000171130	-3.07799247449539	-3.0781557803788	6.52532498023422	2.72014868594993e-05	0.000606748594034603
ENSG00000175183	-3.07418164998146	-3.07433841250965	6.8049239434698	2.78800969198377e-05	0.000620998335672391
ENSG00000100350	-2.24016690134107	-2.24031322263572	6.04240595493155	2.80380500179351e-05	0.000623626941567006
ENSG00000132031	3.56489640741775	3.5664495076855	4.53995973289615	2.81059080861261e-05	0.000624247011176064
ENSG00000141449	5.79125541795579	5.8878662255122	4.74969412254749	2.85205917652866e-05	0.000632557556567024
ENSG00000188760	-2.95678216389513	-2.95783515099956	4.16149977699926	2.86870880098571e-05	0.000635347790334623
ENSG00000117643	-4.18058800030216	-4.18463554576224	5.27430841307241	2.88829640876096e-05	0.00063877988847583
ENSG00000198797	-6.77005435177978	-6.78748617541855	3.48843785268868	2.91865330203423e-05	0.000644580659942892
ENSG00000146233	8.80128311459402	30.1474797174351	0.965385685378743	2.93215739550758e-05	0.000646648383805866
ENSG00000131370	-2.63984721241037	-2.64158414000854	2.71599477127626	2.94263060252578e-05	0.000647603000851714
ENSG00000185483	4.13741921612147	4.1383920104724	5.18848900748326	2.94884579859053e-05	0.000647603000851714
ENSG00000167680	4.87704784639872	4.88188491515909	5.00109110999326	2.94892874090924e-05	0.000647603000851714
ENSG00000154493	-6.23095788724496	-6.28259622067544	1.77531255097489	2.99700731171186e-05	0.000657191563503332
ENSG00000256124	-4.70485794986237	-4.73175234204764	1.42507813409736	3.00100925309258e-05	0.000657191563503332
ENSG00000183287	14.2857755112808	14.4316325844233	5.20108850208922	3.00788876717213e-05	0.000657775563174028
ENSG00000145390	-2.65990017623869	-2.66001144844136	5.14157929132181	3.0272435643857e-05	0.000661082251948507
ENSG00000204950	-5.65781974628195	-5.70695900562433	2.30110975525864	3.04909900950042e-05	0.000664925027015915
ENSG00000103222	2.52023855242285	2.52038850525313	6.40898198857704	3.06133977703215e-05	0.000666663309324687
ENSG00000234899	-6.59613859408475	-6.67643083368565	1.44234912784944	3.06608802259182e-05	0.000666767386974215
ENSG00000270441	-5.06591620625547	-5.12830656908482	0.245356510030704	3.08197280757092e-05	0.000669289616375693
ENSG00000254377	-9.11657704195407	-31.2509286246592	3.02235835797685	3.12431713975775e-05	0.000677159755188838
ENSG00000111319	11.1921770916074	11.5013933810595	2.42794227279387	3.12760761055831e-05	0.000677159755188838
ENSG00000260231	-2.87788145282768	-2.88671342263326	0.605114375712315	3.13550143302316e-05	0.000677159755188838
ENSG00000132975	-9.09775276028561	-30.7085095447567	0.775805656575955	3.13556105419194e-05	0.000677159755188838
ENSG00000177839	-4.69761463930361	-4.70331191038205	3.51959379547128	3.15497471751689e-05	0.000680411260211447
ENSG00000160963	-6.11931682109634	-6.24079194324477	5.4400520272237	3.17246670783717e-05	0.000683239933464407
ENSG00000227082	-9.30333521133163	-29.5754858388844	2.03555766503706	3.18068091061497e-05	0.000683899271143238
ENSG00000197415	5.82565098654164	5.83554333840087	3.44334324323415	3.18428826771573e-05	0.000683899271143238
ENSG00000099337	5.80124936026573	5.80905232564576	3.77727106978685	3.189692573703e-05	0.000684118953925806
ENSG00000271860	-10.3711480911797	-32.5651254226146	0.258660038405798	3.21924465171233e-05	0.000689510095909963
ENSG00000166450	3.44422977497189	3.44542836158738	6.8721893441188	3.23961062171426e-05	0.000692921647225294
ENSG00000130202	2.57881358869591	2.57891675649931	7.25102990469513	3.24545768390862e-05	0.000693222657681931
ENSG00000052126	3.02081786393617	3.02154009806394	5.4937125397451	3.25195389194877e-05	0.000693661312416503
ENSG00000204934	-2.79361970027137	-2.7967978820963	2.51572077532588	3.26550889266127e-05	0.000695602399045198
ENSG00000253368	5.79531539397439	5.80087402641535	4.89704149541897	3.28583964481694e-05	0.000698067781684172
ENSG00000166002	4.7955269957208	4.82067854010465	2.50000248492085	3.29500336709943e-05	0.000698067781684172
ENSG00000183092	-4.58590339350952	-4.59755335889078	1.85003868856901	3.29568708648312e-05	0.000698067781684172
ENSG00000153071	9.48269080806102	9.50483788908451	5.87876815712571	3.29824055373341e-05	0.000698067781684172
ENSG00000154654	6.00756365060751	6.02269073882335	4.52198861023628	3.3021031582791e-05	0.000698067781684172
ENSG00000165757	10.7598628945838	10.8592652016094	4.77521898401602	3.30390733101449e-05	0.000698067781684172
ENSG00000271614	-4.29166689344646	-4.29771706227198	1.53049872041825	3.32607339865357e-05	0.000701801487115904
ENSG00000182621	-4.81656495438652	-4.8259806314232	4.35383332587444	3.37389190886658e-05	0.00071055320832976
ENSG00000186481	8.36625703978817	29.5178228711921	-0.386508770785535	3.37665223889254e-05	0.00071055320832976
ENSG00000143333	-9.21507080969403	-9.26523908964968	5.24390051859974	3.43845811597921e-05	0.00072151342412045
ENSG00000081189	4.20468111387897	4.21146517458071	3.66171570073971	3.44133219709298e-05	0.00072151342412045
ENSG00000109819	-5.05393892997816	-5.06340133929108	3.41406012835078	3.44259959632211e-05	0.00072151342412045
ENSG00000180155	-7.21956635192626	-7.24130985609378	4.28494305333104	3.48377512309413e-05	0.000729164407131257
ENSG00000196388	-2.67571487416946	-2.67897212964777	1.77565668175147	3.49327456809956e-05	0.000729487295801695
ENSG00000111348	10.5687502197121	10.6509969464237	4.60932594567034	3.49466182438624e-05	0.000729487295801695
ENSG00000142765	4.60760779325052	4.61961136934915	1.46176307561018	3.50145570353224e-05	0.000729929630907242
ENSG00000204262	3.60081170419157	3.60085483567496	9.55435175362421	3.51786768465391e-05	0.000732373147042481
ENSG00000076043	2.43119318303921	2.43151766648027	5.11859009249186	3.53370813728671e-05	0.000734691329635083
ENSG00000007237	8.02063291044413	8.04752576342018	6.45032188998078	3.54434971045712e-05	0.000735647360247521
ENSG00000107104	-3.21971133854824	-3.21990853207305	6.45260336854991	3.54772935997427e-05	0.000735647360247521
ENSG00000179743	-2.56094696238037	-2.56292201800588	2.46740817416962	3.5850585099347e-05	0.000742388235320497
ENSG00000244617	-4.18093099965514	-4.25902864197512	-0.0486355015171911	3.58974713505172e-05	0.000742388235320497
ENSG00000004848	-11.1540795942194	-30.9967154267595	2.45025012836228	3.63194335969217e-05	0.000750121211881397
ENSG00000130270	3.21981550730317	3.22986132085565	2.46088724738087	3.64642332727236e-05	0.000752116959472004
ENSG00000125931	-4.88368734790058	-4.9003786245268	2.97091753926672	3.65289028199592e-05	0.000752421296839331
ENSG00000103044	-4.29196973994712	-4.29526642631433	3.19704544788449	3.66285573406707e-05	0.000752421296839331
ENSG00000142408	-5.77295547927189	-5.81439093664202	3.39098252224563	3.67021825575392e-05	0.000752421296839331
ENSG00000134853	-11.2358116343198	-11.2529586686351	6.3682919581731	3.67563748229509e-05	0.000752421296839331
ENSG00000073331	6.40990984967051	6.45844542799923	2.94995432775916	3.67653019574069e-05	0.000752421296839331
ENSG00000162595	-6.10943401368075	-6.11634324018857	4.26546632965355	3.68124680512396e-05	0.000752421296839331
ENSG00000169891	4.31415551457351	4.34259022824402	0.794048111744072	3.68163104127865e-05	0.000752421296839331
ENSG00000054179	-6.41103560602824	-6.49800385743256	0.684652941842446	3.68710825424222e-05	0.000752555663813568
ENSG00000124302	-6.11076463536243	-6.19190159641241	3.04115696079213	3.6952344009505e-05	0.000753229633635001
ENSG00000272267	-4.71596856134367	-4.74418896831655	1.11929356766626	3.70517148894396e-05	0.000754270503629347
ENSG00000198467	4.04549121202676	4.04561045597442	8.44156785967488	3.72241696610538e-05	0.000756794511832934
ENSG00000260027	-12.7625523784483	-33.158946104063	3.29866711619163	3.75316076501858e-05	0.000762052694213265
ENSG00000250198	-6.66056005734882	-6.79286273399467	0.126392776205669	3.76423542082807e-05	0.000762937126062898
ENSG00000165023	-6.37907253725033	-6.38909582580729	4.29660120208964	3.76728912638974e-05	0.000762937126062898
ENSG00000105971	4.25946408702501	4.25971842441558	5.74558755337104	3.77602908785608e-05	0.000763716556707057
ENSG00000254027	-4.17833818834591	-4.1968378402504	0.634952820207766	3.80734112021418e-05	0.00076905335382955
ENSG00000007062	-10.0161412068113	-29.0068962243148	4.70828496888357	3.81974036252864e-05	0.000770481345606236
ENSG00000007402	-3.54821308428129	-3.55848190626734	2.77882664909738	3.82427976716301e-05	0.000770481345606236
ENSG00000143450	-4.24082326853199	-4.3017424739005	-0.393097964133464	3.83849130489566e-05	0.000771054913518281
ENSG00000161544	6.26413752245709	6.2733668809265	4.10238463046014	3.83934655555806e-05	0.000771054913518281
ENSG00000165905	6.64760093765602	6.84068174906772	0.183536951513132	3.84194135210211e-05	0.000771054913518281
ENSG00000137642	-4.99772974737603	-4.9985145361234	5.94571572668404	3.89045091115862e-05	0.000779788196750074
ENSG00000198363	2.77558734200524	2.77573872791143	6.85416305077908	3.89782443522697e-05	0.000780176657394806
ENSG00000165443	-7.98477907629325	-28.5113332663941	3.18858166770555	3.90238228144834e-05	0.000780176657394806
ENSG00000169418	-7.50837149384374	-7.71710470329232	0.645939321072584	3.92588481348191e-05	0.000783871681300596
ENSG00000253305	6.55859650276779	6.57073952409996	5.02267341458915	3.9349376916779e-05	0.00078467582526001
ENSG00000188002	-3.91259813891277	-3.91778328418514	2.8611280509787	3.99022311828254e-05	0.000794685507255913
ENSG00000253552	-7.23076236596228	-7.46093869169322	0.602291614121856	4.00380214908954e-05	0.000795777940250181
ENSG00000150054	9.27716190082824	9.64876804580655	1.818635182548	4.00590150529424e-05	0.000795777940250181
ENSG00000162616	2.61839889625727	2.61888629935959	5.17907524042334	4.05197395681286e-05	0.000803907514125489
ENSG00000129151	-6.92352906168483	-7.04754885102208	1.69203909899357	4.06000626490835e-05	0.000804478906348719
ENSG00000116016	4.19197195701315	4.19236753415022	6.85982620055856	4.0730312120121e-05	0.000806036873819479
ENSG00000236404	-5.17100712985727	-5.21988892990602	1.5873595042504	4.10022349031974e-05	0.000809436827185889
ENSG00000198959	5.09723048472136	5.09707492293512	8.37701402917863	4.10057980212654e-05	0.000809436827185889
ENSG00000198932	-2.84189304559019	-2.84357343623623	3.2736724534988	4.12336010970908e-05	0.000812905868093404
ENSG00000004399	3.13020474639089	3.13036423623672	6.92174099429337	4.14839838423025e-05	0.000816306439582917
ENSG00000156453	-5.58274655603039	-5.58543629325213	4.74668787889315	4.15106515325244e-05	0.000816306439582917
ENSG00000178965	-8.66362385620879	-8.89568208590733	1.33054768398193	4.1637728021674e-05	0.000817775453245809
ENSG00000164506	2.6745739008347	2.67515667500306	4.44105192803548	4.20055952654888e-05	0.000823964025722792
ENSG00000179057	-7.36942473189969	-7.53923466088259	-1.00672217106779	4.20680841919843e-05	0.00082415441226304
ENSG00000270124	-5.29943117776804	-5.34218539666062	0.448838736702839	4.25707363553558e-05	0.000832956738662313
ENSG00000187068	-3.71820311221609	-3.72850583942231	3.85157147161694	4.2677448089221e-05	0.000833999592572086
ENSG00000120885	-5.08694399013028	-5.08704307008981	9.84757109104176	4.27534033659045e-05	0.000834439550194042
ENSG00000176749	-2.19746331753176	-2.19793754100838	4.89089170614625	4.34034183260295e-05	0.000846053486336209
ENSG00000138640	3.02790619340192	3.02952322148563	4.06891051918343	4.34568269528397e-05	0.000846053486336209
ENSG00000008394	6.50192568134352	6.5059288452394	5.87970021894797	4.37032357194913e-05	0.000849435310468825
ENSG00000134775	3.67323066516633	3.67460657262748	5.42222653204217	4.37393358279067e-05	0.000849435310468825
ENSG00000166165	-4.84408598394967	-4.84432015475713	8.65400033845699	4.42979781205828e-05	0.000859215689906559
ENSG00000135821	-1.99149757484574	-1.99152590587546	8.65819451751613	4.43684367318622e-05	0.000859514604381261
ENSG00000166352	2.48758390967055	2.49009539319433	3.14958553889112	4.44954973417245e-05	0.000860907925023155
ENSG00000250510	-4.47821843214826	-4.47974348179002	4.57103038679037	4.45555685124628e-05	0.000861003275685141
ENSG00000128283	3.21625478700272	3.21666703236131	6.33599199626318	4.47685165492477e-05	0.000864048970828125
ENSG00000158286	4.02879959577765	4.04823171364968	2.83879169876549	4.52014689892034e-05	0.000869605277671876
ENSG00000102032	-4.5143273537586	-4.52210536087025	2.35511284272841	4.52171167929696e-05	0.000869605277671876
ENSG00000102445	-5.78141200239192	-5.82105207728748	2.37784551898967	4.52234844030718e-05	0.000869605277671876
ENSG00000117425	-3.91407491048398	-3.92259613524254	1.79409946113036	4.53342455228789e-05	0.000870662865429558
ENSG00000136193	-1.78006068896029	-1.78007466136937	8.65821943304006	4.55456931325252e-05	0.000873649204632984
ENSG00000158258	7.79828854768567	7.8006040541673	6.56706431433117	4.58521019939876e-05	0.000878447509857819
ENSG00000146122	7.95211375325313	7.98665647692476	4.45998323388175	4.59206614099174e-05	0.000878682852027512
ENSG00000143603	-10.6581834521129	-30.9348270946122	3.43489328432544	4.63840686425097e-05	0.000886463705978147
ENSG00000143195	-4.51377428693407	-4.51632883911384	6.88779538484917	4.64858222016502e-05	0.000887322283443235
ENSG00000108387	-4.50506351383383	-4.51094662474639	3.72921559055522	4.69541169914445e-05	0.000895166767648858
ENSG00000171428	4.96396020363083	4.99373614590036	1.67789764318681	4.70858854185216e-05	0.000896584164542434
ENSG00000152583	-7.64564749305311	-7.68155605121367	7.49605024175814	4.74249612852109e-05	0.000901940737524095
ENSG00000203805	3.95437765586947	3.95985878471434	3.37675136588375	4.78346530301249e-05	0.000908625635538163
ENSG00000124920	3.39209233428453	3.39241131505545	6.41757113299315	4.79742937038215e-05	0.000910170864995709
ENSG00000135269	12.8320047990424	13.0421626271064	5.2698511055137	4.81476059396971e-05	0.000911187503110208
ENSG00000151276	-2.25546799459641	-2.25565279571384	6.0483335826272	4.81711773876361e-05	0.000911187503110208
ENSG00000228878	-3.23994949807507	-3.24748553410912	1.10957167538325	4.82029510419516e-05	0.000911187503110208
ENSG00000157657	2.31104886121904	2.31137031539542	6.38440853923155	4.86722618668735e-05	0.000918946429007694
ENSG00000204428	-3.18715925129259	-3.19508715103701	1.36044317224699	4.90607182226465e-05	0.000925161901362805
ENSG00000066923	-3.17132619720382	-3.17528852741035	2.30728639913502	4.92802715179722e-05	0.000927218046004321
ENSG00000272899	-3.46987864703282	-3.48162387801073	1.39206537711797	4.92885217230425e-05	0.000927218046004321
ENSG00000163661	4.20850048473189	4.20890435689522	6.93876774947708	4.94266245046497e-05	0.000928697129982672
ENSG00000114805	-4.7054371492954	-4.71980366345483	4.35504055000631	4.95606328440364e-05	0.000929605788904737
ENSG00000231365	3.01160462379752	3.02138696003783	2.29761784120214	4.9594058034946e-05	0.000929605788904737
ENSG00000134996	2.74734857659819	2.74832040744393	4.099907198408	5.07859233681374e-05	0.000947223015180639
ENSG00000128641	4.04423801424828	4.04463917321743	7.01646929276288	5.08658636800521e-05	0.000947223015180639
ENSG00000196923	2.86488463741848	2.86497354144009	7.99970291554478	5.09085873581988e-05	0.000947223015180639
ENSG00000230461	-9.90581314639152	-29.8338247532921	1.00144106480896	5.0912263652079e-05	0.000947223015180639
ENSG00000153291	6.5377643453388	6.90564436698253	1.47615880765364	5.09190588137335e-05	0.000947223015180639
ENSG00000270112	-12.7383462047233	-34.3028102160493	0.877344426038105	5.09320232712735e-05	0.000947223015180639
ENSG00000105643	5.13367841831459	5.16160945623673	1.93437923814329	5.09585841393452e-05	0.000947223015180639
ENSG00000162878	4.5297589858637	4.5385957448767	4.97544232197657	5.1464309641203e-05	0.000955486005633464
ENSG00000101665	4.73135143065726	4.73583361707497	3.93933008813461	5.19323811828485e-05	0.000963031116138951
ENSG00000237517	-4.15581291714142	-4.18223658479162	1.88314323843706	5.21032660810546e-05	0.000964018036645034
ENSG00000144843	-4.57943941579875	-4.58716391163683	2.32941690463533	5.21090830618938e-05	0.000964018036645034
ENSG00000125089	4.53516947392483	4.54602633719679	2.48704628185008	5.2368960278246e-05	0.000967679225780512
ENSG00000108691	-13.0781104811472	-33.2960051694101	4.92368664449307	5.27517360255823e-05	0.000972577193861428
ENSG00000122691	4.74090365885703	4.75376669319417	3.64245760112169	5.28282858172372e-05	0.000972577193861428
ENSG00000123685	-5.18851458940029	-5.19815471968453	2.30414558024835	5.28486527608949e-05	0.000972577193861428
ENSG00000258655	-2.9363182407033	-2.9400767866678	1.164362505345	5.28831841673084e-05	0.000972577193861428
ENSG00000214796	-3.25778534619357	-3.26014136784712	2.39000400254999	5.29522121854555e-05	0.000972700989486709
ENSG00000054277	2.8185940633723	2.82234390222425	2.11232479674506	5.31959431044507e-05	0.000976029912612096
ENSG00000100433	-6.21247138304476	-6.29413983916345	3.80060492411446	5.37313790507309e-05	0.000984696892603418
ENSG00000133878	-8.53040086390872	-30.7787562434869	1.52253153128077	5.38298569987957e-05	0.000984902610710897
ENSG00000242242	6.02985226750298	6.07360713940536	0.435766523888353	5.38687606985466e-05	0.000984902610710897
ENSG00000164761	-3.80222408690361	-3.8058550388641	2.59046191010086	5.41184516113339e-05	0.000988310530361833
ENSG00000129990	-5.77937428072822	-6.00934282760576	0.807295144384962	5.41923776007248e-05	0.000988504420394529
ENSG00000145632	3.087713692448	3.08783008354069	7.34313069536849	5.43564497047589e-05	0.000990340263349015
ENSG00000096060	3.25703586549141	3.25715929363658	7.20150833423965	5.44354407906447e-05	0.000990623511078236
ENSG00000077238	10.6303717397762	10.8152139744227	5.33191694977575	5.45498038682173e-05	0.000991549054247201
ENSG00000176092	9.5262588144624	31.5909427822857	0.316788515106761	5.52123187422703e-05	0.00100242458702536
ENSG00000166750	7.75097732019866	7.76158641013266	4.83004778211463	5.53294291676786e-05	0.00100338409642757
ENSG00000160588	5.44944244954826	5.58096132403573	0.725816968905491	5.54925243546265e-05	0.00100402610628542
ENSG00000006283	-5.32437534875934	-5.37369728132534	2.94965560650674	5.54934372822028e-05	0.00100402610628542
ENSG00000187772	11.8612164516284	33.3697065201667	5.07219117164462	5.55945595913717e-05	0.00100469149705981
ENSG00000168734	-2.13148516245973	-2.1316927584744	5.5853333418087	5.56611422399286e-05	0.0010047318785367
ENSG00000136026	1.88725581479643	1.88727819047514	8.59890271004631	5.67046727470859e-05	0.0010223865592067
ENSG00000172183	-4.70496436594019	-4.7259589622809	1.21529300566687	5.69294322950344e-05	0.00102435252561609
ENSG00000154639	-2.41013402328096	-2.41061718004609	5.71541200038884	5.69449207272171e-05	0.00102435252561609
ENSG00000162706	-8.11525286177488	-28.5577637806197	3.26811499983668	5.73415853487287e-05	0.0010303009362889
ENSG00000177721	-4.30397826643249	-4.32466084252916	2.2619151070453	5.75392940277412e-05	0.00103266498499902
ENSG00000198934	10.1435508669727	30.9014533049384	2.94917540662781	5.76267185053316e-05	0.00103304659327468
ENSG00000028277	4.7559581732795	4.76527723007537	3.84803364039833	5.8292854400405e-05	0.00104378971170633
ENSG00000138821	3.54265326785213	3.54533218701428	4.19390315894297	5.83794734162472e-05	0.00104414329658795
ENSG00000179761	-7.58099212591595	-7.60955813955845	4.49854143946736	5.87412315060391e-05	0.00104781312198061
ENSG00000112539	-8.84764480271218	-28.7701378718242	2.36720256561414	5.87644847594211e-05	0.00104781312198061
ENSG00000108309	-4.78707688697726	-4.83439703307359	2.51089635380445	5.87859802007822e-05	0.00104781312198061
ENSG00000168542	9.90600050303267	9.90789600036059	11.1532402866718	5.88755351101303e-05	0.0010482127767498
ENSG00000099282	6.07648247874512	6.10267717981645	3.64673534076988	5.93994486166163e-05	0.00105633598029595
ENSG00000073150	3.44676374519182	3.46288936563213	1.82340042753644	5.96500735097895e-05	0.00105958617495091
ENSG00000229891	-3.47298538241518	-3.48770006050954	1.39252330457176	5.98401837270188e-05	0.0010617552599019
ENSG00000135439	-4.38343380182685	-4.39146995339218	6.06787945797773	6.00121869095382e-05	0.00106359850897336
ENSG00000260018	-3.30575211972596	-3.31881948074979	0.43321047146522	6.11132833767776e-05	0.00108188526830499
ENSG00000230910	-7.48689968374601	-7.57262787512914	1.84302685632346	6.12414580973267e-05	0.00108292653083993
ENSG00000136274	-2.01439413768435	-2.01460220510704	5.21786492667967	6.15047310630543e-05	0.00108573249140065
ENSG00000107984	7.36807395005679	7.37493974240158	6.51339544737774	6.15886600552991e-05	0.00108573249140065
ENSG00000176046	-7.62899013612908	-7.78565737867023	2.75041767821695	6.16087477507988e-05	0.00108573249140065
ENSG00000105251	-7.28515872832706	-7.40696480837713	2.63897074058259	6.20583066924596e-05	0.00109242209774077
ENSG00000112159	1.9000523237093	1.90019989984278	5.85596818027944	6.22969863774595e-05	0.001095388677137
ENSG00000148798	7.59133065002515	7.66671389697778	5.4986917091883	6.27970174021358e-05	0.00110293884107643
ENSG00000111913	-5.78592641117149	-5.81639376495834	2.99000584368825	6.30179137463131e-05	0.00110557494970217
ENSG00000104415	-6.72893432073494	-6.76504117964155	4.59516292832675	6.31544740342099e-05	0.00110646144121615
ENSG00000281566	9.25118707019842	31.9297745980569	1.06151672619673	6.3210170716332e-05	0.00110646144121615
ENSG00000103227	-2.50595440868259	-2.50681135264641	4.38838811976533	6.32839537962307e-05	0.00110651249112469
ENSG00000167105	7.25084868817569	7.34403024218227	1.91366340965596	6.345781758737e-05	0.00110831136891409
ENSG00000100027	-2.96294046074953	-2.96689023077928	2.52209310706945	6.36967587170189e-05	0.00110991407349039
ENSG00000163110	2.41868769247631	2.41875529660505	7.14917976497098	6.37344497445753e-05	0.00110991407349039
ENSG00000186716	1.79371992090558	1.79382176212742	6.52451648280412	6.37628361675982e-05	0.00110991407349039
ENSG00000101333	4.51087815673117	4.51894093575468	4.16835788079307	6.38523147409497e-05	0.00111023390018395
ENSG00000146842	-1.85587389162653	-1.8560816891132	5.26597074831454	6.39528973213031e-05	0.00111074587182962
ENSG00000174130	4.70707844251227	4.72167006829339	1.98607595390085	6.50578544877629e-05	0.0011286814888577
ENSG00000140057	4.0479143878327	4.10491236750673	1.22456004523039	6.51398002267906e-05	0.00112884887984585
ENSG00000086300	-6.18978843669955	-6.22082314786008	5.1255318884497	6.52914824145946e-05	0.00113022306698612
ENSG00000003096	-5.30960415376153	-5.31634108530986	4.40468380323554	6.53840245330205e-05	0.00113057160471604
ENSG00000122641	8.08406960869991	8.16062304512507	4.81802116272015	6.55943632556456e-05	0.00113295396888678
ENSG00000128408	6.31896644994044	6.6763552780501	0.679958283591388	6.56785364025231e-05	0.00113315432860663
ENSG00000103710	-8.16344476469042	-8.28752694697487	0.794115126394816	6.61539310229872e-05	0.00114009655517983
ENSG00000058335	8.7266118604269	8.87865723871025	0.722957632027972	6.66417797459408e-05	0.00114723787095162
ENSG00000166510	6.84747603720716	6.87667815028167	2.04106310127817	6.72536210581991e-05	0.00115649563788846
ENSG00000186479	-8.18966414363634	-29.4827127448215	1.05504513405674	6.74035581402702e-05	0.00115678809871552
ENSG00000092054	-9.23342218035098	-28.1144088311374	1.98816425438511	6.74188017055926e-05	0.00115678809871552
ENSG00000229743	-6.71424460846596	-6.94578751002618	0.974235393340917	6.76968641202774e-05	0.00115977346675518
ENSG00000153208	3.38241014247739	3.38459242718557	3.62852132244216	6.77413476162883e-05	0.00115977346675518
ENSG00000105894	-7.07173138103449	-7.07259997063099	9.85734304364103	6.78352516984273e-05	0.00116010911283597
ENSG00000038219	1.6683191970006	1.66845672023891	5.96602972923704	6.79393499840476e-05	0.00116061817357869
ENSG00000166923	8.95213674614833	8.95469578294013	6.98937186838312	6.8243652121262e-05	0.00116454249641681
ENSG00000197977	-5.74551178862277	-5.75130927354607	6.04423344327964	6.84760833026231e-05	0.00116723314922179
ENSG00000158296	-6.08869738128454	-6.32082938462877	1.73841505625138	6.91111626359453e-05	0.00117677392955033
ENSG00000029534	-3.4982307794755	-3.49901110799548	3.36693962200113	6.9239392134286e-05	0.00117767305967837
ENSG00000184602	-2.39707289375984	-2.39723066490735	6.74759796608432	6.93405630155421e-05	0.00117811050155024
ENSG00000258986	-4.25181573216595	-4.28168226963656	1.7888895956444	7.09927829947919e-05	0.00120482909710778
ENSG00000099625	-1.98818916289199	-1.9887473409036	4.1869386541843	7.10674778042954e-05	0.00120482909710778
ENSG00000231437	-12.5726753100288	-34.744895415498	0.403091238260695	7.13494977187094e-05	0.00120820959543794
ENSG00000214309	-2.4131228120307	-2.41742875350644	1.2096931965129	7.14653952366168e-05	0.00120820959543794
ENSG00000178665	-2.47631457735974	-2.47958862841939	2.71473919499299	7.14990179444507e-05	0.00120820959543794
ENSG00000177511	-8.09519729653881	-29.620236424652	3.62640289712868	7.17012309272689e-05	0.0012103167780523
ENSG00000072133	10.4509579007257	32.0630180965151	3.53364630725769	7.18113142687938e-05	0.00121086594059713
ENSG00000130762	10.3044695931019	30.5768311466757	1.97280732077015	7.2267618624922e-05	0.00121645870360101
ENSG00000165868	-4.59105575571827	-4.593642220704	4.28688932668753	7.22988136891081e-05	0.00121645870360101
ENSG00000258754	-8.27215113193262	-8.51376229858833	1.96474788161482	7.26624592148357e-05	0.00122126118211027
ENSG00000251396	-4.77387646287807	-4.79713796458523	0.950161700622908	7.29100508412817e-05	0.00122410487509223
ENSG00000177453	-3.88231862155587	-3.90165185017461	2.21781054118012	7.30637150214579e-05	0.00122536718189586
ENSG00000151338	11.3902086866115	34.0154716064879	2.50506930039732	7.40646745468621e-05	0.0012408217042647
ENSG00000117298	2.85303710309244	2.85309586990791	8.33876825103345	7.48085753685394e-05	0.00125095848925367
ENSG00000171316	-2.96961376936232	-2.97002046439818	6.79637441812183	7.48299749559965e-05	0.00125095848925367
ENSG00000102003	-3.04713680738507	-3.05389258090078	3.36832232012449	7.5225406178161e-05	0.00125622405568535
ENSG00000272674	-3.43694332774891	-3.44026922076466	3.11200883625041	7.54749846751787e-05	0.00125904531059641
ENSG00000160469	-1.99278523460636	-1.99308787745791	4.93383637047944	7.58658231118533e-05	0.0012642144739258
ENSG00000189212	7.06185741246743	7.2530737002287	1.04509562380282	7.62452861971395e-05	0.00126918326085516
ENSG00000172296	4.83713023304351	4.84644117869991	3.38067308474826	7.66891392446612e-05	0.00127521216205127
ENSG00000133056	-3.68859484291242	-3.68936092573848	5.6974151033343	7.67860722040464e-05	0.00127546567169572
ENSG00000128340	9.79235899971458	9.8473897702592	4.98369732931875	7.69086725602714e-05	0.00127614454129232
ENSG00000255389	-3.38554571954441	-3.39379940752699	2.10844930460072	7.71268756913997e-05	0.00127753750416086
ENSG00000118495	4.79737454678918	4.80274805323148	5.54748475948308	7.71562614591832e-05	0.00127753750416086
ENSG00000277182	-4.16305965792202	-4.18072108732193	-0.0546203983624373	7.7537264357845e-05	0.00128203272166159
ENSG00000134376	-6.42021608068653	-6.46123884125924	3.19616968956288	7.7618464231627e-05	0.00128203272166159
ENSG00000089169	-14.1188730519559	-35.56938894122	5.08618330204237	7.76740716467187e-05	0.00128203272166159
ENSG00000182195	9.47593563191847	9.556020059819	5.62240984343447	7.79197826762515e-05	0.00128473018659661
ENSG00000164929	-5.97516938646084	-5.97845895890651	6.03155915435292	7.80630681426918e-05	0.00128573496411391
ENSG00000223865	5.6141858006062	5.69363822893313	1.70683124719583	7.84205325266559e-05	0.00129026153305712
ENSG00000223969	-4.326702990207	-4.36426179879443	0.197048340512358	7.85509627321202e-05	0.00129104708642034
ENSG00000157514	2.73713698046789	2.73748112332789	5.79996284220838	7.866662412847e-05	0.00129158850593263
ENSG00000197930	1.9821011752489	1.98223815351001	5.97720030057752	7.89086780649127e-05	0.00129359002420694
ENSG00000134762	15.2351999862793	37.1074726365761	4.66845768703483	7.89542265319084e-05	0.00129359002420694
ENSG00000167191	-4.61684291894932	-4.61731432126636	7.12511830599726	7.94889305794602e-05	0.00130098549482987
ENSG00000180263	2.38649140594877	2.38687941668058	4.74191130439043	7.9613789009047e-05	0.0013016646089919
ENSG00000105048	7.55925784552235	7.72422197538379	2.10515604066743	7.98498069253308e-05	0.00130415782984531
ENSG00000227218	-4.227377398929	-4.26309284746555	0.218199200952695	8.10120520274678e-05	0.00132126616101735
ENSG00000259802	-3.07116700945286	-3.07730337645557	0.777047133978107	8.10665417096595e-05	0.00132126616101735
ENSG00000162728	-9.60703576508873	-30.8347873989121	1.13415641530143	8.12727407462673e-05	0.00132324564547677
ENSG00000126458	2.73973432121564	2.73997467213488	5.15373559113697	8.17448231435887e-05	0.00132954548808749
ENSG00000149201	6.83492784600016	6.86853412759421	1.99088964065893	8.21280648310102e-05	0.00133438876615129
ENSG00000111057	5.91622712911076	5.91605187689654	7.04246923771384	8.30711125939227e-05	0.00134711231858204
ENSG00000176533	-2.89173625739097	-2.89354141388311	5.51382532694619	8.30837173558667e-05	0.00134711231858204
ENSG00000196557	5.98633468940528	6.01498319762684	4.6468496984224	8.37035264247086e-05	0.00135575400580436
ENSG00000204991	-2.23201736675601	-2.23297510024767	3.66420137690816	8.49211394997565e-05	0.00137326149370781
ENSG00000170113	-2.24830119393607	-2.24852616491717	5.42165857692714	8.49603306597762e-05	0.00137326149370781
ENSG00000127578	-4.24588111845591	-4.25834271187202	2.40503309680456	8.5077102264652e-05	0.00137372686117919
ENSG00000164136	7.87270514182436	7.9674665535894	1.77437980096611	8.56292871862527e-05	0.00138121455591544
ENSG00000234432	-3.45867571525618	-3.4676789428593	1.03161007379638	8.59838492254806e-05	0.0013855023960853
ENSG00000150672	-4.44784811282467	-4.46668212184505	2.75004865082244	8.67940533072698e-05	0.00139711582303063
ENSG00000130054	-5.48582754566434	-5.71604483796174	2.14424486695149	8.7122150464142e-05	0.00140095289119167
ENSG00000165983	14.7892743520593	57.3029229825154	2.0416185992479	8.73106178426322e-05	0.00140248085593092
ENSG00000174963	-3.81055365157186	-3.81609795208043	3.94789856871903	8.73968152184439e-05	0.00140248085593092
ENSG00000136859	-4.1216905152557	-4.1238649824636	5.63124255586198	8.80553406441223e-05	0.00141159762712251
ENSG00000215845	-5.34298875832892	-5.46123699632849	0.899081593382288	8.85947551996662e-05	0.00141878821301291
ENSG00000151062	6.66061951196738	6.6917987485857	2.43576963712355	8.8782973630577e-05	0.00142034564576622
ENSG00000033170	1.77492815997926	1.7750610266154	5.81984136871487	8.90296045596876e-05	0.00142283341411972
ENSG00000148680	7.21105379207489	7.34183004658365	1.18133883418285	8.963605700606e-05	0.00143106073015605
ENSG00000237310	-3.14141829943007	-3.14884346449676	1.01269497779561	8.99394477803337e-05	0.00143443772997153
ENSG00000145824	-10.4058002027361	-10.5283521382292	4.70899964064995	9.03232517208007e-05	0.00143908903302917
ENSG00000133019	-6.48699988119949	-6.49519238705007	4.20146853125339	9.05289807188359e-05	0.00144089653918849
ENSG00000217236	-7.53333963438794	-7.64083893615379	1.50639047929184	9.07869986525752e-05	0.00144349066384101
ENSG00000122863	-2.01143640632409	-2.01149741292334	6.62594576871259	9.08768619543815e-05	0.00144349066384101
ENSG00000060709	-6.39737857840578	-6.6306481096367	1.62262764931843	9.1165346969115e-05	0.00144593357987451
ENSG00000141854	-4.15296821001131	-4.16480172518581	1.24021010109986	9.12158688469571e-05	0.00144593357987451
ENSG00000160999	-2.81074853007594	-2.81298970404546	2.75575109759866	9.14893198011264e-05	0.00144879740301703
ENSG00000127948	-1.55004537268841	-1.55010206477929	6.61988638932651	9.16957230329118e-05	0.0014505947512015
ENSG00000183833	-2.79160192444975	-2.80903144288892	2.55822910313249	9.24206458802061e-05	0.0014605829602971
ENSG00000129654	-6.19718990736199	-6.43032994531204	3.15354588942784	9.26675593082077e-05	0.00146300431854232
ENSG00000089199	-3.31699018429321	-3.32121386903068	3.62942349520209	9.30634595475961e-05	0.00146777056300623
ENSG00000169174	10.589757822475	10.7542628588874	3.8367882901989	9.35114942195647e-05	0.00147334860821825
ENSG00000228203	5.75471009861011	5.78367947587791	2.19475367207687	9.38460119189318e-05	0.00147617529564788
ENSG00000147862	-3.4849585773045	-3.485508523932	6.13695237732563	9.38799838976783e-05	0.00147617529564788
ENSG00000180044	-6.03813140954707	-6.12177557173482	1.16427312957072	9.49939692098515e-05	0.00149218896905696
ENSG00000049540	-10.4338710490061	-10.4963541122447	5.44839662938961	9.61001283839809e-05	0.00150804764280148
ENSG00000173917	-6.56196833185683	-6.56946514914682	4.8363824029958	9.70931479347296e-05	0.00152210081511332
ENSG00000174343	-6.01593068421597	-6.04479787860173	2.65522012959074	9.73614046395659e-05	0.00152477529793599
ENSG00000106479	-2.43916088475031	-2.4398300905558	4.28242529851964	9.75332030307396e-05	0.00152593530272742
ENSG00000153012	-6.42960162342877	-6.51174693001485	4.60535601740957	9.76628007573603e-05	0.00152643340442985
ENSG00000268119	5.28392442013091	5.40679486891272	2.01895596872982	9.85571435597221e-05	0.0015388712395415
ENSG00000113739	5.87404300787352	5.87484332873089	7.02161914208978	9.93508221895688e-05	0.00154971402364428
ENSG00000115648	5.1716788532644	5.17231354925522	5.70338454239617	9.96785702211336e-05	0.0015532746461405
ENSG00000120327	-3.10628900803911	-3.10730933654376	3.67061762674983	0.000100357221932179	0.00156229079087642
ENSG00000115255	2.85556969934874	2.85957952511721	2.75776165286119	0.000100687178277876	0.0015648556088753
ENSG00000235098	-6.917943151554	-7.00524700650923	-0.160631148169992	0.000100722421347488	0.0015648556088753
ENSG00000100399	-3.77279873272198	-3.79774896785147	0.508760094003059	0.000101009353946947	0.00156775353133959
ENSG00000170075	-10.743213652928	-30.3739772747788	4.09962441812905	0.000101319084494798	0.00157099919096502
ENSG00000196542	-7.59220475534189	-29.6576601023332	0.346369627323041	0.000102293880421997	0.00158454032629867
ENSG00000105991	-7.76563595576788	-29.3057966429543	0.750911228391874	0.000102670124359228	0.00158879219201684
ENSG00000247934	4.12470478930151	4.20079617542673	0.0915045522398516	0.000103114733854871	0.00159409252911877
ENSG00000152582	5.95899109587582	6.15871623498661	1.92754574475413	0.000103649776423819	0.00160077903964541
ENSG00000278611	-3.23198719748721	-3.24073072988983	0.788272539469633	0.000104565318840664	0.00161332301223136
ENSG00000171533	-4.32420904398493	-4.32639152343985	6.40420631652832	0.000104725051613237	0.00161419245398724
ENSG00000154096	-5.82491141408414	-5.82556685786339	7.02528652717325	0.000106342723322345	0.00163751013999516
ENSG00000230316	-7.59081394638392	-7.61859244628161	4.19956892964866	0.000106893928870764	0.00164402186871799
ENSG00000167971	-2.81212413185086	-2.81462719444155	2.75225829729954	0.000106976189228735	0.00164402186871799
ENSG00000171345	17.1551744121338	61.3120384020609	6.70284113276898	0.00010770703782299	0.00165362604578973
ENSG00000198838	-3.81837323177158	-3.82062937649369	3.82760552058841	0.000108314862757695	0.00166132442740535
ENSG00000179630	3.45761644421204	3.46787517568047	1.76438623697454	0.000108936476039636	0.00166921897633255
ENSG00000166147	4.46543473274501	4.4655385667843	8.60042465087144	0.000110610404009796	0.00169320671393035
ENSG00000163485	-3.12309320369783	-3.12425414655842	4.67324823874995	0.000110765026876691	0.00169391295754422
ENSG00000153823	-3.06507607353942	-3.06771262975875	3.2608363465397	0.000111496485865532	0.00170343065587516
ENSG00000221953	-3.99465295389682	-4.02527483849559	-0.317477590422549	0.000112372697758838	0.00171388905276473
ENSG00000069011	-7.16635576021047	-7.18417769244784	4.43148970253671	0.000112491914787302	0.00171388905276473
ENSG00000091483	1.67465589121442	1.67474502905943	6.54656470612378	0.000112553694219267	0.00171388905276473
ENSG00000182118	7.08704931120492	7.21767997308349	3.26185535953672	0.00011262009530784	0.00171388905276473
ENSG00000139329	9.31722162561251	9.34721461671617	6.77059489685096	0.00011316623952553	0.0017202704093774
ENSG00000116990	-3.60324769508632	-3.61535679792004	3.48398208359875	0.000113259765648775	0.0017202704093774
ENSG00000184408	-9.75067213951845	-29.7864996055788	2.26668319013822	0.000113425618503998	0.00172111526464667
ENSG00000105376	4.25554735574354	4.27918237429706	1.93222689557825	0.000113648031583388	0.00172281588848838
ENSG00000198682	6.1107626707719	6.11200269455913	6.01054203419063	0.000113956945478344	0.00172582322667203
ENSG00000197472	5.1459091308707	5.33061085736716	1.06343099393066	0.000114104878863008	0.00172638912651841
ENSG00000090339	6.18697807008888	6.19437009737309	4.98742643824757	0.000114678938658276	0.00173339491598288
ENSG00000170017	2.814246592609	2.81429458203389	8.32171385902936	0.000115334731282215	0.00174162136773743
ENSG00000228065	3.02854390152113	3.04119189590963	1.58235226595233	0.000116860921789734	0.00176296273702889
ENSG00000275993	5.07683242456985	5.08305487091581	3.32388417730512	0.000117738639099216	0.00177448948928104
ENSG00000111110	3.03982796336637	3.0449729769137	4.25487857674832	0.000119025166971446	0.0017912757889601
ENSG00000145147	4.49407243067354	4.49513729122952	6.76953876819359	0.000119081866846457	0.0017912757889601
ENSG00000188732	-2.94639322107715	-2.94981941976994	2.52105707803713	0.000121325727704697	0.0018211694496488
ENSG00000188674	-9.99096327566202	-30.9739946901391	2.73736802297706	0.000121350685804705	0.0018211694496488
ENSG00000248334	4.59931774041981	4.64471997432483	1.46012940896721	0.000121419072440399	0.0018211694496488
ENSG00000153404	5.96602972971012	5.99162228784529	5.49943155318672	0.000122243418847159	0.00183177422445254
ENSG00000001617	6.31582154912926	6.33281073671056	2.66152970202137	0.000122447110503753	0.00183195237239079
ENSG00000140807	-3.78640394401552	-3.80368944900653	5.42767327977617	0.000122489962647367	0.00183195237239079
ENSG00000270028	-3.22930914334129	-3.25000950175001	0.1198729921189	0.000122864263788268	0.00183496436344894
ENSG00000172461	-8.78890969969557	-30.6636224261936	3.28211535438939	0.000122926394528474	0.00183496436344894
ENSG00000100626	-4.23691162812754	-4.23977890402815	4.08917350040525	0.000123099559484348	0.00183579419464051
ENSG00000145246	2.24543303363022	2.24567587651898	5.54150340029542	0.00012328801785903	0.00183685029661344
ENSG00000158292	-3.46561923669156	-3.46611041082186	5.50369752275307	0.000123645950532081	0.00184042695100849
ENSG00000180818	-11.1425747450491	-32.2093883600203	1.22963457686975	0.000124062693768438	0.0018448713338099
ENSG00000228653	-3.3551792012813	-3.37966936671501	-0.157352187890543	0.00012563075909551	0.00186641167699076
ENSG00000183117	-8.59054372288819	-30.7866137529733	1.58496499943542	0.000127365724499429	0.00189038823415788
ENSG00000110723	5.81835086738785	5.87562485859596	0.393992133754305	0.000127714685670784	0.00189202881063402
ENSG00000152137	7.41757249243846	7.44470961788085	4.14724462049118	0.000127718609351111	0.00189202881063402
ENSG00000275367	-5.56342899261896	-5.79772652308902	0.279825836335692	0.000129207144879301	0.00191226574421365
ENSG00000184828	-5.23500942446254	-5.29590272076352	1.59481147573181	0.000131432566902097	0.00194299943037969
ENSG00000007516	-3.05220311732709	-3.05801303378462	3.84693842574412	0.000131642829015692	0.00194299943037969
ENSG00000137393	8.31761062551005	8.44389582048906	2.72090230707157	0.000131657064002927	0.00194299943037969
ENSG00000120093	-7.59442330330779	-7.60519907836289	5.01386337514584	0.000131948950980769	0.00194546829141995
ENSG00000137843	-6.29099628391188	-6.372011554486	0.732248987493306	0.000132737117646291	0.00195524278766904
ENSG00000173068	3.61894039368728	3.62000953787636	5.18825219657294	0.000134837455784171	0.0019832946625219
ENSG00000116667	-2.70466616596334	-2.70485905495659	5.63802332693198	0.000134895538081098	0.0019832946625219
ENSG00000197385	5.45367919031244	5.53407471453841	0.480831499860887	0.000135297630535821	0.00198733509236718
ENSG00000108551	-4.1589690714473	-4.17277960503176	2.36018504188193	0.000136496715362833	0.00200306364067225
ENSG00000234409	-4.84986047677975	-4.87099661638746	1.55161540871465	0.000139030941100914	0.002037920963541
ENSG00000171798	4.68184258393454	4.7613788413276	1.31880135007875	0.000139133069497547	0.002037920963541
ENSG00000226853	-4.2853753344944	-4.31288249805035	-0.281845485048488	0.000139335319255569	0.00203897064185235
ENSG00000188277	-3.57236768709234	-3.57811580199416	1.63854350483945	0.000139642562412461	0.00204155334223611
ENSG00000166265	11.0495092841682	32.601604747619	3.59456167803425	0.000140044745951794	0.00204551792637166
ENSG00000164100	10.5524367605693	31.6703194991368	2.56706577948227	0.000140212762019338	0.0020460580057663
ENSG00000128482	-7.20392275011617	-7.26645210536339	2.1341191424992	0.000140348207180701	0.00204612222868298
ENSG00000160584	-1.58154276278119	-1.5816596626397	5.79518189946768	0.000140575285357033	0.00204752099399694
ENSG00000143127	4.43376791684498	4.43241077379469	4.97080980522592	0.000140715718513574	0.00204765631768029
ENSG00000067840	-5.44607102515467	-5.44781325357193	5.636399450908	0.000141059593135899	0.00205074905700552
ENSG00000171847	-8.47246074749995	-29.5873361837759	-0.0760307231477834	0.000141211852141823	0.00205105289241155
ENSG00000173706	2.96643497916616	2.96653495416179	8.00504603508418	0.000141639090047951	0.00205534642379991
ENSG00000148204	-3.36325653715868	-3.37067693377396	6.40212031786226	0.00014238789101119	0.00206429389995238
ENSG00000106789	4.05604289042177	4.05909327578718	4.08908145825846	0.00014252319015661	0.00206433867449472
ENSG00000197444	-4.55478858722749	-4.56373893837204	2.61621348754876	0.000144047969281842	0.00208449026169294
ENSG00000272288	-2.99837054508293	-3.01241464269634	0.0748955435146984	0.000144621258870632	0.00209084845926486
ENSG00000244586	3.9512302924988	3.96560720001437	0.891134584941818	0.00014509211411972	0.00209571532827503
ENSG00000153250	2.52206186150956	2.52225018096689	6.59791890569942	0.000145984044881397	0.00210664960885225
ENSG00000134294	2.09894142349863	2.09897000845994	8.56393676330292	0.000148482203226648	0.00214072125686139
ENSG00000171877	-2.42731170432078	-2.42744298873242	5.61136581118595	0.000148629458544165	0.00214086749604114
ENSG00000083067	-3.76935943042237	-3.77125956779053	4.31803861963285	0.000148892548546196	0.0021426804175118
ENSG00000277531	-6.01938751724589	-6.08123311395372	1.56873106929075	0.000150880565045703	0.0021692901865779
ENSG00000063438	-5.04424681556706	-5.04838392080069	4.76587775840433	0.000153698491208443	0.00220621276974602
ENSG00000240184	-3.51596330370182	-3.51588570229861	8.50168320055044	0.000153731234371952	0.00220621276974602
ENSG00000186684	6.6647841922845	6.70645940241654	2.8040904007215	0.000155065891875423	0.00222332308149023
ENSG00000083807	-2.34153941944906	-2.34413119609303	2.11037876611551	0.000155670816530594	0.00222994874248504
ENSG00000253293	-10.894808798329	-32.8378570477672	1.83097690147424	0.00015727881038943	0.00225091782348356
ENSG00000196396	1.66207917983124	1.66212497606689	7.00159697704145	0.000158561531654068	0.00226719757806467
ENSG00000248905	5.43601314784113	5.45042724194594	3.74419037603934	0.000159077692478917	0.00227249688048107
ENSG00000134256	-4.40484702293774	-4.41689083049372	1.76423516288133	0.000159358248559886	0.00227442385101833
ENSG00000177103	-10.1651937862948	-30.3373917944983	0.745073943169537	0.00016003769874212	0.00228203527685796
ENSG00000184678	-2.22501747037334	-2.22573906654754	4.41352925089285	0.000160916773924241	0.00229247674092435
ENSG00000170801	13.1678184426122	34.0247922338294	2.8095488295833	0.000161273226110868	0.00229499999105312
ENSG00000008277	-4.59149542945955	-4.59373339834273	5.26732999526529	0.000161387856422206	0.00229499999105312
ENSG00000186854	4.04435502389905	4.05675057559266	1.85011227096473	0.000161683073095925	0.00229710600848023
ENSG00000163513	2.72583011253585	2.72597686342613	7.31176798827395	0.000162850262476159	0.00231158545300249
ENSG00000255571	-7.12799078646453	-7.36155387148089	2.49638793853918	0.000163485124903866	0.00231848931902722
ENSG00000115267	3.72202627229845	3.73581895484109	2.63209158470091	0.000164066344227691	0.00232462059779598
ENSG00000164440	-5.40551925123983	-5.44812137329405	0.983091100389856	0.000164315762587812	0.00232604380511886
ENSG00000163235	-6.48182534935817	-6.50689078094201	2.9959001960903	0.000164812870846895	0.00233096754112629
ENSG00000237298	-4.89193116691019	-5.11976151148958	0.461996061498178	0.000165741136162937	0.00234048525347905
ENSG00000137103	-2.29750566292542	-2.29785806604076	4.84523085017251	0.000165785621259628	0.00234048525347905
ENSG00000148400	-2.03849180351819	-2.03854615988228	7.54014211171554	0.000166633509099228	0.00235033027197411
ENSG00000180340	2.75084358963455	2.75123942800247	5.68886016937294	0.000168236429304507	0.0023707974793868
ENSG00000197959	-3.59383749346369	-3.59575006204536	3.84753671970389	0.000170105343923838	0.0023949728043524
ENSG00000153976	1.8574971496733	1.85779706330234	3.85728168028103	0.000170299432198344	0.0023955453462567
ENSG00000138449	5.29854617763105	5.31812834124585	3.4720267807879	0.000170559790000598	0.00239704820978339
ENSG00000141524	4.4261291976843	4.43490034499508	3.96289239897946	0.000170800199852716	0.00239826827383121
ENSG00000173825	-4.11643123444204	-4.16333627043788	0.73985384457433	0.000171498309384795	0.0024059071003901
ENSG00000171522	7.05616531551491	7.06914355920023	3.28472341629581	0.000171762403173338	0.00240744897948698
ENSG00000127946	-3.39791710862146	-3.39802501354357	7.72949839098416	0.000172473793933313	0.0024152518551343
ENSG00000112531	-1.89122529558111	-1.8912549426463	9.02386428440798	0.000172704465384738	0.0024163149843345
ENSG00000127249	-9.13054708087508	-29.0327632729959	1.02455424066571	0.00017346802041308	0.00242482513046539
ENSG00000164695	9.96213142822814	30.3758465932349	0.357093225468442	0.000173785503017715	0.00242709020046387
ENSG00000145545	-1.84613389364965	-1.84623317669015	6.42451623885787	0.000173943909573588	0.00242713154967114
ENSG00000170439	-11.5073034522639	-11.575605707469	5.64635867098845	0.000174222832339814	0.00242885295013738
ENSG00000005379	5.59652025031406	5.65255384243293	3.20207829884105	0.000174388530273157	0.0024289942120295
ENSG00000124831	1.92818478296852	1.92827749560461	6.41349314332424	0.000176833609115054	0.00246085559066172
ENSG00000164951	-2.62230284396757	-2.62237816713123	7.09560578510469	0.000178238796611178	0.00247820175448524
ENSG00000049192	4.07149319995843	4.07387127329574	4.06003779839687	0.000179136432717446	0.00248846642388808
ENSG00000271743	-3.25519846102349	-3.28769988101285	-0.112536294703275	0.000180148092531643	0.00250029539270139
ENSG00000237036	-2.50879244698166	-2.51008099856668	2.52398783802229	0.000180649081514208	0.00250502198824409
ENSG00000157542	-4.53034609569365	-4.53922808861008	3.52097839187599	0.0001809998285404	0.00250765867154375
ENSG00000165300	6.98561045797525	7.02368035813042	4.7256260561319	0.000181335908049443	0.00251003161653765
ENSG00000267414	-3.00095286744898	-3.01815669235181	1.082665541565	0.000181492615285706	0.00251003161653765
ENSG00000169515	2.28977447813217	2.29027110522751	4.89221773730142	0.000181817665810548	0.00251230179996982
ENSG00000072041	9.57805720206855	9.77191781962692	3.07946148492969	0.000182675667719501	0.00252192561960414
ENSG00000139629	5.06226311085411	5.06661297135136	4.81358628107427	0.000185601265030227	0.00256005137118548
ENSG00000268996	-2.69641511043872	-2.69878799758382	1.6800547195815	0.000186141381115839	0.0025652352380783
ENSG00000148426	8.02658063946032	8.22693455729415	2.98331566589512	0.0001866525974652	0.00257001204305259
ENSG00000257842	-8.71060008521088	-9.03139853630623	-0.127587372217249	0.000186990295640615	0.00257189562657899
ENSG00000156675	3.94222525627218	3.94308006279565	4.77568725695704	0.000187118831292028	0.00257189562657899
ENSG00000177283	-4.65913336955752	-4.66126688220966	4.49455203850362	0.000187602210420591	0.00257571512481914
ENSG00000174938	3.06117747223051	3.06159570240445	6.24890787954599	0.000187726643527872	0.00257571512481914
ENSG00000182600	-3.4815804875074	-3.4959053256427	0.455378826153157	0.000188154041586306	0.00257931273514362
ENSG00000091428	-3.83093308860682	-3.85968620759796	2.53626828275598	0.00018908563935741	0.00258980980081281
ENSG00000274565	-3.42424984681192	-3.43637400344222	0.710189738308622	0.000189682222501115	0.00259570396330624
ENSG00000166446	6.63480706292984	6.66218378422778	2.70104326999045	0.000189983769857167	0.00259755392517496
ENSG00000268357	2.65748275224179	2.67514891811106	1.08032484914839	0.000191853562486952	0.00262082373112096
ENSG00000205978	3.21428773618763	3.21734171933473	3.93592021546322	0.000192349186020619	0.00262470135700864
ENSG00000268658	-4.67833931181065	-4.73723673431455	0.437732446128857	0.000192473616867868	0.00262470135700864
ENSG00000280219	6.60770462426393	6.68640679681793	0.917749657673692	0.000193075258988284	0.00263060828433077
ENSG00000180096	-2.57440719267764	-2.57846189870339	1.17214785624336	0.0001945883501474	0.0026489123794259
ENSG00000128714	-13.664319535394	-56.9989254853068	2.00906383436819	0.000194764191470984	0.00264899659026824
ENSG00000084710	-5.19646424586717	-5.19758738623316	5.13759535215091	0.000197504995160921	0.0026819685592375
ENSG00000242419	-4.07058983218754	-4.07408234891834	4.2729045715116	0.00019753194845159	0.0026819685592375
ENSG00000086991	7.47216965007471	7.59484818078617	2.00974769933797	0.000198464186390052	0.00269228480129824
ENSG00000123572	14.6756439662158	36.2693324852954	3.51795012232117	0.00019968597992833	0.00270650771753554
ENSG00000148175	-2.31297832725744	-2.31320234068186	5.68644962658477	0.000200098752672495	0.0027097501511087
ENSG00000154153	-4.20478920038285	-4.20758145049897	4.38369191514278	0.000201669573610164	0.00272865573860408
ENSG00000279675	-7.01358031326007	-28.6509226245212	0.737032424189534	0.000202379841131681	0.00273589509907365
ENSG00000109458	-2.01594717132541	-2.01655058498835	5.30389905017932	0.000203644103110035	0.00274867109819175
ENSG00000164574	2.82968515484683	2.82976573082511	7.63413490995794	0.000203676986077101	0.00274867109819175
ENSG00000158528	-2.52871080834653	-2.53003185349026	4.20963669976026	0.000205878679669821	0.00277370416755722
ENSG00000006071	-7.90632904730508	-28.5764409198383	1.63839178784492	0.000205887224939082	0.00277370416755722
ENSG00000124440	10.1773183106697	10.6020813802142	2.90976328800623	0.00020634342590317	0.00277745366556216
ENSG00000184702	-2.46276357921458	-2.46318255684281	5.3854993171938	0.000207363199844236	0.00278877605716442
ENSG00000198948	-3.57639433274552	-3.57777059190079	3.77786055589401	0.000211124047450134	0.00283691125377486
ENSG00000225783	-4.04096709377227	-4.04212257042086	6.61705483084583	0.000212503564156145	0.00285299282092351
ENSG00000130176	5.82813743421886	5.831856240028	4.83265277415218	0.000214915341757484	0.00288289359639292
ENSG00000153993	12.0480458419242	32.2861023541659	3.44105016967515	0.000215109399288764	0.00288301988025302
ENSG00000105996	-6.10515642684086	-6.14604149892289	2.53902516644615	0.000216360166666968	0.00289705631636231
ENSG00000172318	-3.83673982813936	-3.84003210499604	3.30296658842045	0.000216527777711978	0.00289705631636231
ENSG00000163584	2.99904127395291	2.99932383998162	5.60663191628941	0.000219186223605838	0.00293011446522394
ENSG00000149527	7.41898062620484	7.47227138363164	3.68502605240283	0.000220879800722571	0.00295022857868453
ENSG00000261604	-4.44955084036305	-4.47136845556405	1.43633759638531	0.00022350782496048	0.00298277878541276
ENSG00000141576	-4.06072116904323	-4.06164069323519	5.4776323831115	0.000224374138326243	0.00298979621170324
ENSG00000170537	-2.76243753866269	-2.76357344243331	3.08884673832699	0.000224634118300749	0.00298979621170324
ENSG00000234444	-2.2065102162897	-2.20697963513763	4.53769062960857	0.000224644030242879	0.00298979621170324
ENSG00000162755	-3.19034906821277	-3.19899680148749	1.50973634630985	0.000224799587071833	0.00298979621170324
ENSG00000183798	4.09033792708776	4.10162763517302	2.85344334839309	0.000225165486868331	0.00299178367277068
ENSG00000101695	5.9540276030324	6.08700486072625	0.826660889308863	0.000225332240244544	0.00299178367277068
ENSG00000205517	5.72533956237245	6.11392807828668	0.33493553182709	0.00022706676197032	0.0030122518448637
ENSG00000116132	-3.1057425579825	-3.10612143434532	5.85552602694506	0.000228989474016284	0.00303511200404213
ENSG00000141384	3.12669747560577	3.13430753132263	2.06896600025252	0.000229244163701435	0.00303511200404213
ENSG00000131724	2.53485686781313	2.53505870988092	6.50415004507154	0.000229373137233875	0.00303511200404213
ENSG00000177606	-2.07195221184657	-2.07201111064902	7.89816277141903	0.000230040949552235	0.00304137119924522
ENSG00000049249	5.58956542984538	5.6494466684098	0.617860390793983	0.000231396779904485	0.00305670839376364
ENSG00000128610	-8.93079919659596	-9.16683373343774	3.01114055907254	0.000231632565403147	0.00305723658174534
ENSG00000247516	-3.27712258294512	-3.28172805279329	2.6709470847597	0.000232411440155618	0.00306492586705221
ENSG00000177272	-8.05985307316382	-29.3692588553116	-0.29039829751574	0.000234562856804848	0.00309068729632986
ENSG00000129680	1.88440811169216	1.88465012051268	5.21328993515445	0.000235708349810164	0.00310316203535911
ENSG00000166394	-3.90797252315145	-3.9103922910819	2.81647610637674	0.000236201193456184	0.00310703069471344
ENSG00000225792	-8.73879902555014	-30.3810463480027	2.10921522450554	0.000238776754341302	0.00313826619720968
ENSG00000270673	-3.08410857485657	-3.09323932501294	0.229450085540021	0.000239221838051605	0.00314147163947666
ENSG00000111186	4.84394327718791	4.84732925042268	4.92617866219861	0.000239882779991872	0.00314558013267462
ENSG00000165322	-1.7301558929288	-1.73021409538434	6.04565051655806	0.000239937616114735	0.00314558013267462
ENSG00000121753	-2.98119219416923	-2.98135558239904	6.57459463226801	0.000240428161722219	0.00314936687678753
ENSG00000110660	2.76697932732803	2.7686437368069	4.74613036014592	0.000240645711767993	0.00314957430305569
ENSG00000167216	-3.41336108340886	-3.41770480352791	2.03814361588313	0.000241802125311741	0.00316205894859089
ENSG00000234996	-4.07462468132547	-4.08760188064237	0.529156832999195	0.000242339939825085	0.00316644001709529
ENSG00000039560	1.92703103368502	1.92707023589811	7.6734472419247	0.000249758198171923	0.00326063921927793
ENSG00000132205	-5.72355765959739	-5.72700696632173	4.48156877281363	0.000251065662062547	0.00327497013153267
ENSG00000213888	-2.51822543885478	-2.52054536646247	2.10528190921111	0.000251995985424033	0.00328164263197255
ENSG00000181690	2.53451631304999	2.5359298687983	3.49193738378276	0.000251997535271877	0.00328164263197255
ENSG00000108852	2.90958576967681	2.91189019266078	4.53372810561855	0.000252223220389798	0.00328184446930526
ENSG00000009694	-6.85106186428675	-7.08612831146435	4.44879064385719	0.000252615105477279	0.00328420670851144
ENSG00000107738	4.95483165245227	4.97824063011033	1.89597752666198	0.000253761268745195	0.00329636310331736
ENSG00000163293	7.04960820453451	7.17154757844843	1.73125817288669	0.000254523982635689	0.00330352241469131
ENSG00000160716	-3.32996354636871	-3.35480445083453	2.41802071902509	0.000258382882815954	0.00335082253512317
ENSG00000153822	-8.48038254231993	-8.54203154301583	4.94315159713699	0.000258602718282237	0.00335089032635589
ENSG00000081842	7.82714058037033	8.22526098564909	1.05859883412607	0.000259009818210334	0.0033533825054197
ENSG00000215252	3.25765694547407	3.26333058747481	4.18757924226142	0.000259783793308379	0.00336061652752032
ENSG00000152953	-4.98951608563496	-4.99075496486014	5.24442393676305	0.000262062036149116	0.00338728198049032
ENSG00000152952	3.71651870357865	3.71671059112841	7.39381373261566	0.000262633036952329	0.00338930090756044
ENSG00000150510	-3.14075811874944	-3.14477500369747	2.92148428783205	0.000262652369549643	0.00338930090756044
ENSG00000238113	-4.77136988984172	-4.79092991914343	1.93066500055844	0.000264730485538316	0.00341329628504977
ENSG00000260329	-2.25558762205418	-2.26525443947437	0.359131122218123	0.000265085677782565	0.00341505591823182
ENSG00000205903	-1.88544389008673	-1.88557137398843	5.90248884351197	0.000265845577093573	0.00341940908494645
ENSG00000210082	-2.17378101015582	-2.17378299603752	11.8971892800741	0.000266087777650019	0.00341940908494645
ENSG00000170791	1.75807481514308	1.75843882512904	4.77630003560125	0.00026611367138084	0.00341940908494645
ENSG00000066629	-2.67426033922722	-2.67441192488647	5.87981864013117	0.000266299567522408	0.00341940908494645
ENSG00000128165	5.58479440435173	5.61969403970755	2.89216156078993	0.000268188736615072	0.00344083725021178
ENSG00000224189	-6.68445925238382	-6.91323345513756	1.44483205124137	0.000271234165554458	0.00347598516953352
ENSG00000109501	2.48850809834881	2.48879108311231	5.87203381164542	0.000271377386386937	0.00347598516953352
ENSG00000261762	3.36354600331328	3.40011563255918	0.762194979664861	0.000271596125709677	0.00347598516953352
ENSG00000175471	2.54486880223125	2.54585727850082	3.37901857110001	0.000272920105283457	0.00349006922513997
ENSG00000126861	-8.92002361237133	-9.37785157472529	3.38853004402444	0.000274980740661193	0.00351228439908529
ENSG00000267640	7.68124702734695	27.9845216182913	1.979430775197	0.000275107199953972	0.00351228439908529
ENSG00000197261	-4.69567597504479	-4.70002965719201	2.6265394379862	0.000277069835259305	0.00353119568784651
ENSG00000109189	-2.25403025894744	-2.25408505455575	6.31010676739039	0.000277159901088575	0.00353119568784651
ENSG00000178053	2.21553561960023	2.21737918391029	3.93594471795725	0.000277266934372987	0.00353119568784651
ENSG00000109519	1.6990715706081	1.69928655380985	5.29469253229012	0.000278139401350143	0.00353942022223401
ENSG00000125844	2.15579236164097	2.15583586621743	8.36030551200974	0.000279702223952674	0.00355640922214744
ENSG00000272168	-3.88829241790393	-3.89192113305277	2.54708521121682	0.000280428637425755	0.00356274430005349
ENSG00000100218	-3.19855617306011	-3.23151047496446	-0.341758442265312	0.000281291793782299	0.00357080493342831
ENSG00000102174	-3.38224801415777	-3.39293486234019	1.6006760210429	0.000281564312438244	0.00357136082405421
ENSG00000157152	-2.93483276970605	-2.94852812878023	2.30859797993497	0.00028240117239351	0.00357715021932944
ENSG00000135899	3.67019155998141	3.6988475749712	0.983577522875003	0.000282478943283796	0.00357715021932944
ENSG00000152467	-3.77384165028192	-3.7869376869163	0.610983480155908	0.000284096322744029	0.00359471635601724
ENSG00000198929	-3.87366850614989	-3.88142631106215	2.33930462020646	0.000284956422319515	0.00360267982032138
ENSG00000255330	-5.14691297962419	-5.26627842361151	0.375712464442992	0.000285532827392934	0.00360504851179559
ENSG00000206052	6.85084473150211	7.21023832789598	2.72153984194765	0.000285605546886842	0.00360504851179559
ENSG00000068366	2.62520384196477	2.62529421098318	6.8719491283915	0.000286432317793131	0.00361256398224713
ENSG00000133818	2.4122142297767	2.41245035527864	5.62203360086271	0.000287261870595168	0.00362010237891279
ENSG00000170175	-2.25722662837409	-2.25789031510704	3.37811559073433	0.000288260096009244	0.00362975253152285
ENSG00000120075	-8.72027916099374	-8.94578938929164	2.5401024005573	0.000290003165536809	0.00364875860329712
ENSG00000171056	5.5371980467725	5.58992113496561	0.0732253921652389	0.000291135393338459	0.00365741065527626
ENSG00000156395	-6.70129909361231	-26.946379603628	2.04863601806937	0.000291159308601793	0.00365741065527626
ENSG00000116991	-3.22045184525486	-3.22093828956043	6.10178316959173	0.000295114542991617	0.00370411452915684
ENSG00000133710	7.17418438724327	28.0028876589529	1.40463721729918	0.000295656403768523	0.00370726890915401
ENSG00000120306	-2.16923500079522	-2.16962867484013	4.44306106289045	0.000295840723761105	0.00370726890915401
ENSG00000073008	2.07224194916248	2.0723574913589	5.96966565750745	0.000296571560753774	0.00370968051616475
ENSG00000129521	-3.12292084287272	-3.12935520438987	2.58490234681934	0.000296636250113982	0.00370968051616475
ENSG00000136267	-4.55674025598766	-4.57559922402149	2.26372599916104	0.000296745930875482	0.00370968051616475
ENSG00000180730	7.83887100688096	7.96870587558184	3.84213904151876	0.000297050252014209	0.00371051410795989
ENSG00000182240	-2.60144478162625	-2.60167349731155	6.06316536227899	0.00029802173653952	0.00371967337676105
ENSG00000159164	-2.22227977364951	-2.22234675171651	7.15612673256807	0.000299730817479188	0.00373801676047927
ENSG00000187210	3.41121540051103	3.41297045674869	4.71493267205236	0.000300589493255155	0.00374398080902023
ENSG00000244968	-2.70742353433255	-2.71307946833669	1.07149995548503	0.000300688608589175	0.00374398080902023
ENSG00000173227	-3.60801779842022	-3.63462438708429	2.34256202640605	0.000301178163677907	0.00374708832483414
ENSG00000135250	-1.68060174254585	-1.68067300457935	6.32648062498021	0.000302054161876789	0.00375499497097467
ENSG00000055163	-1.9629896867011	-1.96309381334426	6.49266946371983	0.000302921243810502	0.00376084060355014
ENSG00000114473	-1.86692554935048	-1.8675945986751	3.78540843314597	0.000303006114977974	0.00376084060355014
ENSG00000166682	-3.48936718208282	-3.50044436168896	2.76606862043604	0.000305919123362597	0.0037929809477301
ENSG00000196247	-1.59408474586581	-1.59436522955238	5.07747277535777	0.000306081464976299	0.0037929809477301
ENSG00000177875	-4.05164751496009	-4.05858426213256	3.69945967116593	0.000308037484070549	0.00381317662639987
ENSG00000166831	4.06395187184162	4.07369888040712	3.43721144437625	0.00030819962229516	0.00381317662639987
ENSG00000196090	-9.26498458670493	-29.6887544201655	1.89690823204953	0.000309877425532841	0.00383089954257307
ENSG00000076826	5.03237584830587	5.13817007680911	2.55711409905374	0.000311625999743238	0.00384779780969343
ENSG00000198794	-2.50226605418978	-2.50333887584454	4.9793169537829	0.000311737173643025	0.00384779780969343
ENSG00000166823	-3.82611619509168	-3.85960480350443	0.596768455783381	0.000313895290680709	0.00387137525172875
ENSG00000204301	-3.12641934673256	-3.13040635224208	2.3262915605284	0.000314149176787447	0.00387144849752108
ENSG00000135605	8.39174644273611	29.800939690684	0.757473585985913	0.00031484075580295	0.00387691132579437
ENSG00000068615	-2.95875518564552	-2.9710008212737	3.47445688464642	0.000316361860043131	0.00389024626678113
ENSG00000157833	-2.92110159760303	-2.92262373280013	4.98600772597071	0.000316421977636226	0.00389024626678113
ENSG00000269707	-5.32401805104382	-5.36086577607805	0.621417545519579	0.000316987737998638	0.00389413575225077
ENSG00000137501	-4.39396483545506	-4.39506327732037	4.92400995545838	0.000317694846704999	0.00389975419532378
ENSG00000272970	-5.84409119872305	-6.07941518874495	1.25019492156074	0.000318629613515569	0.00390815615509198
ENSG00000146250	5.81491843378565	6.17461095866191	3.16465866961375	0.000319955737554871	0.00391892511793018
ENSG00000146859	-1.94662079729346	-1.94711588031359	3.91344255895815	0.000320009576364863	0.00391892511793018
ENSG00000110237	2.40695801050075	2.40711919157912	6.91506227492348	0.000321731966537803	0.00393693019241478
ENSG00000118322	-8.94400234996196	-27.8884823331521	1.92165479324401	0.000324638614463046	0.00396938709962881
ENSG00000182197	2.6268640518509	2.62700739361033	6.84001863142649	0.000326021703593054	0.00398317909225505
ENSG00000280870	-6.31268026850378	-28.9566312252442	1.13422655687574	0.000327103635493599	0.00399327299812124
ENSG00000178467	-2.08335547719042	-2.08406027735861	4.86806220035827	0.000327453589962461	0.0039944221513077
ENSG00000139263	3.21274666298667	3.21323169915819	5.06251349028203	0.000327842203782158	0.00399604072588182
ENSG00000137203	-3.40342341924806	-3.41337701216401	4.57682713414461	0.00032816510888687	0.00399685648218376
ENSG00000160862	-12.8204333811764	-34.4741512324315	2.14434497139013	0.000328611539491099	0.00399917426158537
ENSG00000145779	3.77764299427224	3.77972880441777	3.3939047077593	0.000329561791515874	0.00400463220353365
ENSG00000182134	-2.42559957833949	-2.4266172061898	3.62549045198651	0.000329572971790748	0.00400463220353365
ENSG00000145703	-4.60328020979891	-4.6117422778725	4.21297934599379	0.000331023061007996	0.00401912447478915
ENSG00000130830	3.10918294820204	3.11057531432045	4.44837538380881	0.000333021039246607	0.00404024126402216
ENSG00000073670	-2.39566631486638	-2.39717479051823	4.2567306602195	0.00033592393792943	0.00407229531586189
ENSG00000228594	2.48383438104523	2.48537582861712	3.21952460076544	0.000336251882150281	0.00407310852435569
ENSG00000139117	7.29654056372434	7.39607886046261	3.9312039020409	0.000337453596313183	0.00408449647506515
ENSG00000250742	-9.57029028314413	-30.7518839913003	2.52485993479642	0.000341866489061319	0.00413087484398413
ENSG00000172458	-3.15556207584634	-3.15787192125784	2.28543869228703	0.000342063531658678	0.00413087484398413
ENSG00000198353	-10.9298089370557	-32.6018829947373	2.04727311693363	0.000342078978690373	0.00413087484398413
ENSG00000064692	-5.67684069810538	-5.72590686373831	3.44487371532968	0.000344736525485191	0.0041597496977788
ENSG00000162645	4.87617528826869	4.88197377521734	3.74205893057536	0.000345469697300113	0.00416537749316136
ENSG00000215146	-7.63991396555511	-7.75440437806544	2.88015401494097	0.000347031185378529	0.00417857782019002
ENSG00000172572	6.35667458422164	6.42347006666294	3.69920247953059	0.000347129553981	0.00417857782019002
ENSG00000160539	-5.05172493138112	-5.06816374940363	2.02974112938554	0.00034752170668117	0.00417857782019002
ENSG00000047648	-2.94282285344261	-2.9447578391033	3.32925246914823	0.000347799073707323	0.00417857782019002
ENSG00000187800	8.931503389188	8.96361937510215	4.7739514681292	0.00034790259806885	0.00417857782019002
ENSG00000122861	3.72084289869893	3.72087008204699	8.59987154466868	0.000351020534868076	0.0042127860349194
ENSG00000107863	-1.85311215835988	-1.85313493246891	7.57542483712828	0.0003520551515742	0.00422195786227308
ENSG00000172123	3.688144522762	3.70167914316781	3.10515178158622	0.000352622753716443	0.00422551932197125
ENSG00000183778	2.62494966973318	2.62764750546313	2.84701019582578	0.000353831119818967	0.00423674777979551
ENSG00000155962	-5.07118280914279	-5.15190219012321	0.0508917589522401	0.000354636640701613	0.0042431390865249
ENSG00000141639	-4.37415459131729	-4.3960052341252	4.5133489144121	0.000359972506575571	0.0043005986406203
ENSG00000182902	-3.45685124385763	-3.46217199503351	3.59127513711024	0.000359989907985829	0.0043005986406203
ENSG00000198865	6.00565617817635	6.12589138856408	1.36178656399466	0.000361008812419574	0.00430947369810338
ENSG00000182957	-2.16593001072705	-2.16631110313829	5.20615875225564	0.000362300523536395	0.00431886122123914
ENSG00000170049	-2.82485418532339	-2.82790896088916	2.42412185311637	0.00036260112631068	0.00431886122123914
ENSG00000274895	-7.15886398701154	-7.50258609995403	-0.301604442130383	0.000362625019920873	0.00431886122123914
ENSG00000135525	-4.59944454060645	-4.61565585927714	2.25218936763992	0.000364785322609939	0.00434127898417042
ENSG00000168404	5.59966412396209	5.61652236189279	2.81412052618855	0.000365222087794496	0.00434316654898954
ENSG00000155980	-2.67923246968724	-2.6796139240449	5.90789407653102	0.000366801978544586	0.00435784213688452
ENSG00000079102	-5.69171058133931	-5.70492954067734	3.52925905875177	0.000367014372358341	0.00435784213688452
ENSG00000123191	3.05697612101141	3.05935163090342	4.47778006810322	0.000369475830150345	0.0043837352674525
ENSG00000215440	-3.99935296819148	-4.00515736385288	2.36201523990746	0.000373379238520768	0.00442613315739766
ENSG00000175395	-2.01714074408591	-2.01751314688205	4.06754845022583	0.00037361620990458	0.00442613315739766
ENSG00000075240	-2.03200920463873	-2.03228254123921	5.24728929669513	0.000374740015232171	0.00443608081716081
ENSG00000091490	-2.83529930692433	-2.83623497111369	5.98655112289817	0.000375633918596522	0.00444329394315614
ENSG00000166347	1.80574611989103	1.80627419202638	4.2426727033421	0.000375945291094939	0.00444361073062557
ENSG00000184363	3.64804240169845	3.65844064596273	1.48112012248864	0.000376830933764342	0.00445070968214557
ENSG00000105855	-3.62464769842344	-3.62483357312929	7.48661440541684	0.000378631338049518	0.00446859388685199
ENSG00000197969	1.81515832642089	1.81542517904552	5.74577519584632	0.000380827258612303	0.00449111541991881
ENSG00000087589	-5.15303581409601	-5.17053407419774	1.24732914234749	0.00038597024128864	0.0045483315830044
ENSG00000197467	6.52454421611281	6.5305110757697	5.60591599606604	0.000387884830257463	0.00456744625915538
ENSG00000240764	-5.18458422494407	-5.18918923554447	3.1794002375116	0.000389097371627079	0.00457563687967289
ENSG00000215386	-3.21374639758961	-3.21577332865169	3.31305314883775	0.000389166502895196	0.00457563687967289
ENSG00000169067	8.4447593119762	9.02551839136312	0.096598190876316	0.00039008065416664	0.00458016911972977
ENSG00000074695	2.1378859557839	2.13792931627031	7.70938560201048	0.000390138653083169	0.00458016911972977
ENSG00000175697	-3.78941414135702	-3.79759160421169	1.29351477462682	0.000391884932534737	0.00459721362629405
ENSG00000164398	-6.82979238175351	-28.5416965382609	2.0343067584687	0.00039272148262836	0.00460356849081022
ENSG00000113263	-8.21215815085927	-8.54447501033879	-0.263616986830751	0.000393776342635151	0.00460825632525066
ENSG00000203685	-7.43771769834003	-28.5627530642918	1.2043474456095	0.000393998442398941	0.00460825632525066
ENSG00000112343	1.96648685623832	1.96955880147209	3.66049549661937	0.000394006801217474	0.00460825632525066
ENSG00000137261	-3.66018141402644	-3.71761454550245	0.839099864188194	0.000395604475291965	0.00462347924940775
ENSG00000243710	3.68722325845132	3.8598959640011	0.0537402712129502	0.000398424242400433	0.00465295147407656
ENSG00000171105	4.208524320561	4.22086157582043	3.2261637166025	0.000399174877326102	0.00465823358338547
ENSG00000151617	5.81016907418451	5.81417208317734	4.18808321493167	0.000399775026743892	0.00466175300043251
ENSG00000109255	8.31404278052844	28.0273845108665	2.54025488213437	0.000400901113286302	0.00467139550959128
ENSG00000183044	-2.55075791096067	-2.55132737690893	6.66031106177706	0.000402253255231782	0.00468365572497318
ENSG00000232818	-5.36922659569906	-5.38436270816368	1.12460888212322	0.000403536682733417	0.00469509818494752
ENSG00000179889	1.47078526336542	1.47084398003822	6.81311220849419	0.000404078790876826	0.00469790487025373
ENSG00000179314	-7.71795773769741	-7.72144137895056	9.15970766545332	0.000406363182128935	0.00472094845666755
ENSG00000152214	-11.8641986293775	-33.9777365035898	1.45388659516217	0.000406958091966228	0.00472434471967337
ENSG00000279561	-3.92499396268736	-3.94401292560981	1.22429230662284	0.000408233759858207	0.00473237783134513
ENSG00000006740	3.57960620889076	3.6189355030334	2.1573210934763	0.000408256240477898	0.00473237783134513
ENSG00000137343	-2.00346653430835	-2.00365515565022	5.58295406678533	0.000411738735025007	0.00476920519931785
ENSG00000272525	-3.06878355656004	-3.08043665449927	-0.0631719852825517	0.000412833576559526	0.00477834207887357
ENSG00000162777	7.05246410304344	7.21901864539539	0.0706570515611197	0.000414198826638036	0.00479059294750096
ENSG00000184009	1.83851559103323	1.83851694702229	12.5213179308472	0.000414562502225798	0.00479125011824841
ENSG00000077522	-5.48400558593064	-5.49639932172804	2.87432146298495	0.000416717131944969	0.00481258971759523
ENSG00000237819	-4.85076827666597	-4.87150127118668	1.82058824514534	0.000417280490824233	0.00481553406040619
ENSG00000106688	-4.48187335640259	-4.4834119620781	3.9678772558285	0.000420025524760889	0.00484208941667314
ENSG00000150722	3.7644406307893	3.78570969506038	1.02499811957573	0.000420201816292565	0.00484208941667314
ENSG00000134198	7.48040934598705	7.6771997627783	1.72918144032529	0.000421719421331932	0.00485599339577934
ENSG00000277075	-3.90461061092358	-3.92128765588255	0.377686648848689	0.000422800526833491	0.00486485440381586
ENSG00000130997	3.03779469158354	3.06720573356886	0.555395432826431	0.000424259202396832	0.00487353296213366
ENSG00000156711	4.24405743665289	4.2776575245645	1.4432737560092	0.000424476964780977	0.00487353296213366
ENSG00000147889	-4.42913141147786	-4.43826797260938	5.80243465834279	0.000424518909176712	0.00487353296213366
ENSG00000166922	-3.81443252259621	-3.8162677119103	3.54767666877056	0.000424803276640445	0.00487353296213366
ENSG00000240449	-2.47725442104051	-2.48084054865435	1.1291081066807	0.000425822318757397	0.00488163706687077
ENSG00000235597	-10.4495651427828	-30.8983822267919	0.526993033318576	0.000426434382864179	0.00488506709760917
ENSG00000169851	4.30581219199248	4.30780588090532	6.16997911684124	0.00043573019915646	0.00498789686922945
ENSG00000074527	7.87617928927752	7.90143265630838	4.51002285921639	0.000436174421382884	0.00498932411389916
ENSG00000133640	4.14795743604262	4.23948176660178	1.26033079957419	0.000438244661194721	0.00500933538791682
ENSG00000236819	-12.1847387371935	-58.8984014982432	0.305250763643318	0.000443611561350377	0.00506697214259311
ENSG00000163935	2.19931748094808	2.2008745704158	3.80354434301299	0.000444334100564408	0.00507151509226072
ENSG00000100336	-6.63032458477141	-6.86196551730958	1.67877808369373	0.000445763394230274	0.00507813166403454
ENSG00000225361	3.95995656081372	4.03502367451235	-0.0280468869555587	0.000445767521383239	0.00507813166403454
ENSG00000146373	1.99904367721466	1.9997197707516	3.85918230286639	0.000446038542746234	0.00507813166403454
ENSG00000268225	-2.85417069212089	-2.87210480582526	0.0609658388590999	0.00044621472031865	0.00507813166403454
ENSG00000239521	-2.25318263105202	-2.25404758137372	3.98214689543012	0.000447146672872389	0.00508226601983504
ENSG00000169857	1.5794722248585	1.5797818778382	4.37631186124979	0.000447228993931942	0.00508226601983504
ENSG00000169946	4.48696239537357	4.51030395734847	3.23263504870541	0.000448545508420559	0.00509011241315251
ENSG00000132470	4.02612768508971	4.02784414155712	6.18447429852113	0.000448571453855377	0.00509011241315251
ENSG00000221870	-9.36784333601128	-30.7008713001792	-0.293608280638036	0.000451617263362234	0.00511746995632017
ENSG00000243069	-7.84399130425546	-27.476431782635	1.26007923453477	0.000451637863443653	0.00511746995632017
ENSG00000153944	-1.67799016041033	-1.67803507870502	7.41065668528427	0.000458014645354764	0.00518596132891174
ENSG00000203668	1.88916638356235	1.88936410605927	5.68147983113366	0.000459654072301662	0.00520075267023054
ENSG00000130821	-2.39056897454998	-2.39064839280034	6.95057053311725	0.000461539651270605	0.00521830565889879
ENSG00000156463	3.42874071873224	3.4307650730474	3.05321703018731	0.000462489614660712	0.00522526254943007
ENSG00000109758	-4.67143451621048	-4.69410377315162	1.31059129780001	0.000462953843335567	0.00522672545903221
ENSG00000164330	-4.63904391167538	-4.654244695977	3.84911862302379	0.00046494858285893	0.00524459171222597
ENSG00000144857	-3.59803062748557	-3.59855331214839	6.65682503833102	0.000465208115885293	0.00524459171222597
ENSG00000235092	-4.50206659339247	-4.54042476982156	-0.0522403376135043	0.000469764146773745	0.00529213375737753
ENSG00000112874	1.91035758498255	1.91103449426612	4.21236459716276	0.000470682784074333	0.00529865969036528
ENSG00000259207	3.2855943507327	3.29857066450268	4.09458263154962	0.000472475621217037	0.00531186747322824
ENSG00000250451	-9.14944911648074	-32.3405900549113	-0.72834368835447	0.00047253643655143	0.00531186747322824
ENSG00000175040	-2.26574589754093	-2.26596431898161	6.11675436900098	0.000474989963505439	0.00533560668357836
ENSG00000177706	-2.34676321385192	-2.34743219059716	6.66064152812379	0.000475868578213626	0.00534163334308235
ENSG00000143891	2.09788880192029	2.09938434467937	3.49183933165684	0.000476335818351231	0.00534303697394836
ENSG00000168646	-2.94866525695087	-2.95192526689882	5.86248757774691	0.000477340657406172	0.00535046448294326
ENSG00000144406	-4.38834059913961	-4.40339218231277	3.40848119581057	0.000478600810648736	0.0053607410742248
ENSG00000163412	2.9564043462617	2.96020256080567	3.63041381410989	0.00048031581570253	0.00537609401174143
ENSG00000225830	1.87315734268974	1.87385726828287	3.57357653583249	0.000482005630391263	0.0053911130045798
ENSG00000010810	-2.248163670769	-2.24824841629218	7.58401203597309	0.000482348204649544	0.0053911130045798
ENSG00000109220	-2.86425951006912	-2.86519288356612	3.93096873841338	0.000483148950221739	0.00539620007779845
ENSG00000145536	4.99293980517614	5.00404812376196	3.678282270562	0.000483985942031236	0.0054016844166374
ENSG00000085831	-3.24664657300313	-3.25126150369103	1.52569173268973	0.00049073288832358	0.00546945408562776
ENSG00000184343	-3.74861486306115	-3.76339322904209	1.09924060410198	0.000490758625205872	0.00546945408562776
ENSG00000149970	-4.16808245580134	-4.18010291372528	3.88785852351952	0.000496343585912023	0.00552775231842391
ENSG00000184979	-3.29637883024638	-3.29687237939656	2.44549436223427	0.000498853075891625	0.00555174050390009
ENSG00000113555	-3.87209504732576	-3.89421004208202	0.714783542703206	0.000501095212998051	0.00557272126478032
ENSG00000106546	2.28606665530442	2.28684242066347	5.16691122339405	0.000501630924743873	0.00557470836936003
ENSG00000108771	-3.46014709075766	-3.49615959729954	1.77527695496712	0.000505251112289108	0.00561094656278957
ENSG00000189043	-1.52362419284459	-1.52365538105034	7.51664123595493	0.000506963212215158	0.00562595849006928
ENSG00000122585	-7.39054596691912	-7.4727473704195	3.32768649382777	0.000512925460888314	0.00568808106982254
ENSG00000234177	-7.21350888661555	-7.35023174225164	0.31045006714706	0.000515143593232697	0.00570862460236716
ENSG00000174749	11.1328518113078	31.7608822518662	1.5282273815516	0.000515533289482533	0.00570889133473778
ENSG00000075945	-1.75676392586284	-1.75689566230609	5.45040040253333	0.00051790540374278	0.00573109494970926
ENSG00000148677	10.7244844887335	10.7893019500315	6.74570510616107	0.000519677306362121	0.00574662993026782
ENSG00000064763	4.16954999390493	4.17266637917239	3.45746798011105	0.000524735381289989	0.00579845594017118
ENSG00000008196	-4.46815447518193	-4.50269501934009	6.57238320161339	0.000525603430645962	0.00580394057008914
ENSG00000249853	-4.97127604647587	-4.98924111781335	1.24059105945353	0.000528673488606727	0.00583122563179017
ENSG00000165588	6.98766176446171	7.04218926345303	3.09588355499437	0.000528857844993153	0.00583122563179017
ENSG00000175899	-6.57184375845252	-6.59281772102724	8.92874097834733	0.000529194743194996	0.00583122563179017
ENSG00000122778	-1.85704577680994	-1.85718859177385	5.83271657719294	0.000532320625707	0.00586153332143096
ENSG00000050030	-6.22565596113605	-26.3545019630618	2.16782051449726	0.000535450062164256	0.00589183740002304
ENSG00000225706	-3.57178803856225	-3.59774111030698	1.51449917770583	0.000539217422190427	0.00592534995635594
ENSG00000231689	8.98731467023802	54.2944458279666	0.427397425707687	0.00053925466171268	0.00592534995635594
ENSG00000170549	-5.03458430477278	-5.0555874875719	2.30538949600835	0.000539763313116116	0.0059267681933861
ENSG00000153029	-3.97712178682784	-3.98856841646897	2.91395000086502	0.000540586719760451	0.00593163811829915
ENSG00000099849	2.13152492038747	2.13261132808633	3.74966800209164	0.000542749472565207	0.00595118698359069
ENSG00000140323	-3.46136385481322	-3.4637215854613	3.32688610903979	0.000543375562964817	0.00595387090535625
ENSG00000173156	3.44185540960381	3.44658531423561	2.67938552920669	0.000545893844836355	0.00597381865001937
ENSG00000182287	-2.51208963475382	-2.51215057448882	7.28975542278603	0.000545961266400515	0.00597381865001937
ENSG00000100605	-1.77825230187408	-1.7783628265268	5.98250461546282	0.000548175502988795	0.00599384615102734
ENSG00000171703	-1.72825013059795	-1.72847295471829	5.13819339616253	0.000551408100923743	0.00602378804361528
ENSG00000141622	-4.52890116250911	-4.54160480825071	5.15906194273501	0.000551685468321369	0.00602378804361528
ENSG00000122870	4.69243329120172	4.70426280695875	4.48823807461332	0.000553032458305527	0.00603427589376835
ENSG00000145349	-2.04600005527149	-2.04603847282218	7.38380027081637	0.00055434619850835	0.00604438655273002
ENSG00000163017	7.88686443433341	7.89518910607099	7.2894480336008	0.000560475955097377	0.00610695852260324
ENSG00000066382	-4.945432370881	-5.17604941226965	2.53068607348073	0.000564348195909766	0.00614486243440383
ENSG00000179104	-3.2718121252256	-3.27273834622447	5.47411207198258	0.000570097957903431	0.00620314251895761
ENSG00000159216	-2.27751772008617	-2.27852532012793	5.95668657018299	0.000572809482263139	0.00622712501071191
ENSG00000106537	-2.04882306165935	-2.04902376169985	5.87485786120084	0.000573099695170553	0.00622712501071191
ENSG00000019549	2.67733668110133	2.6777031347104	5.90061777848548	0.00057779722073573	0.00627380097675083
ENSG00000173218	1.73350366202837	1.73367117074793	5.47035217705061	0.000579797726382073	0.006291147810792
ENSG00000160271	-1.67867771841661	-1.67875023153844	6.68844243494413	0.000581455243029848	0.0063047515032417
ENSG00000142910	9.78031856522068	10.1973821407774	4.14329654227301	0.000582817423948145	0.00631513619536873
ENSG00000146352	-4.77113000499702	-4.8904496248211	3.42212951749094	0.000590056851034287	0.00638803761431432
ENSG00000139209	9.3191548093191	29.7286261707366	1.84245236890672	0.000590363665777863	0.00638803761431432
ENSG00000224152	-2.96189376857441	-2.96959238942748	0.96577538645543	0.0005909100686573	0.00638952203048136
ENSG00000233016	1.90587321187161	1.90636140931954	5.50415744800599	0.000594831099642412	0.00642746905869662
ENSG00000197584	-8.67345159582583	-30.1746180885841	-0.454045007419839	0.000597346533152589	0.0064501858704319
ENSG00000164484	9.14604667216063	9.24566120774179	4.90987482731448	0.000599578747102633	0.00646981517433345
ENSG00000223802	-2.22034377862567	-2.22298682978358	2.68983915536268	0.00060007754987911	0.00647072573467709
ENSG00000166321	2.24387041880669	2.2521482900885	1.11793309138467	0.000603590896659912	0.00650411888229666
ENSG00000147852	-2.90952194605259	-2.90990708812274	5.80752392943553	0.000605548227307091	0.00651967620688568
ENSG00000276564	-3.40668843790189	-3.45348908947385	0.766214199474022	0.000605869743575709	0.00651967620688568
ENSG00000177738	-1.87952270513343	-1.88071504512908	2.40895967247102	0.000606970887939272	0.00652489533902905
ENSG00000156466	8.2407758290226	8.26137689163072	4.20297773301244	0.000607276715380687	0.00652489533902905
ENSG00000254285	6.62867125334334	6.71816213835724	0.226364922847324	0.000607608416994252	0.00652489533902905
ENSG00000163453	3.81656857881831	3.81704043414596	6.85464622283071	0.000609046936780974	0.00653584802123583
ENSG00000127329	5.58506408998335	5.59637789053135	2.31044493070527	0.000610069260770211	0.00654232241597945
ENSG00000167772	5.05368826789868	5.05552644117982	4.65620284879118	0.000611194133127894	0.00654988688720586
ENSG00000167178	-10.6570296780607	-30.7958285169879	2.15779036461995	0.00061499899336299	0.00658614148310681
ENSG00000069424	-3.30360903393688	-3.30692571162628	3.05079464594885	0.000621936650187498	0.00665480924263533
ENSG00000138083	8.94765829408132	30.4966441911687	0.7233597995734	0.000622263449100011	0.00665480924263533
ENSG00000272931	-3.26696378767956	-3.29546013762775	-0.345841902795313	0.000623192299775521	0.00666018108740246
ENSG00000144810	9.26163058824726	9.26213872290025	8.4347372788692	0.000626960227993305	0.00669586662099005
ENSG00000172803	-2.66939584893624	-2.68017230688735	1.20965608960371	0.000627396616168842	0.00669594720769672
ENSG00000224905	-2.26505357012817	-2.2757351469768	0.611902338320808	0.000628610695038376	0.0067043219892959
ENSG00000197122	2.0232878025982	2.02366361428256	5.67056526159357	0.000629774851892757	0.00671215326788636
ENSG00000125753	1.98847761315176	1.98855495329034	6.39983426779407	0.000631038357046996	0.00672103199654283
ENSG00000106367	-1.5685273570875	-1.56857389736302	6.65966042027887	0.000632801386821128	0.00673061654115783
ENSG00000144339	-3.12890283482184	-3.12978108803502	4.95011344629943	0.000633194089385876	0.00673061654115783
ENSG00000066248	-3.44776850428678	-3.44963124182485	3.33655314932883	0.00063323143966702	0.00673061654115783
ENSG00000257093	-1.78286162642612	-1.78297625814076	5.77824373202923	0.000634740144973271	0.00674206300926031
ENSG00000131094	-3.31639431845823	-3.32030023958627	4.70160282173287	0.000636119481439001	0.00674952116411858
ENSG00000273492	-5.94350353602692	-6.05963091318145	0.323765085192339	0.000636306849851579	0.00674952116411858
ENSG00000124782	1.51004649520813	1.51027594963896	4.96964724586617	0.000637228324777845	0.00675470676380263
ENSG00000096696	11.722630912146	11.9068295554494	4.10585242042267	0.00064360582719988	0.0068176807231336
ENSG00000176842	-3.58293445954339	-3.58538349223606	4.26843504588468	0.000652259225455172	0.00690466138729291
ENSG00000143126	-2.81126693360359	-2.81142407712928	7.59664715831706	0.000656436098792834	0.00694364453602688
ENSG00000130829	6.43887044364865	6.81463451811501	1.55072680401505	0.000656831239894434	0.00694364453602688
ENSG00000143878	3.05716194972835	3.05735527618958	7.45945423823541	0.000657362565156247	0.00694455960240165
ENSG00000133104	1.66704026172865	1.66714569773754	6.20442647101473	0.000658999250090635	0.00695714286065934
ENSG00000107105	-4.67644147536924	-4.68149825321015	5.05928019909988	0.000664048059577979	0.00700570702854768
ENSG00000155011	7.36731959163204	7.46510589185906	4.11580432375207	0.000671804270687866	0.00708274941426086
ENSG00000100697	1.61984285800385	1.61990705713085	6.63992182147973	0.000673471805016782	0.00709553897674227
ENSG00000157778	-1.70041760258226	-1.70059871713115	4.95575499202257	0.000674208757059847	0.00709851350824845
ENSG00000245573	-2.25869209899578	-2.26583967907445	1.11321599571742	0.000675143478425121	0.00710356487340286
ENSG00000149489	-2.57616426042513	-2.5805074471375	2.26971983109332	0.000676523872075139	0.00711329544685604
ENSG00000164898	-2.65901217303457	-2.67989302989338	-0.31393433039443	0.000677772792095032	0.00712163147763918
ENSG00000198729	-5.94541035696787	-6.06693439414129	5.1451667588387	0.000679666570771428	0.00713672752927039
ENSG00000111077	2.23516856620723	2.23547689462046	5.33995074048613	0.000690419665575642	0.00724476657143687
ENSG00000174804	1.93570981412264	1.93765633826956	3.83511441063101	0.000697675189118425	0.00731598415238085
ENSG00000256235	-2.04466407714065	-2.04496331090085	5.06520384775542	0.00069868855345965	0.00732169333806643
ENSG00000234883	-4.06417585385705	-4.0746819317442	1.00803742456043	0.000700014463706127	0.00733066789826121
ENSG00000145476	-2.05749214192421	-2.0586847243361	3.81430456007098	0.000703254533641577	0.0073596623916083
ENSG00000143341	7.12515737279995	7.14594504573306	3.49525020416878	0.000704143691274544	0.00736403187914315
ENSG00000112576	1.6856466797431	1.68572970499333	6.56243524434752	0.00070582219715851	0.00737664510470748
ENSG00000162493	-3.62902499237158	-3.62929162394154	7.42172902082589	0.000707418286687779	0.00738838068785484
ENSG00000101400	2.38514706591165	2.38620619034216	4.35223669413171	0.000709244257457654	0.00740249989033677
ENSG00000169129	-4.77215804401867	-4.7777645216643	3.61374736112322	0.000711133991949347	0.00741726529745965
ENSG00000167619	-3.41754943177955	-3.43607628233329	2.65896117542527	0.000711643061880973	0.00741762000548032
ENSG00000184922	5.51326346280859	5.53853958890484	2.07761382398323	0.000712903487593378	0.00742580057056905
ENSG00000099998	10.0485826351547	10.2753031108331	3.52932624153329	0.000715000311663723	0.00744267657754491
ENSG00000171303	5.70559500043015	5.75065807286936	2.03198715920355	0.000717052484726791	0.00745906562060234
ENSG00000115844	-4.87177289361075	-4.90034536101312	3.44834154666796	0.000723372113771963	0.00751979506287312
ENSG00000185761	6.72969324300844	6.91518708936917	1.06741084274452	0.000724349611046931	0.00752100161514052
ENSG00000145287	13.5299238137743	55.2026149619343	2.3365792602438	0.000724451545354895	0.00752100161514052
ENSG00000129951	4.08185951218169	4.09503975554099	4.44158516139768	0.000725767084106837	0.00752965265863399
ENSG00000180806	-10.296861159849	-32.7038610080405	1.29124998401974	0.000728341443890483	0.00755134349595352
ENSG00000163689	9.09939511801562	30.207962553984	1.11627823259826	0.000730292603022704	0.00756654857571102
ENSG00000115339	3.91183747350676	3.91793576425429	2.15116018995906	0.000731208542285076	0.00757101470771828
ENSG00000146555	-2.22760690580495	-2.22774509815667	5.86904227277978	0.000736013639404226	0.00761571700838806
ENSG00000104903	9.13167462668888	9.55912608123139	0.027912752453432	0.000736883061987719	0.0076196636621697
ENSG00000136504	-1.43596643315561	-1.43603317865398	6.55821456950626	0.000740056700626668	0.00764595377122168
ENSG00000151233	1.62145504207921	1.6215938869247	5.4127838895989	0.000740404899582886	0.00764595377122168
ENSG00000221955	3.37738331356587	3.37739127871958	4.11094475271457	0.000743787601968396	0.00767580939665204
ENSG00000203952	3.00834709629044	3.01660689262159	2.36185551436217	0.000748100532355915	0.00771521909656886
ENSG00000127720	2.09292954828122	2.09610721031991	1.91774482220975	0.000748609828309906	0.00771537548464084
ENSG00000135540	-2.92180153213095	-2.92214233204006	5.65693832743097	0.000749646918897493	0.00772096767260254
ENSG00000112218	3.26094678304464	3.26863206018681	2.84821035031143	0.000750936903068958	0.00772915544134391
ENSG00000135363	-5.19039306179737	-5.20933227908703	3.04771376335639	0.000756617816920281	0.00778249709709702
ENSG00000151789	5.56658607371693	5.66463136068892	2.39267034869204	0.000758433664856232	0.00778573670712713
ENSG00000129596	-2.88968601385394	-2.89109297861617	4.46446814158942	0.000758601343699511	0.00778573670712713
ENSG00000145248	-4.90759362035112	-4.91379632988582	3.61030202997649	0.000758691855003687	0.00778573670712713
ENSG00000139304	8.94705736537682	9.34297625814973	-0.265930182481337	0.000758927326005347	0.00778573670712713
ENSG00000100889	2.93497851829107	2.93671001753416	4.18366538303526	0.00076001253518752	0.00779175031150226
ENSG00000187583	3.59328852609219	3.58902118197499	1.78222084665025	0.000766689856386388	0.00785504948662536
ENSG00000080200	1.95516166878194	1.95575222611337	4.3733643305155	0.000767696992958761	0.00786021039216924
ENSG00000115232	5.10788622368799	5.10903418056833	5.95904490090574	0.000777747871324607	0.00795789991013264
ENSG00000109321	13.6849557830488	58.1229018067271	2.18871854285526	0.000779792052905839	0.00797359077542356
ENSG00000125675	-5.63415808111689	-5.63706956566574	4.64233836639167	0.000784861043430769	0.00802017037442933
ENSG00000180353	10.2845754882266	30.2945010784383	0.673098417551278	0.000786467568629261	0.00802967319447456
ENSG00000170091	-5.73183895250639	-5.96180710775667	2.14113337200062	0.000786819520145131	0.00802967319447456
ENSG00000280734	-2.70856336989578	-2.71417280093733	0.836445179954925	0.000790151664602537	0.00805534205228131
ENSG00000112559	3.96006392079567	3.9612515593358	5.55044554800826	0.000790366595625398	0.00805534205228131
ENSG00000260664	-12.9731572715841	-57.9384439428373	2.4315972519228	0.000791593145398877	0.00805860693131436
ENSG00000277283	-1.85662375541333	-1.85831980939907	1.90748073827754	0.000791719164380442	0.00805860693131436
ENSG00000171243	7.27328635918688	27.9905780940396	1.54865732456019	0.000797935769789842	0.00811659225374502
ENSG00000135312	11.0691848706865	34.0509895139694	1.56956809621767	0.000800409349584942	0.00813645285443964
ENSG00000101335	7.1863834120198	7.1877304873781	7.68564155872667	0.000806499435739195	0.00819302679871945
ENSG00000132359	-2.72530128342735	-2.72716186623418	3.16986833891498	0.000810696650684278	0.00823031047060098
ENSG00000112414	3.61373114843579	3.61426227541066	5.63265970463669	0.00081596297877378	0.00827839243052229
ENSG00000185920	-3.28891174739053	-3.28943850925057	5.57006587322574	0.000819895518709891	0.00831113376201179
ENSG00000198719	-4.12736070764846	-4.12943814890508	5.52438334374695	0.000820254715464338	0.00831113376201179
ENSG00000104177	-1.58879151067212	-1.58890820555931	6.07649995704274	0.000821125431413587	0.00831456062651864
ENSG00000156959	-6.28737818621195	-26.4947463911271	3.49023748337028	0.000825593661094425	0.00835438718362174
ENSG00000115461	-3.96033599789874	-3.96036948067549	10.1852699839788	0.000827879647673874	0.00837209379454655
ENSG00000135750	9.63390427179802	31.406999142214	0.507949832942342	0.000830505923115475	0.00839321649419095
ENSG00000180318	10.6227095697815	32.5290042730295	0.326101009357354	0.000840433809156971	0.00848805530153748
ENSG00000108984	2.41932980740737	2.42349051336788	3.38382332280588	0.00084944842178501	0.00857355375420242
ENSG00000174521	-3.42570569821864	-3.45478732767037	0.620856265994468	0.000852120366953691	0.00859098865004923
ENSG00000183671	5.40345417154161	5.50061716909522	3.28230575354711	0.0008522762532936	0.00859098865004923
ENSG00000135547	-4.49659880025247	-4.53655999018612	2.42669073231051	0.000855227068569028	0.00861252229331798
ENSG00000163032	-4.90780487130752	-4.95587979763904	1.5742529611635	0.000855515695973881	0.00861252229331798
ENSG00000079841	4.46754665452129	4.50595542310092	1.41689428623789	0.000858317953424941	0.00863516528658313
ENSG00000226383	7.48043921151253	29.7837454148654	-0.00567144337067424	0.000859119867924832	0.00863766749374007
ENSG00000277147	-4.08246315393927	-4.11262336097772	1.44209717749543	0.000861117109481238	0.00865217667145435
ENSG00000165379	8.46179414334663	30.3958070562955	1.77203367551435	0.000862599603826276	0.0086614985299958
ENSG00000130035	-3.36715362195471	-3.3776730835339	1.18233925997319	0.000864077742624896	0.00866707898052305
ENSG00000273403	-8.23090338464573	-28.9443088937423	0.286796927176223	0.000864265529183706	0.00866707898052305
ENSG00000004777	-2.28188302130511	-2.28206594188126	5.85899231709014	0.000865311967679363	0.00866712108334848
ENSG00000092871	-2.1993405584027	-2.19961228275192	4.39459596976632	0.000865379900662244	0.00866712108334848
ENSG00000175161	-5.06790050108446	-5.07547280537093	3.19581425032379	0.000865967452175992	0.00866744602453586
ENSG00000155886	-9.34783486356142	-29.4144880913615	-0.467686094546785	0.000872142043393422	0.00872365526300121
ENSG00000109956	-4.43835985251794	-4.4437390279548	5.9161365552052	0.000874037263736207	0.00873701525990854
ENSG00000124212	3.67371353443877	3.72123768280472	3.99220029904348	0.000878816490594213	0.00877916870386311
ENSG00000148288	3.68289328386309	3.7017220237087	1.04880202630846	0.000881919005272058	0.00880452899508818
ENSG00000258711	-7.61655616001104	-7.91963984751539	0.0952334187161592	0.000886378619761831	0.00884339665748321
ENSG00000272008	-2.99338990632058	-3.01278872668476	-0.271039147717533	0.000894818269332015	0.00890961020240752
ENSG00000127528	4.46170580268839	4.4750559985664	3.29396567600365	0.000895335420106122	0.00890961020240752
ENSG00000186577	-1.81569358665847	-1.81617254412429	4.73751969711657	0.000895808807593733	0.00890961020240752
ENSG00000135744	-7.48348958869907	-7.60356137402386	4.9595940662262	0.000896238904966289	0.00890961020240752
ENSG00000227496	6.98396004277101	7.36361713024815	-0.0892965510696702	0.000896773039417501	0.00890961020240752
ENSG00000158555	2.88632542256131	2.88845831108537	4.12317207364878	0.000896793520248821	0.00890961020240752
ENSG00000167925	-3.05648904634947	-3.05833595319997	3.49542306410882	0.000897009557972628	0.00890961020240752
ENSG00000167642	4.5113191419024	4.51801885599982	3.6974234167954	0.000899206736075663	0.00892575586591571
ENSG00000152223	1.81420662456706	1.81433772026612	5.77446983345954	0.000901783557504726	0.00894564705646683
ENSG00000273702	-2.81110174013262	-2.81672710423792	0.808665247270684	0.000904456532964341	0.00896646622584459
ENSG00000138395	4.23111372758049	4.23162853607268	3.07743452365143	0.000908321494582589	0.00899906841142928
ENSG00000079156	-2.13570368168418	-2.13592717191292	5.1839056290626	0.000909411633528842	0.00900415551421645
ENSG00000140009	-3.63350540883368	-3.66204423236968	1.47750079369139	0.000911874265499687	0.009022816718322
ENSG00000136960	3.91881537861656	3.94110537001838	4.43643877897691	0.000917916037176496	0.00907519970937722
ENSG00000132185	-10.1330695095503	-31.5055876090472	1.02016990658039	0.00091833069942462	0.00907519970937722
ENSG00000164161	3.90136831419104	3.90601185721452	4.0812653639493	0.000919066001701327	0.00907672141085675
ENSG00000133937	-10.3566062607002	-30.8165020565579	0.507186830249638	0.000919926659037709	0.00907947841606497
ENSG00000159251	6.17515201239401	6.30316932877956	1.3871715062797	0.000922230701789144	0.0090925510128615
ENSG00000110328	2.93037416576473	2.94881674865968	3.21514187351989	0.000922799744462317	0.0090925510128615
ENSG00000127084	-7.28501711873797	-26.5620195424737	0.23753638573918	0.000922998165453149	0.0090925510128615
ENSG00000065485	2.04713636142782	2.04749967152975	4.86887956448148	0.000927797007867127	0.00913406209384447
ENSG00000277778	5.8579451056597	5.88723921898668	0.754993979859727	0.000934985786647443	0.00919903470240276
ENSG00000085871	2.54290495421534	2.5447699529651	3.2285441168953	0.000939279297285339	0.00923480599060462
ENSG00000269416	-3.29950307047561	-3.30337360409402	3.62066045659583	0.000939804452354986	0.00923480599060462
ENSG00000152932	-6.58037337685782	-28.376003669459	3.35443473156917	0.000944499806513789	0.00927510690497251
ENSG00000142871	3.38985262877163	3.38988355970375	8.50900281334731	0.000946987757401824	0.0092936938051993
ENSG00000100065	2.83427056840009	2.83454849210099	6.03607132198041	0.000948715893726451	0.00930203032768029
ENSG00000167106	-1.88398242686751	-1.88416689760737	5.70334435784414	0.000949028712181036	0.00930203032768029
ENSG00000106633	-5.15664811351553	-5.17156792643524	1.4107018269979	0.000951242484419654	0.00931787964349339
ENSG00000120915	6.72823891734514	6.92276117128951	2.83461580770668	0.00095255620390322	0.00932489816159553
ENSG00000130477	-3.70804879335461	-3.74040933581494	4.41144566744997	0.0009537007947901	0.0093249788876766
ENSG00000104327	-5.12082760364753	-5.1379933566218	2.27166040408174	0.00095375888840909	0.0093249788876766
ENSG00000118985	2.52463887820379	2.52501019994813	5.27522418555037	0.000954453817172437	0.00932593360533819
ENSG00000166405	-6.8089227537256	-28.114866608618	2.41964451113736	0.0009557969720239	0.00933321696133907
ENSG00000259943	-1.95141371619749	-1.95248591344152	3.03156683157448	0.000963100334302525	0.00939865538737476
ENSG00000100625	2.4435231511736	2.44405214092686	4.32120778063145	0.000963874644896641	0.00940033648058473
ENSG00000132563	-2.27394483972078	-2.27408037636686	5.97667516966951	0.000968978998771133	0.00944421853109393
ENSG00000184156	-4.78982007496064	-4.79545725791025	2.01736188523059	0.000973261154564233	0.00948003722231188
ENSG00000075429	-7.09249990219104	-29.3752945268151	1.48877055816175	0.0009795474744435	0.00953532061468879
ENSG00000162551	6.64502210254316	6.73044092481588	5.66598836022745	0.000983853081423471	0.00957126605192902
ENSG00000103742	-3.46788743151992	-3.46846048478465	5.63446228502422	0.000990499103806681	0.00962992092580169
ENSG00000215397	-6.63677524762224	-28.2854460435592	2.09098180788551	0.000995811219960844	0.00967554224546896
ENSG00000151414	1.98992929673352	1.99021569798786	5.52069763611774	0.000996782244081731	0.00967895395465929
ENSG00000121005	3.37837940590841	3.37994327556317	6.55744137847347	0.000998413517291203	0.0096887685885549
ENSG00000180071	9.62695379097571	31.6160216829293	0.298900641366685	0.00100737696547596	0.00976634165425753
ENSG00000186642	-3.53567160243795	-3.59419443526308	3.06835532059843	0.00100765828135064	0.00976634165425753
ENSG00000167554	-2.53438411967206	-2.53754958065847	2.68554319113914	0.00101346299719136	0.00981650821224932
ENSG00000188803	-8.73591232130139	-30.7299053484662	0.41019264205395	0.0010161920643419	0.00983683998303432
ENSG00000263528	2.3960011558834	2.39715720277625	3.77506375566143	0.00101728731717696	0.00984134087385443
ENSG00000137573	10.3049653771976	10.6689197410164	6.06118945417074	0.00102816433000557	0.00994040733666065
ENSG00000239887	-3.80944430815437	-3.81197334553062	4.22080382052347	0.00103163876866243	0.0099678265680044
ENSG00000149972	7.18114338613469	7.52835869083616	1.19670372234954	0.00103470243372563	0.00999124539282131
