# Supplementary material for: Global hypo-methylation in a proportion of glioblastoma enriched for an astrocytic signature is associated with increased invasion and altered immune landscape
Source: eLife. 2022 Nov 22;11:e77335. doi: 10.7554/eLife.77335 (PMC9681209; doi:10.7554/eLife.77335)
Supplement: Figure 4—source data 1. [file elife-77335-fig4-data1.zip › Figure_4_source_data_1/Figure_4_D/All_syngeneic_DE_comparisons/DEList_V_gic_batch_patient_iAPC31 - iNSC31.csv]

	logFC	unshrunk.logFC	logCPM	PValue	FDR
ENSG00000196376	-5.82109316100192	-5.83070858427884	6.75145534434014	6.84387418292513e-15	1.06860251492193e-10
ENSG00000204267	5.51994733671221	5.52246006226751	4.70686920447179	6.09026045579389e-13	4.75466633783829e-09
ENSG00000174672	-8.67939796857697	-8.71963747650288	4.95331840880499	1.19648325261945e-12	5.24462008542382e-09
ENSG00000075461	-8.73211953841832	-8.78029354774363	6.51429064334841	1.34356861417288e-12	5.24462008542382e-09
ENSG00000075043	-11.3998879111173	-11.626524491694	6.04840750051676	4.10369513888062e-12	1.11160348342571e-08
ENSG00000165804	-4.23978655518691	-4.240553198875	5.84163439879639	4.71358923994812e-12	1.11160348342571e-08
ENSG00000165029	3.49502746342765	3.49570739766209	6.19582433804119	4.98349198410398e-12	1.11160348342571e-08
ENSG00000185818	-5.52270327932087	-5.5304156632749	5.03498277019609	7.95905595717676e-12	1.55340874644197e-08
ENSG00000171786	-10.4406750490483	-10.4809981680838	4.61906147314689	1.12812603624902e-11	1.95717332555469e-08
ENSG00000167972	-4.07503123012632	-4.07718516542073	6.11540545411226	1.29096582530915e-11	2.01571403963771e-08
ENSG00000105613	-7.37862855425676	-7.40878361238671	3.73860646805927	1.44517689551722e-11	2.0513629133278e-08
ENSG00000125148	8.96603341852086	8.96779574198849	8.69631015863666	1.83121269845477e-11	2.30844280411044e-08
ENSG00000107819	5.01952891870918	5.02054457163921	6.13407764953652	2.11548895430284e-11	2.30844280411044e-08
ENSG00000184144	-16.0093063661686	-36.8240269740564	5.76560213903345	2.3410229873241e-11	2.30844280411044e-08
ENSG00000168394	6.86243390787467	6.86665175440265	5.72327075594102	2.34886862323468e-11	2.30844280411044e-08
ENSG00000196361	-11.0316434181149	-11.1493986289699	5.5779115726833	2.36551075097777e-11	2.30844280411044e-08
ENSG00000128594	-8.44801128097197	-8.45909804523641	5.60191743299164	3.85210854723298e-11	3.39518579851119e-08
ENSG00000129159	-9.51072465951835	-9.5902203839783	3.56859000254327	4.07278542694501e-11	3.39518579851119e-08
ENSG00000112343	5.04237530852001	5.04945923264914	3.66049549661937	4.13145447493996e-11	3.39518579851119e-08
ENSG00000100097	6.07000920247897	6.07026279280205	9.55283785419592	4.95782829854844e-11	3.70380872289008e-08
ENSG00000115107	6.4821127315834	6.48396958379203	6.35003512530557	5.18322384016407e-11	3.70380872289008e-08
ENSG00000204264	7.6739952838308	7.68440054882833	5.36064928029756	5.26155845101405e-11	3.70380872289008e-08
ENSG00000075340	-6.67044141454774	-6.67635685410151	5.67474134485844	5.45584735663326e-11	3.70380872289008e-08
ENSG00000100342	8.48705948248048	8.50412290130736	4.35568065580299	5.98502067740619e-11	3.89375470237584e-08
ENSG00000073670	-6.59183074052992	-6.59400895212056	4.2567306602195	6.54844094851897e-11	4.08989427880701e-08
ENSG00000196338	-6.12176835600876	-6.12886889656479	6.33300462477509	6.97909213902558e-11	4.19121325610559e-08
ENSG00000182534	3.00371552639273	3.00379922845558	7.68343076178085	8.63363142156101e-11	4.99279707467606e-08
ENSG00000104435	-10.4881746934711	-10.5185192431859	6.12310780141838	9.92927530615168e-11	5.53698945108044e-08
ENSG00000167654	-9.31403931857452	-9.39351508301056	5.17384836631044	1.12867994270117e-10	6.07696849149518e-08
ENSG00000104112	-8.33096584679144	-8.39087943610947	4.40233486053515	1.222134214415e-10	6.36080120795858e-08
ENSG00000167614	-9.83684440874366	-9.87714862352712	7.37479575389698	1.39333127774771e-10	6.99289218017793e-08
ENSG00000141314	-9.29599125074079	-9.33058937278102	5.04607857716924	1.43315325839435e-10	6.99289218017793e-08
ENSG00000067066	6.73426016722408	6.73966656743075	5.24463888641368	2.02940067591782e-10	9.60214004660026e-08
ENSG00000273604	-5.76232684070283	-5.771215565277	2.93433380025376	2.48958270459477e-10	1.14330424557479e-07
ENSG00000085552	-9.25307075078909	-9.33253583985353	3.83733821576181	2.65268010733763e-10	1.1530576885258e-07
ENSG00000174721	-7.03938628848957	-7.04290895887308	6.74198986627384	2.70707414902166e-10	1.1530576885258e-07
ENSG00000105088	-7.10110353417366	-7.14904432156213	4.61310888091329	2.73236419081944e-10	1.1530576885258e-07
ENSG00000131459	4.65225143452592	4.6524980074186	6.78449859525688	3.08565085461635e-10	1.23340647168926e-07
ENSG00000100167	-6.32459762853308	-6.33079537029787	6.31477966087304	3.09539749005401e-10	1.23340647168926e-07
ENSG00000148204	-9.57897781651418	-9.62719892573523	6.40212031786226	3.15974502802424e-10	1.23340647168926e-07
ENSG00000077279	-12.4590870343289	-12.5768756687557	6.76599641179132	3.47446913614729e-10	1.32317953882448e-07
ENSG00000162415	-7.24880227628385	-7.29677485243603	3.43049530992823	5.47520531665448e-10	2.03547275748198e-07
ENSG00000156535	6.99816034072919	7.0012723364614	6.35355237113606	5.82653201923972e-10	2.08917218349116e-07
ENSG00000144485	-6.06575368176355	-6.06869762609318	6.18987187768828	5.99776798781253e-10	2.08917218349116e-07
ENSG00000179361	-4.52958335911312	-4.53054240815034	4.71482142911231	6.02105471097108e-10	2.08917218349116e-07
ENSG00000140853	5.96264262598932	5.96775398859008	4.80565408053369	6.46191401255223e-10	2.19339837808675e-07
ENSG00000103723	-6.56188853447042	-6.58379032579214	3.83723632869045	6.62237366970612e-10	2.20003707401684e-07
ENSG00000177311	2.759913475301	2.76013846617499	6.15877297983196	7.36773141372638e-10	2.39666163112341e-07
ENSG00000112576	3.27793466704948	3.27812593565743	6.56243524434752	8.09533109920231e-10	2.57960203638663e-07
ENSG00000121653	-3.80073378209769	-3.80145756068258	5.80206217517455	8.85452235322359e-10	2.70586953800694e-07
ENSG00000231925	4.38464117819898	4.38494995246279	7.28882241521687	8.98152460285628e-10	2.70586953800694e-07
ENSG00000197329	-2.97512909295313	-2.97599881153646	5.25333134000333	9.11158353013962e-10	2.70586953800694e-07
ENSG00000122756	-11.0858793966201	-11.2036375061916	5.62422918673177	9.18477555491021e-10	2.70586953800694e-07
ENSG00000188643	6.68407439302446	6.68575547727373	7.70899600713598	9.48188428002283e-10	2.74166928052364e-07
ENSG00000277363	-7.10060691476911	-7.14065368322779	3.36650160918267	1.04181183477336e-09	2.95760908875478e-07
ENSG00000160963	-9.85597345141531	-9.91600330459598	5.4400520272237	1.07868240085066e-09	3.00759767980038e-07
ENSG00000165238	-7.52093928086287	-7.55112850437763	4.56221939865616	1.1257808958216e-09	3.08384963286991e-07
ENSG00000135318	9.68311237325563	9.689819320992	8.53033304148426	1.2357870256611e-09	3.32682389977111e-07
ENSG00000166710	4.50582194929564	4.50587319981312	9.60673987878521	1.40973085552664e-09	3.73076908104965e-07
ENSG00000099250	4.04126851470507	4.04137453103483	8.120906124975	1.45016907873734e-09	3.77382333256748e-07
ENSG00000084628	-6.86655834712032	-6.87390942849236	4.97210179100702	1.47796255041576e-09	3.78309955117898e-07
ENSG00000177706	5.59373184317405	5.59586636951058	6.66064152812379	1.57286093007953e-09	3.96107267133254e-07
ENSG00000162374	-14.8231161242507	-36.8677586346155	4.54317470518045	1.70035574118982e-09	4.17524214510247e-07
ENSG00000130558	-8.44312119067119	-8.47767568569339	4.88879208975037	1.71138399696784e-09	4.17524214510247e-07
ENSG00000259417	-9.02983548535934	-9.07768875946385	4.29131658533575	1.77955802988035e-09	4.27477216593104e-07
ENSG00000172201	-4.35712065146408	-4.36094228232626	5.78002612924832	1.8912780260398e-09	4.44672706109039e-07
ENSG00000163531	-7.15235320870626	-7.17099385713036	5.92549626065472	1.91566781001109e-09	4.44672706109039e-07
ENSG00000167778	2.98048406439629	2.98093974220151	5.27221147520178	1.93657896858042e-09	4.44672706109039e-07
ENSG00000187122	-10.1234613586439	-10.2029914096369	6.91932152334765	2.17858839454121e-09	4.8922302030635e-07
ENSG00000240065	10.0187355393534	10.185319159156	3.86661605002105	2.21885109707383e-09	4.8922302030635e-07
ENSG00000164465	4.31091802411618	4.31126111984437	6.38452724144047	2.2245955195178e-09	4.8922302030635e-07
ENSG00000171451	3.18220496128222	3.18294829355609	5.44554526745637	2.28953624350819e-09	4.93228726493682e-07
ENSG00000111252	3.75274751491853	3.75304138143036	6.91890972438855	2.30598802574861e-09	4.93228726493682e-07
ENSG00000178031	6.53701202277434	6.53903317390425	6.41995346076949	2.40096689720662e-09	5.06358394695222e-07
ENSG00000132274	6.03523892583822	6.0371327784631	6.12747088355439	2.45570104838867e-09	5.06358394695222e-07
ENSG00000174871	-4.28769047267289	-4.29298848556768	4.83964631393909	2.46466235409484e-09	5.06358394695222e-07
ENSG00000197712	3.40385780073297	3.40419244651253	6.3261444315784	2.54720691181202e-09	5.16520632740687e-07
ENSG00000121966	-10.7524190476154	-10.831961004833	5.28174451013259	2.62676978607667e-09	5.25825428715398e-07
ENSG00000196132	-7.9253630664714	-8.00463449879621	3.42834783141476	2.74808382625093e-09	5.43146593203569e-07
ENSG00000111783	-8.59690586637364	-8.71444297131171	5.25391403865196	2.84248683539549e-09	5.54782368098315e-07
ENSG00000099954	-7.10998212560446	-7.12010417870868	4.69139459476746	3.03922517296669e-09	5.8585755371237e-07
ENSG00000185985	-9.96659750682113	-10.0462508300823	4.86733478746001	3.17199986274136e-09	6.00498780197487e-07
ENSG00000157890	-4.83921374994305	-4.85602985084883	4.55486811272313	3.19209675652564e-09	6.00498780197487e-07
ENSG00000132824	2.11814785779417	2.1182424607966	7.13778629254376	3.34602578085547e-09	6.18558043872474e-07
ENSG00000160716	-7.38045700512355	-7.42846121276586	2.41802071902509	3.36732635642118e-09	6.18558043872474e-07
ENSG00000005513	-10.8678387695156	-11.0945651377865	6.80794201581332	3.42219100900403e-09	6.21326632727777e-07
ENSG00000110436	-10.3219262589575	-10.54849318333	6.20501231517245	3.46431920311464e-09	6.21745747556689e-07
ENSG00000064655	-10.2401410326516	-10.3196887821685	3.11271474964271	3.51216184552435e-09	6.23169262000195e-07
ENSG00000110076	-8.47278487627174	-8.55215968639705	5.12200886879284	3.78736085056365e-09	6.61366861825766e-07
ENSG00000117016	-5.28649699752066	-5.28874918171993	5.02221221015912	3.81215688256174e-09	6.61366861825766e-07
ENSG00000173218	3.03381555525724	3.03419263347091	5.47035217705061	4.01860200542881e-09	6.8513828110142e-07
ENSG00000167971	-5.80434816084824	-5.82422423885939	2.75225829729954	4.03693620221152e-09	6.8513828110142e-07
ENSG00000134531	8.71759466212345	8.7223641785323	8.2169132786267	4.15490910612951e-09	6.97577965409745e-07
ENSG00000132031	5.83699952895306	5.84013133010243	4.53995973289615	4.3425244974716e-09	7.21321037271507e-07
ENSG00000108001	-10.2158906984537	-10.333605210099	3.43822312789654	4.44563235871407e-09	7.30674775252226e-07
ENSG00000197324	3.09203821874521	3.09212676740672	7.75228089029779	4.61659277937686e-09	7.50869579762399e-07
ENSG00000102003	-5.37659172268236	-5.3854408512066	3.36832232012449	4.72829918530167e-09	7.60778067045226e-07
ENSG00000078269	6.04090718592905	6.04202428260736	6.6548234703499	4.77496160948073e-09	7.60778067045226e-07
ENSG00000168994	3.58168064501594	3.58268103309965	5.27227384808579	5.0052607023135e-09	7.8941556167599e-07
ENSG00000050165	4.49389393064009	4.49408474108159	8.66886878442987	5.14845720845028e-09	8.03880108527426e-07
ENSG00000130294	-7.59859220018071	-7.60272204476017	7.55128964389091	5.32366537071316e-09	8.23007040577379e-07
ENSG00000174498	-9.01023434204779	-9.01363353387942	7.51276313503094	5.4186957074892e-09	8.26073384238353e-07
ENSG00000280237	-5.53396343867709	-5.54318270949612	3.01849992271316	5.4493120645927e-09	8.26073384238353e-07
ENSG00000103642	2.90923481401035	2.90984972985051	4.73032817479196	5.52407909962797e-09	8.28812945779544e-07
ENSG00000007402	-5.97164453199059	-5.98576994271988	2.77882664909738	5.57354677256642e-09	8.28812945779544e-07
ENSG00000127578	-8.74049625349186	-8.77552996269308	2.40503309680456	5.76996698000687e-09	8.49927022885163e-07
ENSG00000168280	-5.90258574637493	-5.90506819772702	7.21693782098093	6.00142817256692e-09	8.75759808284672e-07
ENSG00000185404	5.31585458202537	5.32263319311416	3.84932320018927	6.26024298389520e-09	9.0490312014035e-07
ENSG00000083799	2.59102940353658	2.59145639020186	5.25007509161477	6.31705137026375e-09	9.0490312014035e-07
ENSG00000103154	-4.21955627793609	-4.22774314059819	2.68455199732304	6.42329623154362e-09	9.11757703266565e-07
ENSG00000175175	-4.74859212409738	-4.75288319185328	4.79721446824905	6.50619799281243e-09	9.15205184322282e-07
ENSG00000070404	4.61121220298452	4.61162671032334	6.4470376483054	6.791642989542e-09	9.46827800345614e-07
ENSG00000082684	-9.96588135819798	-10.0835622873971	5.59172867775102	7.48128005205345e-09	1.03374076754657e-06
ENSG00000203805	6.55409772384823	6.56303354787806	3.37675136588375	7.68667672684228e-09	1.05280500362206e-06
ENSG00000137203	-6.67268670747312	-6.67999792043091	4.57682713414461	7.78738259421155e-09	1.05732340718278e-06
ENSG00000126217	-5.86157921603791	-5.87201436941476	4.68597664038396	7.93023169286787e-09	1.06252052249301e-06
ENSG00000169116	-6.52289793995604	-6.52668276280055	4.45226605240299	7.96175875058811e-09	1.06252052249301e-06
ENSG00000135926	4.69175886958286	4.69303339713838	6.04308046159059	8.29494926318015e-09	1.08275757088862e-06
ENSG00000119922	4.65185341750557	4.65881256749862	3.85253300014052	8.45584705223094e-09	1.08275757088862e-06
ENSG00000024422	5.22295354359096	5.22343036663574	7.61633630150333	8.4559151972784e-09	1.08275757088862e-06
ENSG00000161642	-3.42967941343523	-3.43028589269545	4.73961977343601	8.51239270878632e-09	1.08275757088862e-06
ENSG00000164076	-9.08647424637639	-9.13466841115409	3.56155800390331	8.52531005740728e-09	1.08275757088862e-06
ENSG00000117226	6.88013268588739	6.88636853598052	4.74844637994583	8.57065505703526e-09	1.08275757088862e-06
ENSG00000127666	5.25690242931139	5.26602036841123	3.69367463839293	8.64778563166968e-09	1.08275757088862e-06
ENSG00000109339	-2.93167661059874	-2.93332939228727	5.03423715586865	8.68018405014212e-09	1.08275757088862e-06
ENSG00000023839	-6.74799865817893	-6.75259786898825	4.03174257464087	8.83282915024119e-09	1.08275757088862e-06
ENSG00000178568	-8.42006399968552	-8.64617629730294	4.05767168098703	8.83919242443695e-09	1.08275757088862e-06
ENSG00000095370	-7.86741149332765	-7.98471111174217	2.13330533187253	8.87619886472036e-09	1.08275757088862e-06
ENSG00000056487	-7.24254063013575	-7.25410006243717	4.84834126415951	9.25839690920259e-09	1.12062487860689e-06
ENSG00000081479	-9.51885188288161	-9.56707405515922	5.75711931921417	1.02663760475418e-08	1.23307073543322e-06
ENSG00000168615	3.80922260715924	3.80930084227631	9.04787438991888	1.04631938550534e-08	1.24711686147179e-06
ENSG00000162627	2.4939172616347	2.49432085230049	5.42754838002325	1.07328429946604e-08	1.26956523120172e-06
ENSG00000164733	3.59023494095425	3.59028240936398	8.90259484020345	1.12559924101828e-08	1.30424317909347e-06
ENSG00000164106	-9.52593901723676	-9.75200455536712	4.23878038346712	1.13007417510977e-08	1.30424317909347e-06
ENSG00000204624	-6.72873849485247	-6.74886002999306	4.0170516016982	1.13473685046274e-08	1.30424317909347e-06
ENSG00000140807	-5.73479328325336	-5.73916717712836	5.42767327977617	1.13892883903052e-08	1.30424317909347e-06
ENSG00000116260	4.17664799585913	4.17675329322732	8.35703501559168	1.15163090207293e-08	1.30424317909347e-06
ENSG00000134532	-3.89108508576463	-3.89270550273686	4.91536625037346	1.15271909001472e-08	1.30424317909347e-06
ENSG00000185559	-7.69436866778271	-7.70954964741911	4.49071218141218	1.17373159573052e-08	1.31846367882995e-06
ENSG00000152192	-11.3547624574712	-11.4343908597609	3.69812522762102	1.20022421460034e-08	1.33859292048355e-06
ENSG00000172020	-6.35103951674369	-6.35343980676951	8.19312759456095	1.21024252427746e-08	1.34019338823179e-06
ENSG00000095637	-4.89643358798864	-4.89829374862008	5.19883922464537	1.22872233338574e-08	1.34639610415333e-06
ENSG00000108679	4.13768597256929	4.13780237730786	8.34370891786693	1.23308980974719e-08	1.34639610415333e-06
ENSG00000173193	4.74336168541264	4.74468049303847	5.4816234165399	1.29482728827951e-08	1.40224276337076e-06
ENSG00000105409	-8.93215860719118	-8.97242959015212	4.87594177372943	1.30219803182247e-08	1.40224276337076e-06
ENSG00000260807	-8.19132588618011	-8.27067425456905	4.10379634752755	1.34391100173597e-08	1.4372483822675e-06
ENSG00000166741	5.71511329504772	5.71617291021114	6.84253737591499	1.37650972908735e-08	1.46209679659659e-06
ENSG00000163618	-5.89698707367947	-5.91110955513266	4.05232413521192	1.42070111293163e-08	1.49226322415115e-06
ENSG00000119547	-6.73955287512185	-6.75682515063607	3.61302361384281	1.42402472395621e-08	1.49226322415115e-06
ENSG00000159023	-3.30886533350058	-3.30902895596724	6.66296842224286	1.47796145867548e-08	1.52920320630279e-06
ENSG00000147526	3.02764824308452	3.02778355503602	7.65531300792253	1.47886309819215e-08	1.52920320630279e-06
ENSG00000173404	-14.7359306033703	-35.7054761500433	5.61081739976226	1.50698120966725e-08	1.54715482275835e-06
ENSG00000196208	-8.48609311313717	-8.49547986311515	5.98449380713586	1.51604129551702e-08	1.54715482275835e-06
ENSG00000071967	4.20891149032297	4.20981880875818	6.57703993353336	1.52844328110209e-08	1.54968268773559e-06
ENSG00000128335	4.10028678769714	4.10122692231205	5.247036251947	1.54053681955092e-08	1.55186721938504e-06
ENSG00000163171	4.74267564267957	4.74310941461885	7.26493849379659	1.55949166077687e-08	1.55897886615486e-06
ENSG00000087258	-5.80304287303426	-5.82691879563508	4.54943248474097	1.57341507484146e-08	1.55897886615486e-06
ENSG00000172380	2.76474582891089	2.76488616349429	7.7597774930341	1.57755002467317e-08	1.55897886615486e-06
ENSG00000183833	-5.19272180263711	-5.25110946148946	2.55822910313249	1.59205617937072e-08	1.56341919400594e-06
ENSG00000131242	-5.49550173194161	-5.50546347924602	4.2955803389829	1.65193188537544e-08	1.6044408584676e-06
ENSG00000159409	-13.7591936152821	-34.4995246782885	4.40458751930692	1.65960085959407e-08	1.6044408584676e-06
ENSG00000132872	-10.0144098230358	-10.0547167001625	4.26951233563747	1.66465620002402e-08	1.6044408584676e-06
ENSG00000005884	7.20323161425526	7.20380402376358	9.32845130125605	1.71780648942528e-08	1.64551107520775e-06
ENSG00000116990	-6.45829878328359	-6.4783749214554	3.48398208359875	1.76382083054262e-08	1.67928649073735e-06
ENSG00000243710	-5.89246081531482	-5.95157910909133	0.0537402712129502	1.95982804322906e-08	1.84446922092276e-06
ENSG00000196218	-9.57279635203701	-9.79922978734003	2.55856343740425	1.96094460531048e-08	1.84446922092276e-06
ENSG00000170545	5.34445911201624	5.35212652233016	3.83163225395912	1.980789546394e-08	1.85018121395414e-06
ENSG00000206557	-15.0049179753707	-34.95448178227	5.19040278723516	1.99071630552257e-08	1.85018121395414e-06
ENSG00000170382	-7.56547628025966	-7.68270717249129	4.38755973005145	2.04106772929992e-08	1.88575334469165e-06
ENSG00000090097	-2.93674369799951	-2.93681054638746	7.09901372282314	2.10713153949193e-08	1.92355759845328e-06
ENSG00000133321	7.62309488321847	7.68697679373893	2.37726750848657	2.11414816068998e-08	1.92355759845328e-06
ENSG00000126458	4.29494704538167	4.29581894309571	5.15373559113697	2.11894394091177e-08	1.92355759845328e-06
ENSG00000240694	-5.40266000747255	-5.40593657603097	6.4305139056109	2.22847483634418e-08	2.00505215563657e-06
ENSG00000132481	5.47845615011651	5.49326707506793	4.38824034888259	2.23439909748152e-08	2.00505215563657e-06
ENSG00000066032	-7.93056344377129	-7.96081493419554	5.19192475845675	2.29189621471836e-08	2.04489528552071e-06
ENSG00000059378	5.16508800086155	5.17207336076673	3.77237304533246	2.30792434156547e-08	2.04749606075019e-06
ENSG00000168297	2.86663690765215	2.86734638609341	4.75203355074957	2.36770393006984e-08	2.08866266463901e-06
ENSG00000129667	5.2918113964402	5.29410157040134	4.7070650762247	2.3925630390155e-08	2.09873479163978e-06
ENSG00000164082	-7.47032411499294	-7.49234771069143	2.82425199540113	2.41842988118785e-08	2.10284862888506e-06
ENSG00000164023	4.47080164303804	4.47278723691002	4.28672123075536	2.42418824900289e-08	2.10284862888506e-06
ENSG00000181234	-10.8802879844038	-11.1069003159171	5.00404663902291	2.46042621810258e-08	2.11573516005608e-06
ENSG00000111801	4.84545948140521	4.84834302031837	4.22360780049147	2.48956397677902e-08	2.11573516005608e-06
ENSG00000131914	-12.4756317193744	-12.5357293030525	6.71632913305368	2.49665715776159e-08	2.11573516005608e-06
ENSG00000157570	-6.82803769353861	-6.82985163123732	6.01570443538797	2.5041206571429e-08	2.11573516005608e-06
ENSG00000122642	2.41184590567819	2.41192545066976	7.91930310144067	2.50679521333658e-08	2.11573516005608e-06
ENSG00000197256	2.43858213371029	2.43869890852937	7.03751602153441	2.53227962934688e-08	2.12575344799044e-06
ENSG00000130711	-11.028469862436	-11.146409548666	2.75965596309675	2.55504708099496e-08	2.13339599586392e-06
ENSG00000122861	7.50565952715687	7.50630275020487	8.59987154466868	2.58100999778654e-08	2.14361117582122e-06
ENSG00000196937	2.26468110590697	2.26483467088562	6.70901970104957	2.59549176458099e-08	2.14423324932104e-06
ENSG00000057019	3.77289657406065	3.77295447418994	9.39270871193434	2.63390904188827e-08	2.15730580886556e-06
ENSG00000177098	-10.0196989428919	-10.1372281214733	4.03344399723424	2.65125910880691e-08	2.15730580886556e-06
ENSG00000129993	-8.01855761350558	-8.09795702965888	0.866011856847411	2.66148212310073e-08	2.15730580886556e-06
ENSG00000124785	-6.85156383505529	-6.89160786136073	4.96016925116552	2.66658140842227e-08	2.15730580886556e-06
ENSG00000259207	5.95216391992586	5.97820281722266	4.09458263154962	2.7157320284516e-08	2.18574432434244e-06
ENSG00000176533	-5.73150267370599	-5.75322773660421	5.51382532694619	2.76458995540665e-08	2.21365679813946e-06
ENSG00000214944	7.33008891199199	7.34757614601862	5.1684443494589	2.84124540601106e-08	2.26342886578861e-06
ENSG00000181291	-13.15528423134	-34.2872267114685	2.59908221283518	2.97551069120342e-08	2.35835654479442e-06
ENSG00000135404	2.20745242520055	2.2074725746328	9.30123889202308	3.07915523375754e-08	2.42817827373183e-06
ENSG00000182968	-6.12178202883856	-6.16152095131569	4.65804326423541	3.1652240980562e-08	2.48350799331907e-06
ENSG00000260903	-15.1065180469521	-35.0170443849342	3.79724892362158	3.20334359270424e-08	2.5008503428242e-06
ENSG00000124813	7.58808590185765	7.5937765694555	5.46061774787618	3.27199670744341e-08	2.54173913383191e-06
ENSG00000143127	7.29540652657726	7.30090630473418	4.97080980522592	3.30244874323086e-08	2.55269478598052e-06
ENSG00000081320	3.30145025073219	3.30208161824352	5.17615130591384	3.43289177819476e-08	2.63734961933321e-06
ENSG00000239697	6.49990761713016	6.54729784551401	2.30916901695921	3.44574947062876e-08	2.63734961933321e-06
ENSG00000149177	2.84330610204036	2.84350793150141	6.48010594210352	3.49597777760049e-08	2.66274131802215e-06
ENSG00000136160	-6.07250863333225	-6.07530531009143	6.38321838004465	3.71881768204617e-08	2.81871938288684e-06
ENSG00000103066	2.77328983353421	2.77371465789619	5.0374476151538	4.01719597561854e-08	3.03016898373468e-06
ENSG00000108309	-8.87024117527642	-9.09646027049002	2.51089635380445	4.05717466272252e-08	3.04561178768026e-06
ENSG00000177697	3.07734554251422	3.07740470763166	7.94499672713894	4.20358281991638e-08	3.14041828469734e-06
ENSG00000065361	-10.684783082345	-10.7247803560357	4.84688244778515	4.25302232629212e-08	3.16222336203453e-06
ENSG00000139767	-14.1903803377775	-36.7063596041653	4.07468112470142	4.39323257987842e-08	3.25099210911003e-06
ENSG00000102362	3.42111398071066	3.42394770936784	3.76596944150273	4.58598610750158e-08	3.37561343990482e-06
ENSG00000147257	-7.16026018020644	-7.17082529843502	4.58577108923266	4.61320261821218e-08	3.37561343990482e-06
ENSG00000234745	4.63556723409625	4.63567784585444	8.41746731618456	4.62649722133747e-08	3.37561343990482e-06
ENSG00000105939	2.2900092811227	2.2902149751175	6.10822798628617	4.67399750051991e-08	3.39440916154037e-06
ENSG00000169715	10.8076312766329	10.8751387910953	5.26519505162184	4.70204809038066e-08	3.39897124459276e-06
ENSG00000148200	-5.34514263812394	-5.35045131297306	3.48641524041329	4.74763428512202e-08	3.40824751549346e-06
ENSG00000100196	3.71790708357478	3.718727568601	5.25044128764204	4.75853694362478e-08	3.40824751549346e-06
ENSG00000119946	-10.3337990191495	-31.1687293766079	0.12329153723795	4.79710601961072e-08	3.42018325982656e-06
ENSG00000137628	4.13228433430448	4.13456438038065	3.93011317697039	4.87243627517109e-08	3.45810090911461e-06
ENSG00000102271	4.63157593546649	4.63240049338865	5.73555038080505	4.91392781621813e-08	3.47176782454434e-06
ENSG00000162706	-11.8777345692185	-32.3289553458125	3.26811499983668	4.95432284709916e-08	3.48454040245974e-06
ENSG00000168646	-4.89908804999041	-4.90060768623465	5.86248757774691	5.02272928618078e-08	3.5168114383151e-06
ENSG00000259436	-8.48530759760249	-8.60279224657514	2.56990742006191	5.05537530600608e-08	3.52386741196335e-06
ENSG00000013364	3.92616213438604	3.92633395051374	7.57819854687226	5.15738160329182e-08	3.57899361572438e-06
ENSG00000152270	-4.37866743540258	-4.38190424252878	3.74283086224919	5.27090069643577e-08	3.64158599443133e-06
ENSG00000043143	4.8583104640038	4.86216462371087	5.45370819640866	5.3479431959524e-08	3.67853678685466e-06
ENSG00000164342	6.59991858566454	6.61910675893135	3.02168488660339	5.45362680165536e-08	3.73477758250205e-06
ENSG00000106278	-7.28699368820868	-7.29322562617594	10.7347487603418	5.48746511586984e-08	3.74154062529222e-06
ENSG00000197702	2.18128974777005	2.18137468465692	7.09073654831563	5.51312581060419e-08	3.74269332203364e-06
ENSG00000128011	-6.53537863886424	-6.5527014278427	2.63671361841051	5.60779515431076e-08	3.79048110560209e-06
ENSG00000130477	-6.99598278200572	-7.03036987165829	4.41144566744997	5.67292973669563e-08	3.81797952192955e-06
ENSG00000117971	-9.880916531044	-10.10751211766	1.52598629232437	5.7093782323084e-08	3.81885644696014e-06
ENSG00000182179	5.22526953525763	5.22858690875311	4.59830509449761	5.73559498231178e-08	3.81885644696014e-06
ENSG00000100994	2.87721041679299	2.87724585452762	8.92499368780437	5.74760641114149e-08	3.81885644696014e-06
ENSG00000101144	-7.42246583298748	-7.43979164868896	6.29420968434739	5.90588512691151e-08	3.9073936598134e-06
ENSG00000168779	-9.95966647424288	-10.1869972040805	2.51819546163232	5.94401907597303e-08	3.91363578286691e-06
ENSG00000204991	-3.12935934899814	-3.13184376124816	3.66420137690816	5.96826027153309e-08	3.91363578286691e-06
ENSG00000080854	-4.96083009841657	-4.97659003713074	1.85772079608097	5.99051461576272e-08	3.91363578286691e-06
ENSG00000105472	-5.40697218709023	-5.4463726026005	1.66294714155464	6.0600292605189e-08	3.94255403640592e-06
ENSG00000124570	2.43693079213111	2.43717625201411	6.13708384420773	6.11724574065799e-08	3.96326452259891e-06
ENSG00000171310	3.72271652443239	3.7232546071967	6.37691958622601	6.15734432766915e-08	3.9727592699267e-06
ENSG00000111145	3.41290604969532	3.41335822459748	6.31967718922693	6.31197655627704e-08	4.05576962756007e-06
ENSG00000140067	-10.4558526817357	-31.0115977373552	3.16139215698096	6.33858023967782e-08	4.05617179763645e-06
ENSG00000280422	-6.40304580231231	-6.44346278365081	0.231549082954818	6.49250221352493e-08	4.13481138444982e-06
ENSG00000125965	8.18805433901369	8.23062261909477	2.33801758253322	6.51443320465388e-08	4.13481138444982e-06
ENSG00000106392	2.97438975400248	2.97475286499352	5.49681298254072	6.54488133409548e-08	4.13731891297842e-06
ENSG00000123095	7.49202402151218	7.5282504097914	4.58591677609458	6.6078700668819e-08	4.16029367839895e-06
ENSG00000139438	-3.73545386216302	-3.73836375873617	4.05559722665036	6.7280724636168e-08	4.21896078100051e-06
ENSG00000139192	5.88114722196434	5.91008005411917	2.7927325895279	6.91225710603657e-08	4.3171192981462e-06
ENSG00000153113	2.36932171413153	2.36942225703482	7.37961600501522	7.02065995962358e-08	4.36735396850847e-06
ENSG00000276644	-6.55107217551113	-6.5616020204264	4.79985009392022	7.24708529930037e-08	4.46380578502165e-06
ENSG00000124762	3.24764555868515	3.24770551652002	8.60804464032148	7.25498227362385e-08	4.46380578502165e-06
ENSG00000112562	-7.87433864605728	-7.90457765384703	4.36735467087296	7.274834452932e-08	4.46380578502165e-06
ENSG00000105971	5.82968181881787	5.83211271062358	5.74558755337104	7.29006324568029e-08	4.46380578502165e-06
ENSG00000112139	-4.48918017660705	-4.48966295197719	6.24765836707738	7.38595340556259e-08	4.50485454978337e-06
ENSG00000046889	-6.84974172560517	-6.87652821834276	4.42553226344534	7.53073306950189e-08	4.57528662051371e-06
ENSG00000130517	2.71403495568913	2.71460343125733	5.56321442407345	7.62634781057434e-08	4.61541839977937e-06
ENSG00000205413	6.34448896612019	6.35613093553348	3.98099617441564	7.72774890931893e-08	4.64606930574557e-06
ENSG00000136052	3.991328312569	3.99485174915365	3.63738576920118	7.73650582486133e-08	4.64606930574557e-06
ENSG00000139278	5.48493808523794	5.4858570181126	6.41268389608115	7.79873429942609e-08	4.66549568395552e-06
ENSG00000090932	-4.00477742471182	-4.00632794748956	5.23653167650211	7.8391560168314e-08	4.67177794071777e-06
ENSG00000183248	-5.6703801316969	-5.67995525602974	4.29170204080866	7.95636885778589e-08	4.6805423801606e-06
ENSG00000042493	4.87804196365653	4.87984070979521	5.60449557517294	7.9665661515838e-08	4.6805423801606e-06
ENSG00000204789	-10.2933135576727	-29.7809511130011	1.40112680733698	7.97346994807054e-08	4.6805423801606e-06
ENSG00000170579	-6.6841173019212	-6.70423271543786	3.31076606628142	7.97376888127783e-08	4.6805423801606e-06
ENSG00000183722	1.92397179131331	1.92419427360733	5.87869987457253	8.11074651891467e-08	4.74311596053684e-06
ENSG00000106366	10.7309888849546	10.7311180088882	11.8241715918742	8.15375833517556e-08	4.75047696438176e-06
ENSG00000142449	-9.0351189005365	-9.07540357567893	3.87922287566832	8.22957797740183e-08	4.76261510202872e-06
ENSG00000144668	-6.36748733044866	-6.3794691940844	3.13144153340468	8.23559675642214e-08	4.76261510202872e-06
ENSG00000168404	8.06472464930943	8.16147807592685	2.81412052618855	8.26796312472082e-08	4.76368915975612e-06
ENSG00000055118	-2.82415284730304	-2.82529662146879	4.76783339499269	8.71669923034169e-08	5.00376991847629e-06
ENSG00000167771	-5.00741409436978	-5.00840715937602	5.56129519146214	9.13118236813483e-08	5.22250115370173e-06
ENSG00000078549	-8.6747045492485	-8.90097878504772	6.45756664782091	9.20327176845004e-08	5.24452136469266e-06
ENSG00000041353	4.7938742527668	4.79801111028265	4.50229020028309	9.53678328434316e-08	5.41481215279033e-06
ENSG00000185340	2.77782873274679	2.77817461519658	5.77359652828125	9.60620046721623e-08	5.43446427880849e-06
ENSG00000139970	-5.8173955873178	-5.82700784095943	5.37012474914085	9.7404448525178e-08	5.49051645946617e-06
ENSG00000124942	3.85764147896659	3.85769210858706	9.62291480635765	9.77627390987102e-08	5.49088995786785e-06
ENSG00000109586	3.12728184846826	3.12749496001458	6.29039862862141	9.86446820739384e-08	5.50593103044038e-06
ENSG00000197355	3.68079756594544	3.68210607174504	5.65001658646969	9.87357940645131e-08	5.50593103044038e-06
ENSG00000120162	-5.07062943663218	-5.07704963854346	4.9290159902191	9.92664443338787e-08	5.51582299583339e-06
ENSG00000169783	-7.81843511683647	-7.86651267687227	4.52853564210588	1.00361723981008e-07	5.55690765333139e-06
ENSG00000166897	8.64786637140446	8.67872446384093	4.52368294156355	1.01461914446112e-07	5.59797290516466e-06
ENSG00000166548	2.24129623981936	2.24177414079424	4.55169407565852	1.02271595738408e-07	5.62277709809685e-06
ENSG00000187595	-8.66220833107375	-8.68667169563029	2.57110122231225	1.02834504227779e-07	5.6338875403949e-06
ENSG00000135144	-6.44281479898408	-6.55936829103967	2.54802643080503	1.05469907745824e-07	5.75806692148008e-06
ENSG00000047365	4.17885561354912	4.18474602784955	4.04924185082198	1.07296528478615e-07	5.8194015713248e-06
ENSG00000100644	2.62692893098527	2.62696610882265	8.66593894180175	1.07338776261147e-07	5.8194015713248e-06
ENSG00000146216	-6.87444156256739	-6.95330717638362	3.42965572792677	1.09852982885414e-07	5.93510198883339e-06
ENSG00000130813	5.38919833678111	5.40718320169361	3.0996754592843	1.10512156505296e-07	5.95012693680582e-06
ENSG00000150093	3.2360691720914	3.2360871779344	10.0131803572854	1.15228287893909e-07	6.18273019647939e-06
ENSG00000122176	-8.61203952610503	-8.83822770509112	2.80047619661084	1.17193555321157e-07	6.26664442734435e-06
ENSG00000101098	-9.10474700378555	-9.18421555943938	4.25543862028836	1.20189012329868e-07	6.38525409638797e-06
ENSG00000092421	-3.76427722689891	-3.76496002366756	6.49978581960768	1.2022958270386e-07	6.38525409638797e-06
ENSG00000165185	-2.86126082320792	-2.86232790036487	4.66306230802957	1.21848275980344e-07	6.44928468188844e-06
ENSG00000182103	-7.14682276998416	-7.22579226841832	4.91347075370785	1.25552943754923e-07	6.62291778307217e-06
ENSG00000115266	-4.76480322776941	-4.76612204626134	6.41558771867616	1.26694520644274e-07	6.66063382269259e-06
ENSG00000119681	8.17527467923279	8.17675516306089	8.11787768022802	1.27876328121588e-07	6.70020465533719e-06
ENSG00000141837	-8.93978487796304	-9.01919918495003	4.50964142997208	1.29680423111605e-07	6.77200711192171e-06
ENSG00000157851	-9.37856833702336	-9.39380407534424	7.90928329193892	1.30904913645909e-07	6.81316440555743e-06
ENSG00000229891	-5.66473299917122	-5.74251065352261	1.39252330457176	1.32522837036631e-07	6.8681579136698e-06
ENSG00000101000	5.86246009842675	5.88982865255981	3.21925928345304	1.32841276414005e-07	6.8681579136698e-06
ENSG00000112280	-12.1687598763377	-34.342779413244	2.98341900120851	1.35153860552844e-07	6.96466131574954e-06
ENSG00000143013	-3.10651548176119	-3.1066762715793	6.77004816804194	1.36421760708361e-07	7.00687293322483e-06
ENSG00000198483	5.59517368681404	5.62460253726675	1.01628233372949	1.37264829799668e-07	7.02705918849843e-06
ENSG00000066382	-10.9374261334634	-32.142771701191	2.53068607348073	1.3964220466293e-07	7.12540321440192e-06
ENSG00000105329	4.09776735962575	4.09828668376233	6.20415580770868	1.4155730337343e-07	7.1995952275985e-06
ENSG00000105737	-5.39317741813573	-5.44027709086894	4.87843625234172	1.42315423195726e-07	7.2146526551236e-06
ENSG00000131788	2.08609510261459	2.08621014247101	6.16598401718561	1.45380079742358e-07	7.33394015803406e-06
ENSG00000124145	4.08368690163069	4.08403239021667	6.91535197733789	1.45607880683397e-07	7.33394015803406e-06
ENSG00000150403	2.29980195025164	2.29989181119971	6.70317087490208	1.46340783329936e-07	7.34715431161934e-06
ENSG00000125347	3.74000308865476	3.74074683963009	5.01207775266013	1.48197884570908e-07	7.41122239019232e-06
ENSG00000109084	-3.28100348549472	-3.28125199298143	6.86431444129679	1.48566197523389e-07	7.41122239019232e-06
ENSG00000204642	10.9105385114365	31.6098638275894	1.58048495904875	1.501663738646e-07	7.46719032331803e-06
ENSG00000154358	-3.02184345074243	-3.02224851942312	5.10267933748393	1.52695838922599e-07	7.568866123611e-06
ENSG00000204525	3.67945314278427	3.67954528463332	8.34891718301461	1.53239739953457e-07	7.5717889228901e-06
ENSG00000144152	-5.43647833316061	-5.4548080914689	3.59892556510677	1.54355793574599e-07	7.60287495543783e-06
ENSG00000173221	3.13334097154776	3.13391398280757	5.21895136525825	1.55204792737238e-07	7.62065293647559e-06
ENSG00000163884	-4.50485779613233	-4.51387328327012	2.65730286580778	1.57658825202981e-07	7.71688055397914e-06
ENSG00000005893	2.52552531140705	2.52558632634294	8.09313737617199	1.58847149002908e-07	7.75074807666066e-06
ENSG00000196187	2.81047803783991	2.81138228468249	4.63885939289775	1.61717908686265e-07	7.86624120320042e-06
ENSG00000166450	-3.98537865404432	-3.9858800273653	6.8721893441188	1.63939567383125e-07	7.92543836270573e-06
ENSG00000167123	3.50794737193738	3.50817879804142	6.42744485613355	1.63950082692068e-07	7.92543836270573e-06
ENSG00000162520	5.64546066326427	5.6625336664261	2.96883898694325	1.64551679655455e-07	7.92996890784034e-06
ENSG00000011422	4.77269715424502	4.77314469420639	6.36279684626388	1.66711940035737e-07	8.00935455913228e-06
ENSG00000138722	-10.5623431056705	-10.7889356289037	5.3140093400836	1.7182045402274e-07	8.21097705972335e-06
ENSG00000261308	-12.6436625175445	-33.7941020339443	2.57415427640728	1.71960388019056e-07	8.21097705972335e-06
ENSG00000100243	2.03749143907515	2.037515823055	8.46266449758355	1.73471051161783e-07	8.25785668548805e-06
ENSG00000165566	-9.68284893959614	-31.3662357301692	3.47434885909887	1.74065125542444e-07	8.2609509733122e-06
ENSG00000118242	-3.31549784986934	-3.31703337824557	4.85071733756461	1.77662140236092e-07	8.40611108377681e-06
ENSG00000016082	-9.54621695724163	-9.58665915410939	3.09458452018789	1.81794895288518e-07	8.56250223354711e-06
ENSG00000170689	-8.1372217238936	-8.19636150350304	4.60384466878085	1.82064220669761e-07	8.56250223354711e-06
ENSG00000138642	4.24592408101771	4.25263717350394	3.01647235983504	1.86399459815667e-07	8.7400635602457e-06
ENSG00000104722	-5.82205515002657	-5.82356798886146	6.067902772732	1.90416642852817e-07	8.90169299851462e-06
ENSG00000107338	3.46205967808412	3.46480734325035	3.39481802710986	1.91134370026658e-07	8.90857329431712e-06
ENSG00000279692	-2.90942674604579	-2.91217766216341	2.58161339087019	1.91741052635401e-07	8.91025236859866e-06
ENSG00000110328	-4.5700474807712	-4.57484350512074	3.21514187351989	1.92343485104661e-07	8.91172455912219e-06
ENSG00000160789	3.45730443547313	3.45736522580766	9.02517839665054	1.93251114356729e-07	8.92728668510641e-06
ENSG00000100065	4.74902340926633	4.75005829142963	6.03607132198041	1.95343467546084e-07	8.99732419547067e-06
ENSG00000164088	2.44201963627629	2.443281252491	3.6924352051289	1.97095987081124e-07	9.05134335966078e-06
ENSG00000142694	3.09665672160764	3.09879523128362	3.17517555914453	2.01022147464295e-07	9.20457422436216e-06
ENSG00000139737	-3.15956581795681	-3.16153362421379	5.35534244021859	2.03594174611059e-07	9.29508608882185e-06
ENSG00000007516	-4.26443843397118	-4.27365379673798	3.84693842574412	2.0487803160508e-07	9.31019744721719e-06
ENSG00000143641	2.1354067595368	2.13544528813061	7.99292433150815	2.05117709865679e-07	9.31019744721719e-06
ENSG00000157483	2.2374803681084	2.23768833111181	6.16829501414369	2.05935610962215e-07	9.3202279117798e-06
ENSG00000162992	-14.8923964967891	-37.0824218449509	2.97250944378002	2.08918081859451e-07	9.42788130102159e-06
ENSG00000121104	-3.12143728817777	-3.12274558851417	4.1162360389948	2.09973285486844e-07	9.44204880573127e-06
ENSG00000124302	-7.81847023917728	-7.87832069672632	3.04115696079213	2.1091617561959e-07	9.44204880573127e-06
ENSG00000157617	3.14848078372935	3.14938843899701	4.98458052143723	2.11046178634572e-07	9.44204880573127e-06
ENSG00000143850	-5.9284689247412	-5.93773037998524	5.45226386791389	2.12324669636992e-07	9.47210683346286e-06
ENSG00000145920	-11.0615832729762	-31.9870635087842	2.79792443818724	2.14355284046365e-07	9.53545129658102e-06
ENSG00000129625	2.02838325013776	2.0284677659989	6.97287012040921	2.18544275146447e-07	9.69417702311541e-06
ENSG00000142669	2.67253752679786	2.67262918334958	7.35040111059809	2.1934627864497e-07	9.70218922029052e-06
ENSG00000142227	3.43947802727065	3.43971245205982	6.86278236353174	2.21035869985572e-07	9.74930529365741e-06
ENSG00000164199	-4.46093194201702	-4.46477673468692	5.34103381059158	2.22849546947336e-07	9.78031215792906e-06
ENSG00000008441	5.82149107329791	5.82611180809954	6.91595527231775	2.22991618305543e-07	9.78031215792906e-06
ENSG00000137965	5.14120748626627	5.14935536441996	3.75238092581026	2.27022213128326e-07	9.9292012206882e-06
ENSG00000148408	-11.3866858984396	-31.6150569397437	2.07229080347421	2.27909335121381e-07	9.94015742621575e-06
ENSG00000117868	1.87111108122044	1.87118667132126	7.15886229163125	2.28882086175865e-07	9.95477686225614e-06
ENSG00000215397	-8.80752894039643	-9.03380140733925	2.09098180788551	2.32736290183608e-07	1.0094290097019e-05
ENSG00000128342	6.21713460493874	6.21880892238814	6.1671675647622	2.33749279978453e-07	1.01101419877661e-05
ENSG00000068615	-4.31140913450555	-4.32035844085691	3.47445688464642	2.35096539864538e-07	1.01403242360356e-05
ENSG00000187583	5.81565318124583	5.85313162597883	1.78222084665025	2.38925483788548e-07	1.02770867875328e-05
ENSG00000108830	-4.61597458408032	-4.62288337267528	5.25801456848955	2.45046979890816e-07	1.04639184254183e-05
ENSG00000155158	2.61125142166087	2.61284384501103	3.18661969682329	2.45555756045399e-07	1.04639184254183e-05
ENSG00000164307	2.62699338856961	2.62720191623047	6.23430334205176	2.458570473642e-07	1.04639184254183e-05
ENSG00000197177	-9.71133728258494	-31.8463277150872	3.03058513621869	2.4594966454006e-07	1.04639184254183e-05
ENSG00000178685	4.05388136390721	4.05552359341108	4.75121349824138	2.5170635094355e-07	1.06670480355049e-05
ENSG00000149809	-3.80116866739575	-3.80269484366684	5.08209958987948	2.52246194782682e-07	1.06670480355049e-05
ENSG00000163378	2.64746485937222	2.64828602553775	4.31497312228252	2.52773650130449e-07	1.06670480355049e-05
ENSG00000175322	-2.4508648534544	-2.45193101411717	3.75094312608506	2.56180137812326e-07	1.07649258882336e-05
ENSG00000132170	7.98371942983103	8.0234414285893	2.83753260932383	2.56471911772953e-07	1.07649258882336e-05
ENSG00000251003	13.0334914520065	54.490363059206	0.982811990184395	2.58531635693454e-07	1.07940628215686e-05
ENSG00000204347	-12.6789390107561	-33.8929229438071	2.51625809004427	2.60551075676977e-07	1.07940628215686e-05
ENSG00000188322	-5.91071922356512	-5.91294564022621	6.02813831878721	2.60661347548934e-07	1.07940628215686e-05
ENSG00000136099	-10.8497666533594	-11.0763805565894	5.25103432243842	2.60928796056761e-07	1.07940628215686e-05
ENSG00000129244	-6.89843707296356	-6.95805770774288	6.53514014904751	2.61727833377763e-07	1.07940628215686e-05
ENSG00000155961	-5.61180332125171	-5.64574856602955	3.51444200374146	2.61823349404286e-07	1.07940628215686e-05
ENSG00000177511	-11.2400021420891	-32.7697246870189	3.62640289712868	2.62005239488568e-07	1.07940628215686e-05
ENSG00000175482	3.65992431649388	3.67044426193766	1.70569242115212	2.63946850617319e-07	1.08454371724706e-05
ENSG00000214796	-4.191623591117	-4.19792387631645	2.39000400254999	2.65853885208966e-07	1.08951248389837e-05
ENSG00000115267	5.19589751062047	5.20966915161998	2.63209158470091	2.68277739194769e-07	1.09617118708776e-05
ENSG00000126500	-5.04359651966484	-5.05650336154913	1.55722409673309	2.68882774852448e-07	1.09617118708776e-05
ENSG00000160097	-5.99620735001466	-6.00017068538327	3.54047392498565	2.75555683712537e-07	1.12044959517905e-05
ENSG00000181649	7.30829327854508	7.31489688646913	5.31537809942143	2.79100804302525e-07	1.1319168723064e-05
ENSG00000117643	-4.75094991299579	-4.75356123438793	5.27430841307241	2.80764612412406e-07	1.13571467829205e-05
ENSG00000008735	-4.10885855744459	-4.11000033359476	4.94793322535266	2.81673468467002e-07	1.13644690869348e-05
ENSG00000162909	2.86399761890162	2.86402803969954	9.24098083359492	2.83788050507014e-07	1.14001592830213e-05
ENSG00000111249	-8.03055566322495	-8.10986387530656	2.96715762584617	2.84787137704235e-07	1.14001592830213e-05
ENSG00000163909	-8.49547430905557	-8.52576024720212	2.80546340403863	2.85478165091534e-07	1.14001592830213e-05
ENSG00000173546	4.94485275659902	4.94513241877869	7.23060931778859	2.85478562806541e-07	1.14001592830213e-05
ENSG00000100505	-4.33074246456081	-4.33168463466494	6.6801398490332	2.86729367778087e-07	1.14208988481813e-05
ENSG00000170293	3.19186593856209	3.19463883329652	1.95259139844486	2.90261169269262e-07	1.15300343672233e-05
ENSG00000155366	2.58759912464624	2.587737058509	7.07566907814488	2.9094617270949e-07	1.15300343672233e-05
ENSG00000140682	3.41816936306211	3.41843227961571	6.44681814673985	2.95628067926811e-07	1.1669434846777e-05
ENSG00000144959	4.95277181681717	4.95499880966572	5.75483569612241	2.95958511548847e-07	1.1669434846777e-05
ENSG00000104833	-11.5340777470845	-31.5397462107725	2.29639436246257	3.00051026966042e-07	1.17781940302076e-05
ENSG00000198113	6.77876240956551	6.79321420741886	4.56189504115473	3.00325032578851e-07	1.17781940302076e-05
ENSG00000213420	-3.11048259296939	-3.11086520773082	5.63476749157271	3.00979852571591e-07	1.17781940302076e-05
ENSG00000127528	7.32574158487987	7.35765538267534	3.29396567600365	3.06202844007617e-07	1.19526280158373e-05
ENSG00000162542	4.23854702620445	4.24435877249652	3.35370946414043	3.07360505468723e-07	1.19678975870041e-05
ENSG00000184743	2.68670211382847	2.6871284574212	6.16053450671054	3.14825272469457e-07	1.22015295727569e-05
ENSG00000115648	7.21007292350708	7.21494603580655	5.70338454239617	3.1492355692462e-07	1.22015295727569e-05
ENSG00000125898	-3.53947984025368	-3.54056311360348	3.81415250358798	3.18722408525199e-07	1.23092559284976e-05
ENSG00000221818	-9.75858490656613	-9.9850287360166	2.44082044250325	3.19870070887137e-07	1.23092559284976e-05
ENSG00000135547	-8.33426050182988	-8.4135476251099	2.42669073231051	3.2056129391917e-07	1.23092559284976e-05
ENSG00000188176	-11.4676668430502	-33.7197638663101	1.5136216922674	3.20857382022448e-07	1.23092559284976e-05
ENSG00000014914	2.96475408180246	2.96570578493366	4.19125131249397	3.27276821146749e-07	1.25247556014347e-05
ENSG00000152092	-11.2204196293751	-30.6308561062999	5.7270889687214	3.28864573965957e-07	1.25547468408422e-05
ENSG00000130054	-10.3671975243417	-31.9687817323962	2.14424486695149	3.3271281252027e-07	1.26706776943695e-05
ENSG00000180488	2.06627541289404	2.06676943015869	4.64681924928977	3.36365568902461e-07	1.27786179874526e-05
ENSG00000131409	-8.81910464215085	-8.86727925963369	6.02826356308337	3.40522481731757e-07	1.29051408489312e-05
ENSG00000128595	2.47520119016816	2.47521689135184	9.83340600492344	3.42570199611459e-07	1.29513101615819e-05
ENSG00000144229	-10.660667279661	-10.7403842585931	2.84544280941252	3.43418892749951e-07	1.2952035244922e-05
ENSG00000123096	4.42153067312333	4.42450761494403	3.95209902392442	3.47405025490187e-07	1.30708001638645e-05
ENSG00000110841	2.22073920839064	2.22083417358136	6.88393372659996	3.50819750273635e-07	1.31675470691648e-05
ENSG00000108947	-6.09634622752373	-6.10098872437829	6.06430747024389	3.53937504303955e-07	1.32527102930503e-05
ENSG00000104381	-2.97715258779258	-2.97797405115102	5.00486672952198	3.60799672311932e-07	1.3477335127939e-05
ENSG00000128266	-5.36609724244289	-5.37273902243126	4.52113031192185	3.6946845666071e-07	1.37235956927559e-05
ENSG00000160307	-4.445815638891	-4.44795399724047	6.85211339745425	3.70038245842892e-07	1.37235956927559e-05
ENSG00000153253	-7.82239935196207	-7.90164376163839	3.4313427683054	3.70733505453758e-07	1.37235956927559e-05
ENSG00000140564	3.90704597961994	3.90725571777428	7.02011135880015	3.70907991696105e-07	1.37235956927559e-05
ENSG00000125744	-2.87626346818337	-2.87764846240662	3.41128959205966	3.78294998112845e-07	1.39638252967706e-05
ENSG00000003436	4.27869347263567	4.27966195198975	6.07805004103245	3.84280155942099e-07	1.40870412518796e-05
ENSG00000117984	3.31759072615122	3.31773192838	7.02249559946486	3.84668417406032e-07	1.40870412518796e-05
ENSG00000204592	3.07380254072424	3.07398802156851	6.7909769531057	3.8522125262005e-07	1.40870412518796e-05
ENSG00000179163	2.88918722976682	2.889896706153	4.15508038275942	3.85241873610387e-07	1.40870412518796e-05
ENSG00000260549	14.8512790271387	36.8022578802857	4.61184767910602	3.91525443366306e-07	1.42833604502839e-05
ENSG00000134153	1.87686017613382	1.87701887127852	5.72691416397339	3.93249866091384e-07	1.43107041268229e-05
ENSG00000169862	-5.03048263852639	-5.03465233389749	6.30457391475385	3.9410802962302e-07	1.43107041268229e-05
ENSG00000111490	-4.66648427639362	-4.67342339782712	1.53454204153439	4.02683414048707e-07	1.45881643316856e-05
ENSG00000245571	3.30084423336754	3.31548661052575	1.27273077958745	4.04358811246951e-07	1.46149501824303e-05
ENSG00000204950	-8.52128249693871	-8.74741884297439	2.30110975525864	4.05993486345978e-07	1.4640143870222e-05
ENSG00000205220	4.01414626100856	4.01893407044512	2.47051959576579	4.09205011767762e-07	1.47219517367323e-05
ENSG00000261586	-13.6600451147348	-33.5928032660678	3.77503199776349	4.10473775891416e-07	1.47287052257965e-05
ENSG00000151929	2.51374338240189	2.51384555291854	6.78621717874292	4.1127933126984e-07	1.47287052257965e-05
ENSG00000142627	3.76204472197645	3.76218333563275	7.63852743606424	4.1682741562444e-07	1.48932340218764e-05
ENSG00000123240	2.97558384312205	2.97578205698008	6.45406770478844	4.18163849688038e-07	1.49068729429886e-05
ENSG00000117228	5.64849834040779	5.64997362502066	5.6851478516916	4.1994977731798e-07	1.49364369545397e-05
ENSG00000183840	5.59148634205308	5.61869141253992	1.57159838867931	4.23954694803391e-07	1.50446104651367e-05
ENSG00000114739	-2.86117167435659	-2.86161299414779	5.40829713339674	4.27459354526449e-07	1.51319667311471e-05
ENSG00000115507	-5.41616973647624	-5.43754254779702	4.47882852043909	4.28354636554823e-07	1.51319667311471e-05
ENSG00000165113	-3.53077464334563	-3.534276836126	2.2049484291012	4.30541816655233e-07	1.51748982511395e-05
ENSG00000215218	-7.16727870489362	-7.28433985292538	2.84394041357556	4.33576960239451e-07	1.52474564350873e-05
ENSG00000174945	6.20273726687661	6.22597686019016	2.27095955173322	4.35846502876261e-07	1.52694947429553e-05
ENSG00000138606	-4.19016398118134	-4.19233219245239	3.59974032789202	4.36159514240943e-07	1.52694947429553e-05
ENSG00000219438	-4.00752371689038	-4.01029047391269	4.53301216569379	4.38915361079795e-07	1.53315983174495e-05
ENSG00000108018	-5.18938556784945	-5.19252305826256	4.59141153488584	4.42446083494319e-07	1.5420431133215e-05
ENSG00000152932	-7.7487597499188	-7.86605617535212	3.35443473156917	4.47846718750852e-07	1.5573894580347e-05
ENSG00000062038	-8.99571027872217	-9.05563713210955	3.60141503563687	4.52706990089396e-07	1.57079265405685e-05
ENSG00000163513	3.54585426349392	3.54600492426827	7.31176798827395	4.5569888205891e-07	1.57766792560262e-05
ENSG00000169891	4.93105154046615	4.95210876099343	0.794048111744072	4.62072374885919e-07	1.59619426138689e-05
ENSG00000174469	-7.87350336310557	-7.88409229771669	6.65784268994642	4.65347613829851e-07	1.60395974444576e-05
ENSG00000068079	5.56499364023521	5.5758146431839	3.46293064822433	4.66691740012377e-07	1.60504952170776e-05
ENSG00000168993	-6.57245325497043	-6.62028171547472	1.17955800218664	4.75271007939156e-07	1.63096297098066e-05
ENSG00000196141	2.74785608450224	2.74794385061656	7.75939753217068	4.9150101623848e-07	1.68184573863492e-05
ENSG00000110042	-6.24507246283915	-6.24717460256091	6.16340577598603	4.92252787598411e-07	1.68184573863492e-05
ENSG00000157833	-4.99866536077483	-5.01347318211215	4.98600772597071	4.93973572555834e-07	1.68285362084628e-05
ENSG00000182263	-2.31450205926316	-2.31470120160233	5.54441825847333	4.94703350818779e-07	1.68285362084628e-05
ENSG00000221963	5.45989938042115	5.46670519175697	4.4960142496102	5.00034851099294e-07	1.6972922097966e-05
ENSG00000031081	3.89319528667623	3.89431660006342	5.81350044654822	5.02361907873822e-07	1.70149215391364e-05
ENSG00000186907	-5.89771005494396	-5.90573341376574	2.81510508908179	5.06731497598213e-07	1.71257697045422e-05
ENSG00000174282	1.91719332008569	1.91731679016931	6.53324459509328	5.12074866594197e-07	1.72689783304574e-05
ENSG00000054690	-3.86930262721094	-3.87062004919128	3.3557514598412	5.13754808766111e-07	1.72882922070562e-05
ENSG00000015592	-12.7412201548487	-33.9263721098314	3.96570049238577	5.23573692028687e-07	1.75808164028729e-05
ENSG00000135447	-12.5282601410279	-33.5142501419904	2.74015064666399	5.47127016623826e-07	1.83322773338292e-05
ENSG00000055163	-2.45213758507308	-2.45233737454812	6.49266946371983	5.50520990671433e-07	1.84064983904577e-05
ENSG00000168546	-7.64386197805294	-7.66002868911614	4.08628123371039	5.52902411339939e-07	1.84466201937218e-05
ENSG00000261678	-8.23253681563653	-8.45839328009478	2.442504658327	5.65427426687233e-07	1.88242725805852e-05
ENSG00000186868	-4.58444931337665	-4.59200762071676	4.46708064972783	5.69137322231443e-07	1.88781303923975e-05
ENSG00000141401	-2.32392519302475	-2.3245975427289	4.30802608182819	5.6946326468677e-07	1.88781303923975e-05
ENSG00000260916	3.33143474606565	3.33380935409769	3.26943642569448	5.78591719717748e-07	1.91401082874426e-05
ENSG00000280870	-10.0260303699363	-32.6865147389126	1.13422655687574	5.90082449172686e-07	1.94789584807237e-05
ENSG00000126583	-8.52440215271245	-8.7505454861167	2.84371578653578	5.96156228449384e-07	1.95981919493284e-05
ENSG00000086062	2.90701704222528	2.90716764597356	6.7379477640769	5.96204763413026e-07	1.95981919493284e-05
ENSG00000183044	-3.65037639693269	-3.65172173912536	6.66031106177706	5.99824116487721e-07	1.96757431824355e-05
ENSG00000011347	-6.66904299089709	-6.72858988404996	2.09074290574514	6.03224626110075e-07	1.97224379927361e-05
ENSG00000134107	4.37303122446046	4.37353222209954	6.342000111777	6.04540720688339e-07	1.97224379927361e-05
ENSG00000186648	-6.84625556646375	-6.90578413476022	2.32145674829939	6.05037005156947e-07	1.97224379927361e-05
ENSG00000134955	4.97303866686353	4.97785443232226	2.76439737924341	6.10660066667267e-07	1.98642630852973e-05
ENSG00000169871	2.46972928094482	2.4699495832419	6.26032961776413	6.24429769347355e-07	2.02551476834683e-05
ENSG00000255248	3.48845352081998	3.48947912973335	5.37683569194882	6.25270986514136e-07	2.02551476834683e-05
ENSG00000073008	2.65542077871308	2.65562838612649	5.96966565750745	6.2979093093337e-07	2.03593283552663e-05
ENSG00000132470	6.58545034109886	6.58685957666049	6.18447429852113	6.33576703414763e-07	2.04393938990043e-05
ENSG00000118515	5.28311897458676	5.28414981998757	5.82163754591096	6.48549319032273e-07	2.08517987760185e-05
ENSG00000179331	-6.62531746830403	-6.70411078276759	1.89927477158258	6.50831538903055e-07	2.08517987760185e-05
ENSG00000133816	6.06761786314006	6.06858499075832	7.18764121736458	6.51092127497968e-07	2.08517987760185e-05
ENSG00000163453	5.72059168029184	5.721852186724	6.85464622283071	6.51702177705715e-07	2.08517987760185e-05
ENSG00000197046	7.73743185189402	7.7761975433324	3.53304051724098	6.60585130501704e-07	2.1092793921582e-05
ENSG00000124613	-4.39292660817237	-4.40352238819905	2.72254632114483	6.65781954171386e-07	2.12153457804735e-05
ENSG00000278962	-6.64184899005777	-6.86659087799561	2.12397140295033	6.69358920657696e-07	2.12858863282062e-05
ENSG00000223802	-3.2899670962376	-3.29704998027805	2.68983915536268	6.74976471798635e-07	2.14208996558209e-05
ENSG00000055211	2.10535746847912	2.10564319657891	5.18287279331886	6.79644915192673e-07	2.15253056913152e-05
ENSG00000124313	4.69022473557613	4.69247571521578	4.39635012252201	6.86342189058333e-07	2.16934148582122e-05
ENSG00000130475	-4.86246004735079	-4.88203908824905	2.65257604332426	6.9105292779603e-07	2.17981826557721e-05
ENSG00000160216	2.58089707141337	2.58105652044023	6.70423418682297	6.9408509235639e-07	2.18496867581707e-05
ENSG00000185052	-5.18850695289328	-5.23551075919513	2.80410354828743	7.10164109793805e-07	2.23108700408862e-05
ENSG00000205269	-3.57285218548554	-3.57519468929768	5.36859029916559	7.26185900513001e-07	2.27684069289357e-05
ENSG00000123560	-11.3370421359133	-11.3573613460503	5.85825317960302	7.46660517625646e-07	2.33634415274686e-05
ENSG00000188549	8.76940933446499	8.82960640175952	5.59242443116776	7.52749850475874e-07	2.35068723306606e-05
ENSG00000164543	2.64818880403532	2.64851442361332	6.48772478425657	7.61891550557936e-07	2.37426032949297e-05
ENSG00000197536	3.42982315773565	3.43975463557637	1.39677998724432	7.6333974984339e-07	2.37426032949297e-05
ENSG00000150893	-5.86752554111974	-5.87324112202313	6.9543616800588	7.66524306998411e-07	2.37942555257916e-05
ENSG00000150275	-8.42261991151482	-8.50320402378273	2.15523259918905	7.89141944884055e-07	2.44082227548562e-05
ENSG00000080644	-5.70756749599189	-5.7216645439837	2.2827307604352	7.89429517817496e-07	2.44082227548562e-05
ENSG00000100078	-5.41382618699996	-5.44057581987318	1.92179081090086	8.02248584890701e-07	2.47555521827735e-05
ENSG00000125848	-4.92699499821551	-4.93007403989192	5.14417386374142	8.08012595647641e-07	2.47977271321565e-05
ENSG00000115295	2.88703207236184	2.88778827308307	4.68674809154483	8.09693887873262e-07	2.47977271321565e-05
ENSG00000165449	-2.94209505636095	-2.94303942667036	4.87588011665023	8.10317633894835e-07	2.47977271321565e-05
ENSG00000162614	4.16889265031171	4.17023215328905	4.80751236977821	8.10393720640453e-07	2.47977271321565e-05
ENSG00000198521	-1.85472302584212	-1.85501601415849	5.36143241008579	8.11556203697448e-07	2.47977271321565e-05
ENSG00000168243	-4.50756101870166	-4.50963615914007	5.6185049375019	8.1629590754524e-07	2.48562220626321e-05
ENSG00000163702	3.21856890228888	3.22021012312483	4.58606045952904	8.16654407463191e-07	2.48562220626321e-05
ENSG00000117586	4.8284556021043	4.83229712378837	3.95967679239286	8.19067785341627e-07	2.4881175876117e-05
ENSG00000167619	-5.02629591075255	-5.04753135235763	2.65896117542527	8.21575856119437e-07	2.49089037232017e-05
ENSG00000103335	4.06089531269551	4.06119804994897	7.26369339096073	8.23278922665108e-07	2.49121649195601e-05
ENSG00000029153	4.55657271064578	4.55941449860302	5.10506271849567	8.36827283033327e-07	2.52547214827357e-05
ENSG00000116285	5.37744122394339	5.3775762851057	7.98485109222503	8.39174679140575e-07	2.52547214827357e-05
ENSG00000145246	2.68460887573025	2.68489174820222	5.54150340029542	8.39451802839748e-07	2.52547214827357e-05
ENSG00000213625	2.09980231064178	2.09989645438282	6.85180326334573	8.43927207070892e-07	2.53405373292402e-05
ENSG00000158106	-5.10350272751747	-5.1093927156741	4.52489783560724	8.5116873177203e-07	2.54976450525322e-05
ENSG00000120708	6.70233803001136	6.70241218340954	9.79965506399951	8.54400666329868e-07	2.54976450525322e-05
ENSG00000183186	-6.14866016520886	-6.18841132446589	2.93885053413617	8.55469078508797e-07	2.54976450525322e-05
ENSG00000117600	-7.60043365489547	-7.67989519233087	4.32807137916871	8.5569143124932e-07	2.54976450525322e-05
ENSG00000198732	-5.00483501934151	-5.00588632870206	5.89481476009084	8.73826172118819e-07	2.59508351370358e-05
ENSG00000068912	2.11936507051526	2.11951515436045	6.31373307072951	8.74224368008252e-07	2.59508351370358e-05
ENSG00000165443	-5.58450129721466	-5.63180717498303	3.18858166770555	8.78288353508171e-07	2.6022000667318e-05
ENSG00000060709	-7.97835711262176	-8.20426345294893	1.62262764931843	8.84682910710138e-07	2.61618162269471e-05
ENSG00000204767	5.8909046981527	5.90593489368472	2.96864047362588	8.89503357068885e-07	2.62546416205549e-05
ENSG00000162951	-5.27937383631968	-5.29518834466787	2.60142375579014	8.99781412255269e-07	2.65078999451958e-05
ENSG00000123358	-3.25511791297919	-3.25718755946366	3.26213049441279	9.11246380295562e-07	2.67951054273727e-05
ENSG00000153012	-7.14568305422598	-7.17583995299949	4.60535601740957	9.13480700830334e-07	2.6810315155573e-05
ENSG00000164626	-13.6606134353475	-34.9746912998397	2.41858736307473	9.15590388414496e-07	2.68218167442851e-05
ENSG00000156395	-5.59575338591268	-5.67380442517399	2.04863601806937	9.31355970626808e-07	2.72105828921497e-05
ENSG00000182718	3.48510778079467	3.485134211826	10.6653821426339	9.32854805098132e-07	2.72105828921497e-05
ENSG00000129654	-6.16903623095709	-6.21671021407498	3.15354588942784	9.34089434494188e-07	2.72105828921497e-05
ENSG00000100345	3.3652297778591	3.36524049836245	10.9644659175827	9.3699842318646e-07	2.72444941892614e-05
ENSG00000165915	2.16635334355608	2.16646123262	6.5693470234154	9.3909480186044e-07	2.72546956064106e-05
ENSG00000082781	3.58075558705243	3.58091157486486	7.79476848039134	9.46957279658825e-07	2.74318941829182e-05
ENSG00000113578	6.39552434127887	6.40934305210776	4.87354866761467	9.55117007652623e-07	2.76170314027556e-05
ENSG00000050767	-6.95871709794474	-6.97241430408874	4.32568787067716	9.58789630902718e-07	2.76719802161091e-05
ENSG00000136542	6.52237294267079	6.52773153534932	5.21460801255771	9.89141969939309e-07	2.84953186690634e-05
ENSG00000120251	-8.89721262566953	-9.01481255093555	5.66940584426794	9.99054900087064e-07	2.87278880478074e-05
ENSG00000173227	4.7810374433692	4.79298466191002	2.34256202640605	1.00324124373519e-06	2.87952367273554e-05
ENSG00000178947	-4.84199824561184	-4.88857420616581	1.97283078567479	1.00677607797434e-06	2.88436728100759e-05
ENSG00000163873	-8.47181875364406	-8.69796624312747	6.36503207999085	1.01742758718951e-06	2.90588211711738e-05
ENSG00000151239	1.98299639131448	1.98314984125474	6.62862181843549	1.01800788911439e-06	2.90588211711738e-05
ENSG00000169507	-8.45583869896619	-8.68194631549273	1.7571464875831	1.02571387303467e-06	2.92253584189112e-05
ENSG00000196876	-3.61379940471384	-3.61547082200921	4.64997149058448	1.02917975669506e-06	2.92706971239284e-05
ENSG00000204261	11.0441567414577	32.8514217137724	0.584948311947043	1.03834107958476e-06	2.94775593029752e-05
ENSG00000006071	-10.3078251275436	-30.9892071362196	1.63839178784492	1.04487975944158e-06	2.96093512956821e-05
ENSG00000084112	2.28220011955226	2.28226916531634	6.83322550614022	1.04678511782402e-06	2.96096065755513e-05
ENSG00000112972	-3.63469708796709	-3.63478063206516	8.73067704364852	1.05081424675506e-06	2.9669825766426e-05
ENSG00000188859	-13.3245936631574	-32.96787550457	2.64522373680369	1.05531193050226e-06	2.97430333625673e-05
ENSG00000114631	-2.99085221600392	-2.9912749262766	5.92586484381373	1.06369985853577e-06	2.99254226868062e-05
ENSG00000135636	6.98562311142141	6.98715132250509	6.90935896881704	1.07810226990386e-06	3.0276059068847e-05
ENSG00000065308	2.63784900073458	2.6379302676304	7.78901520101878	1.08895736802672e-06	3.05259970275927e-05
ENSG00000004399	3.35396601141302	3.35417278243936	6.92174099429337	1.09556682362346e-06	3.06218673946506e-05
ENSG00000144285	-6.00120268013409	-6.22486782294433	2.09595150739574	1.09629972291595e-06	3.06218673946506e-05
ENSG00000164111	2.25115168637974	2.25117634933703	9.16316468329156	1.10034102992264e-06	3.06798657878788e-05
ENSG00000159216	3.26808760867601	3.26858296776684	5.95668657018299	1.1026008237456e-06	3.06880735507376e-05
ENSG00000176490	-4.61121343489588	-4.61533656636916	5.23733702451144	1.10775789344556e-06	3.0776746883023e-05
ENSG00000119138	5.06782889507679	5.07140866147715	4.0394786598991	1.12681586418943e-06	3.12506268267385e-05
ENSG00000171608	3.60590188403088	3.60704280697159	4.66404715010049	1.14266817829608e-06	3.1634079673608e-05
ENSG00000149599	-7.23426927142718	-7.45952520852237	1.72938358282971	1.15811168710063e-06	3.19897171108126e-05
ENSG00000065534	4.60590561615914	4.60613181209493	7.58154124663737	1.16051933179128e-06	3.19897171108126e-05
ENSG00000165349	-12.0246417600022	-34.4694564409666	2.72101854367325	1.16166066362436e-06	3.19897171108126e-05
ENSG00000185567	5.70039275801256	5.70253749212301	6.59474367296313	1.17613974638124e-06	3.23314190140787e-05
ENSG00000101347	3.06854682668235	3.06930790128766	4.93130920799133	1.20299934197711e-06	3.30116550538324e-05
ENSG00000196557	-6.59455726862471	-6.59982291716563	4.6468496984224	1.20864236520613e-06	3.31083191058394e-05
ENSG00000092607	-6.17685037028539	-6.20609124310679	2.07471683057536	1.23035744921359e-06	3.35919624012551e-05
ENSG00000124201	1.96502878701796	1.96517972818221	5.79783596504884	1.23060090262059e-06	3.35919624012551e-05
ENSG00000046653	-4.73492265905092	-4.73560853117779	8.97014157198565	1.24636740583925e-06	3.39325129463287e-05
ENSG00000154856	-5.81863593761813	-5.82398223322077	5.09119617848894	1.24742298137522e-06	3.39325129463287e-05
ENSG00000144596	-8.58291423226067	-8.64283341049662	3.67290339830648	1.25692435341347e-06	3.4131507572518e-05
ENSG00000011332	-3.25403748058194	-3.25570607363932	4.43449648824781	1.26039181222347e-06	3.41662461042661e-05
ENSG00000253230	-11.6079449259281	-34.3481120412881	2.43204272967888	1.26456826503572e-06	3.41859715824964e-05
ENSG00000134323	-6.79206344458205	-6.79919874148278	4.60791382807264	1.26549837163334e-06	3.41859715824964e-05
ENSG00000089199	-3.73002312298982	-3.73229319178201	3.62942349520209	1.28833366171784e-06	3.47427319413857e-05
ENSG00000106617	3.12386596392274	3.12437613531734	5.46608246440869	1.29639568360698e-06	3.48070550674852e-05
ENSG00000129103	1.7239027075345	1.72397249351185	6.72211982890328	1.29761223527032e-06	3.48070550674852e-05
ENSG00000134594	-3.40126458456365	-3.41806179895898	1.81211736538483	1.29909933630726e-06	3.48070550674852e-05
ENSG00000132294	1.88724959084595	1.88740860709405	5.84767192446123	1.29963578226873e-06	3.48070550674852e-05
ENSG00000221968	3.10454340084572	3.10510590759593	5.28531641869913	1.30665943562503e-06	3.49352404586458e-05
ENSG00000067221	2.12225889121469	2.12273463682283	4.33487210155367	1.32405365657082e-06	3.53397842627295e-05
ENSG00000107736	-5.75442976326523	-5.78097827153386	3.28663532329596	1.33130839403386e-06	3.54727803147521e-05
ENSG00000258986	-6.18035683661759	-6.29653790193236	1.7888895956444	1.33427088846186e-06	3.54745972942038e-05
ENSG00000178233	-10.7457535200843	-31.5722393127845	2.89734367742397	1.33592053343101e-06	3.54745972942038e-05
ENSG00000152217	-2.66806506704529	-2.6686412326434	5.4576140379924	1.35819756610259e-06	3.60049181615041e-05
ENSG00000189171	2.79096077636498	2.79270619339083	3.10266090927036	1.37008186903188e-06	3.6258403903498e-05
ENSG00000102359	5.64397594952392	5.64679731332792	5.19430042131978	1.38865888168332e-06	3.66878507252173e-05
ENSG00000166165	-5.44231755505413	-5.4430405310639	8.65400033845699	1.39330907594656e-06	3.67485268780905e-05
ENSG00000188818	-4.19859329609283	-4.20863138001809	1.82641121552837	1.39976126722053e-06	3.68564459129535e-05
ENSG00000186470	4.31256719765043	4.31341857835659	5.00507352719495	1.40392529317176e-06	3.6903854423542e-05
ENSG00000180801	3.88098544560628	3.88188145165612	5.97336175163918	1.41009713602257e-06	3.70037927426158e-05
ENSG00000267414	-3.81978953731068	-3.8424368687295	1.082665541565	1.41337231167558e-06	3.70275088498363e-05
ENSG00000001461	3.58516014260531	3.58628003500021	5.52656292700136	1.43259753146371e-06	3.7468304616875e-05
ENSG00000171873	-6.1741948278207	-6.29202585730365	0.149512899753998	1.43596571409229e-06	3.74935930766506e-05
ENSG00000269416	-5.2624812384523	-5.2720065648991	3.62066045659583	1.44039551435895e-06	3.7546470052088e-05
ENSG00000100433	-8.34094821842153	-8.56701391190964	3.80060492411446	1.48480615798586e-06	3.86396055846519e-05
ENSG00000101746	-5.27771676822181	-5.30724695980896	2.44939820474	1.49151390547187e-06	3.87495808985654e-05
ENSG00000101680	-4.13752978464113	-4.13814287254291	6.25112408318406	1.49512189491807e-06	3.8778792802742e-05
ENSG00000118298	-4.76300994265749	-4.76904622495926	4.24884514691144	1.50990457315314e-06	3.90769589698161e-05
ENSG00000103460	-7.17803694887184	-7.20818087358827	4.83354424048778	1.51162310860567e-06	3.90769589698161e-05
ENSG00000133115	-7.22758291402996	-7.45287312029659	2.287161259163	1.51968818183322e-06	3.92205144977584e-05
ENSG00000198729	-6.97461777219923	-7.00475694657554	5.1451667588387	1.52430481014546e-06	3.92747447287314e-05
ENSG00000161011	2.36918815370697	2.36930329113054	7.21593987928615	1.53135313049939e-06	3.93913472481343e-05
ENSG00000146373	2.49067396547803	2.49160836441502	3.85918230286639	1.5356022617198e-06	3.94356804514687e-05
ENSG00000181790	-6.19693207554993	-6.23106623728733	5.44754069717283	1.54081863833445e-06	3.95046670261972e-05
ENSG00000164488	-9.20558624755721	-9.25379805128972	3.82638116077211	1.54386721221916e-06	3.95179387730983e-05
ENSG00000085117	3.60777995282523	3.60806436201515	6.18563721788033	1.54865378775899e-06	3.95272855081673e-05
ENSG00000140575	1.94464632100877	1.94467239200142	8.78455430097789	1.54929542276152e-06	3.95272855081673e-05
ENSG00000197879	2.31299492500078	2.31305810397349	7.63842325454909	1.56792113969022e-06	3.99372278550131e-05
ENSG00000141540	-3.99738274999162	-3.99904717016323	4.45923483462889	1.57571612476737e-06	4.00704097265761e-05
ENSG00000142549	-5.72700035480336	-5.78611868678783	4.06510419431741	1.58722697013143e-06	4.02355712999066e-05
ENSG00000163814	8.23246967476017	8.24078004060173	6.27527710732908	1.58736466765354e-06	4.02355712999066e-05
ENSG00000151948	-6.66836560606349	-6.89302245332967	0.255851361538148	1.59786611487663e-06	4.04361126704761e-05
ENSG00000175785	-7.92936206441093	-8.04673898066456	1.58929316348262	1.63642158170922e-06	4.13448002860967e-05
ENSG00000130402	2.45242463592528	2.45243899308178	9.54445403852101	1.65826142607037e-06	4.16828915721022e-05
ENSG00000186815	2.61759205606604	2.61776168592024	5.74573011375436	1.66031157027429e-06	4.16828915721022e-05
ENSG00000085063	2.93289857463401	2.9329474701255	8.62805467931303	1.66094157185332e-06	4.16828915721022e-05
ENSG00000237424	-5.80614913385202	-5.83468849730135	0.731525115940541	1.66276806188689e-06	4.16828915721022e-05
ENSG00000187608	3.70177734690242	3.70403913629469	3.95062840618447	1.6631511111451e-06	4.16828915721022e-05
ENSG00000177628	1.85729197138201	1.85746157540529	5.75025474729403	1.67674276793146e-06	4.18967236129358e-05
ENSG00000170017	3.23299062858111	3.23306053946536	8.32171385902936	1.67704958742698e-06	4.18967236129358e-05
ENSG00000125851	-8.24557081454533	-8.47162449612477	3.07238253483969	1.67987803875719e-06	4.1900344564145e-05
ENSG00000198759	-13.1607319586911	-34.6949812447705	3.6167968491261	1.69954308247098e-06	4.23169301165869e-05
ENSG00000231991	3.35965693163534	3.36384680426221	3.24728103393828	1.70200026343132e-06	4.23169301165869e-05
ENSG00000136944	-7.67225907662488	-7.789551558552	3.41467693873123	1.70833115007452e-06	4.24068085489087e-05
ENSG00000156453	-6.50359774656897	-6.5105181920026	4.74668787889315	1.71557689857968e-06	4.25190757054336e-05
ENSG00000248746	-10.3563894159936	-10.5826766386631	1.39315567331946	1.7186539511168e-06	4.25278332689979e-05
ENSG00000272398	-9.96655332719631	-9.98529971270778	7.53555789635028	1.73372897933221e-06	4.28329814609068e-05
ENSG00000092010	1.97185463680872	1.9719915919158	6.12616183305708	1.74089104491565e-06	4.29419791079194e-05
ENSG00000162769	-2.09380132394375	-2.09412631753672	4.95101777819697	1.74661052344627e-06	4.30151052256942e-05
ENSG00000123146	4.21243723904135	4.21493668461078	5.66270427672041	1.76238270875411e-06	4.33351867944671e-05
ENSG00000125869	-10.298881227855	-31.5766879633313	3.8733306369783	1.7677259286365e-06	4.3398227436683e-05
ENSG00000204397	10.7364000844687	53.6430650646374	0.408412837339377	1.79423596762286e-06	4.39799064340083e-05
ENSG00000167779	5.85203840211319	5.87040684769599	4.04360126638186	1.80391075452473e-06	4.41477468983529e-05
ENSG00000116017	-2.40360286837821	-2.40380910370942	5.28697106846781	1.80914050872768e-06	4.4206447422964e-05
ENSG00000155052	-6.86969612703181	-7.09464786487484	0.238503994193305	1.83744702430139e-06	4.47937084009262e-05
ENSG00000138119	4.81011184677441	4.81033864841547	8.50766185880486	1.83891168726743e-06	4.47937084009262e-05
ENSG00000108854	2.49149384882054	2.49162805882178	6.49428040405502	1.84658772240267e-06	4.49106241395566e-05
ENSG00000177519	-12.3745288482724	-33.3160606941319	1.3846686898308	1.85947280509447e-06	4.51536677740981e-05
ENSG00000112561	2.51315000024571	2.51561409932958	3.12463808525642	1.88288736698283e-06	4.56512474348913e-05
ENSG00000254377	-7.15288196376757	-7.26971509143478	3.02235835797685	1.91159828003271e-06	4.62754969681098e-05
ENSG00000152601	2.40978681774165	2.40993844194209	6.82479518788544	1.91866447866003e-06	4.63746550616063e-05
ENSG00000034053	-1.91470770806045	-1.91477747993277	6.56455124215613	1.93150169800287e-06	4.66127782266102e-05
ENSG00000186340	6.35402638788177	6.35435039384377	8.05061565789338	1.94995336076727e-06	4.69854502700928e-05
ENSG00000085998	1.64862370787789	1.64868044751726	7.18526494218007	1.95973788179805e-06	4.71484549867408e-05
ENSG00000152578	-4.84908385704066	-4.90683144515781	4.94243836403982	1.97416044615179e-06	4.74223710864832e-05
ENSG00000089091	-2.81319283586206	-2.81492619244088	2.76462108550563	1.99278451039722e-06	4.77962171203412e-05
ENSG00000157514	3.10086057703668	3.10119029262998	5.79996284220838	2.00515133883949e-06	4.80167003698421e-05
ENSG00000087495	-8.98654122332619	-9.10406457687899	1.80369067440081	2.00962128228956e-06	4.80167003698421e-05
ENSG00000102230	-3.68908273092864	-3.69081128879225	4.93881034011838	2.01120289751997e-06	4.80167003698421e-05
ENSG00000035862	2.7753074255716	2.77535282707246	9.14531549249049	2.02402137561521e-06	4.8248961463902e-05
ENSG00000269837	-2.6844297864546	-2.68571431393098	3.71004031399281	2.0367281725481e-06	4.84778562289116e-05
ENSG00000198959	5.2877558071322	5.28782291876414	8.37701402917863	2.05485781588372e-06	4.88349314112762e-05
ENSG00000185664	-7.59684818792908	-7.60572337006196	4.11111719710028	2.06290612868542e-06	4.89516964943681e-05
ENSG00000167861	-6.46488550324655	-6.4726959797525	3.51304201911785	2.08483549349739e-06	4.93969975652021e-05
ENSG00000157873	8.66412452621047	8.75598478306701	3.70063266137559	2.10289728309995e-06	4.97310229292031e-05
ENSG00000233276	1.97624439156063	1.97629447107925	7.8740560529255	2.10530332753959e-06	4.97310229292031e-05
ENSG00000262877	-4.60926738522345	-4.62145328808808	2.52427637607182	2.12256450240011e-06	5.00153282119246e-05
ENSG00000152926	-2.70048508906062	-2.70094182183787	5.39642398566421	2.12374552353695e-06	5.00153282119246e-05
ENSG00000177679	-5.02203679414997	-5.03076051663602	2.83204754478005	2.13773460940471e-06	5.02689581193451e-05
ENSG00000266074	-2.38927711137233	-2.38949114244893	5.63608163288901	2.14816212157817e-06	5.04152659993215e-05
ENSG00000144847	-5.10807727241378	-5.16630215588373	4.46461414061252	2.15041418954452e-06	5.04152659993215e-05
ENSG00000204054	2.3383112153733	2.33940453989858	4.59856593270764	2.16050823788464e-06	5.05032336865836e-05
ENSG00000203685	-5.93386509697532	-5.98136825727177	1.2043474456095	2.16334636407421e-06	5.05032336865836e-05
ENSG00000183960	-6.93874383535216	-6.99831653373232	2.42441600944521	2.16386981787655e-06	5.05032336865836e-05
ENSG00000182272	-3.40841220927465	-3.40865378939552	6.54492370375557	2.16769929449669e-06	5.05170996780169e-05
ENSG00000188906	-6.0885788651773	-6.10562015535334	2.54421205647958	2.19020725351621e-06	5.09655678932967e-05
ENSG00000076043	2.45469178336801	2.45504301780108	5.11859009249186	2.19905333284985e-06	5.10952659808297e-05
ENSG00000164949	3.44720665734042	3.44977900677431	5.02454557535542	2.20531564891605e-06	5.11646337922365e-05
ENSG00000205927	-10.6589002560204	-32.5537100281935	4.69215366309016	2.2208480946152e-06	5.14485491829699e-05
ENSG00000262484	-5.96969945473688	-6.02885380887444	0.253382309043984	2.25198391880209e-06	5.20383190203351e-05
ENSG00000076067	1.97013256210745	1.97026726422322	6.05170814328089	2.25297192633191e-06	5.20383190203351e-05
ENSG00000100604	-11.7635788811402	-32.6939629053331	1.39911645352845	2.27180172486266e-06	5.23957343161087e-05
ENSG00000158710	3.51993505437793	3.52002469489028	8.71099495382688	2.27560223881668e-06	5.24059784024832e-05
ENSG00000277972	2.3408484119747	2.34181917527951	3.68614968125812	2.28308437854228e-06	5.25008534411771e-05
ENSG00000279010	-3.28511553295814	-3.28586203610406	3.09138169084767	2.32675547944216e-06	5.34264118470733e-05
ENSG00000138678	7.04344064114532	7.07339426596606	3.95581036679497	2.35163296701124e-06	5.39183511702108e-05
ENSG00000171533	-5.09123146138361	-5.09428328644329	6.40420631652832	2.35859259404298e-06	5.39986286853183e-05
ENSG00000224905	-3.03039526688499	-3.0423167290586	0.611902338320808	2.37679039889102e-06	5.43355860736227e-05
ENSG00000136928	-6.71247672364302	-6.76021584466396	5.84960418148076	2.40420908434649e-06	5.48479634930893e-05
ENSG00000117266	-5.75386752620203	-5.7649118735598	2.42169615465083	2.40622870454504e-06	5.48479634930893e-05
ENSG00000075035	-14.0943983678466	-35.8538399214819	4.82088810252074	2.432196490804e-06	5.53536075065081e-05
ENSG00000101204	-12.0159262021513	-33.4935685397237	2.26256019867128	2.43550200825996e-06	5.53536075065081e-05
ENSG00000006283	-5.92423498890077	-5.97180174953523	2.94965560650674	2.45022291547741e-06	5.56072392474771e-05
ENSG00000177875	-5.1813411717233	-5.18983565442613	3.69945967116593	2.46617227056502e-06	5.58764802651977e-05
ENSG00000103528	-9.84111317693148	-31.0676018512826	3.92447549230991	2.46924371608726e-06	5.58764802651977e-05
ENSG00000170425	2.94104083863736	2.94184150454047	4.37157660050891	2.49205450606986e-06	5.63110550763746e-05
ENSG00000172159	-5.31942787215112	-5.32792711886151	4.27531919927222	2.49802604223542e-06	5.63644199761039e-05
ENSG00000101349	-6.73890170272429	-6.96360314825751	1.06342005758216	2.5084888581771e-06	5.6425777868288e-05
ENSG00000165197	-8.34938141571528	-8.39670138863391	1.83629159838002	2.51331200137201e-06	5.6425777868288e-05
ENSG00000124194	-8.12735821186566	-8.35330474458274	2.81093388066795	2.51584940070661e-06	5.6425777868288e-05
ENSG00000186642	-4.17700034025913	-4.18988203200818	3.06835532059843	2.51606393203584e-06	5.6425777868288e-05
ENSG00000165886	2.35789252216698	2.35833316764859	4.94695508363105	2.51881434444708e-06	5.6425777868288e-05
ENSG00000050030	-5.43078618759325	-5.54622499508626	2.16782051449726	2.52777363654299e-06	5.65453546718943e-05
ENSG00000178531	-2.49245929817505	-2.4927853970384	5.68967162620273	2.54199336348398e-06	5.67820949605706e-05
ENSG00000165209	-2.03710341442823	-2.03747978822548	5.11783404089991	2.55374131634284e-06	5.69630241619673e-05
ENSG00000137962	4.8451029534004	4.84551158741203	6.98176371595374	2.58667330082618e-06	5.76152880443652e-05
ENSG00000077063	-3.65936930793639	-3.66250485362301	3.71808763401263	2.60460723420669e-06	5.79321044941642e-05
ENSG00000169562	-11.137580556647	-32.8550044969492	0.66507820201802	2.61336093713503e-06	5.80441218668939e-05
ENSG00000164930	2.95166926577959	2.95185646240177	6.18638837312357	2.70672415466033e-06	6.00323735097533e-05
ENSG00000177301	-10.4341741651657	-31.413027252968	4.16948535752757	2.7417491719712e-06	6.07229383988062e-05
ENSG00000150687	4.60576404989649	4.60583632505024	9.07086314428648	2.75450665540252e-06	6.08477819416997e-05
ENSG00000143369	4.70992021633616	4.71087217505154	5.76194432119219	2.75518008407722e-06	6.08477819416997e-05
ENSG00000119862	-3.10231445473087	-3.10365699966244	4.73239796633666	2.77488893785766e-06	6.11132679603881e-05
ENSG00000125637	4.09556134797309	4.09823153865439	2.95343290385879	2.77517233247867e-06	6.11132679603881e-05
ENSG00000174917	1.76874155056837	1.76900694418995	4.90527984826335	2.77894327218365e-06	6.11132679603881e-05
ENSG00000126005	2.39470952426484	2.3951109778907	5.0602224208584	2.79087684287113e-06	6.12641862832106e-05
ENSG00000180787	-7.19443980120668	-27.7893737029944	3.11939719260116	2.7936531723867e-06	6.12641862832106e-05
ENSG00000196220	-4.15775016849823	-4.15854930920727	5.86319920049622	2.81667942701909e-06	6.16825141282975e-05
ENSG00000198843	1.6258279814067	1.62591941070145	6.72038668114194	2.82459730380136e-06	6.1769274932149e-05
ENSG00000181965	-14.8445175250093	-38.4950142206507	2.95344278091387	2.8423145951417e-06	6.20366154586221e-05
ENSG00000150594	-7.23462246229739	-7.46092813942866	-0.328358230397042	2.8475815118965e-06	6.20366154586221e-05
ENSG00000259663	-8.93998091707362	-9.16654368435105	0.695170861856951	2.84874172433918e-06	6.20366154586221e-05
ENSG00000135899	4.3842722453143	4.40637736550598	0.983577522875003	2.87420389924193e-06	6.2503927134768e-05
ENSG00000131981	4.47007436355255	4.47145952783051	6.61807182895557	2.88277088963021e-06	6.26030384849597e-05
ENSG00000168792	2.43883319671243	2.44026109601285	3.39560869670247	2.90741452159831e-06	6.30505143614389e-05
ENSG00000166426	-8.71719422908807	-8.72695623993469	7.55905574132266	2.93711798205169e-06	6.35944065268429e-05
ENSG00000105974	6.38478835118711	6.38537670013581	8.751682737816	2.94064054773796e-06	6.35944065268429e-05
ENSG00000169218	-11.6507033799658	-32.9218146673136	2.46085069840882	2.95509094948821e-06	6.3818520173318e-05
ENSG00000134109	1.94169006990905	1.94185017464136	5.8746169592272	2.9638236787633e-06	6.3918705690898e-05
ENSG00000181444	-4.9520014084319	-4.96326645421361	2.28672999836416	3.04697633252987e-06	6.56213633877537e-05
ENSG00000197208	2.90505137142127	2.91311557172707	1.90775731625522	3.06095611956748e-06	6.57648321133441e-05
ENSG00000164136	6.9104720132771	7.00674075223873	1.77437980096611	3.06558945939352e-06	6.57648321133441e-05
ENSG00000125046	-5.72060265936168	-5.78035127641786	0.671902881796424	3.06627371451995e-06	6.57648321133441e-05
ENSG00000127418	2.83727443050613	2.83737406258546	6.99779232716153	3.07624593642904e-06	6.58882085753129e-05
ENSG00000087245	3.39944824994202	3.39948328673319	8.56790206018606	3.08099678843908e-06	6.58995669242298e-05
ENSG00000135074	4.1934290752059	4.19356269737658	7.72795177313526	3.09004640215793e-06	6.60027148061476e-05
ENSG00000136531	4.27849572496133	4.28338401620385	3.03135416215223	3.10264441784454e-06	6.61156868790422e-05
ENSG00000157005	-14.384133045351	-36.7262533702666	2.82366100760017	3.10380418101306e-06	6.61156868790422e-05
ENSG00000184838	7.38712875741769	7.41361724296946	3.02182142106828	3.12567597463418e-06	6.64216195934869e-05
ENSG00000125430	3.64109772168091	3.64196468869202	4.92206085825561	3.12667416428928e-06	6.64216195934869e-05
ENSG00000171812	7.56826606226782	7.57132867609843	5.75586959495433	3.13479560180662e-06	6.65036664763703e-05
ENSG00000178209	3.38631437585056	3.38633435620621	9.73204030532695	3.16052729726962e-06	6.68979220565132e-05
ENSG00000100300	3.96717987724692	3.96850520997364	5.97345984523584	3.1619486664344e-06	6.68979220565132e-05
ENSG00000124406	-4.80976022798194	-4.81304261541839	4.07289715847536	3.18464343225896e-06	6.72574190743119e-05
ENSG00000164220	5.67539632995951	5.68131754630921	3.43780440837744	3.18755540636549e-06	6.72574190743119e-05
ENSG00000154133	7.4394636323949	7.60300801716248	1.39264613859342	3.2167180303463e-06	6.77811542858665e-05
ENSG00000205929	-9.28001432560693	-29.7718776921133	3.22290825508672	3.23311871145414e-06	6.8034926631597e-05
ENSG00000107829	-2.74127402489519	-2.74277579906962	4.20819985619343	3.28614949984008e-06	6.90577904313635e-05
ENSG00000151490	-5.19488172485789	-5.20232750458923	4.22064160226077	3.3103929736069e-06	6.94503254208304e-05
ENSG00000125355	-3.02143520008236	-3.02433263955451	5.1375267910416	3.31372437802732e-06	6.94503254208304e-05
ENSG00000085871	3.42937786850734	3.4318981091408	3.2285441168953	3.32874493856757e-06	6.96716132316274e-05
ENSG00000177374	4.20317073364731	4.20769729822892	3.33324339743986	3.33662776777827e-06	6.97431137430922e-05
ENSG00000106462	-1.88913592402288	-1.88922941828361	6.53344669994366	3.35294875072754e-06	6.98984874108683e-05
ENSG00000143842	-3.18588775627375	-3.18665397534018	6.33477602720971	3.35301441467531e-06	6.98984874108683e-05
ENSG00000059915	-4.12212986792959	-4.12886884326481	3.51947163943838	3.36849539706082e-06	7.01275828396102e-05
ENSG00000010818	2.82709701985475	2.82768478155878	4.54502867638524	3.37970281504277e-06	7.02672167164818e-05
ENSG00000204248	-6.58613760383509	-6.58874473362692	3.78913107131052	3.42767816868821e-06	7.11699028269916e-05
ENSG00000172667	2.6080525063053	2.60818922351302	6.86287230156992	3.43528048524624e-06	7.12073362995928e-05
ENSG00000151917	2.56190265411033	2.56376983451063	3.29342204380625	3.43860199627853e-06	7.12073362995928e-05
ENSG00000178498	-2.73126597112701	-2.7318699626156	6.29889680796683	3.4468526557641e-06	7.12836521418552e-05
ENSG00000140464	2.47866636983627	2.47878430605597	6.44569013140406	3.45199201668092e-06	7.12955070746771e-05
ENSG00000133805	5.20409317736755	5.21432993034364	3.2629584771199	3.49549990865113e-06	7.20322241386605e-05
ENSG00000164362	-7.26396004569384	-7.48897356317267	1.06637963224641	3.49688906731809e-06	7.20322241386605e-05
ENSG00000036530	-4.39321623635901	-4.40980956373443	2.30481496551769	3.51270558869659e-06	7.22626944162168e-05
ENSG00000133627	-1.9719724432897	-1.97260712350134	4.24436775116798	3.5529131996621e-06	7.29936667099e-05
ENSG00000127241	-10.7055494550948	-31.2620874022828	4.58591786135344	3.57531382482248e-06	7.33573588183683e-05
ENSG00000175505	5.36013451258975	5.37619082295214	3.14892722804714	3.58560954085222e-06	7.34275344011649e-05
ENSG00000154928	-5.25616395998804	-5.26104136766324	5.07804488161999	3.58813941002234e-06	7.34275344011649e-05
ENSG00000132016	-2.92742126832075	-2.93145518045814	2.74869977558229	3.62103286570801e-06	7.39118853081587e-05
ENSG00000134242	6.59482576674811	6.67970406031946	0.746693240617086	3.62127528248632e-06	7.39118853081587e-05
ENSG00000077080	-8.16578140122203	-8.39172503746832	1.55593091464792	3.6462088391257e-06	7.42595248228751e-05
ENSG00000225511	4.86595865087625	4.89938835683264	1.17207097572303	3.65238355392606e-06	7.42595248228751e-05
ENSG00000117298	2.97476622533657	2.97480651951213	8.33876825103345	3.65257557730038e-06	7.42595248228751e-05
ENSG00000116678	2.24227302454956	2.2432987657495	3.6302427578487	3.67889422304446e-06	7.46973399201772e-05
ENSG00000199036	-4.00829118012663	-4.08014160956783	0.269918859766841	3.77434060412921e-06	7.65357846660695e-05
ENSG00000120509	1.4832669973814	1.4834212970821	5.55620966203166	3.7851873644277e-06	7.66561809444541e-05
ENSG00000070601	-7.35722957739918	-7.41644526264612	1.29328512558672	3.80913861205277e-06	7.70413086639792e-05
ENSG00000278970	-3.94317574651198	-3.99947514299088	2.62727705842277	3.8621362207241e-06	7.79909248302198e-05
ENSG00000101265	-5.31167764744291	-5.31831367678467	7.21329610564981	3.86608017283144e-06	7.79909248302198e-05
ENSG00000153902	-9.73379330149961	-9.95995444822393	1.5096170151942	3.8853494656558e-06	7.82076784237038e-05
ENSG00000255874	4.0933481089125	4.09759105031923	2.38660655631181	3.88684247833958e-06	7.82076784237038e-05
ENSG00000168743	-9.21119369826995	-9.3286969267305	5.07493839804659	3.95294465603968e-06	7.94353640404163e-05
ENSG00000135116	-7.3808347443578	-7.60632591791416	1.20231072909179	4.00567326798945e-06	8.03914940956135e-05
ENSG00000110693	-4.09845906229831	-4.10149239826508	4.88440914786342	4.0153456803732e-06	8.04821661788794e-05
ENSG00000244405	2.66011177421874	2.66058491297657	7.11264213629083	4.02244238168845e-06	8.05210453175428e-05
ENSG00000130055	-4.87756511900097	-4.89069194831097	4.41084230940227	4.07208425777847e-06	8.1410401537712e-05
ENSG00000182578	7.68697834427587	7.8645555255278	1.09062685759122	4.11048021848086e-06	8.20729387869055e-05
ENSG00000175348	1.68176174171402	1.68197926823252	5.69491525166804	4.17188031089863e-06	8.30880568862364e-05
ENSG00000026950	2.67439860828527	2.67489493706066	4.54746934738106	4.17196340456061e-06	8.30880568862364e-05
ENSG00000170500	-3.52442784027775	-3.53411338042984	5.6747674038725	4.2746935004877e-06	8.50255596389998e-05
ENSG00000156804	4.48554868421545	4.49013376281813	4.62427523390638	4.29852363965217e-06	8.52975056706591e-05
ENSG00000006327	4.93984759972088	4.94034022844195	7.50608945962777	4.29929146681239e-06	8.52975056706591e-05
ENSG00000178401	3.43093368609816	3.44425612615962	3.23171388259481	4.33307188884234e-06	8.58586097365283e-05
ENSG00000181409	-5.30007749765024	-5.32374080242429	1.79399908827859	4.37655734586293e-06	8.64844061552342e-05
ENSG00000164438	-12.2421210132001	-35.1029891129697	2.31885563776458	4.37988356796594e-06	8.64844061552342e-05
ENSG00000196155	4.61814394947661	4.62308410137587	3.59454877205421	4.38127099198093e-06	8.64844061552342e-05
ENSG00000140470	-5.40416794676115	-5.43053453130646	0.796636742739449	4.39700346642214e-06	8.66853688443374e-05
ENSG00000118432	-2.99275870569549	-2.99588974380171	5.98296066127135	4.41600651834061e-06	8.68818598720315e-05
ENSG00000273329	-2.42157157888035	-2.42526212207223	2.13382721925474	4.41942791273036e-06	8.68818598720315e-05
ENSG00000111817	2.25862758469741	2.25881292541689	5.62138713013129	4.42366328924459e-06	8.68818598720315e-05
ENSG00000123307	-13.7305778809638	-37.2986254501662	3.03994165864386	4.43400401971681e-06	8.69755512108773e-05
ENSG00000237289	-8.75997258917197	-28.6513934121581	-0.324642282878464	4.47209185599097e-06	8.76126000494893e-05
ENSG00000072832	-4.0740209070965	-4.07419469510922	7.84715354860186	4.48132949963751e-06	8.76835574026817e-05
ENSG00000122694	2.77842526433787	2.77879803026901	5.59750042440324	4.49187544370876e-06	8.77799038524013e-05
ENSG00000177380	-2.26282100516929	-2.26374618111946	4.0031727599064	4.52607995444694e-06	8.83377655109181e-05
ENSG00000114779	2.61373247389991	2.61445382173113	3.92459802332432	4.54601271617892e-06	8.86160331465888e-05
ENSG00000196083	3.4894537189502	3.49105639150145	6.02554247847057	4.59138425720884e-06	8.93888700649112e-05
ENSG00000148123	-7.871887310722	-8.09769194329778	1.61627773193646	4.61228229385946e-06	8.95950931058459e-05
ENSG00000176956	-7.95137971673826	-8.07017954851131	1.18535848142575	4.61345298175356e-06	8.95950931058459e-05
ENSG00000183908	-11.0247510023876	-33.0100100526747	1.77591814164536	4.6359352080156e-06	8.99198662583299e-05
ENSG00000163683	2.39217851814955	2.39270661220212	5.16273638792982	4.67153335797158e-06	9.04979179297374e-05
ENSG00000115935	2.48292741468538	2.48331648930409	6.11645265941932	4.70994023076968e-06	9.11288807475065e-05
ENSG00000123360	-8.70315161963695	-8.9293726601966	1.90207503686259	4.77975619938161e-06	9.23652392291391e-05
ENSG00000174028	2.17044871702121	2.17149717009887	3.03206412446308	4.80681581181599e-06	9.27733276708218e-05
ENSG00000119917	4.35959718080207	4.36312869136645	4.03390155072646	4.86581073338448e-06	9.37960108531669e-05
ENSG00000157087	-6.53102550595843	-6.57837032178076	2.8499853532396	4.88264925961422e-06	9.40045444384912e-05
ENSG00000230798	-11.0609842203516	-32.1501542239059	1.26443656834353	4.89252054974804e-06	9.4078590965229e-05
ENSG00000102007	5.37361156113421	5.37500994169033	6.31791281428316	4.92150590339176e-06	9.45195488014254e-05
ENSG00000166501	-10.9735856879762	-30.3725580170327	2.88178276225841	4.9450987427396e-06	9.47725716069533e-05
ENSG00000175832	4.00900693430354	4.01106805864374	5.56021495550983	4.94681989622563e-06	9.47725716069533e-05
ENSG00000138623	4.60910905853483	4.60929843526492	6.81715925840844	5.00753055835111e-06	9.58181153653116e-05
ENSG00000011028	3.37071777764664	3.37078556402416	8.23120982824567	5.03032039126122e-06	9.61239821440336e-05
ENSG00000213023	-6.41302760840707	-6.63726296211401	0.680008510935526	5.03582793607144e-06	9.61239821440336e-05
ENSG00000118322	-8.00191060381303	-8.22958044590226	1.92165479324401	5.14622913433641e-06	9.80697567137685e-05
ENSG00000168071	-4.8581272627382	-4.86072541582903	2.48813679251018	5.15032666230883e-06	9.80697567137685e-05
ENSG00000166257	-4.93058788440311	-4.95028299042856	2.77671929670745	5.18666413273224e-06	9.86413809603913e-05
ENSG00000010404	2.47152110391618	2.47164130483623	7.69558604328503	5.19731874621826e-06	9.87237650893575e-05
ENSG00000049860	2.133444403379	2.1335782100845	6.60616091853108	5.20565116902771e-06	9.87270404005897e-05
ENSG00000102452	4.0646652866072	4.06876781282937	3.27188200700105	5.21013713911143e-06	9.87270404005897e-05
ENSG00000115145	1.58076996406949	1.58100030001695	5.24169351443351	5.22499154804477e-06	9.88885067044498e-05
ENSG00000276710	-2.98274519948628	-2.98497291067183	2.66335568050288	5.25700830337942e-06	9.93740044176346e-05
ENSG00000162873	-9.62814700989573	-9.85456121836521	7.42451797051492	5.3071179928248e-06	0.000100199927859693
ENSG00000237172	3.48748977079794	3.49061869151071	4.19973397069582	5.32095758043576e-06	0.000100339893310295
ENSG00000170681	-2.91102268100765	-2.91440115633817	2.33785016004737	5.34300474719549e-06	0.000100634108712558
ENSG00000197653	-3.54134182070241	-3.54918794614188	1.22069591502129	5.35814277098163e-06	0.000100689482005872
ENSG00000100997	1.71333834142569	1.71342178037766	6.53444320443997	5.35884203579351e-06	0.000100689482005872
ENSG00000136237	-4.13602729975637	-4.13881599447987	4.23609312283544	5.39831874779051e-06	0.000101309313615386
ENSG00000167772	6.30289299482305	6.30841400839418	4.65620284879118	5.42491870919631e-06	0.000101686291387024
ENSG00000168913	-4.81003849366167	-4.92354216088428	1.93839594281496	5.45264712506941e-06	0.000102083491859513
ENSG00000133958	-3.68056960083657	-3.69084125377525	2.15152751034581	5.48052058570365e-06	0.000102482453203805
ENSG00000166145	4.84900389858424	4.85200088393957	4.44593915509804	5.53883667007162e-06	0.000103449037998204
ENSG00000229191	-4.16022988970264	-4.16622208024444	0.942866608424698	5.55495632964886e-06	0.00010362615069431
ENSG00000157150	5.38336476197379	5.43931154372857	3.92876272437508	5.57376865519273e-06	0.000103853011673245
ENSG00000128284	6.89307360003654	6.89697396718865	2.4236675238846	5.58687037333627e-06	0.000103883322333211
ENSG00000197852	-3.0590152882418	-3.06018792944579	5.92503499641007	5.59448568218232e-06	0.000103883322333211
ENSG00000165124	-3.85745758545652	-3.86284505005897	2.6700515426591	5.60621064566357e-06	0.000103883322333211
ENSG00000151062	5.75011808363613	5.77053122294441	2.43576963712355	5.60715915944102e-06	0.000103883322333211
ENSG00000214456	-6.25491676491605	-6.4780570846587	0.580718366262806	5.60866150422039e-06	0.000103883322333211
ENSG00000165716	-3.33235863283707	-3.33452417366016	3.70904093611062	5.70824746471547e-06	0.000105602578097236
ENSG00000150938	3.64469273094807	3.64484930246762	8.13607534149245	5.75285808840483e-06	0.000106301924487992
ENSG00000106868	2.14326702865609	2.14366814906472	5.00825348887346	5.79934883049915e-06	0.000107034317540678
ENSG00000115520	1.78143695072152	1.7818998525335	4.87018581378208	5.82479131051065e-06	0.000107376967558811
ENSG00000164061	-3.92835362358169	-3.93114211595137	4.01392838441414	5.85374314851e-06	0.000107732419235068
ENSG00000064547	-3.7616580241331	-3.76247728317449	4.51085052065269	5.85787267391911e-06	0.000107732419235068
ENSG00000096060	3.12290768426045	3.12301250220566	7.20150833423965	5.89900220239687e-06	0.000108361200456735
ENSG00000152583	-8.32220081110922	-8.40158601352483	7.49605024175814	5.92204318864135e-06	0.000108656618504637
ENSG00000172594	3.05047062169291	3.05221092923837	3.38686176729763	5.93500615569666e-06	0.000108766650369774
ENSG00000154118	-5.11377447565106	-5.16057417449586	0.700341646484179	5.95824960238088e-06	0.000109064606437954
ENSG00000072682	2.25349417474278	2.25365925179681	5.71673349297637	5.99692928182705e-06	0.00010953295601365
ENSG00000197956	4.88954044924493	4.8905371263194	8.10693440278823	5.99786585062577e-06	0.00010953295601365
ENSG00000145087	-5.34696780099464	-5.40565966060973	2.80658712863929	6.02947621357068e-06	0.000109865442671271
ENSG00000108846	12.0197721792118	32.9765176780094	4.28656707130792	6.03014502172919e-06	0.000109865442671271
ENSG00000134258	-6.66344283649725	-6.71042614910062	2.23114891615468	6.07478892908812e-06	0.000110549830231681
ENSG00000168056	3.75219237193427	3.7524155154752	6.8809186869856	6.15228984896694e-06	0.000111829864612072
ENSG00000173320	-3.35813341237371	-3.35930152009193	4.64666520438691	6.17541717640463e-06	0.000112119725339979
ENSG00000140939	2.59754713067207	2.59938620457385	3.86911023510476	6.27540383391443e-06	0.000113802735729082
ENSG00000250305	-5.02634461815763	-5.0286193904454	4.1219195127559	6.28970414738845e-06	0.000113858571756433
ENSG00000139352	-10.4766068783158	-32.0574782417475	5.00260030117346	6.2936834684255e-06	0.000113858571756433
ENSG00000069702	-3.88142679519027	-3.8831391282067	4.16830616518498	6.30035903660548e-06	0.000113858571756433
ENSG00000006638	4.75666248421007	4.77200110326105	1.83941300786021	6.32604303817007e-06	0.000114110193743449
ENSG00000102098	-2.52449638412314	-2.52561020386429	3.47568566680429	6.32889892287864e-06	0.000114110193743449
ENSG00000115170	2.08126805047097	2.08151282844621	5.12569960147445	6.40596347311962e-06	0.000115366451752353
ENSG00000185585	5.11531339048512	5.11655990049077	6.17152685817947	6.43479730908286e-06	0.00011575221795394
ENSG00000268119	-4.41539740568689	-4.43204077288795	2.01895596872982	6.46563520969255e-06	0.00011617310490695
ENSG00000062716	1.93248824317016	1.93255711869862	7.14523611409509	6.48256838193778e-06	0.00011634347438572
ENSG00000078328	-8.27919227486632	-8.50526146837112	2.23153468502701	6.50029964296648e-06	0.000116527759615705
ENSG00000069974	2.17741050212473	2.17790252803269	4.50943370994676	6.53671452896954e-06	0.000116917092897168
ENSG00000255769	-2.80497650315872	-2.80651373764889	3.23593635846297	6.53797328955136e-06	0.000116917092897168
ENSG00000142173	4.04144849224396	4.04147580348232	9.48207070510929	6.54448182349972e-06	0.000116917092897168
ENSG00000126733	-10.7508201100082	-31.9404740735449	2.54320468890123	6.56159919453296e-06	0.0001170889255125
ENSG00000180398	2.11582427663242	2.11586492234086	7.9443368275048	6.63721341876161e-06	0.000118199731915347
ENSG00000143819	2.97305236839161	2.97351094645266	5.68288741332581	6.63898840077873e-06	0.000118199731915347
ENSG00000122574	-4.09466044931443	-4.11770774982124	0.136629845260687	6.66431437013728e-06	0.000118515494960505
ENSG00000231827	-9.04411123766025	-28.980303381915	2.34127708514936	6.69116698082261e-06	0.000118857657836819
ENSG00000183150	-4.62236168594364	-4.64184398885493	2.55044386180717	6.70337087360457e-06	0.00011893912820507
ENSG00000104870	2.67930240161459	2.67966272497645	5.37591081883574	6.71351933980284e-06	0.000118973706405972
ENSG00000150961	2.22710950889396	2.22719908465954	6.92748045119775	6.72055905277747e-06	0.000118973706405972
ENSG00000236901	-2.7639746261079	-2.76621426327148	2.66064283697487	6.74257805189708e-06	0.000119228328088699
ENSG00000165410	1.97775008037885	1.97785477287249	6.78293909102184	6.75737617652106e-06	0.000119287056755873
ENSG00000181381	4.81719348472811	4.82315042701077	3.88420513979466	6.76117876450286e-06	0.000119287056755873
ENSG00000125844	2.3264281409695	2.32646362732092	8.36030551200974	6.77208863867375e-06	0.000119344686235047
ENSG00000175352	4.5535705592566	4.55914604502381	3.4079379744485	6.79443301291917e-06	0.000119603469068455
ENSG00000154096	-7.63987930413909	-7.65418877114655	7.02528652717325	6.81618997720593e-06	0.00011983264402578
ENSG00000079102	-7.64808635407293	-7.67235650652829	3.52925905875177	6.83308983275532e-06	0.00011983264402578
ENSG00000161091	1.63116862917231	1.63122928195957	6.22036595293791	6.83571539050442e-06	0.00011983264402578
ENSG00000145391	2.08986646210092	2.08998469853074	6.42051834178975	6.83815075105483e-06	0.00011983264402578
ENSG00000065923	3.61144417970438	3.61277038910302	5.11384058749749	6.88224507762582e-06	0.000120470150944002
ENSG00000112290	-2.10498239826015	-2.10512690510538	6.74131466304846	6.9211414661377e-06	0.000121015344739389
ENSG00000206077	-5.58386659404732	-5.66143026936075	1.31837849794394	6.97743137750814e-06	0.000121863102380774
ENSG00000149380	6.39205249592771	6.41295218284942	2.38835720494903	7.04724837460882e-06	0.000122944956559935
ENSG00000138795	-5.1137223822004	-5.11629037326022	4.36081604104472	7.1280163110953e-06	0.000124215230671252
ENSG00000148926	6.25090796984118	6.25246347820674	5.88429182543444	7.14669397818583e-06	0.000124401872659302
ENSG00000165588	-7.59672921117853	-7.67575812105115	3.09588355499437	7.21358106832066e-06	0.00012540738285902
ENSG00000160801	-7.08729942212474	-7.13514477046942	3.16681649802936	7.22052242796584e-06	0.00012540738285902
ENSG00000175093	-5.0370917355123	-5.03876702523154	5.50372552529493	7.34867126313285e-06	0.000127444488875761
ENSG00000213976	-2.5626135457973	-2.56594780125375	2.57884292101879	7.35413631850012e-06	0.000127444488875761
ENSG00000150510	-3.59160528225189	-3.5988105000165	2.92148428783205	7.39023488771413e-06	0.000127928079309056
ENSG00000158887	-8.44990789685965	-8.45997443592858	4.30094145370268	7.40492411285798e-06	0.000128040404316904
ENSG00000224940	-8.45402462347553	-8.67999851727608	0.940223770071425	7.41839763492404e-06	0.000128088135309517
ENSG00000138670	-11.1661903217784	-30.0293840119169	0.635429645850387	7.42409135744286e-06	0.000128088135309517
ENSG00000067057	2.95768378458035	2.957762701395	7.78227158176202	7.44229481914165e-06	0.000128260476055273
ENSG00000131408	1.6101344211588	1.61030739645861	5.49872486392554	7.54829904156954e-06	0.000129943926389269
ENSG00000155090	2.42038848175034	2.42065006950579	5.62176075633104	7.55855110088468e-06	0.000129977111111468
ENSG00000145721	-8.38974468133646	-8.46911797009738	4.10918476664072	7.63244327635434e-06	0.000131103376586355
ENSG00000205730	2.62957890688593	2.62999386793563	4.7672597775698	7.69474465533227e-06	0.00013202828906413
ENSG00000142871	4.30543111497221	4.30554395579476	8.50900281334731	7.72397739295257e-06	0.000132384394087334
ENSG00000067177	2.56076565462031	2.56174667181777	4.46912019273345	7.7524046364265e-06	0.000132725927624083
ENSG00000250742	-8.58171432609591	-8.80695535551551	2.52485993479642	7.83281499903163e-06	0.000133955721133494
ENSG00000164251	4.41673145230883	4.41840392305838	5.06792349215285	7.85681669027991e-06	0.000134219185779027
ENSG00000169814	2.19964334286902	2.20066466081478	3.58292203628397	7.88817171364764e-06	0.00013450729522262
ENSG00000065357	2.54661450133324	2.54727424648297	4.46040110672258	7.89091087638784e-06	0.00013450729522262
ENSG00000014216	1.61583573815687	1.61588219041675	7.41244034673472	7.9107322569132e-06	0.00013469811718587
ENSG00000052850	-12.3480480031311	-31.3591648909969	3.25412510789663	7.92490348526672e-06	0.000134792421589275
ENSG00000226180	-2.90873588233669	-2.92050632722196	0.790759955616461	7.95962224948075e-06	0.000135235627642429
ENSG00000149256	-2.09207585906036	-2.09220309777965	6.26757821211894	8.03021220146913e-06	0.000136286666645368
ENSG00000108551	-4.0558702780565	-4.05857773813817	2.36018504188193	8.06308867080781e-06	0.000136696054838212
ENSG00000138111	-2.44222227854935	-2.44446086388099	2.23450694126375	8.17298907841904e-06	0.000138408949534094
ENSG00000112137	-4.90741788980145	-4.92316277995845	2.5028871542454	8.22321689397856e-06	0.00013910867668752
ENSG00000240875	4.85929465438907	4.89867246487592	1.21481062848729	8.28908367714747e-06	0.000140071160752144
ENSG00000184602	-2.33244245951473	-2.33256886667574	6.74759796608432	8.32727159647443e-06	0.000140564344548488
ENSG00000124788	2.11834731484265	2.11883706150509	5.38661272246964	8.382846602388e-06	0.000141349640226443
ENSG00000142149	-4.3332049705742	-4.33538102035913	5.09595321965824	8.5110947857884e-06	0.000143357318214995
ENSG00000180190	-2.77685681132882	-2.77811752477177	3.89877186835468	8.52955239662541e-06	0.000143513395604428
ENSG00000117151	2.80733100880499	2.80948856037788	3.38192852994317	8.56116893010037e-06	0.000143890303201924
ENSG00000184979	3.91611238741818	3.92395294311969	2.44549436223427	8.58191359737926e-06	0.00014408386979514
ENSG00000169856	-6.06407781787187	-6.0983068566493	0.624863940167981	8.61371684578609e-06	0.000144462486391089
ENSG00000026559	3.43109540109453	3.43194129404001	4.02930292764982	8.64915276746716e-06	0.000144901149475571
ENSG00000171766	-4.98490253417774	-5.0184923021229	6.52549372697704	8.69855852581686e-06	0.000145572661116939
ENSG00000166111	-8.28516525984016	-8.51122054468991	1.1537525442615	8.72778506645434e-06	0.000145905391892525
ENSG00000225889	-4.7053250413896	-4.76290019780095	1.27163761948649	8.82279498359238e-06	0.000147335958153809
ENSG00000128606	4.14841323581344	4.14860307399188	6.62924768082944	8.83324494199583e-06	0.000147352870218294
ENSG00000005108	-3.80226334761049	-3.8044882935023	4.22076830663969	8.85964838088512e-06	0.000147605862662101
ENSG00000177551	-7.34867406037252	-7.57414737774747	0.844143153390096	8.86731773901953e-06	0.000147605862662101
ENSG00000095596	-8.76526401303585	-8.88280520455633	3.64411861736368	8.94463406684018e-06	0.000148677383648397
ENSG00000269378	3.62135020262508	3.62593542171556	2.46995507423	8.95073271611973e-06	0.000148677383648397
ENSG00000163840	4.24694084724977	4.24824613200237	5.39181208620389	8.97161545777554e-06	0.000148770778911225
ENSG00000226806	10.3516367812159	33.0802729844878	-0.627860921989364	8.97541140863163e-06	0.000148770778911225
ENSG00000112852	-1.98443282453813	-1.98502890913635	3.55860438150556	9.01284812525805e-06	0.000149165471862838
ENSG00000111424	5.57289373975533	5.58249217014941	2.40261291549296	9.01833005242215e-06	0.000149165471862838
ENSG00000174130	4.43259834875926	4.44463283312144	1.98607595390085	9.10884803074257e-06	0.000150503230848693
ENSG00000135631	2.32942290674044	2.32971667557799	5.76725868387034	9.20527247642722e-06	0.000151904158769702
ENSG00000160179	5.96184048617474	5.99826787439283	1.94637442865501	9.21309327237785e-06	0.000151904158769702
ENSG00000019505	-5.80239370111563	-5.91818927689239	1.36268676788611	9.22978006950834e-06	0.00015201876160897
ENSG00000109072	-3.79507246217094	-3.81762158424575	0.832295779616095	9.25243652557117e-06	0.000152199981710778
ENSG00000174145	-8.53999123805909	-8.76609464648932	2.84364659027298	9.26027812381448e-06	0.000152199981710778
ENSG00000231205	-3.00938053882993	-3.01089854693131	3.64106194322766	9.2912057240346e-06	0.000152547724684623
ENSG00000162616	2.40330489316497	2.40367744988528	5.17907524042334	9.33041380677424e-06	0.000153030547456904
ENSG00000171551	-12.8533853908794	-34.2055061995186	2.38055316832441	9.35156708947363e-06	0.000153216546206759
ENSG00000076864	-3.49230799954818	-3.50291146873898	3.0071644991739	9.37174848670646e-06	0.000153386248292908
ENSG00000184675	-2.22433298956173	-2.22477939837555	4.2685896210527	9.41536323674658e-06	0.000153938724166032
ENSG00000141526	4.96673476718681	4.96795079067952	6.32203557988582	9.44717341933921e-06	0.000154150804670347
ENSG00000154589	6.06181706685594	6.2267151518852	2.4841415146134	9.44807993272206e-06	0.000154150804670347
ENSG00000023445	5.0312491711313	5.05452707499396	2.66355148953558	9.62983624333228e-06	0.000156952257936733
ENSG00000141753	3.54958515144283	3.54969035511603	8.1456291385659	9.65439613454967e-06	0.000157172965187723
ENSG00000162738	-2.55973444749534	-2.55991040095545	7.03043085804016	9.66351009223866e-06	0.000157172965187723
ENSG00000040608	-4.27473138110782	-4.27988123890491	3.5814008983114	9.69496386955063e-06	0.000157520463953344
ENSG00000143320	-6.229722960202	-6.23045622713854	6.49418016250437	9.84176441987091e-06	0.00015973940712252
ENSG00000070540	1.91814882931383	1.91850330481785	4.60898681086006	9.88265747020054e-06	0.000160236566707904
ENSG00000167601	4.64850628844228	4.64870548956454	8.01962261966207	9.91735550950966e-06	0.00016058779943193
ENSG00000231721	4.86071445856003	4.94515752843458	2.19795882693137	9.93269876761173e-06	0.00016058779943193
ENSG00000162241	3.25164122454101	3.26935815286752	1.24197217430675	9.93517447490999e-06	0.00016058779943193
ENSG00000007062	-4.58509214962718	-4.59348925708683	4.70828496888357	9.98582622913874e-06	0.000161151937254942
ENSG00000165868	-4.37977415852977	-4.38189357512819	4.28688932668753	9.99071828248901e-06	0.000161151937254942
ENSG00000130035	-4.58803100468579	-4.61714235407063	1.18233925997319	1.00973279250586e-05	0.00016253966720435
ENSG00000050344	3.60520887025107	3.60560574442072	5.68457102686007	1.00975712301921e-05	0.00016253966720435
ENSG00000171316	-2.85580908063669	-2.85596022145208	6.79637441812183	1.01351779338146e-05	0.000162977001296169
ENSG00000130303	4.85599138939279	4.85989573529582	4.01898822208606	1.01808241132903e-05	0.000163542579943328
ENSG00000112232	-8.46339155349149	-8.68951328705988	1.61187592593056	1.02385007244577e-05	0.000164300051707793
ENSG00000138316	6.79522020698785	6.80088198902209	5.47200953888659	1.02596924648007e-05	0.000164305197946843
ENSG00000269113	-5.97879123995228	-6.0264279498277	2.7208435021687	1.02598672984611e-05	0.000164305197946843
ENSG00000160867	-3.03720516384111	-3.04149264081062	3.16631120229961	1.03412578286681e-05	0.000165438934156582
ENSG00000174403	-7.74920622582889	-7.97514832372745	-0.18994710374167	1.03579326190361e-05	0.00016553215303793
ENSG00000006282	2.06580655843063	2.06596750480738	5.96370445134311	1.03682877975596e-05	0.00016553215303793
ENSG00000137076	1.99443079221538	1.9944452668358	9.25843353153813	1.03949945093423e-05	0.000165789013553495
ENSG00000064012	2.88833257517652	2.88991619444062	3.97332499568809	1.04444254148205e-05	0.000166407406558171
ENSG00000174938	-3.17526631109956	-3.17607890797358	6.24890787954599	1.05000429010423e-05	0.000167123006989678
ENSG00000162783	2.03276186782147	2.03292632518366	6.19635220328439	1.05633590877778e-05	0.000167959560892629
ENSG00000138669	-5.69816862116607	-5.7199042431865	0.680479138786834	1.06525215154979e-05	0.000169054890336421
ENSG00000136193	1.68954362880712	1.68957665102989	8.65821943304006	1.06539011202151e-05	0.000169054890336421
ENSG00000156642	2.08777457761104	2.08786084322359	6.8240924705244	1.08379447557421e-05	0.000171800679610312
ENSG00000273145	5.80322048377882	6.17745335458688	-0.237372532830563	1.08612557553822e-05	0.000171862482262686
ENSG00000135862	2.45373492146983	2.45375425105293	9.36054436388075	1.08638574352037e-05	0.000171862482262686
ENSG00000129946	-4.39724378417271	-4.39980508993048	4.40886499047666	1.09102756210261e-05	0.00017239662748231
ENSG00000115756	2.80080779026777	2.80102764173233	6.06483825156478	1.09197044050214e-05	0.00017239662748231
ENSG00000197930	1.92087816024618	1.92101504203326	5.97720030057752	1.10117636229277e-05	0.000173641094725117
ENSG00000068976	-5.72068576285987	-5.73108450606007	3.82970681637311	1.10207714149219e-05	0.000173641094725117
ENSG00000147588	-7.83635694358399	-30.6024905420395	8.13244855554204	1.10327786733613e-05	0.000173655046578492
ENSG00000075884	-6.71724575228443	-6.79580914334239	0.18714965130959	1.10725347320872e-05	0.000174105294367382
ENSG00000128294	2.16729219509535	2.16760506675903	5.27470999712891	1.11329405887758e-05	0.000174740296485833
ENSG00000185008	-4.05535631057375	-4.05686094620703	5.73561668802406	1.11435860781472e-05	0.000174740296485833
ENSG00000144355	-4.11433572446626	-4.12217687504946	5.3773048373451	1.11464925899763e-05	0.000174740296485833
ENSG00000122584	-10.7031335582435	-31.861777546315	5.42343827226709	1.11788602286711e-05	0.000175057891464813
ENSG00000128510	6.23380649838828	6.23439876329637	7.6069266237153	1.11891748227157e-05	0.000175057891464813
ENSG00000092051	-9.24641315409616	-30.1214139507784	2.85352305491675	1.12721096596862e-05	0.000176178899125466
ENSG00000163449	-3.33509119710633	-3.33613443918828	4.45223538170496	1.13269014092965e-05	0.000176858238604755
ENSG00000169129	-5.96034523459655	-5.96454222756054	3.61374736112322	1.13562612743359e-05	0.000177139524013467
ENSG00000158813	-4.41566787030522	-4.43501783927241	1.235565394824	1.14242145610289e-05	0.000177991637960866
ENSG00000164683	-3.70176539430238	-3.70430218359147	5.31180596517362	1.14336885407166e-05	0.000177991637960866
ENSG00000111331	5.5316513192414	5.55671796144053	5.49519639882019	1.15827987948278e-05	0.000180133287233508
ENSG00000076826	-5.43772160664779	-5.48466693895116	2.55711409905374	1.16492802096304e-05	0.000180986926560367
ENSG00000026508	5.98207389836892	5.98271697733463	9.31470182227121	1.16619993558127e-05	0.000181004431353538
ENSG00000013288	2.00309766636048	2.0032239612896	6.32893329389275	1.16768773319436e-05	0.000181055375035718
ENSG00000133056	-3.48299044481717	-3.48359733659935	5.6974151033343	1.17624172775407e-05	0.000182200777154287
ENSG00000143847	-3.69817617626181	-3.7058054383694	1.85440380008372	1.20042879075225e-05	0.000185763083635338
ENSG00000151320	-3.98351803807924	-3.9862825531587	4.64013079363047	1.20529338486959e-05	0.000186234538016783
ENSG00000112539	-5.01928970856537	-5.05847892179886	2.36720256561414	1.20586088084391e-05	0.000186234538016783
ENSG00000140522	-5.75440319700631	-5.87500652147828	0.960367317220739	1.21009432057498e-05	0.000186703683018357
ENSG00000136830	2.9116823793578	2.9117236337947	8.91691186198277	1.21547171087298e-05	0.000187348225997737
ENSG00000104783	6.14179272275877	6.14497480448948	4.25513619381404	1.21955391211998e-05	0.000187747192210618
ENSG00000142319	-9.2432137804175	-9.30292095332675	2.04409251888585	1.2204649679376e-05	0.000187747192210618
ENSG00000130513	4.86691056377808	4.86688180141339	5.21221290728661	1.2221616494951e-05	0.000187823149559217
ENSG00000104856	3.12547884876001	3.12795981195793	3.48827210870561	1.22464013122297e-05	0.00018801898730497
ENSG00000196247	-1.6522522112463	-1.65256975563569	5.07747277535777	1.2328702627134e-05	0.000189096623595353
ENSG00000104332	3.85951632014027	3.85953419397846	9.57461760319799	1.24072803789733e-05	0.000190115089143562
ENSG00000135127	-3.86988425450895	-3.88178213082025	1.72919867904273	1.2443021200262e-05	0.000190475816687147
ENSG00000279690	-8.21791304120823	-29.2832359312582	2.66111142051432	1.25432616938707e-05	0.000191822221437902
ENSG00000149295	-3.8475465001053	-3.85822649407273	2.35070516840262	1.2615525416536e-05	0.00019273856541467
ENSG00000111218	-9.01076633739173	-31.7731116154432	1.03935434260032	1.26384141263225e-05	0.000192824269654693
ENSG00000196639	3.65798416317039	3.6606863919156	4.70231265375508	1.26458340032283e-05	0.000192824269654693
ENSG00000136153	4.65127183639669	4.65225087770617	5.77713184336261	1.26737840490192e-05	0.000193061916235498
ENSG00000278921	-3.67561696566921	-3.70740326175783	0.114783510519625	1.26865243512231e-05	0.000193067632768029
ENSG00000088538	-2.21639704098305	-2.21862835318077	3.6510373212739	1.26995736313304e-05	0.00019307803571528
ENSG00000140600	-9.99068447985489	-31.8043435626689	0.542736014403682	1.28255312546532e-05	0.000194803351177194
ENSG00000148411	2.45668207905515	2.45691830811656	7.12551996530236	1.28699320225848e-05	0.000195287773178464
ENSG00000082556	-8.39324786871093	-8.61931599380041	1.7804150162433	1.30513911869528e-05	0.000197848953391341
ENSG00000071073	-3.59839140968658	-3.60739107174359	3.70241227386297	1.30849899874183e-05	0.000198165891041271
ENSG00000126259	-7.46973352855563	-7.5177700338063	3.68370948657624	1.31281849457047e-05	0.000198441489881004
ENSG00000158747	4.69129915982753	4.70300541713583	2.15977437175538	1.31286063178607e-05	0.000198441489881004
ENSG00000198720	-1.78426182095352	-1.78444456578321	5.17450304972309	1.32063558104889e-05	0.000199423636000942
ENSG00000186891	10.4714275849407	32.6742817761328	1.41746253219084	1.32242780917332e-05	0.000199501331521084
ENSG00000244509	2.42323043040885	2.42355988282408	5.65941097300979	1.32557708610938e-05	0.00019964812624985
ENSG00000172687	-2.21026661463919	-2.21071641611997	4.57689162855266	1.32595815883883e-05	0.00019964812624985
ENSG00000075420	2.5138204794462	2.51392934764659	7.23686231703882	1.32970259437826e-05	0.000200019039582101
ENSG00000165061	-3.41531772151212	-3.41992745448936	2.63693830960589	1.37403043170171e-05	0.00020648807661781
ENSG00000178409	-2.26466187153826	-2.26525319978255	4.32900665708424	1.3781594144277e-05	0.000206909433623789
ENSG00000169499	3.01933959120588	3.02011651579728	5.66834047459979	1.38057933871462e-05	0.000207038964533525
ENSG00000175220	1.74160833921426	1.74168628827367	6.63146067605515	1.38167414527945e-05	0.000207038964533525
ENSG00000144191	-4.85120677965062	-4.96456226871225	3.09613567177425	1.38785822598893e-05	0.000207766235288505
ENSG00000151640	-3.57127383831226	-3.5716861675881	6.24281594360648	1.39699900320176e-05	0.000208928370753763
ENSG00000106069	-4.0568932987886	-4.06012500673262	3.02855022428215	1.39923313223236e-05	0.000208928370753763
ENSG00000114480	2.52784173224467	2.52819116785849	5.65628610155399	1.39963542851567e-05	0.000208928370753763
ENSG00000138448	2.597533964254	2.59760364680273	8.06276432632596	1.4052584165351e-05	0.000209540925207631
ENSG00000105278	-7.90651522263113	-8.13227298673666	0.582015354894703	1.40764174106545e-05	0.000209540925207631
ENSG00000109956	-5.92686335614026	-5.93648129765966	5.9161365552052	1.40776502204948e-05	0.000209540925207631
ENSG00000187091	-2.26672086575842	-2.26724254611868	4.5457500933973	1.41138767323513e-05	0.000209762601053201
ENSG00000161638	3.12980092665986	3.12991164942568	7.87552424177738	1.41284211889908e-05	0.000209762601053201
ENSG00000161681	-11.2652703420408	-32.4953903648068	2.49967995561802	1.41328459272427e-05	0.000209762601053201
ENSG00000135535	1.66378463287529	1.6638340254643	7.78756558436247	1.42750053988936e-05	0.000211671352609995
ENSG00000082126	7.7717803824724	7.82793677485402	3.26148600904949	1.42940562560661e-05	0.000211752746093185
ENSG00000115641	3.95036483917432	3.95076147862394	6.5837976430109	1.43977325877198e-05	0.000213086442298253
ENSG00000145476	2.3435056649231	2.34565104242365	3.81430456007098	1.44154588029476e-05	0.00021314675544434
ENSG00000090661	-2.50044669696178	-2.5014629950655	4.29723443836251	1.44507698374572e-05	0.000213466717352939
ENSG00000179820	2.57700725939115	2.57712420482745	6.62560009948639	1.46538252444993e-05	0.000215992625580908
ENSG00000115461	4.88916465862171	4.88919395397201	10.1852699839788	1.4658133354244e-05	0.000215992625580908
ENSG00000272711	-4.26484479953024	-4.28419997051827	1.28462345754948	1.46632626563189e-05	0.000215992625580908
ENSG00000083857	1.85907837861332	1.85910633942078	8.57264573880139	1.48307643985766e-05	0.000218254057793944
ENSG00000215068	3.63844047496212	3.66832446156066	0.848267775973809	1.48566745060284e-05	0.000218429487511419
ENSG00000008196	-3.51796205699354	-3.51811346908295	6.57238320161339	1.4955312813498e-05	0.000219545239893373
ENSG00000128274	4.70406826603746	4.71315175608647	3.21727263261714	1.4974331411965e-05	0.000219545239893373
ENSG00000165996	2.15445898561738	2.15495378914952	3.98779876505825	1.49747457721559e-05	0.000219545239893373
ENSG00000137449	2.57949371672486	2.58021629133878	5.08391663806022	1.50156776006267e-05	0.000219741181417562
ENSG00000072110	2.93618660267897	2.93620955880516	9.42592948466007	1.50162572417406e-05	0.000219741181417562
ENSG00000132780	-1.63605207465845	-1.63607216955409	8.31992443272569	1.50994696369454e-05	0.000220751983999312
ENSG00000280294	-3.73172639337957	-3.76903223457272	0.533048613680738	1.5291007501687e-05	0.000223343116119121
ENSG00000152291	1.70367456549512	1.70370272562429	8.3635407269846	1.53322802672708e-05	0.000223736658030997
ENSG00000142156	3.28534501395604	3.28535747375439	9.98932242418525	1.53537194401463e-05	0.000223778171155834
ENSG00000161082	-4.75305237796628	-4.7993698205402	2.75523519520259	1.53637888740268e-05	0.000223778171155834
ENSG00000129295	-2.67587382417125	-2.68357496941775	1.70296968909817	1.54643009529524e-05	0.000225032241453307
ENSG00000172965	3.65990145671321	3.66061347125734	5.08084522796391	1.57399762518677e-05	0.000228715109704621
ENSG00000109832	-6.32057115076145	-6.54464625327147	0.965087191840989	1.57466852140686e-05	0.000228715109704621
ENSG00000214870	-6.34256602376177	-6.56623463073791	1.3822673523702	1.59035457265125e-05	0.000230778775997924
ENSG00000175592	5.94076025293067	5.94282545806907	6.47009972798737	1.6093180783897e-05	0.000233313764865152
ENSG00000141639	-4.54175206730931	-4.55191549631097	4.5133489144121	1.6152124665735e-05	0.000233951089546184
ENSG00000089060	2.01969565729456	2.02013488838723	4.20957316527758	1.62185468936176e-05	0.000234492718462199
ENSG00000187017	-5.29185501451178	-5.30795469555085	1.45569575560888	1.62195552670152e-05	0.000234492718462199
ENSG00000120889	1.82051689579716	1.82054524919309	7.92043152130892	1.62748399438669e-05	0.000235074330142034
ENSG00000134321	5.03063192971578	5.07854845214961	0.461475557463388	1.6292837741724e-05	0.000235116791588982
ENSG00000166311	2.4177134274821	2.41785496565956	6.55882728268554	1.64961230315429e-05	0.000237830530945993
ENSG00000226380	7.63661288810831	7.83748127531567	3.13580985617477	1.65339710669816e-05	0.000238156295424217
ENSG00000188002	-5.65866690727488	-5.88125568726569	2.8611280509787	1.66420862228189e-05	0.000239492658325432
ENSG00000041515	-2.85205089962034	-2.86096288115833	2.75770783250344	1.6684062718025e-05	0.0002398756494284
ENSG00000123091	1.68786310731261	1.68795893046364	6.76558659029907	1.67054829008073e-05	0.0002399626587058
ENSG00000267909	-11.556140845783	-32.4597725962343	1.4213440771658	1.69301860612093e-05	0.000242966842977685
ENSG00000233836	-3.43286055366186	-3.43958453616065	2.03604898918607	1.70356042994657e-05	0.00024425521169133
ENSG00000102312	1.85929122114028	1.85971225854777	4.22582484738953	1.72002709641273e-05	0.000246389936544848
ENSG00000168824	-4.41385363778398	-4.41677894287989	4.21245167305429	1.72188083522516e-05	0.000246429398361188
ENSG00000145012	2.14483041187288	2.1449162807986	6.7344652953732	1.73180996296799e-05	0.00024762345019947
ENSG00000153707	-2.383082573132	-2.38323863501373	6.31646359469971	1.75240828931332e-05	0.00025014750372209
ENSG00000130226	-9.30725290201408	-31.5949920316143	5.7339083219388	1.7526666393747e-05	0.00025014750372209
ENSG00000250366	-5.10609062422647	-5.13226836787228	2.80075345681608	1.75859480943429e-05	0.000250764377666731
ENSG00000144136	2.5155292570057	2.51557652718381	8.04360218870295	1.76794694473627e-05	0.000251867916013797
ENSG00000144455	1.88182183431249	1.88208280955326	5.20278448023864	1.77444213891394e-05	0.000252562803618981
ENSG00000204970	-4.14442883949602	-4.25551534920003	-0.352953819819533	1.78897780268941e-05	0.000254242011182699
ENSG00000145506	-7.05560998363828	-7.13465862860968	1.23262494265678	1.79008362064883e-05	0.000254242011182699
ENSG00000112697	1.86341265358754	1.8634522344809	8.12182503602899	1.79158603997914e-05	0.000254242011182699
ENSG00000177409	10.8309867868535	11.0362718934033	4.34906441652503	1.79275300571379e-05	0.000254242011182699
ENSG00000173376	-5.61627852746543	-5.65020356235712	1.81233987489157	1.80043390331302e-05	0.000255099591346002
ENSG00000127903	-9.54433563936517	-30.9577051770988	0.955348993887487	1.81314941253913e-05	0.000256668313031604
ENSG00000130589	2.47743161208716	2.47769850699801	5.33688174851942	1.82449333644897e-05	0.000258040207928571
ENSG00000170006	3.6175851362882	3.62340652781024	4.20499702810996	1.83131193374602e-05	0.000258770176773849
ENSG00000162944	-3.40444252840398	-3.40876150816464	4.04638551963018	1.83939931730672e-05	0.000259677947020137
ENSG00000168461	3.35351746491458	3.3536909608306	8.0352093236927	1.85526064830457e-05	0.000261680575994829
ENSG00000225783	-4.00064427125758	-4.00146698069392	6.61705483084583	1.86418693799792e-05	0.000262702300089346
ENSG00000103888	6.12221768174208	6.12243863915493	8.27745267436587	1.88987066393881e-05	0.000266081519808301
ENSG00000107960	1.61843203901681	1.61875014034047	4.30652121706884	1.8924699967141e-05	0.00026620744620445
ENSG00000167767	8.43143258507248	8.50062300806058	4.22733230649815	1.90801539392484e-05	0.000268152586505333
ENSG00000145623	3.80728500665778	3.80754371379057	6.64476435821509	1.92673194520793e-05	0.000270539501730905
ENSG00000166405	-6.1786697001618	-6.40217948348992	2.41964451113736	1.93726522603291e-05	0.000271774117154338
ENSG00000182934	1.46526156222342	1.46530263453318	7.18676368751672	1.94188719362496e-05	0.000272177977031061
ENSG00000113161	-2.27064049533911	-2.27069278845022	8.28527459666684	1.95865721814769e-05	0.000274282276270475
ENSG00000254510	-3.39357499128297	-3.41197706239572	0.934112962308968	1.96744391196488e-05	0.000275265853417739
ENSG00000130529	2.28801840755724	2.28862843577468	4.56508064425455	1.98744863613118e-05	0.000277815783389008
ENSG00000248587	-4.22011849463098	-4.23628179050132	0.544175163622523	1.99713698653816e-05	0.000278920365901671
ENSG00000120913	2.69029523027962	2.69093520922114	4.26714255218774	2.01189599342293e-05	0.000280730509752508
ENSG00000183092	3.68946334909052	3.69418870714184	1.85003868856901	2.01579015079287e-05	0.000281022744772142
ENSG00000161217	1.6176942771952	1.61779981103027	6.17387673540406	2.03435733866663e-05	0.000283358211292959
ENSG00000136828	-2.01469709582928	-2.01588082998791	3.7423255684743	2.04209230651249e-05	0.000284182079089893
ENSG00000204428	-2.88522658262529	-2.89472917753819	1.36044317224699	2.04404862414513e-05	0.000284201025978646
ENSG00000177614	-4.01088028693884	-4.01646886644511	3.49898937065978	2.04799614225111e-05	0.000284496545952926
ENSG00000080573	-9.35139566058625	-9.46896136838994	4.32272890166485	2.05453542074778e-05	0.000285151253862718
ENSG00000168843	-5.98163540260726	-6.00828759820628	0.970838395902095	2.06180251813929e-05	0.000285905723962938
ENSG00000135046	3.34830004887774	3.34850498226057	8.33467684137548	2.0766288085828e-05	0.000287706142122554
ENSG00000130287	-8.02894649846999	-8.25485636551908	7.13309353670624	2.09054174418375e-05	0.000289376939660329
ENSG00000106605	2.27296116762266	2.27350484402153	5.31140442618516	2.10211862802349e-05	0.00029072170290486
ENSG00000255794	-6.72874765659824	-6.80753312518063	2.59848727300554	2.11124348317054e-05	0.000291725272090485
ENSG00000164742	-4.19228622312407	-4.19458190935397	4.53164552454319	2.12047327246865e-05	0.000292540558867832
ENSG00000272636	-5.6028615077348	-5.62092431003694	0.83738352304441	2.12089094811314e-05	0.000292540558867832
ENSG00000094755	-11.563868168124	-32.743576328027	1.16317897994183	2.12671038870524e-05	0.000293084342535249
ENSG00000250802	-4.28576462953693	-4.31865717316679	1.13741885638468	2.13747489574533e-05	0.000294308051341866
ENSG00000116141	-2.6781254162949	-2.67910954888319	4.37089342446508	2.16475433739744e-05	0.000297801535014305
ENSG00000168899	3.47040017957914	3.47186368263034	4.06866844346015	2.17020076939451e-05	0.000298287982511672
ENSG00000205978	-3.05982864197198	-3.06077418395945	3.93592021546322	2.17395812414496e-05	0.00029854161961653
ENSG00000143799	-1.74094218053248	-1.74095951891911	8.94030133475357	2.18706460994935e-05	0.00030007756432117
ENSG00000066117	-1.48690042416854	-1.48694034217054	7.57969452961081	2.19940490649693e-05	0.000301505778841467
ENSG00000105355	2.00217816291708	2.00225475173511	7.0711993943415	2.20790919406848e-05	0.000302158116619598
ENSG00000198925	1.52754468981815	1.52761255731834	6.44104489906627	2.20803388665916e-05	0.000302158116619598
ENSG00000131018	2.13996170099181	2.14014398366946	5.69162408033347	2.2259820646416e-05	0.000304347495247933
ENSG00000215452	-4.72238788732049	-4.83585178454911	-0.207244105299146	2.26118923059537e-05	0.000308890714317726
ENSG00000248632	-9.15520977931748	-31.4008510281681	0.0757267443526682	2.27505816274056e-05	0.000310513620218803
ENSG00000178445	-5.23964807440726	-5.24686339444749	6.69155726312839	2.28138140586735e-05	0.000311080987814606
ENSG00000153976	1.81061707455903	1.81102341976103	3.85728168028103	2.28483807676867e-05	0.000311080987814606
ENSG00000282381	-5.00458889722405	-5.11877091598539	-0.629185304771951	2.28519209058123e-05	0.000311080987814606
ENSG00000141449	-3.23648298044372	-3.23709082116793	4.74969412254749	2.30447492489382e-05	0.000313432678373624
ENSG00000180448	-2.38639153079753	-2.38738093714518	3.46455048995984	2.3092083669119e-05	0.000313803128293842
ENSG00000115844	-5.60808247734981	-5.62641099157016	3.44834154666796	2.31992597066383e-05	0.000314572468312429
ENSG00000141905	2.92141106079779	2.92204518497587	6.65645063310105	2.31993318729187e-05	0.000314572468312429
ENSG00000133878	-6.15040403793262	-6.37413283798597	1.52253153128077	2.32091381770154e-05	0.000314572468312429
ENSG00000141433	-10.0702197356438	-33.2842395426603	0.6037525521105	2.32501981129627e-05	0.000314855675052732
ENSG00000177469	4.08439361960997	4.08452369925527	8.82089480270066	2.3327619763286e-05	0.00031563037693583
ENSG00000005187	-4.22402612715599	-4.26929459698362	0.524114751750641	2.34999946585478e-05	0.000317687373678411
ENSG00000135362	2.39058322708208	2.39120342332596	4.10360252915848	2.37385920545685e-05	0.000320635273650548
ENSG00000126016	-3.21570644613838	-3.2159149440207	6.26317260928931	2.38137680829228e-05	0.000321372666246116
ENSG00000120217	6.09206730785764	6.11201670014059	4.31093043747768	2.39485955927003e-05	0.000322841737991953
ENSG00000185339	2.99260273103723	2.99282380260229	5.84417225387397	2.39639793987879e-05	0.000322841737991953
ENSG00000114853	2.03190970640699	2.0323211021844	4.80943314594736	2.40920636115986e-05	0.000324287483820259
ENSG00000110057	2.57838801653121	2.57932190796559	4.3521124815683	2.41745326875187e-05	0.000325117272508972
ENSG00000255571	-9.84164348544586	-31.0756885941444	2.49638793853918	2.41983001963311e-05	0.000325156849626088
ENSG00000184697	-5.11010333011669	-5.13096160055818	1.47512727285236	2.42533310030872e-05	0.000325616087946864
ENSG00000130147	2.13681557281582	2.13688041005532	7.63249300886395	2.46027479494865e-05	0.000330023459178077
ENSG00000182742	-8.70354167666105	-8.92892651242942	4.10821414742179	2.46361140024253e-05	0.000330187368269415
ENSG00000237517	-3.2744250375144	-3.28035374453223	1.88314323843706	2.47718284663362e-05	0.000331721552035483
ENSG00000165730	-3.90562606266658	-3.91985845878557	1.75809773810471	2.48214988576773e-05	0.000332101870748735
ENSG00000068078	-3.85256549294554	-3.85389063460526	6.49525944715995	2.48720693312103e-05	0.000332493570665683
ENSG00000075275	3.20529414696657	3.20539865938801	7.27884210442603	2.50922686513591e-05	0.000335150284621318
ENSG00000130222	-4.39556508343511	-4.40168066940996	3.33783529017386	2.51953402832454e-05	0.000336239353147516
ENSG00000260604	5.5794712694205	5.65792913869444	0.738397751405617	2.52554577930837e-05	0.000336753815526224
ENSG00000053328	-10.9603931539239	-32.5458691145484	2.14746758722343	2.52949265288051e-05	0.00033699230616106
ENSG00000132182	-3.7488979263998	-3.74951560689583	6.32449510255471	2.53369020390911e-05	0.000337263758259478
ENSG00000197646	7.14157858360445	7.17433024454243	3.51258922862704	2.537336962736e-05	0.000337461493493695
ENSG00000110492	-2.31979967828681	-2.31982843343577	8.53841802962778	2.56468183892709e-05	0.00034080801900432
ENSG00000100218	-4.08059277865732	-4.19147020148861	-0.341758442265312	2.57229672819836e-05	0.000341529261174228
ENSG00000149926	-4.05848961987019	-4.07194009189186	2.93455695334575	2.57469473792753e-05	0.000341557210178424
ENSG00000139926	2.59810466775459	2.59826928367047	7.10139830681328	2.58277581491439e-05	0.000342338383481098
ENSG00000189362	2.00297252657888	2.00456615567096	2.86873391761548	2.59948332645426e-05	0.000344260667169268
ENSG00000166147	4.20392219473146	4.20400132878471	8.60042465087144	2.63329747347309e-05	0.000348443277549227
ENSG00000233384	9.00758369020229	30.2658689968707	1.0276560977556	2.65605621514268e-05	0.000351157169714122
ENSG00000246465	-5.72317343024896	-5.78221364918265	0.380278881471889	2.67039495578152e-05	0.000352203777599921
ENSG00000166106	-3.9307829511744	-3.93123105800652	5.47223148810986	2.67291570160601e-05	0.000352203777599921
ENSG00000135406	-6.45643239152497	-6.51471674679463	1.03559616710793	2.67501314271566e-05	0.000352203777599921
ENSG00000109991	-13.6430535663944	-36.4626624442481	2.35469405038635	2.67700131177568e-05	0.000352203777599921
ENSG00000007237	-5.54936261582094	-5.55081785724143	6.45032188998078	2.6770855780992e-05	0.000352203777599921
ENSG00000122641	5.97062568555432	5.9754389485643	4.81802116272015	2.67750662233321e-05	0.000352203777599921
ENSG00000183111	3.72658824746922	3.73642609915136	2.8099612982011	2.69148675376495e-05	0.000353649754710264
ENSG00000107959	1.61133203234036	1.61140380922929	6.45708605511079	2.69302906590563e-05	0.000353649754710264
ENSG00000104177	-1.67847977049016	-1.67863694601956	6.07649995704274	2.70728922616549e-05	0.000355223646868471
ENSG00000248905	4.91234693784574	4.91688722926994	3.74419037603934	2.71335345195818e-05	0.000355560964136501
ENSG00000092969	4.79097234930503	4.79138427538997	7.05893122180508	2.71441443096394e-05	0.000355560964136501
ENSG00000102349	-6.40429738369515	-6.4829872995869	1.36762976832386	2.73008627713854e-05	0.000357314058099256
ENSG00000166033	3.10393935747203	3.10407006921664	7.13986074146949	2.73583598242074e-05	0.000357766692039509
ENSG00000205683	2.03317185560349	2.03357981034079	4.52838718769016	2.74369619514964e-05	0.000358494329632356
ENSG00000138496	4.09694963963679	4.09842412496539	5.07590212256145	2.75188636460104e-05	0.000359263826896995
ENSG00000101115	-6.41180497031521	-6.41965645249309	3.64841400618706	2.7578742337501e-05	0.000359744764292181
ENSG00000118160	-5.72827596210539	-5.8440194000191	0.531255378473674	2.77539844808917e-05	0.000361728475529752
ENSG00000233621	4.40378644756549	4.42754241268726	0.998710228562196	2.77855038861075e-05	0.000361837245769544
ENSG00000066735	-9.18327231804109	-9.30092604372854	2.78564156786823	2.78539843732209e-05	0.000362163391496557
ENSG00000141480	-1.98568574341074	-1.98610403195174	4.77257165871267	2.78569382084901e-05	0.000362163391496557
ENSG00000184113	-4.95420078190526	-4.97567503586602	2.68143898076127	2.79332259706363e-05	0.000362853070137699
ENSG00000182575	-6.1311177377864	-6.2473362391658	1.28092789435549	2.82396670028705e-05	0.000366528811789543
ENSG00000188522	3.36426373615461	3.36611920200815	3.71066681464159	2.87021135595886e-05	0.000372221595614134
ENSG00000270069	4.33397716425509	4.34033584836978	2.84291912789725	2.89101642990216e-05	0.000374351780193204
ENSG00000172296	3.95944613296468	3.96386710968706	3.38067308474826	2.89143234861665e-05	0.000374351780193204
ENSG00000172987	-6.96158338388954	-7.18650043495022	0.590141988797927	2.92378118886857e-05	0.000378226342029775
ENSG00000167964	-4.92679649683934	-4.93746761690158	1.43855390665431	2.93337301911946e-05	0.000379153032454728
ENSG00000168135	-5.30100404790538	-5.37848249321059	0.550526425506213	2.93849384789389e-05	0.000379378328164191
ENSG00000002586	2.0119138035723	2.01193868774506	8.29511909030634	2.9399755160668e-05	0.000379378328164191
ENSG00000198756	-3.1357864162663	-3.13632604304561	6.99327341910484	2.94913471776187e-05	0.000379988454876912
ENSG00000187553	-15.0920988303877	-37.2774949049042	5.83582304252067	2.94957094473433e-05	0.000379988454876912
ENSG00000131370	2.24728862419542	2.24948707019205	2.71599477127626	2.95356510408511e-05	0.000380189328402184
ENSG00000198363	2.34431231180775	2.34445409522684	6.85416305077908	2.96342129934355e-05	0.000381143823459227
ENSG00000099860	3.93796107400488	3.93889211221872	5.07004542583305	2.97215716211548e-05	0.000381952773080421
ENSG00000198892	1.77112077617872	1.77170244686294	4.80861483635538	2.99086338769915e-05	0.00038404063269354
ENSG00000173156	3.48857511354763	3.49229309206753	2.67938552920669	2.99429161716151e-05	0.000384164908055544
ENSG00000273274	-3.86998245562504	-3.88620744683522	1.48226367283173	3.0007051171173e-05	0.00038467167240287
ENSG00000116544	-6.16673599142637	-6.39071356956351	1.32944813087043	3.01010935138426e-05	0.000385560684270007
ENSG00000240476	8.81598182942242	8.97234490485485	2.51446441277194	3.02278005924605e-05	0.000386864202828374
ENSG00000198039	-2.19063651951559	-2.19179716234745	3.93148780769417	3.0252413965252e-05	0.000386864202828374
ENSG00000102290	-7.24302618594507	-7.46838792321455	0.716651957840287	3.035132252259e-05	0.000387811415603699
ENSG00000087589	5.06383259966514	5.0892327956709	1.24732914234749	3.04553880601102e-05	0.000388822918373312
ENSG00000127472	-7.87102649883226	-30.138178063388	1.50360691953542	3.07905761433595e-05	0.000392781091423541
ENSG00000151388	4.78853343959635	4.78879969623356	7.28201407481464	3.0862692030197e-05	0.000393235756405509
ENSG00000099889	-2.13377032068386	-2.1340066992099	5.66543820754828	3.08765875082076e-05	0.000393235756405509
ENSG00000142552	5.04351598795045	5.04556714354928	4.35627037230837	3.09068544674428e-05	0.000393300428406399
ENSG00000214776	-3.77575630598535	-3.78613854510993	1.01383754946703	3.09931435384395e-05	0.000394077315316933
ENSG00000139629	4.60987112609805	4.61274612204002	4.81358628107427	3.12206134963904e-05	0.000396441118285951
ENSG00000146090	-5.69986801389642	-5.7781034088239	-0.333889508590969	3.12298306322352e-05	0.000396441118285951
ENSG00000102871	2.70750688341286	2.70978582377003	3.22744021389906	3.16151751358334e-05	0.000400878147653214
ENSG00000267480	-3.71885955014188	-3.79261248254815	-0.504987743139143	3.16307082047368e-05	0.000400878147653214
ENSG00000163568	-8.53329488545358	-30.8839015411232	0.0793546904309724	3.1702205007485e-05	0.000401458417669806
ENSG00000196169	-12.6666304409948	-34.1827824749863	0.832463403262112	3.18789257318019e-05	0.000403369162379542
ENSG00000140945	5.27474146504918	5.27620365439934	5.86400155452929	3.21518301755513e-05	0.000406492855353083
ENSG00000224189	-6.8740884000777	-7.09643540896986	1.44483205124137	3.22465301314252e-05	0.000407360292453134
ENSG00000141934	4.09277297173419	4.10094788770831	3.58729282565112	3.24194773060084e-05	0.000409214000530327
ENSG00000124225	4.12332938481546	4.12401360263155	5.98073581458997	3.24464621091518e-05	0.00040922379593885
ENSG00000130270	2.53693418701671	2.54132775428048	2.46088724738087	3.24758400844175e-05	0.000409263734526308
ENSG00000142166	1.56561142118747	1.56571452830493	6.50271765795923	3.28607553954341e-05	0.000413780511890571
ENSG00000104689	4.52854783069477	4.54612284548274	2.4019117525363	3.31061137929749e-05	0.000416534134378332
ENSG00000028137	4.70803366719937	4.71011455318071	3.72934040780336	3.31954456810024e-05	0.000417321810678882
ENSG00000187486	-6.66556673258303	-6.89010333679018	1.18241770765411	3.32790775729998e-05	0.000418036618845389
ENSG00000003402	3.09157054181877	3.09198544096799	5.87009184675048	3.33486252530605e-05	0.000418573500563735
ENSG00000134508	3.59894388404774	3.60026646283721	4.18023468901155	3.38032440591431e-05	0.000423676296805113
ENSG00000011198	1.81204748959692	1.81244643173469	4.27657686440854	3.38094444613277e-05	0.000423676296805113
ENSG00000255389	-3.06382451572638	-3.07178854018295	2.10844930460072	3.39526356091681e-05	0.000425129472655614
ENSG00000173406	-4.04686254363204	-4.0564131978569	2.39507063580373	3.40358729196062e-05	0.00042583022417206
ENSG00000138356	6.40492045986537	6.42049932297502	3.99877103943315	3.41774214214665e-05	0.000427258813510631
ENSG00000165476	1.9460957372247	1.94624790341571	6.03138547058198	3.43184413443663e-05	0.00042842715035763
ENSG00000198399	1.76849053652295	1.76883760479056	4.62402329599138	3.43375721449247e-05	0.00042842715035763
ENSG00000129990	-5.34950436524467	-5.56940729526362	0.807295144384962	3.43531953533849e-05	0.00042842715035763
ENSG00000185291	-2.79510740414124	-2.80493393308175	1.05680360628496	3.44028636269993e-05	0.000428596858669031
ENSG00000159733	4.91598853329525	4.92985050749675	2.13790219036563	3.44217023678087e-05	0.000428596858669031
ENSG00000129595	-4.28258157519074	-4.29087696782727	2.63634664766196	3.45028912553658e-05	0.000429265453435284
ENSG00000163006	-1.85456989393854	-1.85503164534516	4.27366347367181	3.45501712638072e-05	0.000429511444357552
ENSG00000184371	2.83361406514825	2.83376921287179	6.59056252127154	3.46258935570887e-05	0.000430110343675722
ENSG00000183850	-2.3544009698487	-2.3572631574605	2.55787561336641	3.47254671068585e-05	0.000431004327032185
ENSG00000023892	3.3157985446719	3.32455122128748	1.10860512212904	3.47679364573931e-05	0.000431188689313532
ENSG00000118733	-6.82329543116942	-6.90219185114239	1.4214932576106	3.49267023898004e-05	0.000432813913582812
ENSG00000168785	2.12987440257206	2.12998461044999	6.73110014264467	3.49959523361273e-05	0.000432994879262603
ENSG00000074842	1.59005170055657	1.59012202777065	6.54263513814992	3.49967681330476e-05	0.000432994879262603
ENSG00000169583	5.49867736525932	5.58494075974299	1.24082993283703	3.5242113586356e-05	0.000435685163529187
ENSG00000138835	2.02963453733481	2.02977315704544	6.21672782572207	3.52814586898718e-05	0.000435826499987071
ENSG00000083444	2.14164861059407	2.14169036400339	7.9434729251238	3.53263566698592e-05	0.000436036152603306
ENSG00000083067	-4.16660523703738	-4.18089227982342	4.31803861963285	3.56036413748172e-05	0.000439111576956079
ENSG00000154229	2.7258722100165	2.72602198043592	7.10775705666734	3.57557311844023e-05	0.000440639294959162
ENSG00000137809	8.60599524646817	8.60797673967063	7.37704963995104	3.59465638409309e-05	0.000442641678085406
ENSG00000143171	-13.0803570552711	-35.3044317682534	1.53302155295444	3.61251829671599e-05	0.000444490627934779
ENSG00000064300	-5.04478380886852	-5.04694039613762	5.05187955132555	3.64371086563232e-05	0.000447975602015614
ENSG00000263528	2.57225172574864	2.57322181119598	3.77506375566143	3.65660616976442e-05	0.00044920730711803
ENSG00000186577	1.93605135507029	1.93654074398938	4.73751969711657	3.67180891755215e-05	0.00045050828264349
ENSG00000235162	3.20219293938721	3.20266104671308	6.2000390262515	3.67716442572449e-05	0.00045050828264349
ENSG00000196878	6.03574043906493	6.05318878474687	4.67534359998223	3.67797341691288e-05	0.00045050828264349
ENSG00000104267	-4.09117824126359	-4.10453138163833	2.9560457889577	3.67873741751281e-05	0.00045050828264349
ENSG00000149506	5.82435337122825	5.92137237938818	-0.931605515189427	3.69440357496167e-05	0.000451727155946773
ENSG00000139174	3.92351818724936	3.92502668324712	3.99036240237728	3.69681289511484e-05	0.000451727155946773
ENSG00000213468	-5.32651786138698	-5.33847630047003	2.10662973495235	3.69736970219018e-05	0.000451727155946773
ENSG00000038382	1.90185663950882	1.90188413631147	8.05927425936348	3.70320595176094e-05	0.000452086456065639
ENSG00000100095	-8.88791490450234	-28.962246544874	6.50163090996558	3.70816389250483e-05	0.000452338054824769
ENSG00000185652	-5.33496020385063	-5.36875537776973	2.7416527096384	3.74981124522395e-05	0.000457061301974447
ENSG00000136068	1.92656325419095	1.92657959033992	8.73023503492552	3.75391643285867e-05	0.000457204767415407
ENSG00000240771	-2.29676573915761	-2.2981856559879	3.87549181078142	3.7590919069941e-05	0.000457478262165284
ENSG00000157423	-5.19773391769516	-5.25616592566685	1.2538113918168	3.78208695224212e-05	0.000459918268475923
ENSG00000235848	-4.3007401799405	-4.33851136048855	0.480983164125135	3.78527948690147e-05	0.00045994827944342
ENSG00000180287	-5.07057458893863	-5.10972508883254	3.83366536686684	3.81266358739601e-05	0.000462915468535002
ENSG00000159461	1.57985873776211	1.57994857710058	6.49394494133664	3.82649129278503e-05	0.000464233372537261
ENSG00000177453	-3.61018533464667	-3.63747430452203	2.21781054118012	3.83502531374377e-05	0.000464823126110917
ENSG00000130829	-4.88091041708416	-4.89476205590362	1.55072680401505	3.83730632481729e-05	0.000464823126110917
ENSG00000156959	-5.20374030894325	-5.42482360863158	3.49023748337028	3.84852278790361e-05	0.000465820424886255
ENSG00000091664	-10.4255250706786	-32.9904087645631	1.22452109913696	3.8907209870184e-05	0.000470563264843574
ENSG00000198435	-4.81105691319446	-4.81654656444868	3.44848559825173	3.89704212700747e-05	0.00047096297036451
ENSG00000223572	-8.098834448261	-28.6185667472646	-0.884648404459131	3.91541402529089e-05	0.000472817282218809
ENSG00000106991	6.69809940667877	6.69898088628779	5.7999148124332	3.92935545262223e-05	0.00047383182737475
ENSG00000107242	-5.65991459410544	-5.73777718479084	1.5522713767251	3.92988482419816e-05	0.00047383182737475
ENSG00000176697	4.28784270533214	4.29018082864576	4.24059845700801	3.94991399446484e-05	0.000475879298684985
ENSG00000234771	-2.67959904014174	-2.68081696468227	2.76742686372997	3.96053220233404e-05	0.00047679066929255
ENSG00000113389	-11.0742739785278	-11.1082789850306	5.74455668284504	3.98366027989985e-05	0.000479205482360218
ENSG00000173821	2.18059055768099	2.18076348281672	6.37385267796021	3.99025663461194e-05	0.000479299143116893
ENSG00000197496	3.15692830973076	3.1577402570141	5.06871837292426	3.99057823781197e-05	0.000479299143116893
ENSG00000143786	4.07056196336626	4.07280404105484	5.34796719849725	3.9962807036342e-05	0.000479615118420787
ENSG00000141622	-4.06097536926293	-4.06171618255557	5.15906194273501	4.00742354662949e-05	0.000480583035768608
ENSG00000130309	2.05004318003383	2.05007353074681	8.04703831550886	4.01375937076605e-05	0.000480973436800776
ENSG00000250208	-11.3640395396143	-33.5730454880758	2.95095876472681	4.01845558694659e-05	0.000481166913608773
ENSG00000125384	8.05266487278315	8.25509827647876	2.4610439026378	4.02660416865123e-05	0.000481773160837703
ENSG00000066322	1.67309202614462	1.67316602257752	6.79162737849933	4.03068936851297e-05	0.000481892678407056
ENSG00000197406	-7.13313994834444	-7.18114254254875	5.01807933683713	4.04251410718006e-05	0.000482936612620578
ENSG00000102265	2.8010710711347	2.80122055163465	7.39839676850437	4.06564526495371e-05	0.00048524091672056
ENSG00000189058	-4.35944487996407	-4.43252905665542	2.68110326726053	4.06801818872302e-05	0.00048524091672056
ENSG00000167281	-6.81278342693763	-6.89174864298007	1.93473752451391	4.07909051460673e-05	0.000486190223626485
ENSG00000267279	4.93468371436239	4.97771034663976	1.36942818846882	4.08473741500973e-05	0.000486491914553486
ENSG00000186479	-7.97037175770659	-29.2626038539243	1.05504513405674	4.09103225653837e-05	0.000486870256506022
ENSG00000197977	-4.90692778786897	-4.91155609628927	6.04423344327964	4.13095323952617e-05	0.00049124679270344
ENSG00000115226	2.26159443583471	2.26234316546945	4.57745931481174	4.13501251634667e-05	0.000491355292467557
ENSG00000106397	1.78756092343639	1.78760953834952	7.64808450621336	4.15617153666118e-05	0.000493494010444316
ENSG00000121895	6.78600219204998	6.81111722336489	1.94614842432208	4.1692163985592e-05	0.00049466675415732
ENSG00000089101	-5.20377622140814	-5.2622889967498	2.10511009310056	4.21653250892843e-05	0.00049990082455891
ENSG00000106992	2.20947169016528	2.21071686628808	2.82409976199446	4.22204703918625e-05	0.000500174829058074
ENSG00000139835	-2.93698622558777	-2.94274697706244	1.63162144219165	4.24518543131778e-05	0.000502534687828626
ENSG00000169635	-2.15807659289549	-2.1582603411789	5.25800887921574	4.31350046128026e-05	0.000510234819715379
ENSG00000007174	-5.37693688679016	-5.41632724833361	3.47390674371024	4.35888981199688e-05	0.000514571977821155
ENSG00000132530	10.8812822288981	32.5833657817898	1.54713150574568	4.35991745612952e-05	0.000514571977821155
ENSG00000163820	1.730229591641	1.73041353847278	5.43680815160462	4.3600533281503e-05	0.000514571977821155
ENSG00000158445	-4.25235998521672	-4.28117754291462	1.39309453000399	4.3882996748061e-05	0.000517335840320751
ENSG00000176387	-5.60911881429958	-5.63324675067981	0.591586874511482	4.3900985553029e-05	0.000517335840320751
ENSG00000139324	1.85190184216807	1.85208267413065	5.55395185498524	4.40551414002002e-05	0.000518760918418346
ENSG00000105251	-9.77203180697581	-29.424089760162	2.63897074058259	4.43869862010054e-05	0.000522274606286736
ENSG00000197927	3.01981979305249	3.02315455189656	2.10126490603686	4.45432973553161e-05	0.000523719160320713
ENSG00000125285	-4.11205306347822	-4.12340814961034	5.10636319010138	4.47859836614185e-05	0.000526176334754995
ENSG00000154548	-4.40310889898911	-4.41114419015196	3.33657350579711	4.49199089268031e-05	0.000527249535611514
ENSG00000261295	5.77980989118809	5.83003347933579	1.84738314203208	4.49448656269325e-05	0.000527249535611514
ENSG00000227082	-5.36479455021963	-5.47938831463342	2.03555766503706	4.50225628631971e-05	0.000527764486896366
ENSG00000138622	-4.40442391816702	-4.43330077398938	2.08099301078708	4.51073745554123e-05	0.000528362000231213
ENSG00000173511	1.95936716853815	1.959691389039	5.51884202424299	4.53729224360216e-05	0.000531074071151456
ENSG00000160469	-1.79265536222177	-1.79296152758361	4.93383637047944	4.54649474182303e-05	0.00053175257602116
ENSG00000128340	6.00377766101132	6.01319706925429	4.98369732931875	4.55662413090318e-05	0.000532538392065286
ENSG00000205363	-4.77071977793436	-4.77466218664194	4.16530495462776	4.56204087306735e-05	0.00053277267159367
ENSG00000049323	3.34790548824691	3.34800152600719	7.59528471487798	4.57512220759537e-05	0.000533901032506682
ENSG00000111110	-2.4315991485584	-2.43201238431889	4.25487857674832	4.58152672692022e-05	0.000534166151521711
ENSG00000067082	2.18810720202692	2.1881684478599	7.45408542241518	4.58423621774749e-05	0.000534166151521711
ENSG00000130940	-4.46183869850135	-4.47023616300929	3.8263261838459	4.63831136599431e-05	0.000540064084031582
ENSG00000138395	4.26839667557165	4.27201048844358	3.07743452365143	4.64283637925298e-05	0.000540188131338718
ENSG00000166825	7.21546660631907	7.21880025956482	6.73925002420229	4.66420903677056e-05	0.000542140901264144
ENSG00000229563	6.5321218572843	6.73404821078124	-0.655982979008345	4.66656443767779e-05	0.000542140901264144
ENSG00000198400	-5.68928205481157	-5.69376914506172	2.18861701287468	4.70604834713565e-05	0.000546321478752238
ENSG00000170873	-2.44109081347086	-2.44308264491712	4.92648089604018	4.75493815492612e-05	0.000551586956545441
ENSG00000101198	-9.72984993638399	-9.84751061504033	4.04643992928794	4.77705192164247e-05	0.000553740821859878
ENSG00000232480	5.04895529572698	5.05686782145959	3.1613317646591	4.80704538372563e-05	0.000556804203423531
ENSG00000058668	1.86640479049486	1.8664444295705	7.86012980860355	4.82134464270054e-05	0.000558046517799305
ENSG00000129116	3.04422511918274	3.04426584599335	8.33136722890707	4.86882953459492e-05	0.000563125217430852
ENSG00000107262	-1.88531201510279	-1.88557278749933	5.32766262469803	4.91975085744724e-05	0.00056859355949801
ENSG00000127124	3.11708889571715	3.11874380613951	4.95975849075208	5.01972377521371e-05	0.000579718691022092
ENSG00000135824	-5.09207517904822	-5.13126594994788	3.53888500980998	5.03124511188177e-05	0.000580521542295466
ENSG00000187135	-9.91444983099449	-32.7261943980007	-0.365172115816203	5.03743060065839e-05	0.000580521542295466
ENSG00000197461	2.94016261383323	2.94108845519598	4.74346747945004	5.03782944671677e-05	0.000580521542295466
ENSG00000128283	2.47882546538192	2.47904739638989	6.33599199626318	5.07962587427004e-05	0.000584906182897142
ENSG00000055332	1.52643141242943	1.52652614295841	6.54603067674517	5.09569042709691e-05	0.000586323583851814
ENSG00000153930	-5.18333638819428	-5.24305877542436	0.970292456703934	5.12137141855807e-05	0.000588844575326699
ENSG00000157064	-4.65209585904333	-4.65624093243707	4.48660886358972	5.12690455370542e-05	0.000589047002954793
ENSG00000000971	7.47121444339303	7.47758350052063	5.56122076662322	5.15337731122647e-05	0.000591653186305074
ENSG00000168938	2.5736967373439	2.57465469682377	3.87520172147207	5.24029724666929e-05	0.000601190310135888
ENSG00000151414	2.11273298463328	2.11305981786404	5.52069763611774	5.26101333652895e-05	0.000603123804967423
ENSG00000171033	-2.67350627404746	-2.67408081835204	5.57258471982594	5.27264184084712e-05	0.000604013424086478
ENSG00000116396	-3.03825811595433	-3.04265679217873	2.08537817642081	5.28575413210409e-05	0.000605071591045991
ENSG00000101955	2.37207853313847	2.37229453019531	6.44452965264542	5.35275829674365e-05	0.00061229280619308
ENSG00000206190	4.00663183220139	4.00994919707776	3.54308344467353	5.39669378434174e-05	0.000616866594060849
ENSG00000154917	-2.52245777766413	-2.5229568336424	5.26724031647198	5.41967668280274e-05	0.000618676783706317
ENSG00000163347	4.759577224289	4.76230549802256	4.86897929888835	5.42045497700937e-05	0.000618676783706317
ENSG00000091428	-3.14836129588501	-3.15498333248204	2.53626828275598	5.42699193734211e-05	0.000618970431772533
ENSG00000138131	5.07445364106999	5.0776495912061	5.74069643597124	5.43734112703654e-05	0.000619131181425326
ENSG00000177108	-4.53686127282444	-4.5942564016407	2.73707356675422	5.43788901181295e-05	0.000619131181425326
ENSG00000162458	3.03385705899562	3.03406494502009	6.76640006866291	5.44029704698058e-05	0.000619131181425326
ENSG00000122254	-10.3244475349624	-31.6408396757349	-0.304586666333356	5.44592117422558e-05	0.000619319834044853
ENSG00000271857	6.59352608668241	6.71552397804358	0.501400704583488	5.49855608075547e-05	0.000624850470487015
ENSG00000162426	2.43555747503934	2.43804207328228	2.40554660597019	5.51051418279641e-05	0.000625753952364968
ENSG00000132938	-5.83891840329622	-5.86266859533731	0.946519998112615	5.53885964485014e-05	0.000628341953804404
ENSG00000196159	2.49263710537446	2.49283598765177	5.2680381030984	5.54135308305793e-05	0.000628341953804404
ENSG00000105649	-2.15908634927995	-2.16020363508354	2.94240246136773	5.57634019092515e-05	0.000631850331938355
ENSG00000115085	-5.72179654857857	-5.80018672195113	-0.244580844074646	5.60176495670432e-05	0.000634270906700372
ENSG00000167202	1.48901378109396	1.48908915562988	5.83080611752067	5.63435899154895e-05	0.000637499139811923
ENSG00000100558	6.61470277085601	6.64413737755057	2.23162038070925	5.65658192108181e-05	0.00063955010945526
ENSG00000138814	1.93948384706786	1.9396502264729	5.82743484597891	5.67631823916543e-05	0.000641317170668082
ENSG00000156475	-3.62503541389467	-3.62764869778731	5.2367539169392	5.72414328245701e-05	0.000646252879336831
ENSG00000148400	-1.88955037261329	-1.88960632130571	7.54014211171554	5.73978843262899e-05	0.000647550986900788
ENSG00000119899	2.00191013542425	2.00220490368931	5.06439029882447	5.77376610464126e-05	0.000650913963594719
ENSG00000088305	-1.91544049424198	-1.91566836264425	4.72706100921133	5.7802051371648e-05	0.00065116971869907
ENSG00000134243	2.89453341779867	2.89461352494697	8.01797110315731	5.78526652622574e-05	0.000651270018316429
ENSG00000226137	-1.87902061206337	-1.87943035182444	5.10868557949477	5.81455347433444e-05	0.000654095374266988
ENSG00000162645	4.70144299238198	4.70315174470171	3.74205893057536	5.83176527215764e-05	0.000655559272566374
ENSG00000233521	4.55235092284504	4.56375063947488	1.11163770933792	5.84265496002725e-05	0.000656310896013421
ENSG00000278041	-5.82008975983672	-6.04039078603571	0.259303915504672	5.85575372604723e-05	0.000657309408184769
ENSG00000065054	3.7788507874466	3.78072261495062	5.06943086994093	5.86982621724782e-05	0.000658415708018013
ENSG00000136842	-8.5334365956217	-28.8081475469115	2.03768068715279	5.89322984402863e-05	0.000660566337291192
ENSG00000141519	-2.30160229148999	-2.30295196391953	3.16945355315068	5.9502741537103e-05	0.000666481927087752
ENSG00000197442	5.38403925624365	5.39807298652447	4.17604128847593	5.98718219755282e-05	0.00067013521743792
ENSG00000188523	-3.74311261195754	-3.78785455777898	0.7145825010582	6.00063673734831e-05	0.000671160043101408
ENSG00000168702	-3.96140133196196	-3.98036782297297	3.59029890646685	6.01990664085413e-05	0.000672833373588378
ENSG00000256268	9.25090837755848	31.5438371624327	0.760178787608086	6.02607044758053e-05	0.000673040514796297
ENSG00000173894	-2.4023721681214	-2.402491551855	6.25509045952026	6.04938491076018e-05	0.000675161515343885
ENSG00000204217	1.8357619514308	1.83586192405559	6.70786832776519	6.06757689333688e-05	0.000676708182946872
ENSG00000117475	1.51677525379623	1.51704195388384	4.76636568188684	6.12592984905327e-05	0.000682728541492632
ENSG00000119632	1.97494008368254	1.97531153638964	4.47840744055123	6.17555557482648e-05	0.000687768364802716
ENSG00000258584	-9.15173145264771	-31.5544762331939	1.36601380364678	6.18892209121044e-05	0.000688765712987597
ENSG00000105605	-5.92751690886	-5.94352523507888	5.6158286113427	6.20646206471936e-05	0.000690225774063591
ENSG00000185352	-5.31708877400068	-5.3756643517645	0.347740298816801	6.21139271081203e-05	0.00069023245092309
ENSG00000154654	4.10803961950606	4.10862287839908	4.52198861023628	6.21536330215105e-05	0.00069023245092309
ENSG00000120658	-3.08788000865309	-3.08889766762656	3.54883608210389	6.24173115585254e-05	0.000692353511280242
ENSG00000108479	1.87790584404893	1.87839829675116	4.27146730663684	6.24333126605982e-05	0.000692353511280242
ENSG00000166510	4.21929431307384	4.22985378117428	2.04106310127817	6.27678819424818e-05	0.000695569700958063
ENSG00000081923	5.93652549678851	5.94117077824346	5.00992351384488	6.34137980632375e-05	0.000702229108481838
ENSG00000232640	-2.75955324789959	-2.76476521140602	1.27801650163805	6.35575718373916e-05	0.000703322414365013
ENSG00000141574	4.84297586566921	4.86152785795202	1.53074115407641	6.38604063864885e-05	0.000706173077421127
ENSG00000140859	2.46071879479459	2.46085676675941	6.50128858406159	6.42666894837666e-05	0.000710162837650058
ENSG00000122359	3.00417774819626	3.00430894596194	6.75623330467431	6.45398376678871e-05	0.000712618271026319
ENSG00000120875	3.19658788914949	3.19673209223451	7.3873894976593	6.45801750673909e-05	0.000712618271026319
ENSG00000135525	-4.74497077398144	-4.76625528394345	2.25218936763992	6.47332854946799e-05	0.000713803333131308
ENSG00000178187	-5.6335587122594	-5.74910226090938	1.347405251867	6.49742804693696e-05	0.000715955127204472
ENSG00000124191	5.28097937254906	5.28719580988516	4.34892609287429	6.50319692750583e-05	0.000716085450113371
ENSG00000159399	-3.98367449880463	-3.98471690927981	5.14788144180004	6.55007829160543e-05	0.000720739411170734
ENSG00000181104	3.64581871715868	3.64593109561393	7.7337144424507	6.57874548340739e-05	0.000723384028013542
ENSG00000013563	2.45750648351267	2.45897418259009	2.89818946842123	6.61838145961231e-05	0.000727230176709266
ENSG00000136603	2.79676965876389	2.79718555767927	4.84946254888054	6.64683587720929e-05	0.000729843146179647
ENSG00000160229	-2.82959137854782	-2.8357716695706	1.48271862994867	6.71906661787008e-05	0.000737255840979785
ENSG00000088387	2.09268654953932	2.09298146875304	5.05961567681829	6.75889840343519e-05	0.000740641901112707
ENSG00000197696	2.34348553675934	2.3465323425776	2.76181318464278	6.75941276473427e-05	0.000740641901112707
ENSG00000205795	7.93059032315802	8.05539244020965	1.93769068815829	6.78853406166825e-05	0.000743311155952932
ENSG00000167371	-3.14945271386068	-3.15338061794687	3.23398580685309	6.85007226562181e-05	0.000749028546060846
ENSG00000116574	-4.59946109256749	-4.60063191316685	5.30747027997011	6.85034433056801e-05	0.000749028546060846
ENSG00000133789	1.91431474243828	1.91445222497339	6.19831397730108	6.8558941756523e-05	0.000749110788373933
ENSG00000011258	-1.70645764807051	-1.7066904719096	5.11811366392454	6.86314181421194e-05	0.000749378295714023
ENSG00000129596	-2.89724327191023	-2.89803047596407	4.46446814158942	6.8723936194205e-05	0.00074986410883041
ENSG00000244242	8.70793270608134	8.81836362249184	2.05105244342566	6.93829403553417e-05	0.000756525999097979
ENSG00000132329	4.01983390481321	4.02921251880334	4.62166017044715	6.95635751767588e-05	0.000757966268534481
ENSG00000114805	-3.36501915439244	-3.36730340306119	4.35504055000631	6.9765052603404e-05	0.000759631472349756
ENSG00000111432	-13.1757027348213	-36.428186603957	4.77400492142641	7.01782112803031e-05	0.000763472650748267
ENSG00000205809	9.21625187945985	31.5074668723504	-0.0988305562123626	7.02156222924626e-05	0.000763472650748267
ENSG00000242247	1.70518766235318	1.70531013743215	5.8872543217109	7.02877587908055e-05	0.000763725167543241
ENSG00000064309	-3.44658377483217	-3.44696279682582	6.74485640319047	7.07615201031824e-05	0.00076833823010507
ENSG00000176769	-7.30393952296665	-7.34399762088704	2.05567870474816	7.08581797312293e-05	0.000768853105158732
ENSG00000159713	-3.25431281168343	-3.25782003453418	3.26528306121647	7.13842532156082e-05	0.000774023423408685
ENSG00000176749	-1.85783665541704	-1.85831872960794	4.89089170614625	7.1751128240314e-05	0.000777461565818364
ENSG00000106341	-14.6296165172901	-36.6830045873195	3.10499469747234	7.21386668169406e-05	0.000780508152092934
ENSG00000134070	3.83929535482636	3.84583090009424	3.53856752110375	7.21439426678336e-05	0.000780508152092934
ENSG00000149328	-4.29218643067691	-4.29550483399421	4.37622460118245	7.21822576932366e-05	0.000780508152092934
ENSG00000196954	4.91317143688628	4.9252061074594	3.78399256952328	7.24622726220827e-05	0.000782993719530242
ENSG00000148248	1.55772542337206	1.55773992891604	8.80767039765076	7.2652636876439e-05	0.000784090717633989
ENSG00000100027	-2.39432729881054	-2.39695437435367	2.52209310706945	7.26642287957206e-05	0.000784090717633989
ENSG00000266709	3.28369397391046	3.28735053475012	1.96851268683075	7.27830754089813e-05	0.000784830759278891
ENSG00000131015	4.6409697674985	4.65863200434561	2.18953958483144	7.3036401706024e-05	0.00078701889319383
ENSG00000152104	2.32277114362257	2.32290545258187	6.99642075617878	7.34075756494123e-05	0.000790473024958568
ENSG00000143375	-2.81243124792352	-2.8148165800377	3.2356228876789	7.35801780374374e-05	0.000791785596055512
ENSG00000072195	2.42259769983048	2.42291749654651	6.18764455621834	7.36877128367046e-05	0.000792396658562194
ENSG00000106086	-1.76811005694542	-1.76824261746173	5.78153756948015	7.49213665922828e-05	0.00080510820232065
ENSG00000130340	1.7033951983483	1.70357219091258	5.68617953275652	7.50474581251842e-05	0.00080590853587801
ENSG00000225792	-9.10079438891234	-30.7436477083032	2.10921522450554	7.53269436720528e-05	0.000808353882127445
ENSG00000164403	2.44741626885367	2.4498324864413	3.15530253232093	7.58493957954036e-05	0.000813401418921313
ENSG00000214562	-2.41037074005464	-2.41897241739338	0.922309046087051	7.66229488683567e-05	0.000821132960624929
ENSG00000069188	-4.70564869673072	-4.70662667273759	5.47599219719449	7.69094687265682e-05	0.000823638165086856
ENSG00000104611	3.63739976720405	3.64750609324649	2.94513633391425	7.70159109981237e-05	0.000824212771984032
ENSG00000182463	-3.97463399139238	-3.98732744222574	3.40165390527181	7.75077921197997e-05	0.000828908675451063
ENSG00000228412	-4.63311711757704	-4.74624534267709	0.699169015075543	7.79924658872596e-05	0.000833070444810136
ENSG00000179915	-6.70159059713847	-6.81828899974284	1.83023385429038	7.80036499495593e-05	0.000833070444810136
ENSG00000160999	-2.3920424104954	-2.39488346231963	2.75575109759866	7.83636152934137e-05	0.000836342781402161
ENSG00000187720	3.57715618114905	3.57770091966283	5.77442110969835	7.87223974668443e-05	0.000839598028720837
ENSG00000171811	-4.79096625039134	-4.82969756377728	1.45921258246967	7.89623775433598e-05	0.000841145258998736
ENSG00000159251	-5.41229103726356	-5.42794652241666	1.3871715062797	7.90014955381082e-05	0.000841145258998736
ENSG00000164951	2.32567052159019	2.32584978995333	7.09560578510469	7.90712972790865e-05	0.000841145258998736
ENSG00000269793	-5.98149297295775	-6.20096206945338	1.86277359927712	7.90829537729054e-05	0.000841145258998736
ENSG00000188130	2.37137385369447	2.37196553312461	5.38539466195934	7.93447838898247e-05	0.00084335565395216
ENSG00000100105	-1.4827294232776	-1.48280932020451	6.15876840263617	7.95364944571222e-05	0.000844818247927555
ENSG00000164574	2.52646315340764	2.5265089660669	7.63413490995794	8.01724299383846e-05	0.000850994099971405
ENSG00000188042	2.47882087113982	2.47887328083159	7.96496845940198	8.06294503669205e-05	0.000855263748661071
ENSG00000164398	-7.42838746776484	-29.1418123503064	2.0343067584687	8.0792591982783e-05	0.000856412444819534
ENSG00000140961	3.36509569589345	3.36731716084791	3.01952212031922	8.09001738232393e-05	0.000856732579737264
ENSG00000175513	-5.75595772958625	-5.97845311036906	-0.141933833360211	8.09325320297466e-05	0.000856732579737264
ENSG00000066468	-3.99509217126658	-3.99592419988415	6.11509288487288	8.13350396497182e-05	0.000860136561067964
ENSG00000008311	-1.69412148826033	-1.69426119930927	5.73124208281278	8.13663700175488e-05	0.000860136561067964
ENSG00000137285	-2.95015894558279	-2.95023600877889	8.77667812241794	8.14193568117364e-05	0.000860136561067964
ENSG00000268658	-4.55857362443345	-4.63464955597973	0.437732446128857	8.17730547601398e-05	0.000863289031118879
ENSG00000104361	3.24786769262404	3.25165707243272	2.35629923262579	8.19302146948615e-05	0.000864363765030789
ENSG00000132357	5.13500123106419	5.16264264601426	0.629086805670214	8.22676097994227e-05	0.000867337244705054
ENSG00000156265	6.18156450623815	6.19089640212887	3.84608400877511	8.23900671617911e-05	0.000868042178585834
ENSG00000158286	2.82161188663499	2.82363927394406	2.83879169876549	8.26392769380595e-05	0.000870080694612853
ENSG00000203952	-2.84178812222979	-2.84508441085559	2.36185551436217	8.2919643137043e-05	0.000872444277588806
ENSG00000143322	1.95279207392557	1.95288762314551	6.35155969491711	8.32266105046866e-05	0.000875084374693721
ENSG00000116194	5.31893305066072	5.33186028513968	2.2045806703651	8.35793772787448e-05	0.000878202151299004
ENSG00000147889	4.41342591476818	4.41793229326678	5.80243465834279	8.45728611830701e-05	0.000888043479833528
ENSG00000183087	2.43269810755025	2.43288507845749	6.48884077923181	8.47671218657131e-05	0.000889485108072073
ENSG00000111341	-7.95075536137485	-8.17666340254717	3.99873097533342	8.49147633188271e-05	0.000890130225341781
ENSG00000179869	3.16382209044771	3.16879198170035	3.02293986534552	8.49426178915879e-05	0.000890130225341781
ENSG00000152779	8.81090916717916	9.05274984600662	0.753145012277456	8.50652444102547e-05	0.000890481044144626
ENSG00000126524	1.59334199371908	1.59345247772706	6.33342265654713	8.50901574141016e-05	0.000890481044144626
ENSG00000125872	-6.1456296034446	-6.16971055869202	4.10696457142399	8.53502799157172e-05	0.000892144474286511
ENSG00000051382	1.81567779369541	1.81599809150825	5.17621411531471	8.53633818742185e-05	0.000892144474286511
ENSG00000103710	-9.87438171272063	-31.455557405053	0.794115126394816	8.57578422040516e-05	0.000895667523862249
ENSG00000135414	-1.99948223870664	-1.99957471134098	6.66594069502155	8.58204651236594e-05	0.000895722421417659
ENSG00000159239	-2.25070161459566	-2.25533234214131	1.92903484683762	8.59919883124763e-05	0.000896913096533737
ENSG00000245213	3.29882080201194	3.32317102869382	0.118157754895969	8.65402472979712e-05	0.000902028986188599
ENSG00000106789	-3.22079142672531	-3.22119515908134	4.08908145825846	8.73873579625292e-05	0.000910247362769477
ENSG00000138744	2.6770055315232	2.67892676181063	3.71828162894083	8.75237183990099e-05	0.000910247362769477
ENSG00000152467	-3.79180997013587	-3.81691177347891	0.610983480155908	8.75269743507761e-05	0.000910247362769477
ENSG00000087253	3.01672918409813	3.01720329936165	5.22492892003434	8.75619020673597e-05	0.000910247362769477
ENSG00000186409	-2.75015352143445	-2.75757450078271	1.66974452709939	8.76585878368307e-05	0.000910646167986876
ENSG00000105143	-10.7388334692475	-32.7348321352106	1.76931123206459	8.78971753381829e-05	0.000912517616842013
ENSG00000067840	-4.768453948198	-4.77103631833694	5.636399450908	8.81384858581369e-05	0.000914414829361428
ENSG00000167705	3.01942897838236	3.02734525041177	1.73871511697476	8.84187449623754e-05	0.000916713335884814
ENSG00000227051	-2.63846065845489	-2.63854453949582	6.74685542091584	8.85235226479445e-05	0.000917190632133381
ENSG00000178538	-3.86900455246003	-3.87187483672053	3.80928940463446	8.86271700331958e-05	0.000917655592107638
ENSG00000054116	1.38793478727349	1.38805385746726	5.87586646078804	8.88807305072065e-05	0.000919671124015588
ENSG00000237807	5.96665321467986	6.00542653583938	1.04470340532194	8.934368813005e-05	0.000923849236067948
ENSG00000178403	-10.1332476013659	-31.9370474253971	1.94795911803497	9.04188266147981e-05	0.000934347821815657
ENSG00000171105	-3.98840218264432	-3.99581510715578	3.2261637166025	9.07939557464098e-05	0.000937603720254261
ENSG00000278952	-5.90922706447867	-6.13245497722151	0.315778440709906	9.11800663683018e-05	0.00094096864261379
ENSG00000179240	-2.37470340595076	-2.37714779806661	2.08765351506233	9.12973247855674e-05	0.0009410327547114
ENSG00000165548	-3.77910183630333	-3.80407541788467	1.69612749992736	9.13068158952075e-05	0.0009410327547114
ENSG00000197283	-1.83170597907174	-1.83182808767135	5.89608097149086	9.24476328906418e-05	0.000952161833743061
ENSG00000129151	-8.47716976820471	-27.6631046625621	1.69203909899357	9.2532284493547e-05	0.00095240546478724
ENSG00000162434	1.93026791183302	1.93035161808526	6.92888005735864	9.30893371291895e-05	0.000957507845807092
ENSG00000164946	-4.66191298662708	-4.66541521890909	3.72207368568996	9.32095923425143e-05	0.000958113610820289
ENSG00000187772	-4.57837135269558	-4.5794709699266	5.07219117164462	9.35690964724655e-05	0.000961176231790182
ENSG00000180616	-4.56220516386985	-4.5669021487314	2.66668805571171	9.37173092732693e-05	0.000962065790264843
ENSG00000077943	-7.25924914044535	-7.3379858935814	1.74454691225678	9.44923562809788e-05	0.000968269280619226
ENSG00000198221	-3.39224241117495	-3.39914010221432	1.37222764801549	9.45026919725582e-05	0.000968269280619226
ENSG00000182580	-3.82881929928584	-3.83086430665016	5.8962582984222	9.45076459372167e-05	0.000968269280619226
ENSG00000206384	-7.37964854142082	-7.60510543504854	-0.0773635874664802	9.47081922730054e-05	0.00096959933536566
ENSG00000146648	2.91662614182693	2.91676480617818	7.50388438506575	9.47616616989879e-05	0.00096959933536566
ENSG00000198216	-6.27802347783027	-6.33750576711333	2.89734917216684	9.51992885225951e-05	0.000972839939571616
ENSG00000134326	2.87981874507014	2.88720560642587	1.56738801534299	9.52029862729236e-05	0.000972839939571616
ENSG00000258947	-2.5984816620481	-2.6009349131435	2.48800394552704	9.53202250709818e-05	0.000973400911875938
ENSG00000095752	4.24265897333241	4.24553765059538	4.31294852969765	9.63854337685952e-05	0.000983635400563952
ENSG00000103512	1.67663610833212	1.67670285164629	6.88920398747813	9.6817427208622e-05	0.000987398633857233
ENSG00000163297	2.33152201406128	2.33167717974094	6.8144637886245	9.69314554362433e-05	0.00098791628275555
ENSG00000271824	-9.57792370469318	-31.2462285754562	-0.649473422770951	9.7024438610822e-05	0.000988218907025032
ENSG00000126903	1.59224772940733	1.5925469846166	4.5780346435369	9.71288891871723e-05	0.000988637859040748
ENSG00000268496	-8.43468748926503	-28.5927061323998	0.769295893654403	9.76134495440989e-05	0.000992922736926098
ENSG00000159753	-3.69733285274871	-3.71773644795463	0.321988948128168	9.80085920833131e-05	0.000996112181553542
ENSG00000171552	1.93183964633659	1.93196393681216	6.50105115915614	9.80545935088891e-05	0.000996112181553542
ENSG00000106066	-2.65044092348028	-2.65130846475886	4.40269555482569	9.83342197094314e-05	0.000998303320249065
ENSG00000151135	1.74038883148728	1.74052181946101	6.36656212558814	9.84641623209557e-05	0.000998972989265369
ENSG00000154447	2.14805394726063	2.14838073489921	5.44703140746932	9.87281952303839e-05	0.0010010013248878
ENSG00000166387	-2.6949091814502	-2.69931105571243	3.47127065364816	9.91626427108263e-05	0.00100475373347621
ENSG00000123609	4.57099779365839	4.57715445957558	3.5276334124304	9.9762861901405e-05	0.00101017984807298
ENSG00000033100	1.73065691077817	1.73071816571674	7.18760643864364	9.98330280783841e-05	0.00101023519145553
ENSG00000122862	12.4629268185386	12.7933821113501	5.64937670484396	9.99314320107059e-05	0.00101057602293728
ENSG00000064601	1.81607724946998	1.8161716074322	6.46707230218082	0.000100727986114753	0.00101797202278042
ENSG00000229647	10.7026873001415	55.2247975390357	-0.744972514267901	0.000101697883042538	0.00102710914995225
ENSG00000178202	1.84666862650614	1.84675012275283	6.86771219104157	0.00010177953845167	0.00102726936870354
ENSG00000204335	-8.76680269226903	-29.780138730487	1.32375969639545	0.000102619812905882	0.00103508123947832
ENSG00000148935	-3.63146716658044	-3.65612674945636	0.798717615098678	0.000102801806387966	0.00103624751771576
ENSG00000115310	1.68586614139687	1.68587870783736	9.49977350218441	0.000103380502900246	0.00104108040283659
ENSG00000102924	-7.00762432675893	-7.03768195179475	4.0449851300921	0.000103414608991902	0.00104108040283659
ENSG00000146352	-3.48236148959407	-3.49302753203452	3.42212951749094	0.000104609812476648	0.0010524340283572
ENSG00000186575	2.07612511897287	2.07626680112419	6.45290398645344	0.000105035173622788	0.00105603296905744
ENSG00000163191	2.82336174081542	2.82351830584722	7.67181021713351	0.000105826354383963	0.00106330289404839
ENSG00000171462	-3.07375133484195	-3.08310104037233	1.07863431139326	0.000106171332706514	0.00106608307966527
ENSG00000145287	6.408364027054	6.42996707998413	2.3365792602438	0.000106500577261434	0.001068701808072
ENSG00000171132	-1.85414736943243	-1.85441113675969	4.47355801627979	0.000107407367953801	0.00107710895518989
ENSG00000123989	2.24197815737464	2.24203593802881	8.28967858062793	0.000107601251197683	0.00107836067792081
ENSG00000137745	10.6403038216414	10.6649681353265	5.50522933541905	0.000109537003745155	0.00109705630306405
ENSG00000105514	-4.55596295509426	-4.56828833940645	2.85695699833887	0.000109779441238671	0.00109877961250039
ENSG00000123892	-3.64409724319541	-3.65216715816092	2.09674225851709	0.000110039638286356	0.00110006051433105
ENSG00000125895	-4.25464019090198	-4.2923627316937	0.45005647636329	0.000110048323516402	0.00110006051433105
ENSG00000116157	2.20906275090892	2.20947440446491	4.30968600853812	0.000110215046643625	0.00110102222539575
ENSG00000237352	8.52228124312735	52.9580100308356	-0.441541980695285	0.000110379017991085	0.00110195523459898
ENSG00000185565	-2.81608194762798	-2.81644844469684	6.36804766562842	0.000110539068852248	0.00110284793677891
ENSG00000227372	-1.76078487566125	-1.76099072682699	5.36725844524536	0.000111471290065756	0.00111096039965248
ENSG00000167034	4.61545789705537	4.6432227428585	1.63421292844432	0.000111494488680379	0.00111096039965248
ENSG00000139793	1.97460881266957	1.97486176145069	5.12507783063094	0.000113517830183137	0.00113040012785683
ENSG00000100583	-2.57690641827976	-2.58657145709771	1.20984910239913	0.000113847381256033	0.001132959216655
ENSG00000232527	2.72591113653929	2.73274125678743	1.02018949112085	0.000114046333197059	0.00113369476201119
ENSG00000188064	5.63323976401365	5.64012596962934	4.96273717727675	0.000114130410363931	0.00113369476201119
ENSG00000105642	-6.7542856583937	-6.87085033411699	2.01035283984677	0.000114139116554476	0.00113369476201119
ENSG00000051108	2.0747323805794	2.0748696042403	6.10950733659922	0.000114451240792423	0.00113607226556446
ENSG00000164509	6.47420735869468	6.5135116988171	2.23754783336926	0.000114752471531286	0.00113833868519028
ENSG00000158296	-3.55793981958888	-3.57511041790435	1.73841505625138	0.000114992333222966	0.00113999383551961
ENSG00000204128	-3.92576740141145	-3.97092794323714	3.84686430303644	0.000115070003129909	0.00114003999293807
ENSG00000130762	-4.70586658385244	-4.71610869726217	1.97280732077015	0.000115168958030426	0.00114029683619979
ENSG00000198889	7.78433275672344	7.81984051473471	2.96398733598333	0.000115506813951157	0.00114291723259402
ENSG00000184524	-3.18636787584883	-3.19465122681102	3.999161333313	0.000116800497373447	0.00115498604559151
ENSG00000130830	2.57909983839454	2.5794675020968	4.44837538380881	0.000117339035239752	0.00115957702293258
ENSG00000136560	1.53176034498239	1.5319751142338	5.15342391324007	0.000117649359373182	0.00116190834740851
ENSG00000069011	-6.41916336157113	-6.4533671091521	4.43148970253671	0.000117807705709127	0.00116273673637314
ENSG00000169251	1.7483022508892	1.74840996284606	6.00166152567665	0.000118122336700152	0.00116510560027553
ENSG00000198003	-4.07566535957186	-4.14990768474351	0.80732428700852	0.000118234808362283	0.00116547872333882
ENSG00000187193	3.31595598726661	3.33669495520406	0.386825610308133	0.000118554570443868	0.00116789341508553
ENSG00000162302	1.92851870646061	1.92872014334624	5.61678852997261	0.000119327807444263	0.00117439562244214
ENSG00000133740	-1.88447941379558	-1.88480015412234	4.6894785709647	0.000119437288732567	0.00117439562244214
ENSG00000166289	2.84285820987348	2.84575306522233	2.39847506434537	0.000119440261844378	0.00117439562244214
ENSG00000183578	5.12193321841044	5.1823650926947	0.591891647669298	0.000120889109414291	0.00118789336336988
ENSG00000235447	-4.1023894644747	-4.15906811996751	0.331350409665823	0.00012121704862648	0.00119036666493953
ENSG00000152332	1.77683601633567	1.77693907783317	7.09510797136122	0.000121798069117318	0.00119532058529088
ENSG00000015532	1.62739301302537	1.62751117036737	5.56672903588258	0.000121965559897186	0.00119607501606908
ENSG00000161013	1.68433385482571	1.68438211932603	7.30252462573682	0.000122028147854364	0.00119607501606908
ENSG00000020577	2.3957589406386	2.39609497902265	5.71517980183841	0.000122243678090162	0.00119743587810527
ENSG00000184486	-4.15767843380004	-4.16083971602433	6.5593835270451	0.000122399298453415	0.00119820855551826
ENSG00000091136	2.13972410488093	2.13974389156464	9.10023618287769	0.00012253853148209	0.00119880597538979
ENSG00000048740	-2.9580658847609	-2.95829572214491	6.5527485056223	0.000122620204693562	0.00119880597538979
ENSG00000160746	1.45711630591295	1.45725595341129	5.47402579980894	0.000122808300458926	0.00119880597538979
ENSG00000221955	3.20752138486084	3.21136930664019	4.11094475271457	0.000122809142593987	0.00119880597538979
ENSG00000174132	1.85666386313531	1.85749988871702	3.49692744154411	0.000122844214206716	0.00119880597538979
ENSG00000142623	4.44052561191343	4.48328688224683	0.218746658947375	0.000123132814599134	0.00120087180958831
ENSG00000141682	3.47683463220297	3.47766975298092	4.91604272710188	0.00012349050686715	0.00120309242009969
ENSG00000107317	12.6349694462389	33.4660869452456	4.15844580743912	0.00012351461184961	0.00120309242009969
ENSG00000067182	1.91990533902338	1.9199542931209	7.53167617330338	0.000123649080475982	0.0012036513357556
ENSG00000278195	-8.29804167601431	-29.9745178769691	-0.672804468032961	0.000125444006336072	0.00121966712350342
ENSG00000105419	-3.13463831260299	-3.13538657804549	5.55808638741186	0.00012545058283249	0.00121966712350342
ENSG00000182752	5.17329447207601	5.17376487398495	6.80122080648893	0.000125569025485656	0.00121976617209036
ENSG00000137872	-4.05236677860144	-4.05492503192738	6.2961856093258	0.00012561701067768	0.00121976617209036
ENSG00000138434	2.03318616773525	2.0332527590931	8.06060217088851	0.000125877211731407	0.00122111046906329
ENSG00000116985	-3.57536660222112	-3.61940694480185	3.03371149472359	0.00012591186468502	0.00122111046906329
ENSG00000099992	2.34122879216499	2.34221915529867	3.27569013502307	0.000126491314285442	0.00122596857930037
ENSG00000177468	-11.66605824664	-34.6801822055918	3.58031577852479	0.000126839530191418	0.00122858090844219
ENSG00000105717	-2.31793763405781	-2.32245275913207	1.72699048856079	0.000127430463878465	0.00123353953068714
ENSG00000276170	3.00157161097723	3.00957031036602	1.20027033242541	0.000128686985891407	0.00124493097751451
ENSG00000187678	2.84632698856585	2.84667499543347	6.85572831545328	0.000129716332281481	0.00125392039224825
ENSG00000183307	-3.72494994259916	-3.72827234006082	3.51623661533269	0.000129839818560264	0.00125392039224825
ENSG00000181085	-4.89896266277062	-4.93096601827294	1.42569372495971	0.000129857132974601	0.00125392039224825
ENSG00000179603	-4.5742356319333	-4.65062761011308	0.57841488077886	0.000130107057916685	0.00125555723257795
ENSG00000167508	-2.40440041733695	-2.40453184223118	6.68517697761227	0.000131054851270615	0.00126392245073464
ENSG00000206527	2.00945738018368	2.00954147563164	6.43044653771026	0.000131181892084093	0.00126436670555619
ENSG00000135828	2.27253016417472	2.27379097231951	3.1761743020427	0.000131408577033999	0.001265770217032
ENSG00000126247	1.48975222400098	1.48976974116792	8.56653507245549	0.00013174395335431	0.00126821830312836
ENSG00000170091	-5.02437370280959	-5.10134477065091	2.14113337200062	0.000132405942421823	0.0012735499439542
ENSG00000117154	-8.55839656325807	-30.3389418182077	-0.723791664681499	0.000132460939476215	0.0012735499439542
ENSG00000136436	1.67390918818758	1.67403518589821	5.81713863542168	0.000132676055225333	0.00127483318540822
ENSG00000213199	-2.72772580229967	-2.73402793549512	1.59059725232674	0.00013283289161907	0.00127555520894229
ENSG00000180875	-4.71527532644227	-4.72466705369992	1.46401743979359	0.00013328431177044	0.00127903757953538
ENSG00000008517	5.21773749040997	5.22731606852409	3.85271692547752	0.000133429585257074	0.00127903757953538
ENSG00000164308	7.07437157008127	7.07725866225445	6.41397688857859	0.000133441284556369	0.00127903757953538
ENSG00000185614	-2.86020165483948	-2.86461156433977	1.11072666598597	0.000133597198999363	0.0012797464203534
ENSG00000169504	1.73859856083657	1.73861921421621	8.72902248728999	0.000133723092724361	0.00128016699558441
ENSG00000130733	1.71743288778024	1.71768918716059	4.78672353699383	0.000134569850115971	0.00128748384786199
ENSG00000147724	-6.14395161097376	-6.36808718639151	0.974119825094578	0.000134765318190867	0.00128856440798053
ENSG00000213222	2.7567956447148	2.76038648865774	1.40866340350731	0.000135436798539999	0.00129356879262406
ENSG00000122779	-1.77711226240246	-1.77720517993342	7.33436592327004	0.000135454398356625	0.00129356879262406
ENSG00000128591	3.10845274802094	3.10851347016723	8.37386537982674	0.000135697297623004	0.00129509633562688
ENSG00000164124	3.70016473248671	3.72048295876139	1.45568563210485	0.000135892040372081	0.00129616268684769
ENSG00000157601	5.21835724613933	5.22865996538456	2.97626077443692	0.000136120612347863	0.00129755020830253
ENSG00000107099	-4.54840078618649	-4.57308162165162	0.524912783146654	0.000136692010576511	0.00130220198483321
ENSG00000135917	-3.3951342384356	-3.42646231143015	-0.149330678096263	0.000136799343226872	0.00130242984460023
ENSG00000143126	-2.64152387854235	-2.64162710098824	7.59664715831706	0.000137652752837678	0.00130825221998647
ENSG00000166206	-4.54008029391674	-4.5426317547154	5.5809735531073	0.000137684416341761	0.00130825221998647
ENSG00000182601	-9.56718333328884	-32.5936158394901	0.763202215166046	0.000137692261823212	0.00130825221998647
ENSG00000134668	6.62541524765591	6.6304401674296	5.1108131341445	0.000137746038789404	0.00130825221998647
ENSG00000204366	-1.89011193446444	-1.89057811445371	4.19781371974744	0.000138326451977988	0.00131279398540411
ENSG00000171119	-4.50349907019314	-4.54966467252517	0.907995272238427	0.000138425240992766	0.00131279398540411
ENSG00000105643	3.48992402525551	3.4940263188842	1.93437923814329	0.000138541975764065	0.00131279398540411
ENSG00000235884	5.19785440368974	5.2148249716042	1.9885010417871	0.000138560553858459	0.00131279398540411
ENSG00000116983	-4.86351975786349	-5.0825840890164	1.23020376742865	0.000138758120171051	0.00131384973114892
ENSG00000184613	-6.30104473604851	-6.30597339416189	6.08349443595058	0.000138840275163041	0.00131384973114892
ENSG00000272841	-2.24335213947624	-2.24684227929745	3.10431312352924	0.000139644032594334	0.00132065531491698
ENSG00000178082	2.39904113122506	2.4169208040629	-0.0358439114563036	0.000140519956611644	0.00132813474729674
ENSG00000203995	3.02136005728676	3.03084795972663	1.0188415012535	0.000141290276193128	0.00133382287589902
ENSG00000168386	2.88836091629189	2.88858302536082	5.94384833470598	0.000141292624358715	0.00133382287589902
ENSG00000162337	2.09490009840191	2.09496196359333	6.39444775052607	0.000142435915506487	0.00134380325360622
ENSG00000185986	-2.78945310538909	-2.79622745415379	1.65541242400428	0.000142834740268352	0.0013467521947766
ENSG00000131724	2.19131633313413	2.19141632638402	6.50415004507154	0.000143017381269103	0.00134766046538067
ENSG00000088992	-7.19302289280516	-27.2773781191548	0.826211484486338	0.000143416641530056	0.00135060762415578
ENSG00000250320	3.77991390567617	3.7925641362506	0.453815703730756	0.000143544018517187	0.00135099234787665
ENSG00000146376	1.91294495824406	1.91324317848511	5.53849633712813	0.000144121135198432	0.00135560687047489
ENSG00000171502	4.48369464121983	4.4926293077641	2.52949946806698	0.000144968361759147	0.00136275496719285
ENSG00000103966	2.2707570584369	2.27091001011981	6.75045934447135	0.000146610982725124	0.00137736695804457
ENSG00000171094	-3.52698860745505	-3.57053202389698	3.72149313571706	0.000147096026927239	0.00138087228623603
ENSG00000172638	2.65924990589931	2.65976790604452	6.24343703290035	0.000147160976322323	0.00138087228623603
ENSG00000099814	1.85332156716516	1.85346577151859	6.36810024452034	0.000147278467736424	0.0013811447418838
ENSG00000196358	-2.88107389566941	-2.88529758416947	2.3491197521137	0.000147462820731217	0.00138204350714119
ENSG00000250510	-3.31975679266317	-3.32171991420744	4.57103038679037	0.000148444873726486	0.00139041287244472
ENSG00000135502	-3.62367765039065	-3.6322113772506	1.60393864133233	0.000149434805113938	0.00139824502879505
ENSG00000105976	3.97787064203031	3.97895090958963	6.86670539571894	0.00014946016094908	0.00139824502879505
ENSG00000158055	-5.72702906727497	-5.7664841127417	2.05339431639681	0.000149557221587684	0.00139831524423359
ENSG00000179796	-8.06391595006607	-30.3755285153336	1.45205778128164	0.000149911052610689	0.0014007846651486
ENSG00000058335	4.96632722780426	4.99190265142794	0.722957632027972	0.000151238455080961	0.00141167701265183
ENSG00000173825	-3.53311929042421	-3.56968234683099	0.73985384457433	0.00015125756642542	0.00141167701265183
ENSG00000107537	2.03016534165614	2.03108435320863	4.3155795708334	0.000151452534704817	0.00141265225620132
ENSG00000178965	-4.67964310080212	-4.70761628365125	1.33054768398193	0.000151759495995474	0.00141467031073034
ENSG00000142002	1.87883588269627	1.8789262577886	6.67068175279127	0.000152307122194175	0.00141892804650349
ENSG00000113580	2.03879212973726	2.03910398185735	5.97341761440617	0.000153164703250986	0.00142572910602084
ENSG00000058085	7.42520313228032	7.43014575911397	5.88000659619621	0.000153219766869666	0.00142572910602084
ENSG00000160219	4.39262258110734	4.39782316342483	1.57794794921611	0.000153871863973454	0.00143031104211589
ENSG00000142197	2.35370557056756	2.35395171286357	5.61723590932946	0.000154041329117693	0.00143031104211589
ENSG00000175938	2.40384146249129	2.40668817953631	2.56494362233796	0.000154060698652868	0.00143031104211589
ENSG00000234456	1.8235122554172	1.8238449232583	5.77105619828658	0.000154078594392143	0.00143031104211589
ENSG00000113083	3.18853876157901	3.18878191758493	7.11257489292816	0.000154928487073533	0.00143734604703871
ENSG00000156298	-3.23194293552378	-3.24407334226382	4.14106218280013	0.000155331216380335	0.00144022661078536
ENSG00000122012	-5.60493455292638	-5.65220474821851	1.52441759546378	0.000155626092701166	0.00144210433913116
ENSG00000091513	-5.49969476003765	-5.61511738495671	-0.0873273861027344	0.000155998094861568	0.0014446941003372
ENSG00000178773	4.21152755130333	4.21295008745474	4.56850949772753	0.00015710365519682	0.00145407022658159
ENSG00000106078	-3.57242564556006	-3.60421734941773	4.15793784411793	0.000157729958948357	0.0014590021202723
ENSG00000265179	-9.06580188215838	-31.7865780954538	-0.269564752358563	0.000159593321846828	0.00147536419616126
ENSG00000177732	-1.5616247192318	-1.56169849361136	6.62837164408976	0.000159914183300313	0.00147745565565153
ENSG00000172216	2.78339734336651	2.78415926085691	4.3105346154594	0.000160230620417029	0.00147950378899556
ENSG00000152223	1.78576819528633	1.7859101805748	5.77446983345954	0.00016152380405582	0.00149056304759312
ENSG00000148600	-6.15870854285346	-6.21834589131933	4.17749931362155	0.000161741904117969	0.00149125522818921
ENSG00000004139	-1.95511733337314	-1.95569401500413	4.02698378058869	0.000161840179018491	0.00149125522818921
ENSG00000102699	1.81543277613982	1.81550591204223	6.83917300910909	0.000161885334429404	0.00149125522818921
ENSG00000134013	4.25519287721271	4.25526387694811	8.88948821981585	0.000162572993553811	0.00149670679324836
ENSG00000213988	-1.82367833905913	-1.82501511840737	2.99921449804625	0.000162814393415017	0.00149721274439793
ENSG00000091986	2.65229939531327	2.65235090453133	8.40067848591836	0.000162819728448039	0.00149721274439793
ENSG00000116815	1.97107280642245	1.97176281956121	4.0560621478725	0.000163126044740906	0.0014991465936342
ENSG00000185043	1.73158553513758	1.73189220032332	5.19663260241866	0.000165417517402043	0.00151931124512676
ENSG00000160460	-3.81401644277	-3.82536650206048	1.40732874731065	0.000165527820823404	0.00151943056692336
ENSG00000279798	-8.02207043269356	-29.5166482631237	-0.531312439701222	0.000165990550174631	0.00152278287334118
ENSG00000172260	6.32980445148293	6.33554052880575	4.09845157634258	0.000166973653873941	0.00153019572372788
ENSG00000175294	7.99250449797627	30.2722833363178	-0.145433687638018	0.00016699458903755	0.00153019572372788
ENSG00000114698	2.66629010078069	2.67085495074433	2.3520803473721	0.000167518714815879	0.00153409807222002
ENSG00000171621	2.26291949841748	2.26342788888155	4.08798984496856	0.000170632390047885	0.00156081394480535
ENSG00000121858	8.5112839618064	8.87937160774279	2.06437745776196	0.000170635929536489	0.00156081394480535
ENSG00000074527	5.884444754821	5.88760836016871	4.51002285921639	0.00017168820605881	0.00156939185707928
ENSG00000166173	1.80594792057335	1.80629429914015	5.11258990913349	0.000171774733172057	0.00156939185707928
ENSG00000161544	4.07586428091575	4.07820978840449	4.10238463046014	0.00017213212137567	0.00157173739366065
ENSG00000124134	5.17999344120511	5.20892243030989	1.89524709376855	0.000172380325799167	0.00157220225139238
ENSG00000228175	-2.34067591035742	-2.34890266257659	0.443191906426463	0.000172384414908656	0.00157220225139238
ENSG00000175550	1.71666597148436	1.71673266160213	6.92839523974352	0.000172887009168885	0.00157586559320663
ENSG00000158089	-7.65235304780226	-7.87796768821266	1.65859284469097	0.000174704263449417	0.0015915007990077
ENSG00000110987	-1.77893254565925	-1.77909478253179	5.52888043545704	0.000175358716631317	0.00159500649729576
ENSG00000084234	1.88530927717387	1.88531898494902	9.91601405318866	0.000175418960211284	0.00159500649729576
ENSG00000125089	3.005714261477	3.00960574393088	2.48704628185008	0.000175477839396364	0.00159500649729576
ENSG00000099822	3.45103400656833	3.45334033023893	3.94395342925154	0.000175497704774825	0.00159500649729576
ENSG00000069966	1.63429080626133	1.63463836071215	4.65602759115489	0.000175962880842425	0.00159830391010682
ENSG00000166793	-3.05404958839252	-3.0614369948671	1.06733345939622	0.000176438529125616	0.00160169255451592
ENSG00000125746	1.85354641935885	1.85400599297746	4.45376335485276	0.000176939932685578	0.00160531092908345
ENSG00000183250	-3.44836964351765	-3.46421915039222	1.22038015751721	0.000178505053060677	0.00161857020818201
ENSG00000137462	4.96724454461946	5.0165651791158	0.38608331330638	0.00017877108712128	0.00162004164498645
ENSG00000235903	-3.85828665743914	-3.89054599917031	0.277575553694489	0.000178999382515409	0.00162116958155197
ENSG00000203485	1.64363659542804	1.64368155227311	6.92310657289297	0.000179918119684733	0.00162799074927764
ENSG00000097046	-1.7469272931714	-1.74711187939951	5.55216284037757	0.000179961062716358	0.00162799074927764
ENSG00000134207	-7.70264779500238	-28.9174387750414	2.51520547318759	0.000180221037268694	0.00162939853845593
ENSG00000158691	-2.05408982905795	-2.0548173264166	3.90385697228183	0.000181135727345579	0.00163672062892006
ENSG00000151689	2.09937487406804	2.10002016508592	3.97403819011538	0.000181616683361765	0.0016401173476059
ENSG00000166046	3.28289510508727	3.29886529492558	1.57681072561806	0.00018265027998577	0.00164803942978412
ENSG00000049239	1.98661187400675	1.98667933552368	6.87647171697882	0.000182712791914917	0.00164803942978412
ENSG00000122786	2.72311758961824	2.72314543498866	9.38584031473595	0.000182810573356353	0.00164803942978412
ENSG00000099377	2.36886260536809	2.37352561805489	1.77621679384622	0.000183470575897054	0.00165303495213884
ENSG00000164176	5.24622966143307	5.2466358924524	7.1698246492049	0.000184516450772708	0.00166149934392449
ENSG00000133138	2.49653711375749	2.4990084315808	3.04920662159277	0.000184925803409595	0.00166381747444401
ENSG00000135439	-4.61229854088866	-4.65797649230686	6.06787945797773	0.000184987007533931	0.00166381747444401
ENSG00000171385	-4.33758946508245	-4.41344180950215	5.60510060046658	0.00018594246108162	0.00167144823680392
ENSG00000151881	1.6630717624779	1.6636721184354	3.74346498304439	0.000186842100282599	0.00167856878815448
ENSG00000183166	-9.81889311780256	-32.3568080403731	-0.0989629103186892	0.000187353094302353	0.00168219161267219
ENSG00000150347	2.11764719609614	2.11804964227567	5.37094294927369	0.000187808987847004	0.00168531582542708
ENSG00000163013	-2.89825176186561	-2.9017603711247	3.32921478330725	0.000189872544040342	0.00170285462529919
ENSG00000133874	-2.59005331909715	-2.59131471428743	3.61111137531084	0.000190046328063538	0.00170343476830315
ENSG00000185269	-6.00332829020264	-6.02982032501191	1.22839220813259	0.000190507930341602	0.00170659255556728
ENSG00000078401	5.7952188077348	5.80054692638186	3.9195406033291	0.00019120432411473	0.00171184880546296
ENSG00000177685	2.53639893579255	2.54385032278191	1.28779288852441	0.000191520311107043	0.00171361863958657
ENSG00000134470	7.42744998370588	7.62056691379162	0.828182083184298	0.000191621502799933	0.00171361863958657
ENSG00000222047	4.52708327991006	4.60516162136798	-0.553049951229049	0.000191885216530193	0.00171419165709293
ENSG00000118680	1.59861680333468	1.59864832119323	7.8957962089945	0.000191905150288103	0.00171419165709293
ENSG00000144331	-6.0608376463586	-6.11919479703027	0.630673939574263	0.000192591047049544	0.00171933482483223
ENSG00000171867	2.53880100497232	2.53895349723304	7.75438046527895	0.000192944133732054	0.00172150268805274
ENSG00000141505	-2.33733833789828	-2.34133318008748	1.58371159947357	0.000193437902210517	0.00172475708738044
ENSG00000108984	-2.23549809086378	-2.23670236801865	3.38382332280588	0.0001935298076784	0.00172475708738044
ENSG00000152782	-2.08036957752583	-2.08079283030951	4.35549317263436	0.000195658694565033	0.00174273522928604
ENSG00000176597	2.28908396814249	2.28925447163154	5.67842206556016	0.000196157796606225	0.00174618462725747
ENSG00000186205	-2.37694425693603	-2.37806822876647	3.41404909293595	0.000198504869583329	0.00176607124425875
ENSG00000169989	-2.7382259952469	-2.75208634491096	1.01269558041673	0.000200300277885554	0.0017810299196498
ENSG00000196812	-2.02148771020285	-2.02494721217055	1.70734652201775	0.00020064012329474	0.0017830363603438
ENSG00000155850	2.34321511119243	2.34336540027506	6.416027106806	0.000202486919291616	0.00179842477691655
ENSG00000197467	5.04412608262352	5.04511514429231	5.60591599606604	0.000203148613522401	0.00180327598154563
ENSG00000107105	-4.09057419743737	-4.09185614633721	5.05928019909988	0.000203877729414993	0.00180871981084415
ENSG00000178235	-4.67348840507851	-4.68914576624874	1.56992319638401	0.000204690840952014	0.00181490220932694
ENSG00000139364	-2.49757748520344	-2.49811247261248	6.3073239512436	0.000204910212669338	0.00181581615245122
ENSG00000120318	2.56910418739397	2.56951561985209	5.2810938934461	0.00020527174125599	0.00181798807031822
ENSG00000114646	-2.39720441992289	-2.39990146359257	5.95650462276646	0.000207089036307591	0.00183304320459565
ENSG00000114127	1.54422229637088	1.54438629165193	5.24152824616377	0.000207514928937921	0.00183577229486499
ENSG00000272143	-3.40761242764265	-3.43514490935424	0.698544724919556	0.000207735452820944	0.00183594965496471
ENSG00000129636	1.65310207247291	1.65320093744998	6.41590931614515	0.000207770144762562	0.00183594965496471
ENSG00000188803	-6.17375919883601	-6.28998827154405	0.41019264205395	0.00020892709181189	0.0018449936325385
ENSG00000041880	2.4588012230595	2.4603513355533	4.1190218008042	0.000209029956190637	0.0018449936325385
ENSG00000104549	-1.90652031386437	-1.90657643379029	7.8377729907483	0.000209421710732309	0.00184740711377077
ENSG00000198353	-10.2761201722287	-31.9487037278317	2.04727311693363	0.0002097623412096	0.00184936713475251
ENSG00000171450	-5.78354708005323	-5.89910882592274	0.527013921513171	0.000213356543398624	0.00187854360632697
ENSG00000162976	2.09643160473201	2.09737472195039	3.93069496096011	0.00021342126295658	0.00187854360632697
ENSG00000100003	2.22453783280498	2.22542125458571	4.16836380326131	0.000213432583426672	0.00187854360632697
ENSG00000172458	-2.74680601597302	-2.7511006944701	2.28543869228703	0.000213985292936768	0.00188234724727588
ENSG00000123342	4.26452779737009	4.26882741703127	3.28270552286034	0.000214636458773293	0.00188701220004853
ENSG00000069020	2.24666924813875	2.24720016664231	4.26891292963238	0.0002149700447214	0.00188888141715247
ENSG00000233718	-6.92350548819047	-7.14849407071033	0.0771210653085174	0.000215999588412349	0.00189686027754242
ENSG00000090447	-1.77700868935247	-1.77757073561845	3.59010063651498	0.00021655125051827	0.00190063587723005
ENSG00000181856	-5.2788715165336	-5.35646292210198	0.65459932125545	0.000217449869937953	0.00190745071304
ENSG00000139915	-3.78462307485008	-3.79291419750837	2.19992321356575	0.000217727097792504	0.00190881016559919
ENSG00000144810	7.20455106781206	7.20753516691391	8.4347372788692	0.000218562336782409	0.00191505742228986
ENSG00000225968	-6.2548156538483	-6.2626546674177	4.25650789465189	0.000219226157580631	0.0019197965364352
ENSG00000172461	-5.58217803282686	-5.80411620078208	3.28211535438939	0.000221351775100034	0.00193732433655377
ENSG00000075711	2.15998090254266	2.16002560294257	7.58439369547514	0.000221719668269533	0.00193945708703669
ENSG00000105137	1.60297110974645	1.60306521639418	6.29905447353864	0.000221872488230862	0.00193970718434304
ENSG00000179348	-9.16066257439429	-28.2988952673073	1.63896387916881	0.000222596231838413	0.00194494547505595
ENSG00000156113	3.86625284474061	3.86703478558679	5.80340453327108	0.000223777684482521	0.00195417492478193
ENSG00000169242	-3.29056668506976	-3.2981404990403	2.32418016273589	0.000224036642871652	0.00195488949074433
ENSG00000140545	1.72923325677247	1.72930070961038	7.32092161480738	0.000224109913438731	0.00195488949074433
ENSG00000102755	-8.00754665298732	-8.23325145282306	2.85176132294793	0.0002244670349995	0.00195691138162043
ENSG00000101665	3.14549276832201	3.14626622210976	3.93933008813461	0.000224833025669031	0.00195900829397112
ENSG00000224420	-2.82728054035958	-2.83366662383842	1.07630315842646	0.000226077387421375	0.00196875199509055
ENSG00000165644	1.82008308827812	1.82205060841105	2.35577422496463	0.00022643747028271	0.00196922389703244
ENSG00000070882	1.69242551110454	1.69259409425391	6.17830559170033	0.000226456942525797	0.00196922389703244
ENSG00000171649	-1.50340481394673	-1.50367935798973	4.76781365450797	0.000226509934614466	0.00196922389703244
ENSG00000198794	-2.12391568710034	-2.124270184095	4.9793169537829	0.000227231902972628	0.00197440118698643
ENSG00000131095	3.57977325863562	3.64206751595568	9.80635081498169	0.000227373182728019	0.00197452996391284
ENSG00000105699	-2.86408077428175	-2.86633383491108	3.29889299077778	0.000227776601518017	0.00197693377215248
ENSG00000153885	-1.96332881245222	-1.96343820983743	6.16925662174412	0.000228222085787143	0.0019796998041558
ENSG00000197780	1.65175323722872	1.65212032374513	4.89584444676827	0.000229523535751433	0.00198988366864124
ENSG00000139219	-6.0111906055899	-6.01175495852467	7.57107775270622	0.000229978264598597	0.00199271954686043
ENSG00000106080	1.6083284050785	1.60842882326916	6.18727983257782	0.000230499463681551	0.00199612791232597
ENSG00000267519	4.3365864962125	4.34334888743181	2.58629296215246	0.000230873569688009	0.00199825937755464
ENSG00000124155	1.48585218929263	1.48590101505597	6.97727985318056	0.000231364115173564	0.00200139573092522
ENSG00000273066	-3.02404893601825	-3.04170456581525	0.272155053727834	0.000231565180956481	0.00200202587788178
ENSG00000222041	3.24205821172802	3.24476714747011	2.92036482231093	0.000231828741823972	0.00200319533748727
ENSG00000228065	-2.31394296975175	-2.31869697957232	1.58235226595233	0.000232074484368749	0.00200420962330401
ENSG00000077327	-5.23240573289469	-5.34718779471456	-0.875911135732337	0.000232732816511093	0.00200833197605805
ENSG00000137561	-2.40298381696673	-2.41794719910932	-0.241322632876239	0.000232809073694445	0.00200833197605805
ENSG00000234869	3.49671214083688	3.532931985962	-0.103108439600433	0.000232948787030756	0.00200842758735407
ENSG00000115414	4.92940107106696	4.92940550132962	13.4295395563116	0.000233333109526261	0.00201063088970367
ENSG00000089225	-7.45731754331335	-30.1702719551834	1.07549783222475	0.000235216906624448	0.00202503914101472
ENSG00000181378	-5.91543298568802	-6.13860053538703	-0.726945649583958	0.000235395348129127	0.00202503914101472
ENSG00000164638	-2.01001793266867	-2.01039517921884	5.28478020938684	0.00023547435822467	0.00202503914101472
ENSG00000176092	-3.52258905444022	-3.53472417563565	0.316788515106761	0.000235523957991721	0.00202503914101472
ENSG00000155629	4.05972844531543	4.07278236968143	0.80840425667161	0.000236323493758347	0.00203079528428334
ENSG00000197971	3.80878255674996	3.81062646633318	4.31620146119758	0.000236692214382136	0.00203284501395087
ENSG00000138166	3.87602853108089	3.87779541347273	4.74134937559381	0.000238109038458528	0.00204388923941256
ENSG00000106484	2.16226122036518	2.16228785611732	9.07199444237926	0.000238655446937517	0.00204745392773758
ENSG00000183837	-4.85046428036018	-4.88932732985074	0.205240370026765	0.00023984044014906	0.00205649018807656
ENSG00000159176	3.45815775571877	3.45826412001098	7.71092129491854	0.000240075667134592	0.00205737731429172
ENSG00000260027	-9.87034626239255	-30.2676283675279	3.29866711619163	0.000240282695322476	0.00205776986141754
ENSG00000007968	-2.52644972674675	-2.52751888010321	4.32035343273828	0.000240385053620186	0.00205776986141754
ENSG00000080709	-4.49611714375986	-4.5723858173891	1.3706357630918	0.000240894427399799	0.00206095051980505
ENSG00000197162	-5.00073217535846	-5.05901759352504	2.36193358766662	0.000241020600048932	0.00206095051980505
ENSG00000166923	5.50416436148508	5.50572375251462	6.98937186838312	0.000241212191736621	0.00206145985866207
ENSG00000151615	-6.9094943418261	-7.13442149656603	0.0419058766535255	0.000241368794716012	0.00206166978156226
ENSG00000041982	3.55560157801003	3.55562894120002	10.3014171341807	0.000241533020000271	0.00206194454580877
ENSG00000104419	2.55765427503852	2.55857136080605	5.46528370407161	0.000242109928292176	0.00206574012041204
ENSG00000115318	-2.10253573255183	-2.1029364832344	4.7177658483715	0.000243025176007534	0.002072416765801
ENSG00000147041	4.41643273528527	4.42110168828961	5.07625265921627	0.000244674200340051	0.00208534004591133
ENSG00000206535	-1.95597140271466	-1.95824483650347	2.74466291300907	0.000245966600341701	0.0020952114008376
ENSG00000172247	-4.37729398114741	-4.43399888490279	0.300748395455426	0.000248029780785017	0.00211163413150341
ENSG00000143869	-4.02399517938845	-4.02526208960052	5.23854883061655	0.000249270364856625	0.00212103949693261
ENSG00000179673	-5.45372280700845	-5.67536216562194	0.398937049262039	0.000250713278805871	0.00213215530243729
ENSG00000176834	1.66271077123586	1.66316780861187	4.32854737604035	0.000251365655961933	0.00213626020428501
ENSG00000166682	-2.95459298314105	-2.96433954565017	2.76606862043604	0.000251546299612282	0.00213626020428501
ENSG00000242797	-3.20654770258841	-3.24037027330326	0.46213145843178	0.000251606411917518	0.00213626020428501
ENSG00000150471	-3.15944982184444	-3.16033806238149	6.08731163981309	0.000254224705874582	0.00215731769430746
ENSG00000176692	6.66830972501079	6.6756252961307	3.96555821189749	0.000254449363889761	0.00215805125897595
ENSG00000162604	1.5886843281033	1.58900785197273	4.52821778231417	0.000254928160649807	0.00216093827382523
ENSG00000276600	-2.63318948561522	-2.63594268070418	2.94810171480998	0.000255210594329488	0.00216215855662541
ENSG00000183773	-4.48153390876593	-4.53880021193551	-0.0688973731403573	0.000255669314645919	0.00216487021631311
ENSG00000188760	-2.09930045864014	-2.10074871637361	4.16149977699926	0.000257322495853078	0.00217768750691055
ENSG00000185532	-4.92951855220997	-4.94130333024237	1.30868080052971	0.000257666341313674	0.00217941617186983
ENSG00000174640	5.69114191301104	5.69720926291548	3.23347309243177	0.000258984698713744	0.00218938120504407
ENSG00000258498	-7.24417575384201	-7.32310698894921	3.68126572275971	0.000259504933727435	0.00219168612468254
ENSG00000111834	-3.06823169042027	-3.08783362999615	1.21823780202672	0.000259538084061612	0.00219168612468254
ENSG00000118985	2.30972164440446	2.31010624560551	5.27522418555037	0.000261597340224875	0.00220788155149795
ENSG00000165474	4.27413948471207	4.29280767167391	3.23015409928874	0.000262070466170259	0.00221067977243783
ENSG00000154274	-4.17909019246746	-4.20417585279346	1.27987971889747	0.000262666826889982	0.00221451394981651
ENSG00000166340	1.80732139931563	1.80736603376626	7.44209073601327	0.000262958713489248	0.00221577838770703
ENSG00000173114	-3.18710422835633	-3.18990454760775	5.74575711272668	0.000263547874852646	0.00221954504743755
ENSG00000135472	-2.04082244741176	-2.04720199053061	3.79273131909232	0.00026456066571666	0.00222687344177894
ENSG00000030582	1.74732781862979	1.74737046358831	7.59383773259228	0.000265446955216466	0.00223312971915404
ENSG00000164241	2.6146935540953	2.62739668989747	1.10373503440001	0.000266994701295487	0.00224494090793093
ENSG00000185090	-3.09815731834116	-3.10285202739265	3.46369343168401	0.000267482078938282	0.00224782840718102
ENSG00000078295	-3.27315108320282	-3.2742833478419	4.91648433689828	0.000268766687292999	0.00225554882987038
ENSG00000185215	5.68058819092672	5.68492049371451	3.8615184902338	0.000268791052824126	0.00225554882987038
ENSG00000134602	-2.2127793353828	-2.2129814612518	5.252691318394	0.000268902658280962	0.00225554882987038
ENSG00000163485	-2.66917084802237	-2.67575648129779	4.67324823874995	0.000268978603895136	0.00225554882987038
ENSG00000196109	-10.8671015079063	-33.0247433133743	0.210027439796232	0.000270133493162878	0.00226401737103874
ENSG00000102802	7.78037839757688	7.81508356617844	2.1032743746265	0.000270582842540373	0.00226656679368315
ENSG00000131446	1.53212871091429	1.53217021151638	7.14472949377503	0.000272356080181007	0.00228019723107037
ENSG00000225614	2.76305285537763	2.76389282656093	4.00096502009041	0.000273663037531286	0.00228991139764925
ENSG00000165186	-7.44093484278252	-28.6196465779346	2.54975145593244	0.000273913817293638	0.00229078218705028
ENSG00000046604	2.17867334214396	2.17875076471935	6.76747786987712	0.000274621207440228	0.00229546870073433
ENSG00000104213	2.76745114023112	2.77156059065675	1.6592089393874	0.000276784904994797	0.00231231648292604
ENSG00000222009	2.62504121431793	2.62679754726134	3.11278231460201	0.000278419527604923	0.00232385734637308
ENSG00000115884	2.44032217960865	2.44037686103091	7.38043762372957	0.000278464012749073	0.00232385734637308
ENSG00000173040	-4.35799477586049	-4.39588976326296	1.36549049887786	0.000280385884565752	0.00233864594103079
ENSG00000197134	-10.3205404768069	-31.1924987155114	1.43351627176003	0.000282164346212564	0.00235222322571435
ENSG00000118855	2.3782552137724	2.37845769755007	5.97955992078455	0.000283462007756117	0.00236178003687514
ENSG00000120337	5.44345324724206	5.58735587073158	-0.244534865908551	0.000284055239622916	0.00236423431616328
ENSG00000105655	-2.30647014383523	-2.30654575057802	6.81151177363223	0.000284059406758186	0.00236423431616328
ENSG00000008282	1.56669981007692	1.56680855975098	6.82283773994325	0.000284755437320801	0.00236876473006233
ENSG00000132965	6.90011424628073	7.0325838054357	0.314257363734454	0.000287736952842595	0.00239229221601932
ENSG00000156218	-7.23856165038084	-7.46360047145796	1.04352138215637	0.000289399844365407	0.0024048372378507
ENSG00000148677	6.45134260284316	6.45221080603289	6.74570510616107	0.000290349794305298	0.00241144770653347
ENSG00000166734	1.56853116415071	1.56862350009118	6.82035636299009	0.000290791114285923	0.00241382905819266
ENSG00000163273	-5.80354935734341	-6.02659884262795	0.124913920320086	0.000290981642481716	0.00241412718688072
ENSG00000179776	4.70011818220336	4.70814236210237	2.26923178240115	0.000291445101032574	0.00241668816119098
ENSG00000270607	3.74782598454637	3.76763622590753	0.829380422477711	0.000293408306104228	0.00243167584475128
ENSG00000221870	-8.76155794162939	-30.0903749415288	-0.293608280638036	0.000293709678250473	0.00243288218366201
ENSG00000018625	-4.90179216464431	-4.90259559880836	5.63089706097872	0.000293945318594527	0.00243354305648725
ENSG00000187260	-3.86646287405448	-3.87232175241716	1.35150374595136	0.000294729188975004	0.00243873956367552
ENSG00000278937	-7.89786593969875	-28.3545807978718	-0.81733070896636	0.000294986564377322	0.00243957638569254
ENSG00000280079	-2.86897912280654	-2.87502432675985	1.89057188857768	0.00029542028910784	0.00244186998101102
ENSG00000149970	-3.53616143256161	-3.54386261128209	3.88785852351952	0.000297837908178463	0.0024605508456606
ENSG00000123505	1.62317269464679	1.62319926367072	7.43510714943729	0.000298019700016444	0.00246075071182272
ENSG00000143774	1.40406645881032	1.40411610278097	6.85494716945364	0.00029839810144443	0.00246257291540873
ENSG00000119715	-6.50320109732431	-6.72761525821896	0.00213095954135619	0.000298879355135472	0.00246524154838101
ENSG00000225151	-2.2645834668848	-2.26813199407275	1.91775662434781	0.00029912940935378	0.00246600137151527
ENSG00000089041	5.39355087623571	5.85648754380385	3.84290410362399	0.000299685496561417	0.00246928197536146
ENSG00000186439	-7.15574191027362	-7.3808077797091	-0.236401687858908	0.000299886943446558	0.00246963857329882
ENSG00000139289	2.15937591215082	2.15942838113412	8.32614373356117	0.00030088782911386	0.00247657488865778
ENSG00000156531	-1.61177977291997	-1.61183954113923	6.59638370552222	0.000301362324221086	0.00247917351442995
ENSG00000166068	1.69388843705043	1.69401593807296	6.73640255749841	0.000303663222799366	0.00249678649857256
ENSG00000152580	-3.28358778077594	-3.29159968997042	1.90539505810679	0.000304031385904343	0.00249849792605811
ENSG00000121310	3.28818404169602	3.29200865324788	3.54593340154597	0.000305456678741237	0.00250889036394828
ENSG00000152377	3.26970313021429	3.26979527176323	6.79712014624962	0.000309659325554464	0.00254180863605298
ENSG00000183117	-7.36631753131225	-29.5533785506431	1.58496499943542	0.000309790049597081	0.00254180863605298
ENSG00000102471	1.69827030898829	1.69847970951872	5.50272118205157	0.000310202053039067	0.00254385234041596
ENSG00000078699	-1.72129772439015	-1.72141989066376	5.50690876042692	0.000312413484915248	0.00256064260024498
ENSG00000236404	-3.03871895877237	-3.04566533454391	1.5873595042504	0.000312687445673133	0.00256154342955944
ENSG00000072786	2.19054206538982	2.19063845087146	6.08424334167806	0.000313140100109555	0.00256390640960178
ENSG00000164778	-4.0825635308289	-4.14081822468503	1.98108924587657	0.000314148263507185	0.0025708128859545
ENSG00000256235	1.87953693236503	1.88013528291216	5.06520384775542	0.00031478232081068	0.00257465225622732
ENSG00000120725	1.73191926353033	1.73224967587514	4.61407714008988	0.000314972871832785	0.00257486200041733
ENSG00000114923	1.8953155890379	1.8958833322613	5.30041261237333	0.000316716336003727	0.00258775974377928
ENSG00000136816	1.63721477496389	1.63738295949918	5.57064569824204	0.000317294827930727	0.00259113046198241
ENSG00000077274	-10.3872118582757	-32.4628552266661	0.286038160637241	0.000319000806938777	0.00260302470626271
ENSG00000206503	4.83727382250517	4.83758392869325	7.88490238925119	0.000319098738091399	0.00260302470626271
ENSG00000165121	-1.92983257712928	-1.93171557894658	1.87860851167779	0.000319251461028122	0.00260302470626271
ENSG00000196584	-1.86238237369853	-1.86273720446015	4.72147106662236	0.000320449717762903	0.00261143105070458
ENSG00000129167	-3.94951838063923	-3.99474180560698	0.0856852935642663	0.000321894970348149	0.00262184041054565
ENSG00000109854	3.94197455355506	3.9445555634264	3.55445303855482	0.000322105129913826	0.00262218430577397
ENSG00000124067	1.95664165233643	1.95667265497357	6.57934669316716	0.000324275884166588	0.00263848027898755
ENSG00000242419	-3.54765167651178	-3.56003864237584	4.2729045715116	0.000324988195012955	0.00264289879006889
ENSG00000161203	1.42605363558616	1.42606371655401	9.03147396420926	0.000326446771923098	0.00265337839500637
ENSG00000167874	-2.71409851225973	-2.71687191819394	3.00619256849288	0.000330469419859728	0.00268118393093735
ENSG00000153246	4.95266369132555	4.95709618470999	3.29716049499427	0.000330520724074838	0.00268118393093735
ENSG00000139734	1.93297928808412	1.9331523031418	5.72296226700061	0.000330579258609289	0.00268118393093735
ENSG00000237412	-12.3820201853259	-34.941241656401	1.20798966478023	0.000330680803899438	0.00268118393093735
ENSG00000149218	1.99295101148928	1.99309760989975	6.37582247352682	0.000330726287369369	0.00268118393093735
ENSG00000171517	-8.42481929363072	-8.50359762206615	2.04563594052842	0.000331880498388555	0.00268899955028697
ENSG00000108852	-2.22000600189666	-2.22038025411395	4.53372810561855	0.000332034784997648	0.00268899955028697
ENSG00000088298	1.60030390227631	1.60055498765428	4.76870974984854	0.00033253471170889	0.00269165214547569
ENSG00000167889	1.65055040676061	1.65078143186662	5.24914971521399	0.000332859929295321	0.00269288856788453
ENSG00000152455	-1.69691914341239	-1.69721098794375	4.76309109641837	0.000333321351624476	0.00269522505658444
ENSG00000183496	-1.8941452123828	-1.8943424372025	4.9402671674913	0.000334462404793257	0.00270305175385193
ENSG00000197961	-1.47493970609587	-1.4751430763865	5.12575380360786	0.00033470134865688	0.00270358347538983
ENSG00000235863	2.86380252027189	2.87039647590678	1.33010946285086	0.000335011112386168	0.00270468640578988
ENSG00000128285	-4.94985077021882	-4.97931057507037	2.38369040994012	0.000335264380981861	0.00270533232281694
ENSG00000187642	4.34918070858044	4.42459556679048	-0.844689060304107	0.000335576674934129	0.00270645361695325
ENSG00000116106	-2.26468517335456	-2.26508384165582	5.64764712838701	0.000335835715440183	0.0027071444816123
ENSG00000071564	-1.47592719941284	-1.47595038481368	8.07230051673849	0.000336438582174153	0.00270973983933648
ENSG00000177721	3.06852851371939	3.10135497249624	2.2619151070453	0.000336504774463522	0.00270973983933648
ENSG00000103449	-11.6975746503978	-30.5725929368843	6.26115459306474	0.0003367002763301	0.0027099165539269
ENSG00000172382	-3.49853427147327	-3.51547437808977	1.2940088574526	0.000338354775823528	0.00272182971133878
ENSG00000187688	4.96813199439872	4.96971107376756	4.98630219275891	0.000338955540209152	0.00272525839589377
ENSG00000165795	-2.36623471843222	-2.36704267431311	4.39934271930687	0.0003395323125785	0.00272849075069516
ENSG00000132471	1.53161168279858	1.53169022462889	6.76291911198736	0.000342319850488291	0.00274947641230667
ENSG00000254389	-3.18167577741146	-3.1961809100662	0.755646317264351	0.000342649123496835	0.00275070612559361
ENSG00000196754	4.41435199697858	4.43135465398216	2.03968449635958	0.000343141681146577	0.00275324471193353
ENSG00000128918	-3.73437972513879	-3.78760601492111	0.0450929615845862	0.000347850549171607	0.0027895934641836
ENSG00000163735	5.95385065576764	6.03750155983192	3.2495094184811	0.000349407365931375	0.00280063994438012
ENSG00000166592	3.88680181569659	3.89442014191437	2.59988529176737	0.000354318376134696	0.00283854649818735
ENSG00000267506	-5.20677405508349	-5.32151987740036	-0.698219437079705	0.000355620451536693	0.00284751678476612
ENSG00000099282	-3.46634981719933	-3.46802347746288	3.64673534076988	0.000355906769137098	0.00284834868954723
ENSG00000196542	-6.44120144260286	-28.4981714380157	0.346369627323041	0.000357958193220616	0.00286302289195087
ENSG00000131398	-4.76718366852564	-4.80733079288288	0.745186807123186	0.000358258580721757	0.00286302289195087
ENSG00000283201	-2.48469168446976	-2.49342578575303	0.766817119849985	0.000358290427236583	0.00286302289195087
ENSG00000100154	-1.94225060723377	-1.94239847912677	5.95871628813336	0.000358684512689698	0.0028641932533101
ENSG00000095383	2.81504144551705	2.81553717960204	5.11600596694769	0.000358803766073688	0.0028641932533101
ENSG00000167680	-2.82093417279857	-2.82115952910112	5.00109110999326	0.000360521726716683	0.002876436505342
ENSG00000090530	3.03565919917368	3.03588803531922	6.79653164385274	0.000361532313600229	0.00288302632510418
ENSG00000090013	1.77508511299747	1.77548112574997	4.14873072935546	0.000361935962744517	0.0028846052240582
ENSG00000124212	2.4786213500258	2.47898129080567	3.99220029904348	0.000362099797563345	0.0028846052240582
ENSG00000106624	2.59725640352619	2.59729646072757	7.98729897842556	0.000364720525254549	0.00290267582466709
ENSG00000134917	-5.31529107540109	-5.37382623957985	0.874528022779599	0.000364739974894123	0.00290267582466709
ENSG00000267248	-2.33864750374106	-2.34657687773996	0.523500719619082	0.00036537716451862	0.00290626543392447
ENSG00000111077	1.98027971481678	1.98047001995413	5.33995074048613	0.000366070427628425	0.0029102971776936
ENSG00000157551	4.28163127099642	4.27594058617212	0.823381771982806	0.000366347514649708	0.00291101785940995
ENSG00000165359	-2.06922365039727	-2.06955275858815	4.50904235904774	0.000367149529348917	0.00291590679107527
ENSG00000162174	-2.55423835365346	-2.55716041984538	3.10387746729993	0.000367529243609717	0.00291743854078399
ENSG00000080166	-8.86358039883458	-30.2793356572912	0.95323957560106	0.000368821604539057	0.0029248885329877
ENSG00000060140	5.45231664173095	5.55505200690583	0.134051253934729	0.000368842418435557	0.0029248885329877
ENSG00000154040	2.54091349150397	2.5454460283544	1.41267881885916	0.000369042829561261	0.00292499225419773
ENSG00000035403	2.01847028345451	2.01848326087931	9.08169016080546	0.000369945561604749	0.00293065956311342
ENSG00000183780	-3.8351947851946	-3.86742065250384	0.917552852652209	0.000370278715933964	0.00293181129340411
ENSG00000013588	3.5485239676551	3.5503721977706	5.30111972268225	0.000370617974864088	0.00293301016701868
ENSG00000198838	-2.78779285265085	-2.79007592083242	3.82760552058841	0.000371950602898388	0.00294206520448603
ENSG00000100311	3.92790355086094	3.93130361720825	4.30455684470073	0.000372677363298864	0.00294632119015112
ENSG00000173442	2.16093654252464	2.16123197066055	5.41934630514703	0.000373350291137076	0.002950147492821
ENSG00000175497	-3.79767437107755	-3.80608360990453	3.16384132222564	0.000375377046463351	0.00296373098800639
ENSG00000146151	-4.25408900323955	-4.2923958426252	0.889028346784937	0.000375556855010097	0.00296373098800639
ENSG00000196116	1.78297661525346	1.7838416658268	4.09671829057191	0.000375638761705178	0.00296373098800639
ENSG00000079263	3.88106902227153	3.90325113137764	0.745672319232705	0.000376960563097071	0.00297265769302912
ENSG00000187867	-5.24133486218431	-5.2526824122431	3.74007335353449	0.000378129211899847	0.00298036825573155
ENSG00000185737	-3.87571094960918	-3.88652083310497	1.73344348005606	0.000378349305933056	0.00298046561637146
ENSG00000174791	2.68362999627725	2.68410600310457	5.17860550321351	0.000378523332731178	0.00298046561637146
ENSG00000256463	-9.25868160815998	-31.0231294391818	3.39151929374784	0.000378968629991172	0.00298246783703738
ENSG00000138495	1.56650605846637	1.56693433016886	4.0991153643629	0.000379321004633787	0.00298373711151232
ENSG00000188766	2.50928862644318	2.51069311143052	4.93756147142386	0.000379862500066141	0.00298649198188959
ENSG00000008056	-2.42435344972127	-2.42969336008126	1.97760589349843	0.000381826046654914	0.00300041866757415
ENSG00000172771	-4.26490721037413	-4.29753156767294	0.861459079319702	0.000383313836126709	0.00301059468676179
ENSG00000163083	5.39569311707755	5.40818243933831	3.95391681221052	0.000384174705654241	0.00301583904177241
ENSG00000117472	4.49204186311158	4.5721024778154	0.0524843456056139	0.000384813277254614	0.00301933392515253
ENSG00000206341	5.01709604970951	5.02068899387135	3.50477730226307	0.000386048180361602	0.0030274048012934
ENSG00000270504	2.17735892838698	2.17883059558116	3.22244589074822	0.000386229689008355	0.0030274048012934
ENSG00000125753	1.79295831622462	1.79305288884598	6.39983426779407	0.000387177597295648	0.00303331209441759
ENSG00000281406	-7.70181433885695	-27.6147410179881	0.989994891057696	0.000387971558527053	0.0030380079813648
ENSG00000203706	5.42783918008633	5.43789497466979	2.02119747841426	0.00038844357804138	0.00304017946242511
ENSG00000109906	-3.78661832074084	-3.79257052241166	2.35739574097386	0.000389639538700564	0.00304669508309628
ENSG00000283638	-8.61821498198799	-30.8101307145185	-1.07837447476237	0.000389666330276885	0.00304669508309628
ENSG00000188493	-1.51291444066839	-1.51323475989525	4.13139834264909	0.000390098274327045	0.00304854577344469
ENSG00000184160	-4.87219676768904	-4.90520637558526	0.473713389754676	0.000390531438553242	0.00305040414285659
[truncated: 605 more rows]
