# Supplementary material for: Global hypo-methylation in a proportion of glioblastoma enriched for an astrocytic signature is associated with increased invasion and altered immune landscape
Source: eLife. 2022 Nov 22;11:e77335. doi: 10.7554/eLife.77335 (PMC9681209; doi:10.7554/eLife.77335)
Supplement: Figure 4—source data 1. [file elife-77335-fig4-data1.zip › Figure_4_source_data_1/Figure_4_D/All_syngeneic_DE_comparisons/DEList_V_gic_batch_patient_iAPC52 - GIC52.csv]

	logFC	unshrunk.logFC	logCPM	PValue	FDR
ENSG00000196376	-9.91540257261116	-9.94509359942522	6.75145534434014	1.88587808593331e-16	2.94461004337627e-12
ENSG00000075461	-10.465221984163	-10.494993628578	6.51429064334841	3.31063353490168e-13	2.13642893942092e-09
ENSG00000185818	-8.70145049817402	-8.71642183977237	5.03498277019609	4.10483336637809e-13	2.13642893942092e-09
ENSG00000167972	-5.48458181018365	-5.48578772936199	6.11540545411226	1.93662197474986e-12	7.55960387843607e-09
ENSG00000055118	-11.1096335027312	-11.3322929910693	4.76783339499269	2.58744592536147e-12	8.08007613571881e-09
ENSG00000196338	-9.27180975079214	-9.28140566689717	6.33300462477509	4.16697368662613e-12	9.60200295303726e-09
ENSG00000075043	-11.7776767884501	-11.8932906619548	6.04840750051676	4.30472785136805e-12	9.60200295303726e-09
ENSG00000105088	-11.1151729986838	-11.2308123069732	4.61310888091329	1.20286038575073e-11	2.34768275788898e-08
ENSG00000138829	9.32312274833142	9.33029921305159	8.16594273072169	1.55310424011145e-11	2.69446328945558e-08
ENSG00000099284	10.8771869440581	11.0629581486337	6.25515567338517	3.69823372861735e-11	5.48406944082184e-08
ENSG00000157890	-8.25861455104871	-8.29249712786533	4.55486811272313	3.86350479371335e-11	5.48406944082184e-08
ENSG00000156239	12.2844534071076	32.126544655121	3.85003550507193	4.7226209779369e-11	6.14491699579223e-08
ENSG00000136732	11.3876416414982	11.5734603499443	5.95626181615059	5.2059440055576e-11	6.25273920790588e-08
ENSG00000135472	-7.73407022733038	-7.75241120757351	3.79273131909232	7.10014481305163e-11	7.91869007935629e-08
ENSG00000167614	-10.928472267027	-10.9483919569342	7.37479575389698	9.08032857293276e-11	9.45201668918481e-08
ENSG00000046604	10.8396118412007	10.8952021540884	6.76747786987712	1.02941394998911e-10	1.00457933844562e-07
ENSG00000105737	-9.97764434993918	-10.0089760994608	4.87843625234172	1.15655715059413e-10	1.06226372643392e-07
ENSG00000172201	-6.07332451844953	-6.07644743694671	5.78002612924832	1.67649513348016e-10	1.45426638967552e-07
ENSG00000170500	-8.75646425993955	-8.77234242015516	5.6747674038725	1.90532188779375e-10	1.56577347136903e-07
ENSG00000131459	5.63300285966871	5.63409686453527	6.78449859525688	2.52405904271025e-10	1.85276367055054e-07
ENSG00000129244	-13.7278097947186	-13.843393020995	6.53514014904751	2.53790686154593e-10	1.85276367055054e-07
ENSG00000159217	14.8810647153812	36.5415958660486	7.80069041599436	2.70007120209346e-10	1.85276367055054e-07
ENSG00000176533	-8.42876724167392	-8.43665338354675	5.51382532694619	2.729189472439e-10	1.85276367055054e-07
ENSG00000112343	5.66650175553252	5.67366621621564	3.66049549661937	3.00452511463038e-10	1.88709301945259e-07
ENSG00000167202	3.05666499434658	3.05698491087971	5.83080611752067	3.02147595019308e-10	1.88709301945259e-07
ENSG00000078549	-14.4911770702124	-14.7137702335703	6.45756664782091	3.21589778870805e-10	1.93127031049567e-07
ENSG00000005513	-17.2944083743034	-37.0660096040845	6.80794201581332	3.52367984824479e-10	2.03017126038796e-07
ENSG00000087258	-10.5627616205552	-10.6785617426699	4.54943248474097	3.64062990206629e-10	2.03017126038796e-07
ENSG00000104112	-12.5990395432404	-31.9005808888277	4.40233486053515	5.61164974636329e-10	2.93635176510714e-07
ENSG00000100167	-7.58302573172982	-7.59627347875539	6.31477966087304	5.7330374147643e-10	2.93635176510714e-07
ENSG00000196361	-10.7548181477656	-10.97738636658	5.5779115726833	5.94082655027043e-10	2.93635176510714e-07
ENSG00000184588	-4.66257276832793	-4.66463173011016	5.09604919912104	6.18436646302953e-10	2.93635176510714e-07
ENSG00000160307	-12.9237021054445	-12.9710053818977	6.85211339745425	6.53716985972939e-10	2.93635176510714e-07
ENSG00000170382	-11.4806627343663	-11.7033117119063	4.38755973005145	6.67361643902769e-10	2.93635176510714e-07
ENSG00000171766	-11.8383197211122	-11.896994958206	6.52549372697704	6.74552759872159e-10	2.93635176510714e-07
ENSG00000134602	10.1439543689595	10.2397974797659	5.252691318394	6.77012063173158e-10	2.93635176510714e-07
ENSG00000114646	-7.68688994828896	-7.69114538448639	5.95650462276646	7.37978119371942e-10	3.11202014542498e-07
ENSG00000170390	-5.50939986541051	-5.51013498056537	6.21878219506708	7.57376492418019e-10	3.11202014542498e-07
ENSG00000106278	-12.546685112074	-12.5528201996532	10.7347487603418	8.23637564110303e-10	3.26907220268214e-07
ENSG00000277363	-8.76579347653608	-8.82455167312542	3.36650160918267	8.37472064219839e-10	3.26907220268214e-07
ENSG00000144847	-11.4536293864383	-11.5690300483676	4.46461414061252	8.96091300946237e-10	3.41068103878705e-07
ENSG00000163577	8.40932458221028	8.53554106214455	3.39944228564431	9.17436938830896e-10	3.41068103878705e-07
ENSG00000151929	4.52340002670117	4.52390996710179	6.78621717874292	9.91586742833453e-10	3.60061288432594e-07
ENSG00000152578	-7.25868058593763	-7.26771068399954	4.94243836403982	1.12671390301218e-09	3.99829792764367e-07
ENSG00000174672	-5.18115522033379	-5.19122350069221	4.95331840880499	1.26725775939949e-09	4.25506195695083e-07
ENSG00000110076	-10.3792412952566	-10.4572964287236	5.12200886879284	1.27686450617833e-09	4.25506195695083e-07
ENSG00000025039	-8.81838355145621	-8.8382107298521	4.87111571499862	1.28082433698405e-09	4.25506195695083e-07
ENSG00000105613	-6.42179507959561	-6.46859153186615	3.73860646805927	1.43318917471273e-09	4.50477100766776e-07
ENSG00000162975	-9.9431986770327	-10.0227690788171	4.7861751096375	1.48327511603406e-09	4.50477100766776e-07
ENSG00000134121	-13.4892974999935	-13.7115145952561	6.39677265529814	1.4969229746456e-09	4.50477100766776e-07
ENSG00000162415	-7.45180235691221	-7.48562115652302	3.43049530992823	1.5004604685432e-09	4.50477100766776e-07
ENSG00000110436	-14.7809391645257	-35.1552460152871	6.20501231517245	1.52067677154692e-09	4.50477100766776e-07
ENSG00000111783	-13.4812255359678	-33.3670575633124	5.25391403865196	1.57149612152314e-09	4.50477100766776e-07
ENSG00000137154	2.81086686741329	2.81089227948609	10.1637006526034	1.58371013813191e-09	4.50477100766776e-07
ENSG00000160963	-11.686486727122	-11.8021197466799	5.4400520272237	1.61845447132477e-09	4.50477100766776e-07
ENSG00000155313	2.43538060728174	2.43557746736862	5.64268798490416	1.6245493369751e-09	4.50477100766776e-07
ENSG00000166741	8.50260221819684	8.50565858114579	6.84253737591499	1.65677968254697e-09	4.50477100766776e-07
ENSG00000219438	-9.96916984630345	-10.0472718111939	4.53301216569379	1.67502456865169e-09	4.50477100766776e-07
ENSG00000134755	9.75775546272172	9.88413474438134	4.47482833021215	1.71807787448609e-09	4.50477100766776e-07
ENSG00000171385	-14.9463040988335	-34.4799781478138	5.60510060046658	1.73105072665599e-09	4.50477100766776e-07
ENSG00000130294	-10.7088924357656	-10.7222151013418	7.55128964389091	1.77744404782769e-09	4.5059489762458e-07
ENSG00000198331	7.06181945769696	7.18749986464092	2.41092170808522	1.79862841783133e-09	4.5059489762458e-07
ENSG00000075340	-7.05610263423425	-7.08568256379671	5.67474134485844	1.81807855452469e-09	4.5059489762458e-07
ENSG00000174871	-5.13624897192204	-5.14155623996774	4.83964631393909	1.97316751912292e-09	4.81391213181019e-07
ENSG00000111879	-5.23924565122253	-5.2463686076546	3.24345955861002	2.22752789579986e-09	5.35086470231062e-07
ENSG00000182103	-11.9355613985319	-12.1581626346627	4.91347075370785	2.56672839926826e-09	6.07225715548101e-07
ENSG00000260807	-11.7764060974276	-12.0001515860559	4.10379634752755	2.70052403164867e-09	6.29343018360632e-07
ENSG00000007516	-7.23162456123855	-7.24207960014459	3.84693842574412	2.75479325666946e-09	6.32549145729955e-07
ENSG00000133112	2.83206396078062	2.83209653785836	9.14759780952583	2.84399323598748e-09	6.43566817198674e-07
ENSG00000124785	-9.02309626295931	-9.04982679520286	4.96016925116552	3.105579211092e-09	6.92721625742722e-07
ENSG00000172020	-9.61758587569164	-9.6316700599607	8.19312759456095	3.25551396121891e-09	7.03116388950606e-07
ENSG00000259207	7.71703469763343	7.72569346900742	4.09458263154962	3.27438601268983e-09	7.03116388950606e-07
ENSG00000163406	-8.32811784252578	-8.33748272268452	4.35568208218346	3.28727401008033e-09	7.03116388950606e-07
ENSG00000152092	-12.7148226982511	-12.9372066100157	5.7270889687214	3.4988660558481e-09	7.38260737783949e-07
ENSG00000132031	7.51537992175654	7.52848395302293	4.53995973289615	3.56839125439032e-09	7.42891480614007e-07
ENSG00000169857	2.90244781188998	2.9034406139711	4.37631186124979	3.78550778548762e-09	7.77722612665838e-07
ENSG00000149948	7.18920790486993	7.19067081575853	8.322415841426	4.02217591005127e-09	8.15613696877149e-07
ENSG00000164106	-10.2306939424963	-10.291410555741	4.23878038346712	4.09987273052713e-09	8.20710420698085e-07
ENSG00000005486	-2.86171270083941	-2.86183497642435	6.73370334354592	4.16933297003693e-09	8.24050189799451e-07
ENSG00000131095	-10.5354087844047	-10.5368339287189	9.80635081498169	4.29923567130733e-09	8.39103322147409e-07
ENSG00000144485	-5.97800076194851	-5.97986047685816	6.18987187768828	4.50023516147773e-09	8.62457926460667e-07
ENSG00000148204	-7.2496349903815	-7.25559973559642	6.40212031786226	4.5293678730482e-09	8.62457926460667e-07
ENSG00000174721	-6.82143820010713	-6.82741375834878	6.74198986627384	4.70703882287043e-09	8.85490411810831e-07
ENSG00000122756	-10.0541061895833	-10.1014322243463	5.62422918673177	4.97492629200369e-09	9.24744037182686e-07
ENSG00000165804	-3.1247770812124	-3.12513580470987	5.84163439879639	5.40912568770012e-09	9.93624570444114e-07
ENSG00000187815	5.13715070588152	5.16898269653223	2.30581500739255	5.49578577879202e-09	9.9780464127975e-07
ENSG00000104332	9.00478259718159	9.00627408354063	9.57461760319799	6.10254594559689e-09	1.09523163671896e-06
ENSG00000139438	-5.33643054205949	-5.33936292385791	4.05559722665036	6.42729335735775e-09	1.14040634638391e-06
ENSG00000204128	-10.3580419118946	-10.4726824025398	3.84686430303644	7.61774593294902e-09	1.32431893821003e-06
ENSG00000109846	-8.43531554478981	-8.45559902639006	4.63528305485747	7.63345103361743e-09	1.32431893821003e-06
ENSG00000142798	5.14260134003792	5.14291224791794	8.00510834895387	8.15164492912643e-09	1.3828882928046e-06
ENSG00000163513	5.80205297711936	5.80267099469022	7.31176798827395	8.24274088578116e-09	1.3828882928046e-06
ENSG00000135424	-8.84813128253879	-8.85070659916855	7.75007647460963	8.25274958705382e-09	1.3828882928046e-06
ENSG00000163531	-8.29692468399826	-8.3441560672033	5.92549626065472	8.32531699267529e-09	1.3828882928046e-06
ENSG00000251363	10.2391892459447	33.4840351562238	0.438380319554114	8.60477543680737e-09	1.41426277547695e-06
ENSG00000148498	3.01608719633973	3.01630055448315	6.3764982024617	9.15260985737853e-09	1.46809450782108e-06
ENSG00000136068	3.84590060834421	3.84602585275757	8.73023503492552	9.16503519959186e-09	1.46809450782108e-06
ENSG00000197943	8.81094537937701	9.16066247517976	1.46827342666015	9.26885797976304e-09	1.46809450782108e-06
ENSG00000167654	-11.2350470366735	-31.2013653835095	5.17384836631044	9.30839991509459e-09	1.46809450782108e-06
ENSG00000187122	-8.9813443759004	-9.00519370657773	6.91932152334765	9.60062258170117e-09	1.49583133971519e-06
ENSG00000090932	-6.06064471538044	-6.06545707401353	5.23653167650211	9.67586558929384e-09	1.49583133971519e-06
ENSG00000124212	7.8532198545664	7.86315355433229	3.99220029904348	9.79751817987878e-09	1.49692694431136e-06
ENSG00000135144	-12.4953534297013	-32.2432863408557	2.54802643080503	9.8746942016184e-09	1.49692694431136e-06
ENSG00000158457	-4.69936715812093	-4.70126005183788	3.40010618044535	1.02871280353873e-08	1.54445401100517e-06
ENSG00000128594	-6.40666792114105	-6.41984097449153	5.60191743299164	1.05324577237285e-08	1.55814705254708e-06
ENSG00000178568	-7.99548523177654	-8.07336966264244	4.05767168098703	1.05779164576656e-08	1.55814705254708e-06
ENSG00000223802	-5.40746343099573	-5.41951673151869	2.68983915536268	1.08034262172838e-08	1.57649249492214e-06
ENSG00000129038	6.20033555982402	6.20249950533746	6.78090734889954	1.10419235506768e-08	1.59637587333581e-06
ENSG00000130558	-7.71447784216713	-7.72846064641702	4.88879208975037	1.1482425278911e-08	1.63748671078621e-06
ENSG00000185985	-9.61885292479974	-9.65827736643882	4.86733478746001	1.1637341195479e-08	1.63748671078621e-06
ENSG00000101638	-17.4686656898307	-36.336343344069	7.71466742728654	1.16409007875797e-08	1.63748671078621e-06
ENSG00000167971	-6.0873057211176	-6.09907900888476	2.75225829729954	1.1871916435959e-08	1.65507235027736e-06
ENSG00000198756	-7.39794616571647	-7.39897679311601	6.99327341910484	1.20412492170125e-08	1.66382358649941e-06
ENSG00000159164	-4.65014146783589	-4.65045106758777	7.15612673256807	1.2301994208079e-08	1.67283013465224e-06
ENSG00000121653	-3.85304383369345	-3.85389921556572	5.80206217517455	1.23207035663512e-08	1.67283013465224e-06
ENSG00000184349	5.50115338779984	5.50624055117156	4.29332928796017	1.2673857400923e-08	1.70594490912079e-06
ENSG00000171189	-7.05748028537369	-7.0804691175431	2.89527670586779	1.29349036853648e-08	1.72620159096825e-06
ENSG00000123080	-4.45746844657056	-4.45778576444633	6.23541603481981	1.3562162290314e-08	1.79457289831324e-06
ENSG00000168913	-7.81301379465468	-7.87220447526469	1.93839594281496	1.42265691062155e-08	1.86666932793654e-06
ENSG00000153976	3.24490309697848	3.24627375132305	3.85728168028103	1.44334275539923e-08	1.8780294819003e-06
ENSG00000197177	-13.9901596617386	-36.1291665738729	3.03058513621869	1.52013553721654e-08	1.96160299819001e-06
ENSG00000145545	-3.20635876355442	-3.20646323056352	6.42451623885787	1.55466758340162e-08	1.96725184353151e-06
ENSG00000173218	3.2393527106723	3.24003762852286	5.47035217705061	1.55847759360785e-08	1.96725184353151e-06
ENSG00000167588	-9.19633355095952	-9.22134672863192	4.62332838255664	1.56976659769067e-08	1.96725184353151e-06
ENSG00000163873	-16.28284265321	-36.4973815278327	6.36503207999085	1.5782472916785e-08	1.96725184353151e-06
ENSG00000136160	-8.25481186763033	-8.25912198903642	6.38321838004465	1.59205185525788e-08	1.96725184353151e-06
ENSG00000166946	2.65891362381063	2.65941120416111	4.94031419515166	1.60010877500001e-08	1.96725184353151e-06
ENSG00000169862	-7.95147110114096	-7.95693120691843	6.30457391475385	1.67147817076152e-08	2.03894219986487e-06
ENSG00000198959	11.3627116306333	11.3901548751267	8.37701402917863	1.69543033073446e-08	2.04779935873138e-06
ENSG00000166407	-13.6851333176935	-33.0299555661657	2.94064677535813	1.7049693648974e-08	2.04779935873138e-06
ENSG00000109436	3.9113312448672	3.91278616547319	5.3492826536899	1.72435986637729e-08	2.05527900409275e-06
ENSG00000101144	-9.34978681565618	-9.36178007300406	6.29420968434739	1.74774440666882e-08	2.06736978528234e-06
ENSG00000058056	2.61978546027183	2.61989540803651	6.3302530629254	1.76813592195806e-08	2.07576498386866e-06
ENSG00000132821	6.3642530120858	6.36933116255984	4.88746162606284	1.78940797764149e-08	2.08506090767867e-06
ENSG00000100095	-15.4768121014409	-35.5528072680471	6.50163090996558	1.81284345693162e-08	2.09672131381706e-06
ENSG00000205929	-11.3328178347149	-11.5554669352085	3.22290825508672	1.91603643333232e-08	2.18714403132e-06
ENSG00000197043	3.53664496419217	3.53677059831338	8.18498987993756	1.9276911994945e-08	2.18714403132e-06
ENSG00000259417	-8.40882027037182	-8.4381741278717	4.29131658533575	1.94536766758346e-08	2.18714403132e-06
ENSG00000103723	-5.73524438913656	-5.75086569949585	3.83723632869045	1.94705405631792e-08	2.18714403132e-06
ENSG00000158286	7.74874884080246	7.80373176159519	2.83879169876549	1.9709785752268e-08	2.19025061438496e-06
ENSG00000240694	-6.45741455703497	-6.46052841835731	6.4305139056109	1.98281144527961e-08	2.19025061438496e-06
ENSG00000103154	-4.78095153802112	-4.7962958373309	2.68455199732304	1.99190205740146e-08	2.19025061438496e-06
ENSG00000196132	-11.1634513636265	-32.89456379438	3.42834783141476	2.02222670510546e-08	2.20804529884731e-06
ENSG00000121966	-10.8300886980397	-10.9456391546207	5.28174451013259	2.07022307726106e-08	2.24475438391349e-06
ENSG00000147872	5.88612657670634	5.89440157265997	5.80395277814395	2.09750554885031e-08	2.25865183722405e-06
ENSG00000046653	-8.61638465209515	-8.61840769182352	8.97014157198565	2.14965377228196e-08	2.29895164386374e-06
ENSG00000169302	-8.89278680125004	-8.96902695701607	3.21131286242786	2.18831673000156e-08	2.32437941647921e-06
ENSG00000156959	-13.3964911454279	-33.6190415516205	3.49023748337028	2.24569977419224e-08	2.36921326177281e-06
ENSG00000139116	-2.50050341995786	-2.50064526870429	6.36479507980223	2.28257591037361e-08	2.3919557224546e-06
ENSG00000120162	-6.78751122433845	-6.79521464283453	4.9290159902191	2.34528087791547e-08	2.43631008047556e-06
ENSG00000166387	-6.57628738441803	-6.58495523106468	3.47127065364816	2.35610876234027e-08	2.43631008047556e-06
ENSG00000150625	-9.72948528199766	-9.74269486390481	8.2383542282555	2.47493276262726e-08	2.54234211550408e-06
ENSG00000165795	-6.66924236542838	-6.67436142123792	4.39934271930687	2.50241885421282e-08	2.54844722544906e-06
ENSG00000113212	-6.65801101090124	-6.67260392327479	3.49620252360106	2.52170096663774e-08	2.54844722544906e-06
ENSG00000204624	-8.35230696203818	-8.41106632400714	4.0170516016982	2.53185358775467e-08	2.54844722544906e-06
ENSG00000149256	3.63035774042534	3.63084560115057	6.26757821211894	2.54616220808283e-08	2.54844722544906e-06
ENSG00000122026	2.31420281138487	2.31426823401317	8.2620938550867	2.64918520746682e-08	2.6346737470947e-06
ENSG00000144191	-9.1793185350471	-9.40125998500601	3.09613567177425	2.69511452113678e-08	2.64339337389718e-06
ENSG00000182732	-8.88281536997475	-8.90374912782693	4.56867817153697	2.70487549936903e-08	2.64339337389718e-06
ENSG00000181790	-9.89286452290079	-9.92346563713711	5.44754069717283	2.70874176907614e-08	2.64339337389718e-06
ENSG00000155511	-8.2764854323573	-8.2783323838603	7.40191676224435	2.73448540950552e-08	2.65194131577759e-06
ENSG00000127955	5.7541572643774	5.75970174676565	5.59151701707885	2.77698964025461e-08	2.67318603786542e-06
ENSG00000118242	-4.64822754448092	-4.65015329104851	4.85071733756461	2.7906322798262e-08	2.67318603786542e-06
ENSG00000165566	-12.1371392020098	-33.8213039929773	3.47434885909887	2.81896108456425e-08	2.68385721795038e-06
ENSG00000137203	-7.76581975489458	-7.78402470071001	4.57682713414461	2.84646912398506e-08	2.69362235769107e-06
ENSG00000136928	-11.4607628544158	-11.4995031951051	5.84960418148076	2.86953040379998e-08	2.69908721234536e-06
ENSG00000130477	-10.5704910134443	-10.7929450420632	4.41144566744997	2.89843297827976e-08	2.70994805526109e-06
ENSG00000026559	8.64994800259119	8.77610607154456	4.02930292764982	2.91810074035695e-08	2.71209672380556e-06
ENSG00000173221	4.14521816012768	4.14651455155602	5.21895136525825	2.93882924675173e-08	2.71519999164388e-06
ENSG00000103528	-14.00292088615	-35.231452745306	3.92447549230991	2.98849389987044e-08	2.74484375015159e-06
ENSG00000144285	-9.37978234628043	-9.59956253437423	2.09595150739574	3.08307112487607e-08	2.81515044115877e-06
ENSG00000130287	-16.7438166693682	-36.1878549161046	7.13309353670624	3.13672578519252e-08	2.84749048895326e-06
ENSG00000163884	-6.56395247172931	-6.59032715035125	2.65730286580778	3.17792367007488e-08	2.85185394669021e-06
ENSG00000139364	-6.86049640181214	-6.86601569273847	6.3073239512436	3.19091196051022e-08	2.85185394669021e-06
ENSG00000204764	9.97056424557958	10.320788135608	3.60474260335363	3.19632663424355e-08	2.85185394669021e-06
ENSG00000137266	-4.99161087307779	-4.99286569704867	5.41260942876481	3.29240414476176e-08	2.92088626797217e-06
ENSG00000144040	-4.51353140546001	-4.51379807977151	6.18213772259208	3.32001778780342e-08	2.92318911148479e-06
ENSG00000171943	-3.00235936325737	-3.00295978214555	4.50269025875443	3.33244307572879e-08	2.92318911148479e-06
ENSG00000231205	10.9922932829089	32.4959311586804	3.64106194322766	3.49531379302972e-08	3.04892902594223e-06
ENSG00000109339	-3.08684327110498	-3.08787182649606	5.03423715586865	3.59931863219053e-08	3.12220895127905e-06
ENSG00000171094	-8.59922566657023	-8.67548856411516	3.72149313571706	3.62014540370483e-08	3.12292543278714e-06
ENSG00000144355	-9.88705988062936	-9.91242861676224	5.3773048373451	3.70583388263919e-08	3.17927968371034e-06
ENSG00000077585	-3.19093259121704	-3.19144581260465	4.45299842553938	4.02504918718116e-08	3.43426874364189e-06
ENSG00000167889	-3.25342839301536	-3.25379012289147	5.24914971521399	4.06591928842496e-08	3.45028607442757e-06
ENSG00000006453	6.37540600549048	6.38331517225114	3.99824033615224	4.13800125305536e-08	3.49247305757873e-06
ENSG00000173801	4.93290308096833	4.93348661410191	6.6992912837227	4.17670399840246e-08	3.50618581887398e-06
ENSG00000100505	-6.23006972967684	-6.23107110101509	6.6801398490332	4.22090952500436e-08	3.52434659483519e-06
ENSG00000166669	11.2408748260242	33.4150117581036	2.96416272538859	4.2459972451197e-08	3.52643622262229e-06
ENSG00000169436	-9.19424228764979	-9.21598176755586	5.44364514675967	4.35714857719321e-08	3.59960412086216e-06
ENSG00000157152	-6.14751201009854	-6.17379214039703	2.30859797993497	4.61162359654431e-08	3.78978372823384e-06
ENSG00000090661	-4.7765372315832	-4.78045429495702	4.29723443836251	4.65588922588744e-08	3.79431246857966e-06
ENSG00000082684	-7.72236940984577	-7.73729499722659	5.59172867775102	4.66573583942164e-08	3.79431246857966e-06
ENSG00000152583	-13.6807008582551	-13.7396402456566	7.49605024175814	4.86868386196962e-08	3.93884092335719e-06
ENSG00000099954	-8.7320806580745	-8.84747802712126	4.69139459476746	4.96530028578528e-08	3.97423356492612e-06
ENSG00000234449	10.8242104191607	32.8039893017417	1.71410404637515	4.97772577129329e-08	3.97423356492612e-06
ENSG00000118508	13.6563437068512	34.0523902421769	4.73337148659239	5.00310279336232e-08	3.97423356492612e-06
ENSG00000146216	-9.45243792192761	-9.67484855721807	3.42965572792677	5.01424370622804e-08	3.97423356492612e-06
ENSG00000028116	7.25964412576829	7.29861501646989	4.27502080764557	5.05687794255695e-08	3.98778243409516e-06
ENSG00000173068	7.19915575627475	7.20690066797911	5.18825219657294	5.29576670092531e-08	4.14509213268337e-06
ENSG00000077279	-8.80500170391079	-8.88298773541981	6.76599641179132	5.30945578670855e-08	4.14509213268337e-06
ENSG00000185008	-9.81351475608113	-9.84739588645952	5.73561668802406	5.56461575342942e-08	4.32268210816154e-06
ENSG00000142549	-9.76880029506293	-9.99189619592265	4.06510419431741	5.7551100244847e-08	4.44852910506456e-06
ENSG00000122861	8.13929571370954	8.14097918855927	8.59987154466868	5.89944734414311e-08	4.53763403110594e-06
ENSG00000164199	-5.67232813902559	-5.67409537779905	5.34103381059158	6.12953146396214e-08	4.69149530776004e-06
ENSG00000083067	-8.41202307948258	-8.43192815481474	4.31803861963285	6.24954476390199e-08	4.74938886957101e-06
ENSG00000242808	-6.98265383063216	-6.98864369524479	6.11464043820808	6.26600555355212e-08	4.74938886957101e-06
ENSG00000054965	-2.46522071359403	-2.46527041001796	7.36081467723548	6.58739731821068e-08	4.96887061480877e-06
ENSG00000158458	-9.33887476925494	-9.46033491832164	2.43799220006918	6.85965860427262e-08	5.14936103111119e-06
ENSG00000168734	-3.26200846318406	-3.26233181298915	5.5853333418087	7.11296733062027e-08	5.28116199658656e-06
ENSG00000116017	3.67890717992947	3.68083366406262	5.28697106846781	7.15222255683984e-08	5.28116199658656e-06
ENSG00000076864	-6.64241356623107	-6.67598793300941	3.0071644991739	7.15820448095717e-08	5.28116199658656e-06
ENSG00000057294	7.93391998393594	8.11903903750747	4.19909122451164	7.17052864913764e-08	5.28116199658656e-06
ENSG00000127241	-11.4348938619303	-11.5497509055951	4.58591786135344	7.49736620910261e-08	5.4959566191985e-06
ENSG00000165443	-7.94884082711852	-7.98823789459865	3.18858166770555	7.57294085065964e-08	5.52541581505606e-06
ENSG00000133216	3.92524042528805	3.92558531973009	7.27033484579668	7.64366259740066e-08	5.55107664166576e-06
ENSG00000100979	-3.54356812118967	-3.54369256615133	6.95708643886527	7.93676939751556e-08	5.73725543392629e-06
ENSG00000077942	3.37851915660969	3.37860358825578	8.1691809945812	8.04716133515754e-08	5.76665100628491e-06
ENSG00000186868	-6.504098191638	-6.5114581155132	4.46708064972783	8.05129959888632e-08	5.76665100628491e-06
ENSG00000072682	3.6168978207427	3.61743911029633	5.71673349297637	8.16207843085354e-08	5.81609751398626e-06
ENSG00000102383	-6.48508125950707	-6.50161709472871	3.58203933771551	8.19483446315471e-08	5.81609751398626e-06
ENSG00000108830	-5.49111059462387	-5.49314993387233	5.25801456848955	8.2346366680008e-08	5.81790121874047e-06
ENSG00000092421	-4.57005638822618	-4.57054521545021	6.49978581960768	8.37148913788432e-08	5.88794736031197e-06
ENSG00000198034	2.36732491811007	2.36733821755248	9.95803539439741	9.03078063545879e-08	6.32316631578715e-06
ENSG00000095637	-4.9804745500092	-4.98175513930525	5.19883922464537	9.08369973417263e-08	6.33182534148979e-06
ENSG00000160469	-3.02586096446399	-3.02679923216886	4.93383637047944	9.30697563349627e-08	6.45862744628492e-06
ENSG00000088756	12.1317738107048	33.1923525649472	4.08191010177429	9.55613621635181e-08	6.60219074699634e-06
ENSG00000185842	4.39578400442736	4.40599488770996	2.75036363148691	9.64727608605518e-08	6.63579598271654e-06
ENSG00000108018	-9.79322602144812	-9.90872266574909	4.59141153488584	9.83710239164031e-08	6.72441503809615e-06
ENSG00000176490	-7.12430913273608	-7.13386122219924	5.23733702451144	9.86224570080709e-08	6.72441503809615e-06
ENSG00000228065	5.8647746701646	5.94071783613145	1.58235226595233	9.97941297310409e-08	6.77471974617597e-06
ENSG00000171608	5.28610813115562	5.29003534542202	4.66404715010049	1.01107764901721e-07	6.83418459383318e-06
ENSG00000107438	4.90767282135791	4.90945722193334	6.48091609922733	1.02292623805625e-07	6.86187193561938e-06
ENSG00000138326	2.26072733747597	2.26076141774485	9.30621414404454	1.02396321314161e-07	6.86187193561938e-06
ENSG00000151388	11.2745245997995	11.3007334892942	7.28201407481464	1.06936375485376e-07	7.1251298278831e-06
ENSG00000115648	11.3433170576479	11.5287077450937	5.70338454239617	1.07237447774595e-07	7.1251298278831e-06
ENSG00000164197	-5.29484284174595	-5.29701940489397	4.5764772533237	1.09556529753388e-07	7.19949857755033e-06
ENSG00000177301	-11.8166702851817	-12.0396225751357	4.16948535752757	1.10464724491717e-07	7.19949857755033e-06
ENSG00000142408	-8.64356351556204	-8.66010145476946	3.39098252224563	1.10686116875426e-07	7.19949857755033e-06
ENSG00000139970	-6.62698195454437	-6.6328722181663	5.37012474914085	1.10819289158171e-07	7.19949857755033e-06
ENSG00000165704	3.07786240134578	3.07843107409675	5.00474937648786	1.10881875655916e-07	7.19949857755033e-06
ENSG00000214595	-4.84867983624097	-4.8557425165279	2.67799744496994	1.11368981410579e-07	7.19949857755033e-06
ENSG00000064666	4.02295168565218	4.02309536009951	8.34891918858129	1.11584389379222e-07	7.19949857755033e-06
ENSG00000106078	-7.79926134604053	-7.87690914149644	4.15793784411793	1.12719390692241e-07	7.22316840854926e-06
ENSG00000144366	6.33503545291336	6.34077869507082	5.29678723418707	1.13585628516982e-07	7.22316840854926e-06
ENSG00000039560	3.09154980731807	3.09162835387213	7.6734472419247	1.14460113984064e-07	7.22316840854926e-06
ENSG00000141639	-9.51608126578032	-9.55556749715846	4.5133489144121	1.14710402306727e-07	7.22316840854926e-06
ENSG00000111817	3.4016721969339	3.40206981478219	5.62138713013129	1.14891130833646e-07	7.22316840854926e-06
ENSG00000109689	-2.51803125835649	-2.51821892999366	5.69635028760917	1.14902886217996e-07	7.22316840854926e-06
ENSG00000140067	-6.34928982097875	-6.37288699328918	3.16139215698096	1.15189505170281e-07	7.22316840854926e-06
ENSG00000198794	-4.71979448453663	-4.7223204552093	4.9793169537829	1.19669895656705e-07	7.47410300313518e-06
ENSG00000133138	5.52038356721216	5.52825967355078	3.04920662159277	1.21370781182168e-07	7.55013297760306e-06
ENSG00000147408	-4.9271875588057	-4.93461469682578	4.00698835755822	1.28054550016243e-07	7.92859915808832e-06
ENSG00000138772	11.9635002512641	12.3140644655905	4.78594619732647	1.2847032067352e-07	7.92859915808832e-06
ENSG00000186642	-6.71141015576164	-6.73712138017962	3.06835532059843	1.29316024163667e-07	7.94937165862797e-06
ENSG00000154645	-7.04340458958671	-7.045510986497	5.19752604578348	1.30424692670899e-07	7.98608294652322e-06
ENSG00000173559	7.89106569554511	7.92357060498378	4.64543984277677	1.33276017265371e-07	8.09497898886186e-06
ENSG00000102003	-5.05984032351018	-5.07206343535619	3.36832232012449	1.3331900128819e-07	8.09497898886186e-06
ENSG00000184144	-10.5562161101961	-31.3701830369674	5.76560213903345	1.33758459019237e-07	8.09497898886186e-06
ENSG00000279690	-12.4024287926924	-33.4706948394607	2.66111142051432	1.34621039504116e-07	8.10713340309443e-06
ENSG00000131409	-9.9700207674206	-9.99175507395262	6.02826356308337	1.34997738235209e-07	8.10713340309443e-06
ENSG00000131037	4.26784770401652	4.29645832084061	2.17364170530896	1.3565166072865e-07	8.10923001565071e-06
ENSG00000006118	-3.58197405282134	-3.58201878602193	8.11395904443109	1.36125155460293e-07	8.10923001565071e-06
ENSG00000274956	-7.31025012003325	-7.32246151963429	4.14400557249456	1.36819469275238e-07	8.10923001565071e-06
ENSG00000188352	2.55660728638003	2.556856171153	6.14608826510077	1.37110075837824e-07	8.10923001565071e-06
ENSG00000176788	7.99142679976489	7.99722236452788	7.54723845683276	1.3975311732975e-07	8.20613211810262e-06
ENSG00000173402	-2.60371485206349	-2.60374020597016	8.66076534327424	1.39799612105501e-07	8.20613211810262e-06
ENSG00000113083	7.59640767854944	7.59887782313521	7.11257489292816	1.41958554378604e-07	8.3016511912641e-06
ENSG00000142676	2.16232137185792	2.16235272432296	9.28934196603204	1.44256098026065e-07	8.38834523365418e-06
ENSG00000118432	-4.3627852772797	-4.36468925046179	5.98296066127135	1.44515490447866e-07	8.38834523365418e-06
ENSG00000169126	8.72529108887181	8.91066824283554	2.2124378577122	1.4608004475236e-07	8.44775488430868e-06
ENSG00000150672	-7.2072234477289	-7.21962299079663	2.75004865082244	1.47093497779355e-07	8.47497370600313e-06
ENSG00000157851	-12.8628923351478	-12.9785353861151	7.90928329193892	1.53783513012906e-07	8.82785210361585e-06
ENSG00000103034	-3.77316966050642	-3.77327831192597	6.81530572902909	1.56998029104953e-07	8.97936712983422e-06
ENSG00000147403	2.04706202892384	2.04708571587693	9.41158144747814	1.59883595296081e-07	9.10072572276271e-06
ENSG00000185187	12.1180245100713	32.3522118015476	3.44342545439467	1.60285613792734e-07	9.10072572276271e-06
ENSG00000102780	3.37556477530814	3.37674534067695	4.01736975173604	1.6266203314982e-07	9.20219197681627e-06
ENSG00000059573	2.08352781655354	2.08363714193763	7.02780875291612	1.65245099722717e-07	9.31457396054331e-06
ENSG00000105281	2.9828726627015	2.98333642005479	6.70577297435563	1.68206296278517e-07	9.4469870637148e-06
ENSG00000088538	-3.53378100461401	-3.53705021492689	3.6510373212739	1.68804239194084e-07	9.4469870637148e-06
ENSG00000215845	-8.99742946507899	-9.12904747964651	0.899081593382288	1.71942117908076e-07	9.58822938934537e-06
ENSG00000178031	5.21429480524089	5.21517823457508	6.41995346076949	1.74669605399215e-07	9.7056627000119e-06
ENSG00000128683	-9.54239473215011	-9.7598646261971	4.06173091313392	1.84796925376114e-07	1.02172581393753e-05
ENSG00000170004	2.65184619103743	2.65194857842323	7.61974653106819	1.85185349906699e-07	1.02172581393753e-05
ENSG00000050767	-10.316262180066	-10.3462336590934	4.32568787067716	1.87588122654763e-07	1.03133836166601e-05
ENSG00000169783	-8.43072359764892	-8.47795977072224	4.52853564210588	1.91712701462404e-07	1.05031653355578e-05
ENSG00000134769	-4.35312413207785	-4.3534258356649	6.14121037959443	1.94166318665755e-07	1.05760519000513e-05
ENSG00000114631	-4.11658742256281	-4.11766840949926	5.92586484381373	1.94476683653952e-07	1.05760519000513e-05
ENSG00000151322	-5.2223263183243	-5.22525334404111	4.97560787818538	1.95075121507287e-07	1.05760519000513e-05
ENSG00000197958	2.29515295473021	2.29518352873874	9.26146806774162	1.96901257325393e-07	1.06381184494072e-05
ENSG00000163932	3.20908328895825	3.2100530496388	4.7864285085802	2.02229929269067e-07	1.0852047224814e-05
ENSG00000177098	-10.5418710474623	-10.6214910300595	4.03344399723424	2.02250912157095e-07	1.0852047224814e-05
ENSG00000177453	-7.05329118039845	-7.07976091288151	2.21781054118012	2.03057753920358e-07	1.08580266086044e-05
ENSG00000139737	-3.6748061620553	-3.67612592674009	5.35534244021859	2.06721943028304e-07	1.10162335100476e-05
ENSG00000089327	14.5141934341709	34.0505129516598	5.59110282747696	2.08876418947038e-07	1.10931850525138e-05
ENSG00000135821	-2.68241956219302	-2.68244318125426	8.65819451751613	2.12825331989055e-07	1.12645923175495e-05
ENSG00000153179	2.79854762356386	2.79943418130333	4.50104029149707	2.14776015215137e-07	1.13294348025985e-05
ENSG00000162873	-17.1286737338251	-39.1663475788099	7.42451797051492	2.19905919566853e-07	1.15348990910913e-05
ENSG00000130226	-13.4809025207367	-35.7708896260892	5.7339083219388	2.20556031480752e-07	1.15348990910913e-05
ENSG00000166682	-6.49673316291336	-6.50715945937787	2.76606862043604	2.20887333690042e-07	1.15348990910913e-05
ENSG00000092531	2.22172353706317	2.22219778494541	5.05760908494483	2.22101414906e-07	1.15596383078076e-05
ENSG00000068615	-5.55416122847063	-5.57528257115598	3.47445688464642	2.22892297310679e-07	1.15622602332523e-05
ENSG00000150893	-7.59278774740625	-7.59725091483008	6.9543616800588	2.28537394722307e-07	1.18158373549473e-05
ENSG00000225649	-8.77560158641872	-8.83430067750456	3.86214663374953	2.29793094275363e-07	1.18371182334608e-05
ENSG00000229891	-5.94239349245838	-6.00053821308263	1.39252330457176	2.30465219864999e-07	1.18371182334608e-05
ENSG00000135636	10.8804046131581	10.8988639822244	6.90935896881704	2.34742193144212e-07	1.20172609959138e-05
ENSG00000180787	-4.07603997112329	-4.08009077260603	3.11939719260116	2.37377746669362e-07	1.21120728479362e-05
ENSG00000117643	-5.92385024152357	-5.9269490419509	5.27430841307241	2.38145661862201e-07	1.21120728479362e-05
ENSG00000245526	-5.62797017246335	-5.63181847509806	5.47861326440336	2.39667775436696e-07	1.21499111872356e-05
ENSG00000009694	-10.370739552854	-10.4476444878206	4.44879064385719	2.46182420852735e-07	1.24397809682673e-05
ENSG00000129159	-5.12281851133141	-5.1516688073103	3.56859000254327	2.51216466962936e-07	1.26532061779332e-05
ENSG00000128829	2.44653777593599	2.44664591891754	7.23015714839339	2.53594233019407e-07	1.27318982455467e-05
ENSG00000147588	-16.8544431539647	-39.6165020226435	8.13244855554204	2.54881198345227e-07	1.27554968941102e-05
ENSG00000104723	11.0708898443671	11.1667665279166	6.5146329971325	2.5590711613185e-07	1.27659224002642e-05
ENSG00000166405	-12.5897583514742	-33.9101779402119	2.41964451113736	2.59689342346955e-07	1.28976999948194e-05
ENSG00000174599	11.4825760057171	32.8962342990008	2.27988068301179	2.602008132681e-07	1.28976999948194e-05
ENSG00000164002	7.81995309280906	8.16914473790264	1.80703034865163	2.6109467742033e-07	1.29010515608893e-05
ENSG00000120008	1.940519254586	1.94064300655461	6.17075093018091	2.63468908932528e-07	1.29772982462855e-05
ENSG00000139352	-11.3022475485141	-11.5241086246441	5.00260030117346	2.64365521332948e-07	1.29805133650712e-05
ENSG00000179163	3.44695866357024	3.44780135278367	4.15508038275942	2.66913294739674e-07	1.30292734569046e-05
ENSG00000160410	2.28638214963287	2.28656219690263	6.17970272284847	2.67027507762872e-07	1.30292734569046e-05
ENSG00000184702	-4.1093352967912	-4.10989156374234	5.3854993171938	2.68444951774801e-07	1.3057630769507e-05
ENSG00000122550	-2.14667000230358	-2.14676039367111	6.42149408001753	2.74838076396918e-07	1.32887475333894e-05
ENSG00000120251	-16.6632757940996	-37.5764849357168	5.66940584426794	2.74898517566592e-07	1.32887475333894e-05
ENSG00000100350	-3.00313427278583	-3.00334400354722	6.04240595493155	2.79493647041578e-07	1.34691784102074e-05
ENSG00000181218	9.9571701090675	30.7358174953588	2.92959356676702	2.87904435713778e-07	1.38318149514921e-05
ENSG00000152049	-10.0671736456503	-10.1267412749916	5.07005309760091	2.90295608263083e-07	1.39039129675453e-05
ENSG00000090006	4.70638144880115	4.70754726606714	6.35190099153955	2.92437558918804e-07	1.39636698622575e-05
ENSG00000135903	8.08498023508239	8.13356937532254	5.57673458184656	2.94073342562622e-07	1.39989669840633e-05
ENSG00000205269	-4.49199454709428	-4.49424068727167	5.36859029916559	3.01072303617492e-07	1.42885803911353e-05
ENSG00000147642	-4.50037541110794	-4.50412584080619	4.03067992697356	3.0588681112858e-07	1.44730808150353e-05
ENSG00000183044	-4.50213822107685	-4.50261284196188	6.66031106177706	3.12805597706566e-07	1.4720061039368e-05
ENSG00000155254	3.42074348615921	3.42107755757144	6.47183335745782	3.12992203475737e-07	1.4720061039368e-05
ENSG00000156298	-6.33432365977163	-6.352330576723	4.14106218280013	3.17796480758558e-07	1.4901123875568e-05
ENSG00000181458	3.62527544404227	3.62974802412594	3.94581911880881	3.22339447766685e-07	1.50688866390091e-05
ENSG00000263711	13.6940642659342	36.2754105957246	3.99074144431069	3.24135123937267e-07	1.5107599478079e-05
ENSG00000170421	13.1314052536286	13.4818851546677	8.24462062838692	3.35050601524448e-07	1.55698812267939e-05
ENSG00000173041	-2.37717414122183	-2.37767810014834	4.67434058141662	3.36986239025899e-07	1.56133624218112e-05
ENSG00000182871	4.57176895941849	4.57222989466873	7.6458853084867	3.38706463714576e-07	1.56466352794065e-05
ENSG00000214022	-1.94739499932859	-1.94744845266431	7.4933308873472	3.4244561869435e-07	1.5772701741279e-05
ENSG00000164023	4.363407110779	4.36601938515288	4.28672123075536	3.44080315996774e-07	1.57805641493645e-05
ENSG00000205664	5.82144811489154	5.83758361640748	3.87141574580537	3.44637656906194e-07	1.57805641493645e-05
ENSG00000064655	-11.3207950825268	-31.9250925794033	3.11271474964271	3.45938208664444e-07	1.5791729214759e-05
ENSG00000156535	4.60165620809787	4.60257593339148	6.35355237113606	3.47564314056435e-07	1.5791729214759e-05
ENSG00000107521	14.3933341749189	33.9260061956831	5.59910148026204	3.47915643004809e-07	1.5791729214759e-05
ENSG00000148400	-3.05063700203604	-3.05072673931809	7.54014211171554	3.49192187147416e-07	1.58037298844051e-05
ENSG00000148908	5.94915881473308	5.95691455054491	4.06871576598927	3.61580401979448e-07	1.63170994118702e-05
ENSG00000138823	-9.14801337736932	-9.20141668143442	3.15051160108717	3.67472345878435e-07	1.65351965664146e-05
ENSG00000136002	-5.13584287776647	-5.13735175134605	4.5433646308714	3.68854479478237e-07	1.6549694949923e-05
ENSG00000157193	-3.21080125635431	-3.21093804389348	7.02360199735335	3.78526841227129e-07	1.6935008879428e-05
ENSG00000197879	2.99121055247782	2.99131538833909	7.63842325454909	3.86934693572116e-07	1.72617094441001e-05
ENSG00000102230	-5.22043139848234	-5.22305318707932	4.93881034011838	3.90227832136166e-07	1.7359023848929e-05
ENSG00000148339	-2.7795492808387	-2.77985848288587	5.46297871090251	3.91845424395731e-07	1.73814615241902e-05
ENSG00000137936	4.09317690665142	4.09371920458779	5.74967425570369	4.11847652814941e-07	1.82169667168626e-05
ENSG00000167460	2.83106584216002	2.83109237242181	9.82311025964119	4.13533948674302e-07	1.8239884391527e-05
ENSG00000282826	11.8728460044497	31.4410303234056	2.66649965704299	4.19022353542102e-07	1.84299014879053e-05
ENSG00000177108	-7.55662306105361	-7.59682792332416	2.73707356675422	4.24415155631771e-07	1.86146579776249e-05
ENSG00000085491	2.7301980966926	2.73047900048378	6.01456797339416	4.28386263269526e-07	1.87361992008134e-05
ENSG00000070404	3.87735566216089	3.87802233092576	6.4470376483054	4.44715962972311e-07	1.93480476751363e-05
ENSG00000099250	3.14015332515039	3.14025257462231	8.120906124975	4.44853920543996e-07	1.93480476751363e-05
ENSG00000125285	-7.27769282741703	-7.29423952011026	5.10636319010138	4.4610206928177e-07	1.93484380826821e-05
ENSG00000175175	-4.00646688916283	-4.00934528819882	4.79721446824905	4.48377672082743e-07	1.93932658501384e-05
ENSG00000173404	-12.4633363030543	-33.4326854720974	5.61081739976226	4.50457316737348e-07	1.94293937666767e-05
ENSG00000099337	10.0325183328603	10.1586256063758	3.77727106978685	4.5657146691962e-07	1.96388619407244e-05
ENSG00000138769	9.00632366829171	9.19205912402728	1.56748164397249	4.64386223587321e-07	1.99201277337704e-05
ENSG00000101134	-9.64961030256653	-9.76506429310663	3.9771533144218	4.70690231704034e-07	2.01352254187035e-05
ENSG00000239922	-6.34844493248626	-6.36682427224915	2.93383938309282	4.76955045362325e-07	2.03474756237359e-05
ENSG00000134278	-2.34630013315077	-2.34641340810455	5.70676656796992	4.84534345629293e-07	2.05963815558498e-05
ENSG00000182247	3.96279106154834	3.96406010153892	4.39377828237362	4.85427719517914e-07	2.05963815558498e-05
ENSG00000134716	-5.56108227700526	-5.57004753329329	1.61818927041478	4.95664368128777e-07	2.09737220703597e-05
ENSG00000183087	4.4717074419155	4.47226964462775	6.48884077923181	4.9771282797756e-07	2.1003481340653e-05
ENSG00000145147	7.25362745016213	7.26130263242727	6.76953876819359	5.06158987834606e-07	2.13023354071416e-05
ENSG00000177807	-12.3907713663559	-12.5291131666775	4.45405456868274	5.09419186465993e-07	2.13819117674194e-05
ENSG00000166145	8.96777651818611	9.00153684490596	4.44593915509804	5.1193528690085e-07	2.14299130554152e-05
ENSG00000175352	7.35591301648661	7.41125994614909	3.4079379744485	5.17271318091717e-07	2.15953859911339e-05
ENSG00000198300	-7.78848133696411	-7.79951276187564	5.38738857701782	5.64491984088581e-07	2.35039409054909e-05
ENSG00000128641	5.89431263473145	5.8957084042137	7.01646929276288	5.68849999547569e-07	2.35387600970933e-05
ENSG00000118495	8.05293008207781	8.08550603228152	5.54748475948308	5.69108099279285e-07	2.35387600970933e-05
ENSG00000084444	-2.66789478507499	-2.66821350719921	4.83865854453402	5.6985085927381e-07	2.35387600970933e-05
ENSG00000170873	-3.90792347905585	-3.90859227546428	4.92648089604018	5.73364867678533e-07	2.36214222795056e-05
ENSG00000121753	-4.87784550322904	-4.87822839083293	6.57459463226801	5.79632001059218e-07	2.3816773854049e-05
ENSG00000110092	5.68465282786651	5.68516285030544	8.91536419122833	5.85674382860143e-07	2.40018892755335e-05
ENSG00000135549	3.11744095262791	3.11882805739278	5.18260382165259	5.91887942627978e-07	2.41930322936996e-05
ENSG00000174130	7.32356915381423	7.40083512718639	1.98607595390085	5.94593649560775e-07	2.42401703505012e-05
ENSG00000011405	-2.59478916570005	-2.59482973172729	7.2465074928596	5.98299985115855e-07	2.43095170592659e-05
ENSG00000170571	13.8309091818568	36.4453419861012	3.95616920876386	5.99408483912987e-07	2.43095170592659e-05
ENSG00000149273	1.98971947034591	1.98973463383153	10.0009420327543	6.0785334107106e-07	2.44945667352694e-05
ENSG00000092051	-12.7456539509755	-33.6272344114257	2.85352305491675	6.08061171802769e-07	2.44945667352694e-05
ENSG00000247134	3.96898873241017	3.97492917145668	2.91499932215992	6.08772656530324e-07	2.44945667352694e-05
ENSG00000156675	6.54875577816457	6.56495532603514	4.77568725695704	6.10246346869463e-07	2.44945667352694e-05
ENSG00000178719	-1.88808636536618	-1.88811919340465	7.48585000287419	6.26257447601917e-07	2.50727789406573e-05
ENSG00000161638	4.84149222656296	4.84230603872714	7.87552424177738	6.34601446312668e-07	2.53418592908593e-05
ENSG00000125378	5.26963185225569	5.28340369360547	4.26166670373355	6.38134442178164e-07	2.53887696868902e-05
ENSG00000162729	-2.64263530865185	-2.6427785105256	5.94810722815342	6.39028211025223e-07	2.53887696868902e-05
ENSG00000213186	2.63402136699504	2.63514219787383	4.30909962666122	6.44370928397282e-07	2.55360600913583e-05
ENSG00000122359	5.25799377173142	5.25906957542601	6.75623330467431	6.49985138209787e-07	2.56933365772345e-05
ENSG00000237298	9.06573517481217	29.4640816335048	0.461996061498178	6.5234036997168e-07	2.57213195372167e-05
ENSG00000117600	-9.94224933025473	-10.1635447054306	4.32807137916871	6.54409137616706e-07	2.57378948986077e-05
ENSG00000149054	7.58234817559928	7.70819866720181	1.84850729116461	6.582223771635e-07	2.58228246156555e-05
ENSG00000153048	-1.8870226702972	-1.88713310076864	5.9350092700413	6.63859107093473e-07	2.59786869628007e-05
ENSG00000112531	-2.57032307921229	-2.57034461758743	9.02386428440798	6.66857331603406e-07	2.6030775939139e-05
ENSG00000183833	-3.9472367002836	-3.96609986235	2.55822910313249	6.70252232002523e-07	2.60980507493451e-05
ENSG00000152229	3.61533025989633	3.61671624073605	4.14031284249312	6.78904111031059e-07	2.63691760936292e-05
ENSG00000101265	-6.706297420773	-6.70772979894816	7.21329610564981	6.87475546874186e-07	2.66358391783959e-05
ENSG00000125869	-8.49152112795441	-8.60684319580194	3.8733306369783	6.98631793022281e-07	2.70010812283413e-05
ENSG00000196233	2.50025556136249	2.50051171132125	5.69593712248651	7.15340025169655e-07	2.75785658098741e-05
ENSG00000203875	2.56371232785743	2.56401210348642	6.39568843647355	7.18756026959487e-07	2.76420113422301e-05
ENSG00000180287	-12.3668590777649	-32.2442048991456	3.83366536686684	7.28085114020769e-07	2.79319925560695e-05
ENSG00000197977	-9.17045958661756	-9.18120916703549	6.04423344327964	7.32228123958327e-07	2.80220831556013e-05
ENSG00000136098	2.60906565859107	2.61060467926173	3.88529988320572	7.38542320121736e-07	2.81946205045985e-05
ENSG00000109956	-10.0347234859121	-10.0612544654829	5.9161365552052	7.56243727816441e-07	2.87999745515266e-05
ENSG00000123130	2.30768148217029	2.30785989883618	5.82004914887847	7.63092702885892e-07	2.89900960166918e-05
ENSG00000067715	7.31463920750466	7.35355490712747	4.62894587167881	7.66160395055436e-07	2.90359912825135e-05
ENSG00000182902	-5.5173173213801	-5.52031289525853	3.59127513711024	7.69952607610749e-07	2.91090557269594e-05
ENSG00000196155	6.64169388705469	6.65617052620467	3.59454877205421	7.99028816048599e-07	3.01042747654337e-05
ENSG00000197852	-4.14203589835414	-4.14257949591076	5.92503499641007	8.00132831283142e-07	3.01042747654337e-05
ENSG00000066382	-7.62874984741371	-7.74372037607137	2.53068607348073	8.04448716148185e-07	3.01300593903428e-05
ENSG00000054277	3.76529361056366	3.77312057555173	2.11232479674506	8.05695048418179e-07	3.01300593903428e-05
ENSG00000129946	-7.58459342949717	-7.59809637040586	4.40886499047666	8.07541913825112e-07	3.01300593903428e-05
ENSG00000100427	-11.3857754839926	-11.3927822319741	8.38492722575697	8.08536882576766e-07	3.01300593903428e-05
ENSG00000258986	-6.85243147114411	-6.9304316508091	1.7888895956444	8.18996460475385e-07	3.04471684139587e-05
ENSG00000115641	6.45388253536477	6.45947201331858	6.5837976430109	8.26050037112765e-07	3.05974123830639e-05
ENSG00000167642	9.35610883408159	9.41146784676571	3.6974234167954	8.26957091434158e-07	3.05974123830639e-05
ENSG00000156463	7.00174164322353	7.09698566849742	3.05321703018731	8.2992656201919e-07	3.063468874555e-05
ENSG00000157227	4.92857480876104	4.92865945580202	9.46992038801298	8.34366708691247e-07	3.07259476167574e-05
ENSG00000248890	5.42508377418953	5.45449961107273	2.04338441115833	8.41917380819221e-07	3.09310540802619e-05
ENSG00000100196	3.59023514878072	3.59125692143803	5.25044128764204	8.50481604572975e-07	3.11645021548476e-05
ENSG00000187068	-4.99074052893347	-4.99919635034156	3.85157147161694	8.52263508397588e-07	3.11645021548476e-05
ENSG00000167106	-3.04295574296746	-3.04317740988618	5.70334435784414	8.57376818714955e-07	3.12782281481666e-05
ENSG00000172461	-12.8327989001699	-34.710191156149	3.28211535438939	8.61615283753867e-07	3.1359582845065e-05
ENSG00000163814	10.7252719297119	10.7748450671898	6.27527710732908	8.74497715602291e-07	3.17544356544515e-05
ENSG00000164398	-11.3154540652751	-33.032613081195	2.0343067584687	8.84105309288043e-07	3.20288173995905e-05
ENSG00000160716	-6.26673182373893	-6.38091438074232	2.41802071902509	8.87006843496573e-07	3.2059548273971e-05
ENSG00000196154	6.25761817909641	6.26723849378392	3.13442818265073	9.05325669935088e-07	3.26460854742875e-05
ENSG00000145632	4.09863664456915	4.09883108412664	7.34313069536849	9.09948796639849e-07	3.26967721022584e-05
ENSG00000100285	5.99086913010224	6.03885514429705	3.1782731013384	9.10919422600385e-07	3.26967721022584e-05
ENSG00000243232	-3.69315077915639	-3.70195206883902	1.94719898611044	9.18047193195001e-07	3.28770387030889e-05
ENSG00000056487	-7.06837880961024	-7.12690704219339	4.84834126415951	9.21913076556492e-07	3.29399331289544e-05
ENSG00000167785	-5.02573847862253	-5.03087078452774	4.05379412848512	9.26741583401687e-07	3.30368563544154e-05
ENSG00000164659	5.55160414534505	5.5610014549066	4.78156371637886	9.35357103246729e-07	3.32680314580739e-05
ENSG00000130055	-6.10560325601015	-6.11185618639952	4.41084230940227	9.42338270842648e-07	3.34222908249184e-05
ENSG00000177614	-7.47376727255767	-7.52099196204555	3.49898937065978	9.4397529485007e-07	3.34222908249184e-05
ENSG00000188338	-7.9011400159655	-7.91634811218087	3.4727852348164	9.51684543466044e-07	3.3619010094296e-05
ENSG00000160867	4.17080283372118	4.17291513284964	3.16631120229961	9.53945658069744e-07	3.36228160386027e-05
ENSG00000144749	-4.49082491022547	-4.49103220921441	7.05965323163507	9.63780964754691e-07	3.38576734006753e-05
ENSG00000130881	-3.21132030734753	-3.21179729111197	5.66823230910348	9.64945860336909e-07	3.38576734006753e-05
ENSG00000185338	4.97939762936894	4.9983450704224	2.19872935797893	9.67250148514996e-07	3.38624300872492e-05
ENSG00000104408	2.20733315880905	2.20737888176075	8.2016165670553	9.77999612871742e-07	3.41621609740031e-05
ENSG00000118298	-6.18580454940651	-6.19709732138974	4.24884514691144	9.94056211873291e-07	3.46455216343517e-05
ENSG00000151062	9.96622202188614	10.0756598943288	2.43576963712355	1.00130945519231e-06	3.48205920565094e-05
ENSG00000099849	3.34672975089665	3.34814104771257	3.74966800209164	1.01129145963136e-06	3.50673463049471e-05
ENSG00000268895	5.17532667242834	5.23819319598199	1.36359224041881	1.01289696320809e-06	3.50673463049471e-05
ENSG00000203995	6.83151163615815	7.01555649217742	1.0188415012535	1.02112638775132e-06	3.52740429609493e-05
ENSG00000181744	-2.83808787378347	-2.83840345317772	4.97421116864584	1.02947301851172e-06	3.54838669117925e-05
ENSG00000172296	6.50071175948204	6.50647853733899	3.38067308474826	1.03434014354098e-06	3.55445002111445e-05
ENSG00000158296	-6.63854973949974	-6.6720544347229	1.73841505625138	1.03578503881585e-06	3.55445002111445e-05
ENSG00000138134	7.70048053064707	7.82619695790872	2.96816473353316	1.05275582246125e-06	3.60476522191007e-05
ENSG00000159409	-11.3534452077116	-32.0932974370067	4.40458751930692	1.05643124544525e-06	3.60943489417551e-05
ENSG00000135605	11.1464441641814	32.55716221118	0.757473585985913	1.06264750150302e-06	3.62274630752581e-05
ENSG00000148154	3.73535681495501	3.73562366496743	6.57349768551721	1.07469285388503e-06	3.64255423471674e-05
ENSG00000185565	-5.17074062488803	-5.1721273906122	6.36804766562842	1.07748755058486e-06	3.64255423471674e-05
ENSG00000156398	2.82014579804677	2.82113282301261	4.71424172447528	1.07770486958011e-06	3.64255423471674e-05
ENSG00000111057	9.97912102751595	10.0346537753585	7.04246923771384	1.07935298390525e-06	3.64255423471674e-05
ENSG00000198755	2.04071438557763	2.04074179158608	9.00822818748837	1.08012207677331e-06	3.64255423471674e-05
ENSG00000145284	-4.28292083070135	-4.28312084861981	7.69547537949544	1.08355214457632e-06	3.64624637616697e-05
ENSG00000116990	-5.05636351354322	-5.06502120906309	3.48398208359875	1.09647333035243e-06	3.6747897208168e-05
ENSG00000156026	2.11524366291876	2.11554162013937	5.06313948234802	1.09674139227657e-06	3.6747897208168e-05
ENSG00000011422	4.84492942342535	4.84632653715915	6.36279684626388	1.09926663886479e-06	3.67536387563915e-05
ENSG00000196369	-2.6236847933219	-2.62461454021597	3.18074975442806	1.10802534000089e-06	3.69673240572093e-05
ENSG00000168702	-6.53663373772768	-6.55784316096694	3.59029890646685	1.11627240178525e-06	3.71630645660445e-05
ENSG00000101333	5.92976121684946	5.93304143296078	4.16835788079307	1.12875500157056e-06	3.74792151987936e-05
ENSG00000196923	3.67251567422124	3.67267506556488	7.99970291554478	1.13114301915851e-06	3.74792151987936e-05
ENSG00000169760	-4.54000562116978	-4.54223139008327	4.87123697639186	1.13296974342453e-06	3.74792151987936e-05
ENSG00000185483	5.14395758819567	5.14567156184294	5.18848900748326	1.14627619888309e-06	3.78392316476967e-05
ENSG00000141526	8.09553763943719	8.10521157880373	6.32203557988582	1.15001953044299e-06	3.78827108614703e-05
ENSG00000182158	2.43318932817466	2.433270108458	7.56504466621141	1.16726404100108e-06	3.83698120761912e-05
ENSG00000134900	1.92889943011668	1.92906085365992	6.12534549181721	1.17115021174323e-06	3.84166794247033e-05
ENSG00000069535	-7.69496841630249	-7.71928664052029	4.21732961888034	1.17533327318683e-06	3.84167372652035e-05
ENSG00000259363	6.64308706026541	6.99048784895562	-0.0194563429333087	1.17680208834369e-06	3.84167372652035e-05
ENSG00000159208	-5.01528334871587	-5.02324960274435	2.54963567972206	1.17853318496429e-06	3.84167372652035e-05
ENSG00000184524	-5.3748725460223	-5.38007744280824	3.999161333313	1.18529403945652e-06	3.85566273584876e-05
ENSG00000189229	9.89759781411482	31.6296665552882	1.99031705235262	1.18997872223839e-06	3.86285400603538e-05
ENSG00000136504	-1.85821015872045	-1.85828140361757	6.55821456950626	1.23999412902395e-06	4.01686064949793e-05
ENSG00000169641	2.64086110678056	2.64114739198663	6.09917518089203	1.24823802178893e-06	4.02863361906793e-05
ENSG00000236609	-3.06250386213554	-3.06299459712923	4.74699636946811	1.24878869708523e-06	4.02863361906793e-05
ENSG00000173114	-6.1455101648513	-6.14751787638986	5.74575711272668	1.26875907321498e-06	4.08461941632549e-05
ENSG00000147481	-6.80697464547131	-6.82140033071064	3.63583682624983	1.282940379813e-06	4.12177594452679e-05
ENSG00000132932	13.2522200477547	34.6657308864634	2.26406981537469	1.29409890834704e-06	4.14568366613145e-05
ENSG00000140950	2.33851372328561	2.33886012043575	5.29256617424652	1.29569208983742e-06	4.14568366613145e-05
ENSG00000165996	2.98823576516277	2.98970791129046	3.98779876505825	1.31179650973736e-06	4.18862795563173e-05
ENSG00000122641	10.0504541705558	10.0906356476943	4.81802116272015	1.36539129314327e-06	4.35086115329367e-05
ENSG00000270055	5.87638045343238	6.05921051256732	1.26311331750893	1.39404687051174e-06	4.4331258322139e-05
ENSG00000168309	-8.55744986208642	-8.57499727769073	3.94550717222341	1.40954958661123e-06	4.47331448076174e-05
ENSG00000117069	-8.37257636096351	-8.37977402562369	5.34794642643053	1.413769037161e-06	4.47760441100038e-05
ENSG00000197712	2.5860726652623	2.58626913093957	6.3261444315784	1.41889502650267e-06	4.48474229631835e-05
ENSG00000057019	3.20674706680606	3.20678411676466	9.39270871193434	1.43961578506001e-06	4.52536475482173e-05
ENSG00000114859	-2.9201445224279	-2.92088131643646	4.37099793310514	1.44116708407589e-06	4.52536475482173e-05
ENSG00000124302	-8.07190367982697	-8.1499790083128	3.04115696079213	1.44296099963662e-06	4.52536475482173e-05
ENSG00000141449	5.35046756208155	5.36060634889198	4.74969412254749	1.44334036627464e-06	4.52536475482173e-05
ENSG00000126458	3.63403615134402	3.63476758733679	5.15373559113697	1.47821156346148e-06	4.62540989015783e-05
ENSG00000122958	2.22464344824688	2.2247734504136	6.38079603775453	1.48866942848045e-06	4.64881689125874e-05
ENSG00000206077	-7.53701870243501	-7.65246951867985	1.31837849794394	1.52199165744711e-06	4.74338877033515e-05
ENSG00000124920	4.332563944199	4.33310606765827	6.41757113299315	1.58165452231075e-06	4.919512691506e-05
ENSG00000165416	1.89917552272461	1.89938499477929	5.71042333202433	1.59822144286119e-06	4.95367594029928e-05
ENSG00000123358	-3.72622981555706	-3.7284093364328	3.26213049441279	1.59898339561345e-06	4.95367594029928e-05
ENSG00000164176	12.4983219286989	12.5378621674884	7.1698246492049	1.62147640015427e-06	5.01341237861559e-05
ENSG00000136111	4.43682726513974	4.43849482259465	4.95299323724911	1.62729239359597e-06	5.02145127146393e-05
ENSG00000144596	-9.34254873796299	-9.40164488285784	3.67290339830648	1.63448433290555e-06	5.02387753981564e-05
ENSG00000106689	-7.54761884102763	-7.58793973215923	3.17609818716413	1.63451376343432e-06	5.02387753981564e-05
ENSG00000186479	-11.1857002235399	-32.4831959813719	1.05504513405674	1.64183280093558e-06	5.03645920507035e-05
ENSG00000003249	-2.66963601802939	-2.67045124674111	4.46016162974276	1.64882776414341e-06	5.04799935477162e-05
ENSG00000204347	-11.9765293390876	-33.1904410268156	2.51625809004427	1.67301029523559e-06	5.11201227980598e-05
ENSG00000240583	5.90450700602574	5.90564348169523	4.91542734157495	1.68180454672929e-06	5.12059399420075e-05
ENSG00000121904	-7.19053013862236	-7.26875847882525	4.17170863527269	1.68281266028993e-06	5.12059399420075e-05
ENSG00000102034	2.64276913104408	2.64319523266925	5.36934512048736	1.68565730307364e-06	5.12059399420075e-05
ENSG00000125872	15.1420854495975	34.7127288198038	4.10696457142399	1.71007921588354e-06	5.18469453918554e-05
ENSG00000171587	-9.84736390079375	-10.0697313640475	2.53953860419386	1.72352024991764e-06	5.21531883376242e-05
ENSG00000171621	4.12849125109856	4.1337916324559	4.08798984496856	1.7307936805143e-06	5.22586531640731e-05
ENSG00000091136	3.54137169772548	3.54143531961247	9.10023618287769	1.73369939406878e-06	5.22586531640731e-05
ENSG00000056736	-3.62516904790702	-3.62719451475455	3.0837076694291	1.75630902298089e-06	5.27810907180301e-05
ENSG00000135439	-7.36831860942446	-7.41596641345928	6.06787945797773	1.75779218479414e-06	5.27810907180301e-05
ENSG00000163071	9.7672617490949	9.86313459282791	3.53902073822942	1.76414514091136e-06	5.28701770253168e-05
ENSG00000164434	-10.6125587414304	-10.617741770089	8.83486783726039	1.76979738118645e-06	5.2937962279397e-05
ENSG00000254535	10.5403131528312	31.1901773230995	1.63533768449955	1.79867666055743e-06	5.36989242408101e-05
ENSG00000185559	-6.07788630609262	-6.10149335971289	4.49071218141218	1.80418399425959e-06	5.3735982969196e-05
ENSG00000154040	4.98398965868362	5.00787123577746	1.41267881885916	1.80680101568002e-06	5.3735982969196e-05
ENSG00000166501	-9.8968787710822	-10.0119797677829	2.88178276225841	1.83161757972612e-06	5.42895757555985e-05
ENSG00000185149	-12.7636157253177	-34.7035735750502	1.81796543275132	1.83236879871912e-06	5.42895757555985e-05
ENSG00000114405	2.64251719495548	2.64412416167188	3.8112735464068	1.83833255706615e-06	5.43190213835216e-05
ENSG00000135324	-6.33163999184563	-6.4084409571046	2.12709042290523	1.84032037350346e-06	5.43190213835216e-05
ENSG00000136960	6.06392302177562	6.07570132125823	4.43643877897691	1.85570454374502e-06	5.46697561245939e-05
ENSG00000184185	7.91660704632786	8.26598327388617	3.25019540954116	1.88607066729507e-06	5.54597126160927e-05
ENSG00000057608	2.10165639993205	2.10169264997529	8.49300642668309	1.90457254107156e-06	5.58824492768451e-05
ENSG00000156475	-6.1495888581657	-6.15465373913105	5.2367539169392	1.90760506369658e-06	5.58824492768451e-05
ENSG00000071205	5.39073029735332	5.39715269210097	4.63621174845102	1.93892259898474e-06	5.66935158437223e-05
ENSG00000013016	2.46051352451926	2.46080339153936	5.15100254983804	1.94336778385639e-06	5.67172795834273e-05
ENSG00000203805	4.52649538581226	4.53056819141988	3.37675136588375	1.95470830880069e-06	5.68874530529568e-05
ENSG00000141314	-4.95247841123048	-4.97358571975472	5.04607857716924	1.95648535221198e-06	5.68874530529568e-05
ENSG00000165813	2.83859776983491	2.83950703614893	4.06049478135121	2.00550582917785e-06	5.82044015181838e-05
ENSG00000115526	-1.99492694164963	-1.99507657381504	5.42976700757027	2.0092482606354e-06	5.82048280919502e-05
ENSG00000147889	10.6444926670364	10.9932218362449	5.80243465834279	2.01553094561095e-06	5.82787040458693e-05
ENSG00000130413	-2.66071391984801	-2.66151864253502	3.96079570841302	2.0274157129762e-06	5.85139906514054e-05
ENSG00000235750	-5.94538396384512	-5.95258168663703	4.17469488538149	2.04217292111117e-06	5.88311586535606e-05
ENSG00000170439	-11.9257574652236	-11.995652213376	5.64635867098845	2.06935685796983e-06	5.95044898348819e-05
ENSG00000155189	-2.12757885582533	-2.1276649647902	6.72690621040548	2.0761696796835e-06	5.95906495929746e-05
ENSG00000119681	7.22320257469985	7.22421972967716	8.11787768022802	2.08334806020701e-06	5.96869662606831e-05
ENSG00000164236	5.09297226366176	5.09552314016721	3.84165939952218	2.11125686994051e-06	6.03757596469802e-05
ENSG00000066032	-8.57425940933275	-8.79649548793979	5.19192475845675	2.16432670492313e-06	6.17802507690488e-05
ENSG00000150093	3.06319622862319	3.06321876629917	10.0131803572854	2.16935021625491e-06	6.18106464901535e-05
ENSG00000139278	4.78390024002083	4.78501697522615	6.41268389608115	2.19674890345335e-06	6.24772994144274e-05
ENSG00000128052	6.07215152751537	6.08757142825061	4.20666939436216	2.23361894000402e-06	6.34104111440414e-05
ENSG00000173805	-7.47385975508433	-7.4812627084444	4.23481989629308	2.24764565970753e-06	6.36928118524018e-05
ENSG00000105605	-11.0057161537792	-11.0838136284961	5.6158286113427	2.28136913344557e-06	6.45313363217738e-05
ENSG00000060762	-2.7161763265559	-2.71639614378461	5.14314231460419	2.3032462230029e-06	6.50323445315864e-05
ENSG00000187583	7.75102769613532	7.86001210099007	1.78222084665025	2.32350006441262e-06	6.54857942341854e-05
ENSG00000116132	-4.53251197530688	-4.53389049813206	5.85552602694506	2.33360794129836e-06	6.56166906390711e-05
ENSG00000081913	-2.96187184491712	-2.96204653612496	5.91339908804486	2.33654925037297e-06	6.56166906390711e-05
ENSG00000179796	-12.6025990592884	-34.9193997990901	1.45205778128164	2.34456539966617e-06	6.56216250066428e-05
ENSG00000132964	2.17053047824946	2.1712173702843	4.53739860017394	2.34513044406985e-06	6.56216250066428e-05
ENSG00000145920	-10.0202153470599	-30.9447138132912	2.79792443818724	2.36825464528062e-06	6.61501395910762e-05
ENSG00000205927	-12.1746362675114	-34.0648875477633	4.69215366309016	2.3750642250313e-06	6.6221880017212e-05
ENSG00000132561	-4.03267343034751	-4.03293423710068	6.44747117075014	2.38411151608276e-06	6.62446812216585e-05
ENSG00000180730	12.6498273784118	13.0005331238357	3.84213904151876	2.38436728875189e-06	6.62446812216585e-05
ENSG00000134532	-3.1088169528628	-3.10976236292371	4.91536625037346	2.39952640337968e-06	6.65474338585619e-05
ENSG00000114529	4.44793895331777	4.45744141805367	3.10962257363845	2.40458944226895e-06	6.65696091340202e-05
ENSG00000161082	-6.74454468750346	-6.82132423282255	2.75523519520259	2.41719897130452e-06	6.68002561733606e-05
ENSG00000075142	-2.13924322034355	-2.13929212177811	7.25056758195666	2.43250587731183e-06	6.71044995907189e-05
ENSG00000197312	2.25234516132733	2.25288114569384	5.18406352615406	2.45108881814815e-06	6.74978850203971e-05
ENSG00000149599	-6.27784508784486	-6.31787054783157	1.72938358282971	2.48990958467393e-06	6.8446211716723e-05
ENSG00000125851	-11.4148380584755	-33.5049894430897	3.07238253483969	2.49712928920053e-06	6.85240364175343e-05
ENSG00000140945	9.19027544524367	9.2088004492023	5.86400155452929	2.5212821532242e-06	6.90654377902502e-05
ENSG00000106617	3.45687813346346	3.4573578342114	5.46608246440869	2.55078671243797e-06	6.96086101046771e-05
ENSG00000131089	-2.69048245453085	-2.69066822397798	6.0564872099571	2.55828971999278e-06	6.96086101046771e-05
ENSG00000151025	-8.21251261958451	-8.29454722440365	3.31195335857481	2.56239266346512e-06	6.96086101046771e-05
ENSG00000110660	3.85424467612289	3.85544266625945	4.74613036014592	2.5628160114941e-06	6.96086101046771e-05
ENSG00000259129	8.44470317292832	8.79415312620474	1.23087887479474	2.56340148649861e-06	6.96086101046771e-05
ENSG00000168280	-4.08383692505546	-4.0843920576343	7.21693782098093	2.60522553213687e-06	7.06215129492797e-05
ENSG00000042062	6.62678474077749	6.64010717295313	2.12926100710167	2.61927971409773e-06	7.08794340657226e-05
ENSG00000178425	2.71247153180743	2.71304015870921	4.46036866229975	2.65055803599604e-06	7.15039116367117e-05
ENSG00000071073	-4.9030240966602	-4.91495737216587	3.70241227386297	2.65559019049782e-06	7.15039116367117e-05
ENSG00000134184	-6.29017623708053	-6.31644712926092	1.96762251114135	2.65609509089873e-06	7.15039116367117e-05
ENSG00000167619	-5.65862762931785	-5.69196695531125	2.65896117542527	2.66345031487015e-06	7.1578508117698e-05
ENSG00000149926	-6.50124222412256	-6.54820327393009	2.93455695334575	2.67810128253052e-06	7.18485797687828e-05
ENSG00000166900	3.31104348612311	3.31206159243814	4.81906848164482	2.68976008983014e-06	7.18627116231843e-05
ENSG00000164161	7.09651988126247	7.11823340357468	4.0812653639493	2.69234289063196e-06	7.18627116231843e-05
ENSG00000182580	-6.38256456785802	-6.38419261177212	5.8962582984222	2.692435397692e-06	7.18627116231843e-05
ENSG00000117298	3.5743362899116	3.57441690850219	8.33876825103345	2.69810116134926e-06	7.18910435721968e-05
ENSG00000250786	4.06610408032479	4.07057497103095	3.99375951565121	2.72101401515637e-06	7.23780457115018e-05
ENSG00000232044	-10.5895362885051	-32.2999536970726	2.04236945172082	2.7291146031664e-06	7.24700602276194e-05
ENSG00000138131	8.79301598647165	8.79868031674474	5.74069643597124	2.7553935478226e-06	7.29352876361395e-05
ENSG00000139044	-8.0877256890476	-8.0965244429311	4.36844456243123	2.7559766687154e-06	7.29352876361395e-05
ENSG00000165449	-3.23184722653827	-3.23361062896633	4.87588011665023	2.76754095513058e-06	7.31174018162586e-05
ENSG00000162512	-2.24473720544065	-2.24475251790025	8.75773200251293	2.78099822988204e-06	7.33488283131387e-05
ENSG00000065717	-6.60506424900874	-6.61512919926355	3.46428229358275	2.79812039286119e-06	7.36759727051174e-05
ENSG00000214575	-6.36196911591206	-6.44065539356838	1.43947506636169	2.8066871761941e-06	7.37771272206982e-05
ENSG00000171130	-3.55950075857793	-3.55971187972491	6.52532498023422	2.81232947781793e-06	7.37991961880397e-05
ENSG00000113328	2.27212118067578	2.27216375525934	7.75572283354909	2.81697969310053e-06	7.37991961880397e-05
ENSG00000279675	-7.20523829320874	-7.42569689341401	0.737032424189534	2.83189540729296e-06	7.40656865820307e-05
ENSG00000254122	3.88815775302015	3.89292322546528	3.64728767734013	2.86052105184004e-06	7.46892570291479e-05
ENSG00000163053	-4.68551395483751	-4.69101699782546	4.17966330173762	2.90275374339015e-06	7.56654373110079e-05
ENSG00000124942	3.5156786501718	3.51570167264156	9.62291480635765	2.91639141967212e-06	7.58942260446008e-05
ENSG00000185052	-5.44561231561335	-5.50330280320636	2.80410354828743	2.92180529707884e-06	7.59085988495657e-05
ENSG00000109861	3.40492163103723	3.40529322637704	7.20107499006132	2.97171486136739e-06	7.70770030654325e-05
ENSG00000182636	13.0796269804616	32.8583559627092	5.35622441649879	3.00539275791245e-06	7.78212313798424e-05
ENSG00000028277	5.95212152613763	5.96364390635222	3.84803364039833	3.02672653742002e-06	7.82438876742984e-05
ENSG00000106665	-1.93983346755942	-1.93987607003588	7.55268545534854	3.0628632967245e-06	7.90471859752998e-05
ENSG00000125355	-3.6523346588967	-3.65686569047878	5.1375267910416	3.10445539310599e-06	7.99883935774868e-05
ENSG00000141753	4.59052543463014	4.5907498693373	8.1456291385659	3.11873367086758e-06	8.02239003903235e-05
ENSG00000100934	1.90518104051514	1.90524421615942	7.31791578154568	3.13936266529355e-06	8.06217247629828e-05
ENSG00000171885	-14.7398034608188	-14.8550771832961	7.04128257213618	3.16057698947116e-06	8.10332497760308e-05
ENSG00000125148	3.64444849494783	3.64389934212854	8.69631015863666	3.19029118930064e-06	8.1660994474984e-05
ENSG00000177822	6.85810952777438	6.87863166712528	3.50623219150057	3.21484862892743e-06	8.21549042423451e-05
ENSG00000167105	12.0097728289439	32.3004118380416	1.91366340965596	3.31012943925272e-06	8.44515703668169e-05
ENSG00000247809	3.91213592123536	3.93248881655838	1.9433688944632	3.32862468933939e-06	8.47849035878388e-05
ENSG00000075223	11.4938234822786	11.5169510507812	7.41133536179909	3.35138109086905e-06	8.5225511975292e-05
ENSG00000153029	-6.13355364745541	-6.14662405250392	2.91395000086502	3.37536631019662e-06	8.55720729578287e-05
ENSG00000013364	3.37933053047296	3.37942197199297	7.57819854687226	3.37597008723085e-06	8.55720729578287e-05
ENSG00000107742	-6.86836389121537	-6.87261753341448	6.64550695579709	3.39734283927931e-06	8.59742481239985e-05
ENSG00000242419	-5.83464550591112	-5.83827739209566	4.2729045715116	3.43248048790676e-06	8.67005790511789e-05
ENSG00000181350	-4.20947515027479	-4.21253808005869	2.80737670236107	3.43714989321633e-06	8.67005790511789e-05
ENSG00000131094	-5.63069403331197	-5.63695332016101	4.70160282173287	3.45667974663172e-06	8.705257671598e-05
ENSG00000036448	-3.64708678792424	-3.65941412384095	1.57081452063474	3.47270699964012e-06	8.73153737397437e-05
ENSG00000228412	-6.67796990972669	-6.79342745457334	0.699169015075543	3.49052759264867e-06	8.76223437807337e-05
ENSG00000177875	-6.36017439604573	-6.37840402868128	3.69945967116593	3.53615274514131e-06	8.862518292558e-05
ENSG00000187391	-3.31654735682438	-3.31728734670896	4.50829582205977	3.61266259739895e-06	9.03151096175054e-05
ENSG00000136828	-2.55728620697683	-2.55870107784319	3.7423255684743	3.61514944991296e-06	9.03151096175054e-05
ENSG00000166024	2.08898911521063	2.08975577388044	4.21092424349882	3.65967539963201e-06	9.12814244246872e-05
ENSG00000126500	-5.0329416614486	-5.05208929663726	1.55722409673309	3.70532610216972e-06	9.22726662827401e-05
ENSG00000135205	3.05797155108938	3.05910334307961	2.52409422278982	3.73760274209544e-06	9.29282312342009e-05
ENSG00000010810	-3.24181121258323	-3.24189233376341	7.58401203597309	3.75068126627094e-06	9.31051467274315e-05
ENSG00000182648	5.56975262871164	5.64533998154386	2.04005790504861	3.79096464552269e-06	9.37090236964617e-05
ENSG00000136237	-5.21553973898932	-5.21768241118616	4.23609312283544	3.79152263190724e-06	9.37090236964617e-05
ENSG00000143850	-5.16428118001731	-5.16886892060393	5.45226386791389	3.7958964368045e-06	9.37090236964617e-05
ENSG00000197921	-15.341173381851	-34.1867232328071	4.85317209864985	3.80510129735324e-06	9.37090236964617e-05
ENSG00000132164	-10.2910988541347	-10.4013159705506	3.07443413246669	3.80977235518964e-06	9.37090236964617e-05
ENSG00000136141	2.64794658172805	2.64860849720918	4.49367731175751	3.81101767947055e-06	9.37090236964617e-05
ENSG00000052126	3.37059807740921	3.37108382491893	5.4937125397451	3.82634495755381e-06	9.39379719610773e-05
ENSG00000181291	-9.86899765145551	-30.9992854170896	2.59908221283518	3.84069090625652e-06	9.41421472688999e-05
ENSG00000115414	9.34739223389394	9.34747013443716	13.4295395563116	3.89460826245273e-06	9.51821036673249e-05
ENSG00000116983	-9.49116087809479	-30.6115852495465	1.23020376742865	3.89530960954404e-06	9.51821036673249e-05
ENSG00000156427	7.46694992237655	7.59165814232192	0.90877876826775	3.92530798008211e-06	9.56620670975909e-05
ENSG00000164778	-10.9206172384728	-31.2713616867709	1.98108924587657	3.92720539320839e-06	9.56620670975909e-05
ENSG00000265763	6.993773336903	7.08896647563757	2.25912273305674	3.96921447898307e-06	9.65347583720275e-05
ENSG00000136717	3.03173993341142	3.03187900780746	6.47160706555507	3.99332480125911e-06	9.69700986731877e-05
ENSG00000164142	5.2461163494662	5.26685370940184	0.828119849727243	4.00425760444317e-06	9.7084593533813e-05
ENSG00000167244	10.4034004997128	10.4679788347073	7.89571259228547	4.02233666732481e-06	9.73717282536584e-05
ENSG00000144681	5.81268391759283	5.82320589381404	4.10467412184201	4.05127595985658e-06	9.78661159947967e-05
ENSG00000231500	2.00590768260389	2.00592529406282	9.80476449886623	4.05529505883396e-06	9.78661159947967e-05
ENSG00000116251	1.95082732988099	1.95088401570473	7.95971278428889	4.06590439878397e-06	9.7970727287983e-05
ENSG00000157087	-13.2184826199503	-32.6643026954613	2.8499853532396	4.12180437004405e-06	9.9164643195482e-05
ENSG00000204301	-4.68657192975772	-4.6959839225701	2.3262915605284	4.12859935233509e-06	9.91753081344e-05
ENSG00000186806	-3.06148081531425	-3.06376647886923	3.11703371089754	4.13953212146872e-06	9.92851836322774e-05
ENSG00000185090	-5.45140810488192	-5.457041447082	3.46369343168401	4.17545705540468e-06	9.99932307716085e-05
ENSG00000227082	-6.75116691828753	-6.80968096927582	2.03555766503706	4.18474780307124e-06	0.000100062254513253
ENSG00000158106	-4.98718255584825	-4.98858757628315	4.52489783560724	4.19696938426497e-06	0.000100201039703231
ENSG00000133878	-10.4654942864601	-32.7170286243565	1.52253153128077	4.2151429924415e-06	0.00010048128654043
ENSG00000105976	7.02384599728135	7.02687661474447	6.86670539571894	4.2406082759657e-06	0.000100694557764811
ENSG00000123131	1.94211374012108	1.94221668545336	6.54931467075162	4.24398673750913e-06	0.000100694557764811
ENSG00000100345	3.55033105758312	3.55034621779288	10.9644659175827	4.25580360015644e-06	0.000100694557764811
ENSG00000118985	3.9099867208556	3.91095731306626	5.27522418555037	4.25583725976695e-06	0.000100694557764811
ENSG00000175745	3.63248000863104	3.63316405532234	7.90242364891376	4.25633457952961e-06	0.000100694557764811
ENSG00000162734	-3.27384808234651	-3.27385900894775	9.39581626275005	4.27915379937258e-06	0.000101081251775194
ENSG00000138944	-7.88452487950486	-7.89046320013968	4.90649901987346	4.28837690848019e-06	0.000101146098261344
ENSG00000261801	4.98713405815398	4.9939561845472	3.56551781097444	4.30156650579201e-06	0.000101160955007379
ENSG00000124243	2.58784144408398	2.58830261728686	4.04745119198238	4.30196452702059e-06	0.000101160955007379
ENSG00000164099	8.22982153342788	8.35583419514811	3.75652859535612	4.32109497615555e-06	0.000101458010462696
ENSG00000155974	5.51701885534478	5.57997151032921	2.96828939052819	4.38614681170174e-06	0.000102830775252119
ENSG00000119711	-2.57158843791841	-2.57183463228932	5.00736104765843	4.40972456808767e-06	0.000103228544836763
ENSG00000153558	2.59280938440487	2.59379812308325	4.12041069530557	4.48429501334295e-06	0.000104817039428648
ENSG00000108309	-5.56825368715169	-5.59741687354335	2.51089635380445	4.51727335122056e-06	0.000105430053970041
ENSG00000076944	5.74583234015422	5.76678630373575	2.29299257025394	4.53923517281805e-06	0.00010578450446027
ENSG00000162944	-4.37814367792932	-4.38031210705405	4.04638551963018	4.59391451818662e-06	0.00010689922695524
ENSG00000162374	-7.10958311148884	-7.3312242725012	4.54317470518045	4.62815030223541e-06	0.000107535623242714
ENSG00000125931	-6.64542380295624	-6.70380620084355	2.97091753926672	4.66608425890108e-06	0.000108255928110671
ENSG00000197594	4.63491522596007	4.63691727041051	4.64785422959409	4.67721060674288e-06	0.000108353065895673
ENSG00000065613	1.99937221277555	1.99949328024538	6.25809784932061	4.71937481649288e-06	0.000109167879088474
ENSG00000176406	9.49019794228178	9.84019566179936	3.0150981783693	4.77799662720895e-06	0.00011036041322077
ENSG00000160781	-4.78727750939315	-4.78886490861183	3.89146237786753	4.849905075145e-06	0.0001118558609207
ENSG00000108821	9.66642590015988	9.6669318051871	12.5547769744979	4.88862523283544e-06	0.000112423238219401
ENSG00000115594	8.11668300882259	8.12547620030849	6.08687368982258	4.88890602990737e-06	0.000112423238219401
ENSG00000107957	4.86286699382801	4.86427893586791	5.77997070760524	4.97620108477634e-06	0.00011423879299906
ENSG00000188760	-3.30912868950151	-3.31026739495075	4.16149977699926	4.98249122789546e-06	0.00011423879299906
ENSG00000231991	3.65473438611609	3.65839224737031	3.24728103393828	5.05311121793027e-06	0.000115688091725459
ENSG00000170561	12.613730075752	33.1313066030879	4.62018207264273	5.07535590070092e-06	0.000116027243094501
ENSG00000180758	4.10152286980876	4.11698773355562	2.63230527727985	5.17125567087294e-06	0.000118046763223699
ENSG00000182718	3.65602070543652	3.6560400895538	10.6653821426339	5.19318486600272e-06	0.000118374289777761
ENSG00000245556	-2.56553679338292	-2.56666577251354	2.98129345946879	5.27682082249132e-06	0.000120105364901428
ENSG00000178445	-6.73963411347131	-6.7443042904752	6.69155726312839	5.30572342136434e-06	0.00012058743158833
ENSG00000083807	-2.99879799770323	-3.0018188653601	2.11037876611551	5.37970251548388e-06	0.000122091097495298
ENSG00000126861	-10.3965764464458	-10.4684892140909	3.38853004402444	5.42233704608984e-06	0.000122784261048685
ENSG00000135547	-8.83466405227209	-9.05710921086493	2.42669073231051	5.42597285279831e-06	0.000122784261048685
ENSG00000091428	-4.87981038186023	-4.90293657957794	2.53626828275598	5.47928628099587e-06	0.000123811253243805
ENSG00000178163	2.06774786510032	2.06815919285063	5.2200806133589	5.51755058629281e-06	0.00012449571510748
ENSG00000152582	5.60972955302781	5.64779392749499	1.92754574475413	5.56814681695149e-06	0.000125397823810974
ENSG00000036530	-4.95130097532026	-4.96498037987703	2.30481496551769	5.57783663213197e-06	0.000125397823810974
ENSG00000080709	-10.5366814762076	-30.0451598811447	1.3706357630918	5.58162466687761e-06	0.000125397823810974
ENSG00000168386	4.51349698112203	4.51435589323935	5.94384833470598	5.60560989299295e-06	0.000125755736881023
ENSG00000101608	3.2057189534425	3.20588838602874	7.33246765838043	5.61678213677234e-06	0.000125825590076848
ENSG00000134871	3.19660239343095	3.19662563147897	9.83201052678417	5.7025776925933e-06	0.000127564538813971
ENSG00000136267	-7.5561834507048	-7.66658299162841	2.26372599916104	5.71480526425978e-06	0.000127584775684916
ENSG00000137261	-5.11678925920949	-5.17350940683767	0.839099864188194	5.71982470727816e-06	0.000127584775684916
ENSG00000186314	4.3343150794035	4.35760706882861	1.67707803136364	5.75296784885191e-06	0.000128140998562017
ENSG00000198796	4.76337573698555	4.76496819893827	5.40237917233193	5.77281337746637e-06	0.000128399869053789
ENSG00000118515	4.98881195109811	4.98961363430882	5.82163754591096	5.80052344063833e-06	0.000128832678523651
ENSG00000148948	-5.57025348759757	-5.57620797324353	3.67671633218481	5.88905655882378e-06	0.000130613251575958
ENSG00000102452	4.93944216918334	4.94698409623726	3.27188200700105	5.9082450670143e-06	0.000130852962377817
ENSG00000100399	-4.53143865683153	-4.5653273808484	0.508760094003059	5.93266937114253e-06	0.000131207789746486
ENSG00000167037	-8.08482767943913	-8.20578143025017	0.843748391006013	5.94316696124015e-06	0.000131254043752198
ENSG00000176749	-2.45776756805577	-2.45856277900894	4.89089170614625	5.95574844574129e-06	0.000131346124621193
ENSG00000164300	-3.18861984759173	-3.1887201260591	5.81738964098657	5.98457230328758e-06	0.000131632543962347
ENSG00000111674	-4.05858049834822	-4.0589788918921	6.47248091938192	5.98559665769608e-06	0.000131632543962347
ENSG00000145335	11.7699827249813	33.6196294826338	3.28213438032071	6.32215424017271e-06	0.000138838419558448
ENSG00000137872	-6.74726045910196	-6.75264670957266	6.2961856093258	6.433867092128e-06	0.000140958072003662
ENSG00000153944	-2.06644690945875	-2.06651179164877	7.41065668528427	6.43673019973174e-06	0.000140958072003662
ENSG00000104435	-6.08160194660122	-6.15884102832917	6.12310780141838	6.64848924525514e-06	0.000145391472094417
ENSG00000156687	-6.93627366116541	-6.94263961637213	4.69465547281869	6.76348307177892e-06	0.000147699335220638
ENSG00000082397	7.33977960128759	7.35206415403726	5.62115463412726	6.82553303382294e-06	0.000148640424765332
ENSG00000007174	-6.85097423516448	-6.86892280760071	3.47390674371024	6.82561704603194e-06	0.000148640424765332
ENSG00000187416	-11.2223998354514	-11.2745685605888	6.05399654735068	6.85945344206078e-06	0.000149169228474007
ENSG00000117318	-5.5972295202128	-5.59761360393633	7.20084310811577	6.96190793674692e-06	0.000151186690576309
ENSG00000168404	5.51537449819319	5.52477862004915	2.81412052618855	6.98553735308582e-06	0.000151489139209836
ENSG00000113739	7.89709215251744	7.90512821122425	7.02161914208978	6.99805476861717e-06	0.000151550107014131
ENSG00000132718	-2.19585190909284	-2.19589180726916	8.02968480943876	7.04273988359426e-06	0.000152306565848256
ENSG00000181449	-4.60498339646228	-4.60526429976848	7.91600856739243	7.10076475613277e-06	0.000153349019228571
ENSG00000183828	3.67056942062556	3.68724874025411	3.08005117919049	7.1296024780678e-06	0.000153759134105733
ENSG00000182013	-3.5447651877406	-3.54533417014787	5.83608895992631	7.14429958153292e-06	0.000153863577470421
ENSG00000120690	2.34143755258085	2.34174886174311	4.96495987285829	7.21257007775039e-06	0.000154939479653159
ENSG00000107960	1.85721381522539	1.85760262435598	4.30652121706884	7.2141028376999e-06	0.000154939479653159
ENSG00000141198	2.09836386319305	2.09867966386751	4.50972516944473	7.26640432741482e-06	0.000155848402703647
ENSG00000122584	-15.0213928663006	-36.1855071005318	5.42343827226709	7.3551270035281e-06	0.00015753409019225
ENSG00000125965	6.96848184555589	7.14318757498451	2.33801758253322	7.36517777893831e-06	0.00015753409019225
ENSG00000103227	-2.89010828847096	-2.89075635678522	4.38838811976533	7.40654324063217e-06	0.000158202142488688
ENSG00000169891	4.64480992555184	4.66501545683897	0.794048111744072	7.42931721268785e-06	0.000158471801856432
ENSG00000036672	-8.35420880284408	-8.43254028250578	2.0600822990254	7.57402500129583e-06	0.000161193483947185
ENSG00000085117	3.80021923216146	3.80055983576237	6.18563721788033	7.57755970393451e-06	0.000161193483947185
ENSG00000166888	6.7990184075048	6.80517932960431	5.53878666513741	7.59445096068116e-06	0.000161333003129355
ENSG00000077238	9.62776624796577	9.68318711026158	5.33191694977575	7.67693126595015e-06	0.000162791979928667
ENSG00000173406	-6.14668829430916	-6.18519739342452	2.39507063580373	7.68398163234453e-06	0.000162791979928667
ENSG00000096060	3.61300501797497	3.61315867409195	7.20150833423965	7.7075127245233e-06	0.00016306924617982
ENSG00000102699	2.47395759741158	2.47405134740784	6.83917300910909	7.8008262254711e-06	0.000164584969060976
ENSG00000204789	-4.71351060989333	-4.7385181789322	1.40112680733698	7.80416877218325e-06	0.000164584969060976
ENSG00000215218	-5.71065275072843	-5.75718949298541	2.84394041357556	7.81077635930469e-06	0.000164584969060976
ENSG00000171533	-5.47896625904126	-5.48235046676215	6.40420631652832	7.88788021368512e-06	0.000165985662609811
ENSG00000184678	-2.74250882862208	-2.74337903088552	4.41352925089285	7.92167096055182e-06	0.000166472369284059
ENSG00000278970	-3.28689949710897	-3.28945740087523	2.62727705842277	7.95295584129984e-06	0.000166905178099537
ENSG00000128510	9.23758512462879	9.2655755971348	7.6069266237153	7.98614087579236e-06	0.000167221324761955
ENSG00000198932	-3.15728734503601	-3.15877455854174	3.2736724534988	7.98943949483917e-06	0.000167221324761955
ENSG00000189157	-6.36780305660403	-6.58724797711217	0.0833034706342906	8.00859835937494e-06	0.000167397931436788
ENSG00000198483	4.63752601720164	4.65761459115566	1.01628233372949	8.05840881455116e-06	0.000168213897366847
ENSG00000161544	7.57698592338408	7.59475616454876	4.10238463046014	8.11506774622076e-06	0.000169170450987304
ENSG00000198018	2.73746323014966	2.73855091407106	4.33292001373143	8.21527673330649e-06	0.000170820610882239
ENSG00000176393	1.77066887600682	1.77079131309072	5.97162816172446	8.2161059800539e-06	0.000170820610882239
ENSG00000006042	2.62829429362013	2.62867224681724	6.1577003805306	8.2346493411962e-06	0.000170978477145529
ENSG00000166592	7.42037943379611	7.45115055157225	2.59988529176737	8.24741383767888e-06	0.000171016095168019
ENSG00000047662	-6.40007003869093	-6.42302809355737	2.50808363238724	8.39431600829471e-06	0.000173696185725983
ENSG00000157765	7.79481313371938	7.82641337218319	3.26877310115616	8.39891252869968e-06	0.000173696185725983
ENSG00000186493	9.6903052039883	29.5561142194128	0.955684320004415	8.50906150055801e-06	0.000175741383954647
ENSG00000114790	-3.25189853839078	-3.25227737556096	5.28185251661881	8.61143750163548e-06	0.000177435050809828
ENSG00000137462	11.6917610640499	32.0016480324704	0.38608331330638	8.61733533976844e-06	0.000177435050809828
ENSG00000168679	-3.7695559566271	-3.76969065857519	3.53758527050808	8.62538349045902e-06	0.000177435050809828
ENSG00000196208	-6.10422219849328	-6.12239392253198	5.98449380713586	8.63652098216146e-06	0.000177435050809828
ENSG00000180921	4.48239148093358	4.49471294526704	2.81798826489593	8.67515373311642e-06	0.000177994547160157
ENSG00000131044	-9.60775283328071	-30.2033715823237	0.3835501729768	8.7123416043285e-06	0.000178522968254574
ENSG00000137561	-4.16033983457499	-4.21527504250336	-0.241322632876239	8.91377120615023e-06	0.000182017661449502
ENSG00000140522	-12.3396254293836	-32.3857849402413	0.960367317220739	8.91660718405635e-06	0.000182017661449502
ENSG00000151320	-4.91214165984479	-4.91503905105866	4.64013079363047	8.92848270535714e-06	0.000182017661449502
ENSG00000147459	8.35259399909743	8.38809527426516	4.87673876254026	8.92952021713324e-06	0.000182017661449502
ENSG00000132170	11.5912692904246	32.40003681665	2.83753260932383	8.94466216587766e-06	0.0001820885985111
ENSG00000206052	8.89341588467703	9.24325144624519	2.72153984194765	9.05137956504038e-06	0.000184021146521537
ENSG00000141540	-4.18698153746664	-4.18851057360092	4.45923483462889	9.25500505468882e-06	0.000187916318496634
ENSG00000164362	-9.92489777525739	-29.7630979451514	1.06637963224641	9.28707133404195e-06	0.000188322508843807
ENSG00000169583	9.41503314085928	9.81312119901803	1.24082993283703	9.30551260069428e-06	0.000188451716922491
ENSG00000134982	-1.94443463489564	-1.94450258495068	6.65340322281122	9.32850610141933e-06	0.000188672660968344
ENSG00000255874	4.6902125999269	4.70477124663395	2.38660655631181	9.49410393263372e-06	0.000191773530147662
ENSG00000133121	2.54325753845746	2.54387812505098	4.96634944643042	9.57362422326637e-06	0.00019312993362026
ENSG00000118640	5.60108547003133	5.61162871835672	3.05461830048455	9.67892754999151e-06	0.000195002290020087
ENSG00000237945	4.57039542527966	4.61222870070928	0.580546388711742	9.70560549480275e-06	0.000195287788912178
ENSG00000180229	4.20082698691702	4.2067210413646	3.06985541672487	9.7209785815259e-06	0.000195345379114473
ENSG00000197472	8.42830467579109	28.2391667724145	1.06343099393066	9.75194027084731e-06	0.000195715675307211
ENSG00000165061	-4.53137849362288	-4.54672803717343	2.63693830960589	9.83376984187514e-06	0.000196952077005764
ENSG00000115232	10.9118917516578	11.0382829576063	5.95904490090574	9.83877418115125e-06	0.000196952077005764
ENSG00000016082	10.5331692790595	32.5925553904173	3.09458452018789	9.85467372586278e-06	0.000197017766396442
ENSG00000134207	-6.35681732970266	-6.41467855451589	2.51520547318759	9.87039527204524e-06	0.000197079733731093
ENSG00000272106	-2.6114649658217	-2.613064948328	3.25472507706998	9.98431124178481e-06	0.000199082259510179
ENSG00000182175	-6.75549533773144	-6.7565033156603	6.826722184708	9.99618877007688e-06	0.000199082259510179
ENSG00000101746	-5.13022603906227	-5.15613824520554	2.44939820474	1.0020314682157e-05	0.00019930852668433
ENSG00000077522	-9.66148482279602	-9.77906076033999	2.87432146298495	1.00620377442032e-05	0.000199845515130594
ENSG00000062038	-7.87342596369351	-7.93221107711387	3.60141503563687	1.00729102349031e-05	0.000199845515130594
ENSG00000184838	11.5460666576401	33.6297444024159	3.02182142106828	1.01012384489207e-05	0.000200153219722649
ENSG00000186472	5.47301690335197	5.49702213284665	3.17695377481774	1.01533906127704e-05	0.000200931610935104
ENSG00000278611	-4.05197016089205	-4.06584912351908	0.788272539469633	1.01731369846384e-05	0.000201067545415373
ENSG00000130203	-5.63844305359186	-5.63894158620814	5.79431928913097	1.03438110944223e-05	0.000204050470456991
ENSG00000089041	-7.87395974814311	-7.89766975667045	3.84290410362399	1.03501967850606e-05	0.000204050470456991
ENSG00000111252	2.39246689957826	2.39247818848441	6.91890972438855	1.03700980144472e-05	0.000204088656296933
ENSG00000133710	5.76890185661709	5.86336105065187	1.40463721729918	1.03782754643118e-05	0.000204088656296933
ENSG00000196549	13.5342671884606	35.0707143126981	6.48024008920801	1.0403342550316e-05	0.0002043242648813
ENSG00000170412	9.477210477393	9.53195697775881	3.64898334803641	1.04466841144464e-05	0.000204904404620542
ENSG00000269793	-11.052127228658	-32.9515287815976	1.86277359927712	1.04591270963604e-05	0.000204904404620542
ENSG00000137393	9.45901880438479	9.55560638557661	2.72090230707157	1.04756170581686e-05	0.000204930071925636
ENSG00000021826	3.23768132710309	3.23898847866799	4.88957572800039	1.04866867854863e-05	0.000204930071925636
ENSG00000163888	-5.12034405343855	-5.15109814277677	1.25560204542875	1.05477863485825e-05	0.000205866420058459
ENSG00000198732	5.53839810103895	5.55085531363859	5.89481476009084	1.06465240542813e-05	0.000207534115584954
ENSG00000164683	-4.58146138438785	-4.58406565299216	5.31180596517362	1.06705861167735e-05	0.000207743805021572
ENSG00000139946	-3.82238784689175	-3.82793183714746	3.18075695431977	1.07245870156492e-05	0.000208535120376522
ENSG00000153930	-11.6518192518974	-33.0484510817541	0.970292456703934	1.07670826534359e-05	0.000209101030535757
ENSG00000117598	-4.86412803434441	-4.86600201838779	4.27773710457772	1.08958058230686e-05	0.000211117414558601
ENSG00000239467	-6.87721091428271	-6.99194676573494	0.915744122203983	1.09100901089119e-05	0.000211117414558601
ENSG00000133103	1.94575338915554	1.94603769952061	4.98971659355006	1.09137737616418e-05	0.000211117414558601
ENSG00000035403	3.13884720596315	3.13889163909784	9.08169016080546	1.09249949380908e-05	0.000211117414558601
ENSG00000106066	-3.98592071782873	-3.98802980252305	4.40269555482569	1.09940770946863e-05	0.000211957803816688
ENSG00000021645	-5.11595176613606	-5.11890887849637	3.89336704345502	1.09956334758241e-05	0.000211957803816688
ENSG00000166924	-5.21669011033483	-5.23046087339426	3.26558243608709	1.10650006936686e-05	0.000213031961567129
ENSG00000005108	-4.92605311877037	-4.93757105411588	4.22076830663969	1.11360278171135e-05	0.000214135392039914
ENSG00000070756	1.99608399813909	1.99609602447252	10.0509846069112	1.11576469030675e-05	0.000214287206327793
ENSG00000169067	12.1088352785422	34.2465695925675	0.096598190876316	1.12366295206798e-05	0.000215538984442131
ENSG00000076555	-2.43084169313469	-2.43128127343086	4.0587870734732	1.13051695643107e-05	0.000216587628929016
ENSG00000135363	-8.55189100970169	-8.60739296990124	3.04771376335639	1.13431969208177e-05	0.000217049848923587
ENSG00000151338	11.2767112824901	33.9019700051487	2.50506930039732	1.13620199594434e-05	0.00021714391633629
ENSG00000163520	6.17619573396127	6.18124940786295	4.9179966259259	1.1404577785974e-05	0.000217653586568884
ENSG00000109814	2.05293336252944	2.05312838097145	6.05543333397696	1.14165676572253e-05	0.000217653586568884
ENSG00000128340	14.2597279789608	34.3978383140437	4.98369732931875	1.14432187296784e-05	0.000217895630786827
ENSG00000108021	1.67435204857147	1.6744461399202	6.55215790520755	1.14739533740866e-05	0.000218214747847732
ENSG00000145012	2.50131329204187	2.50142934926482	6.7344652953732	1.15861589338006e-05	0.000220080639406768
ENSG00000068366	3.3197913526605	3.31996971089244	6.8719491283915	1.16212469097271e-05	0.00022028589543752
ENSG00000171951	-5.65381358164328	-5.65405140794193	8.75582632166794	1.1625181109294e-05	0.00022028589543752
ENSG00000165186	-9.85652378889295	-31.0430699840027	2.54975145593244	1.17249484167798e-05	0.00022169044644036
ENSG00000146352	-6.11119243759195	-6.18842338301469	3.42212951749094	1.17589976453826e-05	0.00022169044644036
ENSG00000175445	-7.20914128076334	-7.20940468563055	8.2209755918406	1.17619806383608e-05	0.00022169044644036
ENSG00000072210	-3.00522933046156	-3.00544674725289	6.22448016209055	1.17661659342712e-05	0.00022169044644036
ENSG00000101825	10.344072168346	10.3619706905813	6.62001770874915	1.17702946137478e-05	0.00022169044644036
ENSG00000049245	1.7072045466767	1.70727365842366	7.01603993355626	1.18003108259761e-05	0.00022198801594794
ENSG00000153132	2.90512440551837	2.91094043087129	3.15652401987957	1.19396238097985e-05	0.000224338491174722
ENSG00000150687	4.73158256658461	4.73170751697725	9.07086314428648	1.20113607215868e-05	0.000225415127772664
ENSG00000280237	-4.00588590273888	-4.03376466973809	3.01849992271316	1.20412923668297e-05	0.000225705569046434
ENSG00000073711	2.31532791801034	2.31566592422174	5.21815169675803	1.20772830547723e-05	0.000226108750140545
ENSG00000109265	-3.27457011883951	-3.27579367077743	5.27210554625575	1.21365699978098e-05	0.000226550699164506
ENSG00000140538	-3.98691338058817	-3.98761402322488	4.87946214842078	1.21413841462299e-05	0.000226550699164506
ENSG00000169851	6.410250690757	6.42143231025794	6.16997911684124	1.21444175227803e-05	0.000226550699164506
ENSG00000124134	8.04433551317743	8.10703282466834	1.89524709376855	1.22694451794345e-05	0.000228609924858818
ENSG00000134376	-8.3111237508045	-8.38527074778352	3.19616968956288	1.22868119675266e-05	0.000228660646079809
ENSG00000102096	-2.51030846777264	-2.51087291674645	3.83564102305644	1.23274466712547e-05	0.000229143752767822
ENSG00000157483	2.01629787358719	2.0163671001378	6.16829501414369	1.23452412197371e-05	0.000229201660410197
ENSG00000198576	-12.8592879539074	-31.9060977684493	4.65525316207158	1.24879375982988e-05	0.000231575602921422
ENSG00000100078	-4.66251557088004	-4.67561332877006	1.92179081090086	1.25107666499377e-05	0.00023172373721486
ENSG00000182774	1.8406923271727	1.84077158981617	7.37553686043123	1.25577496258867e-05	0.000232318368078903
ENSG00000140832	-6.87630368015707	-6.89676375831974	1.49098520194334	1.25727257763488e-05	0.00023232016600226
ENSG00000160233	8.1700058450814	8.51945288692186	3.69681364385334	1.26171647469048e-05	0.000232865733283891
ENSG00000183186	-5.80630701610163	-5.85278545702476	2.93885053413617	1.26385319736279e-05	0.000232984696855049
ENSG00000188938	-1.95017527429098	-1.95029982518786	5.5169730907049	1.28724881056651e-05	0.000237017723209735
ENSG00000179242	-4.40504258945648	-4.4051439233932	7.30006564363299	1.3136586515907e-05	0.000241595597007506
ENSG00000100234	-7.05371922066174	-7.05950161433289	6.18610034793525	1.32546875019821e-05	0.00024348081253641
ENSG00000115844	-8.83731229935203	-8.90085351844375	3.44834154666796	1.3356470060706e-05	0.000244901486867824
ENSG00000172824	7.85668179433284	8.20540208467444	0.527916544302111	1.33785770537023e-05	0.000244901486867824
ENSG00000149294	-3.4862857198665	-3.48638038603651	7.52170335629314	1.33790808440025e-05	0.000244901486867824
ENSG00000196371	10.7683933546189	31.0086097848533	2.00204401314738	1.34179903618901e-05	0.000245326114180974
ENSG00000225206	4.66233158298347	4.68344196000646	1.89280259773214	1.34372578678246e-05	0.000245391046021301
ENSG00000218336	3.74558306328155	3.74587888503774	7.2396086842914	1.34538163049529e-05	0.00024540641096441
ENSG00000165376	7.6106204940838	7.68634060162467	0.549410509612507	1.35509758782774e-05	0.000246890241964321
ENSG00000182983	-11.7726773240507	-31.3057343104643	1.36899243728426	1.35758584328203e-05	0.000247055307191208
ENSG00000132386	6.66451209362889	6.66838650746928	6.2089089315261	1.37713372139235e-05	0.000250320907169036
ENSG00000146729	-1.68616194216132	-1.68620991244912	6.68818088994207	1.39796227800324e-05	0.000253811430334216
ENSG00000230316	-14.4508342487583	-35.3983424241637	4.19956892964866	1.40532903107287e-05	0.000254852584101879
ENSG00000151892	8.44086171414321	8.44941258744651	6.35885785256761	1.43559504808475e-05	0.000259962481778339
ENSG00000177570	6.38043157504126	6.56420645442016	1.09967973819401	1.43683631212186e-05	0.000259962481778339
ENSG00000155850	3.42431864524545	3.42448620586932	6.416027106806	1.45820601949068e-05	0.000263523481346383
ENSG00000186481	6.07263523437549	6.19926249075262	-0.386508770785535	1.46681589130874e-05	0.000264772986438089
ENSG00000171219	3.82482270780925	3.83501944498045	1.82247033586795	1.47371866996483e-05	0.000265521252638365
ENSG00000129654	-4.74447129904394	-4.75187895540809	3.15354588942784	1.47485464793044e-05	0.000265521252638365
ENSG00000139684	1.64990744567883	1.64997829376235	6.77947369920808	1.4760628108755e-05	0.000265521252638365
ENSG00000152078	3.12308163694179	3.12727976973472	1.71284538439924	1.4809430042532e-05	0.000265880948683854
ENSG00000004848	-9.16338471208988	-9.38577289092132	2.45025012836228	1.48146807579706e-05	0.000265880948683854
ENSG00000165323	-3.96601195552181	-3.96694170572073	5.34823558983871	1.48437991319731e-05	0.000266097680420927
ENSG00000180155	-7.41631913092541	-7.43488108669384	4.28494305333104	1.49966976192272e-05	0.000268530317232354
ENSG00000148843	1.98064589958104	1.98081750316302	6.64791779848084	1.50595427659516e-05	0.00026934673625151
ENSG00000163347	6.51384395431204	6.51728785696606	4.86897929888835	1.51635506634942e-05	0.000270896659107321
ENSG00000117016	-3.3473230844822	-3.35000633716285	5.02221221015912	1.51838593693123e-05	0.000270949463077076
ENSG00000110328	-4.01054686139109	-4.02249511261634	3.21514187351989	1.52804577752871e-05	0.000272361949433028
ENSG00000135269	11.8619468052719	12.0478438598404	5.2698511055137	1.53240015715184e-05	0.000272669578475995
ENSG00000108375	6.08661656417241	6.11244235294935	3.1348541821365	1.53326431344898e-05	0.000272669578475995
ENSG00000188243	1.82476496611301	1.82501539789672	5.2154347828106	1.54724179624617e-05	0.000274842245808734
ENSG00000095713	9.22994253857512	9.58139917105562	0.516853974758048	1.55064409979057e-05	0.00027513360197875
ENSG00000077616	3.37566223899165	3.38936060420726	2.618063574346	1.55578404276387e-05	0.000275732259293021
ENSG00000253948	-2.89465394861207	-2.90177406328391	0.956406628159436	1.56747935771625e-05	0.000277490053190267
ENSG00000136159	2.09189363693841	2.09227238225563	5.51644390167512	1.57563155314356e-05	0.000278617339419971
ENSG00000074410	-5.97906015834421	-5.9793332282919	7.65366808702522	1.57783635222007e-05	0.000278691592800499
ENSG00000103460	-6.16074019863839	-6.17553957302228	4.83354424048778	1.58026978314007e-05	0.000278806015750837
ENSG00000008394	7.18541726557608	7.19993739419496	5.87970021894797	1.59063311158392e-05	0.000280317668219767
ENSG00000115339	5.68002706383419	5.69810343575431	2.15116018995906	1.59569960872881e-05	0.000280891013776536
ENSG00000206538	10.2934264610292	10.3421072969288	6.11310159128849	1.59748443853954e-05	0.000280891013776536
ENSG00000258754	-9.12478913422194	-9.33838383791961	1.96474788161482	1.60702992946368e-05	0.000282251578387468
ENSG00000110697	2.2343027806771	2.23447244298546	6.30533822035803	1.60932934000168e-05	0.000282337846233554
ENSG00000276805	-3.14352532709287	-3.15536695272139	1.11936470978869	1.61560491465775e-05	0.000283120708613536
ENSG00000175183	-3.08704187088969	-3.08724068954006	6.8049239434698	1.63558676734493e-05	0.000286301028983449
ENSG00000109854	7.53004146091123	7.56436079457375	3.55445303855482	1.64135088271785e-05	0.000286988271923366
ENSG00000215252	3.85645940334488	3.86017682465913	4.18757924226142	1.65063707700937e-05	0.000288289119915261
ENSG00000154856	-5.39272804110094	-5.3965451881487	5.09119617848894	1.65535840497868e-05	0.000288617878522994
ENSG00000148426	9.15222895023506	9.27839003281362	2.98331566589512	1.65621633890485e-05	0.000288617878522994
ENSG00000198087	2.33706919374657	2.33737780589667	5.00113386320042	1.66119878100007e-05	0.000289163408768507
ENSG00000173482	5.60450139489614	5.60530783136038	6.24115613405497	1.67543501211069e-05	0.000290993011370368
ENSG00000182118	11.0409651091299	31.4721106423531	3.26185535953672	1.6754368977966e-05	0.000290993011370368
ENSG00000100065	4.05369649344133	4.0520411876485	6.03607132198041	1.69607332031307e-05	0.000294249875815202
ENSG00000237517	-4.24545945140255	-4.26052469955481	1.88314323843706	1.69873093970102e-05	0.000294301287304347
ENSG00000173930	11.0566525001159	11.4076134731011	1.75711292631351	1.70013936946664e-05	0.000294301287304347
ENSG00000105767	-4.32442403086537	-4.32470470353832	7.17995741460958	1.71191868833572e-05	0.00029588242399166
ENSG00000152104	3.0563448845958	3.05648975981796	6.99642075617878	1.71483230476633e-05	0.00029588242399166
ENSG00000227640	-7.75124077049805	-7.80957300964253	3.97978116078159	1.71495833042432e-05	0.00029588242399166
ENSG00000142910	11.7375557700131	11.9112942165119	4.14329654227301	1.71719493136715e-05	0.000295941298657468
ENSG00000164100	11.9925391109389	33.127368274285	2.56706577948227	1.73572569720657e-05	0.000298805083089122
ENSG00000177181	-9.63655044020162	-28.7421584321133	1.76645362587176	1.73937576660374e-05	0.000299103669821044
ENSG00000114654	-5.98689217536074	-6.00267155402227	3.55342002095525	1.74640043539294e-05	0.00029998125850633
ENSG00000158258	8.2896507531208	8.29739334697012	6.56706431433117	1.75190779537273e-05	0.000300596574911536
ENSG00000250303	-3.05209976435372	-3.05197109770343	2.37652186840238	1.75876016832957e-05	0.000301440298218781
ENSG00000129151	-6.57161919865014	-6.62961995522422	1.69203909899357	1.76068625576744e-05	0.000301440298218781
ENSG00000135929	-4.52135385985481	-4.5241939506953	4.00405749245362	1.76717323901233e-05	0.000302219528520685
ENSG00000130508	2.1421658498485	2.14217790701515	9.23199762672541	1.76915770128349e-05	0.000302227881267401
ENSG00000233521	9.46471256328076	30.4918429046744	1.11163770933792	1.78409240709964e-05	0.000304446107589658
ENSG00000184986	-3.85228406462638	-3.85799382500807	1.59741562752832	1.79063120691562e-05	0.000305228336951752
ENSG00000140848	-2.62904049280226	-2.62912584526956	6.89323860751268	1.79834911682589e-05	0.000306209630426603
ENSG00000232527	4.61810345282909	4.70688956926483	1.02018949112085	1.81037759347401e-05	0.000307921958001125
ENSG00000250320	9.76778931953817	31.4724618699978	0.453815703730756	1.82081392862545e-05	0.000309360050941869
ENSG00000225511	4.83935943813654	4.8533182529015	1.17207097572303	1.83452371103595e-05	0.000311350578522992
ENSG00000150457	3.22617162028403	3.22671870980981	5.75410490176846	1.8401265394789e-05	0.000311962386399822
ENSG00000079215	-5.29773747729757	-5.29777073097658	9.09342534258705	1.84647371722016e-05	0.000312378282449702
ENSG00000124813	4.55581247506444	4.55662370790635	5.46061774787618	1.84658098309898e-05	0.000312378282449702
ENSG00000111319	13.8205328028297	35.0508107384244	2.42794227279387	1.84934861265727e-05	0.000312507892186479
ENSG00000115084	1.81526143878666	1.81538716025213	5.60287395683472	1.86916851181261e-05	0.000315515644793969
ENSG00000215417	5.59426928551552	5.71759576750108	1.49122184284198	1.87682260406547e-05	0.000316465530668231
ENSG00000145362	-3.38233387048835	-3.38256514813364	6.26787592676152	1.93059129942952e-05	0.000324952267746678
ENSG00000143318	-5.7646199498546	-5.78820742924112	0.585453719984623	1.93131615517431e-05	0.000324952267746678
ENSG00000168993	-5.64342622359592	-5.6803901088588	1.17955800218664	1.93702082157113e-05	0.000325339223822439
ENSG00000151276	-2.31843793536402	-2.31868647892216	6.0483335826272	1.93778325960592e-05	0.000325339223822439
ENSG00000179954	5.8660659720481	5.87382767342682	3.75126622078826	1.95210700337747e-05	0.000327149976371491
ENSG00000120885	-5.31632817411105	-5.31637443815935	9.84757109104176	1.95286210768124e-05	0.000327149976371491
ENSG00000272425	-4.15287820993887	-4.16867648796653	1.25039222572735	1.95485415623543e-05	0.000327149976371491
ENSG00000023892	4.30676140524967	4.32964817966838	1.10860512212904	1.95990202303429e-05	0.00032764357802631
ENSG00000215481	4.50743363695477	4.51110989415031	0.946207415620996	1.97326680194363e-05	0.000329525003695698
ENSG00000157514	2.93681745525207	2.93702275855651	5.79996284220838	1.98332128808738e-05	0.000330850198634577
ENSG00000128266	-4.33461863820325	-4.33807203653665	4.52113031192185	1.99585662396236e-05	0.000331719591120029
ENSG00000109586	2.44814779033099	2.44831032366823	6.29039862862141	1.99667099735909e-05	0.000331719591120029
ENSG00000154096	-7.02247892739751	-7.02453560458686	7.02528652717325	1.99779847431627e-05	0.000331719591120029
ENSG00000175356	-4.06527026846988	-4.0692533381232	2.85738387518863	1.99808998341533e-05	0.000331719591120029
ENSG00000107643	2.10637351034283	2.10673517009427	5.37656294817001	1.99915547101285e-05	0.000331719591120029
ENSG00000227051	3.72730439801576	3.72877306818102	6.74685542091584	2.00523619193675e-05	0.000332375349266459
ENSG00000105696	-5.19328863030563	-5.20212876076287	3.35843980460748	2.02346134995144e-05	0.000335040567530666
ENSG00000168779	-5.85775957093629	-5.89756127742826	2.51819546163232	2.0341846370153e-05	0.00033643882495329
ENSG00000115738	-5.73513015240523	-5.73571642339238	6.54804195375694	2.03621550903586e-05	0.00033643882495329
ENSG00000132016	-3.03240310133812	-3.03741012035838	2.74869977558229	2.04316309369665e-05	0.000337071977776715
ENSG00000170345	-6.43796492786555	-6.43905217782215	6.25542836387812	2.04436507592256e-05	0.000337071977776715
ENSG00000268496	-10.4220515313342	-30.5817575638849	0.769295893654403	2.07003338314024e-05	0.000340868790143056
ENSG00000275074	2.7041796342253	2.70742914796303	2.015332162921	2.07175920229128e-05	0.000340868790143056
ENSG00000130821	-3.04165311423372	-3.04176518687759	6.95057053311725	2.0921894110944e-05	0.00034386784699819
ENSG00000130635	5.89526639156026	5.89570565292526	9.66433691451988	2.12023608577956e-05	0.000348111106659959
ENSG00000125753	2.44535443958304	2.44555142715927	6.39983426779407	2.12384879613953e-05	0.000348337973770196
ENSG00000267313	8.01919707080664	8.36858123572878	0.782890184145853	2.13045062226148e-05	0.000349054103000952
ENSG00000172572	11.480830859737	32.9289525345729	3.69920247953059	2.14242911220787e-05	0.000349884761719487
ENSG00000140264	1.7182099797654	1.71831012973874	6.62586598324979	2.14462772091682e-05	0.000349884761719487
ENSG00000174521	-5.08014575692736	-5.1310192331085	0.620856265994468	2.1461578265606e-05	0.000349884761719487
ENSG00000064225	-2.75786254729577	-2.7591170936301	3.61616706781541	2.14635671008788e-05	0.000349884761719487
ENSG00000198892	-2.01415758069363	-2.01439183010097	4.80861483635538	2.14672474527519e-05	0.000349884761719487
ENSG00000085662	2.11209353587114	2.11212279213194	7.67500136723649	2.15384653553333e-05	0.000350679455743664
ENSG00000130270	3.1076787859981	3.11262536098734	2.46088724738087	2.18188371144435e-05	0.000354739560226702
ENSG00000132470	5.148305094122	5.14926812220572	6.18447429852113	2.18332725360485e-05	0.000354739560226702
ENSG00000198797	-7.57610480635583	-7.61063335303588	3.48843785268868	2.18936217111916e-05	0.00035535032162011
ENSG00000115556	-2.59344482543482	-2.59449534215255	3.20136121413936	2.1920273347304e-05	0.000355413445529392
ENSG00000212864	-3.24744454384305	-3.25067955788616	2.33207444207352	2.20861724094091e-05	0.000357731842324184
ENSG00000105520	-2.86949239945429	-2.86976494362178	5.80702760536471	2.21408781235521e-05	0.000358246291213619
ENSG00000039068	-9.1356653981485	-9.17042567880459	3.39831867038908	2.22166450729698e-05	0.000359100099554192
ENSG00000174080	-3.15216463851691	-3.15268369997908	4.43615401027228	2.23058665324096e-05	0.000360169389903871
ENSG00000158467	-2.63650163017227	-2.63662155474357	5.90358240984189	2.28066567775466e-05	0.000367875143517162
ENSG00000113296	-4.95154074968887	-4.95591661478003	3.23547743978469	2.33290389618364e-05	0.00037588882204047
ENSG00000101958	-10.7971362326783	-31.9330074503494	2.60657344353384	2.33516176110706e-05	0.00037588882204047
ENSG00000149292	2.49101811394905	2.49217622296514	3.34352831347507	2.36856971444725e-05	0.000380873815874144
ENSG00000112218	4.18222529286723	4.18900536636833	2.84821035031143	2.38469562487643e-05	0.000383072402127784
ENSG00000142173	4.23409587348495	4.23413538257125	9.48207070510929	2.39135281370623e-05	0.000383746997258059
ENSG00000138759	4.72860664158434	4.7417333773875	5.3935765624389	2.39456182694005e-05	0.000383867437020965
ENSG00000100092	3.64860125119624	3.64998351270003	3.40365790042223	2.40380488868602e-05	0.000384953943917369
ENSG00000108604	1.79421598472087	1.79443622455242	5.58679160153405	2.41178085681254e-05	0.000385835515351138
ENSG00000139734	2.69509821659889	2.6954530620588	5.72296226700061	2.42003797702612e-05	0.000386760214670275
ENSG00000095383	4.4178801022329	4.42008232187661	5.11600596694769	2.43146033456251e-05	0.000388188360571156
ENSG00000160606	-2.76078295069359	-2.7623767010798	2.65073281689861	2.43624969528454e-05	0.000388555697059988
ENSG00000115828	6.64793575448569	6.68059156498587	1.73091265254685	2.45883032614354e-05	0.000391756905228625
ENSG00000137642	-5.00666153453565	-5.00754903015497	5.94571572668404	2.48434342799028e-05	0.000395418331138025
ENSG00000256463	-11.9956081376663	-33.7635477061811	3.39151929374784	2.49229464916609e-05	0.000396279925173924
ENSG00000276170	4.28678029044194	4.35513129776234	1.20027033242541	2.50893124669475e-05	0.00039851935387479
ENSG00000197905	2.97853469494961	2.9806397523621	4.43818997128227	2.52018975931941e-05	0.000399900842500134
ENSG00000118322	-9.85833116830335	-9.98327557264231	1.92165479324401	2.52579403094573e-05	0.000400383228418139
ENSG00000116191	2.24351712762524	2.24362698612557	5.85702343665943	2.53857797035931e-05	0.000402001586502944
ENSG00000106052	-1.68489366393403	-1.68491678095111	7.33649944695734	2.56029337388825e-05	0.000405029592096162
ENSG00000150764	2.11664763097663	2.11689166810846	5.0947707630046	2.5763063346191e-05	0.000407150274379986
ENSG00000166979	-5.98477746958916	-6.00540301153262	3.00762568521111	2.59273328449685e-05	0.000408943863408458
ENSG00000173705	4.71823929681379	4.73019406714852	3.53005594263851	2.59289371573187e-05	0.000408943863408458
ENSG00000279821	4.18748943061592	4.19856601410825	1.87516378003483	2.60342195376697e-05	0.000410021590807506
ENSG00000183150	-4.70171012139637	-4.71810453247846	2.55044386180717	2.6063008457915e-05	0.000410021590807506
ENSG00000112530	-4.78496674542132	-4.79500184745817	1.15657781843054	2.60760496779719e-05	0.000410021590807506
ENSG00000188674	-13.3474050695216	-34.3668118541836	2.73736802297706	2.62581230947807e-05	0.000412469148895277
ENSG00000225792	-10.7759781419014	-32.419232713473	2.10921522450554	2.63230636101669e-05	0.000413073683627283
ENSG00000133134	-4.33016375385821	-4.34223057141568	2.49411153509098	2.65078583874837e-05	0.000415398967950422
ENSG00000143842	-3.32006599192979	-3.32096906692595	6.33477602720971	2.65244505601749e-05	0.000415398967950422
ENSG00000129521	-3.55086607574368	-3.55317037331858	2.58490234681934	2.66998905740768e-05	0.000417727546516668
ENSG00000182752	7.37119607370685	7.37738900313793	6.80122080648893	2.67348817936006e-05	0.000417856300625905
ENSG00000105409	-4.93961772008193	-4.95403953481179	4.87594177372943	2.71925037917038e-05	0.000424583754203664
ENSG00000198003	-4.54545896551914	-4.57447996570124	0.80732428700852	2.73310043454016e-05	0.000426319981867233
ENSG00000170425	2.91035702082905	2.91178755095291	4.37157660050891	2.74162705399517e-05	0.000427223201807191
ENSG00000281566	8.54233738864651	31.2198972856551	1.06151672619673	2.75289300572719e-05	0.000428551060732048
ENSG00000205704	-7.04392119301086	-7.10297246476814	1.10876335637693	2.75981478263907e-05	0.000428854797399182
ENSG00000170379	-4.11453646892334	-4.1252453214324	1.44449397754349	2.76033733435493e-05	0.000428854797399182
ENSG00000144815	2.083726560598	2.08390538644188	5.78875581710479	2.76928019473819e-05	0.000429816510543163
ENSG00000167693	2.40821663018788	2.40840711896273	6.86099868191997	2.79315387677395e-05	0.000432717006938464
ENSG00000112576	1.97408393675448	1.97412565147828	6.56243524434752	2.79535335938006e-05	0.000432717006938464
ENSG00000100316	1.86133691795654	1.86134390872656	10.6720327377891	2.79628192648207e-05	0.000432717006938464
ENSG00000261934	-4.16342405341107	-4.17018652353472	2.95504938754966	2.79922780545554e-05	0.000432743989647354
ENSG00000164742	-5.00129897972827	-5.00600499092797	4.53164552454319	2.80677051796161e-05	0.000433480859223072
ENSG00000273079	-4.25167597788895	-4.26322370502926	2.89821791031081	2.84078070528075e-05	0.00043829990051634
ENSG00000102760	5.30305441895486	5.30711392886545	3.30156014041735	2.84809415476369e-05	0.000438994492916882
ENSG00000113163	-1.77466886538028	-1.77472170941498	5.92788929430932	2.85153406668364e-05	0.000439091251648899
ENSG00000163378	2.22835269238536	2.22898816124528	4.31497312228252	2.85458534431859e-05	0.000439128035134881
ENSG00000172379	-2.59687218169959	-2.5969291716784	7.32093865117788	2.8606521028802e-05	0.000439628168645388
ENSG00000049239	2.62561112775222	2.62575355610015	6.87647171697882	2.88586746901322e-05	0.000443067204141322
ENSG00000204287	-5.34276775766754	-5.34789120377102	4.38935957845863	2.89164385471406e-05	0.000443517948403785
ENSG00000180817	2.03355703996125	2.03366936491779	6.90869194196025	2.89815863326709e-05	0.000444080950930641
ENSG00000016391	-5.35181934690204	-5.35573202307275	3.48564725644168	2.90657382136224e-05	0.00044443826733095
ENSG00000273344	-2.61315647410904	-2.61480209644937	3.43300686089276	2.90769263984961e-05	0.00044443826733095
ENSG00000021300	-5.92091373197776	-5.92246452341909	5.22289135681485	2.90902977592053e-05	0.00044443826733095
ENSG00000073060	-2.18447039388011	-2.184630079275	6.1984812620917	2.91503038512389e-05	0.000444919691430346
ENSG00000152467	-5.53210295541015	-5.56895890354347	0.610983480155908	2.92634989293735e-05	0.00044611583037965
ENSG00000137285	-3.87603195286795	-3.87612912964676	8.77667812241794	2.92858156871488e-05	0.00044611583037965
ENSG00000150630	8.70551883980766	8.89094479681138	4.57820143939876	2.94203916902533e-05	0.000447729040791047
ENSG00000007171	-7.7200034275065	-7.83091907745874	2.81139144934681	2.9548781652513e-05	0.000449245060099648
ENSG00000166123	-2.15400329920625	-2.1541077182372	6.22573676108061	2.96164833913772e-05	0.000449836353767474
ENSG00000040608	-4.68966138263756	-4.6955532544017	3.5814008983114	2.96680751799368e-05	0.000450182046510722
ENSG00000100218	-3.85539598009381	-3.89234403011239	-0.341758442265312	3.00422537980717e-05	0.000455417233789409
ENSG00000108387	-4.65873019086007	-4.66257711210387	3.72921559055522	3.01410101591249e-05	0.000456283592096857
ENSG00000127903	-6.93685033762219	-7.05276825462373	0.955348993887487	3.01578498170845e-05	0.000456283592096857
ENSG00000058091	-1.89951342001626	-1.89959938159904	6.42055092104557	3.04455789832491e-05	0.000460190968290854
ENSG00000166825	9.35745456308786	9.36435711039782	6.73925002420229	3.05403667522731e-05	0.000461106632145825
ENSG00000089057	-1.85097497005845	-1.85106187292409	6.4495138908865	3.05652212290847e-05	0.000461106632145825
ENSG00000205363	-5.9771235401262	-5.9817146271867	4.16530495462776	3.06374763801364e-05	0.000461656771586882
ENSG00000144369	-3.36381747576224	-3.36399239011902	5.74310503061009	3.06895965142467e-05	0.000461656771586882
ENSG00000124772	-7.25753453180091	-7.24206203326979	4.67969964871409	3.0690388683693e-05	0.000461656771586882
ENSG00000142235	-5.70684137534648	-5.7202675219755	3.04438325582039	3.10816968335151e-05	0.000467092987833017
ENSG00000215397	-8.79955146901708	-30.4556991356964	2.09098180788551	3.13013327777273e-05	0.000469941355760994
ENSG00000122176	-8.47953593342089	-29.4026939160767	2.80047619661084	3.13902255488254e-05	0.000470823229317349
ENSG00000114251	4.08735098577897	4.08796199255243	6.64002402283055	3.18238704580046e-05	0.000476869398590484
ENSG00000068078	-4.46037441390203	-4.46079489150477	6.49525944715995	3.19797479552518e-05	0.000477968785484798
ENSG00000137571	-3.93088484586107	-3.93903591713627	2.97414034745225	3.19943455423317e-05	0.000477968785484798
ENSG00000146242	6.96210227025072	6.97477418342296	5.90886983330949	3.2002352033482e-05	0.000477968785484798
ENSG00000154914	4.73588632025492	4.75499060274587	1.69766686955105	3.20196842331945e-05	0.000477968785484798
ENSG00000137767	8.01102546704439	8.06243443853009	1.98040182424466	3.20848785177493e-05	0.000478484520703093
ENSG00000166189	2.22461540966792	2.22515721953288	4.41055747634632	3.21328415778043e-05	0.000478742546179234
ENSG00000092054	-5.53859328301026	-5.56402374255223	1.98816425438511	3.2520472528379e-05	0.000484055918072554
ENSG00000119326	2.38838447224697	2.3884947963746	6.84235698415038	3.25541321354292e-05	0.000484095446821516
ENSG00000101935	2.31567365258233	2.3162019165794	4.87457177876914	3.27895076258593e-05	0.000487131657535839
ENSG00000005810	1.91457643980131	1.91475300272648	5.68698077425991	3.28598984912613e-05	0.000487713360306611
ENSG00000011332	-3.01106143125384	-3.01212617196048	4.43449648824781	3.29227380232892e-05	0.000488181986225676
ENSG00000153113	1.9134841944502	1.91354112310236	7.37961600501522	3.32115817801607e-05	0.000491710967091128
ENSG00000184792	-3.32278522568323	-3.32439590459184	4.88037599414813	3.32237139926438e-05	0.000491710967091128
ENSG00000145779	4.62741315129313	4.63365907066804	3.3939047077593	3.34245490539447e-05	0.00049411721230777
ENSG00000006468	-3.04796899447172	-3.04791120310036	7.82827454604561	3.34495896893373e-05	0.00049411721230777
ENSG00000174444	1.82703502994372	1.82704227544379	10.6265275691923	3.35131875776317e-05	0.000494588762605993
ENSG00000164076	-6.49588168642037	-6.71606279276475	3.56155800390331	3.36742025185742e-05	0.000496495748937693
ENSG00000163328	-2.46979924893382	-2.46991420717709	5.26105135330322	3.38096541454931e-05	0.000498022584743141
ENSG00000111913	-5.69648345850148	-5.71557302693388	2.99000584368825	3.40364148978761e-05	0.000500724768265301
ENSG00000280870	-7.67521839824771	-30.3320544777229	1.13422655687574	3.40572373445465e-05	0.000500724768265301
ENSG00000240184	-3.82920575343392	-3.82926111197512	8.50168320055044	3.42056011644629e-05	0.000502432978910559
ENSG00000124440	8.81176172758609	8.87645091614241	2.90976328800623	3.42922184747872e-05	0.000503231860211773
ENSG00000175727	2.09623194205714	2.09627553503709	7.01760966977971	3.43258409192915e-05	0.000503252281797012
ENSG00000130592	7.85736728961158	7.95254342607177	1.62313288923988	3.4669289632528e-05	0.00050775500141279
ENSG00000075426	3.83568372237552	3.83612099995003	6.68466028201913	3.46998373023973e-05	0.00050775500141279
ENSG00000124875	12.5952050321516	34.635679196157	1.57548534375229	3.47478041851978e-05	0.00050775500141279
ENSG00000196787	3.77387421865825	3.80388709281913	1.30910303871983	3.47630393563643e-05	0.00050775500141279
ENSG00000106070	-2.40540383669589	-2.40546523652421	7.63923870301421	3.4930809240043e-05	0.000509504682190954
ENSG00000145911	5.89423166806227	5.92922198339436	3.52655636033805	3.49480923931416e-05	0.000509504682190954
ENSG00000183831	-3.38613236946337	-3.39025725321542	1.86321853720577	3.52509218069567e-05	0.000513440198781551
ENSG00000185304	5.66663184230117	5.84907961644925	0.352123029920908	3.53066265423561e-05	0.000513691427930335
ENSG00000173848	1.8839413160557	1.88425005832794	5.82078043120246	3.5333969104469e-05	0.000513691427930335
ENSG00000183117	-10.0683949357206	-32.2559058220753	1.58496499943542	3.56389713518851e-05	0.000517643626686822
ENSG00000227542	5.96625729043821	27.2673150690761	-0.39608735044552	3.57310488565076e-05	0.000518498695953075
ENSG00000069667	-3.92506535034532	-3.92775775613629	3.32948211402589	3.58480899955179e-05	0.000519714092098436
ENSG00000173210	10.4683114086183	10.5239449687779	4.90969618689381	3.59702417789878e-05	0.000521001257084523
ENSG00000153933	3.15354661460088	3.1583172339999	2.78593425386777	3.60973128590949e-05	0.0005218854599639
ENSG00000118971	-3.53149314796817	-3.53174895569148	6.97219272334397	3.60981360805054e-05	0.0005218854599639
ENSG00000088992	-4.74073916120033	-4.77353491453965	0.826211484486338	3.62742964540866e-05	0.000523947146007501
ENSG00000140563	6.87271842853324	6.90249012925201	2.76988074496375	3.64024880048232e-05	0.000525312798250749
ENSG00000140526	-2.08074288557611	-2.08077368585806	7.52825357148828	3.72255253515195e-05	0.000536424730709542
ENSG00000186648	-5.17164558176216	-5.20050349376886	2.32145674829939	3.72412199365405e-05	0.000536424730709542
ENSG00000006283	-5.45894676460894	-5.50515958026166	2.94965560650674	3.76436037784317e-05	0.000541720948752473
ENSG00000130475	-4.15678587818432	-4.17922378362741	2.65257604332426	3.77257029927174e-05	0.000542402510615368
ENSG00000151023	-4.48049357578314	-4.51202899210507	1.90357712088661	3.78181207542352e-05	0.000543168567079786
ENSG00000044446	2.00808790410276	2.00833650171353	4.74509062905445	3.78485590484698e-05	0.000543168567079786
ENSG00000198682	6.90894186774006	6.91731255975544	6.01054203419063	3.79822018670301e-05	0.00054458595036897
ENSG00000105808	-4.70653967577698	-4.73117005719645	0.436224969856004	3.80891150110995e-05	0.00054535229043362
ENSG00000148120	2.68510159651763	2.68583563097053	4.47199597141202	3.81055046024772e-05	0.00054535229043362
ENSG00000158089	12.0165183924857	32.623648802603	1.65859284469097	3.82031528554123e-05	0.000546249110516857
ENSG00000179820	2.82884702202151	2.8290151925081	6.62560009948639	3.83203747196855e-05	0.000547423907477739
ENSG00000244405	-2.59882894601074	-2.59883663628354	7.11264213629083	3.84431102919763e-05	0.000548675250547457
ENSG00000264345	-9.08440873360578	-30.2728032365898	-0.190447762539933	3.85533622416264e-05	0.000549746299580597
ENSG00000276600	-3.94067413248145	-3.94582135793229	2.94810171480998	3.87249431543739e-05	0.000551689108040506
ENSG00000179862	10.2682473025601	30.2140881507736	2.31066436010417	3.87868002824377e-05	0.000552056832901508
ENSG00000278023	-4.55507138456744	-4.62965033988254	0.181286231107582	3.88214680751797e-05	0.000552056832901508
ENSG00000085276	11.4623438977703	11.8138077171035	3.74031913796876	3.88717260930955e-05	0.000552268545238938
ENSG00000092964	-2.06189379991919	-2.06195737122478	7.84862380919784	3.89153792458873e-05	0.000552386119586622
ENSG00000175806	-1.99072785079983	-1.99107090279631	4.44694147557002	3.90030646556572e-05	0.000552986259020567
ENSG00000122417	2.36556085892867	2.36621994065346	4.69906616793106	3.90284909338199e-05	0.000552986259020567
ENSG00000140416	5.13689847294074	5.13702423263195	9.18715630161664	3.90874512685025e-05	0.000553319550413779
ENSG00000128610	-13.1969213390264	-35.3491356701951	3.01114055907254	3.92034286734415e-05	0.000554458637053547
ENSG00000167191	-4.78643272195609	-4.78674610826319	7.12511830599726	3.93024141792825e-05	0.000555355561081735
ENSG00000177374	4.1567729673919	4.16335584726903	3.33324339743986	3.95819438517473e-05	0.000558799702803962
ENSG00000091592	-3.19676022121516	-3.19704643515406	6.18066882124829	3.97347921192767e-05	0.000560283247928436
ENSG00000106351	-2.43900478346524	-2.43957988216467	4.23084711960948	3.97587958693933e-05	0.000560283247928436
ENSG00000080493	-5.91450612041664	-5.91445809403932	6.5674550460442	3.98620617414943e-05	0.000561231949532635
ENSG00000177106	6.51870927952235	6.52167272649242	5.00804863073972	4.00164189810665e-05	0.000562897627000336
ENSG00000114861	4.54100431301091	4.54263508303259	5.01387897997251	4.0377138990473e-05	0.000567423511474074
ENSG00000115170	2.11831095418247	2.11864619293538	5.12569960147445	4.04108456999596e-05	0.000567423511474074
ENSG00000122877	-6.81049960494664	-6.86105216794416	3.13560914421442	4.05121173199697e-05	0.00056833441135131
ENSG00000115652	2.19448142982059	2.19458152865468	6.16567128697615	4.07552069268925e-05	0.000571231419171005
ENSG00000112294	-2.97450837293804	-2.97473208526842	4.74427984532977	4.08693537096883e-05	0.000572317568451186
ENSG00000115266	-3.47469209573721	-3.47528571864516	6.41558771867616	4.09176660064725e-05	0.000572448678194975
ENSG00000197930	1.99935475805323	1.99951055874997	5.97720030057752	4.09520413439085e-05	0.000572448678194975
ENSG00000136603	3.39411901057677	3.3948889537672	4.84946254888054	4.1213273430921e-05	0.00057558501909696
ENSG00000003989	5.73821942924922	5.77029870787021	4.0754888085439	4.1275565773274e-05	0.000575939842702323
ENSG00000221890	-4.93626530773833	-4.9381408711975	5.21264264680337	4.13716191249784e-05	0.000576764697336975
ENSG00000005884	4.06322358542157	4.06311693628273	9.32845130125605	4.14311170938523e-05	0.000577078913740775
ENSG00000188452	7.06699598342874	7.09152031159627	3.92856056157846	4.15070130565994e-05	0.000577620768151286
ENSG00000159784	-4.98943466075576	-4.99239209132776	5.85222118678177	4.19189256273945e-05	0.000582833575018822
ENSG00000196090	-10.7587552603847	-31.1831152418465	1.89690823204953	4.20559234289331e-05	0.000584218139163132
ENSG00000135926	2.81794762418052	2.81817982987753	6.04308046159059	4.22749762927916e-05	0.000586739093187243
ENSG00000145715	2.23301363803925	2.23315511550226	6.31690047894035	4.23750951577538e-05	0.000587030062322265
ENSG00000156395	-4.06138735136343	-4.08960062424039	2.04863601806937	4.24042844029307e-05	0.000587030062322265
ENSG00000166147	4.6696774392001	4.6699041038752	8.60042465087144	4.2438870717176e-05	0.000587030062322265
ENSG00000185291	-3.2637217022268	-3.27525454059601	1.05680360628496	4.2446326396941e-05	0.000587030062322265
ENSG00000159788	-1.99766561961858	-1.99773234423694	6.39765234610977	4.27575757833616e-05	0.000590811317063192
ENSG00000173227	-4.55427077892838	-4.59681072504821	2.34256202640605	4.28545774863301e-05	0.000591628092724632
ENSG00000125618	8.74300735899295	8.74985211567267	5.21861863502024	4.29472539066892e-05	0.00059238376545852
ENSG00000172361	-4.08250073317966	-4.12020443071317	0.0116541982924864	4.32819623430278e-05	0.000596473574601973
ENSG00000065534	3.82201135677862	3.82217268161564	7.58154124663737	4.35215391075849e-05	0.000599246306548352
ENSG00000099625	-2.01226909028953	-2.01300480942692	4.1869386541843	4.36241111060306e-05	0.000600129401594327
ENSG00000136158	-2.60595028234484	-2.60607039619472	6.84696824468111	4.38767763063452e-05	0.000603073930675417
ENSG00000072422	1.81730687579143	1.81766716146532	5.32228574252305	4.39156687276278e-05	0.000603077617865594
ENSG00000103449	-8.85867686105247	-8.87681214786775	6.26115459306474	4.4427749402333e-05	0.000609573707529023
ENSG00000012232	-2.13751905736337	-2.13755293049765	8.27057587215671	4.44835871175046e-05	0.000609803976516872
ENSG00000151461	1.94566208761667	1.94590028214566	5.59739027573439	4.45583219623667e-05	0.000610292665895082
ENSG00000147573	13.1236694235156	33.3867863646777	3.41410416259221	4.47684708495255e-05	0.000612633570415856
ENSG00000230453	6.37490605380313	6.55890479042134	0.723928256550672	4.4830421328991e-05	0.000612944131900933
ENSG00000128872	-2.88505509814348	-2.88518185626031	5.86683428709516	4.49125236164508e-05	0.000613529434599531
ENSG00000146555	-2.76875961489708	-2.76894633955591	5.86904227277978	4.50195002829995e-05	0.000614453214526884
ENSG00000120889	1.90967953396773	1.90970699287773	7.92043152130892	4.52373571450121e-05	0.000616887418744296
ENSG00000169213	3.67089845969183	3.67141198250188	5.77794677212074	4.5337197212531e-05	0.000617709421707207
ENSG00000107581	1.62663217806508	1.62665858975224	8.54156810865594	4.54453677327277e-05	0.00061864339300681
ENSG00000077782	-2.29529352315377	-2.29533879249411	7.61051506966804	4.55059467185874e-05	0.000618928442564481
ENSG00000146151	9.38615074164973	30.8351032427711	0.889028346784937	4.56304461487808e-05	0.000620081624166286
ENSG00000085552	-5.31527432272369	-5.53216856292275	3.83733821576181	4.57522355537833e-05	0.000621196005162411
ENSG00000145087	-6.22280441393794	-6.44345550962136	2.80658712863929	4.59130590855766e-05	0.000622837970948908
ENSG00000113494	8.36280430685945	29.5041961184583	1.17634418086697	4.61223577609313e-05	0.000625134109443734
ENSG00000198894	-2.42587289469829	-2.4261554790564	4.86486352632075	4.62353690071743e-05	0.000625929733174805
ENSG00000168542	10.0767659681813	10.0815487866398	11.1532402866718	4.62691772218784e-05	0.000625929733174805
ENSG00000033327	-2.40763959396543	-2.40792769838728	5.43637347389609	4.63013220069745e-05	0.000625929733174805
ENSG00000147251	2.57817510878882	2.57874063484642	4.6413926621458	4.66081348342657e-05	0.000629497506720184
ENSG00000234899	-11.5925253099594	-31.0381398688839	1.44234912784944	4.66458700701456e-05	0.000629497506720184
ENSG00000139505	1.69302737469928	1.69320679466772	5.50037683219518	4.67516189605153e-05	0.000630379774135998
ENSG00000149970	-5.06921997031565	-5.08154139315997	3.88785852351952	4.68107849348245e-05	0.000630632955972692
ENSG00000239268	-9.04008695692895	-30.5202023073189	-0.434070449554224	4.68788295861895e-05	0.000631005211343761
ENSG00000049249	5.89546266449437	5.95098729043267	0.617860390793983	4.73063249287567e-05	0.000636210988318353
ENSG00000253230	-9.28195780905744	-32.0203085819593	2.43204272967888	4.74309686409168e-05	0.000637076998869041
ENSG00000168497	10.9370678787417	11.1230325993789	3.523643685191	4.74523216142369e-05	0.000637076998869041
ENSG00000163879	-2.2189029810622	-2.21934998651835	4.83116480164062	4.77713263492232e-05	0.00064080883987695
ENSG00000113749	-6.78332658108054	-6.82972247460649	2.6215196652864	4.7977198398381e-05	0.000642765437840251
ENSG00000148634	1.88111650755138	1.88128799799301	6.05019485355057	4.79995196952564e-05	0.000642765437840251
ENSG00000174498	-4.41332670117819	-4.41542251898814	7.51276313503094	4.81350051429624e-05	0.000644027395288959
ENSG00000140682	2.72011514508395	2.72031145808769	6.44681814673985	4.8523505635904e-05	0.000648515484978853
ENSG00000188738	4.19779126754239	4.21344398438294	1.60714065155869	4.85535161995824e-05	0.000648515484978853
ENSG00000169738	-1.87877114228922	-1.87892849477438	5.6608723403671	4.86232854158711e-05	0.000648892289302061
ENSG00000175899	-6.79403912032692	-6.79439085028285	8.92874097834733	4.86960751694769e-05	0.000649308725615895
ENSG00000006071	-6.36696702549746	-6.58721501832923	1.63839178784492	4.87600451243465e-05	0.000649606949293128
ENSG00000267640	-4.9881479322561	-4.99578443583242	1.979430775197	4.88562629812499e-05	0.000650135994146713
ENSG00000148803	3.47940949199507	3.48514220424807	2.53318279586665	4.88830317105316e-05	0.000650135994146713
ENSG00000026103	2.76009419355736	2.76078406061324	4.03523795797709	4.92792382261536e-05	0.000654847681415457
ENSG00000019549	3.23242393021094	3.23278107966709	5.90061777848548	4.93907700872671e-05	0.000655528757911399
ENSG00000036565	-11.9555375706836	-32.8699191835331	4.22886065576423	4.94144580544202e-05	0.000655528757911399
ENSG00000196126	-3.92701338537771	-3.92993476889709	2.60379037877876	4.96053290521474e-05	0.000657502213769295
ENSG00000112539	-4.96093677186469	-4.98983866194404	2.36720256561414	4.96816104547485e-05	0.000657954763053811
ENSG00000164309	-5.34429910581	-5.35917760505433	1.40278960000278	4.98266073111227e-05	0.000659315802165992
ENSG00000102786	1.79696928501102	1.79718810753039	5.28791338223133	5.02708530835104e-05	0.000664630906050747
ENSG00000183248	-3.76434952452298	-3.77003036976397	4.29170204080866	5.0555805631697e-05	0.000667832782684702
ENSG00000151718	2.22273224398087	2.22291712753879	5.88437285985513	5.07302225726144e-05	0.000669570325654101
ENSG00000136040	-4.32768436849867	-4.33341634625986	3.45303049159024	5.11113242417801e-05	0.000674030588438475
ENSG00000128482	-11.3723777335785	-31.5503026009198	2.1341191424992	5.11743039182941e-05	0.000674291629856746
ENSG00000112280	-8.45188545552118	-30.6211158180911	2.98341900120851	5.14998472335145e-05	0.000677487496943205
ENSG00000188783	-10.3114601036434	-29.1947734063874	0.602134399039469	5.1503628722402e-05	0.000677487496943205
ENSG00000100605	-2.00324058876535	-2.00334567011849	5.98250461546282	5.18321430232984e-05	0.000681234916806213
ENSG00000230487	-2.41594925969853	-2.41719609733976	3.57650037906711	5.19368118136991e-05	0.000681486645234481
ENSG00000165379	6.03317237046591	6.05242285167522	1.77203367551435	5.19385876667754e-05	0.000681486645234481
ENSG00000136167	8.68501233374595	8.72494019923165	2.39463803912742	5.22118196828948e-05	0.000683997025926108
ENSG00000170954	-2.7937076556158	-2.79563019593785	3.38221856282073	5.22175262523326e-05	0.000683997025926108
ENSG00000034510	2.14572655957286	2.14574046054922	10.139260993112	5.23138022128338e-05	0.000684683744971658
ENSG00000172602	-3.93054164469368	-3.94441362696071	1.59869435691961	5.27117823900682e-05	0.000688865288585016
ENSG00000173786	-1.68070790624072	-1.68073453379799	7.64309095394627	5.27215332303762e-05	0.000688865288585016
ENSG00000272933	3.09355281176924	3.10338104400754	1.95832623862462	5.32113644667881e-05	0.00069468415115755
ENSG00000112837	10.0375503693197	10.3888737396425	2.31973526610696	5.3317619882115e-05	0.000695489821920922
ENSG00000050393	-1.67186964266516	-1.67195096059722	5.99778730575186	5.34198999366792e-05	0.000696242335234816
ENSG00000254027	-4.20280900818287	-4.22358867065538	0.634952820207766	5.3497799316664e-05	0.000696262696534853
ENSG00000143603	-5.45742780236322	-5.46248019920424	3.43489328432544	5.35106465890754e-05	0.000696262696534853
ENSG00000152749	2.13714649318757	2.13757350900454	4.58025623362773	5.36861787193329e-05	0.000697965024582568
ENSG00000123200	1.57856966539257	1.57866531937729	6.59919336228331	5.38804768678985e-05	0.000699908291027759
ENSG00000138674	1.73933467279902	1.73936522610203	8.15937146003193	5.39990353668615e-05	0.000700865285301892
ENSG00000100814	1.89078216617199	1.89106039789724	5.95501985624024	5.41132962648243e-05	0.000701445333439888
ENSG00000114391	1.58637921665837	1.58640364868294	8.63836257480464	5.41335741510866e-05	0.000701445333439888
ENSG00000185046	-5.48309790482079	-5.48541509512112	4.75224837517581	5.43235876257451e-05	0.000703240862789116
ENSG00000172575	-5.51249659172005	-5.53592532055281	2.48096481537624	5.4362221172439e-05	0.000703240862789116
ENSG00000169562	-8.18854856392834	-8.43426877550411	0.66507820201802	5.44885384128355e-05	0.000704226561992463
ENSG00000278318	11.9688485512876	31.9279824627374	3.73758722428939	5.4528622611047e-05	0.000704226561992463
ENSG00000235568	-6.41777648577618	-6.5270236254818	0.390823538213963	5.48057601975335e-05	0.000707220776631643
ENSG00000186073	2.03997051889501	2.04091041626118	3.93888123654295	5.49743824718469e-05	0.000708810906618841
ENSG00000150636	-3.02467968093588	-3.02667372605706	3.42691300651201	5.52801508930576e-05	0.000712165244260893
ENSG00000071082	1.73019298495614	1.73022320221811	8.59394886272674	5.54687042582426e-05	0.000714005233543446
ENSG00000090686	1.58816555610066	1.58827717500691	6.21151794090928	5.56097227142578e-05	0.000715230815865256
ENSG00000134762	13.754921430116	35.6554986558363	4.66845768703483	5.56951366200427e-05	0.000715739805090821
ENSG00000119865	2.48523273011005	2.48648497506392	4.52659350739961	5.6467999192109e-05	0.000724592502190335
ENSG00000244038	1.64964136330279	1.64967125405401	8.24722352299681	5.64768204922273e-05	0.000724592502190335
ENSG00000162817	8.97354536702194	29.1929082689405	2.05007107171298	5.71915087078218e-05	0.000733159455635411
ENSG00000174099	5.76754309182797	5.77155103837941	5.21514985178666	5.80701272484306e-05	0.000743812113910578
ENSG00000177508	4.49178067568938	4.4936332398329	4.72236884767757	5.82235126176975e-05	0.000745165513125188
ENSG00000165029	-1.65022226116918	-1.65001785628412	6.19582433804119	5.93400443399675e-05	0.000758833294286857
ENSG00000174500	4.07117415032491	4.13244829916711	-0.0271584098573537	5.99400481287155e-05	0.000765878814633195
ENSG00000067057	2.97712071580518	2.97724950754325	7.78227158176202	6.00692681039994e-05	0.000766902332114347
ENSG00000060140	8.92067180480369	9.27963011569338	0.134051253934729	6.02941768237963e-05	0.000769144834090487
ENSG00000140464	2.33984545543124	2.33993600178014	6.44569013140406	6.04584626773626e-05	0.000770610968362726
ENSG00000044090	1.97255735641143	1.97268898747107	6.31055731373108	6.06206741024686e-05	0.000772048291546448
ENSG00000072110	3.0968585694206	3.09689329760438	9.42592948466007	6.07061059723778e-05	0.000772506225470829
ENSG00000178947	-3.37775380407957	-3.38554396464309	1.97283078567479	6.08134708752684e-05	0.000773242291731629
ENSG00000165474	6.39329095083365	6.41853698123814	3.23015409928874	6.09733992428685e-05	0.000774644959949674
ENSG00000104881	3.69646226665015	3.69903306510749	3.273182923832	6.10983894366295e-05	0.000775601831433767
ENSG00000100625	3.06145201938263	3.06309428297936	4.32120778063145	6.13149881247341e-05	0.000777719110137773
ENSG00000165478	-11.1171220076761	-11.1975723519252	4.51230149926811	6.16662610537528e-05	0.000781037217262157
ENSG00000196542	-8.18955752587797	-30.2492256286077	0.346369627323041	6.16766292355732e-05	0.000781037217262157
ENSG00000185736	8.56484431132489	31.1936627331863	-0.254265676482375	6.21438576558218e-05	0.000786316202137765
ENSG00000134594	-2.91542358717925	-2.93123109446107	1.81211736538483	6.22460674870325e-05	0.00078638630963855
ENSG00000205078	3.85050086614717	3.87092565556524	1.70321738428136	6.22501267268636e-05	0.00078638630963855
ENSG00000157110	3.06727242860782	3.06772783915187	5.31530052068466	6.24208793676519e-05	0.000787905909819334
ENSG00000180834	-2.77184489970591	-2.77302188506492	3.35930509184783	6.26862642701925e-05	0.000790616583452978
ENSG00000272449	-5.65095608558365	-5.6653324701679	1.94325562655212	6.27795717279502e-05	0.000791154344600657
ENSG00000164695	7.35748564635096	7.4830079503401	0.357093225468442	6.31116844055852e-05	0.000794698258313554
ENSG00000198216	-11.4658241369201	-32.2933077208995	2.89734917216684	6.32759684399327e-05	0.000796124876084697
ENSG00000185811	12.141654128377	35.1340578488837	3.58908961095045	6.36613830310931e-05	0.000800329174434371
ENSG00000116678	2.12776969363158	2.12871765800775	3.6302427578487	6.39138998595433e-05	0.000802857306843853
ENSG00000228528	-5.01149037271306	-5.0291163236216	0.944429872153973	6.41054163305087e-05	0.000804205073085186
ENSG00000099875	1.90677589839378	1.90687158870198	6.67601314492134	6.41242036628063e-05	0.000804205073085186
ENSG00000105640	1.73644498016469	1.73647661894125	8.61773100249093	6.46794071346774e-05	0.000810517065008711
ENSG00000215808	12.4384485884932	32.9629063048848	1.65791493880225	6.53229158106012e-05	0.000817161711869336
ENSG00000183196	-3.63276505417904	-3.63493601440134	3.57832019472922	6.53303697072292e-05	0.000817161711869336
ENSG00000154589	-5.18548405258329	-5.23520802010065	2.4841415146134	6.53666567263225e-05	0.000817161711869336
ENSG00000151617	7.33887023163483	7.3712736256693	4.18808321493167	6.5978449935953e-05	0.000824150013839975
ENSG00000179331	-4.96818478477473	-5.0253157202103	1.89927477158258	6.60454912852269e-05	0.000824327978359339
ENSG00000000971	8.37471919926391	8.38828594211769	5.56122076662322	6.62293987771091e-05	0.000825463908964577
ENSG00000140807	-4.12470691984571	-4.1473416143527	5.42767327977617	6.62422363220581e-05	0.000825463908964577
ENSG00000128833	-3.54664406510657	-3.54769885363906	3.65469155462746	6.66629166088302e-05	0.000830043684154924
ENSG00000057704	3.9380018429059	3.94047314081997	3.71276413093266	6.70240559026288e-05	0.000833875385548721
ENSG00000133816	4.56361471301426	4.56414826414943	7.18764121736458	6.74996362158782e-05	0.000839123662320639
ENSG00000151553	2.04054319550794	2.04098541069878	4.65366865367832	6.76962294803744e-05	0.000840266259080225
ENSG00000179630	3.34548019215434	3.34978470094239	1.76438623697454	6.76991772718665e-05	0.000840266259080225
ENSG00000164251	4.18620919540899	4.18779534381648	5.06792349215285	6.7769678117639e-05	0.000840473196289765
ENSG00000197142	5.31415260989271	5.34873715281594	0.326993485973828	6.79114017773103e-05	0.000841562402659462
ENSG00000181885	6.58700650026616	6.7526840296547	0.420145067252633	6.81085087720916e-05	0.000843335651044757
ENSG00000075429	-9.61857458714679	-31.9036876079068	1.48877055816175	6.83276577004496e-05	0.000845378801374659
ENSG00000243444	5.07128784506909	5.19437302584751	-0.185451944741906	6.85306823222705e-05	0.000847219377497966
ENSG00000129493	-1.85889749431821	-1.85886635832372	4.83357322349655	6.87245275778378e-05	0.000848868657134544
ENSG00000006210	-3.81162393511845	-3.81194549006241	6.3016702393423	6.8772822548687e-05	0.000848868657134544
ENSG00000106004	-10.8307772662064	-30.4077679182466	1.30518367410655	6.92758636112653e-05	0.000854402317872273
ENSG00000140470	-9.0656124876392	-29.187424151393	0.796636742739449	6.9493270521744e-05	0.000855928850577848
ENSG00000167004	2.02956756347525	2.02959313658012	9.00254115417982	6.95092726100109e-05	0.000855928850577848
ENSG00000134115	8.39303915801059	8.44151869615947	2.69975510419772	6.96250874566668e-05	0.000856140768839966
ENSG00000104213	4.15357146454698	4.19433671967438	1.6592089393874	6.96361455377711e-05	0.000856140768839966
ENSG00000188916	-3.65551548597176	-3.65826149949409	4.77538432073884	6.99472567585003e-05	0.000859289116465164
ENSG00000130939	1.63702705957441	1.63713955799029	6.63795179135765	7.01860303937413e-05	0.000861338617525122
ENSG00000171206	1.96844064315304	1.96857702709752	6.41434795297136	7.02244178371641e-05	0.000861338617525122
ENSG00000250510	-4.12224689049646	-4.12321753152009	4.57103038679037	7.02909892967691e-05	0.00086147841984282
ENSG00000015592	-7.12379506483341	-7.34503371923263	3.96570049238577	7.0444186137885e-05	0.000862678841064264
ENSG00000079277	2.09139836970408	2.0919715105187	4.07613827486936	7.05890177069205e-05	0.000863775017614308
ENSG00000166450	3.02491082202254	3.02615670191861	6.8721893441188	7.06816462999172e-05	0.000864231186630311
ENSG00000128274	5.18515520695736	5.18535948884496	3.21727263261714	7.07567520818242e-05	0.000864472556342413
ENSG00000184486	-5.0568026423798	-5.05910966659874	6.5593835270451	7.08922393516814e-05	0.000864791067233606
ENSG00000115507	-3.39084031451448	-3.39280917598186	4.47882852043909	7.09283423327617e-05	0.000864791067233606
ENSG00000075643	4.28605922495011	4.29328112766369	2.13640907440492	7.09489789372518e-05	0.000864791067233606
ENSG00000138379	-6.45714202561151	-6.51909075375776	0.739422830215964	7.10145555356599e-05	0.000864915187311851
ENSG00000149150	3.24013271643729	3.24696836448067	2.29214832592861	7.118938258675e-05	0.000866368682548335
ENSG00000166510	5.64748388368503	5.67685705663057	2.04106310127817	7.15260390054155e-05	0.000869787829463051
ENSG00000162687	4.03031961872176	4.03698320990541	2.64552900083583	7.16428976010951e-05	0.000870530897387937
ENSG00000132182	-4.12970601636087	-4.13030856986726	6.32449510255471	7.17290451360681e-05	0.000870899930602307
ENSG00000134901	2.34245059417729	2.34289772781135	4.95013982549448	7.19676689104876e-05	0.000873066270268574
ENSG00000120756	2.78128123015965	2.78267223838255	3.03557158090899	7.20193003782454e-05	0.000873066270268574
ENSG00000182326	-7.29706026833548	-7.30160646193166	4.33263732561029	7.21826356693979e-05	0.000874367473500371
ENSG00000122406	1.6760786816923	1.67609125662606	9.69192164317123	7.23327758647753e-05	0.000875506947560157
ENSG00000165899	4.77825645055711	4.82568778615312	0.2133493564214	7.26511827279353e-05	0.000878679757640575
ENSG00000123240	2.3477315341365	2.34782932312327	6.45406770478844	7.27083939990999e-05	0.000878691071131537
ENSG00000225889	-3.83243908574753	-3.84091163643567	1.27163761948649	7.29002521095285e-05	0.000880328334445613
ENSG00000147234	-5.9782057184705	-5.995166829708	2.85469345305646	7.32930909912089e-05	0.00088438819376873
ENSG00000107443	1.84439897380308	1.84488170095996	5.44954352232853	7.33784268564797e-05	0.000884734175240984
ENSG00000154655	-8.51011374332827	-8.65477653775321	1.45395458945452	7.40157474550856e-05	0.000891729846268292
ENSG00000182272	-3.08609842161364	-3.08628133738042	6.54492370375557	7.41758168314731e-05	0.000892969316890224
ENSG00000198918	1.63731338273227	1.63742260838866	6.77568021742912	7.449334721994e-05	0.000896101019639556
ENSG00000185920	-4.03499308545063	-4.0359623210558	5.57006587322574	7.46651018539315e-05	0.000897475673862422
ENSG00000198467	3.56195826433424	3.56208619720949	8.44156785967488	7.48342149422918e-05	0.000898816486237649
ENSG00000117122	8.01669883949305	8.05218164045224	5.60977908647408	7.51235444022358e-05	0.000901598018675258
ENSG00000004660	2.36147630133327	2.36360461984865	3.24621853362897	7.53004766851137e-05	0.000903027375546364
ENSG00000163689	10.0741567407036	31.2307974081898	1.11627823259826	7.5656953723603e-05	0.000905434991824427
ENSG00000185432	-3.75185957195768	-3.7519930991024	5.18810079311167	7.56935360196393e-05	0.000905434991824427
ENSG00000160999	-2.77537390947602	-2.77733496025666	2.75575109759866	7.57309018108612e-05	0.000905434991824427
ENSG00000183655	-1.94394030382014	-1.94421479615169	5.02348927145058	7.5733194525599e-05	0.000905434991824427
ENSG00000213115	8.71369521344923	31.8640900408939	0.594862177595713	7.58513185165905e-05	0.000906153395040585
ENSG00000126368	-3.15786272919829	-3.16052471317645	3.4499274222769	7.60003837914239e-05	0.000907240055442884
ENSG00000152620	-1.77897777518939	-1.77899765880191	5.64249051881772	7.61602264560591e-05	0.000907762759227252
ENSG00000132623	2.22010834840715	2.22199814632825	2.77679002950388	7.61604466880812e-05	0.000907762759227252
ENSG00000124216	5.05296943989419	5.07663715155204	2.77431470326391	7.68443822910626e-05	0.00091521600693566
ENSG00000127578	-4.59568940521346	-4.62810298440425	2.40503309680456	7.70212436507866e-05	0.000916623245703797
ENSG00000259663	8.89362335746014	31.9680382112598	0.695170861856951	7.73099166170303e-05	0.000918582636060463
ENSG00000106069	-4.50840763482701	-4.52190128967329	3.02855022428215	7.73378100565157e-05	0.000918582636060463
ENSG00000107295	-4.56273139285695	-4.5875409873991	1.41511108906723	7.7362377764795e-05	0.000918582636060463
ENSG00000127325	-4.39172697303613	-4.39879306206143	2.73806265402705	7.75756528788544e-05	0.000919828067863382
ENSG00000156925	13.529863802546	36.0999495321105	5.45181494129829	7.75850880860814e-05	0.000919828067863382
ENSG00000198719	-5.30628067936791	-5.30956290723797	5.52438334374695	7.76818854321035e-05	0.000920276903745723
ENSG00000157103	-6.95270759939289	-6.95737726055927	4.48287533001047	7.79029603759209e-05	0.000921808209725388
ENSG00000163623	11.7243294540968	31.4073389497709	2.56851324060314	7.79292197282895e-05	0.000921808209725388
ENSG00000166923	8.60463367537817	8.63608680135978	6.98937186838312	7.81472357435359e-05	0.000922819002734617
ENSG00000130176	7.52295406524097	7.57834482041719	4.83265277415218	7.81737741858985e-05	0.000922819002734617
ENSG00000101017	11.9671379123408	33.1097412409628	0.99897433164014	7.8245487171757e-05	0.000922819002734617
ENSG00000137962	4.15144875751723	4.15181759269701	6.98176371595374	7.82510797758828e-05	0.000922819002734617
ENSG00000173320	-3.31951707952941	-3.32240568993925	4.64666520438691	7.83328568885409e-05	0.000923086209402021
ENSG00000223551	5.03637505797748	5.039038184948	3.30816209142044	7.84953166796182e-05	0.000924303072877496
ENSG00000231689	8.54083604019032	31.873148294532	0.427397425707687	7.87237290292561e-05	0.000926294125895105
ENSG00000183287	11.2630381664662	11.4491814221219	5.20108850208922	7.89765549400316e-05	0.000927913908568802
ENSG00000204580	-3.55917048875064	-3.5591914605239	9.40129134943242	7.90377685457446e-05	0.000927913908568802
ENSG00000171311	1.75963037169395	1.76017739725095	4.39598631164443	7.90646333573225e-05	0.000927913908568802
ENSG00000149380	6.03872039639679	6.06459263884844	2.38835720494903	7.90991041568513e-05	0.000927913908568802
ENSG00000130529	2.34330731767222	2.34364525587569	4.56508064425455	7.93615445799586e-05	0.00093029366146507
ENSG00000139910	-3.31758485054814	-3.31802930346971	5.94096494996146	7.98677504004697e-05	0.00093552517235779
ENSG00000086300	-5.05100439949034	-5.05412657063521	5.1255318884497	8.00265548726673e-05	0.000936564713042255
ENSG00000197046	11.7179948418169	12.0117785693394	3.53304051724098	8.00764629122205e-05	0.000936564713042255
ENSG00000150961	2.18250059336294	2.18260203382578	6.92748045119775	8.04734879838567e-05	0.000940503773487978
ENSG00000174938	-3.2061814208348	-3.20659064041162	6.24890787954599	8.15887752324963e-05	0.000952438563801212
ENSG00000134109	1.81527539074409	1.8154415892194	5.8746169592272	8.16166772361996e-05	0.000952438563801212
ENSG00000150867	2.14346504422642	2.14365072214611	5.64042600472392	8.18302579359188e-05	0.000954217809866644
ENSG00000111199	6.28082042506899	6.44575451452396	0.889492898592961	8.20352725566497e-05	0.000955894586342932
ENSG00000133818	2.55801600296523	2.55828043722369	5.62203360086271	8.21092570153493e-05	0.000956043205844641
ENSG00000166822	-1.8599211616413	-1.8602078557952	5.00546139691455	8.27184070353981e-05	0.000962418187370123
ENSG00000146072	-4.32594862755787	-4.3260514804698	7.34581898341763	8.30953011138642e-05	0.000966083418906833
ENSG00000151233	1.7824558940447	1.78267605176908	5.4127838895989	8.32828452344547e-05	0.000967543411823494
ENSG00000214491	4.47654350444433	4.48065181428234	2.07428168946584	8.36992047834478e-05	0.000971657534192382
ENSG00000179241	-1.94200140825459	-1.94217820038874	6.43165165837866	8.37880765779926e-05	0.000971966588178884
ENSG00000112175	8.11482969618805	8.46382530005201	4.26673536543756	8.394927179363e-05	0.000973113533619702
ENSG00000280219	9.69316768451744	29.604004278146	0.917749657673692	8.41034645362744e-05	0.000973850516130794
ENSG00000006740	3.73918140168079	3.7613230163364	2.1573210934763	8.41375910247496e-05	0.000973850516130794
ENSG00000234009	2.42634530644506	2.43655462400612	1.41511282579168	8.43150520700354e-05	0.000975181646682617
ENSG00000278041	-4.89118733635349	-4.92703002494407	0.259303915504672	8.45677639834076e-05	0.000977380508391507
ENSG00000184497	3.56925888354428	3.58853801156442	2.29411482827198	8.47395831260943e-05	0.000978641901576063
ENSG00000147488	-9.51801534342828	-31.1076172831914	2.15538490405704	8.48155752612013e-05	0.000978795559592311
ENSG00000103647	-2.8697314915903	-2.86986684822588	7.21936222199876	8.49156198628629e-05	0.000979226357857268
ENSG00000124374	3.72674139959731	3.74241474894796	1.71178766542754	8.49971990911123e-05	0.000979443739194559
ENSG00000198889	13.0276997081643	35.1618079306354	2.96398733598333	8.52342719103333e-05	0.000981451269622378
ENSG00000131153	-2.20352111406258	-2.20370531016744	5.80734418461942	8.53169905282683e-05	0.000981679801111556
ENSG00000122592	-10.2803707296108	-33.0792669776365	0.980476587306497	8.54179212054929e-05	0.000982117394479062
ENSG00000267321	-1.94510640203286	-1.94618531704253	3.21652827669406	8.56975287802887e-05	0.000984105344394866
ENSG00000125347	2.64714869388521	2.64723494124891	5.01207775266013	8.57168738553233e-05	0.000984105344394866
ENSG00000149243	4.41810980823275	4.46466466999323	2.16913352089496	8.6594542663413e-05	0.000992927985611288
ENSG00000214870	-4.87356178367329	-4.91887671152753	1.3822673523702	8.66125218651578e-05	0.000992927985611288
ENSG00000184221	-12.9566637440022	-34.9143243044582	4.62566071939714	8.71538379333182e-05	0.000997881853180713
ENSG00000121281	3.71962714666889	3.72261178756144	3.19734874573786	8.7172463669687e-05	0.000997881853180713
ENSG00000181690	2.66643965489695	2.6676657911923	3.49193738378276	8.74783581968564e-05	0.00100064987903715
ENSG00000164440	-6.68099219419382	-6.74095453472697	0.983091100389856	8.78734505837152e-05	0.00100443342416847
ENSG00000219891	-3.50297245610103	-3.51099834036166	0.993476462607199	8.83134848477799e-05	0.00100872476401846
ENSG00000104154	2.13292243505914	2.13386782066778	3.37851948149252	8.98833192714528e-05	0.00102590507829274
ENSG00000133019	-5.99071339880353	-5.99575623865118	4.20146853125339	9.00760397665364e-05	0.00102735375085077
ENSG00000165695	-3.72042039458576	-3.75693659473749	-0.378640587733842	9.03482690647686e-05	0.00102970647677175
ENSG00000258708	8.18959213852592	31.3589397423545	-0.729957828475014	9.13791758720742e-05	0.00103929665833398
ENSG00000130733	1.9564535998071	1.9568083805229	4.78672353699383	9.14294209973829e-05	0.00103929665833398
ENSG00000171227	4.23486043005341	4.24869052985873	1.36191553428507	9.14333841625979e-05	0.00103929665833398
ENSG00000171303	6.47485919328675	6.50714533694563	2.03198715920355	9.14559759543283e-05	0.00103929665833398
ENSG00000125675	-14.2223868991804	-33.2809807674269	4.64233836639167	9.15656242504343e-05	0.0010397859323973
ENSG00000173546	3.66874492979829	3.66924716863649	7.23060931778859	9.30221678220066e-05	0.00105555823282908
ENSG00000165716	-3.12586889623935	-3.12728070271368	3.70904093611062	9.33277117519728e-05	0.00105825627545047
ENSG00000277639	4.20217127673204	4.21219446269821	0.830852771178641	9.40949644887495e-05	0.0010661819851432
ENSG00000178233	-5.0945623494529	-5.14046770560281	2.89734367742397	9.43961621281753e-05	0.00106881919903505
ENSG00000198203	7.74354414277461	8.09246420270083	0.925567064164608	9.47769811286055e-05	0.00107235346618989
ENSG00000127585	-6.54792644364622	-6.56623992881954	4.00660788742591	9.50311369302474e-05	0.00107445052283047
ENSG00000174740	10.871392311324	32.6487084561719	1.9576442900573	9.55141395644964e-05	0.00107913008332854
ENSG00000253716	-2.47053523430082	-2.47360854444107	1.77607287193695	9.56119211788864e-05	0.00107934521998691
ENSG00000160111	6.94453399544381	7.07003392000659	2.04512441389523	9.56714348957273e-05	0.00107934521998691
ENSG00000155052	-7.43402290159181	-29.6099197699919	0.238503994193305	9.64371019404444e-05	0.00108719776873509
ENSG00000230615	-3.72841561623307	-3.74621502876315	0.396825734313864	9.65202749634219e-05	0.00108735034147105
ENSG00000170049	-3.10691359435635	-3.10986072111112	2.42412185311637	9.68803105100203e-05	0.00109061944362181
ENSG00000108854	2.17841301585477	2.17854915416003	6.49428040405502	9.71607253708688e-05	0.00109298815989967
ENSG00000182197	2.81731183522146	2.81747421047277	6.84001863142649	9.76780913600821e-05	0.00109801707595128
ENSG00000215452	-4.39954436948095	-4.47358721917083	-0.207244105299146	9.82812994544141e-05	0.00110400302854764
ENSG00000100596	1.80195651039741	1.80206994223306	6.17950769360693	9.8677664300468e-05	0.00110765855527499
ENSG00000101230	8.92732582312094	29.5195953806027	0.309525712942479	9.92569734743129e-05	0.00111336090792236
ENSG00000154721	-3.5560903916108	-3.55684202105197	5.7330058275057	9.94560450967328e-05	0.00111479302809791
ENSG00000120549	3.19764384967886	3.1980552789164	5.54780940407086	0.000100244178931712	0.00112282109744602
ENSG00000025708	4.81854085632253	4.8405845840145	0.760383218169253	0.000101268788476417	0.00113348448979984
ENSG00000136378	3.20874144551006	3.20925346944663	5.6289396074995	0.000101681076808639	0.00113728390636826
ENSG00000222047	7.38785128862178	7.72307892835191	-0.553049951229049	0.000103526263596619	0.00115709311367044
ENSG00000250742	-7.14051283298514	-7.25558343220107	2.52485993479642	0.000103609710931569	0.00115717832086661
ENSG00000225783	-4.22741575351231	-4.22887372521879	6.61705483084583	0.000103682110342794	0.00115717832086661
ENSG00000100558	8.67390986211729	8.76604366032179	2.23162038070925	0.0001038507560323	0.00115823264620596
ENSG00000102032	-4.00678651613557	-4.00936493009569	2.35511284272841	0.00010444265508349	0.00116372412827093
ENSG00000112893	2.38560804441813	2.38574240308908	6.91020529330571	0.000104492201091062	0.00116372412827093
ENSG00000196628	-2.92952750870947	-2.92969648322095	6.88063496361917	0.000104652265417786	0.00116467603152766
ENSG00000243069	-7.64252849917536	-7.73215585656151	1.26007923453477	0.000105055030876451	0.0011683256781374
ENSG00000124299	-1.61741208976983	-1.61748844649817	6.32163490850758	0.000106050007477462	0.00117855147099864
ENSG00000145293	-1.71438770907509	-1.71446231872807	6.43944937937383	0.000106251015308605	0.00117994548579556
ENSG00000213625	1.81686612976145	1.81693788610553	6.85180326334573	0.00010639287056126	0.00118068108098331
ENSG00000092758	-7.40862272289187	-7.41047157015508	6.56548391328522	0.000106655435761139	0.00118275424287956
ENSG00000187678	-3.3719439534702	-3.3721084351792	6.85572831545328	0.0001069984374591	0.00118571582859219
ENSG00000172260	8.18676155826185	8.20892556426612	4.09845157634258	0.000107229724456635	0.00118743611181979
ENSG00000083520	1.66190026954727	1.66202681005844	6.07911202442895	0.000107416120751322	0.00118865720014964
ENSG00000180776	1.69440270044463	1.69450541891824	6.29521927035701	0.000108435575020733	0.00119908857533549
ENSG00000134013	5.24415171657748	5.24436097770735	8.88948821981585	0.000109266499573296	0.00120742188558913
ENSG00000163017	9.454357653462	9.47078147366315	7.2894480336008	0.000109443374467449	0.00120852110957196
ENSG00000006638	5.56089088830851	5.6106870240225	1.83941300786021	0.000111345809926586	0.00122858854497331
ENSG00000129515	1.66414654926609	1.66421615774188	6.64608612617237	0.000111418046604471	0.00122858854497331
ENSG00000072954	-3.58837917775735	-3.59233851569928	2.29877182397765	0.000111545281016929	0.00122912351291343
ENSG00000145536	5.30404556834639	5.31369153300354	3.678282270562	0.000111833372792914	0.00123142897234736
ENSG00000257060	-5.6109884170852	-5.68649854289243	0.922001154263423	0.000112271951969148	0.00123538707402838
ENSG00000185070	7.34152298120683	7.38043758812845	4.54495972327562	0.000112471676359273	0.00123671320751668
ENSG00000126583	-5.42901756788085	-5.50447920852901	2.84371578653578	0.000112588982825478	0.00123713186336173
ENSG00000125733	1.80952573862525	1.80970129374612	5.44680805705753	0.000112982246625194	0.00123979868726451
ENSG00000117308	1.9227021505311	1.9229832333795	5.35144687147447	0.000112990491352466	0.00123979868726451
ENSG00000228203	6.38842319189483	6.5719208711827	2.19475367207687	0.000113170456122044	0.00124090133559662
ENSG00000092841	1.72188221509355	1.72189771192864	9.22778328000283	0.000114580917173292	0.00125548522157459
ENSG00000189171	2.27548925376204	2.2759377874199	3.10266090927036	0.000115974887183651	0.00126986808449195
ENSG00000115107	2.43653342934704	2.43565043484162	6.35003512530557	0.000116607867050105	0.00127590415986008
ENSG00000122870	4.75427799124137	4.75529310573313	4.48823807461332	0.000116963190586746	0.00127889583881054
ENSG00000157150	-6.70152940695677	-6.74997839570253	3.92876272437508	0.000117265095379058	0.00128129964957915
ENSG00000077549	1.75555908487639	1.75559786275281	8.04146100198055	0.000118171784286395	0.00129030366422921
ENSG00000253304	4.78458041378728	4.80259463339627	2.27105215055384	0.000118346316508512	0.00129130634938078
ENSG00000170542	4.9090129855862	4.92176185409633	4.06992558312244	0.000119968264994868	0.00130808972739516
ENSG00000182771	-7.16108730226714	-7.18730284128608	3.16319457567463	0.000120956799854986	0.00131794799227896
ENSG00000181418	-3.25122744356356	-3.27830725735965	0.501903519911068	0.000121572514125282	0.0013237330791856
ENSG00000112234	1.78916590342521	1.78947200921113	4.48477995654454	0.000122115982829687	0.00132872401108204
ENSG00000141505	-3.02250611417893	-3.03346556436106	1.58371159947357	0.000122622319118358	0.00133330424144432
ENSG00000163322	2.0856623725256	2.08670192359041	3.47137938362829	0.00012277982525166	0.00133408781592166
ENSG00000163395	9.00057220821113	9.12266430900693	3.2675951458481	0.00012311636642957	0.00133681428750438
ENSG00000245573	-2.51860113910443	-2.5229890199735	1.11321599571742	0.000123281238531771	0.0013376742588152
ENSG00000166557	1.47986082695493	1.47995071716893	6.44035896602684	0.000123855039054701	0.00134296706930562
ENSG00000123496	9.63784094503728	9.76422571843682	4.99095505302809	0.000124022873367648	0.00134385367436673
ENSG00000128602	-2.26659022602744	-2.26669276769063	6.60769411149928	0.000124738090787909	0.00135066612313621
ENSG00000142700	-10.7844534304014	-10.900022682235	3.76378835137957	0.000125057219182779	0.00135318324346495
ENSG00000271860	-9.54757172304633	-31.7024052008634	0.258660038405798	0.000125285743266231	0.0013547171713012
ENSG00000103381	3.55580399679749	3.55752682515243	5.05008971753661	0.000125447028073667	0.001355522419614
ENSG00000272970	-5.91426272542847	-5.95394162405159	1.25019492156074	0.00012567837632864	0.00135708310373125
ENSG00000106733	2.17861812857548	2.17967660172665	2.82171402709848	0.000125861333605077	0.00135811946296453
ENSG00000169715	5.27674818367682	5.28039398088984	5.26519505162184	0.000126354817030122	0.00136250284054442
ENSG00000162595	-5.10942339439547	-5.11398202993721	4.26546632965355	0.000126876687814574	0.00136692667101885
ENSG00000117266	-4.68109492254271	-4.68985068049634	2.42169615465083	0.000126940160943854	0.00136692667101885
ENSG00000150556	10.016131084907	29.9974934795148	2.24046655444044	0.000127082940645556	0.00136752104427272
ENSG00000125124	-2.02895116902707	-2.02907003143473	5.84033255564094	0.000127321067379316	0.00136913990775526
ENSG00000120708	4.60447935667734	4.60460377125623	9.79965506399951	0.000127548809759334	0.00137064495222453
ENSG00000058085	9.14486402594311	9.1517969772355	5.88000659619621	0.00012795705945199	0.0013740863316942
ENSG00000187773	-9.62873754221795	-9.88863535258888	1.52550266159483	0.000128772090049877	0.00138188825707133
ENSG00000087250	-15.6449114498004	-37.2072165443107	3.69855625993758	0.000129021996165022	0.00138361912645649
ENSG00000173267	6.50108620490734	6.68410143367818	2.75116264518454	0.000130335654280543	0.00139674736165848
ENSG00000113407	1.94150104409935	1.94156757886486	7.66643248748396	0.000130450822110972	0.00139687305273365
ENSG00000185274	7.13946121722433	7.2653426661985	4.15714520284632	0.000130608319500857	0.00139687305273365
ENSG00000213398	-2.92396384759418	-2.92439356612984	3.99982196832537	0.000130636297568346	0.00139687305273365
ENSG00000104081	6.03435806287961	6.03968087853908	5.58055954832924	0.000130705234407831	0.00139687305273365
ENSG00000135744	-7.09261313085536	-7.11734367550072	4.9595940662262	0.000131214672263315	0.00140045206866672
ENSG00000170545	3.01389695306435	3.01466431774177	3.83163225395912	0.000131219506626067	0.00140045206866672
ENSG00000253552	-9.08365210086952	-30.8056700869543	0.602291614121856	0.000133291469720945	0.00142159358485166
ENSG00000273038	2.56966154204048	2.57686122152727	2.21803007851245	0.000133407011855825	0.00142169261987678
ENSG00000064692	-4.9570242090234	-4.96172426367873	3.44487371532968	0.000133482860300971	0.00142169261987678
ENSG00000184408	-5.73441826536605	-5.75554613218828	2.26668319013822	0.000134095340509631	0.00142724243130019
ENSG00000126217	-2.74220463670115	-2.74268500932444	4.68597664038396	0.000134578068527046	0.00143140460625429
ENSG00000188906	-5.15766399387552	-5.17831033235132	2.54421205647958	0.000135208272389759	0.00143712863518972
ENSG00000165359	2.62471952838447	2.62560614806907	4.50904235904774	0.000136818899313409	0.00145325870331944
ENSG00000147650	2.24308598281352	2.24329422644888	5.76154510957775	0.000137492228081194	0.00145941784450018
ENSG00000147394	3.54878139365687	3.55007396416081	5.08424262506021	0.00013784604084487	0.001462179403364
ENSG00000174343	-6.37163663558237	-6.4856136397394	2.65522012959074	0.000138159987789916	0.0014645146295667
ENSG00000197147	-2.61037460218407	-2.61069585019263	4.80053941653342	0.000138369489694487	0.00146574030670945
ENSG00000116830	1.97766046601527	1.97790114964567	5.79804728772465	0.000138939586970322	0.00147078149895228
ENSG00000273604	-2.45042765020179	-2.45560021532698	2.93433380025376	0.000139255025114812	0.00147312192557091
ENSG00000164638	-2.37482924356854	-2.37519137223769	5.28478020938684	0.000142605749948528	0.00150754649945586
ENSG00000185986	-3.36593828408223	-3.37473476151229	1.65541242400428	0.000143054018194082	0.0015112621380801
ENSG00000162522	1.90843801090531	1.90867775981621	5.56554891821717	0.00014341582013678	0.00151331240000896
ENSG00000144331	8.02905562902591	8.21715229987939	0.630673939574263	0.000143441933650138	0.00151331240000896
ENSG00000108924	-5.80235548211793	-5.82715979869942	1.27135533241088	0.000144264022050833	0.00152095775847515
ENSG00000231107	5.06874340924727	5.07854532473957	2.41548118375782	0.00014446394923015	0.0015214589411694
ENSG00000197122	2.17858414805806	2.17882615832589	5.67056526159357	0.000144506443560537	0.0015214589411694
ENSG00000111144	1.59725369607744	1.5973404871514	6.29853911786754	0.000144865703999892	0.00152421368076436
ENSG00000105894	-6.22335768689577	-6.22354732261673	9.85734304364103	0.000145083396937146	0.00152547620186977
ENSG00000184731	-5.939586541061	-6.01647567697041	-0.0222529085634569	0.000145406593110603	0.00152784558871397
ENSG00000101224	-2.88880549685823	-2.88888056010074	7.62794903009642	0.000145825491239231	0.00153102533247373
ENSG00000114942	1.62205495667532	1.62209381884683	8.21234316546844	0.000145905321808691	0.00153102533247373
ENSG00000086570	3.50938008925176	3.51784681610037	0.781817151918635	0.000146014489011555	0.0015311418612669
ENSG00000004777	-2.60906805200207	-2.60926713566785	5.85899231709014	0.000146557875633993	0.00153526073021707
ENSG00000151651	5.00918825754792	5.01847150177024	2.38447333990314	0.00014660392908631	0.00153526073021707
ENSG00000135298	-4.05277706441644	-4.05375324925828	4.1804628726025	0.000146752238151944	0.00153578381133006
ENSG00000165983	10.8879084265453	32.5328178054501	2.0416185992479	0.000147520990079474	0.00154279486878828
ENSG00000132122	-2.40937771001161	-2.40987406507787	4.89929129027656	0.000148068079640917	0.00154747991667556
ENSG00000154511	-2.39040448785902	-2.39049894968159	3.99922249441292	0.000148299599155402	0.00154853250681032
ENSG00000186468	1.52316862143635	1.52328789516911	7.12901203467073	0.000148367146803397	0.00154853250681032
ENSG00000124145	2.72542791418402	2.72558706279088	6.91535197733789	0.000148819142568965	0.00155221248635392
ENSG00000205476	-2.30999720660851	-2.31047804581046	5.58519936055299	0.000149563145762543	0.00155891609430753
ENSG00000225302	3.43140037520164	3.43735445542214	1.95452837353828	0.000149661536144933	0.00155891609430753
ENSG00000157470	-3.12115309977279	-3.12599485914763	1.22222940882144	0.000149854133186825	0.00155988162371939
ENSG00000108691	-5.80988539163398	-5.81127592764375	4.92368664449307	0.000150623446537465	0.00156684509942437
ENSG00000103811	-2.72284062569785	-2.72296960836049	4.19493036027901	0.00015135112039465	0.00157336644064052
ENSG00000261604	-4.68776811557582	-4.7202238255751	1.43633759638531	0.000151971977066048	0.00157876942775068
ENSG00000187566	3.7159962441892	3.75995258494964	-0.150405716665341	0.000152302045920907	0.00158076215580072
ENSG00000080224	8.08579549600441	30.2045370168186	0.242805593330066	0.000152366276705526	0.00158076215580072
ENSG00000065833	3.66432543090075	3.66580606671081	3.87143817676286	0.000153443879118697	0.00159088494592254
ENSG00000169989	-3.23129455913673	-3.24191002968135	1.01269558041673	0.000153770518573847	0.00159321358793102
ENSG00000164294	3.24499195464586	3.24526122767008	6.67765347694222	0.000153989601918792	0.00159441826468532
ENSG00000142632	3.13182016196207	3.13633030196462	2.84149438629398	0.000154091018407208	0.00159441826468532
ENSG00000064932	1.63419550547475	1.63433636291533	6.319660944172	0.000154586923449099	0.00159849021373128
ENSG00000170190	8.49809647605833	8.62318667196246	2.18353631968663	0.000154872899815173	0.00160038746374197
ENSG00000214456	-4.8300469331625	-4.94087300073027	0.580718366262806	0.000157051980573536	0.00162183176235131
ENSG00000103222	2.15411172064708	2.15426580721172	6.40898198857704	0.000157968613608162	0.00163021938722924
ENSG00000171310	-2.30919607648583	-2.30926525015226	6.37691958622601	0.000161121914258456	0.00166166285946601
ENSG00000259495	-3.12761961638344	-3.13065635831497	2.71954607774173	0.000162457605567911	0.0016743320484075
ENSG00000167371	-3.52528827810576	-3.52950277360466	3.23398580685309	0.000163633260466525	0.00168430809818754
ENSG00000269416	-4.05878060780825	-4.06822299382063	3.62066045659583	0.000163641308117747	0.00168430809818754
ENSG00000114127	1.70502375956264	1.70524221309598	5.24152824616377	0.000163822204619502	0.00168505922459084
ENSG00000184368	5.33374964353547	5.36318688368109	1.34721639880175	0.000164407125187281	0.00168996237832403
ENSG00000186184	1.62549670533789	1.62564543165704	5.90843013002582	0.000164519068962215	0.00169000048866844
ENSG00000174738	-1.98985495449308	-1.99001216644479	5.47999895592449	0.00016506439085977	0.00169448744173863
ENSG00000072134	-2.76832211505294	-2.76857687570731	5.50283214071104	0.000166241583097436	0.00170545077429918
ENSG00000181234	-8.74233430422808	-30.3192638599049	5.00404663902291	0.000166592687584084	0.00170755858320339
ENSG00000116731	1.63324275135898	1.63341818110499	5.87639754221811	0.000166665766671062	0.00170755858320339
ENSG00000171492	-2.46176115118108	-2.46193496876392	5.69972729617487	0.000167084388092001	0.00171072500699574
ENSG00000171476	-5.83997801535779	-5.83634498898315	4.37198343091179	0.000168375895279126	0.00172210740624755
ENSG00000013588	4.88943812212838	4.89803388145613	5.30111972268225	0.000168484842865741	0.00172210740624755
ENSG00000181284	2.63214228205873	2.63552270123464	1.35836714130093	0.000168526970458963	0.00172210740624755
ENSG00000128011	-3.66949057692301	-3.67832408580245	2.63671361841051	0.000169657390490013	0.00173252484964752
ENSG00000063660	-2.68953636002603	-2.68957584794054	8.54159715538964	0.000169940601458212	0.00173428271318204
ENSG00000125462	-14.0215979257144	-14.2051214612252	6.25330180383293	0.00017070796980185	0.00174097598986681
ENSG00000263146	-9.94344770812162	-32.3067296101521	1.41828737942863	0.000172123679860445	0.00175426836641056
ENSG00000183098	2.79411786773714	2.7943717671748	6.12423533409191	0.000172389915464653	0.00175583570780501
ENSG00000187498	3.21162088970053	3.21165028526004	9.71430813013999	0.000172521398571752	0.00175602941153803
ENSG00000121005	-3.73528957467165	-3.73546271634301	6.55744137847347	0.000173297007237181	0.00176277489967514
ENSG00000231609	-3.80329126569305	-3.81715993543967	1.55508450295187	0.000173531881842201	0.00176385325078203
ENSG00000089101	-5.4248351730737	-5.50143400158565	2.10511009310056	0.000173628951354681	0.00176385325078203
ENSG00000165959	3.65407522787569	3.65448884069955	4.68812337214454	0.000173946582125804	0.00176593103596379
ENSG00000136997	2.74957944005573	2.7499815739456	5.79594238766094	0.000175251052985392	0.00177716413409514
ENSG00000183421	12.1538309804537	31.8926448289143	1.02071540995607	0.000175280694665462	0.00177716413409514
ENSG00000124194	-5.44791873415086	-5.52417300248454	2.81093388066795	0.000177196866894305	0.00179542626845405
ENSG00000204335	-9.07406801984663	-30.08696736193	1.32375969639545	0.000177567244553597	0.00179796882255351
ENSG00000121743	-5.81857261206432	-5.86094150651828	1.92345981034414	0.000177686398233233	0.00179796882255351
ENSG00000139329	7.30947574982164	7.31392069510018	6.77059489685096	0.000177793253619996	0.00179796882255351
ENSG00000188322	-3.91819076806866	-3.92085763832971	6.02813831878721	0.000178334392337081	0.00180227391712051
ENSG00000166165	-4.0565158838642	-4.0566129117265	8.65400033845699	0.000179303874001666	0.00181089953988487
ENSG00000159403	-6.02180109984717	-6.02473218198529	4.36940964779686	0.000179758238763733	0.00181198154829061
ENSG00000251664	3.39515292591749	3.44622278283289	0.825955289428751	0.000179871912992451	0.00181198154829061
ENSG00000213199	-3.25272317641232	-3.26203929594502	1.59059725232674	0.000179900509897747	0.00181198154829061
ENSG00000185437	-2.80038847117765	-2.80237144349989	2.01926345885145	0.000179946515039258	0.00181198154829061
ENSG00000111145	2.22848361400672	2.22873113956367	6.31967718922693	0.000180018851931045	0.00181198154829061
ENSG00000165300	5.64953184941014	5.65969111233068	4.7256260561319	0.000180208378387534	0.00181198154829061
ENSG00000140009	3.77424677272112	3.78370195928835	1.47750079369139	0.000180223347284189	0.00181198154829061
ENSG00000221968	2.39177301405399	2.39185840306905	5.28531641869913	0.000180644156607785	0.00181504366877346
ENSG00000225177	-2.93212223777307	-2.93388467331656	2.86332122387647	0.000180787598869856	0.00181531676447199
ENSG00000101000	3.65180762515136	3.65038592419046	3.21925928345304	0.000183290985973158	0.00183927085795944
ENSG00000058866	-4.47615398256551	-4.48770206272699	2.79057416487452	0.000184486957099107	0.00185008307523793
ENSG00000261678	-5.40143298581388	-5.51363706152558	2.442504658327	0.000184957129277193	0.00185360758442496
ENSG00000148677	11.1765792113392	11.3031673310679	6.74570510616107	0.000186154698170777	0.00186441273716389
ENSG00000255389	-3.00250908880122	-3.00749381159232	2.10844930460072	0.000186753547143113	0.00186921146480293
ENSG00000131389	2.19363623724567	2.19377906682817	6.00194354512237	0.000187526599997325	0.00187574652937747
ENSG00000106948	2.50497530814395	2.50544581651016	4.901840901592	0.000188010725110355	0.0018793850588176
ENSG00000079150	2.05593829137125	2.0564790964671	4.39939886353965	0.000188578596412483	0.00188385553703423
ENSG00000125848	-3.51840101270366	-3.51997124274913	5.14417386374142	0.000189109824561048	0.00188697156930172
ENSG00000135063	-4.69361388643107	-4.70163983472985	1.27776111718957	0.000189132221465172	0.00188697156930172
ENSG00000180611	2.11591499960273	2.11673134062842	3.71871403312259	0.000189444381845527	0.00188887904095534
ENSG00000078295	-4.09801604711748	-4.09925961470424	4.91648433689828	0.000189742078452816	0.00189034455374347
ENSG00000138395	4.69624187534402	4.70473721059353	3.07743452365143	0.000189833499440871	0.00189034455374347
ENSG00000231437	-10.5302332369954	-32.6010488069186	0.403091238260695	0.000190477753916952	0.00189555108327552
ENSG00000120324	-2.96441674704237	-2.96524824120931	3.78979694213763	0.000190790692281369	0.00189745596769509
ENSG00000115112	6.24739155720397	6.26667965996259	1.08475392478429	0.000191267670097358	0.0019009887975176
ENSG00000146426	2.94424024319626	2.94478272889689	5.07512673435555	0.0001919385281356	0.00190644286151988
ENSG00000136842	-5.87780978192312	-5.94557114465941	2.03768068715279	0.000194073920695793	0.00192450887485216
ENSG00000162614	3.07122112554214	3.072501944399	4.80751236977821	0.000194106837984662	0.00192450887485216
ENSG00000187486	-6.36794758135577	-6.58792033398855	1.18241770765411	0.000194127160105812	0.00192450887485216
ENSG00000173599	-1.78658805881322	-1.78671562343541	5.4480900155428	0.000194776055914228	0.00192971658441926
ENSG00000175170	-6.54598252389655	-6.74920573543608	-0.243055819719432	0.000195013942431703	0.00193084825436183
ENSG00000249042	-2.63964614536624	-2.64559695207776	1.31694242589243	0.000195305874511142	0.00193251326021354
ENSG00000162639	8.17205684704704	8.52155061028009	0.455038021362663	0.000195568071375989	0.00193388211935699
ENSG00000153443	2.95379153660078	2.95404015601553	4.55899314873808	0.000195717322227926	0.00193413308181445
ENSG00000187210	3.19044867864205	3.19121888362931	4.71493267205236	0.000196484681667565	0.00194048818441326
ENSG00000162981	-4.16797511942699	-4.17262969623725	3.94641805206089	0.000196800673953355	0.00194206112361763
ENSG00000121570	8.86466897419464	9.21451805763676	4.40846649749375	0.000196892709023102	0.00194206112361763
ENSG00000108010	1.74349986228321	1.74362609564543	6.40993077329442	0.000198140762687704	0.00195313754331175
ENSG00000184557	3.14194215626796	3.14213458419103	6.58703258593979	0.000198290405881808	0.0019533794305606
ENSG00000163995	-4.41571639371915	-4.44773856518925	0.756494655542543	0.000198953395623918	0.00195867485452198
ENSG00000198729	-4.11490968906523	-4.1173002587629	5.1451667588387	0.000199336314649044	0.00196120807620049
ENSG00000064651	-1.89909150892015	-1.89919468506154	5.86673260137997	0.000199578397714325	0.00196235333873519
ENSG00000139722	-1.87074636898953	-1.87083642424861	5.84572517663494	0.000200198631560158	0.00196721298500963
ENSG00000164949	-2.72852944480035	-2.72965352696066	5.02454557535542	0.00020070978351697	0.00197005061501601
ENSG00000117280	-2.22025279789035	-2.22050038620094	4.77710157030856	0.000200739754610636	0.00197005061501601
ENSG00000174749	8.28465881703091	8.47064167257867	1.5282273815516	0.000202891773260321	0.00198991969075795
ENSG00000143341	8.24279465869162	8.29145843839446	3.49525020416878	0.000203067302580926	0.00199039099968523
ENSG00000143507	3.20343891780862	3.20517740274454	3.10201414341633	0.000204268606038023	0.0020009096704377
ENSG00000134198	8.1738162414536	8.52319659034867	1.72918144032529	0.000204962669766029	0.00200644960860613
ENSG00000237187	2.44866955426107	2.44993692271905	4.59504895847232	0.00020630748666459	0.0020183490581334
ENSG00000081479	-4.62101402694674	-4.65344845192064	5.75711931921417	0.000207309840910306	0.00202688531995837
ENSG00000122574	-4.23868189815019	-4.31252703956763	0.136629845260687	0.00020759305573691	0.00202838421293874
ENSG00000155229	1.67958126527874	1.67967991076675	6.53736192919626	0.000208061382250542	0.0020316888195497
ENSG00000204428	-2.70500489688917	-2.71044404156037	1.36044317224699	0.000209118334365672	0.002040733545491
ENSG00000122042	-2.10005587841671	-2.10010015097869	6.18413983967033	0.000210305457724092	0.00205103648776014
ENSG00000106789	3.83297012891528	3.83814744351888	4.08908145825846	0.000210900451620137	0.00205555533807542
ENSG00000117425	-3.26325932546804	-3.26776673949488	1.79409946113036	0.000211772401777581	0.00206253998906454
ENSG00000189108	-6.30029735481262	-6.38457522654228	-0.205586227514545	0.000211881269531159	0.00206253998906454
ENSG00000024422	2.73043432337622	2.73047733627028	7.61633630150333	0.000212794474996282	0.00207013889881118
ENSG00000143322	2.04956900743938	2.04971707905986	6.35155969491711	0.000213064818830301	0.00207079253338676
ENSG00000172366	-1.96464574132294	-1.96525432283466	3.87097381160882	0.000213126911819682	0.00207079253338676
ENSG00000158109	1.82234852675409	1.82260989827867	5.10009905472831	0.000214242078677688	0.00208033321919989
ENSG00000157557	2.58864789741572	2.589394139968	4.93135019301011	0.000217525920891794	0.00211090722734896
ENSG00000133805	3.85158925015721	3.85589723010775	3.2629584771199	0.000218481851125645	0.00211886684687939
ENSG00000089009	1.58399453745469	1.58400586094116	9.78587853501862	0.000219059733053144	0.0021231524965188
ENSG00000152767	2.01320475037069	2.01332102561352	6.79179656277043	0.000219806950237737	0.0021279453961322
ENSG00000065882	1.83624106099941	1.83636809628221	6.59588594994029	0.000219826817212837	0.0021279453961322
ENSG00000079950	1.58777946107466	1.58787517444551	5.91465880237008	0.000220423083936992	0.00213124832467878
ENSG00000188846	1.50687566776853	1.50689496908264	8.84012053911183	0.000220441017314989	0.00213124832467878
ENSG00000188002	-3.1793796222156	-3.18243330168462	2.8611280509787	0.000220950231204491	0.00213484957303647
ENSG00000135723	2.09175082333255	2.09216987174521	5.40829041618702	0.000221940932370324	0.0021430956821461
ENSG00000129680	1.832283365426	1.83249554708887	5.21328993515445	0.000222092724856897	0.00214323597398986
ENSG00000162706	-7.28759739099132	-27.7306555942168	3.26811499983668	0.000222334076255621	0.00214423981881116
ENSG00000129596	-3.13510612507097	-3.13612489190292	4.46446814158942	0.00022322488605335	0.00215150208076358
ENSG00000132975	-7.81320411043544	-7.96231221088782	0.775805656575955	0.000223410671260761	0.00215196435599354
ENSG00000227218	-4.66525753059098	-4.76834772603662	0.218199200952695	0.000224263922039691	0.00215885134323534
ENSG00000164604	5.23999177198339	5.27167131353169	2.15062195693551	0.000225746072543469	0.00217178014583717
ENSG00000182307	-1.7834968745164	-1.7835680462034	6.68761580868167	0.000225920014018321	0.00217211520867122
ENSG00000256073	-2.99530021520529	-3.00063530664049	2.04385073136666	0.000227336136671594	0.00218331924902776
ENSG00000159648	5.64715870311237	5.99191558845053	-0.233074504703957	0.000227367124591835	0.00218331924902776
ENSG00000272760	-5.20740628891111	-5.25556137271424	0.544306918901495	0.000227504830163198	0.00218331924902776
ENSG00000244617	-3.16494661843327	-3.19488294268365	-0.0486355015171911	0.000227665317027286	0.0021835173587617
ENSG00000163485	-2.76995094141081	-2.7703730053295	4.67324823874995	0.000230257566751848	0.00220649253554039
ENSG00000132563	-2.49940178814333	-2.49955507325985	5.97667516966951	0.000230448530189985	0.00220649253554039
ENSG00000060709	-5.84505835493746	-6.06393838744831	1.62262764931843	0.00023048477811364	0.00220649253554039
ENSG00000187720	3.80542565336744	3.80586548995662	5.77442110969835	0.000230904750800689	0.00220915856556492
ENSG00000142765	3.62399830627129	3.63374446608352	1.46176307561018	0.000232410973042527	0.0022222075524103
ENSG00000255571	-9.10571042071427	-30.338037465665	2.49638793853918	0.000233203496755245	0.00222747451705512
ENSG00000245522	4.1968765769784	4.2416939461808	0.574160456299457	0.00023336015640125	0.00222747451705512
ENSG00000107651	1.65874070016223	1.65886661565244	6.24150089876562	0.000233389798251709	0.00222747451705512
ENSG00000272549	-6.30048417752052	-6.50779925626793	0.222963770678651	0.000233588069490734	0.0022280049584779
ENSG00000162738	-2.34565569937099	-2.34578990014017	7.03043085804016	0.000234168788136268	0.00223120382410376
ENSG00000010818	2.29148101060116	2.29199614909669	4.54502867638524	0.000234209239637893	0.00223120382410376
ENSG00000162618	11.0359312647338	11.3807613592416	3.48174004881359	0.000234612019813502	0.00223367809595611
ENSG00000269994	5.24779461167886	5.37000935384151	-0.354747952701112	0.000235777105257969	0.00224340263345395
ENSG00000033627	-1.7101485255725	-1.71023167384874	6.40717700140071	0.000236387907684454	0.00224784457404693
ENSG00000198739	-8.22936449324242	-8.44909234543077	1.24481475808706	0.000236873024620778	0.00225108667463715
ENSG00000266709	3.48880312628006	3.497984299252	1.96851268683075	0.000237976687156218	0.00226019950928053
ENSG00000109475	1.57092772286466	1.57096191113694	8.04586435876765	0.000238800461749108	0.00226664462598819
ENSG00000175567	-2.85817374438072	-2.8598211745449	5.04791240026212	0.000239776986125268	0.00227307655664656
ENSG00000065911	2.14978744970984	2.15006431490666	6.11884927100266	0.00023980549468543	0.00227307655664656
ENSG00000072041	11.4046409577972	32.0299792653934	3.07946148492969	0.000239930261164818	0.00227307655664656
ENSG00000180071	9.93872727337267	31.8744620506578	0.298900641366685	0.000240244636121585	0.00227307655664656
ENSG00000187546	-3.25776912947257	-3.2529230697351	1.57867320989122	0.000240299713561116	0.00227307655664656
ENSG00000203485	1.7710817100099	1.77111334459226	6.92310657289297	0.000240351568785927	0.00227307655664656
ENSG00000113211	-4.22059962842474	-4.22599698506953	1.25698079090477	0.000240669181067719	0.00227470253825143
ENSG00000152779	11.3856282116657	32.7821880437985	0.753145012277456	0.000241819820914925	0.00228419521098949
ENSG00000188051	-5.46333538081122	-5.54116384344165	0.0820551838751385	0.000242342782772671	0.00228775103398578
ENSG00000204314	-3.43973270060212	-3.4485112072265	1.41127563032265	0.000244267576673401	0.00230452806173927
ENSG00000142541	1.63923037756042	1.63923896636598	10.2223622479522	0.000246911583492253	0.0023280661018406
ENSG00000106799	3.28214962514136	3.28223936891295	7.44933690440384	0.000247080303569087	0.00232825097159187
ENSG00000135299	-2.8197254386508	-2.82110778069066	3.71885204816754	0.000247810352915355	0.00233372186394472
ENSG00000166823	-3.83927863945983	-3.8580221014948	0.596768455783381	0.000248065780380783	0.00233471916507869
ENSG00000107679	2.56491564657131	2.56534341187525	4.79911040062913	0.000248894611310927	0.00234110871145109
ENSG00000154917	-2.63059311917514	-2.63110343168483	5.26724031647198	0.000251099536857865	0.00236042635069157
ENSG00000272525	-3.36030886772682	-3.38664170499732	-0.0631719852825517	0.000252188126563893	0.00236923309757439
ENSG00000147813	-3.10264908341579	-3.10585467040906	2.35893573961733	0.000252527762008281	0.00237099727961353
ENSG00000187688	7.72780452833229	7.74831812573285	4.98630219275891	0.000253292583624646	0.00237674903889136
ENSG00000132329	-4.21501273369585	-4.21490894464455	4.62166017044715	0.000253802024723205	0.00238009898740428
ENSG00000028137	4.71035930436965	4.71410454060334	3.72934040780336	0.000254274566920249	0.00238235540400994
ENSG00000142669	1.91892834657483	1.91898297370627	7.35040111059809	0.000254347794190123	0.00238235540400994
ENSG00000131378	2.60206718932783	2.60233023200563	5.64523352016846	0.000255488994606575	0.00239160980922486
ENSG00000131238	-1.66012605988151	-1.66016697775313	7.18860650148217	0.000256217402210331	0.00239699132301504
ENSG00000129194	-2.6895534068222	-2.69355065669791	1.67755390717378	0.0002566694449401	0.00239887200684477
ENSG00000261496	-5.19381358701335	-5.41165557789841	0.246051000002976	0.000256725702794774	0.00239887200684477
ENSG00000100330	-2.00929683923872	-2.00998073019583	2.95356373238217	0.000260986652329212	0.00243722822336622
ENSG00000144452	3.04630547847784	3.04950765758981	1.03339839311209	0.000262201531281916	0.00244710980838962
ENSG00000197872	2.47182599697875	2.47219302994183	4.84729239094667	0.000262901192559593	0.00245217396692084
ENSG00000188064	5.88116359234862	5.88646170220523	4.96273717727675	0.000264990191902924	0.00247018319783418
ENSG00000204334	-5.19896513576803	-5.41401391541432	-0.633341993514339	0.000266482588030226	0.00248261284576608
ENSG00000171428	3.77686945589192	3.78798256945177	1.67789764318681	0.000267094057897419	0.0024856256320622
ENSG00000120594	7.49673570230893	7.59200606492365	4.59347556028749	0.000267124363430279	0.0024856256320622
ENSG00000100097	2.13626563945496	2.13616014448546	9.55283785419592	0.000267337047413719	0.00248612308416784
ENSG00000102043	8.41415271784249	30.8820317650453	-0.106316304677178	0.000269662483992114	0.00250625596729337
ENSG00000103642	1.74760124631323	1.74790555529174	4.73032817479196	0.000272707206579812	0.00253304599853491
ENSG00000116745	-5.77458400446027	-5.7818748076558	3.73967647790663	0.000273182119539088	0.00253594864119104
ENSG00000188176	7.19634799207917	29.4342653696188	1.5136216922674	0.000273754401366752	0.00253975117227597
ENSG00000170579	-3.48778735921355	-3.49731251532126	3.31076606628142	0.000273988945640196	0.00254041769431473
ENSG00000149591	6.69474092158134	6.69626668730009	8.39611917652099	0.000275940699265949	0.00255699589218904
ENSG00000100068	2.43169500739099	2.43629794701465	1.51309300779886	0.000277871410863183	0.00257335955469617
ENSG00000101680	-3.17051709322397	-3.1713432582537	6.25112408318406	0.000279015215187896	0.00258242061051797
ENSG00000130590	-3.03783737739944	-3.04072000064867	2.43171702969855	0.000280189341552948	0.00259175140936477
ENSG00000196767	-5.96039796541663	-6.0070303691304	3.54575745877565	0.00028228045891148	0.00260954830399281
ENSG00000162407	-4.72096023564994	-4.72152411089355	6.54710294539662	0.000284084973491525	0.00262395060938032
ENSG00000105339	2.60571846268568	2.60596742930718	4.37795072981421	0.000284174489590247	0.00262395060938032
ENSG00000178665	-2.16364948270992	-2.16567531552739	2.71473919499299	0.000287690926031114	0.0026548499521571
ENSG00000251396	-4.02405796856533	-4.03663800556283	0.950161700622908	0.000290397468090983	0.00267824339443155
ENSG00000101222	-5.43399127746955	-5.6518743449776	-0.15550085455734	0.000290718319271437	0.00267961973855031
ENSG00000233117	6.55219739911646	6.90114548827147	0.16545349927147	0.000291591212167647	0.00268607975621572
ENSG00000164506	2.20883171414119	2.20940399704108	4.44105192803548	0.000292460921632744	0.00269250284809768
ENSG00000165995	-3.17352760459245	-3.17928136249098	1.53744930423385	0.000292934098579939	0.0026952698970107
ENSG00000108231	-7.16780769137674	-7.28214646002153	1.13540254044319	0.000294219098120965	0.00270549882100162
ENSG00000116985	-3.39394987165712	-3.40690206407464	3.03371149472359	0.000295579457934163	0.00271576096824024
ENSG00000085377	1.62032648240334	1.6205318499744	5.78046641296451	0.000295682954144255	0.00271576096824024
ENSG00000154134	-2.10967030158976	-2.10987561620547	5.49302326327298	0.000296150017728311	0.00271845172064071
ENSG00000170214	5.96496619449776	6.01971444568382	2.12660604196761	0.000298043941954887	0.00273422920662961
ENSG00000171992	3.84341663413649	3.84446901792196	5.00198729645462	0.000304289713704626	0.00278988819130008
ENSG00000110900	-4.47454428299415	-4.4749736752633	6.11828479483955	0.000305291866865885	0.00279716644884037
ENSG00000073849	2.99928472623682	2.99993803271342	5.04453521238498	0.000305441833948561	0.00279716644884037
ENSG00000171502	5.45584940648914	5.50964310262395	2.52949946806698	0.000305802753620394	0.00279883012604269
ENSG00000272267	-3.8110677929996	-3.82474916733837	1.11929356766626	0.000306488923037259	0.00280346692695006
ENSG00000277954	-3.87574812722368	-3.88511104755827	2.16012647454946	0.000306795074818603	0.00280462429638037
ENSG00000186111	2.16198697442619	2.16203381099364	6.99609619830851	0.000307300802076366	0.00280760370018747
ENSG00000084710	-4.7659854896051	-4.76737409324609	5.13759535215091	0.000308600697717117	0.00281783116617255
ENSG00000143375	-2.94966534429438	-2.95162333495083	3.2356228876789	0.000309052257820368	0.00281905666584283
ENSG00000186815	2.06141346787532	2.06152895718459	5.74573011375436	0.000309096004350129	0.00281905666584283
ENSG00000112972	-2.70269429188538	-2.70274974470883	8.73067704364852	0.000309886866852466	0.0028246196958753
ENSG00000134954	2.71473547013188	2.71505523891628	6.56592572668909	0.000312349516999305	0.00284540569336473
ENSG00000163293	6.02972254224525	6.10605448181861	1.73125817288669	0.000313234108325449	0.00285180021422365
ENSG00000204065	-9.97389109637739	-31.6817671930605	0.689830484555125	0.000313585751129915	0.00285333794763548
ENSG00000134245	4.99555424648283	4.99830261809473	5.44551292389609	0.000316540746638736	0.002877542110944
ENSG00000101938	4.62027273014101	4.62163937347716	6.20589145133614	0.000316614406724849	0.002877542110944
ENSG00000147804	-5.03204197403876	-5.12405393693817	0.668377827308688	0.000316852630350461	0.00287803197806404
ENSG00000141504	-1.74821877519774	-1.74833911291063	5.5046240602676	0.000317395057863684	0.00288128281016486
ENSG00000170558	-2.3498092000023	-2.34983446828796	8.82568912674025	0.000318008260164799	0.00288517197804368
ENSG00000128165	4.69393629397776	4.71100965704523	2.89216156078993	0.000318600061861764	0.00288886258182903
ENSG00000203879	-1.5906935368201	-1.59071207154444	8.43981853983055	0.000318907200413163	0.00288996925551429
ENSG00000188042	2.60625698804391	2.60630877218143	7.96496845940198	0.000320552834661035	0.0029028261650601
ENSG00000147604	1.63797295224048	1.63798588679842	9.45671468065531	0.000320716726580552	0.0029028261650601
ENSG00000224189	-9.25347580014498	-28.7040549127852	1.44483205124137	0.000321078504901331	0.0029028261650601
ENSG00000182463	-5.03204150905965	-5.10837266687103	3.40165390527181	0.000321086880553761	0.0029028261650601
ENSG00000135414	-2.09283046227074	-2.09296746338672	6.66594069502155	0.000321255515128978	0.0029028261650601
ENSG00000185834	2.29029457973374	2.29974740229397	1.20328157874	0.00032182140886861	0.0029062576507082
ENSG00000101210	-4.16499775214599	-4.16640852003063	4.71788678000768	0.000322637134264992	0.00291194000833155
ENSG00000266916	-3.1105157850577	-3.11979821793762	1.29370662551263	0.00032410515510974	0.00292349964869063
ENSG00000180979	1.52334815272605	1.52369320022911	4.41843400188835	0.000324505744031251	0.00292542302962122
ENSG00000008517	5.22062239909156	5.22247134296886	3.85271692547752	0.000324951406030883	0.00292775029069026
ENSG00000198353	-11.2157726833452	-32.8942357688169	2.04727311693363	0.000325140168651386	0.00292776158784472
ENSG00000183091	-3.61612800195721	-3.6205753276565	1.2646447866065	0.00032629434563914	0.00293646104484699
ENSG00000071575	-2.86883422924498	-2.86887054671734	8.34604278987748	0.000327100957686632	0.0029420243970732
ENSG00000186340	4.35937551554143	4.35954158538723	8.05061565789338	0.000327410874753983	0.00294311652182423
ENSG00000214357	-2.87755323547381	-2.87837565926566	4.70146822137407	0.000328725992979982	0.00295323800597782
ENSG00000104327	-5.70330531461007	-5.71681683065111	2.27166040408174	0.000329619941337507	0.00295956628179634
ENSG00000171307	1.47163076260006	1.47180989210099	5.60046017103208	0.000329911910383713	0.00296048538432833
ENSG00000146376	2.05755037561449	2.05793073558631	5.53849633712813	0.000330403134591027	0.00296319043279971
ENSG00000136738	1.65202679541987	1.6522886557554	5.16785252843682	0.000332537233066767	0.00298061788582348
ENSG00000164307	1.88201909988908	1.88210410076466	6.23430334205176	0.000334386444589225	0.00299547329077232
ENSG00000235092	-4.94741600813411	-5.0249765371668	-0.0522403376135043	0.000336510218851809	0.00301276981488082
ENSG00000126903	1.64156390929295	1.6419179750684	4.5780346435369	0.000336795911674542	0.00301359963603799
ENSG00000204052	-3.79991515082732	-3.81865573564978	0.476273213180665	0.000337889903012873	0.00302124504397303
ENSG00000273117	-2.28689728048726	-2.29091959771539	2.41516985957766	0.000338493193447655	0.00302124504397303
ENSG00000138316	5.22533278362766	5.22612029323839	5.47200953888659	0.000338518824464516	0.00302124504397303
ENSG00000246223	-11.1347945343176	-32.7109863597264	-0.471113109614226	0.000338586803748917	0.00302124504397303
ENSG00000166562	-1.84917224062889	-1.84941737781223	4.85028027931417	0.000338617831878621	0.00302124504397303
ENSG00000196091	-10.2827657258517	-30.5522378767283	0.674553898092603	0.000339063966239656	0.00302224863871787
ENSG00000139629	4.6488337455349	4.65227217105601	4.81358628107427	0.000339117434035719	0.00302224863871787
ENSG00000111348	6.54588804872589	6.55657864243659	4.60932594567034	0.000340036116599426	0.00302870731579203
ENSG00000270441	-3.61775580262886	-3.64517170296055	0.245356510030704	0.000341972850679954	0.00304422126027184
ENSG00000135116	-5.86504157411194	-6.08408434136607	1.20231072909179	0.000342191903216328	0.00304443554234743
ENSG00000257126	-10.2047409279537	-32.9286033673104	-0.477642775060531	0.000342985113175619	0.00304688482607287
ENSG00000163359	7.42182552679253	7.43483895096936	7.61572795943784	0.000343022950633171	0.00304688482607287
ENSG00000117676	1.88224986938167	1.88272837266475	4.42332114558513	0.000343052614591783	0.00304688482607287
ENSG00000155093	-5.85133138300578	-5.85273353477522	5.88363115350073	0.000344318228052155	0.00305632652013399
ENSG00000234773	-3.07374076228681	-3.09611243289902	-0.312987056247893	0.000344674554478236	0.00305632652013399
ENSG00000134452	1.38776029807879	1.38788134354436	5.99886214827017	0.000344702894963235	0.00305632652013399
ENSG00000258584	-6.28511275608293	-6.50534816158689	1.36601380364678	0.000346459220257264	0.00306871795970832
ENSG00000198873	-2.78835126591544	-2.78887507754626	4.45499144758307	0.00034649351626526	0.00306871795970832
ENSG00000110675	-4.44378234546202	-4.44610568864842	4.08799931976656	0.000347356408090267	0.00307461618816408
ENSG00000147883	8.86858700074466	8.96438197786262	5.63783444645862	0.000348650211351691	0.00308431977339677
ENSG00000197121	-2.29312361247332	-2.29325416775842	6.78683511540302	0.0003507500511917	0.00310113890107996
ENSG00000233723	-3.88641592003749	-3.92571218412197	-0.43795622525153	0.00035117118845393	0.0031031052272324
ENSG00000125691	1.54365879509313	1.54367717402747	9.125893145461	0.000351699975604973	0.00310602003342537
ENSG00000131236	1.76232440251048	1.76234135615635	8.95065493004567	0.000352133231044148	0.00310808833777464
ENSG00000135447	5.75572943986167	5.93773827444869	2.74015064666399	0.000354362991233205	0.00312600211588433
ENSG00000146054	5.70638029704194	5.89584793288014	0.977664020696703	0.000354858879990971	0.00312793009456622
ENSG00000166025	1.57330388121681	1.57338697269647	6.97847731127969	0.000354982203635926	0.00312793009456622
ENSG00000129990	-4.8751683389596	-5.08842459457364	0.807295144384962	0.000355396905220501	0.00312841132985404
ENSG00000244161	4.42034148806539	4.46685158856135	0.179448301441436	0.000355437536772195	0.00312841132985404
ENSG00000167536	-2.36551767701638	-2.36755393103708	2.48218067504087	0.000358381344959481	0.00315254440574498
ENSG00000174684	-1.56477038819269	-1.56486433233615	5.80358771086191	0.000360621362023037	0.00317046280778587
ENSG00000173825	-3.74608446560802	-3.78990680980835	0.73985384457433	0.00036117750791326	0.00317356533964977
ENSG00000181585	-6.03632871706555	-6.07329658014622	0.128107883107103	0.000361811830792273	0.00317735091450537
ENSG00000047457	4.55143828121229	4.55920513633923	2.49599114684337	0.000362126262373371	0.00317832459848107
ENSG00000203668	1.86635701005111	1.86652699886286	5.68147983113366	0.000362415512634703	0.00317907630015632
ENSG00000196547	-1.80562648308796	-1.80570778281243	6.24511779693165	0.000364109847925248	0.00319214551684717
ENSG00000196756	1.86801782153427	1.86955052649403	4.41118255850177	0.00036445983810513	0.00319342082613552
ENSG00000176014	2.4974639243617	2.49756012355352	8.15925051661242	0.000364988972862001	0.00319497326595984
ENSG00000145592	1.57894182079478	1.57896948853744	8.90143654527074	0.000365161142021286	0.00319497326595984
ENSG00000176912	-2.47306102220135	-2.48157161605606	0.133993534684216	0.000365250882524549	0.00319497326595984
ENSG00000151150	3.11044099548171	3.11076464628517	4.94801911210813	0.000366057052641414	0.00320023226200618
ENSG00000170091	-5.97241658613417	-6.19215952900607	2.14113337200062	0.000366935102716835	0.00320611342687222
ENSG00000042493	2.78788860622564	2.78799215253909	5.60449557517294	0.000367544607176817	0.00320925967754297
ENSG00000178498	-2.20295946149275	-2.20313501736356	6.29889680796683	0.000367706261247878	0.00320925967754297
ENSG00000145861	-3.75278812275435	-3.76894770896995	0.986577281795947	0.000368303499468044	0.00321256267973952
ENSG00000113578	-4.85238275960075	-4.85243958639219	4.87354866761467	0.000368496205931439	0.00321256267973952
ENSG00000269378	3.14491301448493	3.14920112506946	2.46995507423	0.00036911908741397	0.00321619722705453
ENSG00000168461	-3.04981365060398	-3.049834561289	8.0352093236927	0.000371727599228779	0.00323711920488464
ENSG00000154864	10.2644401981079	10.4501831276064	4.26448531359936	0.000373151124041678	0.00324770437613532
ENSG00000157445	4.12501318161837	4.17723078767622	2.40351447686567	0.000375129808484644	0.00326310686890208
ENSG00000115457	-3.16713550670562	-3.16717162385106	9.25775530534079	0.000375646670787177	0.00326578347309075
ENSG00000127472	-9.83381847860598	-31.9757656525761	1.50360691953542	0.000376725128044909	0.00327333675531064
ENSG00000176692	12.5055227320263	32.2165670312281	3.96555821189749	0.000377216515182852	0.0032757834638849
ENSG00000133101	3.25785965316823	3.26755223043164	1.52409068068351	0.000380166362570548	0.00329956508347778
ENSG00000181773	-2.65113257361903	-2.65316556533405	2.77322454910709	0.000385955892389203	0.00334795294653612
ENSG00000174945	4.18008382731796	4.18764804615709	2.27095955173322	0.000388319912642803	0.00336658918156842
ENSG00000157551	9.01667838490751	9.18059780098028	0.823381771982806	0.000391722129082352	0.0033942005124816
ENSG00000104231	1.58690455217071	1.58727004392557	4.40061414453085	0.000393299619844337	0.00340597907057653
ENSG00000134256	-3.76903646236175	-3.77454635209634	1.76423516288133	0.000393785916952453	0.0034083000594765
ENSG00000157734	-3.24444707906139	-3.2484067789791	2.5618848068916	0.000394283831164244	0.00340884462456261
ENSG00000134853	-11.0750761275679	-11.2971235318598	6.3682919581731	0.000394285474059183	0.00340884462456261
ENSG00000138735	3.61308755130728	3.61629664842738	3.77314484618605	0.000394730925095657	0.0034108072299079
ENSG00000177283	-4.13787938208219	-4.1393536290761	4.49455203850362	0.000396039790019453	0.00342022416004632
ENSG00000134775	2.7463953878723	2.74665764920215	5.42222653204217	0.000396958889055894	0.00342626649735695
ENSG00000226383	4.1035381817918	4.15609913469045	-0.00567144337067424	0.000398798269637695	0.00344024098459832
ENSG00000121871	-6.01040573886251	-6.0145282440809	3.36910242704676	0.000401125375569378	0.00345840508787425
ENSG00000118785	-3.3976369227376	-3.39960913478642	8.02249501122193	0.000401656824419936	0.00346107596936693
ENSG00000132793	4.58084894757404	4.58696353340915	3.08435937193813	0.000403070795868222	0.00347134440523244
ENSG00000070831	1.60000438521122	1.60003048338268	8.18318361046273	0.000404291989431273	0.00347612881232961
ENSG00000264247	-1.92023691132891	-1.92088206133153	3.93345510584236	0.000404397632329272	0.00347612881232961
ENSG00000150433	-1.72321478156841	-1.72342296870782	4.56541641459818	0.000404434655120144	0.00347612881232961
ENSG00000154153	-3.95525575777818	-3.95627851583904	4.38369191514278	0.000404516847188607	0.00347612881232961
ENSG00000128342	3.56597343022385	3.56349425271955	6.1671675647622	0.000405024584864903	0.00347857748519284
ENSG00000231789	3.42869439713132	3.44665954494034	1.39405689947596	0.000408502722573868	0.00350652089624429
ENSG00000018189	-1.85336936566662	-1.85345883500393	6.39881877232227	0.000409170570443053	0.0035103237840098
ENSG00000076344	-4.58353433209169	-4.60444394771114	1.12561438934373	0.000410760215541077	0.00352202636214078
ENSG00000174607	5.79439425073854	5.80576426094307	3.63779966402758	0.000410998522842955	0.00352213553000544
ENSG00000139174	3.61284701743828	3.6139360355208	3.99036240237728	0.000411359664487043	0.00352329665458074
ENSG00000035862	-2.12787126250163	-2.12788668623545	9.14531549249049	0.000413055404732728	0.00353523805951673
ENSG00000106012	-1.65689252196074	-1.65700495092777	5.70213946730832	0.000413206702870375	0.00353523805951673
ENSG00000108947	-3.58002803837472	-3.58160489597344	6.06430747024389	0.00041574058277181	0.00355496903581547
ENSG00000134897	1.71916495728301	1.71950316527939	4.24780588362148	0.000417050532551463	0.00356421839915629
ENSG00000232956	1.98058290258837	1.98227375481143	4.3917203405226	0.000418123425858028	0.00357143280708274
ENSG00000170293	2.17381749998305	2.17831462659031	1.95259139844486	0.00041861867549573	0.0035737080367361
ENSG00000173511	-1.88759866291	-1.88779129615394	5.51884202424299	0.000418875689953281	0.00357394809996204
ENSG00000270112	-11.1001199194364	-32.7513365126403	0.877344426038105	0.000419366344953045	0.0035761802895122
ENSG00000144824	5.32195732955128	5.32328943708217	5.97082056637836	0.000420354963168553	0.0035826541456953
ENSG00000197355	-2.24509234515959	-2.24563019518071	5.65001658646969	0.000423000436032156	0.00360323448347304
ENSG00000164692	5.08310533070634	5.08319728786908	10.6476013652478	0.000424006127856054	0.0036098318867745
ENSG00000105472	-2.87995315040402	-2.89693312517972	1.66294714155464	0.000427103823252444	0.00363422294074314
ENSG00000157985	-2.06786185391456	-2.06801879137783	6.3228751384025	0.000427832865005701	0.00363844354803868
ENSG00000065361	-5.317717455551	-5.34060573565258	4.84688244778515	0.000429525193000553	0.00364839154726007
ENSG00000141837	-4.32397558000472	-4.33883951455393	4.50964142997208	0.000429536747251448	0.00364839154726007
ENSG00000124479	-6.97354418893352	-6.98150274495187	3.28610754248115	0.00042970360288275	0.00364839154726007
ENSG00000141384	2.76283630120415	2.76650191398966	2.06896600025252	0.000432251016270917	0.00366802574350766
ENSG00000146005	-3.80683686041942	-3.81800064168122	1.45727737351888	0.000433939755719035	0.00367743821224994
ENSG00000137331	6.48286665704819	6.48890949614003	5.56734375334703	0.000433941957224274	0.00367743821224994
ENSG00000122420	11.337521206773	32.5338433760746	2.5180085584762	0.00043406677502092	0.00367743821224994
ENSG00000171408	-3.70077971397758	-3.70873585561893	1.44572477339357	0.000435184231420096	0.00368490595954087
ENSG00000279041	2.8144063220693	2.8283596953251	0.141468426446302	0.000435580731349099	0.00368626424893487
ENSG00000185885	5.13197925494233	5.14670637612831	5.05349427162462	0.000436327100180808	0.00369058035873409
ENSG00000133519	-4.55137271785199	-4.56413867487964	1.22253253903271	0.000437247591656635	0.00369636377700417
ENSG00000005075	-1.43176076247612	-1.43190375969683	5.44514974949345	0.000437808587694246	0.0036991035109621
ENSG00000185477	7.15061929901382	27.1700717872522	0.88739806559038	0.000439255055768109	0.00370593041200205
ENSG00000105997	-10.5193751721777	-31.9550272347049	2.29126511209171	0.00043929343688793	0.00370593041200205
ENSG00000134490	1.8646533965607	1.86545869439354	3.52314657411787	0.000439328627681298	0.00370593041200205
ENSG00000272695	4.69910224518162	4.74269582407416	0.93400028928683	0.000439914241556265	0.00370886661320709
ENSG00000198910	6.60542733728825	6.60769057140714	6.98201892020817	0.0004424090927135	0.00372788751949735
ENSG00000162511	5.67309954912026	5.69173788604099	1.15586415931062	0.00044331379483707	0.00373178836263055
ENSG00000067840	-4.60633704380062	-4.60736164643984	5.636399450908	0.000443371360302861	0.00373178836263055
ENSG00000158270	7.71193065324192	7.73803092295617	6.08823166093156	0.000443589035547733	0.00373178836263055
ENSG00000131381	-1.35813737001185	-1.35822353349772	5.93281168937539	0.000445611484613495	0.00374678390993813
ENSG00000155961	-2.7875495864231	-2.78879948344484	3.51444200374146	0.000446591228951676	0.00375300077979089
ENSG00000146707	-2.14613518557052	-2.14905288703193	2.22069965426584	0.000449513648381521	0.00377552775999412
ENSG00000196104	8.43859592454021	30.7326998105276	0.0248256408460754	0.00044975767144832	0.00377554638816885
ENSG00000140057	3.01879931487625	3.04172634197681	1.22456004523039	0.000452504787132831	0.00379656622584203
ENSG00000165732	1.87148611203035	1.87156044009828	7.60423512241621	0.000452960625678659	0.00379834973649118
ENSG00000223865	-3.73475258104803	-3.73960609002024	1.70683124719583	0.000453244615530643	0.00379869105040014
ENSG00000143036	3.64537422725384	3.64849592374001	2.31703095605308	0.000453732883044146	0.00380074315228074
ENSG00000159459	1.53730035906358	1.53745625631711	5.62710620873944	0.000455209510270079	0.0038110677176177
ENSG00000153012	-3.67392461105482	-3.67489155150731	4.60535601740957	0.000456937063869446	0.0038234808763438
ENSG00000107104	-2.42743359518727	-2.42756228983291	6.45260336854991	0.000458752552289893	0.00383661614968098
ENSG00000166897	5.42558712172295	5.4155395001855	4.52368294156355	0.000464517316152331	0.00388274805910198
ENSG00000111186	4.10707501082232	4.10849326398457	4.92617866219861	0.000465995754376211	0.00389302178107553
ENSG00000078967	-1.78505945827984	-1.78550228679502	3.49988760720814	0.000467008378983301	0.00389939509596003
ENSG00000164220	3.87100145722172	3.87244181061722	3.43780440837744	0.000467289955768711	0.00389966080671975
ENSG00000107959	1.54440165119618	1.54448676585536	6.45708605511079	0.000467628379582326	0.00390040038397352
ENSG00000101311	3.71510225863936	3.72452879127074	3.02422376962868	0.000471129841518605	0.00392750739213641
ENSG00000162174	-2.9718918203241	-2.97472010276231	3.10387746729993	0.000471723463465872	0.0039303576086212
ENSG00000156017	1.70896762663169	1.70941406105382	4.00417894590757	0.000474566653946094	0.00395193799184763
ENSG00000130600	10.2917248281305	10.3244032661262	6.88180999380945	0.000475392115664881	0.00395670175585899
ENSG00000172817	6.06531573299013	6.24859691918777	0.415566526889067	0.00047684721542788	0.00396358153148717
ENSG00000114480	2.21738228565725	2.21768176314704	5.65628610155399	0.000477109085483305	0.00396358153148717
ENSG00000180263	2.0239044862227	2.02424018912336	4.74191130439043	0.000477344058764957	0.00396358153148717
ENSG00000101665	3.52562098298781	3.52716780317648	3.93933008813461	0.00047738600904653	0.00396358153148717
ENSG00000172345	4.92650914619868	5.01915496551015	0.999372374489719	0.000477628182735558	0.00396358153148717
ENSG00000187017	4.71471742453237	4.72974234013982	1.45569575560888	0.000477741798530733	0.00396358153148717
ENSG00000176956	-7.93651978684344	-30.5131348110517	1.18535848142575	0.000479596667647808	0.00397685733863668
ENSG00000228223	6.37854905595743	6.47339193765382	1.29349307130557	0.00048147860335539	0.00399034337196978
ENSG00000102981	-2.77155330099923	-2.77581479378558	2.17471465089829	0.000482229602207699	0.00399444721956022
ENSG00000179348	-6.01476291664911	-6.09168903243505	1.63896387916881	0.000483169914090795	0.00400011401835295
ENSG00000184083	-1.95587741013751	-1.95614230663311	4.55293785463871	0.000485644480987591	0.00401847001915223
ENSG00000167641	6.55764173745425	6.57333519683405	2.31960641461119	0.000485965639412513	0.00401887427935816
ENSG00000122034	1.69702763072221	1.69715572031152	6.39660067196515	0.000486208115390519	0.00401887427935816
ENSG00000156968	-4.19293386464442	-4.20041546393314	2.21990364001921	0.00048653819313195	0.00401947478706998
ENSG00000174460	-4.27574045195999	-4.30076235089184	2.1736184828206	0.000489414925036715	0.00404110240059401
ENSG00000063438	-4.45810737072139	-4.46012742340104	4.76587775840433	0.000490077541944316	0.00404443485196541
ENSG00000166002	3.21805390143067	3.22320254962401	2.50000248492085	0.00049365133972972	0.00407177602669828
ENSG00000078900	-5.82569861468432	-5.87308259161534	1.71063081433785	0.000499327415442407	0.0041164193583515
ENSG00000197385	4.19463406105489	4.2187610638013	0.480831499860887	0.0005010310194256	0.00412828408301389
ENSG00000076554	-3.38438949994187	-3.38802303765292	4.13216624826609	0.000502962123841017	0.00414200981099875
ENSG00000122547	-3.72199455612511	-3.72487200879554	3.22098187596501	0.00050410012448597	0.00414817505660876
ENSG00000162576	4.12201851966391	4.12311832947416	5.93626639489866	0.000504242106919651	0.00414817505660876
ENSG00000139182	-2.36056076239262	-2.36091775930753	5.61212202162961	0.00050454390566363	0.00414847211323429
ENSG00000128567	-4.00968692521558	-4.00982746174061	7.9294804132925	0.000507020292997153	0.00416663939729345
ENSG00000135519	-4.26002415753287	-4.28143492892126	0.769840820603215	0.000507786452542501	0.00417074048921548
ENSG00000150873	-4.93035904821184	-5.04362322034368	-0.572350363230062	0.000508560111359605	0.00417489883216029
ENSG00000185630	-2.70651714770651	-2.70668772066863	7.06197940973278	0.000509875832401861	0.00418350039260255
ENSG00000128965	2.63592412019512	2.64001474494872	3.28124197841922	0.000511834302981459	0.0041973638690927
ENSG00000125354	2.32378776701309	2.3241665287829	5.72729306351252	0.000519985855350235	0.00426163636415005
ENSG00000140280	-2.15507004329693	-2.15704591743345	2.32169111930042	0.000520485297632454	0.00426163636415005
ENSG00000181163	1.60817334242763	1.60818527463059	9.96964332370801	0.000520490620368525	0.00426163636415005
ENSG00000174456	-1.71102895208174	-1.71145945142708	3.78830469898845	0.000521067120823225	0.00426412055793178
ENSG00000143499	1.70104872149472	1.70118937177707	5.55414118689131	0.000522979099329587	0.00427752522626096
ENSG00000163735	5.20504471232657	5.20636729580419	3.2495094184811	0.000529132767393537	0.00432559111522654
ENSG00000089169	-15.3033102132131	-37.1104445283095	5.08618330204237	0.00053020243433126	0.00433206740431622
ENSG00000106991	5.64425052735641	5.64676302782658	5.7999148124332	0.000530532937065034	0.00433250066910745
ENSG00000109321	13.0162763010498	35.9481702831055	2.18871854285526	0.000531292535597207	0.00433643578192095
ENSG00000132692	-7.04550290507708	-7.04848383699374	7.41997577747894	0.000533056671450115	0.00434856158203871
ENSG00000230359	-3.01143778717274	-3.02331051608915	0.766577469650929	0.000534283318416284	0.00435629228916546
ENSG00000272674	-2.99582939935587	-2.99411752652113	3.11200883625041	0.000535281800292777	0.0043621555478974
ENSG00000158125	6.50444429531973	6.6274305035587	0.496396134337768	0.000536577324760214	0.00437043210683672
ENSG00000260027	-6.15181079108877	-6.16944245078872	3.29866711619163	0.000538050720656602	0.00438014804605432
ENSG00000136758	1.58932469907491	1.58936820947409	7.73341976283533	0.000538603334988594	0.00438236189291918
ENSG00000234444	-2.02162519071685	-2.02218738723188	4.53769062960857	0.000540030841304941	0.00439168831048716
ENSG00000275993	4.08819451287641	4.0932151200659	3.32388417730512	0.000540489436105272	0.00439312964880152
ENSG00000136156	1.7987707118867	1.79880760142272	7.85398662227412	0.00054471984887731	0.00442521109280454
ENSG00000088766	1.74633313844547	1.74641984571286	5.76709193532829	0.000550624354243185	0.00447085214100524
ENSG00000180818	-7.82587770524564	-28.9034232039264	1.22963457686975	0.000551596599859484	0.00447641856039812
ENSG00000008196	3.08351981243389	3.08461645844861	6.57238320161339	0.000553999927169434	0.00449344195310145
ENSG00000105464	-3.580455688276	-3.58454574370613	2.54756411141334	0.000554269834870846	0.00449344195310145
ENSG00000135097	-4.0779976228851	-4.07885521976336	6.21191651886386	0.000557676870227599	0.00451791582226702
ENSG00000189058	-5.81063355573653	-5.84780200121871	2.68110326726053	0.000558091079129136	0.00451791582226702
ENSG00000165194	-4.76482633853315	-4.77312798836082	3.45745203899896	0.000558156758111508	0.00451791582226702
ENSG00000250451	-8.56062956680729	-31.8368322459302	-0.72834368835447	0.000559692047024937	0.00452799565919552
ENSG00000113441	1.69817746523782	1.69827014731259	5.88276292323206	0.000560056049475286	0.00452859407379965
ENSG00000100336	-5.3752787721498	-5.41672334787744	1.67877808369373	0.00056109698457385	0.00453444546723889
ENSG00000104967	-5.82672224064475	-5.83312329728612	5.26781841095636	0.000561360515445931	0.00453444546723889
ENSG00000037637	1.58647686694363	1.58668089866979	5.41028093209903	0.000568976895544353	0.00459224989356226
ENSG00000077150	1.8114739090826	1.81170575598581	4.93415659631777	0.000569104876651913	0.00459224989356226
ENSG00000101695	4.29869984452071	4.32249470317993	0.826660889308863	0.000570342990617633	0.00459986335511556
ENSG00000137727	-7.79431715855825	-8.01353913523523	2.08180190435526	0.000574016718781371	0.0046252514038825
ENSG00000125657	10.5689187432682	30.5958395332793	0.669814392926479	0.000574083336795458	0.0046252514038825
ENSG00000183018	5.58891185617605	5.59625637704724	2.57430623182022	0.000576138658699287	0.00463941671837579
ENSG00000128573	8.75460130625168	9.10416484351274	2.56002181382327	0.000578076201766846	0.00465261949195234
ENSG00000121068	-12.5554694742946	-12.7788524267408	4.89863945764796	0.00057892157462949	0.00465702290894635
ENSG00000188859	-6.54445667418105	-6.65866470103495	2.64522373680369	0.000580151072412339	0.00466451021866439
ENSG00000244586	3.52319366204881	3.55538795717088	0.891134584941818	0.000584219984335151	0.00469480742944367
ENSG00000101335	6.54485367378624	6.54610117118378	7.68564155872667	0.000584965911449873	0.00469838361182012
ENSG00000280780	-8.11448956001448	-8.31760931415763	0.181360836862667	0.000586532345440503	0.00470854295203497
ENSG00000166396	5.90278220875362	6.24354225384032	3.09577125169663	0.000588760252580081	0.00472399927224326
ENSG00000175040	-2.16752501783543	-2.16770752847766	6.11675436900098	0.000589203301214683	0.00472512601189834
ENSG00000130177	1.49233645341591	1.49242618505695	6.35141508976697	0.000591598918273116	0.00474190221248277
ENSG00000116141	-2.38389736703157	-2.38484934990546	4.37089342446508	0.000595129637008904	0.00476775482414419
ENSG00000176381	-5.91910908045988	-6.01195932884624	0.511074267887254	0.000595811028233223	0.00476921950000112
ENSG00000259673	-2.8116141024912	-2.81602926280162	1.40977267184528	0.000595923353689138	0.00476921950000112
ENSG00000133065	-1.76686518655683	-1.76699203993544	5.77263607597577	0.000596592492559859	0.00477212867767912
ENSG00000141391	-2.1005670533355	-2.10193333672363	2.66094549240242	0.000597235463233142	0.00477482566457874
ENSG00000155980	-2.50773218709285	-2.50844316813515	5.90789407653102	0.000597993734548982	0.00477844123400604
ENSG00000233670	-9.54040837070996	-31.218041389292	-0.59224905182773	0.000600243973348637	0.00479396900248881
ENSG00000127328	-1.96924277726545	-1.96945984028784	5.14057479990083	0.000604549804634872	0.00482576128185093
ENSG00000148411	-2.13321343513875	-2.13327833248816	7.12551996530236	0.00060484275833113	0.00482576128185093
ENSG00000136193	-1.5279940791064	-1.52800624582733	8.65821943304006	0.000605265884493633	0.00482667084805086
ENSG00000117707	-3.56149375085655	-3.56261085359741	5.25800509976577	0.000610609156995163	0.0048667949858716
ENSG00000167779	4.01125065556725	4.01216719378476	4.04360126638186	0.000611906032353175	0.00487464325977677
ENSG00000131634	5.24793083529841	5.3332096885177	0.0667897539304864	0.000615644999110017	0.00490192810612127
ENSG00000125257	3.12049179152247	3.12078320350216	5.66356295160478	0.000616610199069873	0.00490711093184352
ENSG00000166105	6.24406836313513	6.33926037494634	0.573530388154752	0.000617031337277051	0.00490722635737268
ENSG00000167658	1.60579628475203	1.60579949071402	11.5831336302736	0.000617253270518762	0.00490722635737268
ENSG00000235961	-3.13962151091224	-3.15160693381713	0.425750682778127	0.000618599256417629	0.00491542432046049
ENSG00000271743	-2.68937632611553	-2.70703091465648	-0.112536294703275	0.000619332339032115	0.00491827589787469
ENSG00000120738	-3.59505971070754	-3.59541402624404	6.67644118396091	0.000619657893781023	0.00491827589787469
ENSG00000198879	-4.97340132017326	-4.98799766208874	3.66893625575526	0.000619948128054919	0.00491827589787469
ENSG00000221870	-9.9558893811298	-31.2910496938172	-0.293608280638036	0.00062021808908129	0.00491827589787469
ENSG00000143847	-3.1466207420224	-3.15587061109105	1.85440380008372	0.000620913942889402	0.00492129457069803
ENSG00000149927	-4.70542970241611	-4.75079574445051	0.774997042506431	0.000622796994536599	0.00493235545996181
ENSG00000158201	-2.01269425431102	-2.012981418252	4.21345285489479	0.000622941268543915	0.00493235545996181
ENSG00000152556	-1.53857327787697	-1.53860818991121	7.15968493745964	0.000626235827617086	0.00495303102558624
ENSG00000176165	-8.22222889803977	-8.25560672811155	5.44002987918795	0.00062664476149195	0.00495303102558624
ENSG00000155849	-5.79468344002892	-5.79914638470201	4.00050369308519	0.000626701929493701	0.00495303102558624
ENSG00000130429	1.85561894101293	1.85564311894149	5.66254598981131	0.000626821397883849	0.00495303102558624
ENSG00000172497	-10.8564318133653	-32.2516436833705	-0.292247869383364	0.000627144213472115	0.0049530752398349
ENSG00000271978	-2.96629080401383	-2.98072751697233	0.405653209661837	0.000628950943810894	0.00496483318334848
ENSG00000182389	-2.99209903845578	-3.00399257401206	1.98411875605441	0.000629573499992063	0.00496527667052593
ENSG00000124613	-2.69866320433049	-2.7020490657347	2.72254632114483	0.000629643128451476	0.00496527667052593
ENSG00000102271	2.41237041747361	2.41258159026942	5.73555038080505	0.00063031275499061	0.00496804813549893
ENSG00000259407	-4.93017626355742	-4.96760491069383	0.407958104670477	0.000631542647782084	0.00497515084933354
ENSG00000273230	-2.09758760149038	-2.09986936445314	2.3574919818821	0.000631851167812759	0.00497515084933354
ENSG00000229676	8.79187407302304	31.2188299381815	1.320013692475	0.000635044439047743	0.00499777412867513
ENSG00000119403	-2.1277473150461	-2.12784008732661	6.69047835256287	0.00063636708110601	0.00500566025410037
ENSG00000072310	-2.01676233384482	-2.01684907528252	7.43021662464442	0.000638165746698078	0.0050172809511298
ENSG00000162746	-4.72563212583315	-4.74449443976821	2.02728105901919	0.000642619182365742	0.00504975134044222
ENSG00000223756	4.38355068682838	4.50253174048303	0.28406732995834	0.000643780618961074	0.00505257635725165
ENSG00000174437	-1.45332624323629	-1.45333524020131	9.01228534191077	0.000643783129796193	0.00505257635725165
ENSG00000144893	-3.10068357225956	-3.10389614527183	3.19583196539125	0.000643949465283129	0.00505257635725165
ENSG00000267128	-3.07688949141854	-3.07951557505784	1.60535965481303	0.000646150626688325	0.00506730079613838
ENSG00000163013	-2.94295785914932	-2.94486112921297	3.32921478330725	0.000651686606532053	0.00510814993694351
ENSG00000107625	1.58805172686289	1.58821123192613	5.8895057123302	0.000652192753966398	0.0051089422225828
ENSG00000162458	2.82984987726579	2.83000790640677	6.76640006866291	0.000652442089908421	0.0051089422225828
ENSG00000136099	-9.06961222105502	-28.9548012586882	5.25103432243842	0.000656192286267322	0.00513573251016439
ENSG00000203706	7.05606088582226	7.18255352382067	2.02119747841426	0.000656660720105789	0.00513682388964519
ENSG00000063180	-2.81140591771995	-2.81237953466514	3.87363063787012	0.000657229511039597	0.00513869884094756
ENSG00000104722	4.77531330710272	4.83778453533855	6.067902772732	0.000660649299195229	0.0051628519307479
ENSG00000149809	-2.31664354492032	-2.31701305968999	5.08209958987948	0.000661722061243796	0.00516864845635849
[truncated: 308 more rows]
