# Supplementary material for: Global hypo-methylation in a proportion of glioblastoma enriched for an astrocytic signature is associated with increased invasion and altered immune landscape
Source: eLife. 2022 Nov 22;11:e77335. doi: 10.7554/eLife.77335 (PMC9681209; doi:10.7554/eLife.77335)
Supplement: Figure 4—source data 1. [file elife-77335-fig4-data1.zip › Figure_4_source_data_1/Figure_4_D/All_syngeneic_DE_comparisons/DEList_V_gic_batch_patient_iNSC19 - GIC19.csv]

	logFC	unshrunk.logFC	logCPM	PValue	FDR
ENSG00000183155	-4.74515512834062	-4.74546032034865	5.69110896901571	5.58246465318805e-14	8.71646030948782e-10
ENSG00000112852	7.43400044077191	7.46461530597904	3.55860438150556	1.17778089696379e-12	6.92858275938723e-09
ENSG00000106070	15.8577149045762	36.2110361866043	7.63923870301421	1.93440757002501e-12	6.92858275938723e-09
ENSG00000160352	4.51128241390517	4.51288784712205	5.12610106311194	2.1753761923322e-12	6.92858275938723e-09
ENSG00000099284	12.1348758023332	12.2662184722548	6.25515567338517	2.21870845375536e-12	6.92858275938723e-09
ENSG00000159023	7.48470054699611	7.48745548223646	6.66296842224286	2.92819330249862e-12	7.62013503753557e-09
ENSG00000158615	-3.68057898766932	-3.68064040039929	7.17121268956613	4.06332792040775e-12	9.06354316417808e-09
ENSG00000154642	11.1371824775275	11.5007131442373	4.41525093049238	5.21659224329681e-12	9.71086494726898e-09
ENSG00000138829	10.8868054095233	10.9373029698968	8.16594273072169	5.98073322685059e-12	9.71086494726898e-09
ENSG00000174672	6.62585915956651	6.63239999814973	4.95331840880499	6.21933197596323e-12	9.71086494726898e-09
ENSG00000164830	3.61085657073053	3.61233029712878	5.29425063050996	8.19197216234849e-12	1.16281321220827e-08
ENSG00000126970	7.48907405590115	7.50826257866413	4.47018989785868	1.07377604802258e-11	1.39716160115205e-08
ENSG00000076053	9.1505814313518	9.34495067297457	3.99370774974796	1.38965679953913e-11	1.66908471292338e-08
ENSG00000159217	14.9186294457178	15.2809501785996	7.80069041599436	2.34736828098221e-11	2.54893454847726e-08
ENSG00000122642	-3.9415497743235	-3.94168858653372	7.91930310144067	2.44870105207883e-11	2.54893454847726e-08
ENSG00000163629	6.31441609666911	6.31611877380578	7.20947872140477	2.92038445227697e-11	2.84993017736579e-08
ENSG00000136732	11.116573842735	11.3091321261383	5.95626181615059	4.144682849483e-11	3.80625331297678e-08
ENSG00000147364	10.0279183598181	10.3916099900266	4.04189859501145	4.38789289314602e-11	3.80625331297678e-08
ENSG00000172785	5.09114660431984	5.11483198650946	3.37704123741068	5.60094224041732e-11	4.60279537588821e-08
ENSG00000131095	-9.90965725544506	-9.93190435489714	9.80635081498169	6.62314789776749e-11	4.88613775061247e-08
ENSG00000101004	5.50075560021333	5.50691911068368	4.73427633453852	6.63409559443173e-11	4.88613775061247e-08
ENSG00000170004	4.15582396010914	4.15612841758052	7.61974653106819	6.88452866103973e-11	4.88613775061247e-08
ENSG00000244405	-6.64192460777414	-6.6443853665025	7.11264213629083	7.92347807241841e-11	5.37900811403222e-08
ENSG00000116191	5.15108468003978	5.15304986096905	5.85702343665943	8.62855907690566e-11	5.61359672611687e-08
ENSG00000111252	-4.94137916556315	-4.94179707629496	6.91890972438855	9.98399560809628e-11	5.92930071815677e-08
ENSG00000182968	9.4572771875516	9.48364317342515	4.65804326423541	1.01962300604289e-10	5.92930071815677e-08
ENSG00000135404	-3.30134202952595	-3.30137845179073	9.30123889202308	1.04745134882397e-10	5.92930071815677e-08
ENSG00000159216	-7.18342409034355	-7.18709375796163	5.95668657018299	1.06327923727674e-10	5.92930071815677e-08
ENSG00000135318	-12.0168055038579	-12.0367406289497	8.53033304148426	1.46830226765107e-10	7.39316823656273e-08
ENSG00000188643	-8.27226312984123	-8.27599609975066	7.70899600713598	1.47702890901564e-10	7.39316823656273e-08
ENSG00000046604	12.0213980509797	12.3840370794525	6.76747786987712	1.50490506824406e-10	7.39316823656273e-08
ENSG00000198892	-3.86926555810772	-3.87145582892484	4.80861483635538	1.51518754688105e-10	7.39316823656273e-08
ENSG00000153132	6.26284781221558	6.27446807140116	3.15652401987957	1.59969764258998e-10	7.56899363375756e-08
ENSG00000100097	-5.65618985118029	-5.65646704606237	9.55283785419592	1.6566416410283e-10	7.60788311265171e-08
ENSG00000155008	8.98837949769354	9.08788441668302	4.71799942367914	1.83383189082867e-10	8.18098604097111e-08
ENSG00000107819	-4.36099341841637	-4.36204060433921	6.13407764953652	2.01771583320493e-10	8.75128194990604e-08
ENSG00000180190	12.8011520626681	32.58233611497	3.89877186835468	2.71127537746932e-10	1.11480672223932e-07
ENSG00000182004	-3.68711808068955	-3.68718466424986	7.03122144926398	2.71311998495543e-10	1.11480672223932e-07
ENSG00000171786	7.25200147982049	7.26291985286305	4.61906147314689	2.9998104123786e-10	1.20100101997127e-07
ENSG00000106397	-3.85532816702477	-3.85550206576407	7.64808450621336	3.13918872954901e-10	1.22538232057946e-07
ENSG00000112343	-4.50499520513842	-4.5207353983576	3.66049549661937	3.83649031102361e-10	1.44126717811042e-07
ENSG00000130517	-4.0478622309063	-4.04905167322915	5.56321442407345	3.87685548101944e-10	1.44126717811042e-07
ENSG00000067066	-6.64426248560916	-6.66864559131456	5.24463888641368	4.50309765053995e-10	1.63514806315188e-07
ENSG00000204264	-6.46458479151102	-6.47497014448114	5.36064928029756	4.66342030324173e-10	1.65487828670037e-07
ENSG00000085552	8.01073157026637	8.03383894789771	3.83733821576181	5.10606578993506e-10	1.74980611834971e-07
ENSG00000134755	13.3700441548573	34.0198109160702	4.47482833021215	5.1550583735165e-10	1.74980611834971e-07
ENSG00000166582	7.68904401455306	7.69841022046292	5.67708020701093	5.5951370010196e-10	1.84609714187852e-07
ENSG00000101638	-10.0410060803791	-10.0454461119645	7.71466742728654	5.7110225145133e-10	1.84609714187852e-07
ENSG00000162415	6.68612977958025	6.70279226519618	3.43049530992823	5.79343921814062e-10	1.84609714187852e-07
ENSG00000147027	10.0584281621868	10.1112311306939	6.31486374409339	6.26228199232978e-10	1.90785206565666e-07
ENSG00000124762	-4.91987788900012	-4.92007594388862	8.60804464032148	6.33302690728785e-10	1.90785206565666e-07
ENSG00000134602	11.8126568538547	12.0248234371704	5.252691318394	6.35380475305152e-10	1.90785206565666e-07
ENSG00000159346	-2.87580904896753	-2.87592876970733	6.64532127295549	6.62455593121708e-10	1.95161917566082e-07
ENSG00000144278	9.93854324175569	10.302139412723	3.02682684028617	7.05234385829912e-10	2.03917216673116e-07
ENSG00000154358	4.99635536231008	4.99903772537573	5.10267933748393	7.60952959934365e-10	2.11582383000197e-07
ENSG00000115107	-5.38009126085815	-5.38287772691089	6.35003512530557	7.69421199559256e-10	2.11582383000197e-07
ENSG00000171044	7.72666400871528	8.09363286621612	1.46277622565214	7.77487831892372e-10	2.11582383000197e-07
ENSG00000118785	-10.7728465788023	-10.7817326490432	8.02249501122193	7.92449307973115e-10	2.11582383000197e-07
ENSG00000184178	-5.06730991854352	-5.06764034174402	6.27827654081874	7.99497924747765e-10	2.11582383000197e-07
ENSG00000155970	11.3538791201815	32.2816948081941	2.74412953525949	9.07169269081166e-10	2.36075682790555e-07
ENSG00000204186	7.50705454076602	7.55203253148804	4.63110917321763	1.07268739609446e-09	2.74572803321621e-07
ENSG00000075142	-3.13607272675971	-3.13617067864651	7.25056758195666	1.11978249935941e-09	2.80649151570835e-07
ENSG00000106665	-2.7605966269393	-2.7606498889463	7.55268545534854	1.13237457083147e-09	2.80649151570835e-07
ENSG00000178425	4.48424500342835	4.48931075316132	4.46036866229975	1.15730338835683e-09	2.82345861028179e-07
ENSG00000111145	-4.84488239041794	-4.84574658665103	6.31967718922693	1.23461015090627e-09	2.96572352250007e-07
ENSG00000147588	-12.0095506455233	-12.0806810813793	8.13244855554204	1.29203857960115e-09	3.05665005786248e-07
ENSG00000165238	6.68576427068347	6.69235770658576	4.56221939865616	1.36996373860852e-09	3.19262892755723e-07
ENSG00000115993	-2.35347153220675	-2.35359949084531	6.27885736925729	1.53336115486739e-09	3.5208678047205e-07
ENSG00000172380	-3.32796497876913	-3.32808218792306	7.7597774930341	1.73269576276718e-09	3.92091473041257e-07
ENSG00000134531	-9.81737257331981	-9.82073688757465	8.2169132786267	1.91723331113603e-09	4.27652584572542e-07
ENSG00000129103	-2.46065631932815	-2.46076409937725	6.72211982890328	1.95072467440778e-09	4.28994578397226e-07
ENSG00000166450	6.63323755548694	6.63484955006185	6.8721893441188	2.10423910971945e-09	4.56327631377214e-07
ENSG00000106367	-2.7894187449904	-2.78953559416484	6.65966042027887	2.29002463171835e-09	4.89814309584251e-07
ENSG00000141449	10.5010995236112	10.6005696014249	4.74969412254749	2.41886540577732e-09	5.10380600619014e-07
ENSG00000130429	-3.91501007869648	-3.91582377992586	5.66254598981131	2.65808534376632e-09	5.5337792743423e-07
ENSG00000184349	6.89240367000032	6.94162717731424	4.29332928796017	2.72554956704119e-09	5.59956986049751e-07
ENSG00000088538	4.25806742476967	4.26104225000339	3.6510373212739	2.76629477468864e-09	5.60947098856993e-07
ENSG00000204967	7.73357655674001	7.82144805627824	2.74308406959812	2.88596804722905e-09	5.73502400835298e-07
ENSG00000164930	6.92900346701515	6.96003019769957	6.18638837312357	2.90167091494739e-09	5.73502400835298e-07
ENSG00000129295	6.10768977988693	6.15410604439941	1.70296968909817	3.10963416685135e-09	6.06922848515213e-07
ENSG00000182534	-2.53196548725476	-2.53204932807635	7.68343076178085	3.32875858197847e-09	6.41669586407554e-07
ENSG00000103154	4.75278351537542	4.76130331477589	2.68455199732304	3.44364776787843e-09	6.51285134308834e-07
ENSG00000185842	6.12552753960103	6.15925163120733	2.75036363148691	3.46206392645275e-09	6.51285134308834e-07
ENSG00000223482	7.66594315297818	7.79888816118443	3.66920898883184	3.51656771350383e-09	6.536629556982e-07
ENSG00000184743	-3.77430620884197	-3.77482010505915	6.16053450671054	4.05658654243328e-09	7.45171085571214e-07
ENSG00000165259	9.12146705055539	9.31468109544514	3.22837534995128	4.11247379661939e-09	7.46653091400176e-07
ENSG00000178568	6.27279598838913	6.28223563444614	4.05767168098703	4.19807070187751e-09	7.53433056771442e-07
ENSG00000182132	-6.41684405487119	-6.41900668251076	4.85562282270385	4.310828670099e-09	7.64878168805975e-07
ENSG00000035862	-4.52588552333587	-4.52599899976299	9.14531549249049	4.50901365080749e-09	7.9105324880571e-07
ENSG00000081479	14.7959363116994	35.6097211538437	5.75711931921417	4.65670709297663e-09	8.07886939441524e-07
ENSG00000115271	4.18492974731894	4.19062691715546	3.61741456943423	4.87847543396258e-09	8.29788574669562e-07
ENSG00000143162	4.43772108097194	4.44012028021735	5.10417909719637	4.88923715060841e-09	8.29788574669562e-07
ENSG00000147526	-3.40961325777654	-3.40973333891101	7.65531300792253	5.32187136118167e-09	8.8677604025209e-07
ENSG00000135926	-5.02589795127273	-5.02706198671694	6.04308046159059	5.36200755644086e-09	8.8677604025209e-07
ENSG00000136158	-4.62864828204204	-4.62899612393832	6.84696824468111	5.39539668399824e-09	8.8677604025209e-07
ENSG00000157657	3.80030661701786	3.80069174536601	6.38440853923155	5.65716223892724e-09	9.20113866652186e-07
ENSG00000145390	-4.33960350012591	-4.34026846982395	5.14157929132181	6.17532660009251e-09	9.94036593132417e-07
ENSG00000066322	-2.82969296602837	-2.82988529817409	6.79162737849933	6.26360764782425e-09	9.97958875644161e-07
ENSG00000267365	-7.6588599744934	-7.68984195267208	1.89767972073178	6.42003950798747e-09	1.01255047351229e-06
ENSG00000196159	5.89028739538458	5.8983166413256	5.2680381030984	6.62917878328931e-09	1.03507997522279e-06
ENSG00000057294	12.0025019087518	32.9157301816535	4.19909122451164	6.97165082007768e-09	1.07112687740344e-06
ENSG00000225649	-8.36799965570599	-8.4986898168318	3.86214663374953	6.9972423142789e-09	1.07112687740344e-06
ENSG00000152049	-10.3294370927759	-10.3643890997245	5.07005309760091	7.10762212514875e-09	1.07746030934051e-06
ENSG00000124788	-3.51699205912852	-3.51780826500641	5.38661272246964	7.36926721293904e-09	1.09557568228809e-06
ENSG00000162542	-6.18547901143907	-6.20899573643442	3.35370946414043	7.38356438152146e-09	1.09557568228809e-06
ENSG00000187416	-5.7633153429093	-5.76666199948471	6.05399654735068	7.46075337755388e-09	1.09557568228809e-06
ENSG00000184005	8.57742273248621	8.63703458817238	3.76977929324025	7.5077877548883e-09	1.09557568228809e-06
ENSG00000214562	9.3935754054065	29.3522239329148	0.922309046087051	7.79263322011227e-09	1.1266127323966e-06
ENSG00000168394	-4.22095572679966	-4.22208441377377	5.72327075594102	8.12327762587747e-09	1.15073054918163e-06
ENSG00000155974	12.5217590325179	33.2593978126005	2.96828939052819	8.22993153464171e-09	1.15073054918163e-06
ENSG00000120509	-1.91721537815001	-1.91741004625422	5.55620966203166	8.23354952189763e-09	1.15073054918163e-06
ENSG00000088305	3.64638710382369	3.64744151669283	4.72706100921133	8.25958296167965e-09	1.15073054918163e-06
ENSG00000164949	-5.54880677698048	-5.55101112242572	5.02454557535542	8.34983488845438e-09	1.15073054918163e-06
ENSG00000164889	-2.02220307637257	-2.02225995307183	7.18280214836101	8.4605753746913e-09	1.15073054918163e-06
ENSG00000110318	11.6134741723865	31.782121334256	2.08722279242811	8.52544039053466e-09	1.15073054918163e-06
ENSG00000170293	5.60504810650717	5.70402837361707	1.95259139844486	8.54904212277884e-09	1.15073054918163e-06
ENSG00000043143	-5.90307126529119	-5.90818090854779	5.45370819640866	8.75790377939171e-09	1.16019748432165e-06
ENSG00000116852	4.64558592257966	4.64635762128768	5.5089430348203	8.76798406237699e-09	1.16019748432165e-06
ENSG00000232815	-8.35600261516157	-8.44364343629954	1.58656377764794	9.2417408189732e-09	1.21260958947435e-06
ENSG00000180425	9.88819313564684	30.7957592348479	1.40149507601271	9.51471975572361e-09	1.23802361888224e-06
ENSG00000162409	5.65917804379719	5.67152804651178	3.38432742370881	9.62685322776263e-09	1.24226187023377e-06
ENSG00000043355	9.81609728290268	9.8446675704964	6.29939117685816	9.97537088048177e-09	1.27668394203149e-06
ENSG00000177606	-3.65161147053489	-3.65173046456382	7.89816277141903	1.01553372007122e-08	1.2794498484954e-06
ENSG00000105928	-3.04746045832773	-3.0478211431107	6.03191760711149	1.01608672482022e-08	1.2794498484954e-06
ENSG00000125148	-5.07507010862836	-5.07663577317082	8.69631015863666	1.05543058478144e-08	1.29697654298188e-06
ENSG00000139800	14.5950480795961	34.8660329146284	4.87718686295933	1.05968962443942e-08	1.29697654298188e-06
ENSG00000167693	3.84348149526068	3.84385369234669	6.86099868191997	1.06116089809699e-08	1.29697654298188e-06
ENSG00000231205	12.9529853028429	34.4104605469173	3.64106194322766	1.06323169912694e-08	1.29697654298188e-06
ENSG00000042493	-6.03344021418392	-6.03646217561014	5.60449557517294	1.08172197901549e-08	1.30930286669364e-06
ENSG00000206418	-2.56394036585953	-2.56432195067859	4.82425243234564	1.11503583301092e-08	1.33924380743327e-06
ENSG00000106078	9.86946223726881	10.2320547460923	4.15793784411793	1.13101545131962e-08	1.34806681350416e-06
ENSG00000158079	7.6470548285439	7.83823913588042	3.26898576072825	1.16821292102952e-08	1.38185428401174e-06
ENSG00000197461	-6.42584758411278	-6.43447479519622	4.74346747945004	1.2155669429268e-08	1.42705731179392e-06
ENSG00000070882	-3.19148711150111	-3.19168698665582	6.17830559170033	1.30575358025011e-08	1.51817236964745e-06
ENSG00000153933	5.95859271052829	5.98481127000194	2.78593425386777	1.31262501538623e-08	1.51817236964745e-06
ENSG00000106714	11.1729496224801	31.3038441596957	3.55737891029245	1.3795282207937e-08	1.58382012054948e-06
ENSG00000072201	-5.37045317869232	-5.372830079605	3.37284532123121	1.43072378809023e-08	1.63060738884969e-06
ENSG00000157570	9.08814646028168	9.10198777245335	6.01570443538797	1.44565650445564e-08	1.63568700438916e-06
ENSG00000114739	3.84401138055497	3.84447334663567	5.40829713339674	1.46798094544127e-08	1.64899672533237e-06
ENSG00000169116	9.13758274151862	9.26912809559315	4.45226605240299	1.48550054569197e-08	1.65675753717388e-06
ENSG00000185559	10.3989442079508	10.4742216191134	4.49071218141218	1.50418325488984e-08	1.66569626537943e-06
ENSG00000234456	3.61330536057111	3.61597150598093	5.77105619828658	1.55224169258571e-08	1.70680998507276e-06
ENSG00000006432	6.2020264399802	6.21345308311542	4.44397062624338	1.64958528760929e-08	1.8003603282975e-06
ENSG00000104419	-6.16683637941412	-6.16851024525452	5.46528370407161	1.66545107032346e-08	1.8003603282975e-06
ENSG00000056972	-4.48176447010476	-4.48479190275918	4.12408475497579	1.67191141029292e-08	1.8003603282975e-06
ENSG00000244509	-4.22632785147869	-4.22762566454717	5.65941097300979	1.69100342940631e-08	1.80125341702984e-06
ENSG00000180787	-4.78998050311185	-4.80282614566026	3.11939719260116	1.69700727707301e-08	1.80125341702984e-06
ENSG00000117868	-2.19773641780464	-2.1978094530346	7.15886229163125	1.70734921045482e-08	1.80125341702984e-06
ENSG00000102362	-3.83908917526993	-3.84273848913171	3.76596944150273	1.75116288376082e-08	1.83322432204725e-06
ENSG00000078269	-5.64561670154409	-5.64676458739677	6.6548234703499	1.76920705146659e-08	1.83322432204725e-06
ENSG00000269918	5.84836125354517	5.90196052988207	1.73133889820993	1.77287608959354e-08	1.83322432204725e-06
ENSG00000131242	5.3070004661941	5.3101381656834	4.2955803389829	1.8325519821299e-08	1.88246491111686e-06
ENSG00000021826	5.09332482525031	5.09587285917448	4.88957572800039	1.89450401071997e-08	1.93338468126678e-06
ENSG00000175265	8.58734006591599	8.63679146738347	4.80748292703706	1.91206185729108e-08	1.93863206751578e-06
ENSG00000257315	-3.99425147716844	-3.99490396360376	4.00530739353794	1.96382253025459e-08	1.97826612821905e-06
ENSG00000118579	2.39927822045171	2.39948032358612	6.07043427790948	1.98309776917267e-08	1.98487747229885e-06
ENSG00000175040	-4.31553711198844	-4.3160223174506	6.11675436900098	2.14520392709923e-08	2.13345312851767e-06
ENSG00000176826	-5.04300810922887	-5.0697944737459	1.27876808282018	2.16191407522532e-08	2.13646369433976e-06
ENSG00000173320	6.01350418535543	6.01704520896465	4.64666520438691	2.18653902893185e-08	2.14720883004666e-06
ENSG00000008441	-7.33371111352664	-7.33591250874057	6.91595527231775	2.2502708449608e-08	2.19598306082612e-06
ENSG00000185818	3.02637742077726	3.02701739717483	5.03498277019609	2.30186202771818e-08	2.23237724849637e-06
ENSG00000148204	5.29252763202965	5.29333446748004	6.40212031786226	2.38848287042409e-08	2.30208466288899e-06
ENSG00000146021	5.25198319299704	5.26926062196027	2.60498838777417	2.43302543377648e-08	2.33062939404822e-06
ENSG00000197256	-2.55667170959895	-2.55681436921247	7.03751602153441	2.45078485491574e-08	2.33332650760087e-06
ENSG00000088756	12.717675469735	33.774201731668	4.08191010177429	2.47159724000325e-08	2.33887995790368e-06
ENSG00000165029	-2.17133969024675	-2.17167979032609	6.19582433804119	2.54543414592371e-08	2.3942414912321e-06
ENSG00000141905	-5.34772302166237	-5.3486655188267	6.65645063310105	2.6256967880916e-08	2.442813350699e-06
ENSG00000006468	-4.88446235209117	-4.88475158833888	7.82827454604561	2.62836328242239e-08	2.442813350699e-06
ENSG00000240065	-7.42721933496907	-7.46384282435615	3.86661605002105	2.68108753617478e-08	2.47707105265284e-06
ENSG00000125378	9.28973085994397	9.65851544747287	4.26166670373355	2.72762317849511e-08	2.50524166523663e-06
ENSG00000182263	3.01241419138671	3.01276285272714	5.54441825847333	2.74517548431652e-08	2.50661812936364e-06
ENSG00000115520	-2.42343829011535	-2.42404809512226	4.87018581378208	2.7751723214637e-08	2.51927561786827e-06
ENSG00000256073	-6.04369272681119	-6.06062973331789	2.04385073136666	2.9146273769538e-08	2.61024616994835e-06
ENSG00000255310	6.07236770185509	6.11531186042479	2.5525529106451	2.91994401529113e-08	2.61024616994835e-06
ENSG00000146250	10.4129348835702	10.780518708116	3.16465866961375	2.92668593255023e-08	2.61024616994835e-06
ENSG00000164543	-3.49725085791822	-3.49752091800843	6.48772478425657	2.95557580637592e-08	2.61024616994835e-06
ENSG00000165478	-12.4115981274893	-34.487313984788	4.51230149926811	2.95896997618073e-08	2.61024616994835e-06
ENSG00000177706	-4.48965213301315	-4.49036771045007	6.66064152812379	3.07516873368865e-08	2.69751037122554e-06
ENSG00000095370	6.29573669184118	6.32384390438666	2.13330533187253	3.11480343654757e-08	2.70266813435356e-06
ENSG00000089169	-10.1858781638738	-10.2331722642843	5.08618330204237	3.11566712042808e-08	2.70266813435356e-06
ENSG00000138759	7.81112616676799	7.82179533993894	5.3935765624389	3.25078775722388e-08	2.80429834482286e-06
ENSG00000147202	12.6658444097993	32.2404715594921	4.11376470369646	3.29213688034473e-08	2.82436402470893e-06
ENSG00000154645	13.0988691170144	33.0091087671572	5.19752604578348	3.35055945584786e-08	2.85877788762888e-06
ENSG00000077279	5.63602409922724	5.63637597689928	6.76599641179132	3.36996589804761e-08	2.85970910500627e-06
ENSG00000187678	-6.16548792397256	-6.16733615666745	6.85572831545328	3.50060927547747e-08	2.95283179169595e-06
ENSG00000140057	6.5092988882452	6.56957427417238	1.22456004523039	3.51752730405691e-08	2.95283179169595e-06
ENSG00000124212	7.44077587899117	7.4939085481558	3.99220029904348	3.54375135256303e-08	2.95893762668017e-06
ENSG00000171385	-5.29718226838986	-5.29810215417588	5.60510060046658	3.63000949177491e-08	2.98853787700605e-06
ENSG00000149050	8.10200284072321	8.46423938486716	0.912571337183232	3.64632872958997e-08	2.98853787700605e-06
ENSG00000184949	5.35962640672352	5.37591878102888	2.54652885160996	3.66089991621998e-08	2.98853787700605e-06
ENSG00000132429	-6.09162688983644	-6.10595412607416	2.61461406463245	3.6733271722747e-08	2.98853787700605e-06
ENSG00000196141	-3.44615299097759	-3.44626729589773	7.75939753217068	3.67490247460715e-08	2.98853787700605e-06
ENSG00000188641	3.48064460167574	3.48649556214617	4.49969229114308	3.77331878905229e-08	3.03256408270158e-06
ENSG00000196218	7.93333993236773	7.97624865444822	2.55856343740425	3.77909781351414e-08	3.03256408270158e-06
ENSG00000197702	-2.32907613609744	-2.32920188382208	7.09073654831563	3.78730623880369e-08	3.03256408270158e-06
ENSG00000126524	-2.41210003094194	-2.4122761440169	6.33342265654713	3.91904022660216e-08	3.10264108538846e-06
ENSG00000157216	3.40072768190006	3.40103685411484	6.50551910882416	3.92979818711165e-08	3.10264108538846e-06
ENSG00000197956	-8.45410214440682	-8.45694918537787	8.10693440278823	3.93443662678952e-08	3.10264108538846e-06
ENSG00000132274	-5.00316009371601	-5.00615267042079	6.12747088355439	3.98852089847999e-08	3.12948569391289e-06
ENSG00000008282	-2.62380467414013	-2.62391236087032	6.82283773994325	4.05640964024719e-08	3.16683900614098e-06
ENSG00000196937	-2.29643683006443	-2.29663928565295	6.70901970104957	4.17756177500149e-08	3.2326143297721e-06
ENSG00000139767	14.2925110885093	36.8053041801064	4.07468112470142	4.18772960817155e-08	3.2326143297721e-06
ENSG00000167785	-13.1120249588908	-35.6522678153819	4.05379412848512	4.20277128822683e-08	3.2326143297721e-06
ENSG00000099250	-3.3036581466213	-3.30381384155956	8.120906124975	4.22953450448199e-08	3.23315100743584e-06
ENSG00000156535	-4.8268428980431	-4.82775795315431	6.35355237113606	4.24488251904924e-08	3.23315100743584e-06
ENSG00000087077	-3.42451948520418	-3.42471149476456	6.7384874673879	4.29577105656454e-08	3.25602763481547e-06
ENSG00000268357	4.36250193328678	4.38436473996147	1.08032484914839	4.4331357068572e-08	3.34391212207093e-06
ENSG00000247134	4.6542686927456	4.67110606830609	2.91499932215992	4.47474173465214e-08	3.35906814638743e-06
ENSG00000142549	6.422623239392	6.43813203363317	4.06510419431741	4.53398786524829e-08	3.38725772861181e-06
ENSG00000179361	3.63706511144614	3.63844366016796	4.71482142911231	4.64131220951918e-08	3.44168723968905e-06
ENSG00000110328	6.0112671713419	6.03259042601749	3.21514187351989	4.65787061170745e-08	3.44168723968905e-06
ENSG00000136193	-2.27609867329304	-2.27611831462494	8.65821943304006	4.67722875323935e-08	3.44168723968905e-06
ENSG00000109846	-5.38626979412839	-5.39706232497041	4.63528305485747	4.70968920245876e-08	3.44168723968905e-06
ENSG00000124067	-3.92712264626372	-3.92779928945889	6.57934669316716	4.73544848450554e-08	3.44168723968905e-06
ENSG00000224914	3.96276719233739	3.97496966233995	2.47972425427285	4.73909796678075e-08	3.44168723968905e-06
ENSG00000175832	-6.33758902788116	-6.34183277987674	5.56021495550983	4.77947115045212e-08	3.45493808070182e-06
ENSG00000160789	-4.0385364965298	-4.03863797280723	9.02517839665054	4.81415864304091e-08	3.46397571670234e-06
ENSG00000024422	-4.68257903250771	-4.68310278103096	7.61633630150333	4.84430011202671e-08	3.46967440133877e-06
ENSG00000276170	-6.8203021799988	-6.96905181948348	1.20027033242541	4.94506274121626e-08	3.52005665532019e-06
ENSG00000065308	-3.45104396496493	-3.4511636739756	7.78901520101878	4.95973142161164e-08	3.52005665532019e-06
ENSG00000162241	-5.29707943834218	-5.36554637822191	1.24197217430675	5.03207967000768e-08	3.54830648642766e-06
ENSG00000135049	3.35347736379873	3.35388914077314	5.62725485883199	5.04498552572654e-08	3.54830648642766e-06
ENSG00000184144	4.19602189443534	4.19668246129438	5.76560213903345	5.11846146829805e-08	3.58384113748905e-06
ENSG00000108984	4.7657701892815	4.77087508454808	3.38382332280588	5.1899454280793e-08	3.61766999616206e-06
ENSG00000206557	9.047927248896	9.06829533349813	5.19040278723516	5.23982944375011e-08	3.6255050936054e-06
ENSG00000174282	-2.23240829949298	-2.23254529643212	6.53324459509328	5.24762489531716e-08	3.6255050936054e-06
ENSG00000136895	4.61544457533213	4.62433556581187	2.72370965511712	5.27971208836623e-08	3.63160460562777e-06
ENSG00000168615	-3.5538545956936	-3.5539324122435	9.04787438991888	5.45189699960885e-08	3.73359297157423e-06
ENSG00000147257	9.65153818212691	9.73077852730136	4.58577108923266	5.57177707506877e-08	3.7990273908351e-06
ENSG00000137834	5.01346688558233	5.03271244126905	3.30758751883616	5.63498117285264e-08	3.82541721882266e-06
ENSG00000106066	5.92898263307624	5.93876705816371	4.40269555482569	5.68248588736238e-08	3.84096686776088e-06
ENSG00000155366	-3.03365075734082	-3.03387875864183	7.07566907814488	5.77809652670169e-08	3.88875858482415e-06
ENSG00000170439	-12.4441269125519	-12.5627025406673	5.64635867098845	5.89460446099611e-08	3.95014395081516e-06
ENSG00000157227	-5.40084457831602	-5.40098962744664	9.46992038801298	5.95153056656213e-08	3.95888046611539e-06
ENSG00000169684	4.20100321449094	4.21263401247277	1.95462386033241	5.95835090007119e-08	3.95888046611539e-06
ENSG00000135535	-2.22017009325815	-2.22023960975992	7.78756558436247	5.99126244634202e-08	3.96388016259256e-06
ENSG00000125462	-6.84446685993276	-6.85681840289807	6.25330180383293	6.06483127396892e-08	3.99562343931437e-06
ENSG00000178401	-4.6842969578566	-4.69007473626332	3.23171388259481	6.1802376079299e-08	4.0545474794209e-06
ENSG00000026559	6.81612035670465	6.86602386752376	4.02930292764982	6.25747622673154e-08	4.08804325540528e-06
ENSG00000112562	13.660611997651	35.8839390370254	4.36735467087296	6.31150392588557e-08	4.09437121046975e-06
ENSG00000111110	4.75602491290998	4.76177871669629	4.25487857674832	6.31960715846811e-08	4.09437121046975e-06
ENSG00000189058	-10.0451139795986	-31.0786578058331	2.68110326726053	6.35850457435667e-08	4.10254919107459e-06
ENSG00000136960	7.93284162977484	7.95774031147336	4.43643877897691	6.5115647706178e-08	4.16896251093873e-06
ENSG00000008196	6.4223303086964	6.42388710941997	6.57238320161339	6.51483830324741e-08	4.16896251093873e-06
ENSG00000117016	4.36904966736972	4.3699492882741	5.02221221015912	6.60726489014156e-08	4.2108503671294e-06
ENSG00000104722	10.6136986132885	10.6592042133799	6.067902772732	6.77706376393639e-08	4.30150705732125e-06
ENSG00000162975	-4.82852039534233	-4.832378844777	4.7861751096375	7.06467289804927e-08	4.46590294049155e-06
ENSG00000197620	3.06673260095167	3.07234614764314	3.180704251216	7.22617561118798e-08	4.54957685456005e-06
ENSG00000256235	-3.53201636930915	-3.53284461272953	5.06520384775542	7.29483721128724e-08	4.57270247473941e-06
ENSG00000057657	-7.86269623427014	-7.90089450892793	2.0430832606838	7.34356131037327e-08	4.57270247473941e-06
ENSG00000251664	7.42345279699891	7.78433290848938	0.825955289428751	7.35076419341355e-08	4.57270247473941e-06
ENSG00000180801	-5.23832469398062	-5.24019496372499	5.97336175163918	7.40899570681063e-08	4.59063726056116e-06
ENSG00000003436	-5.09425180573275	-5.09661191844811	6.07805004103245	7.48008032251942e-08	4.60537758569504e-06
ENSG00000177721	-6.20899772664726	-6.23936286094587	2.2619151070453	7.533554544832e-08	4.60537758569504e-06
ENSG00000104219	3.84499985945825	3.84883558513014	5.04421129128355	7.53907185163057e-08	4.60537758569504e-06
ENSG00000076826	9.25612837195144	9.36438770905782	2.55711409905374	7.57365241860033e-08	4.60537758569504e-06
ENSG00000101955	-4.21536979958324	-4.2157606087318	6.44452965264542	7.58026155708739e-08	4.60537758569504e-06
ENSG00000273117	-3.83623443658834	-3.83884534899688	2.41516985957766	7.69881995053898e-08	4.65927808944634e-06
ENSG00000109339	2.61590946328713	2.61635165802053	5.03423715586865	7.85292840189346e-08	4.70243501445936e-06
ENSG00000154589	-11.0637667486722	-32.3344826165147	2.4841415146134	7.8579791704209e-08	4.70243501445936e-06
ENSG00000204789	6.52285235073658	6.56797361189449	1.40112680733698	7.86048122693668e-08	4.70243501445936e-06
ENSG00000160691	-3.04115545822173	-3.04127543438832	7.8163012001447	8.27550496927338e-08	4.93182193092498e-06
ENSG00000133138	5.89627340095505	5.93951492167734	3.04920662159277	8.31272179298065e-08	4.9351649458403e-06
ENSG00000006740	6.51087318415738	6.55342746329098	2.1573210934763	8.85257501213344e-08	5.23576159997923e-06
ENSG00000127666	-4.49528087738355	-4.50568462480574	3.69367463839293	8.98568323314668e-08	5.29443237744726e-06
ENSG00000240184	-5.74159218595972	-5.74195243909664	8.50168320055044	9.03720617847503e-08	5.30477207784621e-06
ENSG00000183833	3.695513544317	3.69919204777241	2.55822910313249	9.10937287197137e-08	5.32710666752663e-06
ENSG00000177707	3.79978822174685	3.80104605721722	6.05950851180508	9.19384722387321e-08	5.35644516990882e-06
ENSG00000165209	2.64486388252537	2.6452093457227	5.11783404089991	9.25799558807587e-08	5.37376740194114e-06
ENSG00000238113	-9.50740744278021	-9.71845825186165	1.93066500055844	9.41272137977684e-08	5.44288825128482e-06
ENSG00000125744	3.37752539370343	3.37938002926968	3.41128959205966	9.44679592736125e-08	5.44288825128482e-06
ENSG00000141505	4.86952935831639	4.88733226609248	1.58371159947357	9.5612938458709e-08	5.48860448931722e-06
ENSG00000184185	9.88821076560462	10.232240624637	3.25019540954116	9.63988089285577e-08	5.51344689600916e-06
ENSG00000170689	-7.04010238465586	-7.04635443684102	4.60384466878085	9.76874092208999e-08	5.54185580162151e-06
ENSG00000164076	6.79836083607286	6.81714765380439	3.56155800390331	9.77604902118908e-08	5.54185580162151e-06
ENSG00000185340	-2.91336522634706	-2.91396254998897	5.77359652828125	9.79603049345162e-08	5.54185580162151e-06
ENSG00000050165	-3.71164463623405	-3.71177027901275	8.66886878442987	9.8852083034821e-08	5.57211705597724e-06
ENSG00000166068	-2.87050028819754	-2.87064685776658	6.73640255749841	9.99802733843755e-08	5.6154388079987e-06
ENSG00000071967	-3.7676722031221	-3.76840580551904	6.57703993353336	1.01587048504759e-07	5.68371707739258e-06
ENSG00000005884	-6.32776087547316	-6.32834896441708	9.32845130125605	1.01923964497881e-07	5.68371707739258e-06
ENSG00000113578	-8.66560580195166	-8.73921833209832	4.87354866761467	1.0570619563686e-07	5.8736531625407e-06
ENSG00000110436	4.7482672149172	4.74880128561356	6.20501231517245	1.06637774291869e-07	5.89100414564433e-06
ENSG00000184792	-4.51931103694671	-4.51982667019291	4.88037599414813	1.06773035302763e-07	5.89100414564433e-06
ENSG00000148408	10.8555744736616	11.243938515993	2.07229080347421	1.07275453590965e-07	5.89788356468071e-06
ENSG00000161533	-1.85738948346457	-1.85759324880086	5.49812468657138	1.08660931090448e-07	5.95309395805704e-06
ENSG00000214456	8.70640280462182	9.08285435912913	0.580718366262806	1.1039378028602e-07	6.02688281603469e-06
ENSG00000169126	10.8561245125276	30.8712446466387	2.2124378577122	1.14889959453388e-07	6.22580790508453e-06
ENSG00000009335	-2.05462296319334	-2.05467476684477	7.45684531556052	1.14934003674787e-07	6.22580790508453e-06
ENSG00000111275	7.11303255747533	7.12371744553606	5.07626796844691	1.15233667514374e-07	6.22580790508453e-06
ENSG00000050030	5.46950087402406	5.48106250529663	2.16782051449726	1.15923927569123e-07	6.24150415539411e-06
ENSG00000227542	8.01944798651278	29.3085933881825	-0.39608735044552	1.16595248865019e-07	6.24155556743349e-06
ENSG00000123095	-6.99515528007819	-7.0073916812444	4.58591677609458	1.16724364396732e-07	6.24155556743349e-06
ENSG00000180448	3.77047260069466	3.77234694657234	3.46455048995984	1.17758059574489e-07	6.27533905186374e-06
ENSG00000147010	-3.48351963535615	-3.483967347935	6.21671259941333	1.1860740453371e-07	6.2991020897597e-06
ENSG00000204764	12.3570471035607	33.8853732207256	3.60474260335363	1.2027818347873e-07	6.36618154859963e-06
ENSG00000157150	-7.89449706342584	-8.02165777930239	3.92876272437508	1.20942141432834e-07	6.37969796058197e-06
ENSG00000107897	-2.24587553998829	-2.24603520793404	5.47265444322924	1.23346436342066e-07	6.48461702708762e-06
ENSG00000186472	8.36951100874208	8.44907558563756	3.17695377481774	1.27467496350332e-07	6.65871688362264e-06
ENSG00000166669	10.8611322085247	32.615302262769	2.96416272538859	1.27727848596228e-07	6.65871688362264e-06
ENSG00000140807	4.63834124065889	4.63916238526354	5.42767327977617	1.28199238280719e-07	6.65871688362264e-06
ENSG00000186577	-2.89235285871094	-2.8930299540996	4.73751969711657	1.28363890224825e-07	6.65871688362264e-06
ENSG00000182732	-6.14839386879933	-6.15430956662956	4.56867817153697	1.30073594747881e-07	6.72506327282585e-06
ENSG00000101349	8.20126845280268	8.39401129407132	1.06342005758216	1.31135451056074e-07	6.7575872369292e-06
ENSG00000132481	-4.64114088651555	-4.64541915671366	4.38824034888259	1.32907758005941e-07	6.79973484673124e-06
ENSG00000173511	-2.96634674651076	-2.96675415444992	5.51884202424299	1.33081301732955e-07	6.79973484673124e-06
ENSG00000138622	8.120674806189	8.19032113834825	2.08099301078708	1.3325982215318e-07	6.79973484673124e-06
ENSG00000011105	-3.28899412235805	-3.28916094569812	6.68746448519606	1.38201993102155e-07	7.02894436578842e-06
ENSG00000197892	-2.56216978320366	-2.56248928389621	5.58468194413364	1.41660376468796e-07	7.18144518890839e-06
ENSG00000116017	3.11315627262628	3.11419083362742	5.28697106846781	1.421420203725e-07	7.18254209092624e-06
ENSG00000168546	12.7419987115787	13.1287924412747	4.08628123371039	1.47443154999831e-07	7.42637878118502e-06
ENSG00000117569	2.64536488295345	2.64578413662088	4.65678767224384	1.49100383340734e-07	7.45825353237289e-06
ENSG00000131979	-3.83339944001238	-3.83491693770601	2.79813628283518	1.49306861203713e-07	7.45825353237289e-06
ENSG00000167680	6.7584207172219	6.76339038555911	5.00109110999326	1.50094324683141e-07	7.45825353237289e-06
ENSG00000106366	-10.0545070468246	-10.0602156409733	11.8241715918742	1.50230684586282e-07	7.45825353237289e-06
ENSG00000123146	-5.36362613711488	-5.36617756969193	5.66270427672041	1.5086072172461e-07	7.45825353237289e-06
ENSG00000104723	12.4505596945973	12.8146485504129	6.5146329971325	1.50941982594456e-07	7.45825353237289e-06
ENSG00000254510	5.85242600998519	5.92366378711041	0.934112962308968	1.51902058196295e-07	7.4820149421986e-06
ENSG00000231991	-4.23100498792524	-4.23752696888296	3.24728103393828	1.54383407139117e-07	7.5803223870131e-06
ENSG00000175348	-2.00275241631103	-2.00299016859443	5.69491525166804	1.58435926737716e-07	7.75491711624672e-06
ENSG00000136114	-6.52181804421107	-6.53857859060686	3.77608916413786	1.61946462824348e-07	7.90086031475821e-06
ENSG00000107736	8.23259104544268	8.268537452612	3.28663532329596	1.62429624762225e-07	7.90086031475821e-06
ENSG00000133115	10.0972469514738	10.5233631474709	2.287161259163	1.63155806352755e-07	7.91153652295625e-06
ENSG00000259436	10.1624237302521	10.4226644069361	2.56990742006191	1.6422599898249e-07	7.93877630994612e-06
ENSG00000174028	-2.86923858928466	-2.87274275630336	3.03206412446308	1.65136627664399e-07	7.95815834676519e-06
ENSG00000243710	6.16760193204362	6.3482787920008	0.0537402712129502	1.68282704152589e-07	8.08481890042622e-06
ENSG00000136944	13.9328391229985	35.6847570441405	3.41467693873123	1.69501433006485e-07	8.11839072074618e-06
ENSG00000095321	-1.9636382155372	-1.9637813322505	6.07255495241594	1.70909038761305e-07	8.1607759364496e-06
ENSG00000169918	6.09287861442799	6.12013642635707	1.76886815749085	1.72060171549073e-07	8.1759520626646e-06
ENSG00000147889	-8.43541180862268	-8.44571524612287	5.80243465834279	1.72274127617308e-07	8.1759520626646e-06
ENSG00000077616	4.14008222385115	4.1469763423203	2.618063574346	1.75295546945131e-07	8.29413536364022e-06
ENSG00000162687	7.12782419041682	7.16936728694816	2.64552900083583	1.76331536346864e-07	8.31215822329615e-06
ENSG00000274317	8.03517895111208	8.21187329288732	0.812810878278954	1.76741163707847e-07	8.31215822329615e-06
ENSG00000133121	-3.05659061278959	-3.05730253825711	4.96634944643042	1.7885321745234e-07	8.37223047034836e-06
ENSG00000160307	-5.00849297226206	-5.01017009914295	6.85211339745425	1.79090878512639e-07	8.37223047034836e-06
ENSG00000169871	-2.84756556507267	-2.84783184032968	6.26032961776413	1.83718924939862e-07	8.5503303335232e-06
ENSG00000064309	7.09492011155681	7.09814669039114	6.74485640319047	1.83995836561022e-07	8.5503303335232e-06
ENSG00000276600	-5.49376053740445	-5.50173123988942	2.94810171480998	1.8465374565846e-07	8.55544090418751e-06
ENSG00000178031	-4.72042426515537	-4.72238926699229	6.41995346076949	1.85667769059623e-07	8.57697202987264e-06
ENSG00000129625	-2.12419352281802	-2.12428816246668	6.97287012040921	1.87846216619321e-07	8.65200833715068e-06
ENSG00000028277	7.03267252231998	7.04225173292973	3.84803364039833	1.88665945935605e-07	8.66420611717218e-06
ENSG00000272841	-3.79230182477492	-3.79375241482209	3.10431312352924	1.91847384239066e-07	8.78447230940989e-06
ENSG00000157470	5.65746907591641	5.7268359108898	1.22222940882144	1.94779067850122e-07	8.89263264740292e-06
ENSG00000196376	-1.86001521171224	-1.86009405470569	6.75145534434014	1.96116102668026e-07	8.92757092436897e-06
ENSG00000231827	9.30877497394368	9.51486938327908	2.34127708514936	1.970720563525e-07	8.94073712684165e-06
ENSG00000170006	-5.50450428300705	-5.51202768537094	4.20499702810996	1.97550551348813e-07	8.94073712684165e-06
ENSG00000181444	8.52090959693174	8.64355857662678	2.28672999836416	2.0010454557545e-07	9.02007221616229e-06
ENSG00000138722	13.2693633869183	13.6118664720784	5.3140093400836	2.00575533853132e-07	9.02007221616229e-06
ENSG00000112290	2.86042625525648	2.86058155318153	6.74131466304846	2.01036578149384e-07	9.02007221616229e-06
ENSG00000268119	7.92965152059717	8.05616584990397	2.01895596872982	2.01975745992862e-07	9.03624440668353e-06
ENSG00000105737	-3.72036877659663	-3.72114674485183	4.87843625234172	2.03838065247271e-07	9.09350728791683e-06
ENSG00000142449	8.52480689259615	8.56168408047267	3.87922287566832	2.06242084925216e-07	9.17454106559067e-06
ENSG00000113580	-3.4828849813858	-3.48336056507332	5.97341761440617	2.10085317291425e-07	9.31895495508042e-06
ENSG00000106785	-3.81398085672382	-3.81581885177992	4.97904133257457	2.12468450091224e-07	9.39796708137215e-06
ENSG00000122824	5.77112228734878	5.78125027251058	3.53328528058849	2.13380231362143e-07	9.41163540250988e-06
ENSG00000164111	-2.62923146015586	-2.6292636641815	9.16316468329156	2.14951501540598e-07	9.45423308466166e-06
ENSG00000186591	-2.87263472464241	-2.872700821811	7.8787986856373	2.1680861051916e-07	9.491841512161e-06
ENSG00000153822	-11.1585665242765	-11.5322527968861	4.94315159713699	2.17022378624406e-07	9.491841512161e-06
ENSG00000204304	1.77903530561658	1.77912525355212	6.44857181744096	2.17698495020457e-07	9.4948164839369e-06
ENSG00000001561	9.69926416525261	10.0618681743865	2.11995649668631	2.19023463859865e-07	9.52599544486887e-06
ENSG00000239697	-5.43515941363509	-5.45144181744272	2.30916901695921	2.24421633794037e-07	9.7115086240159e-06
ENSG00000155313	1.79288090928725	1.79310354193893	5.64268798490416	2.2453276631675e-07	9.7115086240159e-06
ENSG00000139890	6.1031915222487	6.12312076516937	1.90667435402487	2.26294224070791e-07	9.74148765269049e-06
ENSG00000186777	7.15042369245926	7.25143077413562	1.44214074677444	2.27474558835696e-07	9.74148765269049e-06
ENSG00000154493	-7.30304852880888	-7.3995740915685	1.77531255097489	2.27930430007051e-07	9.74148765269049e-06
ENSG00000136280	-2.32528222981171	-2.32543129720168	6.14037162806308	2.27973315637678e-07	9.74148765269049e-06
ENSG00000215218	6.45421779153832	6.48195420708302	2.84394041357556	2.28345361911408e-07	9.74148765269049e-06
ENSG00000089041	-4.91820499287121	-4.91756712518798	3.84290410362399	2.3316764984379e-07	9.91797515374251e-06
ENSG00000221963	-6.09648905116976	-6.11446624367465	4.4960142496102	2.34333382481243e-07	9.91797515374251e-06
ENSG00000198732	6.79061438289191	6.79634974521646	5.89481476009084	2.3463175647305e-07	9.91797515374251e-06
ENSG00000142669	-2.78501407689693	-2.7851639402245	7.35040111059809	2.3502310790859e-07	9.91797515374251e-06
ENSG00000129951	7.66518467845633	7.67891346274249	4.44158516139768	2.35952804561557e-07	9.93001422443263e-06
ENSG00000256124	-5.59743238703219	-5.64949894507739	1.42507813409736	2.36580331208463e-07	9.93001422443263e-06
ENSG00000114698	6.30412839228919	6.40963507067624	2.3520803473721	2.37216643320675e-07	9.93002860270516e-06
ENSG00000103335	-4.75132031806993	-4.75204420311148	7.26369339096073	2.38412895038946e-07	9.95341963405912e-06
ENSG00000163702	-3.64798796717764	-3.64990390356395	4.58606045952904	2.393837265441e-07	9.96730001669219e-06
ENSG00000278921	6.8448926122947	7.20982697837285	0.114783510519625	2.42327456477295e-07	1.00630343229694e-05
ENSG00000152078	4.13958055710406	4.15629596337019	1.71284538439924	2.44146872866274e-07	1.01116956841751e-05
ENSG00000151917	-3.24659605367748	-3.24927435839931	3.29342204380625	2.50399679706644e-07	1.03432290977236e-05
ENSG00000080644	7.43708317285722	7.49382190592371	2.2827307604352	2.54665975187691e-07	1.04787994681652e-05
ENSG00000268996	-3.92344634277775	-3.92886040738486	1.6800547195815	2.5502393991948e-07	1.04787994681652e-05
ENSG00000162520	-5.59503759521744	-5.61482026995275	2.96883898694325	2.57265906213858e-07	1.05195360408214e-05
ENSG00000007944	5.08880751690365	5.11496089119987	3.53585068163071	2.57362800537579e-07	1.05195360408214e-05
ENSG00000183248	4.97449594961807	4.97722527120243	4.29170204080866	2.60356795627403e-07	1.0602877089105e-05
ENSG00000105974	-8.72581181745592	-8.72871893504399	8.751682737816	2.60759882298983e-07	1.0602877089105e-05
ENSG00000013364	-3.63788499687925	-3.63827787475876	7.57819854687226	2.65057888226785e-07	1.07405159261416e-05
ENSG00000169418	-6.9373234128164	-7.03551507942344	0.645939321072584	2.65520631964306e-07	1.07405159261416e-05
ENSG00000204767	-6.80919716224619	-6.83645008697474	2.96864047362588	2.66559019469989e-07	1.07534957018243e-05
ENSG00000140575	-2.21712519249007	-2.21715414859765	8.78455430097789	2.6764934817564e-07	1.07534957018243e-05
ENSG00000136828	2.74800061670707	2.74895601494959	3.7423255684743	2.67907635968339e-07	1.07534957018243e-05
ENSG00000165886	-2.92527218033828	-2.92592257920709	4.94695508363105	2.69678585887446e-07	1.07968242052476e-05
ENSG00000188549	-11.1823290378034	-11.5592088851368	5.59242443116776	2.7105993805914e-07	1.08243730763565e-05
ENSG00000152580	8.853392273199	9.05821964317603	1.90539505810679	2.72180596092136e-07	1.08413975188332e-05
ENSG00000180155	-13.2820029772394	-34.1533169137799	4.28494305333104	2.77240611692356e-07	1.10148471016907e-05
ENSG00000129038	-4.09999532065655	-4.10035020965357	6.78090734889954	2.78922120227664e-07	1.10535278813065e-05
ENSG00000166925	-2.09889096538227	-2.09907279278614	5.99162764828778	2.82408999408572e-07	1.11331391297988e-05
ENSG00000153291	8.79634173199002	9.16634830072648	1.47615880765364	2.8249705553313e-07	1.11331391297988e-05
ENSG00000054690	4.76746627524726	4.77653317848971	3.3557514598412	2.83070080346491e-07	1.11331391297988e-05
ENSG00000187164	-2.39499973967046	-2.39546869141371	4.30306887908517	2.8595773511772e-07	1.11960737235555e-05
ENSG00000197324	-2.46368934059722	-2.46378679083582	7.75228089029779	2.86104356071388e-07	1.11960737235555e-05
ENSG00000123700	-7.72585892794058	-7.73707439957765	4.66235696171827	2.88507233244163e-07	1.12345997176291e-05
ENSG00000129682	9.5400252320238	9.73151311505745	2.63507767556972	2.88527890788348e-07	1.12345997176291e-05
ENSG00000108852	4.4789841027391	4.48151472695305	4.53372810561855	2.90064033609879e-07	1.12663179621509e-05
ENSG00000205730	-3.54245134695479	-3.54388152333365	4.7672597775698	2.92984654658585e-07	1.13425403013648e-05
ENSG00000188523	7.38536188566633	7.75398432874105	0.7145825010582	2.95125657515529e-07	1.13425403013648e-05
ENSG00000118276	2.40284415148441	2.40367456737234	5.03301819524235	2.95522530343419e-07	1.13425403013648e-05
ENSG00000171798	7.07332296207537	7.15451385611362	1.31880135007875	2.95779768199022e-07	1.13425403013648e-05
ENSG00000149054	10.5678917411291	30.9676439809211	1.84850729116461	2.96413019301807e-07	1.13425403013648e-05
ENSG00000166689	5.20827871592481	5.21340290335296	4.09709829016321	2.96479988765262e-07	1.13425403013648e-05
ENSG00000251363	9.36803777249886	54.4970157402149	0.438380319554114	2.97111501425528e-07	1.13425403013648e-05
ENSG00000259153	9.23756644424603	29.0564881756428	1.00247014947994	3.01376202887068e-07	1.14725756167525e-05
ENSG00000171951	-7.18990687564258	-7.19085522232197	8.75582632166794	3.01987228031593e-07	1.14725756167525e-05
ENSG00000162551	11.8045853068549	11.8919571559248	5.66598836022745	3.07931336975329e-07	1.16699997464388e-05
ENSG00000185404	-4.22558988369178	-4.24220033912115	3.84932320018927	3.10356803084837e-07	1.1733260731934e-05
ENSG00000071462	-1.81787386420889	-1.81798034571688	6.20009585406147	3.11581095061677e-07	1.1733260731934e-05
ENSG00000070540	-2.43989393492078	-2.44089617138393	4.60898681086006	3.1185495092562e-07	1.1733260731934e-05
ENSG00000196358	5.53344575830028	5.55611557643141	2.3491197521137	3.16177177337553e-07	1.18672847282417e-05
ENSG00000184979	-5.41606409310211	-5.42546122730032	2.44549436223427	3.17092483873952e-07	1.1873098424959e-05
ENSG00000164761	-4.98444799159969	-4.99156225948156	2.59046191010086	3.20398164867721e-07	1.19522502458e-05
ENSG00000168818	1.90422761583254	1.90462372754985	5.18296682489012	3.20737341679914e-07	1.19522502458e-05
ENSG00000105613	3.06516839559316	3.06616052006675	3.73860646805927	3.23868682169879e-07	1.20402038176202e-05
ENSG00000105976	-8.08356556750791	-8.08574801154253	6.86670539571894	3.31294537962998e-07	1.22782387293646e-05
ENSG00000131127	2.84657139711295	2.84792153216728	3.39573652467252	3.31844289982827e-07	1.22782387293646e-05
ENSG00000119946	6.46976363557201	6.65986513379098	0.12329153723795	3.38447733859455e-07	1.24658325212623e-05
ENSG00000260244	10.7084761247343	31.1160527254057	0.521559930065649	3.39232837088158e-07	1.24658325212623e-05
ENSG00000140961	-5.9715829534973	-5.99787392935013	3.01952212031922	3.39917270746012e-07	1.24658325212623e-05
ENSG00000148200	4.92402894098833	4.92998963783954	3.48641524041329	3.40107893816943e-07	1.24658325212623e-05
ENSG00000087245	-4.22768355730232	-4.22780312358113	8.56790206018606	3.42112637127287e-07	1.2509945470973e-05
ENSG00000221821	-2.92730251781577	-2.92930824708047	2.4225029655531	3.44039598075079e-07	1.25370697520973e-05
ENSG00000143786	-6.67012026148945	-6.67357728380299	5.34796719849725	3.44460287155741e-07	1.25370697520973e-05
ENSG00000152932	6.40353382749254	6.41260227319202	3.35443473156917	3.48230144987327e-07	1.26173576614964e-05
ENSG00000248866	-3.33008887471236	-3.3330072200812	1.54904894539353	3.48282384533427e-07	1.26173576614964e-05
ENSG00000125246	5.6409822578137	5.64755333187209	3.33042633960387	3.49555799431464e-07	1.26341765100067e-05
ENSG00000106400	-1.75419349535928	-1.754316266973	5.99143213647213	3.56400940665829e-07	1.2851834382347e-05
ENSG00000082397	10.772653174903	10.8540267068392	5.62115463412726	3.57364882151408e-07	1.2855095268855e-05
ENSG00000153404	8.94859910719031	8.97451410559227	5.49943155318672	3.58137981423846e-07	1.2855095268855e-05
ENSG00000184545	3.30324504715819	3.30488596743661	3.72556815345894	3.62258528103454e-07	1.2973175820659e-05
ENSG00000026025	-3.09438658244593	-3.09439352236903	10.7145118388623	3.64619840543688e-07	1.30278585589225e-05
ENSG00000107537	-3.24768722531149	-3.24830294893376	4.3155795708334	3.65631198634315e-07	1.30341678892151e-05
ENSG00000186487	6.31641359838215	6.36140124308529	0.628847268435101	3.7580777532678e-07	1.33664296217593e-05
ENSG00000162951	6.38031938201308	6.41075960964268	2.60142375579014	3.81455961868172e-07	1.35364849741128e-05
ENSG00000133134	6.48389158906215	6.56433070973012	2.49411153509098	3.88014308490316e-07	1.37379941332603e-05
ENSG00000014914	-3.06022585720352	-3.06163119412475	4.19125131249397	3.8927182402204e-07	1.3751335430498e-05
ENSG00000161011	-2.73915870397715	-2.73932094995951	7.21593987928615	3.94243310007024e-07	1.38955192831821e-05
ENSG00000105329	-3.93119759154614	-3.93207188785642	6.20415580770868	3.95509171830927e-07	1.39087392093876e-05
ENSG00000267279	-10.4333907026182	-31.2697150404116	1.36942818846882	3.96854947990634e-07	1.3921726046257e-05
ENSG00000197852	-3.96465096720884	-3.9649435103354	5.92503499641007	3.97661702102639e-07	1.3921726046257e-05
ENSG00000049860	-2.62705287886935	-2.62728527014486	6.60616091853108	3.99657693098689e-07	1.39553255811347e-05
ENSG00000164082	5.77029417109935	5.78245214012124	2.82425199540113	4.01206480574924e-07	1.39553255811347e-05
ENSG00000131914	18.1644276604295	62.7880634506056	6.71632913305368	4.01408585405877e-07	1.39553255811347e-05
ENSG00000204267	-2.24669172716696	-2.24733508434522	4.70686920447179	4.02196523088935e-07	1.39553255811347e-05
ENSG00000145216	-2.88981392771087	-2.89015667462052	4.60992556282362	4.04527452610426e-07	1.39852974272715e-05
ENSG00000132872	6.32649235229041	6.33293319377708	4.26951233563747	4.04851699572609e-07	1.39852974272715e-05
ENSG00000121743	-8.30639278129629	-8.38458397834331	1.92345981034414	4.09722420677729e-07	1.4122308778062e-05
ENSG00000142227	-3.43094358007314	-3.43130090096097	6.86278236353174	4.12652847271476e-07	1.41919858090238e-05
ENSG00000169635	3.22720768291793	3.22764379837667	5.25800887921574	4.20997516116696e-07	1.44471543222991e-05
ENSG00000148411	-3.36403006076673	-3.36422225500615	7.12551996530236	4.22439012402275e-07	1.4464830569406e-05
ENSG00000171476	-7.0298018946312	-7.04194579391342	4.37198343091179	4.26802033973731e-07	1.45711814481026e-05
ENSG00000189229	10.6070268191545	32.2973432113563	1.99031705235262	4.28210907872018e-07	1.45711814481026e-05
ENSG00000163935	3.29410694021584	3.2959825909963	3.80354434301299	4.28349884229951e-07	1.45711814481026e-05
ENSG00000177425	6.28726702760629	6.29553351356602	5.52294165663394	4.29277793398693e-07	1.45711814481026e-05
ENSG00000133805	-6.55597779362554	-6.57711464066873	3.2629584771199	4.33258571032482e-07	1.46439103276292e-05
ENSG00000171094	-4.47641935450499	-4.47899613497488	3.72149313571706	4.33296181078818e-07	1.46439103276292e-05
ENSG00000011347	6.47046064062493	6.49626664978766	2.09074290574514	4.45567607843972e-07	1.50261179889326e-05
ENSG00000115255	3.7702882808822	3.77465020372809	2.75776165286119	4.49077319546881e-07	1.50938341285844e-05
ENSG00000174469	8.12775633158145	8.13389359944982	6.65784268994642	4.49508957973085e-07	1.50938341285844e-05
ENSG00000158457	3.24759129569269	3.25031714356344	3.40010618044535	4.51201722582201e-07	1.51181624386233e-05
ENSG00000117226	-5.23107428536962	-5.26083542258107	4.74844637994583	4.58835251880213e-07	1.5341014181708e-05
ENSG00000198478	5.41911723314614	5.42743153961132	3.90309681856164	4.60683475680758e-07	1.53698969856397e-05
ENSG00000214253	-1.96718537784744	-1.96731063330546	6.14289880401245	4.6269060049127e-07	1.54039467720057e-05
ENSG00000165566	4.10403176933328	4.10729020101648	3.47434885909887	4.66351949572124e-07	1.54846027168224e-05
ENSG00000189171	-3.14071911135344	-3.14420790393719	3.10266090927036	4.67096700372957e-07	1.54846027168224e-05
ENSG00000164465	-3.0324186339772	-3.03277669513161	6.38452724144047	4.69520440138693e-07	1.55319748989948e-05
ENSG00000273038	-3.48569425586338	-3.49080837239	2.21803007851245	4.73006815775321e-07	1.5614224992634e-05
ENSG00000103811	4.56149818381302	4.57513177471823	4.19493036027901	4.9069002316428e-07	1.61637848558799e-05
ENSG00000174791	-5.27373992331264	-5.27578047546451	5.17860550321351	4.9910052013135e-07	1.64062221501703e-05
ENSG00000175806	-2.34724176143581	-2.34786678069421	4.44694147557002	5.01743388139005e-07	1.64362532076563e-05
ENSG00000175497	12.9034804641456	34.6968315206378	3.16384132222564	5.02119430002054e-07	1.64362532076563e-05
ENSG00000102359	-6.58684298823386	-6.59522143950873	5.19430042131978	5.06125847680171e-07	1.65327384637619e-05
ENSG00000277972	-2.74119327883543	-2.74280694613549	3.68614968125812	5.09760078369419e-07	1.6605640566395e-05
ENSG00000131981	-5.41449488439773	-5.41581191649715	6.61807182895557	5.10542173771025e-07	1.6605640566395e-05
ENSG00000197472	7.21386417834281	7.40385678510462	1.06343099393066	5.11548169106954e-07	1.6605640566395e-05
ENSG00000136099	7.15267255971374	7.15900967345854	5.25103432243842	5.16482514794031e-07	1.67119457787167e-05
ENSG00000162374	4.67107954124701	4.6730781264388	4.54317470518045	5.1767211372003e-07	1.67119457787167e-05
ENSG00000023892	9.47416777512211	30.5127647320892	1.10860512212904	5.1803392832707e-07	1.67119457787167e-05
ENSG00000133640	6.63629544478557	6.73123275965213	1.26033079957419	5.22221475100675e-07	1.68123012623133e-05
ENSG00000178053	3.09192630838318	3.09405278813367	3.93594471795725	5.24319157383086e-07	1.68451014884352e-05
ENSG00000165474	-8.33126947722798	-8.34764116342884	3.23015409928874	5.3404830838933e-07	1.71224441215421e-05
ENSG00000163412	4.60891963415266	4.61324499962345	3.63041381410989	5.39502917714858e-07	1.72618822893438e-05
ENSG00000116983	6.67394314437498	6.802390194198	1.23020376742865	5.44207341741553e-07	1.73767963884511e-05
ENSG00000114654	10.0653304442869	10.2652045820227	3.55342002095525	5.47052911453466e-07	1.74320084886417e-05
ENSG00000103647	-3.86995585038468	-3.87011873316473	7.21936222199876	5.52633914087465e-07	1.75739835734454e-05
ENSG00000162878	5.77262993542856	5.78171826815455	4.97544232197657	5.54931110062636e-07	1.76111673831667e-05
ENSG00000176720	3.73643682456549	3.73988412682878	5.33766172321793	5.57223258948659e-07	1.76228889233567e-05
ENSG00000050405	-3.69579789870578	-3.69595217237359	7.81784261455114	5.57557776875767e-07	1.76228889233567e-05
ENSG00000276644	5.30774527254112	5.30956413570941	4.79985009392022	5.62752340441831e-07	1.77027209343494e-05
ENSG00000144366	4.88839344030042	4.89133391991467	5.29678723418707	5.63322902897652e-07	1.77027209343494e-05
ENSG00000171055	-2.14239745571448	-2.14249231006243	6.37182329670225	5.63484840807715e-07	1.77027209343494e-05
ENSG00000185477	8.88587456954036	9.2484337452496	0.88739806559038	5.72906558196137e-07	1.79625763045672e-05
ENSG00000164116	12.576061910106	33.5393354075806	2.75131259429284	5.75043001154562e-07	1.79934296994536e-05
ENSG00000123080	-3.01840539861723	-3.01874423975747	6.23541603481981	5.76874395790727e-07	1.80146336317528e-05
ENSG00000139289	-3.74866141120973	-3.7487493879776	8.32614373356117	5.80812889516641e-07	1.80810546076247e-05
ENSG00000214309	-3.00983682531793	-3.01533083174021	1.2096931965129	5.8131736986215e-07	1.80810546076247e-05
ENSG00000167244	11.9905404216451	12.0696199787407	7.89571259228547	5.92106293793544e-07	1.83800152510783e-05
ENSG00000132824	-1.7556852295216	-1.75575574168817	7.13778629254376	5.93712077150851e-07	1.83932943901456e-05
ENSG00000225151	4.02705799981265	4.03608238151169	1.91775662434781	6.00713006037007e-07	1.85733324282413e-05
ENSG00000188916	-4.77518562716771	-4.77727584304524	4.77538432073884	6.11428016172551e-07	1.88672668863996e-05
ENSG00000135046	-4.82236349235657	-4.82275968802264	8.33467684137548	6.17325421871744e-07	1.90116748266379e-05
ENSG00000177570	7.32489510624319	7.45461516368725	1.09967973819401	6.18811997003581e-07	1.90199419708935e-05
ENSG00000133710	10.7767547486589	31.611801690805	1.40463721729918	6.35680404536744e-07	1.95000271835692e-05
ENSG00000163947	-2.53924140050424	-2.5396831888951	4.57583194811785	6.38297211430775e-07	1.9502993580287e-05
ENSG00000197943	5.85777865301722	5.91649268508644	1.46827342666015	6.38671825369354e-07	1.9502993580287e-05
ENSG00000101489	5.45558531027162	5.47331543630633	0.966360145091499	6.39524318759252e-07	1.9502993580287e-05
ENSG00000172638	-4.43864608093225	-4.43939743552305	6.24343703290035	6.50008983600975e-07	1.97840940934612e-05
ENSG00000102098	3.25938227178646	3.26212455564055	3.47568566680429	6.53742474421737e-07	1.98556500746103e-05
ENSG00000228065	4.0316536200325	4.04519734863362	1.58235226595233	6.54903278367127e-07	1.98556500746103e-05
ENSG00000127124	-4.69205804837814	-4.69364494131938	4.95975849075208	6.59418879881639e-07	1.98898288781566e-05
ENSG00000183960	8.11542833968391	8.18367548641282	2.42441600944521	6.59842542331192e-07	1.98898288781566e-05
ENSG00000205978	4.49322302373462	4.49655469758063	3.93592021546322	6.59852142877233e-07	1.98898288781566e-05
ENSG00000196557	8.29901385762572	8.32782203786826	4.6468496984224	6.6829139021952e-07	2.00576193062862e-05
ENSG00000138678	-8.11631363114549	-8.14577301602859	3.95581036679497	6.68391934865868e-07	2.00576193062862e-05
ENSG00000197982	-1.93204045292436	-1.93224816080475	5.53859055846649	6.69499100697845e-07	2.00576193062862e-05
ENSG00000173546	-4.75199683138738	-4.75239052555412	7.23060931778859	6.7055701792503e-07	2.00576193062862e-05
ENSG00000214944	-5.73271736947446	-5.75471287765096	5.1684443494589	6.73981841118869e-07	2.01215152337094e-05
ENSG00000019505	6.57533831652403	6.63107481174371	1.36268676788611	6.75733617173342e-07	2.01353143101995e-05
ENSG00000143369	-5.57829211159452	-5.58060938370298	5.76194432119219	6.79342095027759e-07	2.0204280898597e-05
ENSG00000176406	10.4614401956408	10.8249614988717	3.0150981783693	6.81649146300223e-07	2.02343531755355e-05
ENSG00000119547	4.64163494908703	4.64392050052504	3.61302361384281	6.8375410620709e-07	2.0258323746333e-05
ENSG00000273270	-2.88880413706736	-2.88938835945236	3.86219572670983	6.89564300275134e-07	2.03573049172913e-05
ENSG00000175602	-3.30723755280286	-3.30776902817238	5.8864809506152	6.90155812016557e-07	2.03573049172913e-05
ENSG00000159228	-2.70610076557127	-2.70661070558011	5.00261237281396	6.91248788740856e-07	2.03573049172913e-05
ENSG00000106683	-3.06931190324665	-3.06936782084446	7.52736562690837	6.92310036574976e-07	2.03573049172913e-05
ENSG00000237172	-4.27299726499618	-4.27694123663884	4.19973397069582	6.95605836302091e-07	2.04157697895129e-05
ENSG00000206052	10.2223359098753	10.5839484846926	2.72153984194765	6.97119232182192e-07	2.04218005465155e-05
ENSG00000009950	6.81914219515176	6.91248422597856	0.311480652323413	7.01062053203439e-07	2.04988443796227e-05
ENSG00000082258	1.87294378104921	1.87306917245121	5.9109555084731	7.06066885031049e-07	2.06065950334108e-05
ENSG00000125386	1.67005813680271	1.6702446325724	5.65095139607367	7.08580821102696e-07	2.06413823520476e-05
ENSG00000169499	-3.96098810194928	-3.96170518066617	5.66834047459979	7.29579074172542e-07	2.12134965812478e-05
ENSG00000092871	-3.46070425565949	-3.46140216677776	4.39459596976632	7.33043223359285e-07	2.12746038838883e-05
ENSG00000151025	-6.20829082614467	-6.21248316358863	3.31195335857481	7.38271522837655e-07	2.13504678014067e-05
ENSG00000104964	-2.3350049561892	-2.33512044491353	7.2201464308596	7.39632058353673e-07	2.13504678014067e-05
ENSG00000158715	2.83790711540882	2.83841670568026	4.69637448586112	7.39759387764891e-07	2.13504678014067e-05
ENSG00000112175	13.9941212032852	34.8724587134426	4.26673536543756	7.51073432957725e-07	2.1626353203368e-05
ENSG00000118495	6.44490438746276	6.45038474955407	5.54748475948308	7.5208849682521e-07	2.1626353203368e-05
ENSG00000057019	-3.11253008307823	-3.11255955690728	9.39270871193434	7.55702959870906e-07	2.1663782798462e-05
ENSG00000112280	6.18557705559686	6.20309749607762	2.98341900120851	7.57406960083097e-07	2.1663782798462e-05
ENSG00000171451	-2.27692232285877	-2.27718749713715	5.44554526745637	7.57552543099798e-07	2.1663782798462e-05
ENSG00000205683	-2.70606394946571	-2.7066734491466	4.52838718769016	7.60014953441628e-07	2.16944670622259e-05
ENSG00000148798	11.081071579297	11.1566952058791	5.4986917091883	7.65298210918507e-07	2.17704599910236e-05
ENSG00000152582	8.36052538380684	8.56268974139392	1.92754574475413	7.6601436129781e-07	2.17704599910236e-05
ENSG00000147862	-4.54844391684411	-4.54912749229185	6.13695237732563	7.66893534481557e-07	2.17704599910236e-05
ENSG00000174776	9.814555576727	10.195779804963	1.38550883475798	7.68254352187396e-07	2.17704599910236e-05
ENSG00000164828	-1.97731023990952	-1.9773708832212	7.40596309905002	7.72634305553094e-07	2.18549131284529e-05
ENSG00000213023	6.48360292006982	6.58508206297172	0.680008510935526	7.79497904708777e-07	2.20022325442061e-05
ENSG00000203668	2.5180201872529	2.51826141490045	5.68147983113366	7.80660742249917e-07	2.20022325442061e-05
ENSG00000124194	6.89948598147956	6.91431155033046	2.81093388066795	7.8418400977761e-07	2.20442773514039e-05
ENSG00000118160	7.68318022569181	7.78240083442379	0.531255378473674	7.86451711731983e-07	2.20442773514039e-05
ENSG00000100065	-4.60821343184564	-4.6127638153343	6.03607132198041	7.8765418344904e-07	2.20442773514039e-05
ENSG00000085998	-1.77298390486599	-1.77305539755794	7.18526494218007	7.87799843863416e-07	2.20442773514039e-05
ENSG00000226380	-9.60362983446647	-9.661997304444	3.13580985617477	8.01643667123351e-07	2.23188329274543e-05
ENSG00000149131	7.33008054397171	7.34251688383403	5.07567031714106	8.01940460014915e-07	2.23188329274543e-05
ENSG00000253982	-2.89925188887578	-2.9003273545006	3.45901776909211	8.02634237879838e-07	2.23188329274543e-05
ENSG00000255874	-4.94299759809656	-4.95070833782145	2.38660655631181	8.03329326580589e-07	2.23188329274543e-05
ENSG00000007384	-2.79852293480566	-2.79908447688833	5.65785858086673	8.10029095541226e-07	2.24649987527188e-05
ENSG00000095752	-7.57588512919802	-7.59010616436909	4.31294852969765	8.14102675830936e-07	2.25379418092628e-05
ENSG00000165349	12.8945751996176	35.3450736103538	2.72101854367325	8.17402470119946e-07	2.25892427760227e-05
ENSG00000175745	3.77563978914484	3.77576166431716	7.90242364891376	8.20357673236848e-07	2.26308563779508e-05
ENSG00000111834	5.03996684031083	5.05894514336095	1.21823780202672	8.24283662725246e-07	2.26990566310264e-05
ENSG00000175592	-8.35673362092207	-8.36350203148506	6.47009972798737	8.38474777385314e-07	2.3049199250166e-05
ENSG00000146233	10.4950394167202	31.843526681935	0.965385685378743	8.40560732779976e-07	2.30659319536495e-05
ENSG00000090266	-1.82262203652861	-1.82283327591791	5.25490288912721	8.47118569914967e-07	2.32051041239514e-05
ENSG00000127325	-7.56189615504605	-7.75857708572628	2.73806265402705	8.51185582576811e-07	2.32756772090268e-05
ENSG00000280132	-5.06380716952338	-5.09212858619866	0.417171143891321	8.54570668475399e-07	2.33273888419141e-05
ENSG00000254122	4.26394779346438	4.27667866813303	3.64728767734013	8.58292273628324e-07	2.33362597282598e-05
ENSG00000182718	-3.71070044568978	-3.71075022078301	10.6653821426339	8.60394017140376e-07	2.33362597282598e-05
ENSG00000175482	-3.43476339600242	-3.44441131733337	1.70569242115212	8.60781111303745e-07	2.33362597282598e-05
ENSG00000136928	-5.19919187026817	-5.19997031935179	5.84960418148076	8.60873933872017e-07	2.33362597282598e-05
ENSG00000139970	4.65983590668642	4.66375480431368	5.37012474914085	8.71888317550876e-07	2.35938720801376e-05
ENSG00000110628	-3.47615921073274	-3.47955643877848	3.19127445980485	8.79623825705729e-07	2.37620180182859e-05
ENSG00000131652	2.2232370530281	2.22373586535078	4.73389477523996	9.01996169662935e-07	2.43242973974388e-05
ENSG00000064012	-3.66888791680931	-3.67152716612674	3.97332499568809	9.05025981801565e-07	2.43639235859477e-05
ENSG00000100427	-8.16066850486071	-8.16479721536773	8.38492722575697	9.07112513556747e-07	2.43780633161361e-05
ENSG00000165169	-3.4057796440391	-3.40650134881838	5.43319895153545	9.36919414825575e-07	2.51358414829665e-05
ENSG00000108846	-10.1218789465471	-10.1751969848416	4.28656707130792	9.52502400236304e-07	2.54889736790756e-05
ENSG00000087250	-7.60499037517499	-7.64270401681793	3.69855625993758	9.53347036542856e-07	2.54889736790756e-05
ENSG00000106511	-12.18077476243	-32.7416019831674	2.94887652239142	9.65414461474575e-07	2.5730913815451e-05
ENSG00000100399	-4.6098794045029	-4.65707972878862	0.508760094003059	9.6569203893008e-07	2.5730913815451e-05
ENSG00000177679	5.73389623863987	5.745391350118	2.83204754478005	9.73571861639944e-07	2.58966798085964e-05
ENSG00000153029	-5.595008878172	-5.63622943439927	2.91395000086502	9.88777959091132e-07	2.62201014052647e-05
ENSG00000147481	-5.37575611002486	-5.38202491840141	3.63583682624983	9.89089261412895e-07	2.62201014052647e-05
ENSG00000215252	4.45347055400137	4.45968734584239	4.18757924226142	1.00569153993126e-06	2.66150300076046e-05
ENSG00000143545	-2.21532600026336	-2.21543926420295	6.62060488859356	1.016005004283e-06	2.68424740048644e-05
ENSG00000156869	5.44548690324552	5.48298338457714	2.23422418010016	1.02490961332832e-06	2.70319910515343e-05
ENSG00000180818	-7.77068735387367	-7.85946679559585	1.22963457686975	1.03026212846379e-06	2.712734042805e-05
ENSG00000166206	14.6173844676218	35.6117525739557	5.5809735531073	1.03662230457312e-06	2.72240224935858e-05
ENSG00000171877	-3.20349992176247	-3.20377122676132	5.61136581118595	1.03742112102495e-06	2.72240224935858e-05
ENSG00000203952	4.59244929715692	4.60259207256769	2.36185551436217	1.04025632168845e-06	2.72400689295724e-05
ENSG00000126561	-4.40851036351748	-4.43501284947371	2.37580013581201	1.04152178499774e-06	2.72400689295724e-05
ENSG00000106069	6.021358750398	6.03964918258178	3.02855022428215	1.05286366730426e-06	2.74906576944627e-05
ENSG00000214900	-7.36320806965706	-7.50937485258525	0.314167003188558	1.06601237217154e-06	2.77875078114964e-05
ENSG00000233016	2.57133213857183	2.57187030059134	5.50415744800599	1.07914494422485e-06	2.80829485985446e-05
ENSG00000232533	-4.21458718268281	-4.21755670225491	3.70008294227369	1.08599409965999e-06	2.81720580341341e-05
ENSG00000124374	4.89137217208513	4.90527342637829	1.71178766542754	1.08617772105474e-06	2.81720580341341e-05
ENSG00000182168	7.44378225843442	7.45976348613866	5.03308182545587	1.09280236805979e-06	2.82968759119162e-05
ENSG00000213846	-4.10815206061928	-4.11134918051457	1.84202173501892	1.10239524615651e-06	2.84980122077612e-05
ENSG00000183798	5.73539360534806	5.74726441888129	2.85344334839309	1.10612968605764e-06	2.8500279384128e-05
ENSG00000172915	2.61340046684675	2.61387610849779	4.86204602345157	1.1066653024222e-06	2.8500279384128e-05
ENSG00000161714	-2.57675823393798	-2.57697942919517	5.79613355887682	1.10795885654962e-06	2.8500279384128e-05
ENSG00000164841	6.53820032079298	6.62939381288837	0.0983095531036893	1.11903281710224e-06	2.87377934313065e-05
ENSG00000270124	-6.0150682041541	-6.08879771738167	0.448838736702839	1.13016878369232e-06	2.8976117222614e-05
ENSG00000126583	5.97759437959736	5.99235889058959	2.84371578653578	1.13757461003604e-06	2.91181802641028e-05
ENSG00000259129	10.6767410358785	31.6361172847278	1.23087887479474	1.14005409157539e-06	2.91338863925665e-05
ENSG00000107338	-3.19288027493917	-3.19605333455808	3.39481802710986	1.14558318820003e-06	2.92273462427374e-05
ENSG00000182247	3.54270058453342	3.54630852368823	4.39377828237362	1.15663597973981e-06	2.94148112989139e-05
ENSG00000122756	4.21659994122803	4.21730187824738	5.62422918673177	1.15669874071559e-06	2.94148112989139e-05
ENSG00000125398	-3.86050722253401	-3.8608532707706	6.95704189254696	1.16165636930998e-06	2.94825119997682e-05
ENSG00000087086	-2.31987159100477	-2.3198899234989	9.75621444772	1.16313740180974e-06	2.94825119997682e-05
ENSG00000130475	4.35707045313904	4.36127696127032	2.65257604332426	1.1685060310645e-06	2.95705886046046e-05
ENSG00000164951	-3.44177801775174	-3.44193426358769	7.09560578510469	1.17271705822506e-06	2.96291329241522e-05
ENSG00000136111	4.50874589608441	4.51439987547367	4.95299323724911	1.18035186534157e-06	2.97738514142863e-05
ENSG00000103056	5.34013392214886	5.34763661522072	3.14353411164987	1.18778053305506e-06	2.99034421082388e-05
ENSG00000130829	10.0727481227961	10.4513938940826	1.55072680401505	1.18931968420753e-06	2.99034421082388e-05
ENSG00000176595	4.18581825782323	4.18713634105912	4.59034429230203	1.19401666115077e-06	2.99732735485662e-05
ENSG00000280294	4.62758366540267	4.68174026649925	0.533048613680738	1.20260281865176e-06	3.014035378881e-05
ENSG00000138434	-2.96897200353108	-2.96907643248616	8.06060217088851	1.20974989450477e-06	3.02708891871756e-05
ENSG00000164741	-4.04430020336866	-4.04541923328836	6.65898244365469	1.21887482613617e-06	3.04140343402003e-05
ENSG00000111249	7.47899210790654	7.51211506059759	2.96715762584617	1.21936630568499e-06	3.04140343402003e-05
ENSG00000079691	-2.91625975550031	-2.91664965030415	5.11705512302736	1.22168957970061e-06	3.04233829305347e-05
ENSG00000166426	10.0008507223893	10.0102304613691	7.55905574132266	1.23290439618894e-06	3.05808679995929e-05
ENSG00000130540	6.05318587228828	6.08538608313742	2.27347140688186	1.23298599300862e-06	3.05808679995929e-05
ENSG00000168090	-2.07790355552259	-2.07794769055706	7.46289730017768	1.23388925577966e-06	3.05808679995929e-05
ENSG00000165124	4.95473700657253	4.96946535046607	2.6700515426591	1.24025155978708e-06	3.06898381212607e-05
ENSG00000154529	9.66069155303042	30.2471373461806	3.11815700627595	1.243821780944e-06	3.07294830500944e-05
ENSG00000204969	6.36061674363621	6.4195004486371	1.84325312261838	1.27514361797426e-06	3.14266935892392e-05
ENSG00000229191	7.35717870039921	7.57021296781113	0.942866608424698	1.27606787085805e-06	3.14266935892392e-05
ENSG00000130558	4.07781500940118	4.07967127025536	4.88879208975037	1.28134338181229e-06	3.15069221474284e-05
ENSG00000180447	2.92502543124024	2.92550326979719	5.27986987463697	1.29402170295224e-06	3.17686397325413e-05
ENSG00000151948	6.78613035742904	6.95958051750792	0.255851361538148	1.31869516669981e-06	3.23230363707897e-05
ENSG00000134595	10.728101605837	11.1151863919425	3.05522260881805	1.3207440248856e-06	3.23230363707897e-05
ENSG00000145721	9.85001665213266	9.89960954191269	4.10918476664072	1.32782421347485e-06	3.24454573852836e-05
ENSG00000117676	2.49295408216831	2.49383932623963	4.42332114558513	1.33182310350159e-06	3.24923217782404e-05
ENSG00000163814	-8.4987076116657	-8.51985060124625	6.27527710732908	1.33570272801028e-06	3.25183472937628e-05
ENSG00000198155	3.0773642321444	3.08240061584645	1.82005190027784	1.33705514042499e-06	3.25183472937628e-05
ENSG00000171766	-4.15291316362879	-4.15344036481422	6.52549372697704	1.33930809413745e-06	3.25224830200034e-05
ENSG00000171119	9.02423146045041	9.34531781811019	0.907995272238427	1.34885604121091e-06	3.27034755084894e-05
ENSG00000139318	-5.89137926744163	-5.89270073968883	6.65549860745609	1.36343010185773e-06	3.30055776905529e-05
ENSG00000143842	-3.58636550360681	-3.58645069148375	6.33477602720971	1.36742442573719e-06	3.30510293861618e-05
ENSG00000231925	-2.68346478419765	-2.68368670712556	7.28882241521687	1.38538198936127e-06	3.34333143460385e-05
ENSG00000156395	4.52584692219664	4.53674970099851	2.04863601806937	1.39134816389793e-06	3.3525478751701e-05
ENSG00000168135	7.66081015710551	7.86618799099355	0.550526425506213	1.41950841804314e-06	3.4151316547497e-05
ENSG00000261678	5.61932855830592	5.6304854022466	2.442504658327	1.4227102353652e-06	3.41756886384497e-05
ENSG00000186642	4.3026923655945	4.30648424119596	3.06835532059843	1.43362962059025e-06	3.43850889337882e-05
ENSG00000197355	-3.09556253437803	-3.09671339680031	5.65001658646969	1.44391669003105e-06	3.45787042916332e-05
ENSG00000122863	-2.31664066300193	-2.31671913149181	6.62594576871259	1.45977251382851e-06	3.4864031898205e-05
ENSG00000177363	-6.52049845260267	-6.5380380189031	2.04867195698174	1.46029696819688e-06	3.4864031898205e-05
ENSG00000100034	-2.1216157646933	-2.12172980151674	6.34061958819223	1.47189697938886e-06	3.50873273834773e-05
ENSG00000115252	9.19318521715832	9.29567385799164	2.68394399104137	1.47561563637387e-06	3.51223514425939e-05
ENSG00000187772	14.4853519072537	35.9943465807473	5.07219117164462	1.48266003307788e-06	3.52223181053788e-05
ENSG00000072133	12.8558764113656	34.4690653271421	3.53364630725769	1.48432722642111e-06	3.52223181053788e-05
ENSG00000261762	4.57122506131273	4.61052441080134	0.762194979664861	1.50426367035821e-06	3.56412336099744e-05
ENSG00000184675	2.74555935203681	2.74623750100925	4.2685896210527	1.5159899400613e-06	3.58177207459681e-05
ENSG00000106636	-1.72232856397709	-1.72236234896144	7.76069739118668	1.51630033387248e-06	3.58177207459681e-05
ENSG00000114770	2.08648188267041	2.08680053856993	5.5126211003689	1.53246587618389e-06	3.61448975690866e-05
ENSG00000052126	3.23517098389963	3.23590882578129	5.4937125397451	1.5410693247763e-06	3.62929961343245e-05
ENSG00000225206	6.79136141141333	7.15360607585403	1.89280259773214	1.54757267541285e-06	3.63374993946744e-05
ENSG00000109255	11.6863662381226	31.4028198165481	2.54025488213437	1.54761349413722e-06	3.63374993946744e-05
ENSG00000074410	-6.74009070955113	-6.74276494759344	7.65366808702522	1.55266688725955e-06	3.6401412579085e-05
ENSG00000177098	-5.27840285270584	-5.28115863640247	4.03344399723424	1.56632501842091e-06	3.6666564973949e-05
ENSG00000059378	-3.70425602423385	-3.70835167301703	3.77237304533246	1.57802004778608e-06	3.68850374642693e-05
ENSG00000132334	-5.75206129466092	-5.75398065401752	4.97774184959689	1.58097212730517e-06	3.6898802385266e-05
ENSG00000198759	11.1628504271322	11.3705441548357	3.6167968491261	1.5883028465711e-06	3.70145681288971e-05
ENSG00000143469	5.45140157954973	5.4658683853764	2.75793059684437	1.62116588658264e-06	3.77241194532062e-05
ENSG00000168461	-4.35316486695188	-4.3533585151225	8.0352093236927	1.62808924335254e-06	3.78288473894442e-05
ENSG00000033100	-2.24820178082725	-2.24829560949876	7.18760643864364	1.64046291042925e-06	3.80597145370614e-05
ENSG00000064655	5.89158854951421	5.94041896587297	3.11271474964271	1.69822407364787e-06	3.934135116608e-05
ENSG00000179603	6.0347348509333	6.07810540415508	0.57841488077886	1.70916702867558e-06	3.94907350502358e-05
ENSG00000187672	6.69853344150709	6.74941158120346	1.79205595296396	1.7110262265209e-06	3.94907350502358e-05
ENSG00000065833	10.0444199654287	29.848532841502	3.87143817676286	1.71225999929612e-06	3.94907350502358e-05
ENSG00000173221	-2.76676423102884	-2.7673190555701	5.21895136525825	1.73245396163702e-06	3.9897545954278e-05
ENSG00000110042	5.79519892630904	5.79630187957075	6.16340577598603	1.74601484415749e-06	4.01506270643226e-05
ENSG00000134775	4.20508158206202	4.2064825651472	5.42222653204217	1.78923887466524e-06	4.10840820426811e-05
ENSG00000240764	-7.7241567368197	-7.74437171060514	3.1794002375116	1.82622905706814e-06	4.18718656344521e-05
ENSG00000136830	-3.57918067890971	-3.57927997355322	8.91691186198277	1.83225306486105e-06	4.18942602718995e-05
ENSG00000112276	-3.23716233434049	-3.23770626080748	4.62602997648535	1.83257203571842e-06	4.18942602718995e-05
ENSG00000085063	-3.03029684794793	-3.03036465086189	8.62805467931303	1.85086408055524e-06	4.22505727394584e-05
ENSG00000146376	-2.68470059559996	-2.68537791215422	5.53849633712813	1.85803037873386e-06	4.23522428227015e-05
ENSG00000167874	4.97222663630752	4.98614908086645	3.00619256849288	1.8793042750406e-06	4.27603494372694e-05
ENSG00000122584	-6.74093610237528	-6.76279507862401	5.42343827226709	1.88141155779455e-06	4.27603494372694e-05
ENSG00000242808	-4.23197825666203	-4.23270480520251	6.11464043820808	1.88653456650674e-06	4.28144632579015e-05
ENSG00000169032	-2.66260703058558	-2.66277660576362	6.14216015233072	1.89177566318133e-06	4.28710960884083e-05
ENSG00000131370	-2.87519812833903	-2.87711839852328	2.71599477127626	1.8989572407735e-06	4.29714758803441e-05
ENSG00000150403	-2.0834882354842	-2.08360268482119	6.70317087490208	1.91370833382462e-06	4.31914600489302e-05
ENSG00000238105	3.32220982875494	3.33061737892243	1.72204589661085	1.9161698346676e-06	4.31914600489302e-05
ENSG00000173376	11.1002345752075	33.0144303532696	1.81233987489157	1.91697718803053e-06	4.31914600489302e-05
ENSG00000260903	6.8524682583739	6.88251036581859	3.79724892362158	1.92103442175857e-06	4.32205064284413e-05
ENSG00000154134	2.74486158157183	2.74505862065886	5.49302326327298	1.93575775829314e-06	4.34332301571743e-05
ENSG00000160233	12.9168730183054	34.358252129082	3.69681364385334	1.93605278528201e-06	4.34332301571743e-05
ENSG00000170545	-3.73713380322374	-3.7410582642953	3.83163225395912	1.94785274889696e-06	4.36352551237836e-05
ENSG00000176165	-14.5276597556559	-35.6452807077223	5.44002987918795	1.95209480619996e-06	4.36676336733613e-05
ENSG00000188580	8.69975507595822	8.85811849393918	1.10853976254444	1.95624071688184e-06	4.36977718932661e-05
ENSG00000132821	3.89379176759897	3.89602280888983	4.88746162606284	1.9740097140205e-06	4.40316966781658e-05
ENSG00000154914	7.79753628968765	8.16685062291606	1.69766686955105	1.99247589287646e-06	4.43801977052398e-05
ENSG00000255408	5.54667279363588	5.61128595420385	1.26291731846161	2.00059238580473e-06	4.44634110546487e-05
ENSG00000163485	-3.83002061776881	-3.83147580096663	4.67324823874995	2.00190713279224e-06	4.44634110546487e-05
ENSG00000147804	-7.64799677147129	-7.80047730008498	0.668377827308688	2.02219238727043e-06	4.48501589983531e-05
ENSG00000189077	-2.09823367513011	-2.09849596649111	5.00282566609889	2.03162074618537e-06	4.49953564977849e-05
ENSG00000151490	5.67132760018963	5.67688182224742	4.22064160226077	2.03534581644768e-06	4.50140079008697e-05
ENSG00000006327	-5.58074139806805	-5.58176066850991	7.50608945962777	2.04402085911661e-06	4.51419260173222e-05
ENSG00000162669	7.04235609068881	7.10903894247486	1.6182182644087	2.04692306580253e-06	4.51421705500575e-05
ENSG00000181649	-6.38068445316861	-6.39998437115718	5.31537809942143	2.06247997513577e-06	4.54211034298589e-05
ENSG00000230453	12.6005415494945	54.7198374189611	0.723928256550672	2.07000706293716e-06	4.55226623671843e-05
ENSG00000117971	7.68459626741442	7.88013202271314	1.52598629232437	2.08721915546309e-06	4.5815564375897e-05
ENSG00000178233	5.7686189512763	5.77550271477261	2.89734367742397	2.08919443035985e-06	4.5815564375897e-05
ENSG00000280870	4.98386543787542	5.00119593471647	1.13422655687574	2.1053277110378e-06	4.60589879877769e-05
ENSG00000215397	5.27893018388251	5.28963807523759	2.09098180788551	2.10619427585966e-06	4.60589879877769e-05
ENSG00000087494	-10.6182836869169	-10.9732354999287	3.08191166255951	2.11407652732388e-06	4.6166700556133e-05
ENSG00000183186	5.07136878207517	5.07922150154088	2.93885053413617	2.12682372253748e-06	4.63802033571232e-05
ENSG00000170989	9.33239615227468	9.46696369861661	3.8483745283059	2.13438084062301e-06	4.64800870927303e-05
ENSG00000150938	-4.20083020305839	-4.20106449315268	8.13607534149245	2.14006858103598e-06	4.65390401452588e-05
ENSG00000177697	-2.45202472971499	-2.45211631749196	7.94499672713894	2.1513641914325e-06	4.67196112448221e-05
ENSG00000141837	-5.14435506151111	-5.1456654513265	4.50964142997208	2.15818742098481e-06	4.68026922100789e-05
ENSG00000144959	-4.33083059525543	-4.33227668813346	5.75483569612241	2.16891748491643e-06	4.69194074342395e-05
ENSG00000259207	-4.19742070385459	-4.21719475486588	4.09458263154962	2.1695793625926e-06	4.69194074342395e-05
ENSG00000100994	-2.35571667504962	-2.35575001828142	8.92499368780437	2.18042882790747e-06	4.70888184217804e-05
ENSG00000145349	-2.70491497790615	-2.70499953358233	7.38380027081637	2.19160575793759e-06	4.72648236249137e-05
ENSG00000170681	3.28407691677673	3.28710977259729	2.33785016004737	2.20773286159404e-06	4.7546952966799e-05
ENSG00000114279	3.9894974503359	3.99354126180874	3.54669438455067	2.23065423987131e-06	4.79676015440768e-05
ENSG00000136238	-1.88722930738171	-1.88724752301234	8.68226337340215	2.23432460438364e-06	4.79676015440768e-05
ENSG00000166831	5.54416112088869	5.55436580176768	3.43721144437625	2.23648097374715e-06	4.79676015440768e-05
ENSG00000113504	3.76260346645086	3.76337627839667	5.43199543598652	2.2479343506386e-06	4.81471151589452e-05
ENSG00000185274	10.5543336086269	10.9165852852253	4.15714520284632	2.26999513261346e-06	4.85530191789405e-05
ENSG00000111783	3.12854580360547	3.12888243260265	5.25391403865196	2.27854960457631e-06	4.86693208288023e-05
ENSG00000174804	2.51869074071925	2.5208436266662	3.83511441063101	2.28795843707843e-06	4.88035287384463e-05
ENSG00000133107	12.8767525737938	33.4146386061919	3.16504129455192	2.29389727815484e-06	4.88448205030567e-05
ENSG00000156398	2.43832376856114	2.43895080993781	4.71424172447528	2.29754425925343e-06	4.88448205030567e-05
ENSG00000140526	-2.27724457020357	-2.2773211052711	7.52825357148828	2.29927904891422e-06	4.88448205030567e-05
ENSG00000204347	6.57275127478281	6.60937173588418	2.51625809004427	2.32410312420835e-06	4.92488715156684e-05
ENSG00000075651	-3.05560613417403	-3.05722626590214	3.90959320877504	2.32460729518686e-06	4.92488715156684e-05
ENSG00000102265	-3.72788444704366	-3.72815828138732	7.39839676850437	2.34067155471454e-06	4.95220130830796e-05
ENSG00000122592	-7.78459307946608	-7.99019672903653	0.980476587306497	2.34947600975524e-06	4.9641026273773e-05
ENSG00000152192	6.54279459386137	6.57743416894262	3.69812522762102	2.37673020290155e-06	5.01490072812227e-05
ENSG00000196208	4.86882400189266	4.86965195881861	5.98449380713586	2.39046185803659e-06	5.03706767225147e-05
ENSG00000145022	-2.06880262945011	-2.06906185801758	5.40464742404251	2.43085207091592e-06	5.11527280798937e-05
ENSG00000196876	3.57453435079002	3.57532226182691	4.64997149058448	2.48204727589283e-06	5.20853681070496e-05
ENSG00000168952	7.02133348022239	7.08814191997242	2.28665218150903	2.48506062064015e-06	5.20853681070496e-05
ENSG00000156265	-9.50961530793845	-9.55872738437546	3.84608400877511	2.4851799180064e-06	5.20853681070496e-05
ENSG00000008735	3.65694430821712	3.65763443395223	4.94793322535266	2.49804104215995e-06	5.22847357001147e-05
ENSG00000170561	8.08870973963628	8.10974740025889	4.62018207264273	2.50578409485779e-06	5.23485569505266e-05
ENSG00000105409	4.57620835526554	4.57718542420547	4.87594177372943	2.50885379358041e-06	5.23485569505266e-05
ENSG00000215068	-4.23752795064326	-4.26731156750706	0.848267775973809	2.51440366339607e-06	5.23485569505266e-05
ENSG00000170075	-6.67725634564848	-6.79266918662001	4.09962441812905	2.51450094228865e-06	5.23485569505266e-05
ENSG00000121904	-4.28412243082863	-4.28532700436872	4.17170863527269	2.52860845403072e-06	5.25090724151361e-05
ENSG00000236901	3.23478012505343	3.23777551412919	2.66064283697487	2.5289370088499e-06	5.25090724151361e-05
ENSG00000007171	-6.37317477501422	-6.38072260513635	2.81139144934681	2.53830958736466e-06	5.26336864503477e-05
ENSG00000129595	6.3504179071122	6.37878108691527	2.63634664766196	2.5563309427602e-06	5.28191510567263e-05
ENSG00000101493	2.74162529664539	2.74193677579785	5.61241635444954	2.55942709762018e-06	5.28191510567263e-05
ENSG00000171243	10.3704406846505	31.0980090123961	1.54865732456019	2.56300441106727e-06	5.28191510567263e-05
ENSG00000163568	7.52469608361305	7.71855964811264	0.0793546904309724	2.56316093035231e-06	5.28191510567263e-05
ENSG00000111331	-5.66099635709318	-5.66177983450633	5.49519639882019	2.56416783021638e-06	5.28191510567263e-05
ENSG00000164197	-3.41460162377592	-3.41539952159184	4.5764772533237	2.57168138228207e-06	5.28468529525624e-05
ENSG00000123685	-5.70073424180861	-5.71286388657011	2.30414558024835	2.5722818140097e-06	5.28468529525624e-05
ENSG00000101000	-4.60586729956326	-4.62672705717181	3.21925928345304	2.60026360094453e-06	5.32847947805476e-05
ENSG00000186806	2.89236082938249	2.89633712096906	3.11703371089754	2.60998636904869e-06	5.32847947805476e-05
ENSG00000172061	-9.45935870922415	-9.5762663009432	1.95268588205993	2.61042490197782e-06	5.32847947805476e-05
ENSG00000129675	-4.35184063200833	-4.35240853122559	6.04040792809721	2.61043598084755e-06	5.32847947805476e-05
ENSG00000104783	-7.85268644200951	-7.92189439761178	4.25513619381404	2.61066145812213e-06	5.32847947805476e-05
ENSG00000123191	4.04655575284088	4.04910161193284	4.47778006810322	2.61763372776213e-06	5.33573538189006e-05
ENSG00000149218	-3.03269803178555	-3.03296838743626	6.37582247352682	2.64593623141938e-06	5.3817371727047e-05
ENSG00000276386	8.54368019639662	28.3143723642531	1.08366394803893	2.64709501001487e-06	5.3817371727047e-05
ENSG00000128052	-4.83407040116202	-4.8368385594859	4.20666939436216	2.6624056958728e-06	5.40302794366441e-05
ENSG00000037280	8.68269200403978	8.86968446464834	2.45996181462082	2.66448797016882e-06	5.40302794366441e-05
ENSG00000150093	-2.70401161480767	-2.70403612068459	10.0131803572854	2.711596290273e-06	5.49142211106649e-05
ENSG00000102034	-2.34274713219381	-2.34310734534706	5.36934512048736	2.74349147291354e-06	5.54766991206786e-05
ENSG00000198934	11.7080656978462	32.466882382865	2.94917540662781	2.74647677855031e-06	5.54766991206786e-05
ENSG00000089159	-2.78108152454333	-2.78119521198471	7.20230638370004	2.78911900047387e-06	5.62652507408256e-05
ENSG00000231721	-4.85453945668594	-4.86583465857034	2.19795882693137	2.82159053544043e-06	5.68468575746669e-05
ENSG00000164663	2.84585755019342	2.84627097185387	4.62962533338549	2.83762864137401e-06	5.70963061938321e-05
ENSG00000187398	8.48394084738272	8.85071445632416	1.84621286225637	2.85193485189598e-06	5.72392764985031e-05
ENSG00000108947	4.89111978247957	4.89182883681246	6.06430747024389	2.85206590981397e-06	5.72392764985031e-05
ENSG00000163235	-8.08448348450047	-8.15341363839913	2.9959001960903	2.88842043046471e-06	5.78944757397638e-05
ENSG00000111218	7.03100271157528	7.12214845088066	1.03935434260032	2.90337965033587e-06	5.81197049491594e-05
ENSG00000164081	-1.89175196265221	-1.89216417121259	5.04625743895512	2.92108128972462e-06	5.839918470904e-05
ENSG00000254535	8.06076143370859	8.41913135945375	1.63533768449955	2.95206892953995e-06	5.89432279614281e-05
ENSG00000145911	6.55818563157839	6.58034251113008	3.52655636033805	2.99474271311652e-06	5.9718917908814e-05
ENSG00000151116	-1.97141253093582	-1.97168494486088	5.06746179665901	3.02526653059879e-06	6.0250652562206e-05
ENSG00000197122	2.63709731821241	2.63750669555508	5.67056526159357	3.05206283965606e-06	6.0706890673108e-05
ENSG00000130962	3.64320936811054	3.64598552552442	4.47139502522926	3.05664031888471e-06	6.07205877087352e-05
ENSG00000196388	-2.83923697147989	-2.84262028076147	1.77565668175147	3.10263936432419e-06	6.15560495991841e-05
ENSG00000126259	8.71490428478541	8.75639534097094	3.68370948657624	3.11934510533838e-06	6.17664770240707e-05
ENSG00000166352	2.6698250783391	2.67240139408292	3.14958553889112	3.12115731855974e-06	6.17664770240707e-05
ENSG00000140332	2.28585794197487	2.28605901761038	5.8254137993443	3.12545749837793e-06	6.17732827590797e-05
ENSG00000152104	-3.21854626532171	-3.2187792562135	6.99642075617878	3.1309708978186e-06	6.18040197200248e-05
ENSG00000185737	11.6362766584631	33.6240259287835	1.73344348005606	3.14448524410079e-06	6.19215424399957e-05
ENSG00000069188	8.01106745323028	8.02234040545687	5.47599219719449	3.14485610060949e-06	6.19215424399957e-05
ENSG00000172183	-5.25388600497092	-5.28175184969634	1.21529300566687	3.16274245253298e-06	6.21868113745869e-05
ENSG00000068078	4.87354277249232	4.87432373564247	6.49525944715995	3.16629403373873e-06	6.21868113745869e-05
ENSG00000215452	5.97182689950532	6.17405006483211	-0.207244105299146	3.17068946915607e-06	6.21949062454811e-05
ENSG00000144843	-4.53233522628439	-4.53921808200445	2.32941690463533	3.18079535075141e-06	6.23148539606431e-05
ENSG00000115423	5.21542097130649	5.24810312149955	0.933965305537404	3.19552133914003e-06	6.25248999866322e-05
ENSG00000185985	-4.02899069943378	-4.02987499502126	4.86733478746001	3.21997951825597e-06	6.29246060050672e-05
ENSG00000174498	4.90071812652844	4.90098517824407	7.51276313503094	3.22586765963276e-06	6.29608720468824e-05
ENSG00000101204	8.31355959057587	8.37045142386835	2.26256019867128	3.24046537145944e-06	6.31668243570134e-05
ENSG00000008300	2.68553770796251	2.6858070373728	5.41653788177755	3.27783460286029e-06	6.37832012424289e-05
ENSG00000198947	7.79035187313633	7.81804926432557	5.34771263822148	3.28025557817794e-06	6.37832012424289e-05
ENSG00000137752	-10.7479397419307	-31.669660896917	1.40174520106746	3.29633012382419e-06	6.3990191309424e-05
ENSG00000232040	4.36981906790034	4.3847323063036	2.07735956790839	3.3016152486916e-06	6.3990191309424e-05
ENSG00000155052	5.30258761947163	5.34493039033161	0.238503994193305	3.30319547812192e-06	6.3990191309424e-05
ENSG00000179627	-2.98195449558352	-2.98432668798464	2.90550429781437	3.32075372709393e-06	6.4171841437096e-05
ENSG00000122877	-6.12116848026131	-6.12901169897336	3.13560914421442	3.32079210203494e-06	6.4171841437096e-05
ENSG00000253305	7.33103689436252	7.34323100489504	5.02267341458915	3.35495264047359e-06	6.47435744080066e-05
ENSG00000159208	-3.92133649880799	-3.92723983250903	2.54963567972206	3.35867140197805e-06	6.47435744080066e-05
ENSG00000107249	-3.15896370474026	-3.15934025824865	5.57086270420162	3.37534087552474e-06	6.49846762397575e-05
ENSG00000135447	10.2935174403089	10.5913128022268	2.74015064666399	3.43469807627421e-06	6.60460292647113e-05
ENSG00000182742	-7.37403471685224	-7.38231762536285	4.10821414742179	3.44169567960752e-06	6.60781708905942e-05
ENSG00000105784	7.03462923360734	7.1406226803538	0.22955042847071	3.44483355353808e-06	6.60781708905942e-05
ENSG00000172247	7.54473406246374	7.70015635623323	0.300748395455426	3.45058966952326e-06	6.61073706747684e-05
ENSG00000069535	-5.30043579132354	-5.30544891405984	4.21732961888034	3.49233883513229e-06	6.67376996874056e-05
ENSG00000203872	5.29859635813803	5.4101250903133	-0.48533152582903	3.4943845408733e-06	6.67376996874056e-05
ENSG00000151474	-2.24736125159393	-2.24742057046965	6.63698862234737	3.49840340644554e-06	6.67376996874056e-05
ENSG00000177738	-2.34442532246032	-2.34612028798292	2.40895967247102	3.50411279242246e-06	6.67376996874056e-05
ENSG00000112218	4.69505295062282	4.70330352897604	2.84821035031143	3.50486190237432e-06	6.67376996874056e-05
ENSG00000255769	3.17517920432872	3.17792148258032	3.23593635846297	3.51585998689626e-06	6.68100501634938e-05
ENSG00000198435	6.87612050905557	6.88970806665828	3.44848559825173	3.51721924134699e-06	6.68100501634938e-05
ENSG00000147724	10.5784127215922	31.9275726131281	0.974119825094578	3.5225181387495e-06	6.6829402452533e-05
ENSG00000240875	-6.40273095595939	-6.76968747228652	1.21481062848729	3.59022589328296e-06	6.8031295021505e-05
ENSG00000247708	3.25507420343023	3.26751723976488	1.25892219139433	3.5996588124721e-06	6.80974197350901e-05
ENSG00000128284	-10.5973114562069	-32.0218168727763	2.4236675238846	3.60243811330757e-06	6.80974197350901e-05
ENSG00000145087	4.69625763723286	4.70584004093843	2.80658712863929	3.61050464030654e-06	6.81673753975166e-05
ENSG00000136040	4.83367589409615	4.83751377668077	3.45303049159024	3.62084652303599e-06	6.82800695781206e-05
ENSG00000160867	3.60597296646918	3.61376766921451	3.16631120229961	3.64891315397963e-06	6.87263329146417e-05
ENSG00000107554	-3.36319471824336	-3.36337499328141	6.26255214138336	3.66334461867901e-06	6.89150155133181e-05
ENSG00000237289	6.66296734354856	7.02166026924998	-0.324642282878464	3.66822542780235e-06	6.89237928155305e-05
ENSG00000167654	2.702225241788	2.70249447841206	5.17384836631044	3.67988710894614e-06	6.90598044700542e-05
ENSG00000063180	4.12920899763248	4.13178286084228	3.87363063787012	3.69242971542114e-06	6.92120018926598e-05
ENSG00000128714	-10.5788290981882	-32.3408250643741	2.00906383436819	3.71807572261669e-06	6.96091538764232e-05
ENSG00000226950	-2.31425505307309	-2.31431182806837	6.64504433858101	3.72918771800173e-06	6.97335772800946e-05
ENSG00000250198	-6.27290586266029	-6.41216012398733	0.126392776205669	3.77834058195567e-06	7.05063939987565e-05
ENSG00000101180	8.50033508985847	8.71534054014223	0.143434089739497	3.77954731503517e-06	7.05063939987565e-05
ENSG00000047597	8.15399941648128	8.5129695906758	0.9521144119399	3.7976308592587e-06	7.07591983728704e-05
ENSG00000073150	3.77766965257422	3.79423255770865	1.82340042753644	3.81008115968886e-06	7.09065640374039e-05
ENSG00000171860	-8.98536336525058	-9.08205964715476	1.84672294349358	3.83043828592158e-06	7.12005516623565e-05
ENSG00000161677	-2.43868516848879	-2.44039871044498	3.78429911573048	3.8401307983542e-06	7.12958410053537e-05
ENSG00000172889	3.7421793571378	3.75466413532762	2.90699175514836	3.86405869932786e-06	7.16548842414552e-05
ENSG00000149328	6.46104650664848	6.46866049149219	4.37622460118245	3.87447452933413e-06	7.17628058137877e-05
ENSG00000121005	4.90625308838817	4.90801866196173	6.55744137847347	3.88098158489184e-06	7.17981593204991e-05
ENSG00000048540	7.97111077905475	8.0308442282269	2.49494064545833	3.91405135751837e-06	7.23242578654341e-05
ENSG00000198898	-1.76169556744236	-1.76174708255522	7.09116832394857	3.93017823941454e-06	7.2468648841843e-05
ENSG00000172687	2.52208122697383	2.52261851653417	4.57689162855266	3.93114804464205e-06	7.2468648841843e-05
ENSG00000115935	-2.60758458636432	-2.60789055664627	6.11645265941932	3.97749410356195e-06	7.32365482700664e-05
ENSG00000167972	-1.91244685876959	-1.91251116316397	6.11540545411226	4.01505653178859e-06	7.38410985716691e-05
ENSG00000263711	9.93725320506284	10.1333949768287	3.99074144431069	4.02470445585005e-06	7.3885591226621e-05
ENSG00000063438	-6.23047576344797	-6.23529967880343	4.76587775840433	4.02693980619024e-06	7.3885591226621e-05
ENSG00000101098	5.64962196939387	5.65301748337145	4.25543862028836	4.03805254279116e-06	7.40025262947667e-05
ENSG00000149781	-4.13145415122142	-4.14049923796743	1.18337702635096	4.05490837712904e-06	7.42243134824065e-05
ENSG00000030419	4.4575401050189	4.46685772590652	3.19531430352395	4.09867644381135e-06	7.49376276272488e-05
ENSG00000145335	11.6552868901551	33.4909390222237	3.28213438032071	4.12200288416493e-06	7.52759684600598e-05
ENSG00000005379	7.07602106953309	7.13240924625785	3.20207829884105	4.12787549374229e-06	7.52951494851544e-05
ENSG00000261409	10.1601331511416	32.2547035726822	0.331736075062563	4.14213975920415e-06	7.54671764296541e-05
ENSG00000197747	-4.39612792616415	-4.3964176532752	7.74279778702555	4.16376263557703e-06	7.57727153751745e-05
ENSG00000246339	-4.30837827213504	-4.3261222311666	0.73585779035022	4.18984336416594e-06	7.6158573094397e-05
ENSG00000146352	4.55675003541535	4.55981920699492	3.42212951749094	4.20719631417647e-06	7.63107201913391e-05
ENSG00000177311	-1.80898834064414	-1.80918474610544	6.15877297983196	4.2088013838295e-06	7.63107201913391e-05
ENSG00000099282	6.78970981558956	6.81604938617137	3.64673534076988	4.2128756759917e-06	7.63107201913391e-05
ENSG00000275765	-4.67288298979283	-4.69560975594187	0.449410622629401	4.22212678370234e-06	7.63896727702531e-05
ENSG00000126733	9.24513286612536	9.60246465663396	2.54320468890123	4.28488789981271e-06	7.74354625783282e-05
ENSG00000123106	2.5420545462957	2.54523669492956	3.81656793283009	4.29317063761794e-06	7.74954524112908e-05
ENSG00000281566	11.0227621771261	33.7031136290803	1.06151672619673	4.31161418040252e-06	7.76525245054341e-05
ENSG00000166257	4.89544433457658	4.90261225138458	2.77671929670745	4.31181880019286e-06	7.76525245054341e-05
ENSG00000124406	5.2689076986524	5.27230546211202	4.07289715847536	4.32571597763488e-06	7.78130521598975e-05
ENSG00000177374	-4.21881200674981	-4.22387422834442	3.33324339743986	4.36118981289029e-06	7.83608949809769e-05
ENSG00000171435	7.01593594655479	7.37283937692535	0.713567894295581	4.43063897115892e-06	7.95172378111212e-05
ENSG00000101311	-4.7889793699346	-4.79336086283038	3.02422376962868	4.4421443995666e-06	7.96321959297736e-05
ENSG00000119922	-2.9869642199396	-2.99262369399292	3.85253300014052	4.47518620142271e-06	8.00615100004018e-05
ENSG00000139182	3.17035906996615	3.17076915332035	5.61212202162961	4.47634803575962e-06	8.00615100004018e-05
ENSG00000100036	-3.09635343633928	-3.09698491111746	4.11436301114318	4.48231985237908e-06	8.00765928776281e-05
ENSG00000249936	-2.38111659581766	-2.38424722271203	1.45140613730317	4.53085248888408e-06	8.08511208702127e-05
ENSG00000164066	3.09323471503371	3.09377605251436	5.10682507034515	4.56509537570198e-06	8.13691771646241e-05
ENSG00000165359	3.19608681208477	3.19739493783641	4.50904235904774	4.58994377874796e-06	8.17187937985982e-05
ENSG00000174599	5.33728451387483	5.37002308829485	2.27988068301179	4.6043082190002e-06	8.18811714481425e-05
ENSG00000138119	-4.63775869647615	-4.63804080068518	8.50766185880486	4.6255287068959e-06	8.21649661313682e-05
ENSG00000239569	-3.15294139597307	-3.15758654038387	1.44249836621116	4.63607508111323e-06	8.2258723086934e-05
ENSG00000105655	3.50869159208862	3.50896472083675	6.81151177363223	4.65657822034195e-06	8.25287313648345e-05
ENSG00000102053	6.42379507152091	6.4473526805472	2.48681216141549	4.66377476099887e-06	8.25436951380162e-05
ENSG00000225511	-5.05617743235717	-5.10333871572503	1.17207097572303	4.66799556851981e-06	8.25436951380162e-05
ENSG00000135333	11.5187968937067	11.6004760266749	5.67642662964568	4.6752929636321e-06	8.25792130476828e-05
ENSG00000233384	-8.33210945380683	-8.56505856618324	1.0276560977556	4.68525408522764e-06	8.26616466516886e-05
ENSG00000092607	-5.38873879730078	-5.40926409173209	2.07471683057536	4.6921190622555e-06	8.26893307427284e-05
ENSG00000130054	4.3632705005266	4.3683819242801	2.14424486695149	4.70445546803859e-06	8.2813266829712e-05
ENSG00000188176	8.70058842643228	9.20230525625357	1.5136216922674	4.76040792974145e-06	8.37038394312872e-05
ENSG00000118242	-2.74343668425772	-2.74395967963576	4.85071733756461	4.81088195652552e-06	8.44323527815291e-05
ENSG00000106868	-2.26506337612691	-2.26556438121415	5.00825348887346	4.81396562531708e-06	8.44323527815291e-05
ENSG00000131435	-3.09962034461507	-3.09992826446682	6.10188858085394	4.81999399960281e-06	8.44323527815291e-05
ENSG00000137142	5.64035528169928	5.64314315851612	5.07676013056104	4.82346987838632e-06	8.44323527815291e-05
ENSG00000065717	-4.66925406653109	-4.6795604206276	3.46428229358275	4.86315729434662e-06	8.50317334758433e-05
ENSG00000158813	5.70453677029938	5.76379781214846	1.235565394824	4.87861399374478e-06	8.52065759489161e-05
ENSG00000110660	-3.31683113797986	-3.31923679185096	4.74613036014592	4.92550265543507e-06	8.59293837563834e-05
ENSG00000011258	2.02756331451013	2.02776980958002	5.11811366392454	4.94958150496075e-06	8.62530866277424e-05
ENSG00000174343	-5.55239036466558	-5.57092652785196	2.65522012959074	4.97523637695672e-06	8.66035014379067e-05
ENSG00000182253	-3.58044497304228	-3.58098706270288	5.43042033036435	5.00503468122716e-06	8.70251798582192e-05
ENSG00000259417	-3.68295513725151	-3.68468502518857	4.29131658533575	5.0179890213312e-06	8.71533710556901e-05
ENSG00000165322	-1.9349460858885	-1.93502146109422	6.04565051655806	5.13698232801953e-06	8.91209356329966e-05
ENSG00000185049	1.64603561624089	1.64625177805455	5.37983444127627	5.15642540939602e-06	8.93589637539505e-05
ENSG00000116132	-3.65980664406913	-3.66045413928954	5.85552602694506	5.1717123702163e-06	8.94516066390958e-05
ENSG00000147488	6.61089107311204	6.6355951824924	2.15538490405704	5.17322920424641e-06	8.94516066390958e-05
ENSG00000102290	10.8901930562424	32.5541998723269	0.716651957840287	5.21679985808779e-06	9.00396856908045e-05
ENSG00000130762	11.6449047131834	31.9178821354104	1.97280732077015	5.22181360112156e-06	9.00396856908045e-05
ENSG00000149150	3.9585216852624	3.99005032709615	2.29214832592861	5.22453921069994e-06	9.00396856908045e-05
ENSG00000215146	-11.7201732367408	-33.6549912628955	2.88015401494097	5.24889548425056e-06	9.03597068258967e-05
ENSG00000156928	-1.90912018725328	-1.90943112658362	4.7946579635486	5.28004818738455e-06	9.0795894711258e-05
ENSG00000204103	4.00658198718218	4.02091791465769	1.40765660940348	5.30954171098944e-06	9.12026229652246e-05
ENSG00000166002	4.90276432384682	4.92797931826596	2.50000248492085	5.32905485593073e-06	9.14372115609917e-05
ENSG00000067057	-3.18213237329431	-3.18227089033889	7.78227158176202	5.36027156589577e-06	9.1871877310534e-05
ENSG00000177511	4.22045164453469	4.22544890674749	3.62640289712868	5.42854076927273e-06	9.29399512844565e-05
ENSG00000161681	8.75421746181306	8.83964241363145	2.49967995561802	5.43489925628034e-06	9.29468970290922e-05
ENSG00000247746	4.62519142543665	4.63778096029314	1.83106012494528	5.49141329007262e-06	9.38106423536038e-05
ENSG00000031081	-3.32388826423372	-3.32461170405728	5.81350044654822	5.5348270513167e-06	9.44489503598459e-05
ENSG00000179750	-6.43633227379838	-6.47534123535789	3.15859094074816	5.61648380238184e-06	9.5737749006976e-05
ENSG00000135127	4.36383886298966	4.38152390911876	1.72919867904273	5.65239260716487e-06	9.62447744474071e-05
ENSG00000080709	6.78123769303012	6.92444529930631	1.3706357630918	5.70458865781827e-06	9.70277203738283e-05
ENSG00000085831	-4.07652756255477	-4.08589270222956	1.52569173268973	5.71515366673346e-06	9.71016423856108e-05
ENSG00000260664	-10.0234800546799	-32.2813479421065	2.4315972519228	5.73954350131298e-06	9.74100350320661e-05
ENSG00000177359	9.88706345119804	30.3674327259128	0.368884666220932	5.78350143910286e-06	9.80495021391445e-05
ENSG00000036448	3.05639625920218	3.06410234371749	1.57081452063474	5.81626739863524e-06	9.83976027933195e-05
ENSG00000172667	-2.63812125986105	-2.63827625913422	6.86287230156992	5.81663810543319e-06	9.83976027933195e-05
ENSG00000007062	4.54552295021459	4.54662197187559	4.70828496888357	5.83699552012135e-06	9.859296677559e-05
ENSG00000166405	4.90174501171545	4.91667775137774	2.41964451113736	5.84081556727429e-06	9.859296677559e-05
ENSG00000164088	-2.08152649347492	-2.08325887816873	3.6924352051289	5.8625199856519e-06	9.88524698228604e-05
ENSG00000183908	6.84524471607681	6.8723553315316	1.77591814164536	5.90617636409737e-06	9.92346949418563e-05
ENSG00000175550	-2.15437524749831	-2.15446062883529	6.92839523974352	5.91006919634358e-06	9.92346949418563e-05
ENSG00000172264	3.22278991066604	3.23318232967287	2.09501022780013	5.91050565807768e-06	9.92346949418563e-05
ENSG00000187260	8.35725096582018	8.56723417421115	1.35150374595136	5.91061011245846e-06	9.92346949418563e-05
ENSG00000181234	4.09028157867922	4.0911321766809	5.00404663902291	5.95034936074023e-06	9.9794581008161e-05
ENSG00000103966	-3.12057271729255	-3.12083148142361	6.75045934447135	5.96867470601468e-06	9.99945137979756e-05
ENSG00000242086	2.55894798931542	2.56086035860903	3.76702382563665	5.99571603757721e-06	0.000100339882326614
ENSG00000092621	2.48904325310508	2.48914174660539	7.29202477353835	6.03860476734027e-06	0.000100949437727249
ENSG00000163219	-4.7691431628746	-4.78143053208745	0.887965354703172	6.05380438098735e-06	0.000101095295833943
ENSG00000226853	-4.49868601397378	-4.52933286915365	-0.281845485048488	6.06075481227835e-06	0.000101103232520207
ENSG00000143869	8.89350103347144	8.9547941254853	5.23854883061655	6.07881255696143e-06	0.000101296242544713
ENSG00000171540	-13.0332782355408	-56.719591034828	1.31083127772351	6.13850754800624e-06	0.000102035917147697
ENSG00000162992	8.20570549690623	8.40804404877313	2.97250944378002	6.14460719341995e-06	0.000102035917147697
ENSG00000065609	12.4558364383625	33.5274738968871	2.65216754753318	6.14619726271572e-06	0.000102035917147697
ENSG00000169105	-1.97208176018742	-1.97234183337087	5.49001082933424	6.14934020981061e-06	0.000102035917147697
ENSG00000006638	-5.0914228482488	-5.1277333954518	1.83941300786021	6.16579402167651e-06	0.000102200326809402
ENSG00000100697	1.89990241626682	1.89997772705214	6.63992182147973	6.19223616412587e-06	0.000102511671197729
ENSG00000123989	-2.93175566280821	-2.93184860125519	8.28967858062793	6.20023263765115e-06	0.000102511671197729
ENSG00000117600	-4.85190938624501	-4.8534853211539	4.32807137916871	6.20427368271129e-06	0.000102511671197729
ENSG00000239922	-4.10634666059263	-4.10974637419919	2.93383938309282	6.21694202164482e-06	0.000102612402458734
ENSG00000104611	-4.78616137654175	-4.80073730067731	2.94513633391425	6.25213212580644e-06	0.000103023359482042
ENSG00000254377	4.68357453222585	4.68784861374309	3.02235835797685	6.25503681241038e-06	0.000103023359482042
ENSG00000058866	-5.18535836259466	-5.20369778849934	2.79057416487452	6.30927607743787e-06	0.000103797024210653
ENSG00000132329	-4.79020092961566	-4.7922373725139	4.62166017044715	6.31530504676065e-06	0.000103797024210653
ENSG00000176438	-3.55679192314312	-3.55854369261217	3.96555410771453	6.36404022393873e-06	0.000104470168600552
ENSG00000241685	-1.81954858789215	-1.81958310814683	7.73002514700306	6.36964266092774e-06	0.000104470168600552
ENSG00000105792	3.80185739713478	3.8199032564008	0.949659414058632	6.37966547500045e-06	0.000104510396760163
ENSG00000149926	4.47902691326125	4.48241348173109	2.93455695334575	6.38548216403198e-06	0.000104510396760163
ENSG00000170500	-2.93513925771615	-2.93535632159741	5.6747674038725	6.50279472441105e-06	0.000106318991441837
ENSG00000151575	2.98428512273862	2.98693543412524	2.58675737266036	6.51569636482516e-06	0.000106418496904163
ENSG00000259429	3.28208412620866	3.29226992221343	1.28759847979187	6.55779439060342e-06	0.000106994150067797
ENSG00000165443	3.89779050349954	3.90207642710973	3.18858166770555	6.57795542237637e-06	0.000107211060506247
ENSG00000182600	-4.05212921102432	-4.07024742371657	0.455378826153157	6.6155831988526e-06	0.000107648188967451
ENSG00000185924	6.52592981702869	6.59559415649772	2.08081502029948	6.61856419935656e-06	0.000107648188967451
ENSG00000112981	3.72923690865628	3.74279460752915	1.63007039293076	6.65572021291739e-06	0.000108139870348067
ENSG00000164946	7.4250259871557	7.45308953292928	3.72207368568996	6.67230721783439e-06	0.000108280853035423
ENSG00000166840	8.40913221803334	29.7388217106815	-0.443089684296297	6.67826703427129e-06	0.000108280853035423
ENSG00000157593	-1.53828247189338	-1.53834333844692	6.90434928999488	6.70248281538843e-06	0.000108560753816883
ENSG00000163513	-3.07362945099456	-3.07436378752144	7.31176798827395	6.75031373973582e-06	0.000109222174852057
ENSG00000006071	4.79522251032818	4.80805884555603	1.63839178784492	6.76721652480183e-06	0.000109382317617242
ENSG00000128849	-2.84587027682594	-2.84643123704761	4.86040861682278	6.78458567124077e-06	0.00010954965943201
ENSG00000165028	4.72959048328021	4.78229921222492	0.143827684085322	6.82159878977739e-06	0.000110033516016099
ENSG00000185262	-2.80510130263252	-2.8058782237017	5.39310743567795	6.83834432598702e-06	0.000110189791853417
ENSG00000179598	-5.82921980871192	-5.88363775900235	0.960021682791173	6.85467581476492e-06	0.000110339080589422
ENSG00000253958	-5.50793898115088	-5.53440635678575	0.595601140861507	6.87971392014054e-06	0.000110527149955348
ENSG00000157890	-2.40203217715347	-2.40232879763544	4.55486811272313	6.8805168282694e-06	0.000110527149955348
ENSG00000097096	3.66574437517925	3.68125141615369	1.72248746844214	6.89287935180011e-06	0.000110611940595074
ENSG00000152270	3.21800579005646	3.21914690213618	3.74283086224919	6.90082586941257e-06	0.000110625765015409
ENSG00000260296	4.07130271326398	4.11177421221249	-0.225442654593761	6.96479925857251e-06	0.000111536795511129
ENSG00000196754	-8.22043142016411	-8.61764047052631	2.03968449635958	6.99470597400434e-06	0.000111900962170188
ENSG00000125746	-2.3577871866768	-2.35883571897228	4.45376335485276	7.07469051268592e-06	0.000112960640835095
ENSG00000080200	2.42940906287298	2.43005012377507	4.3733643305155	7.07541352226997e-06	0.000112960640835095
ENSG00000091136	-2.81239068487886	-2.81246689033839	9.10023618287769	7.10058853474426e-06	0.000113246771584777
ENSG00000197921	8.30102345921566	8.33178178185799	4.85317209864985	7.14055119740583e-06	0.000113767924894178
ENSG00000261295	-7.24644521469438	-7.32654659481039	1.84738314203208	7.1693020097739e-06	0.000114109563282986
ENSG00000248890	4.14634499771406	4.16994212214142	2.04338441115833	7.19133715755963e-06	0.000114343725435984
ENSG00000166501	7.62707628659308	7.75636454250557	2.88178276225841	7.20003804432294e-06	0.000114365609383579
ENSG00000149927	6.35039922770667	6.42683256910457	0.774997042506431	7.25355575122821e-06	0.000115009289500329
ENSG00000231711	-6.95516263708775	-7.14303927253456	0.48417904762647	7.25683161737685e-06	0.000115009289500329
ENSG00000154917	3.29028458154248	3.29079886799601	5.26724031647198	7.26271523830888e-06	0.000115009289500329
ENSG00000258655	-2.83233606082459	-2.83572334503284	1.164362505345	7.27002489668402e-06	0.000115009289500329
ENSG00000108679	-2.65543612302518	-2.65555814380977	8.34370891786693	7.27769646787533e-06	0.000115014122114783
ENSG00000154118	4.84627598960715	4.87689275363982	0.700341646484179	7.2874136948454e-06	0.000115051241083232
ENSG00000130226	-3.744024554276	-3.7444498661089	5.7339083219388	7.30411386531325e-06	0.000115198418073738
ENSG00000135424	-4.06685896265956	-4.06697387759848	7.75007647460963	7.33939685810752e-06	0.000115638085310283
ENSG00000081087	-2.23804728683417	-2.23835050282767	5.9012267157995	7.3953355030424e-06	0.000116401984419863
ENSG00000235447	5.20554149700638	5.23745894743284	0.331350409665823	7.43477238393313e-06	0.000116904870093386
ENSG00000102007	-5.32430526081845	-5.32530017756228	6.31791281428316	7.47017067743536e-06	0.000117343304786193
ENSG00000140853	-2.86988989369142	-2.87197598778401	4.80565408053369	7.4847378567002e-06	0.000117453966728158
ENSG00000186907	4.93834978031812	4.94852796345705	2.81510508908179	7.50115937224801e-06	0.000117593476343655
ENSG00000108771	-4.43423838581802	-4.48188885916464	1.77527695496712	7.53472318531889e-06	0.000118001171329558
ENSG00000141404	4.86261424629698	4.87486142399076	1.86416251515343	7.54885678596028e-06	0.000118104057971928
ENSG00000115295	-2.54715482168284	-2.54809687852481	4.68674809154483	7.56142592122117e-06	0.000118182286620568
ENSG00000166801	-2.31018064130652	-2.31072995592243	4.86529831194016	7.58947613911987e-06	0.000118502080436218
ENSG00000084628	3.25584099106858	3.25624117426905	4.97210179100702	7.61938980171102e-06	0.000118850302061854
ENSG00000133048	-13.6978873927569	-14.0691663409768	6.46329134814689	7.65129906810652e-06	0.00011922892579782
ENSG00000165300	8.58521679987991	8.62347748122094	4.7256260561319	7.66408598152463e-06	0.00011930911118198
ENSG00000128564	-6.48984883244061	-6.49058977439409	7.83513895373326	7.69106790715248e-06	0.000119609894723385
ENSG00000012232	-2.19336059594296	-2.19338238036078	8.27057587215671	7.70881038942797e-06	0.000119766532756745
ENSG00000197177	-3.15058681017257	-3.15261447281452	3.03058513621869	7.74987885702607e-06	0.000120222826958244
ENSG00000128713	-12.0247642921344	-56.8877405895841	0.769414396344667	7.75357927161214e-06	0.000120222826958244
ENSG00000139410	-3.52928607920263	-3.53138975845685	2.93084049912054	7.78015962440046e-06	0.00012046546499327
ENSG00000273145	-4.50585104656021	-4.53795376578484	-0.237372532830563	7.78783748197856e-06	0.00012046546499327
ENSG00000134954	-3.33736617797037	-3.33810005529706	6.56592572668909	7.79237348810057e-06	0.00012046546499327
ENSG00000130402	-2.31355609301369	-2.31358091346961	9.54445403852101	7.81854415813421e-06	0.000120750493061432
ENSG00000153406	-3.78892538627725	-3.79052852250557	4.34418058278756	7.83366853586367e-06	0.000120858552751596
ENSG00000197406	15.7115577790221	38.7192620871265	5.01807933683713	7.84519683107598e-06	0.000120858552751596
ENSG00000270112	-7.74126230401952	-7.84331514538854	0.877344426038105	7.84876216793377e-06	0.000120858552751596
ENSG00000171714	11.7674161317214	33.2387631208883	2.26513630488726	7.86964147734992e-06	0.00012106067194812
ENSG00000278970	-2.89571743108273	-2.89781949385856	2.62727705842277	7.93932837838299e-06	0.000122012473720543
ENSG00000162706	4.05870959846889	4.06752386521912	3.26811499983668	7.9770681076177e-06	0.00012247191881253
ENSG00000180616	7.60897377473932	7.67958116854629	2.66668805571171	7.99846559740302e-06	0.000122655898172812
ENSG00000149489	-3.25291001107318	-3.25768915489499	2.26971983109332	8.00476240797329e-06	0.000122655898172812
ENSG00000169946	5.75766601301321	5.78178466924775	3.23263504870541	8.02056593262325e-06	0.000122777565168607
ENSG00000141314	3.14621683835752	3.14655374023419	5.04607857716924	8.07895522642744e-06	0.000123503127950348
ENSG00000168899	-4.03763569372201	-4.03938422687808	4.06866844346015	8.08981638151354e-06	0.000123503127950348
ENSG00000063854	-1.70182797749651	-1.70213003980587	4.93608919523357	8.09169334528026e-06	0.000123503127950348
ENSG00000164440	-5.34194372211862	-5.37750932292759	0.983091100389856	8.11157984243282e-06	0.000123685749667721
ENSG00000106077	-2.34096175470451	-2.34143229667168	4.51765673246896	8.14328852774993e-06	0.000124048104460768
ENSG00000237352	-6.94870685218077	-7.05905269910987	-0.441541980695285	8.15680960846513e-06	0.00012413296805709
ENSG00000179133	4.97665768647035	5.10395160939178	-0.415577796359425	8.18177990480116e-06	0.000124391734599382
ENSG00000134070	-4.94071737415553	-4.95149341062201	3.53856752110375	8.21950307092819e-06	0.000124755376913412
ENSG00000273604	2.6765815545422	2.67881215048032	2.93433380025376	8.22167816343674e-06	0.000124755376913412
ENSG00000267640	9.13131858895835	29.4404314266402	1.979430775197	8.26733651248745e-06	0.000125326400297067
ENSG00000119408	-4.10924943226511	-4.10961982598533	7.32511520085035	8.28852706280646e-06	0.000125525762908497
ENSG00000120915	9.52978557284596	9.72570864609387	2.83461580770668	8.29685632413482e-06	0.000125530149849846
ENSG00000234883	-4.67931950882703	-4.69994427832736	1.00803742456043	8.34028097382464e-06	0.000126065002057404
ENSG00000167619	3.88584321640985	3.89068409122995	2.65896117542527	8.51147995201168e-06	0.000128528286238598
ENSG00000277534	2.35478137627073	2.35640192576325	2.72309301415712	8.5477435317749e-06	0.000128951176333462
ENSG00000105642	8.25656565481381	8.32533303307697	2.01035283984677	8.76628312156982e-06	0.000132120409903659
ENSG00000124772	-4.02634840655775	-4.03894036797027	4.67969964871409	8.79610789508665e-06	0.00013244207200953
ENSG00000159409	3.84270286574088	3.84372702925839	4.40458751930692	8.87928438650475e-06	0.000133565651648252
ENSG00000101188	-6.19931245298172	-6.21169224567347	2.5602716019832	8.91403971932849e-06	0.00013395939959345
ENSG00000197261	-5.29496830365018	-5.30217840376785	2.6265394379862	9.0991628319616e-06	0.000136609931209854
ENSG00000173281	-3.19228780412864	-3.19326709746149	4.17096996511447	9.14102094402657e-06	0.000137106533160452
ENSG00000233225	4.16530292955586	4.20771668001463	0.46691118271183	9.16035113070464e-06	0.000137264608977757
ENSG00000261308	5.34226336685468	5.35575972507981	2.57415427640728	9.17406351505887e-06	0.000137338281614697
ENSG00000109189	-2.59074238452466	-2.59082031954708	6.31010676739039	9.21204639505406e-06	0.000137774801161278
ENSG00000181085	8.90961200329745	9.30333149611342	1.42569372495971	9.22984517282753e-06	0.000137873484218143
ENSG00000166710	-2.41972936315278	-2.41976393463315	9.60673987878521	9.23630488613921e-06	0.000137873484218143
ENSG00000164488	13.4229804473378	36.2405973560041	3.82638116077211	9.30113874709093e-06	0.000138708672776579
ENSG00000169218	12.5684214535149	33.8397153905301	2.46085069840882	9.33483582435976e-06	0.00013907836503965
ENSG00000188848	8.21695352351088	8.57603299715426	-0.221787872364083	9.4111015125582e-06	0.00014008097141762
ENSG00000156804	-4.47890627946301	-4.48815670511376	4.62427523390638	9.5025725027213e-06	0.000141307778149991
ENSG00000100003	-3.05979960497315	-3.06086125886076	4.16836380326131	9.6166973885955e-06	0.000142868804020485
ENSG00000247596	-2.24513663481036	-2.24554377645207	5.12049597062484	9.62947875112346e-06	0.000142922700779507
ENSG00000124813	-4.64662841571199	-4.65364939629343	5.46061774787618	9.70256625122645e-06	0.00014387072122189
ENSG00000146151	10.4953354909858	31.9575109724945	0.889028346784937	9.81149176450473e-06	0.000145347848587265
ENSG00000166265	13.1373974196439	34.6900216114471	3.59456167803425	9.95760037284629e-06	0.000147372485518125
ENSG00000175505	-5.07090425430894	-5.08965052552189	3.14892722804714	1.00184233766578e-05	0.000148132256252969
ENSG00000177469	-4.7031645334576	-4.70335375367979	8.82089480270066	1.01009085453809e-05	0.000149114308039296
ENSG00000197969	2.03459943792993	2.03488235549875	5.74577519584632	1.0103941200562e-05	0.000149114308039296
ENSG00000121210	2.05440256385132	2.05463469358553	5.18854596098821	1.01653491968069e-05	0.000149773861405087
ENSG00000106546	-2.79186775610865	-2.79452708102984	5.16691122339405	1.01700550956892e-05	0.000149773861405087
ENSG00000064547	3.93987741358665	3.94182201533453	4.51085052065269	1.01774091809144e-05	0.000149773861405087
ENSG00000145147	4.75717456111027	4.75824471924642	6.76953876819359	1.0230178509053e-05	0.000150408669717847
ENSG00000156515	-2.36179165266654	-2.36182987509895	7.78423506846292	1.02520524401005e-05	0.000150588473000686
ENSG00000182118	7.91217438965903	8.04328874908727	3.26185535953672	1.02678528252935e-05	0.000150678810163658
ENSG00000253552	-5.19025434879605	-5.23530729106712	0.602291614121856	1.02987579481301e-05	0.000150990428734369
ENSG00000166402	3.14043883880881	3.14125735048565	4.97946987779165	1.04154800187978e-05	0.000152558447479839
ENSG00000266017	-8.37806947665542	-8.76592573506866	-0.200564665284331	1.048169497586e-05	0.000153384428634563
ENSG00000165905	6.69473291121353	6.88790663675635	0.183536951513132	1.06562155147434e-05	0.000155792274388768
ENSG00000140067	3.26578621281998	3.26802462419317	3.16139215698096	1.07085092468954e-05	0.000156410349280659
ENSG00000112394	6.11362601099718	6.15364363481951	1.0996825287737	1.08207136534556e-05	0.000157901516808464
ENSG00000159167	-5.52930599144678	-5.53114423780672	5.57780277806854	1.0840563213272e-05	0.000158043467798346
ENSG00000162746	-5.91846556456757	-5.93146265234226	2.02728105901919	1.08639278803404e-05	0.000158236352540705
ENSG00000187695	5.71419149669843	5.83758986238051	-0.0954873410763547	1.0886712417964e-05	0.0001584204358752
ENSG00000171551	12.7964654311098	34.1433984745009	2.38055316832441	1.0991512750902e-05	0.000159796536399053
ENSG00000141338	6.00211313360657	6.04571801910106	2.64886096589781	1.10245124593084e-05	0.000160127197711294
ENSG00000153823	-3.15973443728909	-3.16229134303445	3.2608363465397	1.11222361647355e-05	0.000161396464197193
ENSG00000250451	-6.39428789275167	-6.58512960964854	-0.72834368835447	1.11331411461401e-05	0.00016140470367301
ENSG00000132932	6.84058735996061	6.88509702867657	2.26406981537469	1.12663055042895e-05	0.000162993698737096
ENSG00000169660	2.71475497068856	2.71595440740663	4.17690554882137	1.1273668122205e-05	0.000162993698737096
ENSG00000135241	-1.6926553242111	-1.69280808972553	5.60902800211489	1.12740613959308e-05	0.000162993698737096
ENSG00000173406	4.80179772959093	4.81405934312521	2.39507063580373	1.14316098031761e-05	0.000165118552698234
ENSG00000160991	-1.90911405959131	-1.90917765165469	6.8291909271923	1.1507566597359e-05	0.000166062056239523
ENSG00000269113	6.94607824649013	6.9751823638573	2.7208435021687	1.1559532246922e-05	0.000166657928442696
ENSG00000135929	-3.86899955023283	-3.87147484443261	4.00405749245362	1.16797687357982e-05	0.000168236078450879
ENSG00000185522	6.08625634275905	6.28776593820083	0.650361867398064	1.16970634080063e-05	0.000168329906039273
ENSG00000100439	-2.13901874106032	-2.13923154599554	5.78867273843829	1.17112958273417e-05	0.000168379533193475
ENSG00000170571	11.7185732025123	33.843837695536	3.95616920876386	1.18201335838383e-05	0.000169788008995447
ENSG00000197705	4.84564033130754	4.87001351333335	2.90593905413641	1.18329850002595e-05	0.000169816385840121
ENSG00000255794	7.42766710035426	7.53405745372282	2.59848727300554	1.18754767384856e-05	0.000170269691271547
ENSG00000177181	4.60869672727823	4.62566235921313	1.76645362587176	1.18943208063407e-05	0.000170383417495599
ENSG00000143190	2.46915577037772	2.46937012865147	5.23206874275429	1.19097589168176e-05	0.000170438352944457
ENSG00000108375	8.1748230709801	8.33455754228992	3.1348541821365	1.19199872816285e-05	0.000170438352944457
ENSG00000172572	8.04859836964003	8.11618580810703	3.69920247953059	1.19571964349673e-05	0.000170709460539434
ENSG00000118680	-1.90353384743646	-1.90358249234631	7.8957962089945	1.19608140021865e-05	0.000170709460539434
ENSG00000089225	-4.98659840240437	-4.99778618259826	1.07549783222475	1.19749524544858e-05	0.00017075516678022
ENSG00000139278	-3.71282186795383	-3.71421518503734	6.41268389608115	1.20569455957317e-05	0.000171767471288098
ENSG00000163637	-2.56701317932499	-2.5676235119863	4.80550116433246	1.22864465463625e-05	0.000174877462511307
ENSG00000188818	3.78678369631136	3.7999441693565	1.82641121552837	1.23409534021945e-05	0.000175493302752154
ENSG00000185567	-4.67524699294697	-4.67578005410943	6.59474367296313	1.24138488253154e-05	0.000176234018303098
ENSG00000016082	10.4034061974413	32.4673754749221	3.09458452018789	1.24156154818373e-05	0.000176234018303098
ENSG00000099889	2.35673033053584	2.3569276765079	5.66543820754828	1.24764314409088e-05	0.000176936421905859
ENSG00000228203	6.09260843252895	6.12172787806616	2.19475367207687	1.25251906309304e-05	0.000177466720972185
ENSG00000229422	-4.64214744318257	-4.70158313693862	-0.151718992348867	1.2608779449957e-05	0.000178355804389021
ENSG00000105887	-1.78858610081797	-1.78860619556958	8.23176430157928	1.26107857080491e-05	0.000178355804389021
ENSG00000116096	-3.24396124756106	-3.25019507435828	2.76082931084864	1.26458100996659e-05	0.000178536217021656
ENSG00000226608	-2.92576934940681	-2.93680126747892	0.39808553156194	1.26464106587647e-05	0.000178536217021656
ENSG00000242797	3.82563218536566	3.84244180872142	0.46213145843178	1.26686869848194e-05	0.000178689140542882
ENSG00000106772	-4.32613326563503	-4.32674488751982	6.26025007965432	1.27116516112416e-05	0.000179012564176418
ENSG00000132432	-1.89167026253814	-1.89185921884791	5.90114891728165	1.27145467959298e-05	0.000179012564176418
ENSG00000121104	2.49570632852127	2.49700947901773	4.1162360389948	1.27824759480377e-05	0.00017980682833573
ENSG00000104894	3.06110494058615	3.06489261619934	2.40841461835966	1.28024543268408e-05	0.000179845794338006
ENSG00000279692	2.27712823739223	2.27874889751557	2.58161339087019	1.2808282522343e-05	0.000179845794338006
ENSG00000185088	-1.73797812058192	-1.7381138131219	6.5679044276808	1.2829569077684e-05	0.000179982831607329
ENSG00000173894	2.94402689115155	2.94420867661825	6.25509045952026	1.29212376314616e-05	0.000180948820948328
ENSG00000138640	2.89163879949744	2.89323056508711	4.06891051918343	1.29216046725622e-05	0.000180948820948328
ENSG00000176410	-1.93361588555137	-1.9342690470133	3.59890860000643	1.30819736878653e-05	0.000183030409643664
ENSG00000131100	-1.74913341702267	-1.74921850828234	6.8116780750219	1.31073008378237e-05	0.000183220586644387
ENSG00000165704	-2.07058583291607	-2.07089300657076	5.00474937648786	1.31931699724973e-05	0.000184255953444161
ENSG00000175344	10.3208559600685	31.4625365955968	1.18647217253165	1.32058992997549e-05	0.000184268911230003
ENSG00000152128	6.16931994846661	6.18576617652305	3.29039227151517	1.33157127400709e-05	0.000185635302431667
ENSG00000113763	4.1437256062138	4.17014748538133	0.94438770111246	1.33413303197391e-05	0.00018582652240179
ENSG00000275832	-2.50907292002458	-2.50928672498624	6.75257035488268	1.35042570430098e-05	0.000187928225908694
ENSG00000138336	3.08760823451602	3.08839300643473	3.74364989825147	1.37576197829607e-05	0.000191119509303928
ENSG00000143674	3.18913304314399	3.19846396694401	1.81462714143201	1.37580586946084e-05	0.000191119509303928
ENSG00000078328	6.36829464174717	6.39393869320524	2.23153468502701	1.38223923064898e-05	0.00019184251864314
ENSG00000138449	5.91812559774532	5.93825543980007	3.4720267807879	1.38807226822494e-05	0.000192480998188847
ENSG00000183454	9.89421690336544	10.2565141272639	1.81095142550858	1.39818539515646e-05	0.000193711328837382
ENSG00000261586	5.6428622979743	5.64875204544488	3.77503199776349	1.40839219865586e-05	0.000194952444945147
ENSG00000137561	3.36283922474205	3.40015084137873	-0.241322632876239	1.41143415362863e-05	0.000195096863861679
ENSG00000178951	-1.72216886554206	-1.72250832377926	5.19197543018719	1.4119345213507e-05	0.000195096863861679
ENSG00000140859	-2.99051254622723	-2.99099399762209	6.50128858406159	1.42174437390315e-05	0.000196246173570725
ENSG00000107829	-2.58343770836516	-2.58418306689823	4.20819985619343	1.42276590548265e-05	0.000196246173570725
ENSG00000153956	5.42281411700493	5.42799958132455	5.03493421431138	1.42433534379944e-05	0.000196289250292007
ENSG00000267270	2.57979101099407	2.58340178489764	1.50588653426527	1.42784419555184e-05	0.000196338261533958
ENSG00000163069	-1.89196494821856	-1.89202654283333	7.41177493117346	1.42822529622587e-05	0.000196338261533958
ENSG00000112769	-4.10401484822462	-4.10446911897385	6.78400079451587	1.42846333484422e-05	0.000196338261533958
ENSG00000162552	6.58933524493752	6.6258875431804	1.75579905316813	1.43481507232301e-05	0.000197020709223917
ENSG00000167281	8.26099740118215	8.38086703941739	1.93473752451391	1.435952139726e-05	0.000197020709223917
ENSG00000101333	4.53328299049454	4.54135519468597	4.16835788079307	1.46661269429496e-05	0.00020105083940932
ENSG00000128000	2.06900963815645	2.06968415124768	3.79958702675003	1.47283229451729e-05	0.000201594650514956
ENSG00000273314	-2.98807380061245	-2.9905084159842	1.53647612692095	1.47316188188526e-05	0.000201594650514956
ENSG00000082684	3.55204495571646	3.55243005529502	5.59172867775102	1.47965512348644e-05	0.000202305911542183
ENSG00000106733	2.46042930402471	2.46944484598523	2.82171402709848	1.49034367052103e-05	0.000203589029497073
ENSG00000188738	4.29878394003425	4.30584577255126	1.60714065155869	1.49384017658301e-05	0.000203888291233978
ENSG00000162458	-3.58100140028769	-3.58126971707114	6.76640006866291	1.49865751474585e-05	0.000204367147906041
ENSG00000066248	-4.02975742411951	-4.03250765403771	3.33655314932883	1.50773789394576e-05	0.000205425998918578
ENSG00000158710	-3.17887160166996	-3.1789960180386	8.71099495382688	1.50935917305274e-05	0.000205467603557502
ENSG00000029153	-3.65586996924624	-3.65661466602499	5.10506271849567	1.51928021026723e-05	0.000206637989574152
ENSG00000135299	3.33741515069446	3.33858269520376	3.71885204816754	1.52904815550023e-05	0.00020778553437755
ENSG00000196361	2.68048925319497	2.68072978794753	5.5779115726833	1.53831668103325e-05	0.000208863275283941
ENSG00000105137	-1.89643925042767	-1.89661067873194	6.29905447353864	1.54991237133814e-05	0.000210254837237826
ENSG00000158106	3.99704220483866	4.00037004099401	4.52489783560724	1.55842081742733e-05	0.000211225543778735
ENSG00000056998	5.31856593486888	5.32092435759886	5.63214357837039	1.56051523636835e-05	0.000211325974853907
ENSG00000178235	7.18365017715228	7.24335915316883	1.56992319638401	1.56255567410383e-05	0.000211418928036891
ENSG00000165588	9.78696671512619	9.8420523506288	3.09588355499437	1.56890421345602e-05	0.000212094115921232
ENSG00000123360	11.2179034739365	32.5432441682998	1.90207503686259	1.57063420231156e-05	0.000212144311720525
ENSG00000140836	2.20800732531257	2.20828812040312	4.78426290877815	1.57613628117353e-05	0.000212703473588967
ENSG00000119283	8.06559344085443	8.12483993879495	2.41831157172007	1.57778568936454e-05	0.000212742191310345
ENSG00000181856	6.82125794082676	6.92343834475645	0.65459932125545	1.58374084619654e-05	0.000213360910893122
ENSG00000170743	6.69921476515429	6.74936966885116	1.51599636001788	1.59273200452005e-05	0.000214387219987725
ENSG00000136378	3.38781464353965	3.38855736940749	5.6289396074995	1.60361607228874e-05	0.000215666333787393
ENSG00000170485	-5.21809491573999	-5.22118782013719	4.64618842181636	1.61049884632829e-05	0.000216405585082357
ENSG00000123096	-3.30582264703521	-3.30738216906664	3.95209902392442	1.62067968000838e-05	0.000217586350160369
ENSG00000106609	-1.62053818906785	-1.62057797393744	7.37875264704331	1.63031837014725e-05	0.000218692362813395
ENSG00000204970	3.2310413859403	3.24932967692816	-0.352953819819533	1.63613437257047e-05	0.000219183977278779
ENSG00000235884	-7.77308929774025	-8.00785289246522	1.9885010417871	1.6381352380579e-05	0.000219183977278779
ENSG00000235848	8.57617754161848	29.9779128638416	0.480983164125135	1.638194578483e-05	0.000219183977278779
ENSG00000179796	9.99758836325611	32.3211811071154	1.45205778128164	1.65345842306842e-05	0.000221036813508479
ENSG00000091664	7.92916247283519	8.00558223076327	1.22452109913696	1.65741275128761e-05	0.000221375899902521
ENSG00000081059	2.83116412275305	2.83195543203077	4.25223018748621	1.65940726478866e-05	0.000221452863524873
ENSG00000166396	-6.04205501281863	-6.18313786935805	3.09577125169663	1.66995657659201e-05	0.000222648565966817
ENSG00000167778	-1.84254218539668	-1.84283214477019	5.27221147520178	1.67258102399351e-05	0.000222648565966817
ENSG00000086062	-2.38361522199386	-2.38391779878472	6.7379477640769	1.672644856405e-05	0.000222648565966817
ENSG00000158458	-3.29824983970216	-3.30653712950771	2.43799220006918	1.67945837822909e-05	0.000223365103216942
ENSG00000179869	4.59355190616159	4.64069905927622	3.02293986534552	1.6813701952448e-05	0.000223429057264276
ENSG00000007516	2.91861372578976	2.91978800068785	3.84693842574412	1.68472767242151e-05	0.000223684845894469
ENSG00000101938	6.42898097972145	6.43499841277967	6.20589145133614	1.68971079875866e-05	0.000224155857364636
ENSG00000185652	7.67162771208853	7.77598980966567	2.7416527096384	1.6921003271256e-05	0.000224282296330552
ENSG00000150347	-2.6466043792669	-2.64691815750147	5.37094294927369	1.70221604507213e-05	0.00022543173305985
ENSG00000114656	6.12815426203929	6.16590950999815	1.80381071157991	1.70373944402301e-05	0.000225442268465892
ENSG00000250366	6.45811165205867	6.52646870281744	2.80075345681608	1.7087048737819e-05	0.000225475700850062
ENSG00000148175	-2.39971039668582	-2.39996972750501	5.68644962658477	1.71048065009832e-05	0.000225475700850062
ENSG00000225648	-2.03354331070809	-2.03392372386098	4.96539799108529	1.7105672081425e-05	0.000225475700850062
ENSG00000108439	-4.47867037341446	-4.48859997780111	2.28172185080238	1.71059017844205e-05	0.000225475700850062
ENSG00000265763	4.78099352135225	4.79598112092788	2.25912273305674	1.71121240878265e-05	0.000225475700850062
ENSG00000198576	-4.649909022612	-4.6538561003335	4.65525316207158	1.71403906484967e-05	0.000225657723090749
ENSG00000173705	4.79572337100258	4.82260075865663	3.53005594263851	1.74779694067389e-05	0.000229908183923186
ENSG00000160111	6.7377890758091	6.78081298274922	2.04512441389523	1.75178847523338e-05	0.000230239269800455
ENSG00000157551	-9.60435296788921	-31.0860266378385	0.823381771982806	1.7568546517185e-05	0.000230710921210536
ENSG00000158555	3.5985765109949	3.60080758967957	4.12317207364878	1.76185166115214e-05	0.000231158592492367
ENSG00000272288	-3.02103396114825	-3.03472558681711	0.0748955435146984	1.76322456550794e-05	0.000231158592492367
ENSG00000163064	-8.47591224568322	-8.57987823289189	3.09235270375873	1.76683909456588e-05	0.000231418274734773
ENSG00000196187	-2.14286947384563	-2.14375175144518	4.63885939289775	1.76968621400112e-05	0.000231418274734773
ENSG00000121900	-4.82898523055683	-4.84379541159412	2.93813128823231	1.77076592578521e-05	0.000231418274734773
ENSG00000174740	11.8837594707564	33.6532004093832	1.9576442900573	1.7711338433973e-05	0.000231418274734773
ENSG00000196132	2.69177906719487	2.6929160382471	3.42834783141476	1.77939570204561e-05	0.000232303382037962
ENSG00000273749	-1.64374636646923	-1.64377601041191	7.7546855011005	1.78504889787298e-05	0.000232846729251367
ENSG00000145526	8.03046439840186	8.47052919370971	-0.52397219349685	1.79115062498967e-05	0.000233447628201909
ENSG00000236914	-2.74560962050999	-2.75031302090098	0.916147892869124	1.80431041636747e-05	0.000234966662561815
ENSG00000206077	4.54594010167696	4.57337437432099	1.31837849794394	1.80936236179942e-05	0.000235260060958298
ENSG00000026508	-5.93701033586516	-5.93728724295821	9.31470182227121	1.80957687466963e-05	0.000235260060958298
ENSG00000100968	4.21249464641692	4.21455158664153	4.95375918230263	1.82703552564534e-05	0.000237332218780585
ENSG00000213066	1.99179964707158	1.99249300516601	3.71139480083101	1.83059182447909e-05	0.000237596514941118
ENSG00000162595	-5.30600589989166	-5.31043658951549	4.26546632965355	1.83462852445984e-05	0.00023792267259897
ENSG00000134668	-8.58579074682649	-8.61436942937395	5.1108131341445	1.83858449963236e-05	0.000238237828856927
ENSG00000271474	6.4283520631976	6.6130063601462	0.212341838772496	1.84491293065785e-05	0.000238859622713861
ENSG00000185736	10.6367383478261	54.5448233308745	-0.254265676482375	1.84657047764838e-05	0.000238876151101921
ENSG00000003987	3.07151153323141	3.07527340780857	1.7375302056484	1.85466006827784e-05	0.000239560970891423
ENSG00000170365	-1.86985639815392	-1.87005470038292	4.66219978090577	1.8549328410896e-05	0.000239560970891423
ENSG00000100077	3.99193249120093	3.99390824204034	3.94104036568565	1.86675946536247e-05	0.000240842986793909
ENSG00000109610	-5.39901158653297	-5.40396819836497	5.66511621809992	1.86794451778804e-05	0.000240842986793909
ENSG00000044524	4.44491857963231	4.44542731874889	6.62603544478985	1.87069454248566e-05	0.00024099855269283
ENSG00000198088	8.09088061669068	8.44559833761628	0.998969521812147	1.87341774799676e-05	0.00024115040986992
ENSG00000196569	4.33716295676337	4.34101865079908	5.21023597171552	1.88523353739278e-05	0.000242471469957585
ENSG00000187902	4.48199622509479	4.49765767459156	0.373960839988283	1.89177589510425e-05	0.000243112665235867
ENSG00000154978	-2.66729689503134	-2.66740768989894	6.66748124457853	1.89696044616381e-05	0.000243578457289488
ENSG00000167306	-3.83160551921585	-3.83438356608602	3.99628122677344	1.9070636757612e-05	0.000244674545877859
ENSG00000198246	3.00829840546353	3.01603310680785	1.51242643993694	1.91308659343282e-05	0.000244937940942865
ENSG00000134532	2.41831844504654	2.41897459614702	4.91536625037346	1.91341851825996e-05	0.000244937940942865
ENSG00000100300	-3.49748596087614	-3.49844640768121	5.97345984523584	1.91382277411487e-05	0.000244937940942865
ENSG00000107104	-2.84288054016382	-2.8430266026679	6.45260336854991	1.93892024907977e-05	0.000247946771245959
ENSG00000007350	5.54537885316961	5.5553169162769	2.57113557989882	1.95417180594478e-05	0.000249692623388067
ENSG00000196549	9.17350890857151	9.25937457281806	6.48024008920801	1.96592726996279e-05	0.000250989275496312
ENSG00000180667	2.34085000909955	2.34153999272179	3.92432613996759	1.98079451996808e-05	0.000252680764990045
ENSG00000164438	12.2159220014682	35.0768160921002	2.31885563776458	1.99047429645744e-05	0.000253512245353533
ENSG00000041515	2.72086729175854	2.72281455135206	2.75770783250344	1.99055983606655e-05	0.000253512245353533
ENSG00000150394	5.32493511956294	5.33916620430826	2.98438987790071	1.99577714785195e-05	0.000253969554902693
ENSG00000249992	-5.65168406607449	-5.65264671348491	6.4803875340879	2.0168423177099e-05	0.000256441172220867
ENSG00000004776	-5.3949528628722	-5.41172310871616	1.88587475401693	2.0191296611148e-05	0.0002565231125195
ENSG00000145545	-1.89314493003802	-1.89324872125396	6.42451623885787	2.02260932179215e-05	0.000256756276020021
ENSG00000123307	14.0179544596104	59.7975531815498	3.03994165864386	2.02519311017028e-05	0.00025687542828756
ENSG00000276710	2.93251184297066	2.93616312079466	2.66335568050288	2.06010215306367e-05	0.000261091193327403
ENSG00000240891	4.59727550817208	4.60507019256473	2.76446261098754	2.07006636458956e-05	0.000262141250743726
ENSG00000139329	9.77176531920655	9.80178040864348	6.77059489685096	2.07381439385602e-05	0.000262322815569428
ENSG00000225472	-7.15708895283818	-7.33646574635514	1.03207133434385	2.07569028323617e-05	0.000262322815569428
ENSG00000122574	4.23798884239713	4.30062883127366	0.136629845260687	2.07654028464079e-05	0.000262322815569428
ENSG00000119950	2.28656133577775	2.2873968197949	3.90089019652501	2.09157756792669e-05	0.000264008828986316
ENSG00000226383	9.44889334939095	31.7567097265959	-0.00567144337067424	2.10190365590628e-05	0.000265097929590636
ENSG00000163565	-3.52203227341418	-3.52308265932035	5.86668598981939	2.11970670776225e-05	0.000267127526513315
ENSG00000099957	-4.27278965079537	-4.28259297756965	2.04230830096606	2.1292724318126e-05	0.000268116610889693
ENSG00000077080	5.23018921423945	5.24690134481004	1.55593091464792	2.13227017754864e-05	0.000268277732088997
ENSG00000204624	3.25810989689657	3.2594660463721	4.0170516016982	2.16454625941255e-05	0.000272049684333093
ENSG00000046889	3.49069691451403	3.49143670529871	4.42553226344534	2.16573432577196e-05	0.000272049684333093
ENSG00000186854	4.17609837680638	4.18746401920323	1.85011227096473	2.16972676560741e-05	0.000272332103844004
ENSG00000156689	9.92615709250432	31.7950174225483	0.454754181386991	2.20691798833959e-05	0.000276777650360918
ENSG00000103044	-3.96323556008942	-3.9661729698948	3.19704544788449	2.21089492559019e-05	0.000277053879359272
ENSG00000177551	5.57066306240992	5.60319913811172	0.844143153390096	2.21331625351792e-05	0.000277134883580023
ENSG00000132975	-4.36641654398882	-4.42951379445461	0.775805656575955	2.22048648125609e-05	0.00027765521106852
ENSG00000177519	8.07165270098675	8.43979158684515	1.3846686898308	2.2210282991199e-05	0.00027765521106852
ENSG00000261801	-3.76848402672501	-3.77199760283493	3.56551781097444	2.23940916186104e-05	0.000279675505338376
ENSG00000231327	-3.80992801929629	-3.81556818842263	0.951453678492842	2.24077146905539e-05	0.000279675505338376
ENSG00000164220	-4.96369047523159	-4.98841446614571	3.43780440837744	2.25318215849065e-05	0.000280971716205374
ENSG00000145569	5.93351263981742	5.95180017226814	2.55015487137705	2.25475573463132e-05	0.000280971716205374
ENSG00000128683	-3.84910348145541	-3.8688896940833	4.06173091313392	2.25853612445229e-05	0.00028121836560764
ENSG00000168309	5.44550892584195	5.47484290736792	3.94550717222341	2.26070565564724e-05	0.000281264208026103
ENSG00000262484	5.37741570334227	5.4803005533301	0.253382309043984	2.268656742491e-05	0.000282028713194701
ENSG00000184363	-4.66351658070631	-4.76278309883411	1.48112012248864	2.27574489664147e-05	0.000282684811584406
ENSG00000183775	4.15893583759689	4.18756664022247	0.618513808863052	2.29145372740928e-05	0.00028440984499021
ENSG00000156671	-1.72202996302443	-1.72216369459003	5.56626860965892	2.29518061182942e-05	0.000284646148316955
ENSG00000104626	-2.00523039152316	-2.00534762757915	5.60256010008084	2.30547574060605e-05	0.000285696017570022
ENSG00000006534	-4.49864722372801	-4.50229008014846	4.379905900584	2.31848028775484e-05	0.000287079708271246
ENSG00000168646	3.12143945303059	3.12181227935508	5.86248757774691	2.33118255087033e-05	0.000288422364177384
ENSG00000188186	-1.87831782062455	-1.87846203222117	5.63585082254267	2.33301809886023e-05	0.000288422364177384
ENSG00000260231	-2.46715774493444	-2.47365259135889	0.605114375712315	2.34431523345005e-05	0.000289420216793056
ENSG00000156959	3.4824865015221	3.49991092944102	3.49023748337028	2.34479681211231e-05	0.000289420216793056
ENSG00000185885	8.12080655115634	8.12270682852437	5.05349427162462	2.35019405998643e-05	0.000289857267398326
ENSG00000114480	-2.58687471990739	-2.58729604513567	5.65628610155399	2.35948500252325e-05	0.00029077347142382
ENSG00000255085	-8.2983912217072	-29.8402469619602	-0.497793010177336	2.36307495415844e-05	0.000290986217146924
ENSG00000160963	3.2262758842243	3.22723554563561	5.4400520272237	2.37364915113883e-05	0.000292057981449029
ENSG00000183780	5.50070430571238	5.56022142438637	0.917552852652209	2.38260990823025e-05	0.00029292969375675
ENSG00000213719	-2.34654846729032	-2.34659307105197	8.51299344843734	2.38559802147701e-05	0.000293066306115988
ENSG00000196639	-3.56853419271281	-3.57014517041412	4.70231265375508	2.43112104586139e-05	0.000298423930896853
ENSG00000260641	-3.73378327139579	-3.74878954277963	0.837241157422506	2.4459045042046e-05	0.000300002772416737
ENSG00000231437	-7.38293958947294	-7.57119373153629	0.403091238260695	2.45453323705759e-05	0.000300824819179098
ENSG00000112874	2.08344528506729	2.08414729995837	4.21236459716276	2.4585239786385e-05	0.000301077595313424
ENSG00000116741	-3.82044264798534	-3.8208861453274	4.70793541094911	2.46120064065215e-05	0.000301169175573219
ENSG00000106153	-2.52414044957971	-2.52420142482881	7.86193763644087	2.46717777494735e-05	0.000301664164275865
ENSG00000082126	-7.3707893720419	-7.39798077651178	3.26148600904949	2.47719862118327e-05	0.000302477588429656
ENSG00000001629	-1.53956777482251	-1.53963165906331	6.64252631943546	2.47770485206564e-05	0.000302477588429656
ENSG00000160318	-3.23944267068551	-3.24870373266258	0.266444211523134	2.5200795693928e-05	0.00030741033122265
ENSG00000164100	11.0891766092516	32.207697998416	2.56706577948227	2.52329455624439e-05	0.000307562226395003
ENSG00000160716	3.12538020778155	3.12840564474936	2.41802071902509	2.52567330046097e-05	0.00030761203520591
ENSG00000113552	-2.24786461251407	-2.24801120800062	5.96220059523613	2.52930362942442e-05	0.000307814083163156
ENSG00000128394	-3.67387594896749	-3.69106266697184	1.92915612695987	2.53144990285496e-05	0.00030783534877864
ENSG00000152700	-1.58313845859759	-1.58329221074373	5.83554637170247	2.54028218910954e-05	0.000308668996893045
ENSG00000163701	-3.40435163367572	-3.41812103513057	0.892136787369482	2.57974654437249e-05	0.00031307509091664
ENSG00000170837	9.29549619590455	9.65785539384296	1.88290394925817	2.58055361860968e-05	0.00031307509091664
ENSG00000243927	-1.96826175929572	-1.96840277268489	5.55304400991326	2.58831909867816e-05	0.000313773403779199
ENSG00000129990	3.57498504797263	3.58159897033769	0.807295144384962	2.60082018528768e-05	0.000315044269767896
ENSG00000179673	8.95789958065628	30.9012716474779	0.398937049262039	2.6236124503633e-05	0.0003174639920682
ENSG00000100292	-3.33814301797451	-3.3401502791518	3.61802533429029	2.62486239118769e-05	0.0003174639920682
ENSG00000120217	-6.50547615902502	-6.55147316420709	4.31093043747768	2.63319507922764e-05	0.000318225293862696
ENSG00000007237	7.29738315156495	7.32420347284422	6.45032188998078	2.64599340162886e-05	0.000319433070380035
ENSG00000183837	9.84132209374478	30.570672900707	0.205240370026765	2.64862569915761e-05	0.000319433070380035
ENSG00000198753	-5.28924211360192	-5.29509951498894	5.39956766618113	2.64932641310455e-05	0.000319433070380035
ENSG00000068079	-3.91414521283387	-3.92051705269384	3.46293064822433	2.65973715998541e-05	0.000320322738958368
ENSG00000145506	8.25615727400028	8.62120039127559	1.23262494265678	2.66080820051878e-05	0.000320322738958368
ENSG00000130477	3.58561163995422	3.58913263907135	4.41144566744997	2.66469618280711e-05	0.000320543653300079
ENSG00000146701	-1.65948862337501	-1.65951872755739	7.88750034942349	2.68820519551457e-05	0.000323122678389257
ENSG00000142698	-8.32901259875458	-8.3654774244044	1.45739497452239	2.69402969524529e-05	0.000323573689704308
ENSG00000185619	1.52570310472645	1.52583042709083	6.04638487907155	2.71396658307875e-05	0.000325717711208237
ENSG00000150054	8.72612111241398	9.09729772757275	1.818635182548	2.72941774409535e-05	0.00032716113880895
ENSG00000197978	3.40307376113843	3.40733088754169	2.5314356789996	2.73154807254478e-05	0.00032716113880895
ENSG00000234899	-4.76574598036709	-4.80242731365832	1.44234912784944	2.73227952482945e-05	0.00032716113880895
ENSG00000142166	-1.62695464401764	-1.62703874101708	6.50271765795923	2.74637023772958e-05	0.000328596359324978
ENSG00000100604	6.12886367849932	6.17133505202571	1.39911645352845	2.74915815095491e-05	0.000328678065612633
ENSG00000215861	-3.67733234086558	-3.70265425655862	1.03704312960721	2.75886094225415e-05	0.0003295857287862
ENSG00000178965	-5.53018006974265	-5.55268309073093	1.33054768398193	2.76157805078066e-05	0.000329658101566432
ENSG00000147573	-7.6717885377977	-7.71045009910153	3.41410416259221	2.76834735875582e-05	0.000329928188529197
ENSG00000269313	-3.49732724806792	-3.51536438074564	0.616490787549976	2.76964089333729e-05	0.000329928188529197
ENSG00000143033	1.84666924012157	1.84687101841131	5.27805358962228	2.77017967952976e-05	0.000329928188529197
ENSG00000056487	3.41617511214377	3.4166683728503	4.84834126415951	2.78408433735009e-05	0.000331213702249395
ENSG00000154678	-6.13306533835963	-6.13530258097086	5.71806855553877	2.78521577464747e-05	0.000331213702249395
ENSG00000146729	-1.54834415814208	-1.54839395971989	6.68818088994207	2.78939073816763e-05	0.000331457739617575
ENSG00000118690	2.22341680861702	2.22696636516405	1.92927322635351	2.80873848807513e-05	0.000333502986713347
ENSG00000169908	-6.29825625570384	-6.30083141280235	6.53122463121038	2.81521212574132e-05	0.00033401764537481
ENSG00000205220	-3.10409146263048	-3.11449506309065	2.47051959576579	2.84000549553538e-05	0.000336703460951325
ENSG00000158859	-5.11253783872098	-5.11873680440744	3.67793237070834	2.86917195207065e-05	0.000339903269041207
ENSG00000272031	-3.12281364845354	-3.12948255193954	1.66097457021993	2.87302359758388e-05	0.000340101519732181
ENSG00000267194	4.9552148489245	4.96829286453954	1.95479309623824	2.87542638203746e-05	0.000340128087341916
ENSG00000164106	-3.41247976753663	-3.41657199770267	4.23878038346712	2.88104621014864e-05	0.000340534863930817
ENSG00000104081	5.91157848646081	5.91349172106728	5.58055954832924	2.88473265321551e-05	0.000340712675093094
ENSG00000164056	-5.06959946807118	-5.07245012781525	5.79319522488433	2.89126648209876e-05	0.000341027772140203
ENSG00000204219	-3.89355124920178	-3.91001933328692	1.31832229789516	2.8917687351968e-05	0.000341027772140203
ENSG00000126861	-7.28774705057566	-7.64513368371494	3.38853004402444	2.92270274057268e-05	0.000344415702575863
ENSG00000261496	4.14883253012519	4.17789472962987	0.246051000002976	2.93314379247318e-05	0.000345385423647634
ENSG00000118257	-2.67540187503779	-2.67555648468147	8.2768367843225	2.942081777088e-05	0.00034617682643144
ENSG00000183671	6.60550326034773	6.70394242855917	3.28230575354711	2.95195815767048e-05	0.00034707736953213
ENSG00000184640	-1.84346677208422	-1.84347932821042	9.09880966847075	2.95470057632235e-05	0.000347138410825411
ENSG00000186462	6.06390156019426	6.09269740999464	1.6633489555441	2.95888194127205e-05	0.000347171225999837
ENSG00000170537	-2.84062957010993	-2.8419365100929	3.08884673832699	2.95942680802987e-05	0.000347171225999837
ENSG00000160606	-2.42733037162015	-2.42962659179159	2.65073281689861	2.96344735697248e-05	0.000347381884622885
ENSG00000133863	8.40152261935927	8.49899208478138	2.33595546186572	2.96959209872602e-05	0.000347841042982056
ENSG00000100767	7.6635222677672	7.684155985917	4.59652227449731	2.97199302927039e-05	0.000347861313036191
ENSG00000168542	9.29694205009806	9.29883628371081	11.1532402866718	2.97741962609348e-05	0.000348235431024895
ENSG00000144668	3.96786967154746	3.97705217262389	3.13144153340468	2.99484684295942e-05	0.00035001151651174
ENSG00000101680	3.51864718811392	3.51904909206435	6.25112408318406	2.99985122955164e-05	0.000350334159298574
ENSG00000138495	-1.83715175879811	-1.83784037817641	4.0991153643629	3.00664308849128e-05	0.000350864911686868
ENSG00000229520	7.23414578689395	7.34104043815776	0.305805921482311	3.03146772780413e-05	0.00035349766319592
ENSG00000164542	2.3522839719018	2.35311472524304	4.00224283643892	3.05060919727791e-05	0.000355464268703712
ENSG00000130513	-4.5607825925297	-4.56692675499657	5.21221290728661	3.05597477461517e-05	0.000355810659951505
ENSG00000100605	-1.92990082889136	-1.93002667252658	5.98250461546282	3.05813952641808e-05	0.000355810659951505
ENSG00000212123	2.87062335577716	2.88283110468264	1.29322712100969	3.07284895260711e-05	0.000357255871526488
ENSG00000160219	-5.94521933028912	-6.03104680354246	1.57794794921611	3.07709841775447e-05	0.000357483740288827
ENSG00000198625	-2.23210964483246	-2.2321950892099	5.63307421555981	3.07962961873209e-05	0.000357511798266788
ENSG00000250208	13.3500558661332	35.6748854678527	2.95095876472681	3.09787710464662e-05	0.00035925203785754
ENSG00000223865	5.3995549572741	5.47869687997733	1.70683124719583	3.09922182012364e-05	0.00035925203785754
ENSG00000053328	9.4554837950446	9.85482163815458	2.14746758722343	3.12265991057855e-05	0.000361508245502842
ENSG00000196954	-6.0100233448761	-6.09062884426981	3.78399256952328	3.12376763467437e-05	0.000361508245502842
ENSG00000198624	5.81057192221851	5.85334405977096	1.80608499245237	3.12563168585139e-05	0.000361508245502842
ENSG00000196083	-3.06878481133925	-3.06928724585224	6.02554247847057	3.15360765022008e-05	0.00036447394411944
ENSG00000107742	-4.53137084335696	-4.53185043614019	6.64550695579709	3.16236718572483e-05	0.000365215985487482
ENSG00000236819	-11.152076551199	-57.4237918038298	0.305250763643318	3.17462978691805e-05	0.000366361193591563
ENSG00000102174	-3.42587027033964	-3.43552347577082	1.6006760210429	3.18277060304339e-05	0.00036702939583397
ENSG00000143375	3.34114640156064	3.3443368347362	3.2356228876789	3.19340094235873e-05	0.000367727536027135
ENSG00000044446	1.90510649836789	1.90561735289027	4.74509062905445	3.19353489722554e-05	0.000367727536027135
ENSG00000036565	-5.51220923070272	-5.53838127439419	4.22886065576423	3.20034312601585e-05	0.000368239923136414
ENSG00000135074	-3.53701793257695	-3.53719774376594	7.72795177313526	3.20305511290576e-05	0.00036828057829831
ENSG00000173482	5.31398661369971	5.32162269262541	6.24115613405497	3.22241835620832e-05	0.00036998400574202
ENSG00000104267	4.24426736173291	4.25189745718044	2.9560457889577	3.2226095030687e-05	0.00036998400574202
ENSG00000169507	5.35981123866882	5.40767085759969	1.7571464875831	3.22905146238736e-05	0.000370428394555243
ENSG00000109220	-3.33058429022464	-3.3316423839307	3.93096873841338	3.23122501206764e-05	0.000370428394555243
ENSG00000142694	-2.2383759735747	-2.24055917247636	3.17517555914453	3.23361732033584e-05	0.00037043067380575
ENSG00000164061	3.51743970170426	3.51856094686385	4.01392838441414	3.23716887532487e-05	0.000370510474867026
ENSG00000112232	11.1439796570221	34.7376528159294	1.61187592593056	3.24022464241653e-05	0.000370510474867026
ENSG00000147145	6.23377287256341	6.28378755609167	1.99573483300437	3.24143274412935e-05	0.000370510474867026
ENSG00000006576	-1.6842518206265	-1.68436038585461	5.8171299735852	3.2570718574223e-05	0.000372025749683919
ENSG00000113749	-4.91576811756282	-4.92744279900199	2.6215196652864	3.26569726193174e-05	0.000372468965975916
ENSG00000095596	8.15446499896649	8.25052895360641	3.64411861736368	3.26572316140021e-05	0.000372468965975916
ENSG00000049245	-1.54283106533891	-1.54289236096533	7.01603993355626	3.28489900633328e-05	0.000374382577261955
ENSG00000158246	4.16752768839483	4.17576531792414	4.14450954354699	3.29429325565991e-05	0.000375179393828401
ENSG00000063127	3.86610945600779	3.87707988690034	2.10152941502026	3.30551640520232e-05	0.000375976062343468
ENSG00000139192	-3.43339161812097	-3.43982427825547	2.7927325895279	3.30610435248867e-05	0.000375976062343468
ENSG00000186648	4.12735352441136	4.1324456352727	2.32145674829939	3.30857540377755e-05	0.000375983234021708
ENSG00000267325	-6.29900740530184	-6.32053493548118	0.686808343152518	3.32554509908473e-05	0.000377636808560793
ENSG00000124570	-1.80100599525666	-1.80120039548995	6.13708384420773	3.33506064956286e-05	0.000378442129231646
ENSG00000171303	6.78960313460372	6.83554353887412	2.03198715920355	3.34918057666986e-05	0.000379768377081504
ENSG00000221818	4.88143042901067	4.89337849441307	2.44082044250325	3.36214506374851e-05	0.000380961778123144
ENSG00000177453	-3.5395104200146	-3.55755604767553	2.21781054118012	3.36923603678467e-05	0.000381488408109904
ENSG00000091844	-2.87995345311064	-2.88030435368215	4.80769780432646	3.37257973432213e-05	0.000381590289650041
ENSG00000109072	3.71569818718205	3.74827791093765	0.832295779616095	3.3751369806904e-05	0.000381603105115858
ENSG00000166111	5.90058328623558	5.93209366018986	1.1537525442615	3.37965289034621e-05	0.000381837194137958
ENSG00000165288	2.39574855643083	2.39617092012301	4.80326078534545	3.38902286006621e-05	0.000382618965560909
ENSG00000092850	4.52992570897214	4.54648760015972	1.56903339813934	3.39353992549851e-05	0.000382852112693163
ENSG00000204054	-2.0354221980452	-2.0361651887465	4.59856593270764	3.41044230818881e-05	0.000384481200000433
ENSG00000136240	-1.75759647888199	-1.7576252458225	8.2840294374611	3.42269632125298e-05	0.000385584273881992
ENSG00000155099	-1.77374923461345	-1.77420381732685	4.35036114300777	3.42583420165763e-05	0.000385659518562958
ENSG00000138623	-3.97169843119735	-3.97226022836952	6.81715925840844	3.43447097404464e-05	0.000386353240552831
ENSG00000059915	3.33130324580496	3.33254102055995	3.51947163943838	3.44816862028673e-05	0.000387614865638279
ENSG00000080224	9.31594798673195	30.944584490262	0.242805593330066	3.48782414188666e-05	0.000391689571661424
ENSG00000177694	-3.3537322532633	-3.35684659324571	2.58304733898011	3.48943380415678e-05	0.000391689571661424
ENSG00000164398	3.62001857419992	3.62788078289873	2.0343067584687	3.50756717187346e-05	0.000393362105586992
ENSG00000173227	-3.72121359129797	-3.74956209204614	2.34256202640605	3.50937244192827e-05	0.000393362105586992
ENSG00000007392	1.80182248418906	1.80198823988224	5.99832503828018	3.51418807793678e-05	0.000393619315989275
ENSG00000101230	8.2328671952179	8.69566306997718	0.309525712942479	3.52368371817538e-05	0.000394153769025267
ENSG00000141433	11.008912578591	34.2235211234638	0.6037525521105	3.52544888246144e-05	0.000394153769025267
ENSG00000064726	-1.59807737172783	-1.59815660532961	6.62352955076941	3.52653269711988e-05	0.000394153769025267
ENSG00000023839	4.11761500003823	4.1345465331636	4.03174257464087	3.55543088806652e-05	0.000397099412634268
ENSG00000134709	9.04757333859489	9.44213904298504	1.17628309990044	3.56852908723504e-05	0.00039827743508283
ENSG00000132471	-1.76177425867979	-1.76187868844258	6.76291911198736	3.59097870673392e-05	0.000400231327678697
ENSG00000138696	3.31225780578569	3.31401128239645	3.14775289666493	3.59116235479605e-05	0.000400231327678697
ENSG00000189043	-1.59779492303559	-1.59782859922033	7.51664123595493	3.62207643720014e-05	0.000403388741015998
ENSG00000119632	-2.11908121782615	-2.11986481177889	4.47840744055123	3.62655404729645e-05	0.000403599535955002
ENSG00000105048	7.13814544587064	7.30238220219394	2.10515604066743	3.6510160061845e-05	0.000406032506556729
ENSG00000164199	2.99479835383759	2.99520000644667	5.34103381059158	3.68502448279588e-05	0.000409522934337188
ENSG00000100095	-3.08009442370792	-3.08046588324161	6.50163090996558	3.69018607131653e-05	0.000409563441881648
ENSG00000171189	2.94591569150607	2.95052095067752	2.89527670586779	3.69260199881018e-05	0.000409563441881648
ENSG00000148848	-3.48796482246946	-3.48808085879904	7.38420873344295	3.69325814121532e-05	0.000409563441881648
ENSG00000198108	5.01843705652548	5.04095186065278	3.7306844498735	3.71525252451255e-05	0.000411710098777424
ENSG00000139219	8.95377181322203	8.9625758358062	7.57107775270622	3.72986279878923e-05	0.000413036012342518
ENSG00000219438	2.89844901992555	2.89921487223748	4.53301216569379	3.73567905166957e-05	0.000413386907957255
ENSG00000047662	-4.40015151065702	-4.4092976862615	2.50808363238724	3.77682695788581e-05	0.000417644306801905
ENSG00000139292	5.13802673726754	5.16571937207896	1.64414377607831	3.77993208114108e-05	0.000417691857855179
ENSG00000204397	-5.13863275674396	-5.17193098052923	0.408412837339377	3.80973816336746e-05	0.000420545111052153
ENSG00000260018	-2.88768581097427	-2.89878870425826	0.43321047146522	3.81113956794413e-05	0.000420545111052153
ENSG00000129159	2.54404195390017	2.54484912561864	3.56859000254327	3.82139623883502e-05	0.000421379102211652
ENSG00000167614	2.79891215227357	2.79902866931695	7.37479575389698	3.83409832404031e-05	0.000422481377780984
ENSG00000197182	-9.95310477433945	-10.2836015443959	2.43495116695957	3.84552639506814e-05	0.000423441813346925
ENSG00000144057	8.11449789315429	8.13717414889763	4.88122759251049	3.85356878966527e-05	0.000424028351528073
ENSG00000181378	9.18321785128338	29.5240626396922	-0.726945649583958	3.85763918417715e-05	0.000424177311420718
ENSG00000123178	-1.77341875023295	-1.77394368670243	4.1022565053527	3.8671120561574e-05	0.000424919687859547
ENSG00000173218	-1.84281558324103	-1.84320571869392	5.47035217705061	3.89695443962589e-05	0.000427897655557797
ENSG00000168913	3.02936204099282	3.03756344984558	1.93839594281496	3.90218606669074e-05	0.000428170999615666
ENSG00000114923	-2.23229487737295	-2.23266352268263	5.30041261237333	3.90667533709297e-05	0.000428362561189393
ENSG00000144063	-10.9302520612173	-32.3314479350822	0.88397404021655	3.94364180336391e-05	0.000432112442931397
ENSG00000072195	-2.66035938739965	-2.66065743551592	6.18764455621834	3.967766503801e-05	0.000434450955051534
ENSG00000163376	2.56335249818572	2.56635200736228	2.39636908580628	3.97194901221929e-05	0.000434604147700014
ENSG00000134245	5.81870787504041	5.82304908876376	5.44551292389609	3.98205737100179e-05	0.000435405068563179
ENSG00000131408	-1.55386025135031	-1.5540616345579	5.49872486392554	4.03059376526885e-05	0.000440403716241482
ENSG00000128710	-8.95685468361684	-9.23773511144081	2.55319302285928	4.05737515360787e-05	0.000443011970050044
ENSG00000233608	-6.63319034272771	-6.65162546247391	2.09008273471651	4.06013916447812e-05	0.000443011970050044
ENSG00000140939	-2.36704438631052	-2.36912219558134	3.86911023510476	4.06878839801849e-05	0.000443645684683385
ENSG00000232818	-5.59962888363115	-5.61749244019418	1.12460888212322	4.07202422017839e-05	0.000443688668345187
ENSG00000138448	-2.51972492577996	-2.51981783715686	8.06276432632596	4.08060536652155e-05	0.000444313613618323
ENSG00000180875	8.5396456949192	8.88400785247239	1.46401743979359	4.08715465771243e-05	0.000444716605055902
ENSG00000084234	-2.14576898725443	-2.14578339004148	9.91601405318866	4.09500836883933e-05	0.00044526086818285
ENSG00000233930	6.81293195124726	6.93284379506467	-0.473136406532996	4.12162847763351e-05	0.000447843472858523
ENSG00000143554	-2.34455544166092	-2.34531297169259	4.0095488002438	4.15935247822801e-05	0.00045162816130078
ENSG00000129654	3.57613305383673	3.57843494597066	3.15354588942784	4.1622987973132e-05	0.000451634005707077
ENSG00000180694	-2.28265667975246	-2.2828684605462	5.44922452392843	4.16841811951294e-05	0.000451803221024272
ENSG00000186684	6.7124810143031	6.75417497159229	2.8040904007215	4.16964545597525e-05	0.000451803221024272
ENSG00000104332	3.53748080359555	3.53792612045481	9.57461760319799	4.182700818757e-05	0.000452903540804936
ENSG00000117477	3.25424648373656	3.25886741394737	2.29213334820883	4.19813933407185e-05	0.000454034789228422
ENSG00000076706	-2.96941948697573	-2.96968098076591	6.80867870508495	4.19896397877444e-05	0.000454034789228422
ENSG00000177628	-1.65694130829505	-1.65712796136849	5.75025474729403	4.20942162372913e-05	0.00045485058292669
ENSG00000105810	-2.60152896979584	-2.6015652473172	8.47314947734066	4.22025018195676e-05	0.000455705299730794
ENSG00000174132	-2.05990124499557	-2.061573153183	3.49692744154411	4.22859946616849e-05	0.000456291306598167
ENSG00000134107	-3.20260101580464	-3.2032570525747	6.342000111777	4.24887279728946e-05	0.000458162291829265
ENSG00000126458	-2.51569320010926	-2.51778380087751	5.15373559113697	4.25851376436172e-05	0.000458690187073214
ENSG00000149243	3.68637901692201	3.69241979419659	2.16913352089496	4.25964372522198e-05	0.000458690187073214
ENSG00000225953	-3.71888198300002	-3.75012785776409	0.373051742611447	4.2636715650889e-05	0.000458807497017906
ENSG00000087253	-3.39424270138468	-3.39522786114659	5.22492892003434	4.269811833518e-05	0.000459151804191116
ENSG00000151789	6.69858070763707	6.7976843731605	2.39267034869204	4.2962926594833e-05	0.000461681442430642
ENSG00000157796	1.79738828656458	1.79763686481234	5.25118568995752	4.30600683372151e-05	0.000462407088732652
ENSG00000187098	4.19196512468842	4.21288770426729	3.27663412565548	4.31296576833605e-05	0.000462836065338826
ENSG00000158286	3.5567806988866	3.57649714878542	2.83879169876549	4.32960028802835e-05	0.000464302052865898
ENSG00000163328	-2.1823117943563	-2.18306743064005	5.26105135330322	4.34524883318586e-05	0.000465656996126822
ENSG00000118733	10.1137106997078	32.4005549033883	1.4214932576106	4.35112559402733e-05	0.000465656996126822
ENSG00000271614	-3.46361433407967	-3.46734563246432	1.53049872041825	4.35118199916123e-05	0.000465656996126822
ENSG00000197448	-2.15854254683424	-2.15874712916624	6.14420292469621	4.36382672870136e-05	0.000466690346177692
ENSG00000124942	-2.48645858339783	-2.48650206193508	9.62291480635765	4.38235193785259e-05	0.000468350740298633
ENSG00000177839	-3.77733702351299	-3.78053329834669	3.51959379547128	4.38853207206795e-05	0.000468629363050968
ENSG00000111837	4.5071456856803	4.53542005450108	0.349766358729206	4.39096168914798e-05	0.000468629363050968
ENSG00000283050	2.18965002442144	2.19252964417807	1.80297928284196	4.41584317723088e-05	0.000470962946511496
ENSG00000160862	-12.1731588608802	-33.7664723807969	2.14434497139013	4.42056272304616e-05	0.000471144480256947
ENSG00000260025	-2.49767263747798	-2.50079494493906	1.73950195756518	4.43080633517454e-05	0.000471914120855493
ENSG00000116717	-2.60076019704641	-2.60103521110367	5.86927891169978	4.44502374044332e-05	0.000472776305035366
ENSG00000134258	6.15841152907783	6.25349444203737	2.23114891615468	4.4477686890138e-05	0.000472776305035366
ENSG00000162913	3.81428266354506	3.86709602993442	0.312930406546442	4.44798509092451e-05	0.000472776305035366
ENSG00000135116	4.33314392205838	4.34773879701645	1.20231072909179	4.4570650181858e-05	0.000473173493638935
ENSG00000123411	2.21685110700573	2.21717820217934	4.87861522967304	4.45994734591607e-05	0.000473173493638935
ENSG00000144847	-2.88177766424872	-2.88501884826762	4.46461414061252	4.46167749560002e-05	0.000473173493638935
ENSG00000185532	8.95337028936551	9.32362010037217	1.30868080052971	4.46384370520143e-05	0.000473173493638935
ENSG00000262655	8.84214711926203	8.94170920448679	4.36602761772165	4.47185095924969e-05	0.000473700684380764
ENSG00000196352	8.69917032147768	9.06256814894446	3.50706433658458	4.47909714530063e-05	0.000474146595435417
ENSG00000160097	3.85421373576204	3.85680540894796	3.54047392498565	4.48762922940872e-05	0.000474727932167939
ENSG00000274956	3.65970750587057	3.66233818188753	4.14400557249456	4.49248008225715e-05	0.000474919322981471
ENSG00000075790	-1.84496516476934	-1.84508480563948	6.22117440220219	4.49886968732077e-05	0.000475273012840504
ENSG00000106266	-1.714245698245	-1.7144040422104	5.79873201199821	4.52446510685339e-05	0.000477653807832379
ENSG00000129757	4.68978881478167	4.69260878042137	4.17084381959299	4.53193906347615e-05	0.000478119571196734
ENSG00000106682	-1.53975372096233	-1.53976672901727	8.78280836638891	4.54121803262468e-05	0.000478775005816352
ENSG00000188766	-3.2024224644439	-3.20307425682954	4.93756147142386	4.54783393064408e-05	0.000478892203964787
ENSG00000135903	3.56737599219922	3.5680047524033	5.57673458184656	4.54955561809289e-05	0.000478892203964787
ENSG00000171105	4.52801864013875	4.54046596188947	3.2261637166025	4.55300981826696e-05	0.000478892203964787
ENSG00000165379	10.1609033483697	32.1002001608028	1.77203367551435	4.55570876382867e-05	0.000478892203964787
ENSG00000151338	11.3252172574807	33.9504557733856	2.50506930039732	4.55992781618487e-05	0.000478892203964787
ENSG00000170091	4.54951412796342	4.55520454326014	2.14113337200062	4.56073208207786e-05	0.000478892203964787
ENSG00000237753	-3.1230689744424	-3.13098243513157	1.38998906196543	4.56870360409864e-05	0.000479406841897824
ENSG00000104870	-2.39104144924407	-2.39164447631082	5.37591081883574	4.60105173159862e-05	0.000482176478303816
ENSG00000258711	-7.72075336488804	-8.14520850606446	0.0952334187161592	4.60127419413786e-05	0.000482176478303816
ENSG00000138166	-4.85549729840163	-4.85713543361114	4.74134937559381	4.61299377547462e-05	0.000483080381021198
ENSG00000175854	-1.81800636370198	-1.81867889212473	4.33049883957765	4.63457370847306e-05	0.000485014972413528
ENSG00000188493	1.7435604311452	1.74401844048546	4.13139834264909	4.63991270206826e-05	0.000485248472405183
ENSG00000166825	-7.38795715653322	-7.39149350041283	6.73925002420229	4.72818772129417e-05	0.00049414941820808
ENSG00000164604	5.45288437494751	5.47314987069748	2.15062195693551	4.74692937015078e-05	0.00049577628886645
ENSG00000143226	-10.6710059815327	-54.8014618831268	2.48211348745719	4.77592784976522e-05	0.000498299755685742
ENSG00000260027	-6.04865661687946	-6.05697469249011	3.29866711619163	4.77941446400959e-05	0.000498299755685742
ENSG00000165521	6.10375559808168	6.20399515200488	0.0306978496952406	4.78357541739744e-05	0.000498299755685742
ENSG00000198185	2.44636522515865	2.44747891311648	3.75572152912259	4.78463945364727e-05	0.000498299755685742
ENSG00000072071	3.25754182646289	3.2579429639459	6.20509176314293	4.7870477361894e-05	0.000498299755685742
ENSG00000029534	-3.17501879212079	-3.17567142937681	3.36693962200113	4.80415615482321e-05	0.000499747463034041
ENSG00000127824	-4.80040288215764	-4.82009657579162	3.45964004701807	4.86661803403523e-05	0.000505750499358855
ENSG00000225783	3.8898259979254	3.8900895955653	6.61705483084583	4.86834251656436e-05	0.000505750499358855
ENSG00000105143	11.3902710505932	33.2318736473961	1.76931123206459	4.8748191487986e-05	0.000506086610301472
ENSG00000104435	2.78991818358759	2.79004523282646	6.12310780141838	4.88758196462652e-05	0.000507074450469625
ENSG00000129946	4.01409687882765	4.016714269646	4.40886499047666	4.95167150644625e-05	0.000513382462826373
ENSG00000143473	-4.82563958426784	-4.83046142123837	2.53622259366133	5.00434188569193e-05	0.000518459145867682
ENSG00000166664	6.37408669947479	6.56423474326685	-0.152311863781161	5.00727803233294e-05	0.000518459145867682
ENSG00000101751	1.78137240832263	1.78157339760904	5.05393057709436	5.03198568226392e-05	0.000520499447696563
ENSG00000277283	-1.99274357191814	-1.99461519371582	1.90748073827754	5.03573356183264e-05	0.000520499447696563
ENSG00000112159	1.76173603692604	1.76187889650727	5.85596818027944	5.03698389566739e-05	0.000520499447696563
ENSG00000152214	-10.2689013765509	-32.245560981003	1.45388659516217	5.05009068957617e-05	0.000521508703882555
ENSG00000134198	8.29217836250572	8.4894850818423	1.72918144032529	5.07163414476715e-05	0.000523387280478482
ENSG00000104213	4.08872712947027	4.13146694383305	1.6592089393874	5.07927459010226e-05	0.000523829547224945
ENSG00000160781	-3.52711283208469	-3.53159494817018	3.89146237786753	5.0889490409706e-05	0.000524480860235742
ENSG00000140682	-2.41538269485565	-2.41575255170572	6.44681814673985	5.10548306300372e-05	0.000525575297749331
ENSG00000160199	-1.87964985564853	-1.87986266067175	4.92288050964272	5.10630028619018e-05	0.000525575297749331
ENSG00000077092	3.68852290344854	3.70405471711508	2.814543780986	5.1098486977956e-05	0.000525594055121084
ENSG00000101695	6.09299480330536	6.22615117704473	0.826660889308863	5.12248467268981e-05	0.000526546910331657
ENSG00000178538	4.51443673354363	4.5196714591798	3.80928940463446	5.12649087382191e-05	0.000526612029630627
ENSG00000068976	5.8178430567213	5.83949880883694	3.82970681637311	5.13111878481357e-05	0.000526740885641546
ENSG00000116678	-1.9898721310117	-1.99058861459319	3.6302427578487	5.13801887427724e-05	0.000526991574595678
ENSG00000107130	-1.74012630551916	-1.74018415875704	7.1208368336489	5.14031105488163e-05	0.000526991574595678
ENSG00000198822	10.5435891808486	32.6247092851372	1.48409558331761	5.14739138804517e-05	0.000527371188536334
ENSG00000207955	7.31740457779293	7.50548163190692	0.756360320792886	5.16205704005865e-05	0.000528526941793283
ENSG00000063660	-2.68974475219817	-2.68977472414863	8.54159715538964	5.17165011357594e-05	0.000529162155133517
ENSG00000198429	1.93336382122533	1.9341208318958	3.29658899729024	5.18144680368022e-05	0.000529817356860924
ENSG00000120075	-6.18687045227408	-6.20622826351971	2.5401024005573	5.19419821689774e-05	0.000530773631928281
ENSG00000172461	4.10719174224038	4.11069894441481	3.28211535438939	5.22201930922315e-05	0.000532977214574568
ENSG00000186409	2.97305931074815	2.97794513435138	1.66974452709939	5.22258958818425e-05	0.000532977214574568
ENSG00000258754	-5.05083831992359	-5.07872553402954	1.96474788161482	5.23780499761677e-05	0.000534180844107043
ENSG00000146540	-2.00544643010617	-2.0055390868426	6.54456287591186	5.24444160054161e-05	0.000534508558425957
ENSG00000275830	-10.2722569511375	-33.8778228878789	1.62115242091914	5.24929543225592e-05	0.000534654265357103
ENSG00000136478	-2.10182078284169	-2.10197606268117	5.83983918475045	5.25389876729748e-05	0.000534774285218924
ENSG00000282826	6.46430632761013	6.58796596587571	2.66649965704299	5.26459044826535e-05	0.000535513454457428
ENSG00000198743	-2.14753357679617	-2.14760069706213	6.79930225177971	5.26971419438151e-05	0.000535526639414397
ENSG00000162909	-2.10495791208396	-2.10498394212203	9.24098083359492	5.2742246766918e-05	0.000535526639414397
ENSG00000272382	-9.30939455453211	-31.2543211759846	-0.0131567032153738	5.27500942371809e-05	0.000535526639414397
ENSG00000067082	-2.26173022096511	-2.26182097928177	7.45408542241518	5.28016117406406e-05	0.000535701342247149
ENSG00000175548	2.30648123726725	2.30752371110777	3.97179804055026	5.28461413163017e-05	0.000535804967865412
ENSG00000005059	-2.03897960278687	-2.03926458808852	4.90491369951792	5.28941161489659e-05	0.000535943367650846
ENSG00000182836	8.8883379480499	30.2171928668574	-0.355762865835888	5.29627018682805e-05	0.000536016661600095
ENSG00000163131	-5.54477038242318	-5.66825513746591	1.54285022754592	5.29727029259003e-05	0.000536016661600095
ENSG00000159713	3.45171370528914	3.45344926489835	3.26528306121647	5.30058363888404e-05	0.000536016661600095
ENSG00000147408	-2.23388290327997	-2.23459913638488	4.00698835755822	5.30386667203885e-05	0.000536016661600095
ENSG00000185046	-4.80842899443847	-4.81020990215549	4.75224837517581	5.37504647295391e-05	0.000542858833303379
ENSG00000153930	-4.54822180721192	-4.56500306907538	0.970292456703934	5.42290637112744e-05	0.00054733846204773
ENSG00000144040	-2.32474317010593	-2.32488512628515	6.18213772259208	5.4308527437942e-05	0.000547786400139552
ENSG00000184903	-2.29054528886148	-2.29159772848374	2.865260290389	5.43979616628382e-05	0.000548334263010687
ENSG00000116544	4.00452064053674	4.01368996644331	1.32944813087043	5.48885835608447e-05	0.000552922802399373
ENSG00000002746	4.53120816799226	4.54146760367855	2.80936870194441	5.52051097177797e-05	0.000555752793767513
ENSG00000171462	3.49452686813319	3.50997518186427	1.07863431139326	5.52834296359295e-05	0.000556182648411987
ENSG00000184613	7.83338749496636	7.83804455055527	6.08349443595058	5.53908528123958e-05	0.00055674954727839
ENSG00000125820	-8.77066416600418	-30.5139328630012	1.34447010800276	5.54110923831573e-05	0.00055674954727839
ENSG00000128595	-1.91735341378341	-1.91736980194022	9.83340600492344	5.5457243154968e-05	0.000556854916155415
ENSG00000101608	-2.38183117750267	-2.38195953958645	7.33246765838043	5.55170064607486e-05	0.000557096747350982
ENSG00000120875	-3.3792307514591	-3.37945859664866	7.3873894976593	5.55560642021813e-05	0.000557130627137353
ENSG00000177468	16.8103789455578	62.0703301572943	3.58031577852479	5.56591475934941e-05	0.000557806117153284
ENSG00000167107	3.13261372200168	3.13424148916972	4.3442509822206	5.57854884933716e-05	0.000558713673723864
ENSG00000164877	-2.96988167558839	-2.97054343474751	5.30414686928306	5.58521057280256e-05	0.000559022294126533
ENSG00000146197	8.5221667316324	8.54574016810833	4.72074680546218	5.61921366610676e-05	0.000562065356711025
ENSG00000082556	8.03525704798556	8.23733392301642	1.7804150162433	5.62753661887202e-05	0.000562537495307732
ENSG00000144229	7.75854360710543	7.99490425175889	2.84544280941252	5.67466956775754e-05	0.000566886056500104
ENSG00000106560	-8.96972091085154	-32.2208803270863	0.589957651664635	5.70139845407655e-05	0.000569192042595596
ENSG00000106991	-6.54968458469581	-6.56020865376157	5.7999148124332	5.70658983262564e-05	0.000569346285281896
ENSG00000168994	-1.99443596033773	-1.9949777049781	5.27227384808579	5.73673849595303e-05	0.000571988728453452
ENSG00000134769	-2.5140097110996	-2.51425659852689	6.14121037959443	5.74092556801774e-05	0.000572040917798526
ENSG00000106615	-1.74535312856853	-1.74542337997066	6.88601895746594	5.75156552460038e-05	0.000572735612889735
ENSG00000183722	-1.51402748583335	-1.51411401151174	5.87869987457253	5.76428297952342e-05	0.000573636165980107
ENSG00000189212	6.43996385562268	6.6304532055244	1.04509562380282	5.77027838868998e-05	0.000573867049433155
ENSG00000118322	-6.74036711161615	-7.11801105737363	1.92165479324401	5.79268888661436e-05	0.000575729116967515
ENSG00000224184	-6.15212649256185	-6.26974725467341	0.583827479893085	5.8263854960761e-05	0.000578624067087081
ENSG00000170852	-1.55090929101986	-1.55098116093659	6.3170672737358	5.82922798468027e-05	0.000578624067087081
ENSG00000213186	1.84474975615149	1.84521304958508	4.30909962666122	5.8456361001616e-05	0.000579884130037632
ENSG00000081803	3.01999145157497	3.02369786209306	4.21743985638388	5.85269344860367e-05	0.000580215590517446
ENSG00000173442	-2.60650707815459	-2.60696254430744	5.41934630514703	5.87873176743872e-05	0.000582427143507539
ENSG00000164778	-4.1826044248758	-4.20337606166006	1.98108924587657	5.88649404544112e-05	0.000582826366680518
ENSG00000167646	4.73667602440479	4.78569925004596	-0.316800441089364	5.901788943224e-05	0.000583970421796575
ENSG00000226180	2.49164279277042	2.49792323899729	0.790759955616461	5.95625448282839e-05	0.000588986431253214
ENSG00000178537	-1.99292980140049	-1.99353521252989	4.2565665587716	5.97305460297255e-05	0.000590273889688693
ENSG00000237424	-4.302750523206	-4.32456579312264	0.731525115940541	6.00831494240838e-05	0.000593382855855562
ENSG00000110080	-2.20158598651048	-2.20188381272484	5.10099850519066	6.01489910397316e-05	0.000593657614471789
ENSG00000184923	8.36866309812581	30.2458634000771	-0.917568058100659	6.03599209048188e-05	0.000595363111186255
ENSG00000066382	3.49664182547336	3.50102374349614	2.53068607348073	6.0474117362113e-05	0.000595922699475213
ENSG00000020577	-2.69324952288889	-2.69393333755628	5.71517980183841	6.04929856966961e-05	0.000595922699475213
ENSG00000165309	9.75331686065192	32.0992552189502	0.057779734112299	6.08486046781395e-05	0.000599047990822491
ENSG00000149541	-1.58627479977496	-1.58638478358427	6.00922407009549	6.09620058178089e-05	0.000599786237453856
ENSG00000184524	-3.20799864857181	-3.20902876610603	3.999161333313	6.13058139311552e-05	0.000602789029421321
ENSG00000251141	-3.83155992845026	-3.83672588020794	1.19660788239215	6.16744643482828e-05	0.000606032149989986
ENSG00000063015	-4.18135577471569	-4.18179842081144	5.1190757481362	6.17461377041226e-05	0.000606354839064258
ENSG00000186481	7.52487459986372	28.6762266848827	-0.386508770785535	6.18082629443013e-05	0.000606583417732445
ENSG00000179058	-6.52386451939025	-6.73870105349677	-0.3731400886393	6.20780797846275e-05	0.00060884870462134
ENSG00000224189	-5.03142714178621	-5.08218914149101	1.44483205124137	6.23095367610922e-05	0.000610735158184365
ENSG00000205268	1.79686393574351	1.79700721190086	5.39279706149568	6.24699125661018e-05	0.000611337933653474
ENSG00000186716	1.64163886629137	1.64173587840066	6.52451648280412	6.24806914577702e-05	0.000611337933653474
ENSG00000169184	4.96165033662017	4.96304001959628	6.61809513543069	6.2488493794732e-05	0.000611337933653474
ENSG00000005075	-1.47302713744709	-1.47314955046944	5.44514974949345	6.26971194932322e-05	0.000612994880255058
ENSG00000005513	-2.93180909971659	-2.9324031869743	6.80794201581332	6.27694918953484e-05	0.000613318427067566
ENSG00000198729	3.96533407213706	3.96630797166528	5.1451667588387	6.28261013003861e-05	0.000613487645843796
ENSG00000146094	3.29341349895538	3.30030105110852	2.39990555051998	6.29360658480931e-05	0.000614177332595079
ENSG00000144596	5.3028970243533	5.31121998235806	3.67290339830648	6.30671332160239e-05	0.00061507196629294
ENSG00000170153	4.17583513717456	4.1776435515566	4.1632776592232	6.39987015919206e-05	0.00062376761963561
ENSG00000215417	3.74028366203185	3.7550709297862	1.49122184284198	6.42381271686188e-05	0.000625448371138232
ENSG00000137573	11.9468090761328	12.3110863250644	6.06118945417074	6.42906879759705e-05	0.000625448371138232
ENSG00000087589	-4.79643634145328	-4.81020946016535	1.24732914234749	6.429131777103e-05	0.000625448371138232
ENSG00000130147	-2.08809957212592	-2.08814676348635	7.63249300886395	6.45145687123096e-05	0.00062722943703238
ENSG00000165171	-3.85981623429448	-3.88355989610283	0.814232760859903	6.47880911196247e-05	0.000629496735993665
ENSG00000174307	-2.0297174669633	-2.03005911839608	5.6034112488545	6.50224535151755e-05	0.000631067732082388
ENSG00000167723	3.8230938400707	3.83258991078362	2.36915474715114	6.50306123299963e-05	0.000631067732082388
ENSG00000138735	3.87152245666862	3.87476585342399	3.77314484618605	6.55463187573563e-05	0.000635637262579771
ENSG00000168310	-2.19405045398676	-2.19466874042577	4.15751820531144	6.55829146929685e-05	0.000635637262579771
ENSG00000172817	9.84979300618212	31.7469744562127	0.415566526889067	6.57261681496139e-05	0.000636630514570764
ENSG00000155761	5.18923222387173	5.26276274249157	0.291346329203259	6.59183072786155e-05	0.000638095753160758
ENSG00000134533	11.2915822203314	31.9850463593784	0.195594912267493	6.61411954597807e-05	0.00063985664554462
ENSG00000110090	-4.33322349048516	-4.33490013399904	5.16369126143917	6.64946531495435e-05	0.000642877717818559
ENSG00000103710	-5.79361660122414	-5.81669500572375	0.794115126394816	6.65580172265997e-05	0.000643092129316911
ENSG00000197415	4.74545035740861	4.75508220352268	3.44334324323415	6.66638567021835e-05	0.000643716424581258
ENSG00000225361	4.17227061273793	4.24810676100211	-0.0280468869555587	6.71173872105475e-05	0.000647695231091155
ENSG00000164885	-1.65918271658803	-1.65941090338884	4.70290749450205	6.73831852776449e-05	0.000649696258470729
ENSG00000257337	-2.60899936528691	-2.61293374809716	1.50446896857629	6.74079632843974e-05	0.000649696258470729
ENSG00000018408	-2.26642858462455	-2.26649575949892	7.60718894294538	6.74742671541117e-05	0.000649934119274707
ENSG00000087088	-1.60540585940281	-1.60547962364383	6.7325396520312	6.75766863778172e-05	0.000650519347165991
ENSG00000116044	-1.94848767636201	-1.94861217448295	6.54686949851429	6.77009070036422e-05	0.00065131359331785
ENSG00000182195	8.58496742770898	8.66497329627415	5.62240984343447	6.82335361039334e-05	0.000656033517688927
ENSG00000136997	-2.68953624021507	-2.69022227218716	5.79594238766094	6.83065258419864e-05	0.000656331135074939
ENSG00000151615	10.500955718928	32.897101439067	0.0419058766535255	6.84659656289009e-05	0.000657458540793148
ENSG00000158104	-4.8363254970472	-4.90593643709688	-0.210372383493716	6.86076800312042e-05	0.000658414453600014
ENSG00000214491	5.16729641376204	5.19867710789912	2.07428168946584	6.87768893956404e-05	0.000659632893749097
ENSG00000106605	-2.16863842899484	-2.16888314311542	5.31140442618516	6.92387171108636e-05	0.000663299505966112
ENSG00000231689	10.096854386656	55.4078562419011	0.427397425707687	6.92441523456361e-05	0.000663299505966112
ENSG00000250067	3.86335242996801	3.87982507905627	2.07095742736169	6.93686374914851e-05	0.000663821533356874
ENSG00000185909	1.85941860301424	1.8597328519653	5.23967285085827	6.93836776251069e-05	0.000663821533356874
ENSG00000115828	-4.81554471598019	-4.8393380989574	1.73091265254685	6.95309229658129e-05	0.000664822921731906
ENSG00000102221	1.92160021245063	1.92203414555504	4.31323989535524	6.9899286739833e-05	0.000667936023963129
ENSG00000107443	1.72922639609134	1.72934977115631	5.44954352232853	6.9999223517501e-05	0.000668143861993041
ENSG00000213398	-2.80766826897076	-2.81148813721985	3.99982196832537	7.00066195863081e-05	0.000668143861993041
ENSG00000150625	-3.60811468986834	-3.6081360127942	8.2383542282555	7.01367216970989e-05	0.000668976647879354
ENSG00000119698	7.88182948323921	7.99794394755135	1.96253990783033	7.05537427848887e-05	0.000672543430917737
ENSG00000163071	6.57985606554407	6.67627168774907	3.53902073822942	7.06167330076073e-05	0.000672733172166431
ENSG00000248213	6.45906888814265	6.67285311495392	-0.426344515008474	7.07789980895517e-05	0.00067386785132333
ENSG00000011677	7.23542478624381	7.3010263655985	1.45378455394641	7.10136863436802e-05	0.00067569024897637
ENSG00000125965	-4.43277649595614	-4.47555514011977	2.33801758253322	7.15301990333005e-05	0.000680190333560265
ENSG00000238266	-15.2860502022569	-38.1719284686144	3.70723917705457	7.15746511051973e-05	0.000680198784148844
ENSG00000101445	3.70826722802104	3.72439298978323	1.23338823148843	7.19515709772061e-05	0.000683364859633878
ENSG00000125434	-2.49329557499908	-2.49994821615037	1.540144269798	7.23482763782559e-05	0.000686714885939263
ENSG00000181019	-3.44504930249961	-3.44539695824947	7.02221066934871	7.24078674246989e-05	0.000686862965959446
ENSG00000124145	-2.57009628270035	-2.57042433475437	6.91535197733789	7.26194028721107e-05	0.00068845133967525
ENSG00000168734	-1.89388075403411	-1.89404681542993	5.5853333418087	7.29164990304337e-05	0.000690606153606494
ENSG00000180914	-5.53751630558075	-5.54088085616375	5.33536164271384	7.29351573778089e-05	0.000690606153606494
ENSG00000225684	-7.29682235662117	-7.40734233834953	-0.417077185257618	7.31310234857926e-05	0.000692041091337676
ENSG00000260306	3.00549158458027	3.04461264210199	-0.425730508058646	7.3430685816411e-05	0.000694455922675616
ENSG00000135272	3.32560964691091	3.33216303792618	4.92513359963776	7.35187028412012e-05	0.000694867449250917
ENSG00000181965	11.1957762171173	34.8456898241096	2.95344278091387	7.36028169372453e-05	0.000695030976230219
ENSG00000124171	3.35348893869435	3.36189241552267	1.40780768679817	7.3671617022565e-05	0.000695030976230219
ENSG00000116396	3.25013964490212	3.25800435982208	2.08537817642081	7.37681726106263e-05	0.000695030976230219
ENSG00000183166	10.8109601011123	33.0456677524946	-0.0989629103186892	7.37740598740326e-05	0.000695030976230219
ENSG00000278611	-2.78376590944239	-2.79028325225567	0.788272539469633	7.37937709166748e-05	0.000695030976230219
ENSG00000223612	-2.93899576721602	-2.94215656171675	1.83160372185632	7.3803084321103e-05	0.000695030976230219
ENSG00000206538	8.73726010572093	8.80012060514544	6.11310159128849	7.39714593884606e-05	0.000695579533518648
ENSG00000109063	3.2087667487883	3.23074110706551	1.07371850235927	7.39720988090093e-05	0.000695579533518648
ENSG00000172348	12.4951772134562	32.8060694438967	3.37895751799233	7.40165767720235e-05	0.000695579533518648
ENSG00000128408	5.67796041005458	6.03300805125983	0.679958283591388	7.40533951574746e-05	0.000695579533518648
ENSG00000124785	-2.70489712720245	-2.70543711740666	4.96016925116552	7.40840761010319e-05	0.000695579533518648
ENSG00000120318	-2.98222882117919	-2.98272479877714	5.2810938934461	7.43909655165549e-05	0.000698041187244885
ENSG00000006047	6.09512307434387	6.22920913059513	0.174279931655395	7.44586631550857e-05	0.000698256796698804
ENSG00000181291	3.15992887854381	3.16278471154288	2.59908221283518	7.45835657264957e-05	0.000699008280464288
ENSG00000081842	7.82493883353927	8.22285508240731	1.05859883412607	7.47596431509452e-05	0.000700238193256664
ENSG00000115353	-8.21460832967353	-8.255830724062	1.78983021594528	7.48589958096057e-05	0.000700748417608623
ENSG00000188747	4.21165157825986	4.26877668750836	0.294792095300261	7.49330909068524e-05	0.000700914243252062
ENSG00000186480	-2.39362828502877	-2.39369038932653	7.4401601029142	7.4994915465744e-05	0.000700914243252062
ENSG00000269896	3.0493625217589	3.05841435054937	1.2690145352522	7.50113808424616e-05	0.000700914243252062
ENSG00000088882	3.72234497953186	3.72268819639616	7.08613686675417	7.54642040012664e-05	0.000704723732820439
ENSG00000237356	6.6073592557195	6.94733762111816	-0.614099519563663	7.60847094470516e-05	0.000709982388942967
ENSG00000163075	4.00675072525889	4.03776296941267	0.451762631461534	7.61182604771696e-05	0.000709982388942967
ENSG00000145780	-1.84948491010701	-1.84961556954958	5.49547189625705	7.65414169369357e-05	0.000713503094957203
ENSG00000253537	-9.62891675260563	-9.66896311943882	3.19835863281191	7.67099640171246e-05	0.000714340381785311
ENSG00000167588	-3.42528711708366	-3.44653468339133	4.62332838255664	7.67227373033154e-05	0.000714340381785311
ENSG00000109113	-1.64870346815208	-1.6487981769504	6.85279739774275	7.7110426361628e-05	0.000717522167586686
ENSG00000105649	2.23663620314677	2.23768581321661	2.94240246136773	7.72717177798162e-05	0.000718191377016606
ENSG00000115687	2.01825651267667	2.0185477746961	4.78821182923614	7.72961187565039e-05	0.000718191377016606
ENSG00000147509	-2.38290410888199	-2.38362777743821	3.24778378651507	7.73203346205274e-05	0.000718191377016606
ENSG00000106638	-1.49485945880205	-1.49495330321591	5.88698461784275	7.74714761799166e-05	0.000718368596666219
ENSG00000079841	5.0951529100064	5.13412665375618	1.41689428623789	7.74949324423171e-05	0.000718368596666219
ENSG00000168843	7.23607245895177	7.43818229433305	0.970838395902095	7.75547006065252e-05	0.000718368596666219
ENSG00000109854	-4.89608121771822	-4.9020276310818	3.55445303855482	7.75692360964944e-05	0.000718368596666219
ENSG00000110237	2.32672201259602	2.32688235265045	6.91506227492348	7.7640863086764e-05	0.000718368596666219
ENSG00000234771	2.79757844328276	2.80193971896034	2.76742686372997	7.76568752110399e-05	0.000718368596666219
ENSG00000117586	-3.42221017038759	-3.42794360492985	3.95967679239286	7.76614699098616e-05	0.000718368596666219
ENSG00000271646	-3.38465822446571	-3.39219233970915	0.779435160917697	7.7776471438997e-05	0.000719006409146536
ENSG00000235961	3.48500230017398	3.50679569435954	0.425750682778127	7.80910862896116e-05	0.000721487704926625
ENSG00000132780	1.57805083572087	1.57807177891686	8.31992443272569	7.85547147006764e-05	0.00072534199605935
ENSG00000149972	8.3396045565741	8.68894083868795	1.19670372234954	7.86882599112604e-05	0.000725794059875739
ENSG00000172987	8.86091837972675	31.5649875128909	0.590141988797927	7.8696640410505e-05	0.000725794059875739
ENSG00000271533	3.91125841380346	3.92523517860537	1.51678635825487	7.88748454587316e-05	0.000727008168236503
ENSG00000206384	7.78579188682316	7.99496993493289	-0.0773635874664802	7.90255671996902e-05	0.000727967673307353
ENSG00000158164	2.47765944262914	2.47784689496826	5.67469222486253	7.91223233620027e-05	0.000728358026487373
ENSG00000102904	3.23699800291739	3.25011807294484	1.21497711859062	7.91612380523294e-05	0.000728358026487373
ENSG00000007402	2.65768903571339	2.65938920299699	2.77882664909738	7.97417584519151e-05	0.000733267265293405
ENSG00000144227	8.57092512756089	29.6914115633744	-0.202800737881961	7.99471508596435e-05	0.00073472325692906
ENSG00000175697	-3.43369409749414	-3.4396176676269	1.29351477462682	8.01049011535866e-05	0.000735411385150242
ENSG00000272523	-2.92993204404295	-2.94102442129821	0.146251441749182	8.0116226856703e-05	0.000735411385150242
ENSG00000172331	-1.86624636872879	-1.86643886592068	5.17944468013208	8.0435758104807e-05	0.000737910650439751
ENSG00000140600	5.76004897394973	5.88666540973855	0.542736014403682	8.09263234719102e-05	0.000741975111386028
ENSG00000188290	2.93678910738829	2.93865113295167	3.60134799073837	8.20200539593016e-05	0.000751561691620032
ENSG00000270419	-2.85993817080364	-2.86680913915495	0.707994976022891	8.29421704773379e-05	0.000759565425122085
ENSG00000196368	2.17054646664293	2.17078295722118	5.08433395367173	8.34169017535498e-05	0.000763465125427858
ENSG00000198618	-1.84456716222728	-1.84501530044345	4.25215501920785	8.35219887294022e-05	0.000763979104874567
ENSG00000008394	5.31506701583109	5.31901397662839	5.87970021894797	8.38211914269659e-05	0.000766055038146604
ENSG00000103496	-1.82809413327045	-1.82844352874346	5.1095738647408	8.38470641855096e-05	0.000766055038146604
ENSG00000203685	3.71084582073447	3.72123660391391	1.2043474456095	8.40127018742237e-05	0.000767119489511186
ENSG00000258708	8.7114248291016	31.8862978059471	-0.729957828475014	8.41667060891245e-05	0.000768076533533366
ENSG00000070601	7.06335555899074	7.425715284079	1.29328512558672	8.43965838722178e-05	0.000769724451273837
ENSG00000159164	-2.18097915734729	-2.18104321359852	7.15612673256807	8.44575186396946e-05	0.000769830528920135
ENSG00000173801	2.41030063172837	2.41061522616011	6.6992912837227	8.45223746926752e-05	0.000769972204464079
ENSG00000267313	9.79997778038393	31.2976926116356	0.782890184145853	8.46054716138683e-05	0.000770279786460023
ENSG00000162344	11.5173684166663	54.1098986024615	0.410193215883606	8.49176565889933e-05	0.000772671497657658
ENSG00000279278	3.68483375849815	3.71069801359716	0.673528791883524	8.49802182404101e-05	0.000772790406293398
ENSG00000107295	3.86451728911566	3.88173136605875	1.41511108906723	8.51145913782165e-05	0.000773561833398994
ENSG00000257126	-8.737288188251	-31.7050926892034	-0.477642775060531	8.53274409959271e-05	0.000775045179587205
ENSG00000146833	-2.02108357025053	-2.0212841761348	5.19294718079515	8.55251620032743e-05	0.000776389464836701
ENSG00000172771	5.30893724778724	5.35495331927238	0.861459079319702	8.56738778132822e-05	0.00077728758174119
ENSG00000156510	-4.27083682532992	-4.27936506641024	2.24627873283475	8.57780017251681e-05	0.000777780324585816
ENSG00000176871	-1.72064277622205	-1.72070096471124	7.00216172865686	8.59883463780638e-05	0.000779235078553156
ENSG00000144355	-3.28167811695629	-3.284604282654	5.3773048373451	8.6089322155037e-05	0.000779697607963311
ENSG00000165113	2.45898660754627	2.46158290019537	2.2049484291012	8.62225725734251e-05	0.000780451738064614
ENSG00000138769	4.29460582796215	4.31858106968394	1.56748164397249	8.66324661431814e-05	0.000783707605075106
ENSG00000153993	11.9897893818365	32.2278316548492	3.44105016967515	8.70440152705005e-05	0.000786542879746721
ENSG00000003989	4.42565298525485	4.43188026979405	4.0754888085439	8.70466309851629e-05	0.000786542879746721
ENSG00000187135	9.79262439242243	32.4571713281426	-0.365172115816203	8.71673941833867e-05	0.00078717853833395
ENSG00000184908	6.82728361552438	7.20362488098781	-0.339194471188961	8.72885784669595e-05	0.000787817262533587
ENSG00000103723	2.32141755701384	2.32210023154279	3.83723632869045	8.79586062578134e-05	0.000793405937671577
ENSG00000198795	2.35894763348274	2.35912624147691	5.94679874083046	8.83024305110759e-05	0.0007960474307159
ENSG00000109452	-3.554010872301	-3.55863218450424	3.36168659883003	8.89335430979756e-05	0.000801274288477663
ENSG00000247315	1.65426931789744	1.65439961231726	5.76056564696555	8.89998684784763e-05	0.000801409427002842
ENSG00000134986	3.21161134932013	3.21169772774104	7.64783303671736	8.91478067874921e-05	0.000802278879066226
ENSG00000180758	2.77424683229311	2.77751067935291	2.63230527727985	8.92706036295674e-05	0.000802469134494136
ENSG00000100285	3.07044112271389	3.07303967348231	3.1782731013384	8.93221266078787e-05	0.000802469134494136
ENSG00000167767	-7.68314978618691	-7.81150720569569	4.22733230649815	8.93231302517489e-05	0.000802469134494136
ENSG00000176046	-4.7527237499094	-4.79675033314996	2.75041767821695	9.01328332763335e-05	0.000809277779630058
ENSG00000160200	2.92581976209785	2.92805598337009	3.06756831020122	9.04354086545021e-05	0.000811527856742181
ENSG00000270607	-4.4173073450243	-4.45581338317696	0.829380422477711	9.10083746992886e-05	0.000816200323121592
ENSG00000167034	-4.84801899134932	-4.87379849779833	1.63421292844432	9.12173545613205e-05	0.000817604921997967
ENSG00000139973	3.19648757723618	3.21334741824739	1.70359456637036	9.1751351263889e-05	0.000821919448441975
ENSG00000171130	-2.41983324483304	-2.41992943740812	6.52532498023422	9.20833612067742e-05	0.000823418073922582
ENSG00000104381	2.11064720387199	2.11089234340744	5.00486672952198	9.21149877282163e-05	0.000823418073922582
ENSG00000141431	3.26784125567778	3.26878826228582	3.62177126572677	9.21240213098113e-05	0.000823418073922582
ENSG00000163393	5.88339610291777	6.06550398795824	0.598403222756791	9.2129587238552e-05	0.000823418073922582
ENSG00000112679	2.20113030045154	2.20141331090689	4.93295146895705	9.2540731878622e-05	0.00082661955809657
ENSG00000091140	-1.51447416093378	-1.51452461644232	6.81967889230287	9.30677852903277e-05	0.000830852143809706
ENSG00000067141	2.70701958067678	2.70720220042124	6.79591266299232	9.36850129901225e-05	0.000835884453044441
ENSG00000171617	-2.64035877754124	-2.64038667613088	8.33114389779884	9.39239943392586e-05	0.000836862731538261
ENSG00000178403	5.81836036005254	5.83849846419847	1.94795911803497	9.39370456352613e-05	0.000836862731538261
ENSG00000124466	5.97678018104742	6.17602632825994	-0.313850195072261	9.3955448212282e-05	0.000836862731538261
ENSG00000164251	-3.65402903180505	-3.65478199565645	5.06792349215285	9.4207773261316e-05	0.000838631796865558
ENSG00000161647	2.69089544468708	2.6936959315141	2.98789676873729	9.43000677398594e-05	0.000838975075606931
ENSG00000165757	8.50178970717753	8.60064972298504	4.77521898401602	9.44365164018984e-05	0.00083971057351893
ENSG00000075884	6.16214568532317	6.35575827824696	0.18714965130959	9.45023733070072e-05	0.000839817903708373
ENSG00000139926	-2.46329790525793	-2.46372248375627	7.10139830681328	9.49681247880427e-05	0.000843476848942263
ENSG00000130813	-3.03989888817808	-3.04998006663716	3.0996754592843	9.51241128003471e-05	0.000844381976841739
ENSG00000147883	-7.00713543383172	-7.01148961091886	5.63783444645862	9.52691643162749e-05	0.000845189052064953
ENSG00000248334	4.1762151698547	4.22101777995978	1.46012940896721	9.54720478524741e-05	0.000845589431769475
ENSG00000158445	3.74736322210424	3.75373265003375	1.39309453000399	9.5473359639919e-05	0.000845589431769475
ENSG00000186635	-1.7396650255507	-1.73999928442718	5.5826390995556	9.54767624061473e-05	0.000845589431769475
ENSG00000237819	-4.53756479368386	-4.55571099773635	1.82058824514534	9.55823399515785e-05	0.000846044589571398
ENSG00000253669	-4.67635315876392	-4.76879113847344	0.157147221917666	9.57846507703697e-05	0.000847354978543089
ENSG00000257702	-6.11741589462417	-6.24007570289319	-0.226562261897027	9.58954561628315e-05	0.00084785484288021
ENSG00000146414	1.78415049629602	1.7844304626289	4.48495977607221	9.63451982815439e-05	0.000850877209504733
ENSG00000100345	-2.43508690859562	-2.4351056318658	10.9644659175827	9.63462857950793e-05	0.000850877209504733
ENSG00000127920	-4.50609823085037	-4.5065343707925	6.56435030101372	9.68102809071071e-05	0.000854491648436162
ENSG00000148484	-1.89657380657355	-1.89666322335031	6.59884458928583	9.69664508257788e-05	0.000855386532877803
ENSG00000128274	8.65471093672522	29.0990726909774	3.21727263261714	9.75141143623977e-05	0.000859278451393125
ENSG00000169064	4.78962720888746	4.91437679065421	-0.620546340469607	9.75177030785588e-05	0.000859278451393125
ENSG00000113083	-3.54204441987009	-3.54231918077472	7.11257489292816	9.77215508573366e-05	0.000860199206025838
ENSG00000164122	-8.85699480669328	-31.7804169837665	-0.439764196345768	9.7732380651328e-05	0.000860199206025838
ENSG00000223572	4.61387667078591	4.71763132964442	-0.884648404459131	9.78746882574716e-05	0.000860966412649105
ENSG00000076864	2.72357858126264	2.72633148763283	3.0071644991739	9.80230858177241e-05	0.000861786296147491
ENSG00000113494	4.28176515602573	4.31203348356884	1.17634418086697	9.86284920802401e-05	0.000866620864007242
ENSG00000162591	8.36459631630632	8.421180012521	3.94059286578359	9.89970287558131e-05	0.000869199345765256
ENSG00000165475	-2.19864996264733	-2.19922091236137	3.62074365091093	9.90332801406681e-05	0.000869199345765256
ENSG00000189127	11.0783779617264	33.0725241802281	0.380190909685032	9.9326225249039e-05	0.000871280719684548
ENSG00000141622	3.98079250165538	3.98143995304987	5.15906194273501	9.94543347658829e-05	0.000871914645162546
ENSG00000128011	3.36681613202516	3.37364132634785	2.63671361841051	9.96722596305565e-05	0.000873108707812432
ENSG00000111341	5.52350001562706	5.54412757527534	3.99873097533342	9.97023713353123e-05	0.000873108707812432
ENSG00000169860	4.79176624776433	4.79689204965548	4.20835428009885	0.000100064151581927	0.000874704659186707
ENSG00000230417	-5.01299828500962	-5.06294774293269	-0.315863426587054	0.000100065612189188	0.000874704659186707
ENSG00000204623	2.62972980809849	2.63347452717574	2.17797282407207	0.000100126769581536	0.000874704659186707
ENSG00000088836	-2.81131654215943	-2.81390790495109	2.62781732495309	0.000100144039867128	0.000874704659186707
ENSG00000156232	-1.76245254152004	-1.76288841308906	4.09846272730316	0.000100164719522597	0.000874704659186707
ENSG00000108379	2.91516547269836	2.91613257429953	3.91493104662074	0.000100923707105083	0.00088084000153089
ENSG00000196975	-3.81763920796891	-3.81910664686221	4.89506151220762	0.000101145374326398	0.000882281494263901
ENSG00000136279	-1.58879262396422	-1.58884044637167	7.11360219591009	0.000101495045276347	0.000884660694020909
ENSG00000121570	12.6917894548183	33.4237480396086	4.40846649749375	0.000101531443812314	0.000884660694020909
ENSG00000078319	-1.88766243040963	-1.88826721719745	3.41040864758425	0.000101936787193804	0.000887697152952628
ENSG00000198961	-1.74718534873439	-1.747209351017	8.07141749017537	0.000102213869991576	0.00088939639545653
ENSG00000178662	3.12269128568604	3.12331788601473	4.19516476972407	0.000102245838980689	0.00088939639545653
ENSG00000237310	-2.63025681093943	-2.6362712908727	1.01269497779561	0.000102372387183039	0.000890001366077935
ENSG00000205664	3.02987118544765	3.03154472106038	3.87141574580537	0.000104240750731668	0.000905740168015727
ENSG00000151690	-3.55142704566525	-3.55237888698655	4.60132378294856	0.000104638629022854	0.000908554809022483
ENSG00000198855	-1.69738525846696	-1.69829750527429	3.38267805540376	0.000104681061959232	0.000908554809022483
ENSG00000128641	3.22481747794967	3.22519591317656	7.01646929276288	0.000104893586342565	0.000909893587307114
ENSG00000175785	4.36810937696003	4.38502264698181	1.58929316348262	0.000105269123898272	0.000912644142447314
ENSG00000196689	2.86782239357422	2.87139484941626	2.38499736346413	0.000105404252181706	0.00091323522549894
ENSG00000259663	8.46117279223261	31.471553749659	0.695170861856951	0.000105454278953157	0.00091323522549894
ENSG00000090612	1.64417184469129	1.64439087399763	5.00782371041131	0.000105702976053754	0.000914881523338867
ENSG00000120306	-2.07888389244925	-2.07924890427802	4.44306106289045	0.000105821760809813	0.000915402201265603
ENSG00000103381	3.38942770713101	3.39377049222065	5.05008971753661	0.000106387242678953	0.000919784278620806
ENSG00000265179	11.348161853936	55.4349935182493	-0.269564752358563	0.000106562214087467	0.00092028657065436
ENSG00000100505	-2.81549208024493	-2.81571162374437	6.6801398490332	0.000106563220170557	0.00092028657065436
ENSG00000198843	-1.45872721296736	-1.45880445612828	6.72038668114194	0.000107128649478524	0.000924658227173949
ENSG00000188002	-2.95173668010372	-2.9542718277613	2.8611280509787	0.000107448802471982	0.000926909172263827
ENSG00000106052	-1.49785811805386	-1.49790319510843	7.33649944695734	0.000107911953371869	0.000930212126316116
ENSG00000166145	5.42336926563341	5.4913054576314	4.44593915509804	0.000107950837254054	0.000930212126316116
ENSG00000169851	4.17494779955644	4.17691741102117	6.16997911684124	0.000108613091345524	0.000935402541792064
ENSG00000170893	6.61783767801276	6.71909172277357	-0.182732106527858	0.000109254073833835	0.000940404139383409
ENSG00000084636	-2.98106843936167	-2.98276706844614	5.14235635262588	0.000109748941252385	0.000943950616477362
ENSG00000140398	3.17989485586084	3.18643753755754	2.39768338960329	0.000109787006502042	0.000943950616477362
ENSG00000168297	-1.78597474473129	-1.78635047842791	4.75203355074957	0.000110005166675827	0.000945305818644114
ENSG00000138823	3.78000496348615	3.79242073574286	3.15051160108717	0.00011014546182388	0.00094585457701139
ENSG00000173157	9.79334826232237	30.8920567127335	0.815525898006254	0.000110190180324306	0.00094585457701139
ENSG00000072041	9.02335618391277	9.21687727359393	3.07946148492969	0.000110410044521516	0.00094700789388129
ENSG00000175984	3.1541789428785	3.16315811383516	0.562200104126724	0.000110495395245534	0.00094700789388129
ENSG00000075035	11.0151012158251	32.7755899627437	4.82088810252074	0.000110506493060824	0.00094700789388129
ENSG00000148803	-2.7998449796809	-2.802489749299	2.53318279586665	0.000110799796729564	0.000949000562882836
ENSG00000230699	6.34300486070729	6.45207164805841	0.24220456877369	0.00011099684041572	0.000950167031935886
ENSG00000280734	-2.78292141875774	-2.78873902745622	0.836445179954925	0.000111218753812479	0.000951344932240835
ENSG00000173457	-1.91877473063284	-1.9188357729599	6.94791483530738	0.000111256298595604	0.000951344932240835
ENSG00000072952	4.72440564409555	4.7371191794336	3.28995592697432	0.000111371690389411	0.000951810385188979
ENSG00000160801	6.25680666686501	6.34805523957349	3.16681649802936	0.000111785420887077	0.00095482361145012
ENSG00000185664	5.64726105486585	5.66641392809634	4.11111719710028	0.000112037529970269	0.000956453796039246
ENSG00000138083	9.77062970603553	31.3224656076189	0.7233597995734	0.000112229093268709	0.000957565607812912
ENSG00000269743	2.47756641474404	2.47841795649068	3.68211037838979	0.000112585099958837	0.000960078509425056
ENSG00000166979	-3.63179629181376	-3.63289604697145	3.00762568521111	0.000112938548720365	0.000962566866659268
ENSG00000267909	5.98003793999857	6.01937319906126	1.4213440771658	0.000113356502802146	0.000965601982952924
ENSG00000141198	1.70380312113116	1.70440594652113	4.50972516944473	0.000113565526282251	0.000966671336666131
ENSG00000183853	-1.45739639418442	-1.45743804925148	7.99051670212593	0.000113605860303724	0.000966671336666131
ENSG00000205791	-2.52926582065257	-2.53807506496328	1.00710459133027	0.000114887411479184	0.000977043596315893
ENSG00000227036	-3.67862512111168	-3.68009744530998	5.14918328174021	0.000115176678768599	0.000978970420409854
ENSG00000133816	-3.85551119687647	-3.8575047983075	7.18764121736458	0.000115462984562615	0.000980869989641282
ENSG00000198157	3.0383628420194	3.04085567460245	2.91255708555318	0.000115651008764619	0.000981933034720373
ENSG00000175294	-6.31957724470955	-6.55556631165184	-0.145433687638018	0.000115716086912943	0.000981951620140593
ENSG00000143355	5.30540282912395	5.40476375915651	-0.271642337330735	0.000115830279386253	0.000982386736739245
ENSG00000181690	2.35521128392721	2.35657406865539	3.49193738378276	0.000115935762995603	0.000982747558856325
ENSG00000076944	4.81410498770415	4.91413849094034	2.29299257025394	0.000116209587589641	0.00098453418373557
ENSG00000156925	14.9387270410078	37.5088889373311	5.45181494129829	0.000116768936897599	0.000988736540520124
ENSG00000124613	2.84341817380373	2.84524058535107	2.72254632114483	0.000116834256544976	0.000988753431812064
ENSG00000186318	-1.95233807776206	-1.95241257678849	6.65052081976689	0.0001179357755854	0.000997534777892978
ENSG00000183508	7.09331015181447	7.22203766939019	2.33830146272561	0.000118389872430963	0.00100048655198491
ENSG00000253230	3.60327675023933	3.60727097016106	2.43204272967888	0.000118461149508746	0.00100048655198491
ENSG00000173175	3.50576984445659	3.51203112426043	2.32132215706706	0.000118476984412713	0.00100048655198491
ENSG00000068831	4.99956453610107	5.02835081895741	1.72497862066548	0.00011918179335726	0.00100589433593528
ENSG00000170264	2.1351749819057	2.13567144886765	3.92446494878208	0.000119382231517877	0.00100704168715296
ENSG00000102678	4.78694520221874	4.809011015227	0.616040878129655	0.000119721205349007	0.00100935577771026
ENSG00000118777	-6.14267741912657	-6.24503693033919	1.13794936716325	0.000119925594143336	0.0010105333119018
ENSG00000111432	14.5241439739199	37.8290697806626	4.77400492142641	0.000120218366960015	0.0010124539275694
ENSG00000048392	-1.87383982466782	-1.87397090762628	6.0232166571043	0.0001206133982475	0.00101523320767465
ENSG00000258943	-7.5915669390426	-7.96553590284031	0.485952878675369	0.000120866317705747	0.00101681394647496
ENSG00000270028	-2.69077468396814	-2.70768785178769	0.1198729921189	0.000121656824134515	0.00102291311364368
ENSG00000174145	7.72710721691535	8.03783721668664	2.84364659027298	0.000121851519383743	0.0010239987210214
ENSG00000099954	2.74751141014894	2.74786617739872	4.69139459476746	0.000122642232735453	0.00103008919953274
ENSG00000176092	8.35144539283802	30.4114388929199	0.316788515106761	0.00012298426892396	0.00103240665321437
ENSG00000164626	7.92533412583374	8.12088720079098	2.41858736307473	0.000123153322314821	0.00103327027115723
ENSG00000196104	6.41693722970207	6.55727815920048	0.0248256408460754	0.000123873937188944	0.00103875813924177
ENSG00000161921	-4.30246279040559	-4.31543029009746	3.35179439291754	0.0001248504825182	0.00104587336794128
ENSG00000047457	5.58676189972126	5.65281745635977	2.49599114684337	0.000124856408213305	0.00104587336794128
ENSG00000141519	2.26161637264453	2.2630332489457	3.16945355315068	0.000125458258134733	0.00105035133646955
ENSG00000271869	-2.58725256979706	-2.59909417623919	-0.124755751166906	0.000125757878967022	0.00105229556387517
ENSG00000198865	6.1309655898675	6.25174993428111	1.36178656399466	0.000125998143817903	0.0010537413056094
ENSG00000167011	-3.83672530721382	-3.84657245942452	2.10256447183764	0.000126807443955743	0.00105994187897482
ENSG00000187391	-2.23124108180892	-2.23165424140325	4.50829582205977	0.000126876559720456	0.00105995216879358
ENSG00000166770	-3.08845159425405	-3.09141200531729	3.7029173233338	0.000127324066814559	0.00106203255283252
ENSG00000130433	7.02964937140746	7.24141171888489	-0.393188917679674	0.000127329268218599	0.00106203255283252
ENSG00000186960	-11.500790470737	-33.8335982133094	2.45048777742071	0.000127329636153611	0.00106203255283252
ENSG00000133958	2.85472436175979	2.85812212066288	2.15152751034581	0.000128084095623031	0.00106775497547144
ENSG00000134247	-3.62391649732174	-3.62401661021136	7.79184636796749	0.000128712932903281	0.00107226581244117
ENSG00000149201	5.5125082525643	5.54481852906946	1.99088964065893	0.000128762546325554	0.00107226581244117
ENSG00000267260	4.71320755207797	4.79641662133511	-0.236479870033858	0.000128865159412574	0.00107254829374623
ENSG00000156049	-5.40875935315235	-5.47076924347648	1.00652374646278	0.000129488055007214	0.00107715849274515
ENSG00000100243	-1.5635139148196	-1.56353908744218	8.46266449758355	0.000130189222484651	0.00108241454732446
ENSG00000169302	-2.98965506931155	-2.99217504776376	3.21131286242786	0.000130434888044338	0.00108350688345506
ENSG00000137825	-3.80587617183118	-3.81307319937761	2.67458095039757	0.000130459391629019	0.00108350688345506
ENSG00000183831	2.72712612173434	2.73332788457414	1.86321853720577	0.000130741620670888	0.00108527361252273
ENSG00000119938	-3.87351351018045	-3.87452564010462	2.82863927851497	0.000131783338276306	0.00109333955571001
ENSG00000123388	-8.14990885188456	-8.26079741691811	-0.0144361641496883	0.000131886640338281	0.00109361550836002
ENSG00000223393	4.73709246309775	4.82516635519924	-0.727365442477275	0.000132452494332625	0.00109772465313673
ENSG00000133794	-1.91792665672077	-1.91872696198476	4.09785994642894	0.000132584771048974	0.00109790334657711
ENSG00000197046	-5.42367430328523	-5.56929611014808	3.53304051724098	0.000132614686284388	0.00109790334657711
ENSG00000109743	-4.34093685932694	-4.34990094117599	2.03445995423116	0.000133338170916199	0.0011027603110441
ENSG00000110975	9.16989811547224	32.0808672181865	0.890152993307238	0.000133342607099479	0.0011027603110441
ENSG00000130997	2.98216879784392	3.01137826514484	0.555395432826431	0.000134700350704216	0.00111300360921222
ENSG00000159840	-2.70074946659792	-2.70080093809432	8.55198940345245	0.000134723762098827	0.00111300360921222
ENSG00000154928	3.68440445681081	3.685155946753	5.07804488161999	0.000134904892283907	0.00111391062301477
ENSG00000223382	-4.77248279146172	-5.03445790742054	-0.146333769176621	0.000135393882389094	0.00111682963382373
ENSG00000269378	-2.98559531072189	-2.99041019233745	2.46995507423	0.000135401466429379	0.00111682963382373
ENSG00000198416	3.92990727927817	3.95953859814336	0.381357833260379	0.000135702388728575	0.00111872074847306
ENSG00000015592	3.587146653574	3.58831104416131	3.96570049238577	0.000136340903890019	0.00112339148988853
ENSG00000253554	10.425574755938	34.1022561218906	0.18607601585939	0.000136506594537398	0.00112416348476104
ENSG00000146966	-2.95655964326454	-2.9566729851522	6.73004560471114	0.000137002754694258	0.00112716979659229
ENSG00000177807	-3.31304236392781	-3.31802182945357	4.45405456868274	0.000137016028815945	0.00112716979659229
ENSG00000137965	-3.0170529698709	-3.02356604664587	3.75238092581026	0.000137570445626481	0.00113113477515107
ENSG00000185485	2.01399136238812	2.01514129981092	3.90391893357825	0.000138016518981929	0.00113420522493886
ENSG00000089472	12.232464763371	32.7866278546755	3.15472594556695	0.000138399769813643	0.00113675644706482
ENSG00000153904	-2.36342068681877	-2.3635411326966	7.03885218510594	0.00013933489162641	0.00114324716529326
ENSG00000112297	-7.18548708603588	-7.19289692802443	4.91522135610508	0.000139336451617336	0.00114324716529326
ENSG00000228528	-3.89189950014511	-3.90726180990484	0.944429872153973	0.000139592351721689	0.00114474526249078
ENSG00000163191	-2.91048946286789	-2.91077937428083	7.67181021713351	0.000139735489074565	0.00114508901956629
ENSG00000141574	-4.57615420852593	-4.58833118550707	1.53074115407641	0.000139780944747877	0.00114508901956629
ENSG00000126368	-2.63091954909178	-2.63302113613492	3.4499274222769	0.000140173975262205	0.00114749156335225
ENSG00000079931	-3.55757839801796	-3.55791062498076	6.68627411377258	0.000140221205512751	0.00114749156335225
ENSG00000107864	2.78117789434769	2.79132642034818	0.591297852133631	0.000141841438868017	0.00116014260161614
ENSG00000170959	6.46814864340538	6.55382632317971	1.18399010348705	0.000142133599746037	0.00116192357404954
ENSG00000138835	-1.9353402416203	-1.93548664955683	6.21672782572207	0.000143077118523166	0.00116902466175862
ENSG00000182389	3.03792432496439	3.04164532543945	1.98411875605441	0.00014359336625779	0.00117262909034997
ENSG00000253161	-7.92530563827167	-8.06465073452706	0.587459432292057	0.00014453768698474	0.00117972370338721
ENSG00000019991	10.7577617588475	11.1237267604274	4.1030880694384	0.000145308887692587	0.00118539862718498
ENSG00000123610	-8.8284038387636	-9.01501909415403	2.48034373297598	0.000145756917008829	0.00118814158059165
ENSG00000171310	-2.16482459963518	-2.16502875839536	6.37691958622601	0.00014579731448787	0.00118814158059165
ENSG00000224243	7.83497008428243	8.20235802726563	-0.528829109867198	0.000145900690680546	0.00118817917602279
ENSG00000102934	-2.4236443199804	-2.42615206444824	3.24273365331319	0.000146020908218363	0.00118817917602279
ENSG00000157214	7.33205330537507	7.69180290539997	2.14795014255319	0.000146074607308623	0.00118817917602279
ENSG00000132185	-7.74465010753031	-8.12849825060481	1.02016990658039	0.000146106315996142	0.00118817917602279
ENSG00000172159	3.53178939649663	3.53487774083396	4.27531919927222	0.000146207844866672	0.0011883858874275
ENSG00000108309	3.066845831444	3.06969908677831	2.51089635380445	0.000147095033026651	0.00119467854121008
ENSG00000187134	7.23080129382262	7.33492835875805	0.874312647785739	0.000147135060506404	0.00119467854121008
ENSG00000164023	-2.34062050439764	-2.3420756493642	4.28672123075536	0.000147639231454893	0.00119814914757625
ENSG00000135678	-9.00944647445515	-9.37735732267787	3.43498572089539	0.000147941671387437	0.0011999798737888
ENSG00000118407	3.212051476486	3.22965551483697	0.592429096417006	0.000148487531420648	0.00120378209532814
ENSG00000272636	9.11567442918949	30.5735873666972	0.83738352304441	0.000149127291446424	0.00120834121880876
ENSG00000155755	-1.66560942763321	-1.6656774340182	6.04541813014629	0.000149306881493513	0.00120916890437744
ENSG00000177614	3.4224253540478	3.42422923421136	3.49898937065978	0.000151277324812957	0.00122419989306885
ENSG00000171940	-1.93066499663567	-1.93080373825975	5.7706668327459	0.000151319699860566	0.00122419989306885
ENSG00000118804	-2.09806241669323	-2.1054706368796	0.949089495736328	0.000151487065472922	0.0012249192337101
ENSG00000100311	-4.651981510544	-4.6633925999823	4.30455684470073	0.000151604026945792	0.00122523047449876
ENSG00000138669	8.51222419721403	31.114824049832	0.680479138786834	0.00015170526389007	0.00122541437681301
ENSG00000232725	-3.57647686269336	-3.63231163593291	-0.275358130101343	0.000152017438619571	0.00122730107890692
ENSG00000184216	-2.91511136949532	-2.91522169820671	7.14942280396457	0.000152948760026384	0.00123376997090282
ENSG00000115762	-1.53651052781141	-1.53655219459028	7.45432673420976	0.000152976730092728	0.00123376997090282
ENSG00000128342	-3.61316670114398	-3.61663592928217	6.1671675647622	0.000153221108509211	0.00123510293663542
ENSG00000065357	-2.15759098936848	-2.15846855366941	4.46040110672258	0.00015334780101064	0.00123548635963888
ENSG00000171450	5.14213882662029	5.17421300185057	0.527013921513171	0.000153503786371969	0.00123610527097056
ENSG00000183060	1.71851324099092	1.71912217837715	3.72767187079997	0.000153657721586551	0.00123670704373836
ENSG00000246465	4.82148706760716	4.86589630170902	0.380278881471889	0.000153865345753246	0.0012377400868579
ENSG00000185133	3.10111648010846	3.11157170567143	1.68995438811199	0.000154695997659549	0.00124378131176941
ENSG00000127311	2.39331252423466	2.39714475988253	2.08640825852005	0.000155699116770433	0.00125120226930188
ENSG00000133124	9.12013812714009	32.3822695318399	0.0834481859148232	0.000156274752411561	0.00125518209061426
ENSG00000185811	12.6441661185814	35.6366411291859	3.58908961095045	0.000156367756444604	0.00125528336715992
ENSG00000198113	-3.79266552681343	-3.80118087877099	4.56189504115473	0.000156639996343567	0.00125682266336509
ENSG00000213903	3.26983125451672	3.27837839528624	2.71963202171447	0.000157176819100027	0.00126048220515039
ENSG00000206149	2.04124380470744	2.04212010540461	3.94323879652281	0.000157662368206688	0.00126372701087229
ENSG00000147255	6.16812782485081	6.51851504464038	0.70956787654834	0.00015827831094976	0.00126801310783456
ENSG00000122012	5.92705883888307	5.97832746596342	1.52441759546378	0.000158658920844405	0.00127041045644335
ENSG00000141639	3.35420626497975	3.35533106204214	4.5133489144121	0.000158830939481191	0.00127113597594019
ENSG00000183570	11.1100210690528	31.8086304405298	1.57261951560892	0.000159290518236807	0.00127416093839626
ENSG00000123342	-4.74450165828489	-4.75692836492346	3.28270552286034	0.000159478963791278	0.0012750151257742
ENSG00000152642	-1.88226177964231	-1.88249425423775	4.94519116508372	0.00016072811073745	0.00128434427894296
ENSG00000177943	2.56429479223147	2.56522864180099	4.41464418673302	0.00016147513905862	0.00128965361701345
ENSG00000122786	-2.90208833841507	-2.90212776223075	9.38584031473595	0.000161558799744768	0.00128966211616299
ENSG00000259820	2.91976919677807	2.92639965279755	1.41637336564113	0.000161791685695798	0.00129086120615952
ENSG00000163171	-2.33269874102336	-2.33289913080266	7.26493849379659	0.000162082760840865	0.00129252309896286
ENSG00000186862	-3.55092386346092	-3.56207237268924	0.663559673454245	0.000162390172926941	0.00129314921887591
ENSG00000138653	10.274399445979	29.9528676387053	1.18554124218641	0.000162394971012257	0.00129314921887591
ENSG00000126247	-1.52245570482745	-1.52247871468836	8.56653507245549	0.000162454858348006	0.00129314921887591
ENSG00000131389	-2.0394275370144	-2.03957916619864	6.00194354512237	0.000162492555875146	0.00129314921887591
ENSG00000140470	3.80275424478038	3.81590988786486	0.796636742739449	0.00016359558293104	0.00130126410182642
ENSG00000102924	13.2791974356433	35.8230517854937	4.0449851300921	0.000164422408625192	0.00130717489219641
ENSG00000103942	-2.91801424309805	-2.91835062421845	4.86129063943823	0.000164813349227925	0.00130961609915767
ENSG00000052850	7.21509616661046	7.31189977293156	3.25412510789663	0.000164940367690743	0.00130995874929972
ENSG00000137460	-3.12491175382711	-3.12644176328318	3.72055259033167	0.000165675083249945	0.00131512493638263
ENSG00000163257	1.77334473424548	1.77353315634025	5.64713594578263	0.000166530868380639	0.0013212464323655
ENSG00000143590	3.13793488133596	3.14678200498162	0.588815839391916	0.000166858018918591	0.00132316968379628
ENSG00000183666	1.81890482195099	1.82027820394031	2.79223662711947	0.000167404728066004	0.0013268311797069
ENSG00000272674	-2.66106907171081	-2.66251754793891	3.11200883625041	0.000167995886086378	0.00133084107831188
ENSG00000188257	7.23213118460377	7.43883800670436	-0.334188463866678	0.000169094725967688	0.00133886665885369
ENSG00000272686	-2.27239988293708	-2.27307606405495	2.94806113223436	0.000169216701474171	0.00133915335875201
ENSG00000079277	1.8490341208427	1.84974066510125	4.07613827486936	0.000169414727864045	0.00134004131756292
ENSG00000143067	2.17986760581418	2.18040734231922	4.3776092002273	0.000169863854496902	0.00134291353119728
ENSG00000111269	-1.53981838278469	-1.53999350193255	5.47155906816633	0.000170008900544264	0.00134338004711445
ENSG00000241990	-9.40432526289148	-32.3185475252671	-0.463534281212663	0.000170686633300005	0.00134805315748421
ENSG00000048140	-1.42975328474777	-1.42983175719523	6.40153220582014	0.000171162781036834	0.00135113026446367
ENSG00000165121	2.12363331784762	2.12626191370803	1.87860851167779	0.000171309142959543	0.00135160230326948
ENSG00000273344	-2.056510567366	-2.0570821791608	3.43300686089276	0.000171989831391783	0.00135628748856126
ENSG00000051382	-1.81708515634555	-1.81736466668935	5.17621411531471	0.000172080655607274	0.0013563187060333
ENSG00000162981	-3.57559353540212	-3.5763810151274	3.94641805206089	0.000173023359220564	0.00136306091365786
ENSG00000264345	4.34290811187085	4.41472477387363	-0.190447762539933	0.000173136212263798	0.00136326213731061
ENSG00000106018	8.29602813433448	30.8899520539427	-0.259037442468557	0.000174424253256036	0.00137271183988899
ENSG00000122417	1.94457348765224	1.94500717585552	4.69906616793106	0.000175160800526584	0.00137781397451994
ENSG00000185634	-3.29252244630885	-3.29482444959678	3.17558239873965	0.000175957272031422	0.00138338209743133
ENSG00000204177	2.62940302804544	2.63424562026864	1.29552274791164	0.000176317723361657	0.00138551833546498
ENSG00000113719	-1.49051737826946	-1.49054699060531	7.90931968700094	0.000176449659310816	0.0013857752256689
ENSG00000147041	-4.60653343562827	-4.60827446920444	5.07625265921627	0.000176575040602836	0.0013857752256689
ENSG00000196782	3.22362230130164	3.22586866517956	3.51225878512995	0.000176616670877489	0.0013857752256689
ENSG00000278195	5.55188358489544	5.74318278014407	-0.672804468032961	0.000177816791611827	0.00139449090116879
ENSG00000135605	8.29975094129711	29.7086308577107	0.757473585985913	0.000178840761468849	0.00140181709315994
ENSG00000241749	-3.71288023401431	-3.7453572319337	1.02309694385306	0.000179034378770909	0.00140248252792348
ENSG00000166394	-3.33299289606744	-3.33465924952222	2.81647610637674	0.000179105300414975	0.00140248252792348
ENSG00000272619	-3.12680618563326	-3.13893907733768	0.0181566878123851	0.000179697914436947	0.00140641766216465
ENSG00000163884	2.57497525637145	2.57799123711687	2.65730286580778	0.000179959410052152	0.00140775863154023
ENSG00000256667	2.10946090950748	2.11265061616971	1.79887170631591	0.000180070287660269	0.00140792061668876
ENSG00000196683	-1.55254076888846	-1.5526500345543	6.339500943323	0.00018029445214244	0.00140862200392299
ENSG00000231365	2.35778903359064	2.36676567943666	2.29761784120214	0.000180340424352636	0.00140862200392299
[truncated: 996 more rows]
