# Supplementary material for: Global hypo-methylation in a proportion of glioblastoma enriched for an astrocytic signature is associated with increased invasion and altered immune landscape
Source: eLife. 2022 Nov 22;11:e77335. doi: 10.7554/eLife.77335 (PMC9681209; doi:10.7554/eLife.77335)
Supplement: Figure 4—source data 1. [file elife-77335-fig4-data1.zip › Figure_4_source_data_1/Figure_4_D/All_syngeneic_DE_comparisons/DEList_V_gic_batch_patient_iAPC31 - GIC31.csv]

	logFC	unshrunk.logFC	logCPM	PValue	FDR
ENSG00000196376	-9.49730312398123	-9.50704859876127	6.75145534434014	1.11990530816255e-16	1.74862014816501e-12
ENSG00000075461	-11.4699953836409	-11.5182660811303	6.51429064334841	2.32997724527805e-13	1.81901323538857e-09
ENSG00000167972	-6.07965866197659	-6.08193540450068	6.11540545411226	9.53550538974999e-13	4.96291270518521e-09
ENSG00000226479	10.7280045051036	10.9282978909102	4.84697558019718	2.08641938877335e-12	8.14433808407677e-09
ENSG00000075043	-12.299780104277	-12.5264598600154	6.04840750051676	8.24342529366794e-12	2.57425685070663e-08
ENSG00000196338	-8.49946825042736	-8.50665723746784	6.33300462477509	1.16268157834296e-11	2.99021612637794e-08
ENSG00000120889	5.39231333062006	5.39282409387849	7.92043152130892	1.34056057926512e-11	2.99021612637794e-08
ENSG00000174672	-8.43319864546647	-8.4729089803999	4.95331840880499	1.63594291571283e-11	3.19295158574251e-08
ENSG00000135446	-3.48263314931851	-3.48267852288555	7.67273452999017	2.21294002076138e-11	3.56516330800346e-08
ENSG00000185818	-6.17983323189994	-6.18755600450798	5.03498277019609	2.28331196874821e-11	3.56516330800346e-08
ENSG00000135506	-3.76502746650234	-3.76505078377708	8.47697315529157	3.3854127895634e-11	4.80543957238572e-08
ENSG00000105088	-9.44842826625315	-9.49662211670879	4.61310888091329	3.82936313828609e-11	4.98263967009991e-08
ENSG00000152578	-11.0804765024461	-11.1404960198596	4.94243836403982	4.98130422376837e-11	5.98292954999379e-08
ENSG00000105613	-7.79813003920281	-7.82822971820498	3.73860646805927	6.4673452359537e-11	7.07640622500382e-08
ENSG00000167654	-11.1916113747415	-11.2711932012055	5.17384836631044	6.79813586365168e-11	7.07640622500382e-08
ENSG00000157890	-7.45911775819375	-7.47654149887992	4.55486811272313	8.12082672315728e-11	7.52602404908593e-08
ENSG00000172201	-6.68817458441451	-6.69210945038049	5.78002612924832	8.19408279969648e-11	7.52602404908593e-08
ENSG00000005513	-15.8099038594184	-16.0369456702481	6.80794201581332	1.05013031169626e-10	8.97167244354533e-08
ENSG00000196361	-11.2970232579019	-11.4147806807077	5.5779115726833	1.09172394279084e-10	8.97167244354533e-08
ENSG00000104112	-9.47020783024048	-9.53009735715141	4.40233486053515	1.58865080322667e-10	1.24025968207906e-07
ENSG00000105737	-9.73634515246815	-9.7849684764638	4.87843625234172	1.96008875253025e-10	1.39739760347519e-07
ENSG00000167614	-11.0548573980051	-11.0951809118176	7.37479575389698	2.04276998669596e-10	1.39739760347519e-07
ENSG00000184144	-15.3360941032097	-36.1509036175613	5.76560213903345	2.05841839886828e-10	1.39739760347519e-07
ENSG00000137693	3.54882639406254	3.54906199198212	7.11493111713418	2.25376860360705e-10	1.42226950403916e-07
ENSG00000131459	5.96244239337423	5.96309956286169	6.78449859525688	2.33943868334014e-10	1.42226950403916e-07
ENSG00000135452	-4.0253405510367	-4.02555066813125	5.74224797582372	2.44596205770803e-10	1.42226950403916e-07
ENSG00000100167	-7.79588170136415	-7.80213409200738	6.31477966087304	2.45941312982306e-10	1.42226950403916e-07
ENSG00000178498	-6.96521521887751	-6.96601141687823	6.29889680796683	2.88631514253942e-10	1.58455607158798e-07
ENSG00000118432	-7.58685877196405	-7.59038272416844	5.98296066127135	2.99492665980119e-10	1.58455607158798e-07
ENSG00000087258	-9.12656172486538	-9.15089953119458	4.54943248474097	3.04449097909822e-10	1.58455607158798e-07
ENSG00000135439	-14.1679126199762	-14.21738569346	6.06787945797773	3.17728556865139e-10	1.6003269957717e-07
ENSG00000163531	-9.65068626420076	-9.66941882614665	5.92549626065472	3.5638675323936e-10	1.7389446140873e-07
ENSG00000180787	-13.4936828448661	-34.0997049134965	3.11939719260116	3.68949498233717e-10	1.74569014103674e-07
ENSG00000101638	-15.5891872219791	-15.8188040243972	7.71466742728654	3.91663537362387e-10	1.79865719775774e-07
ENSG00000075340	-6.69795246518893	-6.70386588607843	5.67474134485844	5.18755251062171e-10	2.31424128288135e-07
ENSG00000110076	-11.2666218349023	-11.3462361097006	5.12200886879284	6.02346083369593e-10	2.55696538606715e-07
ENSG00000170382	-11.0738095676288	-11.1915692444805	4.38755973005145	6.05915968262358e-10	2.55696538606715e-07
ENSG00000170500	-7.82359985963047	-7.83421522855373	5.6747674038725	6.45046359243923e-10	2.58695154568055e-07
ENSG00000106278	-13.2086788275686	-13.2149586667751	10.7347487603418	6.46158001034593e-10	2.58695154568055e-07
ENSG00000260807	-11.5921101336031	-11.6721806407151	4.10379634752755	9.75094334673089e-10	3.8062807353964e-07
ENSG00000103723	-7.65069153698678	-7.67287234688891	3.83723632869045	1.00330435192791e-09	3.82087662219572e-07
ENSG00000175203	-2.57338091993849	-2.57340868389283	7.84135983427553	1.04742671590361e-09	3.89393351002831e-07
ENSG00000174871	-5.54971430019562	-5.55516612640131	4.83964631393909	1.16649747446584e-09	4.23574222472317e-07
ENSG00000126217	-8.20451712733359	-8.21518823429791	4.68597664038396	1.29231961923062e-09	4.56759979460515e-07
ENSG00000104435	-9.96264615718184	-9.99298965795936	6.12310780141838	1.3163954832665e-09	4.56759979460515e-07
ENSG00000109339	-4.02401844205338	-4.025842233691	5.03423715586865	1.3809727895778e-09	4.66902374545768e-07
ENSG00000124785	-9.99617133291096	-10.0366705758523	4.96016925116552	1.40543176659736e-09	4.66902374545768e-07
ENSG00000129159	-8.3928710075141	-8.47221667720161	3.56859000254327	1.66947319193309e-09	5.43065717059236e-07
ENSG00000176533	-8.16974406310233	-8.19184264798979	5.51382532694619	1.72361698197845e-09	5.46965839273268e-07
ENSG00000171385	-11.0934510675535	-11.1730138113956	5.60510060046658	1.76029115862377e-09	5.46965839273268e-07
ENSG00000135472	-5.7131358821539	-5.72173574636379	3.79273131909232	1.78655423356838e-09	5.46965839273268e-07
ENSG00000196132	-9.56311064341276	-9.64258195051622	3.42834783141476	1.89799039352619e-09	5.69908115471499e-07
ENSG00000113212	-8.14594533614954	-8.16655879549714	3.49620252360106	2.02192288530346e-09	5.90703409687224e-07
ENSG00000172020	-9.20440300934474	-9.2068303172542	8.19312759456095	2.04290919195018e-09	5.90703409687224e-07
ENSG00000154518	2.48179919878428	2.48197200290609	7.36842325752335	2.1731320244443e-09	6.16932425994059e-07
ENSG00000167202	2.82167335482609	2.82192283178086	5.83080611752067	2.40082854731522e-09	6.69402445317497e-07
ENSG00000152092	-15.7633250646216	-35.1745979004958	5.7270889687214	2.52451577309132e-09	6.91540162825402e-07
ENSG00000128683	-13.3462744481161	-13.5968298241886	4.06173091313392	2.61947184782588e-09	7.05179886757815e-07
ENSG00000163923	4.89645604020434	4.91032958735914	3.76196548331036	2.71208151261463e-09	7.17736283694319e-07
ENSG00000187122	-11.4232287990788	-11.5028028830181	6.91932152334765	2.89282099760249e-09	7.52808450942755e-07
ENSG00000112343	4.59326815635778	4.59986607238759	3.66049549661937	2.99414882147293e-09	7.66403929483251e-07
ENSG00000171094	-9.55710789284116	-9.60670747177115	3.72149313571706	3.07376746641466e-09	7.74093632590298e-07
ENSG00000240694	-7.76627354456371	-7.76962375842676	6.4305139056109	3.17526759068525e-09	7.80272616172793e-07
ENSG00000110436	-11.5640045139983	-11.790554668148	6.20501231517245	3.19824820257838e-09	7.80272616172793e-07
ENSG00000100342	7.73051599255539	7.74493776540614	4.35568065580299	3.69662590165154e-09	8.58633483844069e-07
ENSG00000129244	-10.4893715965155	-10.5494182862496	6.53514014904751	3.70113590690948e-09	8.58633483844069e-07
ENSG00000111783	-9.58333326508556	-9.70099317553144	5.25391403865196	3.70966232113328e-09	8.58633483844069e-07
ENSG00000055118	-4.3022826968726	-4.30356165971201	4.76783339499269	3.73940546313544e-09	8.58633483844069e-07
ENSG00000139266	-6.42341077780789	-6.42431703919158	5.55372213487177	3.89678826930118e-09	8.74129588684016e-07
ENSG00000185842	7.15828146050394	7.23182654384163	2.75036363148691	3.91885943434617e-09	8.74129588684016e-07
ENSG00000100095	-15.8793865359347	-35.954859495989	6.50163090996558	4.12452782760223e-09	9.07047570425087e-07
ENSG00000168280	-7.46608796460703	-7.46859723760196	7.21693782098093	4.29435264948376e-09	9.27569330586948e-07
ENSG00000139737	-5.07624042452133	-5.07836085585829	5.35534244021859	4.36508779448294e-09	9.27569330586948e-07
ENSG00000163618	-7.80538699214674	-7.81976757313348	4.05232413521192	4.3960631781372e-09	9.27569330586948e-07
ENSG00000121653	-4.21956039181075	-4.22030308551085	5.80206217517455	4.9932894136018e-09	1.03259522293945e-06
ENSG00000144191	-9.99343890241686	-10.1122188975533	3.09613567177425	5.05000538000205e-09	1.03259522293945e-06
ENSG00000162415	-7.25577973513306	-7.30407625500372	3.43049530992823	5.09620460326276e-09	1.03259522293945e-06
ENSG00000147588	-18.5830060875277	-41.3564217146317	8.13244855554204	5.15834682908142e-09	1.03259522293945e-06
ENSG00000165238	-7.91784480398973	-7.94776181812537	4.56221939865616	5.54395744684079e-09	1.08205494273588e-06
ENSG00000122756	-11.1517321875945	-11.2694505829094	5.62422918673177	5.54402429991483e-09	1.08205494273588e-06
ENSG00000182103	-10.2637500108179	-10.3437514429869	4.91347075370785	5.76625527909633e-09	1.11153469046679e-06
ENSG00000077279	-11.1399087967094	-11.2576580588904	6.76599641179132	5.88853487312632e-09	1.12126321352432e-06
ENSG00000133112	2.83362791054046	2.83366572559129	9.14759780952583	6.09960837499682e-09	1.1474612670747e-06
ENSG00000116985	-9.02086800294177	-9.07085022811431	3.03371149472359	6.49232307305365e-09	1.20679919598404e-06
ENSG00000171766	-9.45533114451079	-9.48983571753124	6.52549372697704	7.14047055736656e-09	1.31166243862025e-06
ENSG00000155980	-6.76104075175656	-6.76192740436249	5.90789407653102	7.32535061309478e-09	1.32997702875421e-06
ENSG00000162706	-15.319224758526	-35.7707105388235	3.26811499983668	7.5298888053282e-09	1.35139866444132e-06
ENSG00000167588	-10.6466390613761	-10.7000990115007	4.62332838255664	7.64075134545336e-09	1.35571240349896e-06
ENSG00000242808	-8.28480665371212	-8.29044248476049	6.11464043820808	7.73567816524032e-09	1.35713347047261e-06
ENSG00000146216	-9.71090699907983	-9.79072519976748	3.42965572792677	7.96455688703505e-09	1.36701539613891e-06
ENSG00000123297	-3.1952944817169	-3.19558188290678	4.7737670941073	7.96710651009613e-09	1.36701539613891e-06
ENSG00000134121	-9.20255599025216	-9.21800775509733	6.39677265529814	8.37850211416723e-09	1.42197752185442e-06
ENSG00000185985	-10.6028507440814	-10.6826749532594	4.86733478746001	8.51822003608899e-09	1.42223859694729e-06
ENSG00000130558	-8.76723927429667	-8.80174665627109	4.88879208975037	8.5622151987348e-09	1.42223859694729e-06
ENSG00000197329	-3.13886826760248	-3.13974732914252	5.25333134000333	8.79640878066343e-09	1.44575922843451e-06
ENSG00000132718	-3.49806642806402	-3.49815019334082	8.02968480943876	9.3638098124158e-09	1.52052757304958e-06
ENSG00000187416	-14.6613296427623	-36.6196142384166	6.05399654735068	9.44608521748491e-09	1.52052757304958e-06
ENSG00000144355	-8.84505897340914	-8.8546672613388	5.3773048373451	9.87063339786173e-09	1.55854218124927e-06
ENSG00000142798	5.35445623851229	5.35470135718719	8.00510834895387	9.88188010398857e-09	1.55854218124927e-06
ENSG00000130477	-9.36008683865351	-9.39461336257484	4.41144566744997	1.00908001460237e-08	1.56850163850889e-06
ENSG00000183833	-6.25622704682759	-6.31582031804706	2.55822910313249	1.01459373312027e-08	1.56850163850889e-06
ENSG00000148204	-8.57841125684858	-8.62646826382202	6.40212031786226	1.04496923808829e-08	1.59962251799123e-06
ENSG00000147408	-5.09869987066386	-5.10227161289557	4.00698835755822	1.09573620144662e-08	1.66105097566869e-06
ENSG00000021826	6.26178584821169	6.2697531554888	4.88957572800039	1.17159268313609e-08	1.75896616870067e-06
ENSG00000156959	-10.7193924837251	-10.9466273873174	3.49023748337028	1.18291168819858e-08	1.75904600947929e-06
ENSG00000240771	-5.07859963171911	-5.08048157605824	3.87549181078142	1.24052867246288e-08	1.82508864584603e-06
ENSG00000178568	-9.21711052682606	-9.44314806002907	4.05767168098703	1.25070119831898e-08	1.82508864584603e-06
ENSG00000144285	-9.32043011353085	-9.54639580894082	2.09595150739574	1.32214229607059e-08	1.91147498248576e-06
ENSG00000144847	-8.48156223241409	-8.54071969322607	4.46461414061252	1.36466803756893e-08	1.95485566409187e-06
ENSG00000182132	-8.33557728768641	-8.36981417125043	4.85562282270385	1.48292179933379e-08	2.10494008861799e-06
ENSG00000165566	-12.8874502831481	-34.5721785115967	3.47434885909887	1.59970280122484e-08	2.25024860705628e-06
ENSG00000128594	-6.19257220738312	-6.20353393236266	5.60191743299164	1.66676088056911e-08	2.32364324903626e-06
ENSG00000224597	6.96760565507857	6.99731365272371	3.88592506936044	1.70072252773799e-08	2.3500072166461e-06
ENSG00000183044	-5.98072226522655	-5.9821495511961	6.66031106177706	1.78183208994412e-08	2.44048475898136e-06
ENSG00000162374	-13.7688411841272	-35.8131710188214	4.54317470518045	1.84439514299633e-08	2.50420745762998e-06
ENSG00000106078	-8.52306833941438	-8.55885554189111	4.15793784411793	1.99277921070587e-08	2.68234953413461e-06
ENSG00000144485	-5.59913941093254	-5.60205346557243	6.18987187768828	2.0598942420843e-08	2.74899048682942e-06
ENSG00000102003	-5.85538993212522	-5.86429478270983	3.36832232012449	2.0923220422616e-08	2.75699455579244e-06
ENSG00000135144	-8.48997047435519	-8.60747656092569	2.54802643080503	2.10120630292879e-08	2.75699455579244e-06
ENSG00000196126	-9.4651748383083	-9.50595383365594	2.60379037877876	2.13095175490686e-08	2.765869928394e-06
ENSG00000130287	-14.3571251775306	-14.5837614379094	7.13309353670624	2.15213835623304e-08	2.765869928394e-06
ENSG00000139970	-7.98358200956414	-7.99361044715997	5.37012474914085	2.16111266340507e-08	2.765869928394e-06
ENSG00000174721	-5.97637919575057	-5.97987355927813	6.74198986627384	2.19140961765579e-08	2.78184307073801e-06
ENSG00000078549	-10.6885456190299	-10.9151000968806	6.45756664782091	2.24513364838631e-08	2.82705780531482e-06
ENSG00000175356	-7.94186687120553	-7.95430372222427	2.85738387518863	2.27259866105384e-08	2.83874843949557e-06
ENSG00000177511	-15.1322514963901	-36.66261714412	3.62640289712868	2.35678921194119e-08	2.92054815517855e-06
ENSG00000108309	-10.7187986562195	-10.9459034253526	2.51089635380445	2.38135319194013e-08	2.92775186920892e-06
ENSG00000130226	-16.4663287729881	-38.7564932972953	5.7339083219388	2.45579191571367e-08	2.99568241968384e-06
ENSG00000130294	-7.92714249065497	-7.93127271117381	7.55128964389091	2.49139824554188e-08	3.00705746591237e-06
ENSG00000007516	-6.21653632554322	-6.22642377241445	3.84693842574412	2.50363437023574e-08	3.00705746591237e-06
ENSG00000125355	-5.34373115268741	-5.3468879586658	5.1375267910416	2.58455819008898e-08	3.08055660916407e-06
ENSG00000161082	-9.14675896578867	-9.19511198904863	2.75523519520259	2.72873388806155e-08	3.22776143395402e-06
ENSG00000167971	-6.07768382838414	-6.09760891227575	2.75225829729954	2.96181635338657e-08	3.47712786028406e-06
ENSG00000162975	-7.01327152146248	-7.02843265998012	4.7861751096375	2.99563523484248e-08	3.4905857131963e-06
ENSG00000140067	-12.0009088734635	-32.5574892392021	3.16139215698096	3.15398443885404e-08	3.63587889901533e-06
ENSG00000121904	-8.7305052850868	-8.75713847110677	4.17170863527269	3.16689849024007e-08	3.63587889901533e-06
ENSG00000197177	-12.6439191446259	-34.781175317757	3.03058513621869	3.28097342429714e-08	3.69620903544997e-06
ENSG00000159409	-14.5416895072042	-35.2820584990269	4.40458751930692	3.28983140144854e-08	3.69620903544997e-06
ENSG00000186868	-7.06737223108664	-7.07526960839536	4.46708064972783	3.30367911807197e-08	3.69620903544997e-06
ENSG00000205927	-15.9274811099563	-37.8239185091968	4.69215366309016	3.31413644782244e-08	3.69620903544997e-06
ENSG00000103528	-14.0032375678566	-35.2319990650544	3.92447549230991	3.43892266111661e-08	3.78681187926753e-06
ENSG00000136068	3.65666043610502	3.65672960939103	8.73023503492552	3.46261917890884e-08	3.78681187926753e-06
ENSG00000198959	10.592274465193	10.6042331904125	8.37701402917863	3.46813179669051e-08	3.78681187926753e-06
ENSG00000132821	6.55647952552541	6.56339317165154	4.88746162606284	3.53075711463393e-08	3.82841955471488e-06
ENSG00000277363	-6.48885966790762	-6.52867224187891	3.36650160918267	3.59490954936294e-08	3.85576021695774e-06
ENSG00000160307	-7.00874340248278	-7.0111013618738	6.85211339745425	3.60536052053177e-08	3.85576021695774e-06
ENSG00000104332	8.23719369639161	8.23768124491908	9.57461760319799	3.78514852683004e-08	4.02049721754586e-06
ENSG00000204287	-10.4338267498888	-10.456890343858	4.38935957845863	3.82713477293358e-08	4.03588672658867e-06
ENSG00000160716	-7.22865864012103	-7.27693506140451	2.41802071902509	3.85217145894542e-08	4.03588672658867e-06
ENSG00000157833	-7.19295977630482	-7.20809907836607	4.98600772597071	3.87995806776589e-08	4.03588672658867e-06
ENSG00000164106	-10.1427175298449	-10.3683615409545	4.23878038346712	3.90437683192638e-08	4.03588672658867e-06
ENSG00000136205	4.56745473055536	4.56770400398323	7.34855953781037	3.94781908890962e-08	4.03588672658867e-06
ENSG00000125148	5.54355483594829	5.54349747166712	8.69631015863666	3.95472440865933e-08	4.03588672658867e-06
ENSG00000173218	3.17778634684765	3.17822957287617	5.47035217705061	4.05956958847336e-08	4.09123107856987e-06
ENSG00000124772	-7.76998933273718	-7.78674554866194	4.67969964871409	4.07802823878536e-08	4.09123107856987e-06
ENSG00000150625	-8.69357281238931	-8.69703306673527	8.2383542282555	4.10462770566725e-08	4.09123107856987e-06
ENSG00000166407	-10.9455455427633	-11.1752952840988	2.94064677535813	4.11376507836217e-08	4.09123107856987e-06
ENSG00000070404	4.98390187876544	4.98460048150173	6.4470376483054	4.16127959856634e-08	4.11229238303892e-06
ENSG00000099625	-3.25590838850884	-3.2567361924851	4.1869386541843	4.19156499850483e-08	4.11616955261978e-06
ENSG00000197852	-5.41635059967172	-5.41768865099229	5.92503499641007	4.26545308066974e-08	4.16254902509858e-06
ENSG00000139116	-2.47986043906393	-2.48000238991781	6.36479507980223	4.30284285232287e-08	4.17295579479312e-06
ENSG00000091622	-6.7503640208551	-6.75362263112692	4.10929074079763	4.388050635147e-08	4.22932238377687e-06
ENSG00000181234	-11.800866460717	-12.0275156018318	5.00404663902291	4.60563149129803e-08	4.4117993929526e-06
ENSG00000278970	-6.18080469551893	-6.24011778427051	2.62727705842277	4.76102927299935e-08	4.53284823589096e-06
ENSG00000108830	-6.302721914714	-6.30984869321826	5.25801456848955	4.99817111145777e-08	4.72978446874555e-06
ENSG00000131094	-7.99305147985715	-7.99884753834577	4.70160282173287	5.034219269457e-08	4.7351987755001e-06
ENSG00000245526	-6.40393864348799	-6.4061066953439	5.47861326440336	5.09953592619022e-08	4.749479660214e-06
ENSG00000131095	-11.7386165703878	-11.7364164809286	9.80635081498169	5.11023813831147e-08	4.749479660214e-06
ENSG00000142549	-8.5267401886677	-8.58528200983543	4.06510419431741	5.19481488230265e-08	4.79951713445406e-06
ENSG00000132031	6.16375368084624	6.16742558517331	4.53995973289615	5.27603683658949e-08	4.84552712647188e-06
ENSG00000187815	4.41722316737197	4.43342871262975	2.30581500739255	5.30915948529808e-08	4.84552712647188e-06
ENSG00000124942	5.16818709057473	5.16829045365608	9.62291480635765	5.36454717395202e-08	4.84552712647188e-06
ENSG00000163873	-11.6284425531086	-11.8550975905151	6.36503207999085	5.36874723248134e-08	4.84552712647188e-06
ENSG00000147481	-9.975092059627	-10.0566198845695	3.63583682624983	5.47446722023088e-08	4.88858290314968e-06
ENSG00000171208	6.04073276426868	6.04192870669896	7.45954759723773	5.513876195964e-08	4.88858290314968e-06
ENSG00000181790	-9.39453710918348	-9.42960315651966	5.44754069717283	5.5501051260374e-08	4.88858290314968e-06
ENSG00000028116	7.77420707124613	7.82166518274265	4.27502080764557	5.56858071982082e-08	4.88858290314968e-06
ENSG00000155961	-7.41148926640694	-7.44594834156747	3.51444200374146	5.58497571795656e-08	4.88858290314968e-06
ENSG00000204624	-7.14548383651893	-7.16576913648235	4.0170516016982	5.60430600527599e-08	4.88858290314968e-06
ENSG00000185088	2.57076829136896	2.57094072347526	6.5679044276808	5.67219844939814e-08	4.90682989487237e-06
ENSG00000173404	-14.7097793682611	-35.6793213860359	5.61081739976226	5.68807615583386e-08	4.90682989487237e-06
ENSG00000134532	-4.22745345247625	-4.22903270316291	4.91536625037346	5.77494532484435e-08	4.95439540121537e-06
ENSG00000232956	4.10916990010901	4.11619008553257	4.3917203405226	5.81869025170761e-08	4.96464642569195e-06
ENSG00000170873	-4.97074983650251	-4.97305431464628	4.92648089604018	6.1667668617302e-08	5.23303792277475e-06
ENSG00000162873	-16.6428411623364	-16.8697997747374	7.42451797051492	6.29353959883703e-08	5.31174742141846e-06
ENSG00000105472	-6.42590413505174	-6.46598511709072	1.66294714155464	6.58468933638832e-08	5.52759888700899e-06
ENSG00000113328	3.04156154472199	3.04166653059225	7.75572283354909	6.70227628964759e-08	5.59622149660735e-06
ENSG00000145087	-8.89521193659935	-8.95528306037192	2.80658712863929	6.77050265916581e-08	5.62311853830931e-06
ENSG00000257698	-4.09348501547582	-4.09417935380816	4.04879957475511	6.86482667032759e-08	5.66345662136565e-06
ENSG00000041515	-5.32132617729553	-5.33124968177003	2.75770783250344	6.90514553019641e-08	5.66345662136565e-06
ENSG00000114631	-4.55152701903949	-4.55200202771349	5.92586484381373	6.92788660612808e-08	5.66345662136565e-06
ENSG00000136732	5.21798243931285	5.21950866072869	5.95626181615059	7.01728285312496e-08	5.7066590869111e-06
ENSG00000114646	-5.33552557832148	-5.33874751495182	5.95650462276646	7.41126371853865e-08	5.99582754928821e-06
ENSG00000175175	-4.81534028255352	-4.8196387489173	4.79721446824905	7.5417956419406e-08	6.0541628810578e-06
ENSG00000092421	-4.79186626895296	-4.79258034589766	6.49978581960768	7.56091816194615e-08	6.0541628810578e-06
ENSG00000273079	-8.62574568527774	-8.66623210377134	2.89821791031081	7.7476884056111e-08	6.17206156965366e-06
ENSG00000187391	-4.55114918826458	-4.55245961842107	4.50829582205977	7.79290108616896e-08	6.17656637357574e-06
ENSG00000134602	7.83742661678526	7.88853802612627	5.252691318394	7.88534844539564e-08	6.21827427406098e-06
ENSG00000158457	-4.29096821739361	-4.2960459858716	3.40010618044535	8.00675034100083e-08	6.2822813982104e-06
ENSG00000092051	-14.0700439948878	-34.9484763935425	2.85352305491675	8.14768233460697e-08	6.36089559862766e-06
ENSG00000151322	-5.75045144786257	-5.75348088621775	4.97560787818538	8.27723263175684e-08	6.42988608518663e-06
ENSG00000105409	-9.04039330859928	-9.08073326107011	4.87594177372943	8.4168704098271e-08	6.50599082074457e-06
ENSG00000046653	-7.55559576674528	-7.55630114846242	8.97014157198565	8.97708298680695e-08	6.85723342538631e-06
ENSG00000115129	2.22589608246598	2.22634169534642	5.28489227327803	9.00011367623948e-08	6.85723342538631e-06
ENSG00000280237	-5.39846656344754	-5.40765873560625	3.01849992271316	9.03212718463981e-08	6.85723342538631e-06
ENSG00000131242	-5.82420703624728	-5.83451774481758	4.2955803389829	9.04694559773011e-08	6.85723342538631e-06
ENSG00000100505	-5.918473808484	-5.91944748100572	6.6801398490332	9.42970869915127e-08	7.11282471635497e-06
ENSG00000184588	-3.30172953866247	-3.3028596855438	5.09604919912104	9.57778786150096e-08	7.18978748410942e-06
ENSG00000254122	5.63236147662126	5.64022311506563	3.64728767734013	9.84292589258196e-08	7.32495821980286e-06
ENSG00000071073	-6.47522581855396	-6.48478908355114	3.70241227386297	9.85167942973358e-08	7.32495821980286e-06
ENSG00000106415	-3.48603209293905	-3.48642497261501	5.27372180323825	1.01462813487603e-07	7.50824819808259e-06
ENSG00000103642	2.9484984271225	2.94915309487699	4.73032817479196	1.02050252226835e-07	7.51609735032928e-06
ENSG00000174307	3.56921895726978	3.56996471909677	5.6034112488545	1.10074699324328e-07	8.05894879121188e-06
ENSG00000082684	-9.45420512823213	-9.57176363664242	5.59172867775102	1.10736350543931e-07	8.05894879121188e-06
ENSG00000088538	-3.72959388688871	-3.73212211154007	3.6510373212739	1.10969257724513e-07	8.05894879121188e-06
ENSG00000176749	-3.3553101758254	-3.35590925594609	4.89089170614625	1.13495824406686e-07	8.17268546904103e-06
ENSG00000128564	-12.8636265045772	-12.8755155028366	7.83513895373326	1.13582217675285e-07	8.17268546904103e-06
ENSG00000205269	-4.97577991412996	-4.97820367725873	5.36859029916559	1.1629545274152e-07	8.32952843626647e-06
ENSG00000157152	-5.42269674768839	-5.43213306550103	2.30859797993497	1.16921965919314e-07	8.33616244686838e-06
ENSG00000106689	-11.5024259484944	-11.6291700414585	3.17609818716413	1.19273073042806e-07	8.46513528404713e-06
ENSG00000168913	-7.25719661087997	-7.37388946431888	1.93839594281496	1.23108803371939e-07	8.6978319269206e-06
ENSG00000125931	-8.84055164696365	-8.88259353915285	2.97091753926672	1.2427557890437e-07	8.72331181553106e-06
ENSG00000121966	-9.1397490988532	-9.21919836008186	5.28174451013259	1.25038853558202e-07	8.72331181553106e-06
ENSG00000167011	-15.0027434295054	-35.2248467467951	2.10256447183764	1.2514550061989e-07	8.72331181553106e-06
ENSG00000117598	-8.98126056084356	-9.01224649330826	4.27773710457772	1.31120644410472e-07	9.09918996366714e-06
ENSG00000132274	5.58273065749207	5.58378035792702	6.12747088355439	1.35259018057441e-07	9.34484207057026e-06
ENSG00000214595	-4.53269075054189	-4.53688093986842	2.67799744496994	1.36414339407569e-07	9.35698794463512e-06
ENSG00000169862	-6.69486465689308	-6.69912237353135	6.30457391475385	1.36633357972128e-07	9.35698794463512e-06
ENSG00000120251	-12.4943926312115	-12.6124652442152	5.66940584426794	1.37597247354632e-07	9.38184899648571e-06
ENSG00000057294	6.93141744358953	6.94170101833984	4.19909122451164	1.38871098619219e-07	9.42753623408905e-06
ENSG00000134207	-13.6342829221089	-34.8549354247073	2.51520547318759	1.40015717584196e-07	9.46409270285556e-06
ENSG00000050030	-7.67291492925183	-7.78924242858051	2.16782051449726	1.43643222241496e-07	9.66743651758069e-06
ENSG00000006453	6.46760309037791	6.48513997075775	3.99824033615224	1.46802893380365e-07	9.83768402249364e-06
ENSG00000164076	-8.36531713599373	-8.41417054559738	3.56155800390331	1.47967155729595e-07	9.87332978445254e-06
ENSG00000068615	-5.504738299526	-5.51384855422928	3.47445688464642	1.49236055212466e-07	9.89271937067618e-06
ENSG00000204991	-3.59508403793287	-3.5976953423827	3.66420137690816	1.50038358532423e-07	9.89271937067618e-06
ENSG00000157193	-3.54563741049878	-3.54573724812033	7.02360199735335	1.50158478983621e-07	9.89271937067618e-06
ENSG00000170390	-3.82731368581443	-3.82785341005933	6.21878219506708	1.53730709063424e-07	1.00855096273794e-05
ENSG00000005486	-2.36415767803934	-2.36427940953412	6.73370334354592	1.55089689047062e-07	1.01320937438528e-05
ENSG00000197943	7.38419887097467	7.54423179706496	1.46827342666015	1.62324144379852e-07	1.05605382931125e-05
ENSG00000272841	-4.57288332933959	-4.57701579478742	3.10431312352924	1.63216686842908e-07	1.05745450139634e-05
ENSG00000174938	-5.71334239062664	-5.71433781369982	6.24890787954599	1.65177790940084e-07	1.06573802799111e-05
ENSG00000077942	3.39409221657732	3.39415824626547	8.1691809945812	1.66341828001296e-07	1.06883181169228e-05
ENSG00000066032	-7.96181340552673	-7.99206906905314	5.19192475845675	1.72335271377564e-07	1.10150192237796e-05
ENSG00000125869	-13.2761493314858	-34.5548130848486	3.8733306369783	1.72837178802742e-07	1.10150192237796e-05
ENSG00000188002	-8.67923378412125	-8.90573860712442	2.8611280509787	1.74095102344761e-07	1.10500850732159e-05
ENSG00000134594	-4.65140317155445	-4.66977380264506	1.81211736538483	1.7577196450207e-07	1.11113500151228e-05
ENSG00000166741	5.69615264821827	5.69723630394884	6.84253737591499	1.82898409603234e-07	1.15152248691327e-05
ENSG00000170421	13.0059795240998	13.0880559780208	8.24462062838692	1.85537722732359e-07	1.16344819387271e-05
ENSG00000143554	-4.12066554050757	-4.12228624943685	4.0095488002438	1.91737187119464e-07	1.19751377587333e-05
ENSG00000145920	-12.3256796423919	-33.2517309605097	2.79792443818724	1.97559379069812e-07	1.22896101386297e-05
ENSG00000242265	-3.59562777923974	-3.59564517986216	10.212582381627	2.00046958309337e-07	1.23949730438174e-05
ENSG00000131409	-10.6439550437434	-10.6922226037922	6.02826356308337	2.02704200670967e-07	1.2509973870658e-05
ENSG00000123427	-3.34485633474974	-3.34554185592392	3.7042129431564	2.05819336619236e-07	1.26522170156408e-05
ENSG00000099250	3.48524976520871	3.48534798650247	8.120906124975	2.11741854889748e-07	1.29652444009746e-05
ENSG00000129195	-3.77989454194288	-3.78005441191407	6.67875737914417	2.17363849267049e-07	1.321222817214e-05
ENSG00000090932	-4.69787700389177	-4.69947520271511	5.23653167650211	2.17467826325092e-07	1.321222817214e-05
ENSG00000076864	-5.7499757181281	-5.76184593061587	3.0071644991739	2.1878654789185e-07	1.32408261968347e-05
ENSG00000120162	-5.69594736100531	-5.70242367404444	4.9290159902191	2.28649571843879e-07	1.3784302759731e-05
ENSG00000235750	-9.75704153301866	-9.87397505424698	4.17469488538149	2.2969887945773e-07	1.37943011686654e-05
ENSG00000126001	3.01020672549257	3.01039897846933	6.45498338926011	2.30691700776071e-07	1.38008437391478e-05
ENSG00000139364	-5.46856796159739	-5.46921249081048	6.3073239512436	2.35166697022188e-07	1.40148580431467e-05
ENSG00000169302	-5.93073538062814	-5.93903391466204	3.21131286242786	2.37434236050367e-07	1.40671616985384e-05
ENSG00000137834	5.18665873320062	5.20510112318564	3.30758751883616	2.38063270154092e-07	1.40671616985384e-05
ENSG00000168779	-10.4819890043227	-10.707653137493	2.51819546163232	2.38747140394049e-07	1.40671616985384e-05
ENSG00000116983	-9.18436300379225	-9.41463587110025	1.23020376742865	2.41558335474275e-07	1.41792926695313e-05
ENSG00000156463	7.11381271536988	7.13363200828975	3.05321703018731	2.44903956821711e-07	1.43218366360082e-05
ENSG00000187068	-5.37135082272575	-5.3748394816677	3.85157147161694	2.51891002859162e-07	1.46754705919513e-05
ENSG00000122176	-9.17235675004996	-9.39869045867766	2.80047619661084	2.54265800366108e-07	1.47587591335183e-05
ENSG00000146006	-7.28847722098704	-7.30132465695995	4.24362474051269	2.55814262219878e-07	1.47936440381525e-05
ENSG00000095370	-7.16489489071636	-7.279398173469	2.13330533187253	2.63624264947556e-07	1.51352681576998e-05
ENSG00000136842	-13.8339256156745	-34.1152728466274	2.03768068715279	2.63660364986188e-07	1.51352681576998e-05
ENSG00000122779	-3.08300790927996	-3.08312160122058	7.33436592327004	2.65740373580631e-07	1.51987919160732e-05
ENSG00000101746	-7.17547883365105	-7.20577848670173	2.44939820474	2.68447362874396e-07	1.52975807442366e-05
ENSG00000147642	-4.594736394094	-4.59784068546586	4.03067992697356	2.70916344864527e-07	1.53821374862354e-05
ENSG00000101265	-8.04676289968713	-8.05352675502959	7.21329610564981	2.73910008500225e-07	1.54957640316033e-05
ENSG00000100285	6.55467170814348	6.57232763933374	3.1782731013384	2.74918733224414e-07	1.54966826735234e-05
ENSG00000172123	8.47718140932987	8.62721891991016	3.10515178158622	2.76370116540007e-07	1.55224568332938e-05
ENSG00000122584	-17.3618277095105	-38.52214615391	5.42343827226709	2.80080622939713e-07	1.56744761526189e-05
ENSG00000125285	-7.48644064429919	-7.49854970706807	5.10636319010138	2.82530310941308e-07	1.57551009822771e-05
ENSG00000153253	-9.25878020770217	-9.33816600426227	3.4313427683054	2.84574818264224e-07	1.58126377664683e-05
ENSG00000234449	10.0067525064009	10.6101837115296	1.71410404637515	2.87117121346752e-07	1.58973288393907e-05
ENSG00000259417	-7.41916357143899	-7.46631504957346	4.29131658533575	2.89152530035362e-07	1.5953454430997e-05
ENSG00000149273	2.12423338173418	2.12424968641065	10.0009420327543	2.98273008112889e-07	1.63707793805627e-05
ENSG00000139793	3.64637559690035	3.6470430053599	5.12507783063094	2.9983590573705e-07	1.63707793805627e-05
ENSG00000213420	-3.90368671893908	-3.9041055497714	5.63476749157271	2.99861848523179e-07	1.63707793805627e-05
ENSG00000135407	-4.90314034975348	-4.90604012858076	2.8160782730286	3.01016407184573e-07	1.63765511560276e-05
ENSG00000137261	-6.15693757005288	-6.18413074745236	0.839099864188194	3.03363074841903e-07	1.64469133700746e-05
ENSG00000115266	-5.52968372324909	-5.53102822031183	6.41558771867616	3.08144730170061e-07	1.66483453871119e-05
ENSG00000083067	-7.43150410848181	-7.44717201304386	4.31803861963285	3.11802257890753e-07	1.6787863636918e-05
ENSG00000100599	4.91577573042303	4.91942818846001	4.20145835586793	3.15173272335339e-07	1.691104973967e-05
ENSG00000133958	-5.70229903440523	-5.71297362620506	2.15152751034581	3.16794312219715e-07	1.69398164075296e-05
ENSG00000103034	-3.71361776360481	-3.71384148924353	6.81530572902909	3.19752449284944e-07	1.70396407615533e-05
ENSG00000177453	-6.35062912374075	-6.38307767857176	2.21781054118012	3.29659806816786e-07	1.74490187230431e-05
ENSG00000167619	-6.66015175493508	-6.68230609034778	2.65896117542527	3.29669560861901e-07	1.74490187230431e-05
ENSG00000163485	-5.44635991412068	-5.45471812540732	4.67324823874995	3.52713145005794e-07	1.86056183990556e-05
ENSG00000171951	-7.97980300963152	-7.98079017581746	8.75582632166794	3.57875455788566e-07	1.88143682379888e-05
ENSG00000186777	9.89565908359133	30.7400781023551	1.44214074677444	3.59172739600562e-07	1.88192052218899e-05
ENSG00000145284	-4.78533970664524	-4.7855658335241	7.69547537949544	3.64709674833968e-07	1.90454075680855e-05
ENSG00000137571	-5.81271647583021	-5.82224405454144	2.97414034745225	3.68405779524238e-07	1.91742928049715e-05
ENSG00000127241	-13.2854149902612	-33.8429921457302	4.58591786135344	3.88557527021319e-07	2.01559376309331e-05
ENSG00000183248	-6.08519445394408	-6.09486632973744	4.29170204080866	3.90859145139311e-07	2.02081943450504e-05
ENSG00000138326	2.17848616096053	2.17851378035969	9.30621414404454	4.03319166172255e-07	2.07835823782627e-05
ENSG00000204128	-6.93532539048584	-6.98297266922519	3.84686430303644	4.07919757648638e-07	2.09475495859052e-05
ENSG00000196159	4.65680628441843	4.65745014010028	5.2680381030984	4.12228660833849e-07	2.09475495859052e-05
ENSG00000139352	-13.4634681293409	-35.0449659910296	5.00260030117346	4.1312908410901e-07	2.09475495859052e-05
ENSG00000164434	-12.1906636710688	-12.1948416611022	8.83486783726039	4.13136032783933e-07	2.09475495859052e-05
ENSG00000169760	-4.96645929978353	-4.9684370688245	4.87123697639186	4.13208996570949e-07	2.09475495859052e-05
ENSG00000150893	-7.55070407775116	-7.55644329841754	6.9543616800588	4.14609178834708e-07	2.09505104152917e-05
ENSG00000165804	-2.46507398344572	-2.46567634095198	5.84163439879639	4.29373241515883e-07	2.16265606226742e-05
ENSG00000107959	2.25525662659606	2.25538478393864	6.45708605511079	4.32682034254917e-07	2.17231423886054e-05
ENSG00000165186	-12.8449576450611	-34.0337375586949	2.54975145593244	4.37979326390333e-07	2.19186192380085e-05
ENSG00000178947	-5.97762888955735	-6.02503510117905	1.97283078567479	4.5863511098419e-07	2.28790051850069e-05
ENSG00000141837	-9.43690166296329	-9.5163472286134	4.50964142997208	4.66018936030138e-07	2.31215125850589e-05
ENSG00000131080	5.70231870622151	5.7119625745318	4.4145274735572	4.6645808020325e-07	2.31215125850589e-05
ENSG00000160469	-2.76536990202211	-2.76576402058132	4.93383637047944	4.78661217431815e-07	2.36513172436087e-05
ENSG00000163406	-5.68628943298118	-5.70074027726621	4.35568208218346	4.91830691192041e-07	2.4225376694866e-05
ENSG00000156395	-6.79541666581314	-6.87307260551773	2.04863601806937	4.96528204510644e-07	2.43798471233622e-05
ENSG00000139438	-3.97551802116779	-3.97844626224013	4.05559722665036	4.99194010807316e-07	2.44339037139355e-05
ENSG00000015592	-14.1513787459132	-35.3365789030071	3.96570049238577	5.03801562641535e-07	2.45823674971404e-05
ENSG00000205336	-5.72616866710554	-5.72648763218803	8.39556243362377	5.06623712603247e-07	2.46430612105517e-05
ENSG00000110108	2.9847653509463	2.98494488062104	6.55486038992391	5.11858767202132e-07	2.48203813388015e-05
ENSG00000169857	2.22940964889749	2.22995843576621	4.37631186124979	5.1434392548483e-07	2.48590724706252e-05
ENSG00000184678	-3.4361517333847	-3.43693954442882	4.41352925089285	5.16954676905444e-07	2.48590724706252e-05
ENSG00000239922	-7.0244510116846	-7.06607841650073	2.93383938309282	5.17432980207069e-07	2.48590724706252e-05
ENSG00000156298	-5.99428118334967	-6.00741249914486	4.14106218280013	5.19804742142585e-07	2.48964148583262e-05
ENSG00000115648	9.29048981691675	9.31369514960231	5.70338454239617	5.28961720085271e-07	2.52575177290869e-05
ENSG00000141314	-5.90564827334515	-5.9396603935696	5.04607857716924	5.36197575129532e-07	2.55249662746113e-05
ENSG00000160963	-7.3661788815183	-7.42587728914322	5.4400520272237	5.50356931399896e-07	2.6119371206316e-05
ENSG00000176720	4.29493464598057	4.29715988288606	5.33766172321793	5.52273029659635e-07	2.61308820760774e-05
ENSG00000101004	3.23277615545193	3.23595736367381	4.73427633453852	5.56002487940573e-07	2.62278635852088e-05
ENSG00000157851	-9.6758591176648	-9.69109968801495	7.90928329193892	5.58903134979341e-07	2.62703617421316e-05
ENSG00000101144	-7.32993971724862	-7.34725378429862	6.29420968434739	5.60268378386693e-07	2.62703617421316e-05
ENSG00000112852	3.09266382264878	3.10049582416207	3.55860438150556	5.63690013504678e-07	2.63017697032043e-05
ENSG00000198756	-5.35375109662988	-5.35436408004664	6.99327341910484	5.64307214715861e-07	2.63017697032043e-05
ENSG00000149599	-8.67081101817445	-8.89761510123924	1.72938358282971	5.79553583801994e-07	2.69037908234516e-05
ENSG00000152049	-14.14026606303	-34.2157475184884	5.07005309760091	5.80669751985603e-07	2.69037908234516e-05
ENSG00000170004	2.5510051480411	2.55112694588084	7.61974653106819	5.84502823363033e-07	2.70012635621018e-05
ENSG00000169783	-7.91213364993451	-7.96022770788853	4.52853564210588	5.8917032214005e-07	2.7136594129483e-05
ENSG00000151929	3.01399470376012	3.01414945811766	6.78621717874292	5.96512057077447e-07	2.73240354379921e-05
ENSG00000157978	3.72378933608462	3.72531749515706	4.88780554029193	5.98003234224903e-07	2.73240354379921e-05
ENSG00000174521	-6.55770630406201	-6.59523386293637	0.620856265994468	5.98489824503221e-07	2.73240354379921e-05
ENSG00000183186	-7.57165533629821	-7.61126225157325	2.93885053413617	6.01255675198469e-07	2.7344755045568e-05
ENSG00000152926	-3.67888324656294	-3.67939378016958	5.39642398566421	6.03435381147376e-07	2.7344755045568e-05
ENSG00000086062	3.55854310513844	3.55878294587553	6.7379477640769	6.04197546478863e-07	2.7344755045568e-05
ENSG00000111057	10.4382315281798	10.4612668263535	7.04246923771384	6.05959870836612e-07	2.7345252668332e-05
ENSG00000180287	-8.3047960569249	-8.3447695424703	3.83366536686684	6.08527985682679e-07	2.73820056727647e-05
ENSG00000173848	2.44167116073767	2.44192457148272	5.82078043120246	6.17985093349648e-07	2.77276415159811e-05
ENSG00000123505	2.70427938193757	2.70433327153964	7.43510714943729	6.34908385682816e-07	2.8405328177798e-05
ENSG00000213186	2.76203197258012	2.7627739474827	4.30909962666122	6.42718721715555e-07	2.86726003453334e-05
ENSG00000149260	-3.94453787766496	-3.94479808658282	6.25811572176976	6.47753669711407e-07	2.88148883158801e-05
ENSG00000129990	-7.9633001605347	-8.19078282490184	0.807295144384962	6.55990865662031e-07	2.90984130012698e-05
ENSG00000130054	-10.7738337406142	-32.3756046439125	2.14424486695149	6.68676587681342e-07	2.94992980132449e-05
ENSG00000152932	-8.50638968837161	-8.6227969082876	3.35443473156917	6.68806935870929e-07	2.94992980132449e-05
ENSG00000175215	-2.7746449583707	-2.774662662794	8.46401986583071	6.74918739009614e-07	2.96139178958013e-05
ENSG00000137203	-5.67075800390267	-5.67794824204738	4.57682713414461	6.75198845325045e-07	2.96139178958013e-05
ENSG00000117600	-8.78702317909018	-8.86689912774492	4.32807137916871	6.8087352195069e-07	2.97791573438041e-05
ENSG00000165443	-6.62336317193593	-6.67052828936135	3.18858166770555	6.91213210480465e-07	3.01469359453687e-05
ENSG00000124302	-8.36137566172651	-8.42144448309618	3.04115696079213	6.98045698966694e-07	3.03601268625793e-05
ENSG00000164778	-8.64434004283508	-8.70825391722146	1.98108924587657	7.09892711040564e-07	3.07286267899801e-05
ENSG00000176393	2.04026392089486	2.04044305898758	5.97162816172446	7.10454353220369e-07	3.07286267899801e-05
ENSG00000180776	2.260009742317	2.2601355599874	6.29521927035701	7.20185330226997e-07	3.10634633871943e-05
ENSG00000159217	4.92665692010965	4.92574108763466	7.80069041599436	7.25702892213069e-07	3.12152202727682e-05
ENSG00000155254	3.38909136058391	3.38942906902014	6.47183335745782	7.40236283609941e-07	3.17528827810044e-05
ENSG00000177301	-12.6270732361605	-33.6058482693448	4.16948535752757	7.42844987651839e-07	3.17774839375228e-05
ENSG00000204764	11.5496710022153	33.0778522302641	3.60474260335363	7.66773184030989e-07	3.27114658345898e-05
ENSG00000258986	-7.37184552173098	-7.48914388537924	1.7888895956444	7.98928320788776e-07	3.39418490730484e-05
ENSG00000088992	-10.8306743994717	-30.9230925411529	0.826211484486338	8.00867172873593e-07	3.39418490730484e-05
ENSG00000140807	-5.03291091945211	-5.03728684111798	5.42767327977617	8.02135411038482e-07	3.39418490730484e-05
ENSG00000138772	9.62755563728716	9.67656510759964	4.78594619732647	8.04759116538574e-07	3.39608347179278e-05
ENSG00000091428	-5.36755078826946	-5.37479734383423	2.53626828275598	8.34269119672081e-07	3.49732729789626e-05
ENSG00000006468	-4.24336467505186	-4.24348516378172	7.82827454604561	8.35241059418063e-07	3.49732729789626e-05
ENSG00000109846	-6.01248686473786	-6.02804037436039	4.63528305485747	8.35470143534844e-07	3.49732729789626e-05
ENSG00000122026	2.00462168330104	2.00467055080185	8.2620938550867	8.39860352006257e-07	3.5063046888304e-05
ENSG00000104833	-11.9475395079568	-31.9528696455912	2.29639436246257	8.48675478425555e-07	3.52759005902452e-05
ENSG00000124762	3.27538498007852	3.27544305706996	8.60804464032148	8.49477303825555e-07	3.52759005902452e-05
ENSG00000157483	2.45142143425207	2.45166486776759	6.16829501414369	8.60240786981368e-07	3.56281157769949e-05
ENSG00000176490	-5.73871153093777	-5.74295094519904	5.23733702451144	8.83773698144893e-07	3.64588816652482e-05
ENSG00000085117	4.83625869098045	4.83684860039044	6.18563721788033	8.84969652307484e-07	3.64588816652482e-05
ENSG00000112531	-2.59580064491099	-2.59582612258321	9.02386428440798	9.09037169110203e-07	3.73518588381229e-05
ENSG00000066382	-10.7374489056681	-31.9420630835404	2.53068607348073	9.31499927949033e-07	3.81743828740058e-05
ENSG00000036565	-13.8606574991081	-14.1063387531265	4.22886065576423	9.58544534103911e-07	3.91139639213749e-05
ENSG00000204428	-4.45871074146998	-4.46994182568526	1.36044317224699	9.59436927237518e-07	3.91139639213749e-05
ENSG00000215105	-3.14499394238712	-3.14662652360121	3.52160233305851	9.72344448417213e-07	3.95369432749645e-05
ENSG00000178445	-8.31103880409234	-8.31843196220903	6.69155726312839	9.80332313662786e-07	3.97582045338461e-05
ENSG00000135424	-5.58751950141446	-5.58773533757162	7.75007647460963	9.93311700492665e-07	4.01802302888406e-05
ENSG00000148600	-10.8061512463099	-10.868610358502	4.17749931362155	9.96705515888181e-07	4.02133331397366e-05
ENSG00000116990	-5.57093845329186	-5.59067307435631	3.48398208359875	1.00054453595535e-06	4.02641814031105e-05
ENSG00000113749	-10.9027740761462	-11.1309829516162	2.6215196652864	1.00517441667781e-06	4.03465124473197e-05
ENSG00000253230	-13.384880405202	-36.1259507411774	2.43204272967888	1.01167528088694e-06	4.05033277840221e-05
ENSG00000198576	-8.30065239435176	-8.32310088453068	4.65525316207158	1.03160972298481e-06	4.11957908303961e-05
ENSG00000095637	-4.24677094236955	-4.24859604537002	5.19883922464537	1.03940319286644e-06	4.14011261566749e-05
ENSG00000099954	-5.29212481554707	-5.30207721171432	4.69139459476746	1.04373831781152e-06	4.14414498234361e-05
ENSG00000281406	-12.4131514513972	-32.3418870718676	0.989994891057696	1.04572378829472e-06	4.14414498234361e-05
ENSG00000156675	6.83115107924699	6.8542634528414	4.77568725695704	1.06649848738266e-06	4.2157740207577e-05
ENSG00000232044	-7.74079174190484	-7.7891781633935	2.04236945172082	1.08456140504472e-06	4.27634893393136e-05
ENSG00000105251	-13.9313670634435	-33.5858217068341	2.63897074058259	1.09023690980415e-06	4.28789902007102e-05
ENSG00000120549	5.07931563169063	5.08027496443113	5.54780940407086	1.13242883813236e-06	4.4426492157283e-05
ENSG00000185052	-5.8119899260442	-5.85949203361239	2.80410354828743	1.14122895325773e-06	4.45581474792018e-05
ENSG00000204950	-8.98968927684146	-9.2160695369132	2.30110975525864	1.14354333255192e-06	4.45581474792018e-05
ENSG00000013364	3.88284222932332	3.88301616437664	7.57819854687226	1.1443459164314e-06	4.45581474792018e-05
ENSG00000188760	-3.86452972457895	-3.86634687672637	4.16149977699926	1.15242662753518e-06	4.47611675679957e-05
ENSG00000177108	-7.21169818969371	-7.27124233927242	2.73707356675422	1.16924548052798e-06	4.53017343249724e-05
ENSG00000148400	-2.92937257818432	-2.92944244740616	7.54014211171554	1.18544115051544e-06	4.58155399112578e-05
ENSG00000203995	7.08227675127031	7.22171033877331	1.0188415012535	1.19271113097493e-06	4.59322833438156e-05
ENSG00000106537	-3.29138692420976	-3.291773264255	5.87485786120084	1.19434526947541e-06	4.59322833438156e-05
ENSG00000127399	6.31513444528202	6.38259051526604	3.02415999084561	1.21026225972962e-06	4.64300612369e-05
ENSG00000120278	-3.56316673579868	-3.56370459425946	5.59492642055849	1.23026766886203e-06	4.70818612294404e-05
ENSG00000084774	2.19031101811935	2.19040121253589	7.35181058138036	1.26398555527222e-06	4.82539620049401e-05
ENSG00000278041	-9.04637181589805	-9.29010658622839	0.259303915504672	1.2771851103062e-06	4.85629509442102e-05
ENSG00000183087	4.44707142096573	4.44799990882694	6.48884077923181	1.27829978468492e-06	4.85629509442102e-05
ENSG00000139734	3.58301278125473	3.58354720388439	5.72296226700061	1.28739917433095e-06	4.8789928902921e-05
ENSG00000025039	-4.49461517413363	-4.49705104159933	4.87111571499862	1.29070166766256e-06	4.87966485202985e-05
ENSG00000183117	-12.4590239634864	-34.6616910700404	1.58496499943542	1.31463590846079e-06	4.9475804329833e-05
ENSG00000166145	8.20066250509789	8.21240608424567	4.44593915509804	1.31500312520051e-06	4.9475804329833e-05
ENSG00000122861	6.28018830598141	6.28033844917512	8.59987154466868	1.33068123707151e-06	4.99453289318138e-05
ENSG00000164683	-5.68485648637259	-5.6873796092904	5.31180596517362	1.34299189637392e-06	5.01315721608401e-05
ENSG00000102109	-5.687497290579	-5.6912335657416	3.23712696972137	1.34366157519639e-06	5.01315721608401e-05
ENSG00000009694	-7.56161948579038	-7.57353891305163	4.44879064385719	1.34527531288536e-06	5.01315721608401e-05
ENSG00000272425	-5.32347374467136	-5.35351565260366	1.25039222572735	1.35925543098935e-06	5.05319388082564e-05
ENSG00000146352	-6.08131706541964	-6.09238411294166	3.42212951749094	1.3719847537243e-06	5.08674528068542e-05
ENSG00000126458	3.91038892772293	3.91098826151362	5.15373559113697	1.37479602180687e-06	5.08674528068542e-05
ENSG00000130270	4.42065206574066	4.44056397022939	2.46088724738087	1.38871694322483e-06	5.12610552045213e-05
ENSG00000135636	11.4490088378033	11.4708733068956	6.90935896881704	1.40257271072555e-06	5.16318014859756e-05
ENSG00000154639	-3.15934000690243	-3.15977460875351	5.71541200038884	1.40843085950518e-06	5.16318014859756e-05
ENSG00000215218	-7.66527517542062	-7.78094158202722	2.84394041357556	1.40960965867923e-06	5.16318014859756e-05
ENSG00000049449	2.28347731230341	2.28352114650804	8.06075680829415	1.41198791049773e-06	5.16318014859756e-05
ENSG00000178233	-11.7347849639951	-32.5608187696626	2.89734367742397	1.42345870662482e-06	5.19296360870093e-05
ENSG00000247809	4.88263663786405	4.94704353769893	1.9433688944632	1.46181476855983e-06	5.32046055857651e-05
ENSG00000172461	-9.91930475353927	-10.1450005041378	3.28211535438939	1.50906212516978e-06	5.47965023776765e-05
ENSG00000168243	-5.26917988165203	-5.27129069765405	5.6185049375019	1.51541595888296e-06	5.48398552705998e-05
ENSG00000166257	-6.64281870833547	-6.66251937393716	2.77671929670745	1.51728048398227e-06	5.48398552705998e-05
ENSG00000108001	-7.23504468166163	-7.35207685205025	3.43822312789654	1.52602488587199e-06	5.50285278706817e-05
ENSG00000111817	2.99634322686894	2.99669301374313	5.62138713013129	1.53703802917419e-06	5.52327739534243e-05
ENSG00000182580	-6.9606893115758	-6.96295275362312	5.8962582984222	1.53876371651976e-06	5.52327739534243e-05
ENSG00000112576	2.42872006269414	2.42881921130999	6.56243524434752	1.58112104504566e-06	5.66229908195939e-05
ENSG00000101349	-7.96277320682548	-8.18840804321408	1.06342005758216	1.59697279256724e-06	5.70598013344276e-05
ENSG00000150275	-9.24738385340127	-9.32584800498032	2.15523259918905	1.6078106845896e-06	5.71967267545697e-05
ENSG00000143847	-5.48134114578104	-5.48995059097972	1.85440380008372	1.60813135937339e-06	5.71967267545697e-05
ENSG00000073670	-3.70429265906988	-3.70616113350694	4.2567306602195	1.61853429163024e-06	5.74358964307151e-05
ENSG00000100427	-10.0597215375436	-10.0878133413212	8.38492722575697	1.63952316202433e-06	5.80487860586119e-05
ENSG00000006071	-11.1451165093799	-31.8274855017737	1.63839178784492	1.64737916453001e-06	5.81949734727864e-05
ENSG00000080854	-4.54817832018669	-4.56373556803036	1.85772079608097	1.6680127068723e-06	5.87908587022666e-05
ENSG00000185201	4.9826964548024	4.98372427279102	6.85641766897948	1.69291205708692e-06	5.95340740075567e-05
ENSG00000109956	-8.70784202166336	-8.7176351375505	5.9161365552052	1.71852131035424e-06	6.00716092012094e-05
ENSG00000047662	-7.65119238264764	-7.68959323996817	2.50808363238724	1.71921980808719e-06	6.00716092012094e-05
ENSG00000177311	2.07922379093211	2.07936847873748	6.15877297983196	1.71973929249011e-06	6.00716092012094e-05
ENSG00000177181	-6.72847257015877	-6.76167119501658	1.76645362587176	1.72779795127219e-06	6.01659291459194e-05
ENSG00000128052	6.16777219589999	6.1753531894946	4.20666939436216	1.73014616283578e-06	6.01659291459194e-05
ENSG00000231205	7.39386090031432	7.54250589578724	3.64106194322766	1.7366899362731e-06	6.02592814777071e-05
ENSG00000147403	1.88585578497914	1.88587824756132	9.41158144747814	1.74383085528521e-06	6.03728935131335e-05
ENSG00000214870	-8.50660396126223	-8.7333634494608	1.3822673523702	1.76864647232992e-06	6.10965619888481e-05
ENSG00000119946	-9.15479353837779	-29.989592913697	0.12329153723795	1.77858250658517e-06	6.1304166132055e-05
ENSG00000144815	2.5582888046626	2.55851495091709	5.78875581710479	1.78421011076669e-06	6.13626798887911e-05
ENSG00000100433	-9.23754509013739	-9.46395024852697	3.80060492411446	1.81982222819749e-06	6.23136431698121e-05
ENSG00000251363	7.60201140391494	30.2029283994422	0.438380319554114	1.81984253140991e-06	6.23136431698121e-05
ENSG00000134376	-9.48994726172543	-9.54956572791061	3.19616968956288	1.82765720063111e-06	6.236439030315e-05
ENSG00000123080	-3.24939974358076	-3.24974489851415	6.23541603481981	1.82989641308855e-06	6.236439030315e-05
ENSG00000149926	-6.09598386583492	-6.10995990250749	2.93455695334575	1.8333069776576e-06	6.236439030315e-05
ENSG00000182158	2.48110751336813	2.48117200266538	7.56504466621141	1.83739741653741e-06	6.23676592648156e-05
ENSG00000196542	-10.9529950321432	-33.0252112528711	0.346369627323041	1.85613049915313e-06	6.26749629836197e-05
ENSG00000065717	-6.7822483237711	-6.82587940007843	3.46428229358275	1.85726025331531e-06	6.26749629836197e-05
ENSG00000159784	-6.69534486079518	-6.69722126275605	5.85222118678177	1.85849288211963e-06	6.26749629836197e-05
ENSG00000261678	-8.74716050378189	-8.97256663778608	2.442504658327	1.87980528377798e-06	6.32570683209254e-05
ENSG00000166405	-8.58253229880821	-8.80712348332698	2.41964451113736	1.89744751892099e-06	6.37134313127576e-05
ENSG00000170468	3.4889157362209	3.49253156786777	3.64480534706932	1.919237241357e-06	6.43068031900175e-05
ENSG00000144579	2.2598205553051	2.26001083451192	6.13534281855459	1.92406666528563e-06	6.43305715455456e-05
ENSG00000166908	-2.91222931042409	-2.91232789346672	5.94277279842718	1.94497280903174e-06	6.48906099150033e-05
ENSG00000026559	5.52539607453378	5.52896088378591	4.02930292764982	1.99047114830225e-06	6.61925453326451e-05
ENSG00000120899	-5.54320671959608	-5.54519962745489	5.2579097800653	1.99247446562977e-06	6.61925453326451e-05
ENSG00000125851	-9.34050841871168	-9.56690457605442	3.07238253483969	2.02118274038877e-06	6.70037097843531e-05
ENSG00000142089	4.55876509802301	4.55895797502929	8.34389491908455	2.03474224086816e-06	6.72488711596671e-05
ENSG00000214575	-6.42305627913961	-6.48420096884947	1.43947506636169	2.03719201092113e-06	6.72488711596671e-05
ENSG00000184524	-5.34772737442609	-5.357406387641	3.999161333313	2.06696889880637e-06	6.80878742319888e-05
ENSG00000184702	-3.67626945526403	-3.67683926867739	5.3854993171938	2.07970985537837e-06	6.83633466986902e-05
ENSG00000105696	-6.46648531385878	-6.4751926364242	3.35843980460748	2.08965520758696e-06	6.85459588471908e-05
ENSG00000065613	2.14727046078656	2.14738695871145	6.25809784932061	2.14415000776644e-06	7.01860759355663e-05
ENSG00000006210	-5.50988500865676	-5.51103058846494	6.3016702393423	2.18188476045688e-06	7.12718590999449e-05
ENSG00000188707	5.68407750102596	5.74902360498778	2.01166170807113	2.20552549795075e-06	7.18936850208831e-05
ENSG00000162981	-7.00154928620665	-7.01876422286448	3.94641805206089	2.21736001498513e-06	7.21288734874538e-05
ENSG00000158458	-6.70517642342281	-6.92673929444734	2.43799220006918	2.24902730758124e-06	7.30068864460987e-05
ENSG00000125820	-19.7867742492281	-64.002905921463	1.34447010800276	2.27364992792803e-06	7.36530497399758e-05
ENSG00000127472	-10.4800263601866	-32.7526346977407	1.50360691953542	2.31136177532558e-06	7.47196744512083e-05
ENSG00000151490	-6.50919783772516	-6.51636222883711	4.22064160226077	2.338917614463e-06	7.50714290047036e-05
ENSG00000136111	4.56565855796913	4.5675837731686	4.95299323724911	2.33914412136784e-06	7.50714290047036e-05
ENSG00000273329	-3.06862178618715	-3.072781116804	2.13382721925474	2.34497897462713e-06	7.50714290047036e-05
ENSG00000119547	-5.28887330324031	-5.30576149888085	3.61302361384281	2.35057132167676e-06	7.50714290047036e-05
ENSG00000100345	3.89474282596722	3.89475982892551	10.9644659175827	2.35357105255091e-06	7.50714290047036e-05
ENSG00000173041	-2.19724617967252	-2.1978471261334	4.67434058141662	2.35567120005253e-06	7.50714290047036e-05
ENSG00000114859	-2.92167373141536	-2.92230161764215	4.37099793310514	2.35589856617809e-06	7.50714290047036e-05
ENSG00000139800	7.76196373730031	7.85522939747581	4.87718686295933	2.38463370829793e-06	7.58323232614337e-05
ENSG00000148339	-2.51298684084699	-2.51321060406244	5.46297871090251	2.47634247560953e-06	7.85886410857058e-05
ENSG00000114942	2.02825609176863	2.02830273381524	8.21234316546844	2.48362399699171e-06	7.8659848050768e-05
ENSG00000137818	2.0150074224066	2.01502388745707	9.77496802196226	2.52186777998924e-06	7.97093998314816e-05
ENSG00000118640	7.36420316400562	7.38247287862372	3.05461830048455	2.52920483886824e-06	7.97798067759366e-05
ENSG00000236609	-3.02316665309589	-3.02368835222851	4.74699636946811	2.55001263463705e-06	8.02739864460138e-05
ENSG00000110693	-5.19045967225917	-5.19355140860308	4.88440914786342	2.56247047002277e-06	8.05038509435323e-05
ENSG00000143013	-3.13454522094892	-3.13471051992081	6.77004816804194	2.57029709837456e-06	8.05875881406033e-05
ENSG00000155313	1.76426854181197	1.76442521712635	5.64268798490416	2.59184077349842e-06	8.11002040829748e-05
ENSG00000088305	2.92738020901154	2.92882900602806	4.72706100921133	2.64788884622613e-06	8.26882728899497e-05
ENSG00000256463	-14.8281859442252	-36.5973052001034	3.39151929374784	2.6885383978393e-06	8.37900968939378e-05
ENSG00000197043	2.62949505708056	2.62955461129324	8.18498987993756	2.7382789821491e-06	8.51702948750518e-05
ENSG00000108018	-5.42251999765867	-5.42572049532964	4.59141153488584	2.74805479469037e-06	8.53044285572474e-05
ENSG00000075429	-12.8530639928101	-35.1457290596319	1.48877055816175	2.75608293195247e-06	8.53838867053688e-05
ENSG00000116017	3.04469453523056	3.04648625053364	5.28697106846781	2.78665335362949e-06	8.6025388572729e-05
ENSG00000179583	-5.6665072729434	-5.67436400634998	1.99688753707166	2.78780880093511e-06	8.6025388572729e-05
ENSG00000124920	4.44905715760613	4.44959934859809	6.41757113299315	2.83104138030283e-06	8.69967240973803e-05
ENSG00000203485	2.38520914256504	2.38531887152578	6.92310657289297	2.83858558941122e-06	8.69967240973803e-05
ENSG00000166165	-6.3665065285184	-6.36724024027104	8.65400033845699	2.84137054916573e-06	8.69967240973803e-05
ENSG00000175197	-4.01302323851399	-4.01421983214333	3.51231054802316	2.84157354231228e-06	8.69967240973803e-05
ENSG00000151461	2.35380066229099	2.35404932035198	5.59739027573439	2.85826087796778e-06	8.71273885375646e-05
ENSG00000110047	2.94637099487466	2.94650141498634	7.34314887135352	2.85873435153787e-06	8.71273885375646e-05
ENSG00000144278	-4.12412613745874	-4.12681051197568	3.02682684028617	2.86258167796661e-06	8.71273885375646e-05
ENSG00000106665	-1.99571916477659	-1.9957666844218	7.55268545534854	2.91215772394031e-06	8.8463872960319e-05
ENSG00000141639	-6.41858159106837	-6.4291674369296	4.5133489144121	2.94611189162324e-06	8.90790956672942e-05
ENSG00000213199	-4.70965180531596	-4.71833152444405	1.59059725232674	2.94855119123772e-06	8.90790956672942e-05
ENSG00000007171	-8.58412302547465	-8.64910192845604	2.81139144934681	2.94952558345018e-06	8.90790956672942e-05
ENSG00000127990	-2.44948444524792	-2.44959412190266	6.26757828190109	2.98808468954335e-06	9.00694099276637e-05
ENSG00000170293	3.48844381691819	3.49282680949821	1.95259139844486	3.02509079514964e-06	9.1009186272575e-05
ENSG00000219438	-4.25283759307708	-4.25558435503982	4.53301216569379	3.04263999631694e-06	9.13611171201782e-05
ENSG00000188916	-5.04022768113823	-5.0425769154995	4.77538432073884	3.06085398897642e-06	9.17316203145447e-05
ENSG00000139910	-4.51724009317647	-4.51782679071128	5.94096494996146	3.08466646666254e-06	9.22158533941586e-05
ENSG00000185565	-4.79575501013383	-4.79616216715524	6.36804766562842	3.08882357660721e-06	9.22158533941586e-05
ENSG00000111879	-3.08671371778336	-3.08949679105982	3.24345955861002	3.12525682673251e-06	9.31254963599263e-05
ENSG00000158106	-5.7124303611883	-5.71822792114112	4.52489783560724	3.14708725422409e-06	9.35973721665807e-05
ENSG00000149257	2.77937430743577	2.77941099284575	8.91734233589223	3.15906713404198e-06	9.37750460664096e-05
ENSG00000166669	6.73924957927497	6.73602958856255	2.96416272538859	3.16515664396969e-06	9.37775253110867e-05
ENSG00000171227	6.43171086023444	6.46779380061531	1.36191553428507	3.1925086291811e-06	9.42764990883598e-05
ENSG00000136828	-2.69080272588803	-2.69220427947042	3.7423255684743	3.19407378107739e-06	9.42764990883598e-05
ENSG00000046889	-5.68334366437512	-5.70988532687249	4.42553226344534	3.20605539594606e-06	9.44516017967957e-05
ENSG00000272619	-10.8800947923939	-33.3223861277236	0.0181566878123851	3.24633019904141e-06	9.54580032539219e-05
ENSG00000135502	-6.59423229444732	-6.60550526377371	1.60393864133233	3.26779689804573e-06	9.59086104625677e-05
ENSG00000272899	-4.32718253513702	-4.33810474596547	1.39206537711797	3.33827906781663e-06	9.76560077519681e-05
ENSG00000163328	-3.03810509476599	-3.03847203749277	5.26105135330322	3.33984297038241e-06	9.76560077519681e-05
ENSG00000111012	-4.72038537656662	-4.72655435826054	1.75634635539696	3.34630741349651e-06	9.76621382324009e-05
ENSG00000169184	8.17485318991415	8.17790721772373	6.61809513543069	3.38240920172305e-06	9.83678056978517e-05
ENSG00000116544	-8.19804072892227	-8.42336843792515	1.32944813087043	3.38308643907688e-06	9.83678056978517e-05
ENSG00000133878	-8.37597750067143	-8.60228294593818	1.52253153128077	3.42156819076952e-06	9.93017950384298e-05
ENSG00000007062	-6.14724113515343	-6.15584216274825	4.70828496888357	3.43699649497865e-06	9.95644958675263e-05
ENSG00000178904	-2.1855082945802	-2.18562886174077	6.4539858845005	3.47288093580143e-06	0.000100352828445568
ENSG00000174444	2.11463126712646	2.11464031696828	10.6265275691923	3.47706418528578e-06	0.000100352828445568
ENSG00000229891	-5.20393124814972	-5.28014432285578	1.39252330457176	3.48542772245061e-06	0.000100408613391778
ENSG00000135127	-5.3931542219117	-5.40741113871306	1.72919867904273	3.51215014395564e-06	0.00010099210377113
ENSG00000037897	-3.12685036728359	-3.12718473541338	4.41699136437063	3.56021143295437e-06	0.000102185921533363
ENSG00000170571	15.6960903693936	59.9202985091513	3.95616920876386	3.59618576045003e-06	0.000103029072410398
ENSG00000117228	5.86630561220792	5.86818640557457	5.6851478516916	3.61478176764868e-06	0.000103372165787668
ENSG00000213023	-7.43508309021409	-7.65847859931581	0.680008510935526	3.6455680432572e-06	0.000104061973359082
ENSG00000056487	-5.2833395138603	-5.29461654053351	4.84834126415951	3.6830669492558e-06	0.000104875172885714
ENSG00000103460	-7.74297582344643	-7.77317705214419	4.83354424048778	3.69553247834507e-06	0.000104875172885714
ENSG00000154118	-6.23363693988159	-6.27968195202337	0.700341646484179	3.69852274869744e-06	0.000104875172885714
ENSG00000160999	-3.72316156228363	-3.72662023567162	2.75575109759866	3.7039133072623e-06	0.000104875172885714
ENSG00000135824	-7.52964022801071	-7.56955066864197	3.53888500980998	3.70764028646817e-06	0.000104875172885714
ENSG00000084628	-4.44544970181557	-4.45255348051318	4.97210179100702	3.71593156756651e-06	0.000104876827555354
ENSG00000177807	-7.60811315190424	-7.68374594335953	4.45405456868274	3.72572014918903e-06	0.000104876827555354
ENSG00000132170	8.69691853332782	8.7143698186358	2.83753260932383	3.72784932068792e-06	0.000104876827555354
ENSG00000185008	-5.48611793920008	-5.48766746582171	5.73561668802406	3.79964711437563e-06	0.000106671318505727
ENSG00000066923	-3.93941106425823	-3.94295718386258	2.30728639913502	3.80919251195663e-06	0.000106671318505727
ENSG00000276564	-4.91687095940819	-4.94177403896806	0.766214199474022	3.81212986590212e-06	0.000106671318505727
ENSG00000177380	-2.77731732038751	-2.77833857866104	4.0031727599064	3.82122571762185e-06	0.000106674493634909
ENSG00000141753	4.78715630523058	4.78742413759314	8.1456291385659	3.83015215721264e-06	0.000106674493634909
ENSG00000112137	-6.33017888409109	-6.34613485982585	2.5028871542454	3.8327392679124e-06	0.000106674493634909
ENSG00000164199	-4.31438306879817	-4.31819023853643	5.34103381059158	3.84964066968251e-06	0.000106815892193054
ENSG00000112280	-10.4130004217657	-32.5850109507989	2.98341900120851	3.85150168468615e-06	0.000106815892193054
ENSG00000197712	2.54297021398956	2.54318086472069	6.3261444315784	3.87577237551757e-06	0.00010729842175768
ENSG00000278962	-6.62565939412577	-6.85041016595725	2.12397140295033	3.9779960692633e-06	0.000109827006087318
ENSG00000204267	2.26144911424454	2.26209641112426	4.70686920447179	3.98117621656347e-06	0.000109827006087318
ENSG00000153179	2.39202940873313	2.39269290195375	4.50104029149707	3.99910928513578e-06	0.000110127147051341
ENSG00000125848	-5.26609801068832	-5.26918697183281	5.14417386374142	4.00625002242365e-06	0.00011012955607416
ENSG00000136928	-7.45326865118014	-7.50097790505903	5.84960418148076	4.02519695478846e-06	0.000110455931901699
ENSG00000170542	7.37011504829562	7.38365487440144	4.06992558312244	4.05370878598302e-06	0.000111003690306378
ENSG00000154096	-9.54765911721596	-9.56204371425408	7.02528652717325	4.05937665972472e-06	0.000111003690306378
ENSG00000006283	-6.85500639456088	-6.90314220050005	2.94965560650674	4.12818874608992e-06	0.000112550270748238
ENSG00000254221	-9.44036597728207	-9.55764323678548	2.22240339716651	4.13035129619191e-06	0.000112550270748238
ENSG00000171914	2.48505741510619	2.48528214065451	6.02508147581691	4.14845304559717e-06	0.00011284659556438
ENSG00000270124	-6.83329956593157	-6.90061878236871	0.448838736702839	4.1779687930918e-06	0.000113451834322322
ENSG00000165548	-5.84058158328664	-5.86727892720277	1.69612749992736	4.23549373168918e-06	0.000114641487130917
ENSG00000063015	-6.64979374568096	-6.65449191041985	5.1190757481362	4.23974304407442e-06	0.000114641487130917
ENSG00000171307	1.82860345829147	1.82879623570462	5.60046017103208	4.24380553104074e-06	0.000114641487130917
ENSG00000151023	-5.71458642023759	-5.76131541350654	1.90357712088661	4.25331981764003e-06	0.000114700061541678
ENSG00000128011	-5.53344818832368	-5.55039093708934	2.63671361841051	4.27111188266122e-06	0.000114837390279535
ENSG00000204301	-4.74314646821724	-4.75361334311968	2.3262915605284	4.28904197512807e-06	0.000114837390279535
ENSG00000085552	-5.41654040529275	-5.49230347539743	3.83733821576181	4.29039401074478e-06	0.000114837390279535
ENSG00000184986	-5.0296592987112	-5.05124917141168	1.59741562752832	4.29177653461435e-06	0.000114837390279535
ENSG00000186479	-10.4162152380446	-31.71388417291	1.05504513405674	4.29518611010943e-06	0.000114837390279535
ENSG00000092054	-8.36148793125849	-8.47481895456462	1.98816425438511	4.30873181240411e-06	0.000115002629946799
ENSG00000125462	-10.6488437559935	-10.749533360047	6.25330180383293	4.32297993770346e-06	0.000115061816149104
ENSG00000139517	2.66467065264952	2.66577596708857	3.8846623694608	4.32568759315513e-06	0.000115061816149104
ENSG00000181449	-4.98012932754468	-4.98041349578975	7.91600856739243	4.50911171281541e-06	0.000119736854224319
ENSG00000137266	-3.43861003820318	-3.43891107030064	5.41260942876481	4.54110236235477e-06	0.000120381616784053
ENSG00000130830	4.44232411168899	4.44362529648772	4.44837538380881	4.5825775689462e-06	0.000121002517451625
ENSG00000181218	5.92216195011651	6.05554762897727	2.92959356676702	4.5872598105139e-06	0.000121002517451625
ENSG00000172296	6.37692712637125	6.38864133028717	3.38067308474826	4.58777317352134e-06	0.000121002517451625
ENSG00000151746	-2.01581320732208	-2.01597734148464	5.60992674774273	4.64091478605109e-06	0.000122197712427322
ENSG00000069535	-6.08570766501427	-6.08885521980663	4.21732961888034	4.70963797891465e-06	0.000123798463641033
ENSG00000140464	2.99051642971405	2.99069875913017	6.44569013140406	4.80498355628926e-06	0.000126092459240169
ENSG00000186184	1.99389000595195	1.99408591796876	5.90843013002582	4.83884242730558e-06	0.000126745650079915
ENSG00000008056	-4.28857905857688	-4.29481170381212	1.97760589349843	4.85040967342762e-06	0.000126745650079915
ENSG00000172671	2.92237326550479	2.92655508808681	2.48966561041437	4.85422689559302e-06	0.000126745650079915
ENSG00000103449	-16.8407554512499	-35.716360760394	6.26115459306474	4.88200068331951e-06	0.000127258027828632
ENSG00000059915	-4.96807449485149	-4.9751363019921	3.51947163943838	4.9696435895756e-06	0.000129326691679389
ENSG00000164197	-4.01502081436547	-4.0197729425727	4.5764772533237	5.08294646710361e-06	0.000132055118364985
ENSG00000137076	2.47149383347926	2.47151645189657	9.25843353153813	5.10652540921026e-06	0.000132447321826261
ENSG00000146833	-2.79781564300961	-2.79842991651621	5.19294718079515	5.12354729300678e-06	0.00013266843687066
ENSG00000046604	3.99961800943933	3.99868072349514	6.76747786987712	5.13454549147072e-06	0.000132733101496397
ENSG00000166682	-5.12910098643663	-5.14059316466771	2.76606862043604	5.18369155404709e-06	0.000133782082520482
ENSG00000125378	4.86818813833519	4.87622438864683	4.26166670373355	5.25283190165074e-06	0.000135205812429464
ENSG00000122958	2.14320914197388	2.14333714604327	6.38079603775453	5.25621366222301e-06	0.000135205812429464
ENSG00000162728	-12.0961578001783	-33.3263521356336	1.13415641530143	5.26483501710735e-06	0.000135205812429464
ENSG00000130508	2.4032535248267	2.40327995908491	9.23199762672541	5.30958354304036e-06	0.000136027014914413
ENSG00000196923	3.44172267039933	3.44185172922912	7.99970291554478	5.31423588432123e-06	0.000136027014914413
ENSG00000232815	-6.01745584909732	-6.04633998220758	1.58656377764794	5.40702499471528e-06	0.000138055610106502
ENSG00000166987	-2.49094492713913	-2.4910313955448	6.17978527170861	5.41117160145889e-06	0.000138055610106502
ENSG00000263146	-14.1496876023177	-36.5431745167512	1.41828737942863	5.47106820047289e-06	0.000139356050378766
ENSG00000184486	-6.79177576672269	-6.79508260420058	6.5593835270451	5.52932183172065e-06	0.000140610474072453
ENSG00000282826	8.53377037395204	8.65858669177677	2.66649965704299	5.56363575355701e-06	0.000141253022204942
ENSG00000204967	4.24413250794352	4.26450492207687	2.74308406959812	5.58628816673056e-06	0.000141597895187226
ENSG00000189058	-6.37708872385195	-6.44974701819551	2.68110326726053	5.62776786444355e-06	0.000142418099571186
ENSG00000167306	-5.28580595870512	-5.28815267021876	3.99628122677344	5.66748349221445e-06	0.000143123389750811
ENSG00000267128	-6.37332581202736	-6.45221052021228	1.60535965481303	5.67397068372948e-06	0.000143123389750811
ENSG00000115844	-7.87370675778873	-7.89363043940152	3.44834154666796	5.69424809821231e-06	0.000143403209363689
ENSG00000164398	-9.80119953662124	-31.5199533368848	2.0343067584687	5.75058334230364e-06	0.000144588741234668
ENSG00000250198	-8.7644296359324	-9.04139590316333	0.126392776205669	5.82075123633418e-06	0.000146117700649714
ENSG00000108947	-5.90811358059425	-5.9128256255285	6.06430747024389	6.0576100768285e-06	0.000151741563348826
ENSG00000197958	1.97431018756532	1.97432888839321	9.26146806774162	6.06422028497934e-06	0.000151741563348826
ENSG00000117016	-3.69098529064337	-3.69316868308688	5.02221221015912	6.11163870427073e-06	0.000152683402765573
ENSG00000120322	-7.68636731254542	-7.80122670640121	1.4532148632481	6.14373103936375e-06	0.000153239962377996
ENSG00000177098	-7.76950759647573	-7.88647622912015	4.03344399723424	6.18017660338696e-06	0.000153680537021706
ENSG00000184349	3.74212826760202	3.74254138525621	4.29332928796017	6.18459966426231e-06	0.000153680537021706
ENSG00000180044	-9.05848358980671	-9.28671886988645	1.16427312957072	6.19092210750947e-06	0.000153680537021706
ENSG00000165912	2.85640472646563	2.85724938346396	4.92891971991018	6.29264597958338e-06	0.000155957737024151
ENSG00000217236	-13.5863055196404	-34.4505208664699	1.50639047929184	6.31261474530964e-06	0.000156162525218522
ENSG00000168993	-6.40514821737113	-6.45371384855984	1.17955800218664	6.32091174190507e-06	0.000156162525218522
ENSG00000139767	-10.3453565762724	-32.8610167095055	4.07468112470142	6.34545544154863e-06	0.000156435640937012
ENSG00000186648	-6.6334384414739	-6.69231274811699	2.32145674829939	6.35200437774213e-06	0.000156435640937012
ENSG00000173805	-7.1651560948467	-7.17621374201175	4.23481989629308	6.36270552893176e-06	0.000156452415950772
ENSG00000197959	-4.9532674808153	-4.95762804149787	3.84753671970389	6.39677795185632e-06	0.000157042910283466
ENSG00000101460	-5.18200124524195	-5.19023201868904	3.51650530720919	6.50702964722817e-06	0.000159323308294751
ENSG00000216775	-2.7737965884895	-2.77409965842065	5.20699923436653	6.51148965073058e-06	0.000159323308294751
ENSG00000197121	-3.31168096756846	-3.31187548850493	6.78683511540302	6.52027629053067e-06	0.000159323308294751
ENSG00000089225	-11.2964548367565	-34.0158269430087	1.07549783222475	6.58892498631847e-06	0.000160708466428706
ENSG00000186174	2.22687917266687	2.22703253272827	6.34564125473371	6.60113190065445e-06	0.000160708466428706
ENSG00000144152	-4.85823468745777	-4.87634246173072	3.59892556510677	6.60784138896049e-06	0.000160708466428706
ENSG00000197879	2.52970225192378	2.52977827545357	7.63842325454909	6.66362334131001e-06	0.000161813086860365
ENSG00000117707	-5.3754536740751	-5.37642350419115	5.25800509976577	6.68359184584338e-06	0.00016184843919691
ENSG00000155511	-5.00497365319038	-5.00537175361435	7.40191676224435	6.68581038055637e-06	0.00016184843919691
ENSG00000223865	-7.70889426218717	-7.82550458695644	1.70683124719583	6.70621233960552e-06	0.000162091020852323
ENSG00000152270	-3.65726223019348	-3.66036851269086	3.74283086224919	6.72523487243656e-06	0.000162299563057534
ENSG00000115677	1.85659905256881	1.85660986438842	9.62861252305012	6.76046673562864e-06	0.000162633302603231
ENSG00000124212	4.67061866410945	4.67395589781181	3.99220029904348	6.76315521328505e-06	0.000162633302603231
ENSG00000162944	-4.50466008106156	-4.509108538231	4.04638551963018	6.77031168772256e-06	0.000162633302603231
ENSG00000255571	-11.9928583321489	-33.2291116320119	2.49638793853918	6.80854890762996e-06	0.000163300587778394
ENSG00000076826	-6.68635842233597	-6.72940420429226	2.55711409905374	6.85781366938883e-06	0.000164229912015088
ENSG00000152583	-9.79776146330034	-9.87721005708969	7.49605024175814	6.87794415356636e-06	0.00016445975499814
ENSG00000188322	-5.41994435357618	-5.42214464899672	6.02813831878721	6.89881277609368e-06	0.000164706517868389
ENSG00000132872	-6.68081911678288	-6.72110756467856	4.26951233563747	6.93997453919594e-06	0.00016543627855726
ENSG00000064666	3.10059953516734	3.10066379435355	8.34891918858129	7.06207541190263e-06	0.000168090313233914
ENSG00000243232	-3.16034747750438	-3.16425539786457	1.94719898611044	7.13030146229349e-06	0.000169455901114537
ENSG00000109832	-7.66025803507235	-7.88582623121634	0.965087191840989	7.22576149838725e-06	0.000171463586680575
ENSG00000075142	-2.0734117173078	-2.07346530111696	7.25056758195666	7.24601794543332e-06	0.000171683344764789
ENSG00000164294	4.57171109915319	4.57216532266896	6.67765347694222	7.54545739437214e-06	0.000178127772723102
ENSG00000120885	-6.06641735966699	-6.0665801722011	9.84757109104176	7.54929893801492e-06	0.000178127772723102
ENSG00000100218	-5.09593437677882	-5.21185278981742	-0.341758442265312	7.55223424764275e-06	0.000178127772723102
ENSG00000166676	-6.56908239248615	-6.58590398429614	1.28864426430144	7.57121716052393e-06	0.000178306161002143
ENSG00000184221	-15.8956764779703	-37.8599372759617	4.62566071939714	7.6057747143367e-06	0.000178850250586827
ENSG00000186007	-12.6363204180626	-34.4822547796931	0.555399997442036	7.66071910643714e-06	0.000179871380643473
ENSG00000092964	-2.3407231367035	-2.34077442578188	7.84862380919784	7.67493485676722e-06	0.000179934583864209
ENSG00000176014	3.71830674733385	3.71849519026339	8.15925051661242	7.83994381140962e-06	0.000183527560226911
ENSG00000102743	2.25874683329572	2.25961782384856	3.83660162394398	7.86113194023817e-06	0.000183748075022274
ENSG00000173114	-5.46173695735251	-5.46467390972498	5.74575711272668	7.90711022518321e-06	0.00018454651577879
ENSG00000011332	-3.50667417738308	-3.50837829204355	4.43449648824781	8.00381691532848e-06	0.000186524772113342
ENSG00000179820	3.40864787970997	3.40886764126408	6.62560009948639	8.01784920240667e-06	0.000186573319592217
ENSG00000225511	7.0369074979234	7.14849966132704	1.17207097572303	8.16927038852999e-06	0.000189813970009684
ENSG00000248905	7.28866891314188	7.30012926976961	3.74419037603934	8.2123739887451e-06	0.000190531957593263
ENSG00000008300	-2.88760751058974	-2.88780044871095	5.41653788177755	8.24581994680501e-06	0.000191024084049575
ENSG00000137872	-6.51903967359007	-6.52171823245768	6.2961856093258	8.27380831866368e-06	0.000191239606348439
ENSG00000105605	-8.50252991213208	-8.51878225592433	5.6158286113427	8.27961918096227e-06	0.000191239606348439
ENSG00000164465	2.884277310809	2.88438603042551	6.38452724144047	8.38167827672385e-06	0.000192982128638894
ENSG00000227082	-7.24962936967966	-7.3648123720945	2.03555766503706	8.39595816483867e-06	0.000192982128638894
ENSG00000183779	2.33141159183857	2.33158746706496	5.73392189964543	8.41231481304013e-06	0.000192982128638894
ENSG00000092010	2.102526023383	2.10268005910962	6.12616183305708	8.42385703316253e-06	0.000192982128638894
ENSG00000132016	-3.34956349052791	-3.35381062824179	2.74869977558229	8.42457067930964e-06	0.000192982128638894
ENSG00000139926	3.55198257954898	3.55229739307229	7.10139830681328	8.42921812038721e-06	0.000192982128638894
ENSG00000164023	3.57742034388882	3.57887995451545	4.28672123075536	8.45868146273622e-06	0.000193373136689844
ENSG00000118242	-3.0753879507731	-3.07687136618228	4.85071733756461	8.47557949351139e-06	0.00019347616697615
ENSG00000164342	5.34635298277684	5.36356826864846	3.02168488660339	8.5084483320183e-06	0.000193942937600195
ENSG00000152467	-5.54492859683286	-5.57305969279326	0.610983480155908	8.61428864870888e-06	0.000196069246298747
ENSG00000151276	-2.51233665349509	-2.51252495933705	6.0483335826272	8.67445545327683e-06	0.000197151306328187
ENSG00000142449	-6.98611277812581	-7.02310322904398	3.87922287566832	8.74699142676202e-06	0.000198332069325792
ENSG00000167703	-2.44879519412124	-2.44905824147953	5.01635580433414	8.75181220478229e-06	0.000198332069325792
ENSG00000225889	-5.53600953619003	-5.59553694744738	1.27163761948649	8.80875557728058e-06	0.000199333202295158
ENSG00000135298	-5.57563412681952	-5.57946243212919	4.1804628726025	8.85158782792511e-06	0.0002000125793708
ENSG00000109458	-2.47552352108493	-2.47578126127425	5.30389905017932	8.86754327795673e-06	0.000200083555985573
ENSG00000254615	-3.01664916720938	-3.01788361845979	3.47189759538125	8.90076455021187e-06	0.000200543344425697
ENSG00000142235	-6.71243202355162	-6.72990084886851	3.04438325582039	8.95738443346042e-06	0.000201528242858863
ENSG00000111261	-3.79069096334416	-3.79217702861644	4.21295305334876	9.08159189738458e-06	0.000204028742281673
ENSG00000182648	6.69691653273683	7.07420090624428	2.04005790504861	9.200622043553e-06	0.000206405908890857
ENSG00000139684	1.72570150355189	1.72578184997663	6.77947369920808	9.21813411253111e-06	0.000206502074652885
ENSG00000153012	-6.90410388916921	-6.9342613199571	4.60535601740957	9.36799390634739e-06	0.000209558534174367
ENSG00000186522	1.84952361029432	1.84963574479686	6.54416492313488	9.40273361976506e-06	0.000210034739254666
ENSG00000005108	-4.73192780353778	-4.73423914488158	4.22076830663969	9.46328794738683e-06	0.000210982537375821
ENSG00000165502	1.72603197428275	1.72612811555986	6.70533940551131	9.47218897786924e-06	0.000210982537375821
ENSG00000206077	-6.40284255906675	-6.48036822035608	1.31837849794394	9.63047300082949e-06	0.000214202571844661
ENSG00000001460	4.37865620065567	4.39082643428201	3.1572722788053	9.66223639768198e-06	0.000214440291722413
ENSG00000134755	4.00381808480547	4.00472877306776	4.47482833021215	9.68508737765547e-06	0.000214440291722413
ENSG00000124782	1.86376353879294	1.86405307173473	4.96964724586617	9.69603477019552e-06	0.000214440291722413
ENSG00000140522	-7.24966490983661	-7.37798805696473	0.960367317220739	9.6960961929053e-06	0.000214440291722413
ENSG00000166897	7.14102505904089	7.15434284204815	4.52368294156355	9.74025256379397e-06	0.000215112169068004
ENSG00000122592	-11.8028544070867	-34.6333863537386	0.980476587306497	9.77404638091154e-06	0.000215237442472663
ENSG00000144681	5.73261248685688	5.74470095523016	4.10467412184201	9.78217832763261e-06	0.000215237442472663
ENSG00000137713	1.87559895416743	1.87574799611423	6.01547510682388	9.78727963081789e-06	0.000215237442472663
ENSG00000100934	1.85126789016368	1.85132281590242	7.31791578154568	9.86310662315684e-06	0.000216599925195458
ENSG00000149600	1.90460639411996	1.90479491539113	5.69773696880646	9.93612920591722e-06	0.000217785551819423
ENSG00000125844	2.79782283667177	2.79787766231659	8.36030551200974	9.95077430603912e-06	0.000217785551819423
ENSG00000077080	-8.51338556430574	-8.738124168824	1.55593091464792	9.95893966946767e-06	0.000217785551819423
ENSG00000198729	-6.98107860260654	-7.01115430716342	5.1451667588387	1.03638415970293e-05	0.000226323108665757
ENSG00000118785	-4.95273950370388	-4.95264206417572	8.02249501122193	1.05687028059734e-05	0.000230237981611269
ENSG00000175634	2.00823639211421	2.00855307834276	5.00415804708682	1.05726036131216e-05	0.000230237981611269
ENSG00000105419	-4.88708659739239	-4.88793113375528	5.55808638741186	1.06116415947896e-05	0.000230766256073879
ENSG00000130055	-5.40421967100956	-5.41754080612668	4.41084230940227	1.06648446316166e-05	0.000231600673265732
ENSG00000012232	-2.41970537970772	-2.41973593813737	8.27057587215671	1.06880634761296e-05	0.000231782532105955
ENSG00000150093	2.82917684940151	2.82919285675096	10.0131803572854	1.07439491259013e-05	0.000232511621149717
ENSG00000100243	1.93315331746188	1.93317609549373	8.46266449758355	1.07514660221657e-05	0.000232511621149717
ENSG00000214548	7.82801363547379	7.84165776402625	7.5565345685554	1.12654768949993e-05	0.000243290672529071
ENSG00000108375	8.63864488832032	8.73714017778227	3.1348541821365	1.14031684446668e-05	0.000245454534061727
ENSG00000242779	5.8940253978481	5.91546853378594	2.58695244142517	1.14120383656124e-05	0.000245454534061727
ENSG00000119681	6.41609576388896	6.41665731974043	8.11787768022802	1.14128341058546e-05	0.000245454534061727
ENSG00000105767	-4.61416956678762	-4.6144128155942	7.17995741460958	1.16981356727114e-05	0.00025124441594734
ENSG00000135926	3.37588780079492	3.37683119648198	6.04308046159059	1.17750336327189e-05	0.000252548592227024
ENSG00000145632	3.49500756904308	3.49519659012652	7.34313069536849	1.18215848412107e-05	0.000253196000429955
ENSG00000204347	-10.4358831745354	-31.6444635542277	2.51625809004427	1.1847056879647e-05	0.000253196000429955
ENSG00000188732	-3.6150810309788	-3.6190397563489	2.52105707803713	1.18538668063467e-05	0.000253196000429955
ENSG00000273344	-2.92843845007531	-2.93071693984933	3.43300686089276	1.20641666775646e-05	0.000257335926917341
ENSG00000077063	-3.96250358803999	-3.96570313927949	3.71808763401263	1.20961811339794e-05	0.000257666810676608
ENSG00000122877	-6.86971583240948	-6.89648708593161	3.13560914421442	1.21387084767378e-05	0.000258220428005155
ENSG00000219891	-4.29996269830523	-4.31095542352954	0.993476462607199	1.22628144697071e-05	0.00026050555800001
ENSG00000026103	3.30202103577758	3.30375641456133	4.03523795797709	1.23583937667917e-05	0.000262179293851476
ENSG00000091592	-3.67569877856025	-3.676134171589	6.18066882124829	1.23762573735441e-05	0.000262182555609337
ENSG00000136026	2.04988165812399	2.04990862529057	8.59890271004631	1.23921305264308e-05	0.000262182555609337
ENSG00000123240	2.84326246702285	2.84344070339721	6.45406770478844	1.24754571915824e-05	0.000263588347211593
ENSG00000247095	-3.26874260894591	-3.27294409151641	1.57812634835293	1.27623946028582e-05	0.000269286526120307
ENSG00000136159	2.18168514403174	2.18198969758163	5.51644390167512	1.28351194590876e-05	0.000270455540127118
ENSG00000171105	-5.96883097039559	-5.97880053048247	3.2261637166025	1.28694514899609e-05	0.000270813498065027
ENSG00000198003	-5.65172914521255	-5.73120804012691	0.80732428700852	1.29758553479471e-05	0.00027268506783694
ENSG00000132975	-10.0102842805757	-31.6223370752764	0.775805656575955	1.30920415179703e-05	0.000274680121112124
ENSG00000158856	-3.30488586173796	-3.30702547717924	2.7803125652076	1.31059747808718e-05	0.000274680121112124
ENSG00000233836	7.91081217950516	29.6078351563078	2.03604898918607	1.32493331828673e-05	0.00027730543971514
ENSG00000151136	4.42539315586239	4.43420787975339	4.00717482702565	1.32667582597162e-05	0.00027730543971514
ENSG00000255389	-3.97806977782669	-3.98656730462022	2.10844930460072	1.33442658420047e-05	0.000278220975144827
ENSG00000166510	10.6502879440377	30.6982393132067	2.04106310127817	1.33461963867988e-05	0.000278220975144827
ENSG00000166923	11.4771931407728	11.5243794170301	6.98937186838312	1.34686374401646e-05	0.000280399073320974
ENSG00000148798	10.8989190349509	11.3292458023001	5.4986917091883	1.37402003312664e-05	0.000285671754956583
ENSG00000198832	6.00000427773219	6.01172808058689	4.1804642707944	1.37752612317886e-05	0.00028601985222493
ENSG00000121236	5.52801685162228	5.55561507244491	2.1702182045444	1.38408611091648e-05	0.000286963283555128
ENSG00000151025	-5.72585506430709	-5.73105359623827	3.31195335857481	1.38685477720254e-05	0.000286963283555128
ENSG00000090661	-3.09193100746485	-3.09303461822545	4.29723443836251	1.38758344488358e-05	0.000286963283555128
ENSG00000203875	2.20119042259082	2.20137794974153	6.39568843647355	1.4005952748061e-05	0.000289271092868021
ENSG00000180998	-2.61684281604548	-2.61816189049069	3.27356788808347	1.40808477438927e-05	0.0002904337604665
ENSG00000170091	-7.04660691127125	-7.12542980855185	2.14113337200062	1.41068212006242e-05	0.000290585628267211
ENSG00000179331	-5.98701514897596	-6.0655294833473	1.89927477158258	1.41770451293643e-05	0.000291647407970875
ENSG00000228109	-2.96881698533757	-2.9799470285579	0.492238913027805	1.42282202800949e-05	0.000292315041386055
ENSG00000225792	-11.5561055137021	-33.2011098733718	2.10921522450554	1.44612215701557e-05	0.000296711581598437
ENSG00000156453	-6.41892156889233	-6.42583488877197	4.74668787889315	1.45106821247172e-05	0.00029733568332721
ENSG00000182168	6.66033288647091	6.66355787065506	5.03308182545587	1.45899936193983e-05	0.000298569017527242
ENSG00000163888	-4.72937677345005	-4.74247284564814	1.25560204542875	1.46328243823464e-05	0.00029905356008633
ENSG00000237289	-9.01179757488259	-28.9056236636639	-0.324642282878464	1.47197113023369e-05	0.000300436042189135
ENSG00000168394	3.00653137007892	3.00739495163636	5.72327075594102	1.47737656588143e-05	0.000301145661875622
ENSG00000230910	-8.05960813276158	-8.10400312791684	1.84302685632346	1.50577512910948e-05	0.000306534196426537
ENSG00000160867	-3.55016324737111	-3.55401802370164	3.16631120229961	1.52124001048648e-05	0.000309279186506978
ENSG00000124194	-7.9674091291813	-8.19244054732217	2.81093388066795	1.53073924406963e-05	0.000310805754966232
ENSG00000272549	-7.56682657144407	-7.7976298425957	0.222963770678651	1.55366149493233e-05	0.000315050267297058
ENSG00000149809	-3.40944129859045	-3.41093152896286	5.08209958987948	1.57855739654703e-05	0.00031938070121585
ENSG00000035403	3.16392473539759	3.16395592968163	9.08169016080546	1.57910786050106e-05	0.00031938070121585
ENSG00000100196	3.05035871478745	3.05104498215695	5.25044128764204	1.59909646591745e-05	0.000323005073982342
ENSG00000177614	-4.99960308487883	-5.00533467762769	3.49898937065978	1.60377184795237e-05	0.00032353092550295
ENSG00000108439	-6.57825422564834	-6.63348006950965	2.28172185080238	1.61234383637848e-05	0.000324840473047917
ENSG00000213694	2.82302708777634	2.823370646382	5.43795633832051	1.61642978236012e-05	0.000325244002857873
ENSG00000159239	-3.08674517011982	-3.09219858284672	1.92903484683762	1.62300625305095e-05	0.00032614697085119
ENSG00000197291	-6.24385237333776	-6.32796745065454	-0.0862113976171909	1.62606224398206e-05	0.000326341078117429
ENSG00000100097	2.75662089521782	2.75655370031739	9.55283785419592	1.64389886010752e-05	0.000329497263179959
ENSG00000182022	5.64443477470641	5.64607778456267	5.25588244714268	1.66679436285566e-05	0.000333658040790107
ENSG00000175785	-7.40985220986608	-7.52650073576668	1.58929316348262	1.67938318980398e-05	0.000335747620046085
ENSG00000275713	4.1573906456715	4.17309114952823	1.2770986114446	1.69914623547825e-05	0.000339264313564672
ENSG00000177679	-5.24218364249745	-5.25204535872907	2.83204754478005	1.70299544048271e-05	0.000339598605462287
ENSG00000137285	-4.20619202098438	-4.20627657655424	8.77667812241794	1.71702151498806e-05	0.00034186312903541
ENSG00000187902	-7.09902102663137	-7.32316282029098	0.373960839988283	1.71873034643779e-05	0.00034186312903541
ENSG00000162614	3.96118404255119	3.96231438824804	4.80751236977821	1.7326649857153e-05	0.000344196324261562
ENSG00000177508	5.49283056303282	5.49664182393289	4.72236884767757	1.74998865060947e-05	0.000347195969385213
ENSG00000166557	1.64012413586387	1.64020333726987	6.44035896602684	1.7643402928345e-05	0.000349599103202003
ENSG00000104154	2.46639022503884	2.4673678533031	3.37851948149252	1.77016278466807e-05	0.000350308260073603
ENSG00000104267	-5.19451409361428	-5.20777109176757	2.9560457889577	1.80454427737027e-05	0.000356660181605814
ENSG00000169242	-5.0988199164779	-5.10708601665781	2.32418016273589	1.81436040090359e-05	0.000357727453300948
ENSG00000133134	-4.50017246257303	-4.50566157265398	2.49411153509098	1.8145263418365e-05	0.000357727453300948
ENSG00000223756	6.26770811341947	6.39857950328628	0.28406732995834	1.81894528384552e-05	0.000358146427010894
ENSG00000185338	4.1457478010447	4.15841214962009	2.19872935797893	1.8238602228416e-05	0.000358661883116484
ENSG00000128274	7.91289694199417	7.97451855049728	3.21727263261714	1.84181366268184e-05	0.000361736836844205
ENSG00000140575	1.98574531111367	1.98577586395379	8.78455430097789	1.85380303284361e-05	0.000363295627276791
ENSG00000181885	7.12872030979756	7.48913480125853	0.420145067252633	1.85440383591394e-05	0.000363295627276791
ENSG00000150457	3.37757717928793	3.37795677289057	5.75410490176846	1.85796338401105e-05	0.000363536845588327
ENSG00000185339	3.84374156775415	3.84414140675427	5.84417225387397	1.86841064711138e-05	0.000365123452365421
ENSG00000234546	6.1760474920312	6.54265795749169	-0.154871584306853	1.88908316124175e-05	0.000368701805995358
ENSG00000240204	-6.57366529228399	-6.79994265636542	0.0290522679229778	1.89914645263468e-05	0.000370203154949287
ENSG00000228412	-5.97710300237763	-6.09369093322147	0.699169015075543	1.91089397995584e-05	0.000372028660885667
ENSG00000111252	2.39831911921574	2.39839697344084	6.91890972438855	1.93550549667513e-05	0.000375955093947305
ENSG00000244694	6.98778979053704	7.03217931698305	3.08101308151135	1.93805385913344e-05	0.000375955093947305
ENSG00000250510	-4.94069745770092	-4.94292335251867	4.57103038679037	1.93828519679506e-05	0.000375955093947305
ENSG00000181291	-8.7624134601032	-29.8914270168854	2.59908221283518	1.94946370634852e-05	0.000377654172592132
ENSG00000179314	-10.8755098971181	-10.8768246401585	9.15970766545332	1.95640941887752e-05	0.000378530070215038
ENSG00000198822	-13.4753946409403	-35.7681553170221	1.48409558331761	1.98693431462366e-05	0.00038396030183829
ENSG00000057608	1.91610180254812	1.91613032016135	8.49300642668309	1.99515070637418e-05	0.000385071484911329
ENSG00000128266	-4.63481002513614	-4.64133108969675	4.52113031192185	2.0053175442775e-05	0.000386555902917887
ENSG00000135547	-6.96639854783181	-7.04511015104826	2.42669073231051	2.01191213856215e-05	0.000387348904210968
ENSG00000183150	-5.01078261487187	-5.030679219965	2.55044386180717	2.01564582477562e-05	0.000387589826453774
ENSG00000185745	4.15508742968188	4.15808234734099	3.81582301525951	2.04846872114881e-05	0.000393416858696403
ENSG00000117425	-4.21297635916031	-4.2204587327534	1.79409946113036	2.05372429555214e-05	0.000393941660328637
ENSG00000136099	-8.83344981843582	-9.05887367827164	5.25103432243842	2.07124939788474e-05	0.000396815804890458
ENSG00000180340	3.38550587917842	3.38599014207994	5.68886016937294	2.07982968143829e-05	0.000397669852369459
ENSG00000125347	3.13900499149744	3.13947181783354	5.01207775266013	2.08080100797904e-05	0.000397669852369459
ENSG00000039560	2.24518982179	2.2452525484451	7.6734472419247	2.10943151000703e-05	0.000402648699232883
ENSG00000269793	-8.30851941926687	-8.52648734438467	1.86277359927712	2.13031507769544e-05	0.000406138456936954
ENSG00000128596	-2.66397801162696	-2.6647381055869	3.72372764661765	2.1453807876403e-05	0.000408511897783118
ENSG00000182463	-5.42790179924614	-5.44082254954425	3.40165390527181	2.15176748584983e-05	0.000409228958880137
ENSG00000198794	-3.11885002567894	-3.11926690904024	4.9793169537829	2.17284146974084e-05	0.000412335718990468
ENSG00000224189	-8.53795777266057	-8.75874189253034	1.44483205124137	2.173384761939e-05	0.000412335718990468
ENSG00000023892	4.92430459088458	4.97241409183106	1.10860512212904	2.20854411399327e-05	0.000418497667425861
ENSG00000168702	-5.17497560388087	-5.1941770415682	3.59029890646685	2.21568438863816e-05	0.000419313128621899
ENSG00000161681	-12.2093533207134	-33.4365958039318	2.49967995561802	2.21821854900531e-05	0.000419313128621899
ENSG00000141480	-2.35601601687937	-2.35647150442524	4.77257165871267	2.22774526809549e-05	0.000420604771657109
ENSG00000280294	-4.27573546956421	-4.3161264510635	0.533048613680738	2.23273975074841e-05	0.000421038628842822
ENSG00000119655	2.84860856929256	2.84876327869144	6.65520381096742	2.24902456055965e-05	0.000423597943167411
ENSG00000167191	-5.19680635532691	-5.19734842620468	7.12511830599726	2.25970199951965e-05	0.000425096229162647
ENSG00000004848	-9.20596840592908	-9.43456118300924	2.45025012836228	2.27506031410053e-05	0.000427470418103077
ENSG00000148123	-7.67932265191077	-7.90372707103035	1.61627773193646	2.2851582273958e-05	0.000428710370894013
ENSG00000177875	-5.17238583523443	-5.18084521795025	3.69945967116593	2.28715088353217e-05	0.000428710370894013
ENSG00000127585	-7.53180196881874	-7.54353358337736	4.00660788742591	2.29244530813011e-05	0.000429187542459755
ENSG00000198948	-4.29281794431465	-4.2945429932722	3.77786055589401	2.30602935132844e-05	0.0004309673532061
ENSG00000174428	-2.53494775101746	-2.53639918092334	3.07495034767347	2.30747218701357e-05	0.0004309673532061
ENSG00000109758	-6.34834574236845	-6.37590483433987	1.31059129780001	2.31368246643704e-05	0.000431610968111684
ENSG00000159208	-3.91653662577086	-3.92365617821769	2.54963567972206	2.32353675798063e-05	0.000432932015979827
ENSG00000158528	-3.03321565302159	-3.03412503172573	4.20963669976026	2.33448461857521e-05	0.000434453430684545
ENSG00000160691	2.34660309364639	2.34666568400683	7.8163012001447	2.3401576485757e-05	0.000434990732438821
ENSG00000102383	-3.78730221237932	-3.79020454148067	3.58203933771551	2.35698084240927e-05	0.000437287579430677
ENSG00000261934	-4.07668347105174	-4.08090009195548	2.95504938754966	2.35811542129262e-05	0.000437287579430677
ENSG00000272398	-8.99799898719786	-9.01672821370909	7.53555789635028	2.36442876628071e-05	0.000437938205892136
ENSG00000130475	-4.42482219924134	-4.44432900314719	2.65257604332426	2.37252215288843e-05	0.000438916598284359
ENSG00000204789	-8.05847225090647	-27.5374961399797	1.40112680733698	2.41581820232802e-05	0.000446265521683657
ENSG00000129167	-5.89583124196448	-5.94503976600914	0.0856852935642663	2.41796228605337e-05	0.000446265521683657
ENSG00000113441	2.10507012879208	2.10522614948007	5.88276292323206	2.42744368583304e-05	0.000447486490089694
ENSG00000166147	5.2850094224602	5.28517460625454	8.60042465087144	2.45787993119424e-05	0.000452171098883466
ENSG00000226137	-2.30723344821395	-2.30768241616422	5.10868557949477	2.45898845765392e-05	0.000452171098883466
ENSG00000171786	-4.23367346671438	-4.26999459493328	4.61906147314689	2.46154370469416e-05	0.000452171098883466
ENSG00000133816	5.44754744744496	5.44839953599144	7.18764121736458	2.46514974283843e-05	0.000452301387599051
ENSG00000175745	3.25897627413084	3.2591140077194	7.90242364891376	2.47164508433272e-05	0.000452960872614684
ENSG00000225649	-6.14042268800285	-6.23563647854663	3.86214663374953	2.48673825231761e-05	0.000454677316710672
ENSG00000152192	-6.80524862698942	-6.88287378407122	3.69812522762102	2.48683507410602e-05	0.000454677316710672
ENSG00000157514	3.05289662554022	3.05324565601016	5.79996284220838	2.49498548694917e-05	0.000454991860013809
ENSG00000077238	10.5970964141781	10.640328821054	5.33191694977575	2.49723650566377e-05	0.000454991860013809
ENSG00000130787	-2.59307516194267	-2.59333953818046	5.71686801910958	2.49729745120939e-05	0.000454991860013809
ENSG00000129654	-5.59244824485094	-5.63986472060407	3.15354588942784	2.51710556234445e-05	0.000458066273315224
ENSG00000138821	3.70131941924904	3.70339893719209	4.19390315894297	2.54095596979732e-05	0.000461868294673054
ENSG00000196208	-5.38013801588614	-5.38951640274494	5.98449380713586	2.55724048812201e-05	0.000464287825366711
ENSG00000164638	-2.84001278426838	-2.84046940581157	5.28478020938684	2.59541317152484e-05	0.000470671094775713
ENSG00000100065	3.93164199799428	3.93231816412751	6.03607132198041	2.60997308229846e-05	0.000472762409594063
ENSG00000105520	-2.93475039950082	-2.93504928839649	5.80702760536471	2.63957949153445e-05	0.000477571195606244
ENSG00000169515	2.6428930755155	2.64333342766598	4.89221773730142	2.67898903625932e-05	0.000484140449214734
ENSG00000103888	7.61884734968668	7.6193932438381	8.27745267436587	2.69737123405639e-05	0.000486633095096087
ENSG00000243444	5.152819472748	5.20520792336722	-0.185451944741906	2.6990153730832e-05	0.000486633095096087
ENSG00000198838	-4.35885897644529	-4.36147550349362	3.82760552058841	2.70931350111298e-05	0.000487926424525699
ENSG00000225746	6.71125557859249	6.90838643992535	1.42163891983442	2.71716662238307e-05	0.000488437577173079
ENSG00000129151	-10.1129714027963	-29.3040371597318	1.69203909899357	2.71840818857055e-05	0.000488437577173079
ENSG00000171533	-5.04046702635799	-5.04351727411553	6.40420631652832	2.72499306683718e-05	0.000489057951098802
ENSG00000215397	-6.64506221950613	-6.8690318546713	2.09098180788551	2.72894373069411e-05	0.000489204677509275
ENSG00000185404	3.41731951344309	3.41856166284177	3.84932320018927	2.73845142437271e-05	0.000489856044754028
ENSG00000177383	-1.95401512086295	-1.95412452184384	6.45546213792951	2.73885184494855e-05	0.000489856044754028
ENSG00000166896	-3.19845285111351	-3.19909976450965	3.2121172838437	2.74227015155186e-05	0.000489906248813852
ENSG00000072182	-8.8057693336147	-9.03330621655722	1.94430327903689	2.76676389233432e-05	0.000493243407558347
ENSG00000185046	-6.68659532328386	-6.69844412242581	4.75224837517581	2.76726799680487e-05	0.000493243407558347
ENSG00000234899	-6.70911327760981	-6.78707322677373	1.44234912784944	2.77527811576919e-05	0.000494107098057243
ENSG00000158445	-5.19356295594759	-5.22228273708184	1.39309453000399	2.79279123031489e-05	0.00049641564056644
ENSG00000092607	-5.948481879582	-5.97683462107022	2.07471683057536	2.79460322824325e-05	0.00049641564056644
ENSG00000135324	-4.34839834334582	-4.36081154276342	2.12709042290523	2.81756400402985e-05	0.000499925504078659
ENSG00000107960	1.78347238413964	1.78386029986613	4.30652121706884	2.83515108449299e-05	0.000502475017403787
ENSG00000204934	-2.7779600251927	-2.78070727796597	2.51572077532588	2.87467861867279e-05	0.000508902856598152
ENSG00000101958	-8.32234340315664	-8.54549912997316	2.60657344353384	2.91421619587412e-05	0.000515317912597718
ENSG00000103260	-2.65287859605162	-2.65302763250284	6.49521950254483	2.9484820011994e-05	0.000520219382645643
ENSG00000198797	-7.25020345164661	-7.29876878142736	3.48843785268868	2.94859839657611e-05	0.000520219382645643
ENSG00000132256	2.85930483763145	2.85977611285487	5.26850569803315	2.95437148546793e-05	0.000520349891789894
ENSG00000186487	-5.45703208309353	-5.53425568238939	0.628847268435101	2.96130559064244e-05	0.000520349891789894
ENSG00000178187	-6.88311212068782	-7.00044428828412	1.347405251867	2.96202162800857e-05	0.000520349891789894
ENSG00000148935	-4.8260922073506	-4.85140400535995	0.798717615098678	2.96266846292568e-05	0.000520349891789894
ENSG00000117298	3.12785477234963	3.12789967447175	8.33876825103345	2.97233523049481e-05	0.000521461149313999
ENSG00000133872	-1.8200083245056	-1.82002754482918	7.99074696694349	3.00487712508683e-05	0.000526297411225612
ENSG00000184185	5.56737435104912	5.58095906840467	3.25019540954116	3.00664333811481e-05	0.000526297411225612
ENSG00000105255	-2.03135968562939	-2.03157468502728	5.11091890466358	3.01013416845692e-05	0.000526318420003206
ENSG00000233639	-6.22765859046353	-6.23495714355113	3.5895381077828	3.01631289300884e-05	0.000526550216821647
ENSG00000205664	3.97535732964221	3.9797993637102	3.87141574580537	3.01820445789275e-05	0.000526550216821647
ENSG00000157734	-4.3159841872162	-4.32062999733776	2.5618848068916	3.02849928256983e-05	0.000527756560246041
ENSG00000272267	-4.72618405013856	-4.74862875605406	1.11929356766626	3.05045277052263e-05	0.000530989627189971
ENSG00000262576	-5.8955903600128	-5.92325547885407	1.13700431957737	3.05654350765194e-05	0.000531457353323801
ENSG00000103154	-2.77174472207803	-2.77854783217454	2.68455199732304	3.06320548899086e-05	0.000531845220539389
ENSG00000173535	5.71436669900221	5.76582273395026	1.32449094819369	3.06558664330377e-05	0.000531845220539389
ENSG00000143127	5.19037772122304	5.18704267410275	4.97080980522592	3.08937712624997e-05	0.000535377740835373
ENSG00000158859	-6.3843128681175	-6.39044579993467	3.67793237070834	3.10292742374274e-05	0.000537129809249658
ENSG00000111319	12.0079727832362	12.5166007539631	2.42794227279387	3.11667069256682e-05	0.000538452123135045
ENSG00000117226	4.16638339056833	4.16742560329092	4.74844637994583	3.11746329777175e-05	0.000538452123135045
ENSG00000107742	-6.01178710565512	-6.0193109216744	6.64550695579709	3.12197112697108e-05	0.000538479967607682
ENSG00000177105	1.93331309064198	1.93359013299685	5.16524577917379	3.12899116517907e-05	0.000538479967607682
ENSG00000188763	5.22506845386099	5.30707162772929	1.48493571964611	3.13602754414648e-05	0.000538479967607682
ENSG00000157087	-6.76552541182918	-6.81230463623536	2.8499853532396	3.13736969388814e-05	0.000538479967607682
ENSG00000130635	6.16565803200157	6.16575860982221	9.66433691451988	3.13803979938771e-05	0.000538479967607682
ENSG00000175161	-7.6921998853218	-7.71965959976751	3.19581425032379	3.13831670630838e-05	0.000538479967607682
ENSG00000173221	2.54604759346788	2.54638917081558	5.21895136525825	3.15345695899862e-05	0.000540483830491817
ENSG00000163520	6.16678518343879	6.17273278036234	4.9179966259259	3.20257722696675e-05	0.000548300886204592
ENSG00000149970	-5.21243490724298	-5.22056889652153	3.88785852351952	3.22242826625232e-05	0.000551095234931695
ENSG00000143322	2.41135563325984	2.411487556178	6.35155969491711	3.24261125191055e-05	0.000553873076911117
ENSG00000127328	-2.50943771636373	-2.50965771888969	5.14057479990083	3.24576575748477e-05	0.000553873076911117
ENSG00000163013	-4.1180084675604	-4.12189477637536	3.32921478330725	3.25297230147831e-05	0.000554496828769458
ENSG00000047648	-3.67760358516021	-3.67903475015405	3.32925246914823	3.25726197365688e-05	0.000554622556779482
ENSG00000110318	4.27061992317205	4.28847831438716	2.08722279242811	3.28975810773301e-05	0.000559545567474327
ENSG00000115594	6.85903948683399	6.86168341657747	6.08687368982258	3.30370817722904e-05	0.000560639917483092
ENSG00000253293	-12.9887058002831	-34.9322440114414	1.83097690147424	3.3046724763578e-05	0.000560639917483092
ENSG00000163884	-3.58106276678075	-3.58916465532529	2.65730286580778	3.30696403229107e-05	0.000560639917483092
ENSG00000152954	-8.48629993119162	-8.71255670247768	0.361628098411204	3.31760823408957e-05	0.000561834435651568
ENSG00000122778	-2.23437728061665	-2.23453549812876	5.83271657719294	3.32222458098335e-05	0.000562006658802536
ENSG00000008735	-3.5169787726557	-3.51813583482409	4.94793322535266	3.32955790420739e-05	0.000562637631128725
ENSG00000198300	-14.708030957949	-35.8890204026509	5.38738857701782	3.35692850569886e-05	0.000566527075280725
ENSG00000214456	-6.35567737518123	-6.5700524609118	0.580718366262806	3.35983138023537e-05	0.000566527075280725
ENSG00000138674	1.82676111357008	1.82679171644673	8.15937146003193	3.39364199380795e-05	0.000570668635983093
ENSG00000118971	-3.69032976529385	-3.69064622591662	6.97219272334397	3.39430347791353e-05	0.000570668635983093
ENSG00000171033	-3.42798480135194	-3.42858394496053	5.57258471982594	3.39535777397395e-05	0.000570668635983093
ENSG00000197977	-6.10536110748649	-6.11003586165945	6.04423344327964	3.40049529386378e-05	0.000570917564713861
ENSG00000237819	-6.17937166004409	-6.19283358092877	1.82058824514534	3.43879223652125e-05	0.000576727196359214
ENSG00000168824	-5.17230999236959	-5.1754308868825	4.21245167305429	3.45415828277712e-05	0.000578682697717618
ENSG00000185090	-4.58974040502637	-4.59500444994153	3.46369343168401	3.47895264779466e-05	0.000582211861121821
ENSG00000163932	2.30368778695694	2.30421531286716	4.7864285085802	3.48332735093033e-05	0.000582319842156597
ENSG00000122359	3.94817136131522	3.948486352327	6.75623330467431	3.48883983742055e-05	0.000582617595951706
ENSG00000043355	4.89612603512253	4.89890686156837	6.29939117685816	3.49942701352021e-05	0.000583761254157099
ENSG00000110104	2.27384999373918	2.27415842013342	4.98707939957462	3.51639323634439e-05	0.000585965464165222
ENSG00000148677	15.8451335627599	15.9855693705425	6.74570510616107	3.528121241875e-05	0.000587153404800869
ENSG00000117586	4.17843372061628	4.18045886572589	3.95967679239286	3.53104295573214e-05	0.000587153404800869
ENSG00000231389	-10.0359638193137	-10.0759363786737	3.02141715204648	3.54070030182371e-05	0.00058813292034761
ENSG00000273604	-2.85209434438209	-2.85991731838664	2.93433380025376	3.55037096122653e-05	0.000589112563109362
ENSG00000070756	1.92520387331188	1.92521316211239	10.0509846069112	3.58257952434814e-05	0.000593825867231124
ENSG00000147394	4.34998687906415	4.3515969466514	5.08424262506021	3.59845137548026e-05	0.000595367040146176
ENSG00000143850	-4.672516747971	-4.68152799201859	5.45226386791389	3.59950356025355e-05	0.000595367040146176
ENSG00000167912	-3.83090309726759	-3.83401866645678	2.66245509716928	3.64864058641602e-05	0.000602855810754495
ENSG00000255874	4.2729992901578	4.2782152632312	2.38660655631181	3.70578798918593e-05	0.000611650884388469
ENSG00000128510	7.45461656298272	7.45617448780088	7.6069266237153	3.70990269549633e-05	0.000611683428590071
ENSG00000169085	-5.76454050793133	-5.77127498363138	3.28815672820024	3.7245152850744e-05	0.000613444954231559
ENSG00000266709	4.33497081973548	4.34234389569428	1.96851268683075	3.74240742746129e-05	0.000615742355873346
ENSG00000086300	-5.3382370682163	-5.34077258948324	5.1255318884497	3.75036354191284e-05	0.000616142490283014
ENSG00000080573	-10.3789774738505	-10.4964864766509	4.32272890166485	3.75273157588796e-05	0.000616142490283014
ENSG00000081320	2.42368395374869	2.42406330328593	5.17615130591384	3.77382220983185e-05	0.000618954411599943
ENSG00000133710	6.65559471667348	6.80395159705027	1.40463721729918	3.79406787105843e-05	0.000621577358371231
ENSG00000181409	-5.3247849757534	-5.34839551816202	1.79399908827859	3.79777635382448e-05	0.000621577358371231
ENSG00000260903	-10.3164739805864	-30.2287498600634	3.79724892362158	3.81428670778899e-05	0.000623625891679762
ENSG00000171408	-4.7982877688823	-4.81624952778843	1.44572477339357	3.82475040814906e-05	0.000624682561431375
ENSG00000179869	4.71517905889317	4.72329193382599	3.02293986534552	3.83500915713743e-05	0.000625703583903279
ENSG00000163879	-2.32644161145319	-2.32678977669428	4.83116480164062	3.85211136575088e-05	0.000627837858714345
ENSG00000099889	-2.53951735076792	-2.53977673052341	5.66543820754828	3.87473069714109e-05	0.000630865955215443
ENSG00000142227	2.94815984459605	2.94838415920172	6.86278236353174	3.90023980164287e-05	0.00063435775273804
ENSG00000178531	-2.51408168025447	-2.5144077131529	5.68967162620273	3.90599099699529e-05	0.00063463208560962
ENSG00000125637	4.17861403209933	4.18150712895481	2.95343290385879	3.91669463525786e-05	0.000635709667722622
ENSG00000113296	-4.86562349597744	-4.8718126529539	3.23547743978469	3.92819451858994e-05	0.000636914114364105
ENSG00000162909	2.39156338046092	2.39158535053725	9.24098083359492	3.96897181404813e-05	0.0006428581525368
ENSG00000014216	1.69592658130043	1.69597710300738	7.41244034673472	3.97544687107737e-05	0.000643239662642509
ENSG00000177700	2.1062113022844	2.10630146763482	6.81817847054032	3.99369622473108e-05	0.000645523528498459
ENSG00000273274	-4.51843232904453	-4.53472275395149	1.48226367283173	4.01003166548775e-05	0.0006471976164852
ENSG00000255408	-4.40014517862282	-4.40952355022735	1.26291731846161	4.01234336337693e-05	0.0006471976164852
ENSG00000105281	2.14073692684025	2.1408603413603	6.70577297435563	4.0193804027409e-05	0.000647663628569622
ENSG00000106025	-2.93503008458246	-2.93564867141242	4.51350579665481	4.02657080165993e-05	0.000648153365949672
ENSG00000279675	-4.82606062394945	-4.88177122939383	0.737032424189534	4.06397649783338e-05	0.000653467870430328
ENSG00000096060	3.30057885966612	3.30069649976502	7.20150833423965	4.06795676993902e-05	0.000653467870430328
ENSG00000221818	-7.53502735075157	-7.76017337000485	2.44082044250325	4.07958949998764e-05	0.000654663005681469
ENSG00000167470	-1.97539543165599	-1.97544172045259	7.30578217238524	4.0903364399944e-05	0.000655713687618814
ENSG00000157613	3.8529145476956	3.85344889738492	6.19414035182045	4.12086934547421e-05	0.000659930809848557
ENSG00000131044	-6.50751923711147	-6.73174740443552	0.3835501729768	4.14166024502713e-05	0.000662580769117353
ENSG00000223802	-2.8902001641527	-2.89697314185886	2.68983915536268	4.15872189809423e-05	0.000664629311329
ENSG00000175497	-5.9593370020975	-5.96523668783241	3.16384132222564	4.16748413875634e-05	0.000665348643584269
ENSG00000007402	-3.60856696244373	-3.62082534901787	2.77882664909738	4.20901038692917e-05	0.000671292014111461
ENSG00000156398	2.27432810124044	2.27554407336399	4.71424172447528	4.2222628596268e-05	0.000672718492757275
ENSG00000067057	3.25013914388274	3.25025485484928	7.78227158176202	4.23019895898293e-05	0.000672769577757246
ENSG00000136267	-7.07498389420559	-7.29505417849357	2.26372599916104	4.23545367238159e-05	0.000672769577757246
ENSG00000198155	2.78149902643477	2.79216900018801	1.82005190027784	4.23550976646198e-05	0.000672769577757246
ENSG00000150471	-4.6231638669326	-4.62410976783536	6.08731163981309	4.27762727047795e-05	0.000678396769652009
ENSG00000139973	-3.74911137085392	-3.75248728077944	1.70359456637036	4.27962609265549e-05	0.000678396769652009
ENSG00000162878	4.29532784798248	4.29688012151095	4.97544232197657	4.29750888872439e-05	0.000680540606374671
ENSG00000101098	-6.60832984876189	-6.6869313521822	4.25543862028836	4.3029801748251e-05	0.000680716640827954
ENSG00000164061	-4.09147011657263	-4.09442644293796	4.01392838441414	4.31455754613319e-05	0.000681857302887891
ENSG00000132386	6.2158416229819	6.21700460963673	6.2089089315261	4.32214008294861e-05	0.000682364967190693
ENSG00000164050	-2.2006155196552	-2.20067428482593	6.98473275461431	4.34094211379726e-05	0.000684641112776065
ENSG00000166888	5.97627836196378	5.9802111467424	5.53878666513741	4.35190490874276e-05	0.000685161962572965
ENSG00000164362	-6.71719144589816	-6.94016355145075	1.06637963224641	4.35302079462266e-05	0.000685161962572965
ENSG00000136274	-2.0437252027389	-2.04395211628793	5.21786492667967	4.36020710120854e-05	0.000685459993467365
ENSG00000104381	-2.54094376487931	-2.54173292764185	5.00486672952198	4.36369433525401e-05	0.000685459993467365
ENSG00000182968	-4.11009242437372	-4.14750581140181	4.65804326423541	4.42673291271212e-05	0.000694663393960675
ENSG00000198932	-2.82063856528814	-2.8217000779348	3.2736724534988	4.43119531153002e-05	0.000694665497934034
ENSG00000196549	8.55724909388852	8.57325067108444	6.48024008920801	4.43746543745928e-05	0.000694950705521456
ENSG00000198755	1.74623557724483	1.74625916331988	9.00822818748837	4.44205644068056e-05	0.00069497263792371
ENSG00000132294	1.81316981579681	1.81333533543579	5.84767192446123	4.45416509418755e-05	0.000696169507313757
ENSG00000095383	4.51321168798357	4.51577623781379	5.11600596694769	4.46225676735077e-05	0.000696736771654149
ENSG00000067840	-6.34615809696511	-6.3488426658316	5.636399450908	4.47838079852659e-05	0.000698555822059882
ENSG00000250337	9.35732280168642	30.9198076087911	2.08989271518257	4.48993506117126e-05	0.000699523123115372
ENSG00000133321	4.763501707533	4.80162399610002	2.37726750848657	4.49643298529752e-05	0.000699523123115372
ENSG00000204334	-8.40483162843357	-28.6807716272928	-0.633341993514339	4.49802238765104e-05	0.000699523123115372
ENSG00000135605	9.9722960249614	31.3844681072747	0.757473585985913	4.50441313546228e-05	0.000699819967135403
ENSG00000004139	-2.53436650547003	-2.53505785686005	4.02698378058869	4.51270236099729e-05	0.000700410881357969
ENSG00000091844	-3.23312759028361	-3.233456287892	4.80769780432646	4.54470671042737e-05	0.000704677761436077
ENSG00000150961	2.36650552758746	2.36661135294339	6.92748045119775	4.58440674943616e-05	0.000710128243905716
ENSG00000162738	-2.78198084689593	-2.78216008239634	7.03043085804016	4.604128199686e-05	0.000712421172355371
ENSG00000147862	-3.70397237827199	-3.70449957059022	6.13695237732563	4.60833472575205e-05	0.000712421172355371
ENSG00000214796	-3.35760713044195	-3.36357778957693	2.39000400254999	4.61768611823851e-05	0.000713160742336064
ENSG00000108100	1.60681151660773	1.606891249336	6.43317213402818	4.62322316404048e-05	0.000713310340744349
ENSG00000164879	-5.29596067153857	-5.31763609115004	1.16670364686718	4.65124162873299e-05	0.000716924844926327
ENSG00000151388	5.67052556178105	5.670970644361	7.28201407481464	4.68834177115518e-05	0.000721930654978472
ENSG00000186642	-3.94142094090092	-3.95403705319436	3.06835532059843	4.72237058042882e-05	0.00072645413047109
ENSG00000156475	-4.61011530578549	-4.61282198364953	5.2367539169392	4.85031920645951e-05	0.000745402402457272
ENSG00000129946	-4.88573560576062	-4.88835399739827	4.40886499047666	4.87704832687121e-05	0.000748773181669293
ENSG00000151320	-4.28998486684568	-4.29278288761951	4.64013079363047	4.89877169987191e-05	0.000751369561117878
ENSG00000164930	3.13697890754184	3.13704987669687	6.18638837312357	4.90501952094529e-05	0.000751589546614719
ENSG00000166710	2.55595873637017	2.55596792480418	9.60673987878521	4.91866953732718e-05	0.000752942217213986
ENSG00000160781	-4.13639926115558	-4.14040718415971	3.89146237786753	4.92884833621115e-05	0.000753761390025474
ENSG00000100219	1.99827347422444	1.99838126165754	6.50237254981542	4.93729025525093e-05	0.000754313601227866
ENSG00000065911	2.50198099927808	2.50220867419164	6.11884927100266	4.95949960457821e-05	0.000756223388298986
ENSG00000170425	2.88429656451917	2.88507433325705	4.37157660050891	4.96824986680831e-05	0.000756223388298986
ENSG00000274895	-8.30855249945411	-8.53856054705638	-0.301604442130383	4.96869488825463e-05	0.000756223388298986
ENSG00000135519	-5.93775485206243	-5.98759687901941	0.769840820603215	4.9691635480643e-05	0.000756223388298986
ENSG00000154153	-4.87837321904765	-4.88096174552843	4.38369191514278	4.97846596933337e-05	0.000756901340264569
ENSG00000267640	-5.46533393134123	-5.49276114591288	1.979430775197	5.02354810886586e-05	0.00076301245303338
ENSG00000060709	-6.79215783546614	-7.0171057357666	1.62262764931843	5.04715033550976e-05	0.000764986228666095
ENSG00000206557	-10.159114355875	-30.1079458976711	5.19040278723516	5.04951851022105e-05	0.000764986228666095
ENSG00000257842	-13.0156530080172	-34.3726159813168	-0.127587372217249	5.05148752346346e-05	0.000764986228666095
ENSG00000007174	-6.19859562734415	-6.23834232100697	3.47390674371024	5.05614056605232e-05	0.000764986228666095
ENSG00000167861	-5.86343812392928	-5.87122445536476	3.51304201911785	5.06869469177419e-05	0.000766143261542713
ENSG00000250091	-3.34845440534447	-3.35510771151152	1.64492465574508	5.08518455487516e-05	0.000767892375626894
ENSG00000107929	1.6072268122879	1.60734158358928	6.18223752344785	5.15885058292347e-05	0.000778263700500164
ENSG00000106617	2.80017880701874	2.8005131640889	5.46608246440869	5.17317074183508e-05	0.000779670733233715
ENSG00000116141	-3.09380028679855	-3.09481957883777	4.37089342446508	5.21396321808078e-05	0.000785060961302925
ENSG00000268496	-9.53525227269915	-29.6950844699816	0.769295893654403	5.27974133598764e-05	0.000794199241041531
ENSG00000170075	-9.41626223615318	-9.66555107890361	4.09962441812905	5.31915001425639e-05	0.000798751330313548
ENSG00000103811	3.42632505540695	3.42970673096992	4.19493036027901	5.32023429951383e-05	0.000798751330313548
ENSG00000263711	10.5361057037133	33.1200511841467	3.99074144431069	5.36162994482172e-05	0.000804192987112837
ENSG00000138363	1.87841003634634	1.87851823170971	6.75064864413108	5.44034985977236e-05	0.000815217108545927
ENSG00000244509	2.62011013711062	2.62051876431195	5.65941097300979	5.47415809651511e-05	0.000819496687622119
ENSG00000049323	3.96788638980027	3.96803189187459	7.59528471487798	5.50320948128641e-05	0.000822408647519188
ENSG00000011347	-5.40759744239311	-5.46800500841012	2.09074290574514	5.50696628501345e-05	0.000822408647519188
ENSG00000179104	-4.14676982086606	-4.14736771349331	5.47411207198258	5.51398982868429e-05	0.000822408647519188
ENSG00000164307	2.19474430110405	2.19489484437018	6.23430334205176	5.51950628560399e-05	0.000822408647519188
ENSG00000069424	-4.21156842453679	-4.21388641067539	3.05079464594885	5.51994532214749e-05	0.000822408647519188
ENSG00000167105	7.45378693199494	7.52650896076929	1.91366340965596	5.52627857038776e-05	0.000822567336492226
ENSG00000104177	-1.8407210242594	-1.8408860365067	6.07649995704274	5.54826659275831e-05	0.000825053662660269
ENSG00000140950	1.95051130277246	1.95074907436927	5.29256617424652	5.56719736685081e-05	0.000826026617313942
ENSG00000214063	2.66886884912766	2.66912935916639	6.20861554087931	5.57228670980108e-05	0.000826026617313942
ENSG00000128965	3.37952981241532	3.38362418091413	3.28124197841922	5.57350716617503e-05	0.000826026617313942
ENSG00000270028	-3.50009516130167	-3.52078116136306	0.1198729921189	5.57597063307862e-05	0.000826026617313942
ENSG00000187773	-9.1224020586053	-9.37483320186257	1.52550266159483	5.58533594207856e-05	0.000826629719427627
ENSG00000072682	2.3539104069538	2.35409571122957	5.71673349297637	5.59276560699593e-05	0.00082694547526169
ENSG00000013563	3.21764265633308	3.22118516366838	2.89818946842123	5.61505195043489e-05	0.000829455261628102
ENSG00000085491	2.05643164092504	2.05659467034488	6.01456797339416	5.67842438858206e-05	0.000838023803434029
ENSG00000273117	-2.70659661751691	-2.71076271431264	2.41516985957766	5.70161932705488e-05	0.000840652352904957
ENSG00000152582	5.7201839242179	5.81165541146879	1.92754574475413	5.71814657335003e-05	0.000842293779210259
ENSG00000151338	11.8351879296608	34.4606567381782	2.50506930039732	5.72356064807729e-05	0.000842296663139292
ENSG00000234882	-4.76580530058095	-4.78291920909817	0.781040657126613	5.74994350907745e-05	0.000845382466579429
ENSG00000228653	-3.76177912875771	-3.80062917449446	-0.157352187890543	5.7674281442097e-05	0.000847155437852213
ENSG00000117899	1.61861353570526	1.61869550027497	6.48924326638968	5.78651635359048e-05	0.000849160397978964
ENSG00000125675	-8.68831003338797	-8.71074474242902	4.64233836639167	5.82677121541937e-05	0.000853148649504953
ENSG00000150636	-3.05578958610045	-3.05825026600167	3.42691300651201	5.8307959617346e-05	0.000853148649504953
ENSG00000127903	-10.1335451203658	-31.5449530315688	0.955348993887487	5.83695678194227e-05	0.000853148649504953
ENSG00000147889	-5.45339328093985	-5.46258907945828	5.80243465834279	5.83803427593663e-05	0.000853148649504953
ENSG00000185885	10.2932426392967	10.627414311902	5.05349427162462	5.84101387422054e-05	0.000853148649504953
ENSG00000102452	4.25515178840924	4.26099680293432	3.27188200700105	5.86459788889844e-05	0.000855792817170656
ENSG00000231764	-19.9875640588238	-41.3678327600521	5.2382717309124	5.87692770087215e-05	0.000856791308323228
ENSG00000185304	5.58856548803171	5.71547155833381	0.352123029920908	5.88672798658581e-05	0.000857419503568571
ENSG00000185291	-3.30102812122164	-3.31159046695645	1.05680360628496	5.89372950417255e-05	0.000857639258883041
ENSG00000187164	-1.98990246229024	-1.99020841404237	4.30306887908517	5.90594070490635e-05	0.000858237321017809
ENSG00000234883	-6.76894878707561	-6.98606684993721	1.00803742456043	5.90883258674359e-05	0.000858237321017809
ENSG00000126861	-10.5847981425908	-11.0385873196992	3.38853004402444	5.94380139207737e-05	0.000862514079329888
ENSG00000089199	-3.42227666404524	-3.42454967936902	3.62942349520209	5.97557898468419e-05	0.000866101404523106
ENSG00000100316	1.83534234755205	1.83535003836999	10.6720327377891	5.97961646007371e-05	0.000866101404523106
ENSG00000163513	2.96096891748944	2.96110697213724	7.31176798827395	6.00292337690497e-05	0.000868671414337296
ENSG00000059573	1.6299747959079	1.63004267238342	7.02780875291612	6.01419587833068e-05	0.00086949680040977
ENSG00000254377	-5.83812328268474	-5.95230288872161	3.02235835797685	6.03820639183678e-05	0.000872160542110449
ENSG00000105889	7.49993574708203	7.54692906131855	1.71204997627361	6.05015280103473e-05	0.000873078427313829
ENSG00000116991	-3.72699594429287	-3.72746438649101	6.10178316959173	6.06277184144525e-05	0.00087409159309627
ENSG00000183960	-6.16063694799914	-6.21460902189192	2.42441600944521	6.07469153154484e-05	0.000875002154737464
ENSG00000142149	-4.48383808543111	-4.48601435184006	5.09595321965824	6.09181050724562e-05	0.000876659255853761
ENSG00000182718	3.15745826618512	3.15749709693447	10.6653821426339	6.10915813402608e-05	0.000878346179601135
ENSG00000154655	-5.12885214721035	-5.15744878365178	1.45395458945452	6.12016609177911e-05	0.000879119350110755
ENSG00000272106	-2.35136090967999	-2.35245986117722	3.25472507706998	6.13190514176572e-05	0.000879996019150092
ENSG00000169436	-4.02260968847443	-4.02306053133716	5.44364514675967	6.14322712422791e-05	0.000880811279317673
ENSG00000154856	-4.98691762065172	-4.99220234759667	5.09119617848894	6.22876543421907e-05	0.000892256362292629
ENSG00000272970	-5.614259861955	-5.66583477228269	1.25019492156074	6.24319583137624e-05	0.000892930648459038
ENSG00000179915	-7.76598615403268	-7.88255975155368	1.83023385429038	6.24491013268393e-05	0.000892930648459038
ENSG00000182575	-6.61037560578191	-6.72680109966359	1.28092789435549	6.26353503870471e-05	0.000894774346700232
ENSG00000134955	4.24642276304479	4.24786478083155	2.76439737924341	6.27888094375786e-05	0.000896146682411657
ENSG00000102996	-3.60932678290391	-3.6095465664882	5.97026268110282	6.28756540414636e-05	0.000896566632149235
ENSG00000127084	-5.37102856750227	-5.40607669156679	0.23753638573918	6.3076070978692e-05	0.000898603806807753
ENSG00000065361	-6.8443934770028	-6.8834185400481	4.84688244778515	6.31847573725666e-05	0.00089933163319531
ENSG00000188338	-5.13588375112306	-5.14264725054922	3.4727852348164	6.33764936225554e-05	0.000901239136086138
ENSG00000110700	1.71146947478312	1.71150653448727	8.29930633998566	6.4857771235862e-05	0.00092146427668494
ENSG00000184271	-2.61275175187778	-2.61385431834197	3.85171566813812	6.5058832837332e-05	0.000923363453396619
ENSG00000107281	-2.8862428941975	-2.88664154085412	5.50641381459141	6.51097196227538e-05	0.000923363453396619
ENSG00000071082	1.75957582520989	1.75961277667882	8.59394886272674	6.54115704939248e-05	0.000926478228812179
ENSG00000042493	3.49298359066931	3.49465415075317	5.60449557517294	6.54480265389928e-05	0.000926478228812179
ENSG00000171130	-2.82784882972791	-2.82814295169177	6.52532498023422	6.58729017370916e-05	0.000931648086705569
ENSG00000249853	-6.47456481755577	-6.50922158704563	1.24059105945353	6.61663818468952e-05	0.000934951933174137
ENSG00000021300	-6.01915180189188	-6.02638694356163	5.22289135681485	6.658289431047e-05	0.000939986719496997
ENSG00000206535	-2.50756321212921	-2.510085490791	2.74466291300907	6.73710495928094e-05	0.000949622355249674
ENSG00000203685	-5.10272484474527	-5.14867328814426	1.2043474456095	6.73870609463711e-05	0.000949622355249674
ENSG00000167037	-6.14767109769027	-6.23124223568627	0.843748391006013	6.74807921951659e-05	0.000950085743314086
ENSG00000198521	-1.7207713589093	-1.72105895862122	5.36143241008579	6.80118766798598e-05	0.000956700398630028
ENSG00000104689	5.74114504332817	5.76976396721556	2.4019117525363	6.85900923930227e-05	0.000963965528915083
ENSG00000134853	-12.688022627578	-12.8059913758453	6.3682919581731	6.89860191868392e-05	0.00096865800681952
ENSG00000178467	-2.34527133982782	-2.3459942375647	4.86806220035827	6.92195951544715e-05	0.000971064473263179
ENSG00000162992	-9.66153687362671	-31.8434006354992	2.97250944378002	6.94254681525332e-05	0.000973078330102022
ENSG00000173546	3.86967836523872	3.86988578451644	7.23060931778859	6.98954838898542e-05	0.000978787520588505
ENSG00000196247	-1.71179619527514	-1.71211584309231	5.07747277535777	6.99686667303361e-05	0.000978934374845401
ENSG00000197324	2.01708035052378	2.01711358192571	7.75228089029779	7.09394070738588e-05	0.000991327656823695
ENSG00000130540	5.0118538057998	5.08215359708578	2.27347140688186	7.09814474400468e-05	0.000991327656823695
ENSG00000240184	-3.74837055223677	-3.74826454616552	8.50168320055044	7.11116358270154e-05	0.000992258339412885
ENSG00000147799	-1.92472162292201	-1.92506280472646	4.5011767732544	7.13286769308666e-05	0.000994398179998707
ENSG00000248383	-3.74300431060818	-3.75290045163725	0.980947282531231	7.15641515549508e-05	0.000996288738427249
ENSG00000153029	-4.73401584048867	-4.73714172258797	2.91395000086502	7.15919024282934e-05	0.000996288738427249
ENSG00000135116	-6.78905805893637	-7.01290481282221	1.20231072909179	7.16858202856619e-05	0.000996707389083103
ENSG00000163171	2.91590797665592	2.916025395549	7.26493849379659	7.2187081613012e-05	0.00100233195805737
ENSG00000015285	-4.85463388860379	-4.90356673619533	-0.0306871821165877	7.22187429751852e-05	0.00100233195805737
ENSG00000156535	3.22507546842805	3.22613510893312	6.35355237113606	7.25783270534117e-05	0.00100642806271045
ENSG00000225783	-4.46631152748659	-4.46714025511492	6.61705483084583	7.30358709368943e-05	0.00101187408057557
ENSG00000238113	-5.65308744808377	-5.67895900195308	1.93066500055844	7.34193608915122e-05	0.00101628537319155
ENSG00000106004	-8.3866284984394	-8.60146587087462	1.30518367410655	7.36306772118077e-05	0.00101830770060688
ENSG00000275367	-4.87534854098067	-4.93820395256484	0.279825836335692	7.40336049583454e-05	0.00102297407771646
ENSG00000101608	2.7008866369513	2.70099091346196	7.33246765838043	7.41415939584423e-05	0.00102356043153591
ENSG00000214491	5.97733377777677	6.02415432788129	2.07428168946584	7.45486819161327e-05	0.00102827130692447
ENSG00000164136	8.86064200641569	9.20789155938708	1.77437980096611	7.48336656029957e-05	0.00103129113391454
ENSG00000152229	2.60051483972092	2.60148874041553	4.14031284249312	7.56562575425612e-05	0.00104170794115481
ENSG00000163584	3.21281669097786	3.21353644738187	5.60663191628941	7.5826952427696e-05	0.00104313835700973
ENSG00000101210	-4.96779455788812	-4.9692903444313	4.71788678000768	7.62060109434284e-05	0.00104743015393547
ENSG00000164574	3.10060217528731	3.10067096431325	7.63413490995794	7.74668155790327e-05	0.00106382309450397
ENSG00000258947	-3.29539355932118	-3.29817462051521	2.48800394552704	7.81310276106673e-05	0.00107200163893933
ENSG00000105866	-2.34736155288954	-2.34797668079064	4.28485752509788	7.84093350798892e-05	0.00107447387129476
ENSG00000107829	-2.5895196863255	-2.59102659944447	4.20819985619343	7.84488416341763e-05	0.00107447387129476
ENSG00000138119	4.36943576554987	4.36974159205276	8.50766185880486	7.92299662508666e-05	0.00108422146629363
ENSG00000158560	-5.76647793636941	-5.7800575064989	2.5788089577053	7.97344478816061e-05	0.00109016958776129
ENSG00000156140	-3.52574538094831	-3.52601335230727	6.20717360679355	8.01282154450774e-05	0.00109459488710362
ENSG00000198846	-5.45556915011491	-5.45788882289396	4.38688855533686	8.03143995991414e-05	0.00109617922669667
ENSG00000147231	-4.8307429117904	-4.83346639598133	4.43645140037738	8.09575680512935e-05	0.00110399254808113
ENSG00000180263	2.40715476666566	2.40758113140599	4.74191130439043	8.12957658507486e-05	0.00110718147912312
ENSG00000087250	-8.36673912390446	-8.6072873388249	3.69855625993758	8.1333236618049e-05	0.00110718147912312
ENSG00000160233	10.4259245938415	31.8664325738304	3.69681364385334	8.18839458640546e-05	0.00111355458667965
ENSG00000139629	5.54999257677142	5.55546391440071	4.81358628107427	8.19440386893118e-05	0.00111355458667965
ENSG00000080298	-2.55655443521686	-2.55700747415173	5.3032009976374	8.22693018368937e-05	0.00111700250337501
ENSG00000173452	-10.5793761328821	-31.3845218495244	0.177011216178334	8.27928819544632e-05	0.0011231347166264
ENSG00000174939	-3.388078732595	-3.39055161386071	3.50127155634193	8.31008634552822e-05	0.00112602492641704
ENSG00000083807	-2.50245223270512	-2.50591455106126	2.11037876611551	8.32527486206919e-05	0.00112602492641704
ENSG00000212864	-3.01419614454764	-3.01944988509618	2.33207444207352	8.32939677190849e-05	0.00112602492641704
ENSG00000263528	3.06616541479022	3.06771779568168	3.77506375566143	8.32944018196288e-05	0.00112602492641704
ENSG00000141526	5.56074872411969	5.56294979795632	6.32203557988582	8.34686110244993e-05	0.00112700556867502
ENSG00000181690	2.82810817777043	2.82919104802656	3.49193738378276	8.35113003046625e-05	0.00112700556867502
ENSG00000116260	2.55832548971253	2.5583440528294	8.35703501559168	8.36137979547197e-05	0.00112741437069516
ENSG00000266412	1.77323012244928	1.77328032459935	7.24135770616586	8.42139119414577e-05	0.00113452633395507
ENSG00000177839	-4.19158165465015	-4.19381372588652	3.51959379547128	8.48261072077562e-05	0.00114178865339819
ENSG00000102760	5.30849712180547	5.3217773564278	3.30156014041735	8.49040900161832e-05	0.00114185397201782
ENSG00000135899	4.15008280127732	4.17334578397508	0.983577522875003	8.5090363679702e-05	0.00114337430163069
ENSG00000230658	-3.99990735525128	-4.02797420673187	0.463968528311526	8.60385068981664e-05	0.00115512059046257
ENSG00000134905	1.80386407367018	1.80410905663985	5.65332333881034	8.62609723145865e-05	0.00115703257980812
ENSG00000170579	-4.20801167866338	-4.2274862971	3.31076606628142	8.63291248543906e-05	0.00115703257980812
ENSG00000273403	-7.86980010758998	-8.12062979223921	0.286796927176223	8.69672640787834e-05	0.00116458564436203
ENSG00000105143	-12.0086875829219	-34.0025549805878	1.76931123206459	8.75543399374445e-05	0.00117144255679799
ENSG00000230453	8.78514148166646	29.8479157959667	0.723928256550672	8.81404660910121e-05	0.00117827503214475
ENSG00000253948	-2.59584920175345	-2.60245700209448	0.956406628159436	8.87945008570771e-05	0.00118600285404825
ENSG00000259207	3.95805182640954	3.97412449974462	4.09458263154962	8.91617985549737e-05	0.00118989087404903
ENSG00000122574	-3.92582299226172	-3.95072334567404	0.136629845260687	8.94029142547539e-05	0.00119208975505869
ENSG00000182272	-3.18125287620394	-3.1814701729363	6.54492370375557	8.97545179646031e-05	0.00119575686305402
ENSG00000179241	-1.97988450510847	-1.98001431236019	6.43165165837866	8.98575271307546e-05	0.00119610863479932
ENSG00000273492	-10.3862602196561	-31.0388210436548	0.323765085192339	9.00576423386267e-05	0.0011977513010863
ENSG00000003249	-2.07967225541421	-2.08006619729719	4.46016162974276	9.02819169688471e-05	0.00119971221408645
ENSG00000132122	-2.58671517096353	-2.58723615405184	4.89929129027656	9.04658467206741e-05	0.00119999510579514
ENSG00000112559	5.06513943614574	5.06665111138495	5.55044554800826	9.05221822600613e-05	0.00119999510579514
ENSG00000165716	-3.31312058389071	-3.31518841560973	3.70904093611062	9.05337667879259e-05	0.00119999510579514
ENSG00000197467	7.76276011607632	7.76951422121162	5.60591599606604	9.06954254933206e-05	0.00120111821344589
ENSG00000143355	-9.54932390835135	-30.8258492298805	-0.271642337330735	9.18676393694071e-05	0.00121561128907959
ENSG00000166949	2.66284810346741	2.66300835088899	6.77138992032163	9.3262941872496e-05	0.00123200219214456
ENSG00000173915	1.6091699168602	1.60931145751582	5.74019762484401	9.32641597998506e-05	0.00123200219214456
ENSG00000151445	1.75137991587825	1.7517116406937	4.6317282679135	9.4042616974184e-05	0.00124123535201598
ENSG00000111077	2.70268813779529	2.70307515469518	5.33995074048613	9.46359162144106e-05	0.00124801114507754
ENSG00000156026	1.73508517307895	1.73531742993233	5.06313948234802	9.48892050168728e-05	0.00124909849869311
ENSG00000188818	-3.64351321035696	-3.65240582335002	1.82641121552837	9.49180997321764e-05	0.00124909849869311
ENSG00000168528	-3.78421137263414	-3.78500120982133	4.98571353349157	9.49583654379866e-05	0.00124909849869311
ENSG00000009413	-2.01140119363188	-2.01152207893685	5.81792971627101	9.66806453860674e-05	0.00127054674218482
ENSG00000225968	-8.29649465845717	-8.30450655923293	4.25650789465189	9.68114971326639e-05	0.00127054674218482
ENSG00000184792	-3.10969345029579	-3.11088244359617	4.88037599414813	9.68330103240643e-05	0.00127054674218482
ENSG00000122882	1.87779835140391	1.8780596936172	5.32711105306231	9.70060801355476e-05	0.00127174889608433
ENSG00000163162	2.15041955132824	2.15097312604692	4.58316690349261	9.73119626996246e-05	0.00127377299910467
ENSG00000196839	3.68691462583758	3.68907663678966	4.1429231413422	9.7387434369012e-05	0.00127377299910467
ENSG00000004777	-2.82941449550945	-2.82962313026346	5.85899231709014	9.74052107679635e-05	0.00127377299910467
ENSG00000127578	-4.64122090801701	-4.67134165552263	2.40503309680456	9.76322633347744e-05	0.0012756737738152
ENSG00000256124	-4.08737143463534	-4.10250611725156	1.42507813409736	9.77965548265624e-05	0.0012767520125936
ENSG00000118298	-4.12275326919175	-4.12865202877018	4.24884514691144	9.82371447495569e-05	0.00128143256317425
ENSG00000255198	-2.38279445198761	-2.38511833092924	2.04842964085419	9.89301794082052e-05	0.00128939551025018
ENSG00000135269	11.3892787629154	11.4786857044463	5.2698511055137	9.94902675413492e-05	0.00129561387605557
ENSG00000110786	-11.3724135803665	-31.2165990111615	1.07810492547954	9.97215348705382e-05	0.00129754337122382
ENSG00000153822	-9.85242254726355	-9.94903594733507	4.94315159713699	9.99214895482187e-05	0.00129906256270265
ENSG00000267365	-4.00841505573929	-4.0315587558619	1.89767972073178	0.00010027625714658	0.00130259024882421
ENSG00000073803	-1.90560849320683	-1.90581698431368	5.03990076708523	0.000100725203758754	0.00130733444014063
ENSG00000054277	2.64201362847424	2.64555077874362	2.11232479674506	0.000100853475621757	0.00130791209996521
ENSG00000131236	1.95100913975803	1.9510286129336	8.95065493004567	0.000101011590626074	0.00130887549878467
ENSG00000239521	-2.54395019116971	-2.54460142085048	3.98214689543012	0.000101407274184284	0.00131291308384197
ENSG00000164742	-4.41055553803716	-4.41287210947269	4.53164552454319	0.000101683239792887	0.00131539528262315
ENSG00000145012	2.22098959714008	2.22108237559554	6.7344652953732	0.000102312339630354	0.00132243780710956
ENSG00000153574	1.87566131609214	1.87619283013112	4.61933555644448	0.000102660813239019	0.00132584444823329
ENSG00000005073	-10.4310747573158	-32.223867294793	0.563971375269889	0.000103020582442517	0.0013293912183946
ENSG00000267414	-3.21487554166998	-3.23674103596365	1.082665541565	0.000103164342271088	0.00133014701917487
ENSG00000164082	-4.4702632371379	-4.4930298103704	2.82425199540113	0.000103399899055902	0.00133208417810136
ENSG00000246339	-4.07149990867094	-4.09776134699681	0.73585779035022	0.00010414596144102	0.00134058948222595
ENSG00000132849	-3.05899986466403	-3.05995915282732	4.12152124363784	0.000104593033541302	0.00134523527653533
ENSG00000136048	2.95859566745904	2.96015043545459	4.39256133803225	0.000106212156840066	0.00136360876595917
ENSG00000079215	-4.63186787447784	-4.63206584343096	9.09342534258705	0.000106214712924881	0.00136360876595917
ENSG00000198929	-4.1560772306358	-4.16119944950348	2.33930462020646	0.000106297021763455	0.00136360876595917
ENSG00000173175	-3.95460281062714	-3.95823215463235	2.32132215706706	0.000106370915648666	0.00136360876595917
ENSG00000275993	5.12914301494113	5.13335272484154	3.32388417730512	0.000106767266617228	0.00136756694090352
ENSG00000100604	-9.88477562978634	-30.8106012098908	1.39911645352845	0.00010697343163729	0.00136908455867594
ENSG00000138028	-3.48620175714694	-3.49350174772114	1.14397449676634	0.000107271984193054	0.00137178113119602
ENSG00000145592	1.71957753830483	1.71960409726297	8.90143654527074	0.000107836143385534	0.00137786705631893
ENSG00000228526	6.41106491959612	6.4542101495648	3.27225281572666	0.000108373550148131	0.00138360148161318
ENSG00000174469	-5.54200731133354	-5.55198364534608	6.65784268994642	0.000108721087330528	0.00138690445880626
ENSG00000165185	-2.15126910098514	-2.1522584645842	4.66306230802957	0.000108827471604089	0.00138712827887857
ENSG00000003096	-4.834063975478	-4.83729259589475	4.40468380323554	0.000109062857766544	0.00138899466653084
ENSG00000207652	2.67678798161176	2.68202228233977	1.49034561417635	0.000109392925440644	0.00139206286701729
ENSG00000138623	4.24172684171482	4.2418614393307	6.81715925840844	0.000109485039616494	0.00139210049557976
ENSG00000198467	3.66158886436269	3.66171182125395	8.44156785967488	0.000109914553062857	0.00139532111765588
ENSG00000277531	-5.62155663855113	-5.64831027622548	1.56873106929075	0.000109917059992105	0.00139532111765588
ENSG00000196781	-2.49329387953701	-2.49338918398851	6.78349705848512	0.000110056698541368	0.00139595880668149
ENSG00000230461	-5.46634940485243	-5.48771359726801	1.00144106480896	0.000110804256358547	0.00140430004771295
ENSG00000103222	2.28967194070448	2.28980015467668	6.40898198857704	0.000111611188638487	0.00141337964266126
ENSG00000134769	-2.6853914441231	-2.68566502722472	6.14121037959443	0.000111895217630199	0.00141582814268876
ENSG00000172667	2.37173706582549	2.37185282348738	6.86287230156992	0.00011202246355294	0.00141629048252275
ENSG00000262484	-5.25897354483497	-5.31336038007604	0.253382309043984	0.000112256247121961	0.00141809793087565
ENSG00000166448	-4.97523541616401	-4.98322198778821	1.5216275046398	0.000112765184155003	0.00142337557428958
ENSG00000155849	-7.59228185359175	-7.60151553629856	4.00050369308519	0.000112925280766743	0.00142424501929881
ENSG00000124145	2.95415482553334	2.95445707635644	6.91535197733789	0.000113384834895406	0.00142888685396035
ENSG00000019582	-4.6566985174751	-4.65811610451063	4.89090010179532	0.000113856877612462	0.00143367845729111
ENSG00000148948	-4.24042816911538	-4.24372582720006	3.67671633218481	0.000113963481708626	0.00143386446688033
ENSG00000049249	5.96983393426228	6.02244720036899	0.617860390793983	0.000114083245938896	0.0014342156216505
ENSG00000159164	-2.3834876560856	-2.38355589410976	7.15612673256807	0.000114262998172109	0.00143531975338642
ENSG00000227218	-4.24825119995379	-4.29202182188807	0.218199200952695	0.000114529368441567	0.00143750929167735
ENSG00000146122	7.12685287580083	7.13936532243856	4.45998323388175	0.000115416762280669	0.00144643600232306
ENSG00000179163	2.28108556096736	2.28154106673725	4.15508038275942	0.000115425852369318	0.00144643600232306
ENSG00000245573	-2.60364316935709	-2.6091479434129	1.11321599571742	0.000116134178211919	0.00145414519534957
ENSG00000069974	2.15110785907114	2.15163508502659	4.50943370994676	0.0001166976038051	0.00145891023710712
ENSG00000172183	-4.30832577919599	-4.3284373150581	1.21529300566687	0.000116701606644472	0.00145891023710712
ENSG00000240240	-5.66860625761037	-5.71917949248888	0.205948300613271	0.00011700400452545	0.0014615204213283
ENSG00000141736	1.72965740704648	1.72977621502257	6.40217997873354	0.000118001913920169	0.00147126502767263
ENSG00000150403	1.85187253161235	1.85192536779974	6.70317087490208	0.000118062368179743	0.00147126502767263
ENSG00000174460	-4.68048869349036	-4.68815546672335	2.1736184828206	0.000118110858678795	0.00147126502767263
ENSG00000125965	5.39481855959974	5.39056172540912	2.33801758253322	0.000118161031427019	0.00147126502767263
ENSG00000067066	3.02725849231583	3.02231943296727	5.24463888641368	0.000118373477365966	0.00147273583712525
ENSG00000124479	-5.79632255606416	-5.81119622799303	3.28610754248115	0.000118557699907821	0.00147385344455471
ENSG00000092036	2.23564454236812	2.2380783912275	3.04377052820723	0.000119094058125471	0.00147934337595156
ENSG00000006377	-13.1379991353397	-35.1431085152315	1.78111022243234	0.000119461037377978	0.00148272228745608
ENSG00000101665	4.36306161723862	4.36476623746709	3.93933008813461	0.000119703368485085	0.00148454995673242
ENSG00000164142	4.17468083826885	4.18772198959303	0.828119849727243	0.000120117592544933	0.00148850483333062
ENSG00000255330	-4.88124835812848	-4.92049816258407	0.375712464442992	0.000120582938849029	0.00149308644503468
ENSG00000171159	-1.97618838165427	-1.97631685615409	5.61186007999477	0.000120920055039764	0.00149607427843968
ENSG00000113248	-3.37249423397481	-3.37367426941694	3.41422564069344	0.000121321502518183	0.00149985268433801
ENSG00000197162	-6.34278757271955	-6.40209026485768	2.36193358766662	0.000122125732479138	0.00150860062257062
ENSG00000067606	-3.34585567152816	-3.34852518772168	3.04676379776221	0.000122923453829505	0.00151725439375012
ENSG00000231437	-11.8000130422577	-33.9716865516117	0.403091238260695	0.000123995302307952	0.0015292753951314
ENSG00000159788	-1.9343442171346	-1.93445650799378	6.39765234610977	0.00012476748124859	0.00153758441374545
ENSG00000128714	-14.8873119069927	-58.2224304317018	2.00906383436819	0.000125022412207116	0.00153951099700465
ENSG00000167642	6.32209706268314	6.3763271806838	3.6974234167954	0.000125672401473998	0.00154629541104413
ENSG00000138640	2.68707875465932	2.68813270240852	4.06891051918343	0.000126017995318918	0.00154932675504692
ENSG00000228878	-2.93992335725406	-2.94592734113366	1.10957167538325	0.000126858556837166	0.00155843391538593
ENSG00000174130	4.34701262350678	4.35911719952541	1.98607595390085	0.000126997091219968	0.00155890926282121
ENSG00000183780	-5.12166414722239	-5.15310096300855	0.917552852652209	0.000127104755785537	0.0015590052292501
ENSG00000153930	-5.56211120290892	-5.623324163418	0.970292456703934	0.000127913280680887	0.00156769071000893
ENSG00000130222	-4.68733239121509	-4.69351111813085	3.33783529017386	0.000128702533079518	0.00157503064855172
ENSG00000102174	-3.70373999700879	-3.71890839093727	1.6006760210429	0.000128713917481234	0.00157503064855172
ENSG00000089327	4.60960993647266	4.61186230578999	5.59110282747696	0.000129011194273832	0.00157743209662616
ENSG00000179057	-6.42417939365996	-6.55001209911587	-1.00672217106779	0.0001291958618814	0.00157845398076383
ENSG00000174032	2.29184999068877	2.29232083859449	4.31316826313981	0.000129773840691823	0.00158366131877954
ENSG00000137962	4.17075697220428	4.17122756557567	6.98176371595374	0.000129824931986539	0.00158366131877954
ENSG00000107581	1.58383207350942	1.58385133936715	8.54156810865594	0.000130292206770568	0.00158812062179208
ENSG00000139292	-4.96816836757437	-4.9802576474045	1.64414377607831	0.00013191216971928	0.0016066120265186
ENSG00000072832	-3.76148088775108	-3.76165242359206	7.84715354860186	0.000132436984053955	0.00161174674124588
ENSG00000186716	1.72473668150312	1.72484958140122	6.52451648280412	0.000132665733941192	0.00161226825824122
ENSG00000060140	10.6866958706554	11.3610822043382	0.134051253934729	0.000132686352750094	0.00161226825824122
ENSG00000204580	-3.53002026173372	-3.53005023755044	9.40129134943242	0.000133176216104709	0.00161696223814846
ENSG00000183908	-9.3644631572162	-31.344725233856	1.77591814164536	0.000133879384263186	0.00162423675670971
ENSG00000143816	5.50264275894608	5.51226938180731	3.29994248991984	0.000134226780585378	0.00162718707458081
ENSG00000165511	-3.67741455215227	-3.69485875964392	0.917142836163346	0.000134794356183894	0.00163279990493043
ENSG00000128283	2.85878607884017	2.85915144436971	6.33599199626318	0.000134952634752005	0.00163344995272698
ENSG00000116285	3.97343483840467	3.97348213201168	7.98485109222503	0.000135994243068214	0.0016442039946494
ENSG00000101974	2.40899003298239	2.4092200783514	5.9768403008843	0.0001361238342073	0.0016442039946494
ENSG00000003147	-3.45545132123975	-3.45699427236324	2.52348513530319	0.000136157023509778	0.0016442039946494
ENSG00000164741	3.10259225985553	3.10310470470109	6.65898244365469	0.000136449799228155	0.0016464661245351
ENSG00000269416	-4.2596790788009	-4.26896036439395	3.62066045659583	0.000136967853252009	0.00165144097349565
ENSG00000145604	1.72436999662696	1.72454947187852	6.29279925768698	0.000138988581565251	0.00167451212388876
ENSG00000119917	4.21952235959618	4.22448508044288	4.03390155072646	0.000139534475839627	0.00167979283404776
ENSG00000215452	-4.6381829460601	-4.74403529887901	-0.207244105299146	0.000139867859202055	0.00168250905514706
ENSG00000160460	-4.79802529784434	-4.80934898534941	1.40732874731065	0.000140035663494844	0.00168323083126135
ENSG00000036530	-3.96105745508283	-3.97775580095522	2.30481496551769	0.00014097599711682	0.00169323016844772
ENSG00000167779	5.04439132119621	5.05500496071549	4.04360126638186	0.000141253736931962	0.00169526198958928
ENSG00000271474	6.02982480034842	6.20775506406337	0.212341838772496	0.000141413674602096	0.00169587796869211
ENSG00000245522	5.23319159073534	5.29944605685183	0.574160456299457	0.000142378579025699	0.00170613901220819
ENSG00000124613	-3.37841865444441	-3.38851972723233	2.72254632114483	0.000144183327937488	0.00172644055399995
ENSG00000166265	11.2067206401798	32.7588865787957	3.59456167803425	0.000144403034997199	0.00172774635129981
ENSG00000140416	4.78771681772941	4.7878272857143	9.18715630161664	0.000145586013609195	0.0017405666282496
ENSG00000170561	5.90220482249424	5.91115218639385	4.62018207264273	0.000145950237781295	0.0017435860847109
ENSG00000119938	-5.44030107790923	-5.48166212526079	2.82863927851497	0.000146207738044972	0.00174532692800779
ENSG00000168724	1.88843246495462	1.88861341687951	5.57189917945321	0.000146427471426366	0.00174661462097119
ENSG00000174137	3.64214698941971	3.68440340254449	0.891792661127491	0.00014757392380137	0.00175822620702548
ENSG00000005249	-2.50951525540879	-2.50991836259065	4.60104979473536	0.000147626140477162	0.00175822620702548
ENSG00000177272	-8.41578041792635	-29.7259457617191	-0.29039829751574	0.0001492435784482	0.00177613508680656
ENSG00000107295	-4.28922425000277	-4.30723129765134	1.41511108906723	0.000149694656079686	0.00178014650421037
ENSG00000157064	-5.17487856755836	-5.17907053301549	4.48660886358972	0.000149849312501421	0.00178062950182435
ENSG00000149294	-2.923487296948	-2.92358569295506	7.52170335629314	0.000150009873178621	0.00178074063712022
ENSG00000106392	2.06878055099007	2.06900369457901	5.49681298254072	0.000150086760500205	0.00178074063712022
ENSG00000158286	3.4783305530322	3.48605111267139	2.83879169876549	0.000151557240923489	0.00179682214106254
ENSG00000128285	-6.53313383136835	-6.56355215463295	2.38369040994012	0.000153590348956597	0.00181954454370888
ENSG00000152217	-2.28073817696309	-2.28129574205087	5.4576140379924	0.000154987756504957	0.00183470722522244
ENSG00000260398	-4.73904519188387	-4.77106722891668	0.522905711338112	0.000155914003168348	0.00184427367081105
ENSG00000138759	3.78497750648977	3.78716919153958	5.3935765624389	0.000157383292714148	0.00186024430918903
ENSG00000271860	-6.38926448948705	-6.53019546318842	0.258660038405798	0.000157796708440244	0.00186371997396821
ENSG00000162913	-3.58116630622325	-3.59425047594914	0.312930406546442	0.000158595232886765	0.00187173542425846
ENSG00000169562	-9.55038586352398	-31.2665370626211	0.66507820201802	0.000158988888806241	0.00187395520191332
ENSG00000196876	-2.91917107716798	-2.92074475701385	4.64997149058448	0.000159023353563158	0.00187395520191332
ENSG00000076043	2.16158717055635	2.16185924040687	5.11859009249186	0.000161194166690046	0.00189810386025518
ENSG00000061938	-1.97837263325569	-1.97853195927657	5.82552205928266	0.000161340696613736	0.00189839761637293
ENSG00000164953	-1.9188307938532	-1.9192228693339	4.32847372738254	0.000162024490963328	0.00190500783275708
ENSG00000089169	-10.3759744984876	-10.4455720895699	5.08618330204237	0.000162711540332555	0.00191164634368135
ENSG00000159713	-3.74024878165507	-3.74392929738694	3.26528306121647	0.000162934703787264	0.00191282892100327
ENSG00000185551	3.18613085306315	3.18627508304391	7.79939578777106	0.000163081422383327	0.00191311294447278
ENSG00000140538	-3.27051061574475	-3.27174325944872	4.87946214842078	0.000164104925415169	0.00192367440347782
ENSG00000188674	-6.99539358609811	-7.09819970212702	2.73736802297706	0.000165684560177022	0.0019401906172736
ENSG00000167244	6.80926893976472	6.80962507088179	7.89571259228547	0.000165762410877608	0.0019401906172736
ENSG00000054523	-1.87545252113126	-1.87548808251309	7.91767191333003	0.000166381680330631	0.00194598019227151
ENSG00000161513	2.50539689219885	2.506874256313	4.67347914891623	0.000167158936437035	0.00195360751012565
ENSG00000137968	-4.66415474032838	-4.66785237269036	3.57795613704503	0.000167344810477404	0.00195431703125967
ENSG00000227640	-5.22300335551618	-5.23207654655767	3.97978116078159	0.000167614305613101	0.00195600132125782
ENSG00000175229	-7.02383632014296	-7.0587658105189	2.45104093843736	0.000167784278698323	0.00195652257475401
ENSG00000123358	-2.62187791304389	-2.62367594697004	3.26213049441279	0.000168403305956947	0.00196227553672521
ENSG00000077092	3.58561746821012	3.58962844114711	2.814543780986	0.000169144601347475	0.00196944355364614
ENSG00000157680	-4.19268553363522	-4.19395282174698	4.00142098541544	0.000169775225678537	0.00197531324422107
ENSG00000239467	-5.11422616385945	-5.1728377871994	0.915744122203983	0.000170128271051298	0.00197771542979941
ENSG00000142627	2.83679139593845	2.83683213316492	7.63852743606424	0.000170235015860792	0.00197771542979941
ENSG00000143473	5.45661811819054	5.47525527815571	2.53622259366133	0.000170603525394894	0.00198052300781849
ENSG00000198856	2.08765192608809	2.08773002606714	6.83055236746719	0.000171894222867795	0.00199402406824499
ENSG00000163568	-8.07247301684971	-30.4207229030827	0.0793546904309724	0.000172188660457718	0.00199595675158634
ENSG00000131941	-3.36937952364145	-3.37051617642226	4.70891964108877	0.000173555628169446	0.00201030977614075
ENSG00000226383	8.66614906601412	30.9728554948783	-0.00567144337067424	0.000173969823735127	0.00201348759076949
ENSG00000150873	-8.42646141477173	-28.6261786445445	-0.572350363230062	0.000174087885714026	0.00201348759076949
ENSG00000221887	-6.78739579234317	-7.01483988490026	-0.0701698459576493	0.000174813268184773	0.00202038073237383
ENSG00000115107	2.38287986736513	2.38155975441987	6.35003512530557	0.000175176674307346	0.00202308327857611
ENSG00000180229	3.48845549610482	3.49653570713029	3.06985541672487	0.000175331632621658	0.00202337628363235
ENSG00000072110	2.91598109476385	2.91600585701076	9.42592948466007	0.000176537465169331	0.00203578728297927
ENSG00000242419	-4.44675007740594	-4.45937633408858	4.2729045715116	0.000178565624895697	0.00205765584289403
ENSG00000235859	-2.76037413386063	-2.76516728166383	1.69479386454455	0.000179173035040573	0.00206313257309993
ENSG00000142937	1.60259745100433	1.60261166744884	9.5312557531722	0.000180153121305964	0.00207288934124637
ENSG00000173163	1.72372049329424	1.72422241298517	4.19902388430442	0.000180863327823742	0.00207952871917519
ENSG00000230359	-3.53667181207622	-3.55530026875945	0.766577469650929	0.00018198636177024	0.00209045185901621
ENSG00000130513	4.65078408637427	4.64980018311548	5.21221290728661	0.000182148395347076	0.00209045185901621
ENSG00000176986	1.52100136808768	1.52108218391895	6.41363443909094	0.000182214998086401	0.00209045185901621
ENSG00000223403	4.64620299500714	4.67470507996404	1.86752738514532	0.000182579731099876	0.0020930983270143
ENSG00000127980	-1.58059016465196	-1.58076085259023	4.99246191440126	0.000184038509210096	0.00210827386853004
ENSG00000121577	-3.26333335745073	-3.28147034815678	-0.0771901565092404	0.000184824964150927	0.00211573093127022
ENSG00000119986	3.27985567928162	3.28610669324834	2.18342446064475	0.000185226079133152	0.00211876923046523
ENSG00000177519	-9.44466174244581	-30.380186305639	1.3846686898308	0.00018632535670599	0.00212978339649146
ENSG00000157404	6.18091578729416	6.18602075547491	4.85600047785058	0.000187738436627192	0.00214436572750327
ENSG00000117984	2.51646086065533	2.51654095809778	7.02249559946486	0.000187995427010219	0.00214573143080231
ENSG00000145362	-2.85640627082914	-2.85660722819511	6.26787592676152	0.000188515357197424	0.00215009407398143
ENSG00000223572	-7.87493628375083	-28.3884530973236	-0.884648404459131	0.000189379775125032	0.0021580783755892
ENSG00000185250	-3.21968947480781	-3.22817756951185	1.10819392899521	0.00018949183123689	0.0021580783755892
ENSG00000254027	-3.56005188823413	-3.57547460729524	0.634952820207766	0.000190824545535726	0.00217167234256183
ENSG00000151062	6.16957650517724	6.20289836241985	2.43576963712355	0.000191024398180862	0.00217236340363873
ENSG00000132692	-8.31709373389095	-8.32348190649385	7.41997577747894	0.000193739430861218	0.00220163571576932
ENSG00000129474	3.13983203581347	3.14008609737597	6.74834608808511	0.000193910089119869	0.00220197245928555
ENSG00000152214	-15.7242972789332	-60.0547390754201	1.45388659516217	0.000194124777698952	0.00220202541446922
ENSG00000102290	-6.90727132068633	-7.13293322103995	0.716651957840287	0.000194196810280781	0.00220202541446922
ENSG00000086570	3.9306027912971	3.95258085399521	0.781817151918635	0.000195191342001668	0.00221169638172281
ENSG00000198865	6.36603569552107	6.49178331077098	1.36178656399466	0.000195701230060013	0.00221468698034178
ENSG00000077522	-5.93880931447356	-5.95026993678904	2.87432146298495	0.000195738954327633	0.00221468698034178
ENSG00000203805	3.3396832537511	3.34177100975272	3.37675136588375	0.00019605340393691	0.00221663855834244
ENSG00000258754	-6.25509805406098	-6.28851988872545	1.96474788161482	0.000196815608295264	0.00222364609835184
ENSG00000178726	9.9779208247667	10.1560405904178	2.95708989501623	0.000197192923528046	0.00222629812578953
ENSG00000121743	-6.3908052242525	-6.41657379274603	1.92345981034414	0.000198120676229298	0.00223515624179499
ENSG00000128340	9.10812074954302	9.18849326272279	4.98369732931875	0.000198654300001077	0.00223955829618543
ENSG00000110900	-4.94266695117986	-4.94356666683134	6.11828479483955	0.000199099198773927	0.00224295446584134
ENSG00000173482	4.8325342622918	4.83361843052897	6.24115613405497	0.000199594907777243	0.00224691772893574
ENSG00000135525	-5.08851252375226	-5.10997344642097	2.25218936763992	0.000200720261584653	0.00225795833168788
ENSG00000131788	1.67638075568564	1.67645620160063	6.16598401718561	0.000201374234480284	0.00226334731993165
ENSG00000152484	1.7093861673856	1.70952815886339	5.52587722618219	0.000201500673342725	0.00226334731993165
ENSG00000101187	-5.2903643497852	-5.30327924187646	3.25995665477417	0.000201634182273916	0.00226334731993165
ENSG00000234494	-2.91494520661695	-2.92794273770623	0.160131451845451	0.000201993678425729	0.00226575380383573
ENSG00000058335	7.60745745116433	7.68042057428982	0.722957632027972	0.000202632660169581	0.00227128955914417
ENSG00000178882	5.19601080032946	5.21569408839525	2.90722281336391	0.000203152746931151	0.00227493894999213
ENSG00000160097	-4.15217876923274	-4.15648247826567	3.54047392498565	0.000203249637199886	0.00227493894999213
ENSG00000130032	-8.76604905273034	-29.8693737280349	1.24360961941132	0.00020381766259585	0.00227966259582493
ENSG00000197756	1.52676956617874	1.52678371313201	9.27738512020141	0.000204683707159724	0.00228680290515205
ENSG00000166501	-9.54127261941848	-28.9429785164431	2.88178276225841	0.00020474897280662	0.00228680290515205
ENSG00000081923	6.24506281613654	6.24965946871166	5.00992351384488	0.000205623389967584	0.00229492752748668
ENSG00000269834	-3.2033714100805	-3.20543481584571	2.97353374742581	0.000207260931453185	0.00231155155979288
ENSG00000179431	-2.5640036498873	-2.56418446509043	6.38460445275611	0.000208615182477287	0.00232499461755914
ENSG00000221890	-4.25090621240411	-4.25148376214452	5.21264264680337	0.000208870936812592	0.00232618459871028
ENSG00000230316	-12.0188411564519	-32.9674889131192	4.19956892964866	0.000210167367817101	0.00233895458381768
ENSG00000182771	-7.22376260436173	-7.26357040842361	3.16319457567463	0.000213176131907011	0.00237074937578068
ENSG00000146856	-2.71863174176355	-2.72355501215827	1.58473640889858	0.000213417807821893	0.00237174779454167
ENSG00000151726	3.15504397117694	3.15529694102099	5.84617470758031	0.000213762180913092	0.00237388527224539
ENSG00000104327	-7.18587849503454	-7.26464209469861	2.27166040408174	0.000214171285180573	0.00237673805743388
ENSG00000118515	3.79391033594783	3.79403639713475	5.82163754591096	0.000215584170558934	0.00239070017618532
ENSG00000084444	-1.88887993758038	-1.88910220503562	4.83865854453402	0.000215735656990209	0.00239070017618532
ENSG00000149948	2.94690180208033	2.94693361558229	8.322415841426	0.00021682248830121	0.0024010399520107
ENSG00000100558	9.25188814769227	9.39334884160747	2.23162038070925	0.000218307208112266	0.00241421492845959
ENSG00000166206	-5.47404948423295	-5.47702247980076	5.5809735531073	0.000218379123160487	0.00241421492845959
ENSG00000130303	4.3562267381037	4.35895609759362	4.01898822208606	0.000218476091578929	0.00241421492845959
ENSG00000198018	2.20515631142808	2.20573312526222	4.33292001373143	0.000219626593794186	0.00242394654674841
ENSG00000153944	-1.74733857620745	-1.74738544996604	7.41065668528427	0.000219667245014026	0.00242394654674841
ENSG00000279690	-7.03108980056961	-28.0920753329925	2.66111142051432	0.000220276572696236	0.00242895367660948
ENSG00000088836	-3.08255565095459	-3.08639150508849	2.62781732495309	0.000220923894509722	0.00243437239864135
ENSG00000205929	-7.57801367040281	-28.0652959928172	3.22290825508672	0.000221407775019105	0.00243798377937116
ENSG00000136010	2.09798514599404	2.09837906160553	4.8703233718972	0.000222554666506499	0.00244888552701372
ENSG00000185561	2.82070875884179	2.82375940971455	2.28517373436257	0.000223331707280005	0.00245433243985564
ENSG00000187957	-4.71282524148847	-4.71348928042759	6.0825744524197	0.000223364057706857	0.00245433243985564
ENSG00000100139	2.18976195879767	2.18990073330057	6.42687382089885	0.000223554754351454	0.00245470037583938
ENSG00000026652	-2.04254436731712	-2.04270971286853	5.75813692203548	0.000223954403718331	0.00245736054789741
ENSG00000160991	-1.78036582810005	-1.78043392214948	6.8291909271923	0.000224272619133677	0.00245912406963007
ENSG00000227496	7.81863340123895	8.14985386754714	-0.0892965510696702	0.000226563558676074	0.00248250063520577
ENSG00000109107	-3.23600361994354	-3.23730966805961	3.62783327607117	0.000227162175680925	0.00248731431352171
ENSG00000167925	-3.52204926903359	-3.52396471765076	3.49542306410882	0.000228117728702749	0.002496026780634
ENSG00000269837	-2.28885905345645	-2.29006964244799	3.71004031399281	0.000229353811684005	0.00250609392053736
ENSG00000105464	-3.9705857119009	-3.97327225991988	2.54756411141334	0.000229358794187773	0.00250609392053736
ENSG00000187556	-3.70340041834985	-3.73247563631129	-0.328622696312522	0.000229977208920048	0.00251109380425009
ENSG00000173801	2.58007442644855	2.58022578456516	6.6992912837227	0.000230472570040234	0.00251474403117276
ENSG00000213462	-2.62761682287364	-2.62817665076869	4.03994553412691	0.000231062223163752	0.00251810246907544
ENSG00000158246	4.19398845824156	4.20273784996378	4.14450954354699	0.000231102910092552	0.00251810246907544
ENSG00000108406	-1.62257762920703	-1.62265852760405	6.34188116511323	0.000231636827880617	0.00252111687001528
ENSG00000154721	-3.36942921111596	-3.36984952512976	5.7330058275057	0.000231758453199787	0.00252111687001528
ENSG00000166111	-7.11822674249297	-7.34175790990672	1.1537525442615	0.000231863957047646	0.00252111687001528
ENSG00000162645	4.95018916297979	4.95245113165385	3.74205893057536	0.000232145760491512	0.00252242442888968
ENSG00000196275	-2.56900593797388	-2.57147154479363	1.83742564682135	0.000232676239732146	0.0025264303248802
ENSG00000272505	-6.26340402897453	-6.29275236332886	1.2742474173661	0.000233471243658409	0.00253330090235052
ENSG00000236819	-13.6422594266262	-60.3582587152701	0.305250763643318	0.000234110751212517	0.00253847588155017
ENSG00000160746	1.56238644047583	1.56254440470385	5.47402579980894	0.000234643486336357	0.00254248674230109
ENSG00000239887	-4.40693323188371	-4.40852623874103	4.22080382052347	0.000235171838435392	0.00254644458067282
ENSG00000081853	-5.47312736142906	-5.51786790843325	0.750346185317893	0.000236084353247432	0.00255455377103632
ENSG00000104213	3.56124184751755	3.57552536302288	1.6592089393874	0.000237695689265625	0.00257020809708689
ENSG00000076067	1.75640112636033	1.75651144815316	6.05170814328089	0.000238090188472163	0.00257092707134814
ENSG00000184719	-4.53791871152736	-4.61240623470651	0.46743395205335	0.000238157460740154	0.00257092707134814
ENSG00000162493	-4.00930806640117	-4.00947818969006	7.42172902082589	0.00023825614655058	0.00257092707134814
ENSG00000174343	-5.54883782554931	-5.58170344752032	2.65522012959074	0.000239457546821534	0.00258210644756314
ENSG00000112539	-4.64860044033451	-4.6876176645957	2.36720256561414	0.000239920523885745	0.00258531336090547
ENSG00000122550	-1.58789812801926	-1.58797358496106	6.42149408001753	0.000240525996590162	0.00259005028328193
ENSG00000155463	1.64923745046101	1.64932599817389	6.78757014358885	0.00024162107651089	0.00260004926853276
ENSG00000153707	-2.35688299906194	-2.35704116988715	6.31646359469971	0.000243212660708063	0.0026153736117739
ENSG00000115414	6.32874665816837	6.32875214017204	13.4295395563116	0.000243797764439578	0.00261983987012361
ENSG00000214293	-1.93426606917622	-1.93557418613995	2.91424940603527	0.000244032350740963	0.00261983987012361
ENSG00000118181	1.68170174131413	1.68173238089986	8.1822049689684	0.000244131357181367	0.00261983987012361
ENSG00000019549	2.98151170868712	2.98187332790483	5.90061777848548	0.000244577814784012	0.00262282829672909
ENSG00000165732	1.99584280278049	1.99589820136463	7.60423512241621	0.00024542968773281	0.00262797440489641
ENSG00000040608	-3.99978160435688	-4.00484580851651	3.5814008983114	0.000245593054072203	0.00262797440489641
ENSG00000172458	-3.34487322846402	-3.34954600979304	2.28543869228703	0.000245632101343421	0.00262797440489641
ENSG00000243069	-5.55901611978529	-5.67204867292637	1.26007923453477	0.000245730922963287	0.00262797440489641
ENSG00000081479	-5.0005891718272	-5.04862275993295	5.75711931921417	0.00024783113415526	0.00264862103264903
ENSG00000130035	-4.05614926025598	-4.08474282597086	1.18233925997319	0.000248346702815573	0.00265231560722459
ENSG00000152749	1.99400035059217	1.99438867029676	4.58025623362773	0.000249105293927428	0.00265761133934904
ENSG00000054179	-4.97722404006983	-5.01163899815537	0.684652941842446	0.000249182976867362	0.00265761133934904
ENSG00000143842	-2.7502062489453	-2.75093885912705	6.33477602720971	0.000249432145008162	0.00265845290932249
ENSG00000189337	2.94009632470891	2.9413482379416	5.02814241325432	0.000249734482687886	0.00265985962666347
ENSG00000230487	-2.20080036645323	-2.20163947639519	3.57650037906711	0.00024994324703467	0.00266026847934515
ENSG00000089060	2.0093440871453	2.00978719467855	4.20957316527758	0.000250447206098109	0.00266381653679555
ENSG00000229422	-4.62313479515178	-4.6773666376326	-0.151718992348867	0.000250977056001057	0.00266763495738632
ENSG00000253305	5.29360281945643	5.29796568962671	5.02267341458915	0.000253623870942759	0.0026939340958505
ENSG00000102466	-4.57032770289275	-4.58752954394044	1.02102973899977	0.000255887889936239	0.00271613427155978
ENSG00000065534	3.36425770554358	3.36436539529127	7.58154124663737	0.00025667292393283	0.0027226161917712
ENSG00000182774	1.62172161281922	1.62177920656782	7.37553686043123	0.000256915718426116	0.00272334149864587
ENSG00000168743	-7.60240116050701	-7.71938043943855	5.07493839804659	0.000257489237039398	0.00272756916359102
ENSG00000231991	2.80006943193414	2.8059275815665	3.24728103393828	0.000258880773033229	0.00274045043399379
ENSG00000155962	-5.02782787143818	-5.07534200719246	0.0508917589522401	0.000259304719531139	0.00274130649730412
ENSG00000107957	3.55483938361998	3.55521953402934	5.77997070760524	0.000259346092057779	0.00274130649730412
ENSG00000087495	-6.50737433311153	-6.62298150521017	1.80369067440081	0.000259488343987158	0.00274130649730412
ENSG00000068383	2.13271277374775	2.13306486723745	4.8736152746057	0.000261621784774884	0.00276197602939489
ENSG00000112972	-2.84365128991878	-2.84372940186333	8.73067704364852	0.000263276777975227	0.00277611511583597
ENSG00000245060	-5.29345919568467	-5.33888267351719	2.31838309565906	0.00026331667007513	0.00277611511583597
ENSG00000171735	-1.52319008518818	-1.52333758639373	5.43562391509754	0.000263560283578049	0.00277680854776495
ENSG00000234745	2.83602724478768	2.83605941149885	8.41746731618456	0.00026435700054869	0.00278276599703037
ENSG00000272711	-3.9403303715475	-3.95965244050674	1.28462345754948	0.000264482178787823	0.00278276599703037
ENSG00000135917	-3.76221243669188	-3.79419512739527	-0.149330678096263	0.00026479629000633	0.00278419479606655
ENSG00000134901	2.21873853288445	2.2192071466529	4.95013982549448	0.000266124746597102	0.00279627980711114
ENSG00000198720	-1.74213021497379	-1.74229804535403	5.17450304972309	0.000266424639316929	0.00279754829744084
ENSG00000221994	-4.11851155661675	-4.15381207032812	1.0206233874802	0.000266608629660918	0.00279759888677794
ENSG00000262877	-3.74914618726184	-3.75979248660949	2.52427637607182	0.000269359320693998	0.00282401705946224
ENSG00000136504	-1.4997921370948	-1.49986050967212	6.55821456950626	0.000269569195002214	0.00282401705946224
ENSG00000108107	1.78889579762913	1.78891742387112	8.83987601430202	0.000269668850753055	0.00282401705946224
ENSG00000113739	5.35069928056968	5.35127927273252	7.02161914208978	0.000270363462718342	0.00282896431367503
ENSG00000115604	6.76876945829456	7.11926497560588	-0.254020295014758	0.000270503632657667	0.00282896431367503
ENSG00000176692	10.9088577275517	11.1056546920864	3.96555821189749	0.000271739188199364	0.00283920712875243
ENSG00000247828	-2.70272615033111	-2.70441433035062	2.96836255935461	0.000271846718168624	0.00283920712875243
ENSG00000184156	-6.04344649476132	-6.06191263229763	2.01736188523059	0.00027257926181716	0.00284495494252215
ENSG00000256073	-3.43583851390442	-3.44944402704276	2.04385073136666	0.000272976763830502	0.00284720052802235
ENSG00000179598	-5.12846575320841	-5.18652545170906	0.960021682791173	0.000273699639605532	0.00285283456128222
ENSG00000179603	-4.91785193140938	-4.99620447485588	0.57841488077886	0.000274247876118658	0.0028566419864688
ENSG00000128606	3.51451889702033	3.51455093537365	6.62924768082944	0.000274777633859944	0.00286025198339277
ENSG00000082196	-4.30614832372916	-4.3172132020626	1.35597584121992	0.000275036701051176	0.00286104133924921
ENSG00000270112	-8.45715487255249	-8.75068414782683	0.877344426038105	0.000275953043942533	0.00286861441707336
ENSG00000100697	1.69681977609573	1.69689729364728	6.63992182147973	0.000276132155044272	0.00286861441707336
ENSG00000242797	-3.76792308020449	-3.80223546325946	0.46213145843178	0.000276612596852669	0.00286911425951018
ENSG00000175040	-2.39445411100292	-2.394695196687	6.11675436900098	0.000276757483120643	0.00286911425951018
ENSG00000085433	-1.57648759839031	-1.57660106161904	5.40890007156282	0.000276980393699023	0.00286911425951018
ENSG00000231889	-2.28894097065796	-2.29100246742199	2.58107659637287	0.00027705600386399	0.00286911425951018
ENSG00000151617	6.1209879411769	6.12745977626373	4.18808321493167	0.000277099033133172	0.00286911425951018
ENSG00000165300	5.93889948966318	5.94886579762529	4.7256260561319	0.000277309716989777	0.00286939292317984
ENSG00000092841	1.68647214256569	1.68648470252105	9.22778328000283	0.000277799987653387	0.00287256225643708
ENSG00000161921	-5.36870023028914	-5.39319552878513	3.35179439291754	0.000278786901331927	0.00288085948206268
ENSG00000100399	-3.45224485473588	-3.47783774555259	0.508760094003059	0.000280139277006077	0.00289291975606673
ENSG00000113231	-2.35056292145669	-2.35160714265624	3.10495328894666	0.000280735171476699	0.00289715728184876
ENSG00000281566	8.36453151686145	31.0409975684787	1.06151672619673	0.000281301436569759	0.00290108363976236
ENSG00000163617	-2.27771060318296	-2.27978744347457	2.20102576900358	0.000281581552490376	0.00290205568355428
ENSG00000255150	-5.04900456785213	-5.12301629864962	0.0821553385654239	0.000281967341008828	0.00290411481696032
ENSG00000131446	1.71383820731551	1.71388884754291	7.14472949377503	0.000282422835430098	0.00290688869637809
ENSG00000198203	8.03305318921723	8.33328381794538	0.925567064164608	0.000282672097159179	0.00290753763178091
ENSG00000134250	1.94092643026093	1.94095600897006	8.30901526327958	0.000283591499593072	0.00291507417685729
ENSG00000119812	1.60295712598031	1.60304607047149	6.34461973068958	0.000284121865100063	0.00291707687115765
ENSG00000146005	-3.98991493392831	-3.99848403506448	1.45727737351888	0.000284287695706979	0.00291707687115765
ENSG00000198208	-2.56306071889767	-2.56441007389421	2.71997587769789	0.000284466832876084	0.00291707687115765
ENSG00000159176	4.45862360201568	4.45885949019034	7.71092129491854	0.000284533628459914	0.00291707687115765
ENSG00000137959	4.21035683846335	4.21299817318571	4.33667180397077	0.000286569129005857	0.00293601730990646
ENSG00000277639	4.68617076384347	4.74867018094571	0.830852771178641	0.000287315582504651	0.00294166415187054
ENSG00000103599	-2.33924703433663	-2.34491193146292	1.16232351075071	0.000287663386225628	0.00294166415187054
ENSG00000107201	2.62647207663182	2.62708161274378	4.45533936760581	0.000287685484815314	0.00294166415187054
ENSG00000171847	-5.42351729272853	-5.55507052107235	-0.0760307231477834	0.000290404959778135	0.00296752816883233
ENSG00000235597	-8.73213571804266	-8.97471097128099	0.526993033318576	0.000291780008090101	0.00297962919968531
ENSG00000139318	-4.0650068210798	-4.06527939216825	6.65549860745609	0.000292665088380446	0.00298671417645247
ENSG00000140564	2.71811378877333	2.71817737850281	7.02011135880015	0.000293883102385197	0.00299718534333276
ENSG00000007866	1.99457226471137	1.99485996883023	5.39831588373915	0.000294963934686574	0.00300624469725598
ENSG00000149328	-4.64499600065201	-4.64828782787129	4.37622460118245	0.000295443242362022	0.00300916554875448
ENSG00000163449	-3.09177954796288	-3.09280204081311	4.45223538170496	0.000297987414013095	0.00303310005371608
ENSG00000118322	-6.88587484565516	-7.11395234427937	1.92165479324401	0.000298488438419149	0.00303622050649941
ENSG00000276791	-2.58391228249072	-2.59364355152195	0.938553118568413	0.000299689241552661	0.00304645040208544
ENSG00000186815	2.15771831453359	2.15779789106818	5.74573011375436	0.000299910756756796	0.00304671864411231
ENSG00000270039	-4.78029200175717	-4.80017794739443	0.457032952128273	0.00030032572090351	0.00304895045915956
ENSG00000182732	-3.86336135106815	-3.87267826535321	4.56867817153697	0.000300954926964793	0.00305335297571688
ENSG00000171877	-2.26453259380504	-2.26461075877543	5.61136581118595	0.000301581510853197	0.00305772318861157
ENSG00000267102	6.8768294463352	7.27524698658843	0.274604618777246	0.00030766820887858	0.00311450936345444
ENSG00000166432	-3.31359047153181	-3.31687332995284	2.4623320220734	0.000307679916488871	0.00311450936345444
ENSG00000170537	-2.65594749569479	-2.65682200364392	3.08884673832699	0.000307780706277072	0.00311450936345444
ENSG00000172602	-3.36368992422067	-3.37310093395809	1.59869435691961	0.000307995911553454	0.00311466849934951
ENSG00000163874	2.78112355485123	2.78314841608485	3.18552615807257	0.000309310853797689	0.00312245875091245
ENSG00000102230	-3.00657449049564	-3.0082384301356	4.93881034011838	0.000309381308877919	0.00312245875091245
ENSG00000135744	-6.52659978891834	-6.53354095216558	4.9595940662262	0.000309688310767836	0.00312245875091245
ENSG00000101203	-7.62089093832339	-7.67306649037193	3.40567927741771	0.000309838269506613	0.00312245875091245
ENSG00000165996	2.07570260223003	2.07612541471485	3.98779876505825	0.000309936399533679	0.00312245875091245
ENSG00000127249	-6.57912349943662	-6.80597474872564	1.02455424066571	0.000309966124241981	0.00312245875091245
ENSG00000115641	3.65969555138126	3.66003702769015	6.5837976430109	0.000310685224638975	0.0031276847824068
ENSG00000135631	2.16194252702806	2.16218708091536	5.76725868387034	0.000311413862298511	0.00313300002959339
ENSG00000064692	-4.73138637291159	-4.73841353009731	3.44487371532968	0.000313956699174329	0.00315373323156807
ENSG00000184743	2.01360896436477	2.01402896993703	6.16053450671054	0.000314027751273796	0.00315373323156807
ENSG00000166321	2.47066645365829	2.48767417680825	1.11793309138467	0.000314080643979015	0.00315373323156807
ENSG00000166091	-11.1859914302332	-33.1306206366178	0.488317385902015	0.000314553657292443	0.00315645295948857
ENSG00000148680	5.83797465477072	5.8642914191009	1.18133883418285	0.000315522420091532	0.00316414069833602
ENSG00000144481	-6.58789918481589	-6.61068739829666	2.908651064772	0.000315833886807636	0.00316523126355227
ENSG00000162595	-4.77369955499031	-4.77752300841629	4.26546632965355	0.000316337165641524	0.00316824150373749
ENSG00000226180	-2.52908136337893	-2.54030672275968	0.790759955616461	0.000317019990475046	0.00317304495594703
ENSG00000187583	4.00887288619131	4.01276380771166	1.78222084665025	0.000317360723743529	0.00317442046158325
ENSG00000198889	14.4453135394311	36.5979356792608	2.96398733598333	0.000317820363722182	0.00317698281636245
ENSG00000134762	10.4405598450134	10.5161059080189	4.66845768703483	0.000318700880651788	0.00318374635348498
ENSG00000271869	-3.01338803097016	-3.0372558847985	-0.124755751166906	0.000320956535702115	0.00320422976243787
ENSG00000185986	-3.19459432246523	-3.20180037068713	1.65541242400428	0.000321862313831624	0.00321121927678401
ENSG00000166924	-3.61574445236337	-3.61838531532348	3.26558243608709	0.000323271926916519	0.00322322341435155
ENSG00000175170	-5.73718853744078	-5.95927374608671	-0.243055819719432	0.000323564915218776	0.00322408588782768
ENSG00000121753	-2.91463827445179	-2.91484411828818	6.57459463226801	0.000325548162549326	0.00324177870538596
ENSG00000178665	-2.17787743706244	-2.1793437637204	2.71473919499299	0.000326099945313378	0.00324520366228367
ENSG00000113916	-2.2044272614691	-2.20474484105056	4.9366180107649	0.000327069641006707	0.00325278049342594
ENSG00000139182	-2.52703700640772	-2.52721682991142	5.61212202162961	0.000328215248954265	0.00326209605166893
ENSG00000163864	-4.05197807717792	-4.0648537775575	0.909771511046934	0.000328667307218375	0.00326451102729498
ENSG00000186340	4.55182677287176	4.5518898175119	8.05061565789338	0.000329189115981836	0.00326761529366839
ENSG00000171621	2.62751059634371	2.62822356423747	4.08798984496856	0.000330436590607507	0.00327559795203261
ENSG00000136770	1.98622734811464	1.98661856058631	4.76881412454517	0.000330513409589422	0.00327559795203261
ENSG00000173193	2.58713913097987	2.58788045906232	5.4816234165399	0.000330622670193633	0.00327559795203261
ENSG00000118160	-5.28567845874605	-5.39223101519673	0.531255378473674	0.000331570122911518	0.00328290164815501
ENSG00000211445	-3.17853100889675	-3.18114449049849	3.71524863731501	0.000332964519395282	0.00329289970198085
ENSG00000027075	5.22742536963282	5.28070000404602	0.439156102324283	0.000333001705484038	0.00329289970198085
ENSG00000185483	3.21080384647311	3.21153098703276	5.18848900748326	0.000334759324097702	0.00330640911720424
ENSG00000196388	-2.25490959094505	-2.25845896140607	1.77565668175147	0.000334791393256046	0.00330640911720424
ENSG00000132185	-11.5075250341871	-32.8809840988656	1.02016990658039	0.000335580242124707	0.00331210486759492
ENSG00000131149	-2.27382374851301	-2.27393377986051	6.72805302185959	0.000335987783516941	0.00331403237639514
ENSG00000198580	-3.9736221442044	-3.99049685439668	0.301060759083959	0.000336437822104954	0.00331637636006739
ENSG00000165424	1.90526660019539	1.90541704974144	6.13465067684433	0.000338086771028176	0.00333052797655138
ENSG00000108604	1.61257161011135	1.61273857666359	5.58679160153405	0.000339342881406701	0.00334079429400015
ENSG00000269378	3.33621986282682	3.34166688608742	2.46995507423	0.000341668474961516	0.00336156998616831
ENSG00000115318	-2.46001077052483	-2.46045439820769	4.7177658483715	0.000343842200018791	0.00338082626643161
ENSG00000171943	-1.7563362997072	-1.756675739144	4.50269025875443	0.000345826560830818	0.00339819755872397
ENSG00000177410	1.77007626098982	1.77093011648436	3.79053164765604	0.000348355941611541	0.00342089916498277
ENSG00000162551	5.78095886644343	5.78946638550313	5.66598836022745	0.000349579719420715	0.00343075910687307
ENSG00000048540	-5.49881901211514	-5.51673728495062	2.49494064545833	0.000350157462446448	0.00343427048909475
ENSG00000172803	-2.73344224179136	-2.73968423296346	1.20965608960371	0.000352262543385567	0.00345274786718283
ENSG00000165915	1.81301616564905	1.81307382889513	6.5693470234154	0.000356133525584611	0.0034884999174894
ENSG00000237424	-4.38578727349534	-4.41486360210949	0.731525115940541	0.000356577136882555	0.00349065543278008
ENSG00000140262	-1.67060351509382	-1.67062570718576	8.16038304654007	0.000357909164883167	0.00350149981233444
ENSG00000117480	-3.47799370597696	-3.48451083192607	1.99203255842045	0.000358465731964889	0.00350474886593599
ENSG00000161544	5.13648702501959	5.14080632818852	4.10238463046014	0.000358964327418444	0.00350742741446282
ENSG00000148908	3.25132498842597	3.25514018990619	4.06871576598927	0.000360456546865147	0.00351980520497336
ENSG00000138622	-4.32474018542858	-4.35152833043626	2.08099301078708	0.00036304601431492	0.00354287529219573
ENSG00000185811	12.4130276688049	35.4054591441277	3.58908961095045	0.000363402163182868	0.00354413577510137
ENSG00000128165	5.09756283881409	5.12689534693117	2.89216156078993	0.000364579824998388	0.00355340161518404
ENSG00000278971	-9.2446102770396	-32.1193780853388	-0.279385875571592	0.000365542941296986	0.00356056611691275
ENSG00000092758	-7.7131874156384	-7.72114735798729	6.56548391328522	0.000365862873786336	0.00356101058585479
ENSG00000134242	8.20443524443973	8.55554261703802	0.746693240617086	0.00036604470284981	0.00356101058585479
ENSG00000151553	1.8822709979888	1.88257390588824	4.65366865367832	0.000366448920792697	0.00356272319380895
ENSG00000253910	-5.73913138794925	-5.74486209298965	3.12426399305702	0.000367408142119111	0.00356772232064811
ENSG00000152527	-5.10615852132733	-5.11107054585529	3.3013051763874	0.000367483938266275	0.00356772232064811
ENSG00000164746	-8.74973315025361	-9.0023481680506	0.744115783106864	0.000367648598304266	0.00356772232064811
ENSG00000058668	1.8763151781462	1.87635352861404	7.86012980860355	0.000368794530772389	0.00357661975371434
ENSG00000113356	2.39804950855796	2.39952345845845	4.03643749899857	0.000372461373128692	0.00360993909375009
ENSG00000163466	1.70380418429469	1.70382795195111	8.34173492351045	0.000373106392166319	0.00361394739906012
ENSG00000181163	1.67354652716823	1.67355652045481	9.96964332370801	0.000374257874271956	0.00362059232515199
ENSG00000160862	-10.4160105018891	-10.6835557594683	2.14434497139013	0.000374355635478172	0.00362059232515199
ENSG00000182752	5.44094222242898	5.44170065743066	6.80122080648893	0.000374488062323586	0.00362059232515199
ENSG00000114251	3.45067418117328	3.45086823192951	6.64002402283055	0.000375909495933196	0.00363208593409711
ENSG00000179776	5.99232195736728	6.00747025917574	2.26923178240115	0.000376658897492317	0.00363707608252631
ENSG00000139324	1.85884825061333	1.8590328403934	5.55395185498524	0.000377106753941047	0.00363915009643727
ENSG00000111490	-3.19321404566625	-3.19966179408341	1.53454204153439	0.000377523346104998	0.00364092002846413
ENSG00000131477	-4.3845763259726	-4.40394422094148	0.885396625143566	0.000378088274112011	0.00364223313573019
ENSG00000198732	-3.53958478840709	-3.53999803310087	5.89481476009084	0.000378126035161947	0.00364223313573019
ENSG00000169715	5.63392480003117	5.64204744700745	5.26519505162184	0.000380438622767358	0.00366095435482293
ENSG00000260664	-15.783924367244	-60.7499197458572	2.4315972519228	0.000380538549883285	0.00366095435482293
ENSG00000169826	2.20026831082446	2.20049173193104	5.1684227742416	0.000381520847508154	0.00366758163828019
ENSG00000231305	-3.45129437778882	-3.47961407574888	0.0472053251798401	0.00038169720521361	0.00366758163828019
ENSG00000047457	5.40649662866678	5.42518358941387	2.49599114684337	0.00038366676483091	0.00368423915502449
ENSG00000176597	2.55718495925861	2.55737727702886	5.67842206556016	0.000384610743747787	0.00369103389851133
ENSG00000280219	6.44845528473195	6.52407014108745	0.917749657673692	0.000386158022356048	0.00370360648714209
ENSG00000244586	3.66581772461048	3.682109163493	0.891134584941818	0.000389110838132495	0.00372963574376966
ENSG00000142669	1.92409343778821	1.92413765817259	7.35040111059809	0.00038940925735609	0.00373020622353251
ENSG00000132199	2.69809521410484	2.69962911489133	4.64475444837249	0.000390142282535897	0.0037349366030138
ENSG00000144843	-3.7148590005707	-3.72028809264861	2.32941690463533	0.000390497702353248	0.00373604848317624
ENSG00000091513	-5.77214982738692	-5.88708254444082	-0.0873273861027344	0.00039098835802088	0.00373845206499573
ENSG00000058085	8.84151761830791	8.85091822862887	5.88000659619621	0.000396575223130368	0.00378955051037795
ENSG00000115756	2.51726795458339	2.51743924008388	6.06483825156478	0.000397108146108722	0.00379178217251374
ENSG00000166821	-2.36320637055814	-2.36591237802195	2.81021096076894	0.000397425964894127	0.00379178217251374
ENSG00000132359	-2.8720588650587	-2.87320564322196	3.16986833891498	0.000397537300909759	0.00379178217251374
ENSG00000146090	-5.26240440557924	-5.33938816028	-0.333889508590969	0.000398046311860842	0.00379431936104712
ENSG00000186409	-2.90306214522596	-2.91058140324947	1.66974452709939	0.000400664739269803	0.00381694889503277
ENSG00000123685	-4.2187048680159	-4.22830181673828	2.30414558024835	0.000401444778255137	0.00382204802907056
ENSG00000168477	-3.22860544560962	-3.23762969241669	1.00549049412316	0.000402070097225135	0.00382566879833837
ENSG00000173442	2.62988026909479	2.63055835764229	5.41934630514703	0.000402357442883145	0.00382607132349417
ENSG00000185774	-3.3753951312665	-3.37995641544433	1.8248491400151	0.00040367096125217	0.00383622543456566
ENSG00000229563	6.68448583033484	6.85777536597391	-0.655982979008345	0.000406479135580459	0.00386056278768448
ENSG00000149506	9.48890014003523	30.4473041155987	-0.931605515189427	0.000407921000335781	0.00387190182324796
ENSG00000135929	-3.50782497490324	-3.50946605117833	4.00405749245362	0.00041188586143081	0.0039071602918473
ENSG00000138395	4.920880655042	4.9338740256724	3.07743452365143	0.000417869936870718	0.00396151863649022
ENSG00000261604	-4.14382143630975	-4.16276597431535	1.43633759638531	0.000418175352106652	0.00396200846346678
ENSG00000230798	-9.29765957207697	-30.3804515031849	1.26443656834353	0.000419674342592987	0.00397379938462516
ENSG00000129354	11.5935987301709	33.7771021201123	1.2166167438053	0.000420185639074426	0.00397622943545944
ENSG00000149380	5.75892666014563	5.76694786249371	2.38835720494903	0.000420724804547596	0.00397892010793831
ENSG00000101198	-9.10557834054121	-9.22239966293987	4.04643992928794	0.000421429544970221	0.00398317246680692
ENSG00000124440	8.53598391220803	8.66954079404047	2.90976328800623	0.000422958541746077	0.00399520548749138
ENSG00000161638	2.8496720946152	2.8497846653664	7.87552424177738	0.000423533868094339	0.00399822117075273
ENSG00000101000	3.59850946680709	3.61728018185316	3.21925928345304	0.000426093923256582	0.00401995801675424
ENSG00000077150	1.90320393228687	1.903563703867	4.93415659631777	0.000426779018583934	0.00402399009430528
ENSG00000119862	-2.50103535649568	-2.50229906318942	4.73239796633666	0.000427055760036887	0.00402416936464451
ENSG00000165527	1.82221711361882	1.82228691206557	7.06081153650419	0.00042799751456745	0.00402547150566862
ENSG00000166450	2.66619207758461	2.66669703564174	6.8721893441188	0.00042809799259132	0.00402547150566862
ENSG00000271122	-1.76947793846011	-1.76990067735725	4.10253149510358	0.00042820115033949	0.00402547150566862
ENSG00000175061	1.59614016054129	1.59619367027641	7.63195252162134	0.000428225193474803	0.00402547150566862
ENSG00000205220	2.73821850355214	2.73805984642141	2.47051959576579	0.000429944773486597	0.00403920438821885
ENSG00000187955	-6.06227316379464	-6.06534282971403	5.42442797139379	0.000430613462704995	0.00404305388254708
ENSG00000169064	-5.58027175374014	-5.80450302705428	-0.620546340469607	0.000431639733142314	0.00404642081711216
ENSG00000178033	6.43140050869695	6.4465771250002	2.54626757046071	0.000431730334749107	0.00404642081711216
ENSG00000255794	-6.02754845659403	-6.10070214681894	2.59848727300554	0.000431749524869275	0.00404642081711216
ENSG00000137343	-2.00331593070594	-2.00347768679794	5.58295406678533	0.000432010993181857	0.0040464425000249
ENSG00000156103	-3.15136676322727	-3.15150772110326	6.33747264931634	0.000435153151354276	0.00407343003911611
ENSG00000137154	1.51512768793643	1.5151358048947	10.1637006526034	0.000436083133298999	0.00407968966047368
ENSG00000136158	-2.24656454212271	-2.24661354375722	6.84696824468111	0.000436706799039445	0.00408307782048018
ENSG00000105894	-5.66780111818252	-5.6678893800188	9.85734304364103	0.000437865637487403	0.00409146263538499
ENSG00000265354	1.71327736070511	1.71342358280203	6.05055878378587	0.000438323666453052	0.00409329289952031
ENSG00000196628	-2.63277049156328	-2.63291010801223	6.88063496361917	0.000440019329075945	0.00410667172994131
ENSG00000204052	-4.02859256933532	-4.0585565263103	0.476273213180665	0.000442450284008769	0.00412689291189541
ENSG00000143126	-2.96643779838098	-2.96654569594035	7.59664715831706	0.000445467120567607	0.00415255141524932
ENSG00000238105	-2.40977481641773	-2.41369201791287	1.72204589661085	0.0004467939756005	0.00416243504476504
ENSG00000270629	2.14935524399417	2.15075234992424	3.24152882894022	0.000448212078426699	0.0041713233011739
ENSG00000238197	-2.61856300208902	-2.62703786171094	1.1641989547155	0.000448282342728949	0.0041713233011739
ENSG00000205704	-5.3841416548362	-5.44499656137515	1.10876335637693	0.000448676628018193	0.00417250558062898
ENSG00000152104	2.35642611734636	2.35657975321513	6.99642075617878	0.000450856836784853	0.00419028491045161
ENSG00000232527	3.13987373108988	3.15045357789176	1.02018949112085	0.000452225628851649	0.00420050622777493
ENSG00000204277	-5.87126445753236	-5.92603851896944	0.00431621231776124	0.00045266620801505	0.00420209879426099
ENSG00000278175	-2.58244024764369	-2.59502218139234	0.743638958895629	0.000453051658720202	0.00420317801500727
ENSG00000075415	1.49487295869825	1.4948851923852	9.22696555878758	0.000453667720188713	0.00420582834171235
ENSG00000225472	-9.34284979880476	-9.68489244460187	1.03207133434385	0.000453876057114469	0.00420582834171235
ENSG00000137486	2.65592208469717	2.65774867901597	3.4713399084567	0.0004550563294965	0.00421426425193259
ENSG00000144834	-5.28512748714256	-5.28597588249267	5.89988129802754	0.000455343577943002	0.00421442479312509
ENSG00000139645	1.71339869813522	1.71343818876519	7.65878349810891	0.000456331612440373	0.00421792141754854
ENSG00000175471	2.38500265703661	2.38627259351237	3.37901857110001	0.000456511198900512	0.00421792141754854
ENSG00000182742	-7.89342569158338	-8.11772954820188	4.10821414742179	0.000456531778894391	0.00421792141754854
ENSG00000242574	-8.9470894310588	-9.1960882162098	0.190920779216923	0.00045702276697344	0.00421996066441353
ENSG00000204262	2.79879583629778	2.79882049294424	9.55435175362421	0.000459720532316809	0.00424236193356658
ENSG00000143198	1.58748890196083	1.58761431003932	5.97631344129385	0.000460623719733463	0.00424818591843963
ENSG00000147573	6.9086359428511	6.95040692424305	3.41410416259221	0.000461394926421548	0.00425278652960215
ENSG00000055163	-1.89254589733204	-1.8927251524048	6.49266946371983	0.000464389181448846	0.00427679906125868
ENSG00000206538	6.95627405389175	6.96310675266769	6.11310159128849	0.000464547919040267	0.00427679906125868
ENSG00000013588	5.12343437130047	5.12830964812502	5.30111972268225	0.00046545172384152	0.00428259470598791
ENSG00000196498	2.25910107447961	2.25912892664423	8.18526044186569	0.000468733284551746	0.0043102258449419
ENSG00000187486	-5.96623007396295	-6.18902233214954	1.18241770765411	0.000469006898332028	0.0043102258449419
ENSG00000107338	2.32934394459131	2.33086512538025	3.39481802710986	0.000470282241585	0.0043142982595845
ENSG00000008196	3.35381549416108	3.35533333301011	6.57238320161339	0.000470310726210436	0.0043142982595845
ENSG00000169019	1.89157041213335	1.89237541790677	3.84916469880809	0.000470771905763054	0.0043142982595845
ENSG00000164161	4.29645362255288	4.29982154655118	4.0812653639493	0.000470915554048669	0.0043142982595845
ENSG00000276170	3.72401748301273	3.74977304894161	1.20027033242541	0.00047093925908167	0.0043142982595845
ENSG00000109321	13.2989301883975	35.5634950184883	2.18871854285526	0.000471262067141042	0.0043142982595845
ENSG00000136830	2.55401460674097	2.55404812537497	8.91691186198277	0.000471412686471125	0.0043142982595845
ENSG00000136758	1.63528793766058	1.63532396257911	7.73341976283533	0.000471660505258789	0.0043142982595845
ENSG00000183250	-3.72980304895383	-3.74591230393248	1.22038015751721	0.000473875994149992	0.00433202562801989
ENSG00000109113	1.63693541220196	1.63700535554487	6.85279739774275	0.000475748444525529	0.00434659813506238
ENSG00000178425	1.98054340410377	1.9806185663606	4.46036866229975	0.000477987822280601	0.00436450400999374
ENSG00000010810	-2.24638680751191	-2.24643764452828	7.58401203597309	0.000478366675164234	0.00436541044185526
ENSG00000231107	5.00025855158056	5.01477845467908	2.41548118375782	0.000478804660343758	0.00436685512068191
ENSG00000065154	1.61157562352181	1.6116698090622	6.48775630074797	0.000479298150960938	0.00436880404501114
ENSG00000235652	-3.14893318675784	-3.16493045135628	0.488705641300969	0.000482954266774547	0.00439882472593408
ENSG00000269696	-3.13834388956174	-3.15031495026668	0.496508950832517	0.000483155143139295	0.00439882472593408
ENSG00000229852	-3.56444231059375	-3.57001704592759	1.73057035143184	0.000490202710991451	0.00446038760455741
ENSG00000155011	7.81481352074951	7.87309276705513	4.11580432375207	0.000493760169809171	0.00449014053080978
ENSG00000149295	-3.39916894734659	-3.40935034424645	2.35070516840262	0.000495362324075623	0.00450208808388637
ENSG00000144893	-3.21496486462915	-3.21639901963598	3.19583196539125	0.000499178460720548	0.00453413175432846
ENSG00000079102	-5.84822430856312	-5.87210382100634	3.52925905875177	0.000499716225175801	0.00453637740691567
ENSG00000044524	-3.77878338731951	-3.77901573210808	6.62603544478985	0.000500347165891442	0.0045394658037356
ENSG00000139200	-5.15757982181191	-5.15999638193243	4.29986149784159	0.000500830155392896	0.00454120908612351
ENSG00000126583	-5.84216958928265	-6.06358158832597	2.84371578653578	0.000501147600442077	0.00454145016442403
ENSG00000002834	1.98589626153162	1.98592593655578	8.52715956904148	0.000502600795325394	0.00455197727274403
ENSG00000107562	8.39543197145015	8.39914029677561	5.46657205832882	0.000504263938709806	0.00456439254435647
ENSG00000052126	2.3501521868649	2.3503090270921	5.4937125397451	0.000506873734626292	0.00458535717986959
ENSG00000099998	10.0721296928765	10.1623412919642	3.52932624153329	0.000507196348137093	0.00458561886497543
ENSG00000149054	3.80655682521404	3.81988134687995	1.84850729116461	0.00050857406280145	0.0045954140142256
ENSG00000167371	-3.26457970759735	-3.26848463361706	3.23398580685309	0.000513890314134668	0.00464076539323233
ENSG00000183287	10.4031457651999	10.4730703128811	5.20108850208922	0.00051537784482849	0.00465150847927864
ENSG00000172382	-4.06049635623682	-4.07823591167394	1.2940088574526	0.000515930679676949	0.0046538079910317
ENSG00000204970	-3.54751370041444	-3.65373060727197	-0.352953819819533	0.000516421742971587	0.00465554797618843
ENSG00000113407	1.82428766726412	1.82433560535675	7.66643248748396	0.000516801662292778	0.00465628456724722
ENSG00000008394	4.68138998123746	4.68303295813948	5.87970021894797	0.000517863932842895	0.00466316461788291
ENSG00000183840	3.57662070065118	3.58284102761602	1.57159838867931	0.000518467314937703	0.00466352560504444
ENSG00000187323	-6.07064529373552	-6.07733872379261	5.92254139148749	0.000518501373790006	0.00466352560504444
ENSG00000173156	3.43201068596333	3.43595642574049	2.67938552920669	0.000522624307935543	0.00469602490024787
ENSG00000149591	6.45947651954894	6.45997805447919	8.39611917652099	0.000522883985408526	0.00469602490024787
ENSG00000167693	2.03616375971732	2.03630965265258	6.86099868191997	0.000523062626222007	0.00469602490024787
ENSG00000224940	-6.98094891943042	-7.21013983658336	0.940223770071425	0.000523317748586607	0.00469602490024787
ENSG00000065320	-5.91647928013033	-5.91763669699507	5.5586040827923	0.000525331743119368	0.00471138991215727
ENSG00000007237	-5.09331586421782	-5.09511359963254	6.45032188998078	0.000527100017989894	0.004724534834038
ENSG00000187720	3.72331978123527	3.72408722793134	5.77442110969835	0.000527957982858308	0.00472951000823271
ENSG00000151012	3.20996800816555	3.21059025836554	5.84835209655679	0.000529569259810794	0.0047389779760477
ENSG00000135454	-6.45917749615768	-6.45991305502507	5.700678870517	0.000529621914192599	0.0047389779760477
ENSG00000270419	-2.87139338283532	-2.88319378239047	0.707994976022891	0.000529963772618412	0.00473932093107897
ENSG00000114541	-3.66363080376917	-3.66430153837092	4.64191285673033	0.00053225648095132	0.00475692901906099
ENSG00000105855	-3.45418418679519	-3.45419745287989	7.48661440541684	0.00053254207283967	0.00475692901906099
ENSG00000124140	-4.90423090537157	-4.93286187253031	0.773967627293876	0.000533872960917828	0.00476609057276784
ENSG00000179873	-9.37107963896715	-31.6565259403531	-1.08106451465023	0.000536642484697415	0.00478807757489453
ENSG00000132109	2.06903461443934	2.06967094650975	3.83599056851533	0.000538625733099401	0.00480302809629586
ENSG00000182134	-2.31436370271244	-2.31537585529168	3.62549045198651	0.000541605910469163	0.00482684628200087
ENSG00000175426	-7.7878051785797	-7.80806258724052	2.61812838250713	0.000542474075629725	0.00483182556582004
ENSG00000105357	-8.20182168706963	-8.23796294972296	2.43216784936398	0.000546422039659706	0.00486421535190801
ENSG00000261308	-7.94681587462358	-29.0894241675692	2.57415427640728	0.000547708044345735	0.0048728851307204
ENSG00000082146	1.63905663315389	1.6392538546964	5.80021009805525	0.000550365193282502	0.0048937369748935
ENSG00000132639	-4.68235144115629	-4.68604034600318	3.3296114354732	0.000555091401050889	0.00493295226864461
ENSG00000135457	-1.7559513439367	-1.75612760729308	5.77208132146118	0.000556045079531344	0.00493861653686144
ENSG00000142303	-4.08463091250119	-4.08781863111931	2.51007357990728	0.000557390389712897	0.00494775073620078
ENSG00000069011	-6.51789536036626	-6.55202110544389	4.43148970253671	0.000562183036963587	0.00498481117885405
ENSG00000279798	-8.33764161052071	-29.8296297600007	-0.531312439701222	0.000562203950682848	0.00498481117885405
ENSG00000162729	-1.78350533823288	-1.78363611103285	5.94810722815342	0.000562736736138802	0.0049867034041267
ENSG00000162951	-3.53329411607997	-3.54286741566928	2.60142375579014	0.000564583133962263	0.00500022748365671
ENSG00000243364	2.28094115885868	2.28291221772465	3.09614761352474	0.000565613485986832	0.00500651302165442
ENSG00000225177	-2.65242023027173	-2.65473734990573	2.86332122387647	0.000568769365746053	0.00503159483102486
ENSG00000173068	3.11676115350811	3.11769370597436	5.18825219657294	0.000570625985231455	0.005042690437908
ENSG00000188906	-4.337456685792	-4.35364932083498	2.54421205647958	0.000570875690176795	0.005042690437908
ENSG00000261496	-3.96747508541196	-4.01162491131779	0.246051000002976	0.000570992487141113	0.005042690437908
ENSG00000198739	-6.96944543138432	-7.08792098354233	1.24481475808706	0.000572867700246751	0.00505639133502135
ENSG00000142611	6.70233902335574	6.7133165141357	3.77745629588054	0.000578978817645595	0.0051074436489934
ENSG00000152413	-1.97339655005654	-1.9736402330005	5.15531354469889	0.000582457928423206	0.00513523325488421
ENSG00000108854	1.98494977281514	1.98504313083933	6.49428040405502	0.000583512077371043	0.00514162391426154
ENSG00000138795	-4.06645101151895	-4.06894041132654	4.36081604104472	0.000584206954660253	0.00514484342361263
ENSG00000169989	-2.95432733678476	-2.96843353392353	1.01269558041673	0.000584656577602872	0.00514590067795447
ENSG00000104899	-3.43763434454756	-3.4387119940713	3.69708985271389	0.000585189620989157	0.00514769055894349
ENSG00000132842	1.41956380190227	1.41963146698924	6.59252380519561	0.000587309435001247	0.00516248483305866
ENSG00000234444	-2.06329247241433	-2.063792410985	4.53769062960857	0.000587532698113567	0.00516248483305866
ENSG00000166780	-1.79349255358099	-1.79362698118084	5.69751835300296	0.000589739067814646	0.00517895714558936
ENSG00000185736	7.42318577401562	29.4107338145874	-0.254265676482375	0.000591024047737624	0.00518659103958307
ENSG00000188191	-2.01901069032559	-2.01935454099656	4.73716223813129	0.000591272707215183	0.00518659103958307
ENSG00000137462	6.69490660080062	6.81985952207657	0.38608331330638	0.000591632671038528	0.00518683465783019
ENSG00000172361	-3.109415804435	-3.12934234758016	0.0116541982924864	0.000595318723521451	0.00521622140800446
ENSG00000175182	-2.02176360133884	-2.02209132621091	4.63659069202124	0.000596505794482426	0.00522369123670701
ENSG00000152503	-2.62605467019643	-2.62658921743127	4.623671082238	0.000601562019292509	0.00526501646257468
ENSG00000162543	-9.56720624495862	-31.9028117294882	0.100027321203204	0.000602962632095938	0.00527431850842912
ENSG00000105278	-6.8043794663705	-7.02764074848369	0.582015354894703	0.000604646115133397	0.00528608311404975
ENSG00000248890	3.06863129906801	3.0749649676065	2.04338441115833	0.000609464677321573	0.00532522746037999
ENSG00000180818	-9.0133961012099	-30.0787877744939	1.22963457686975	0.000609877875618094	0.00532585746638754
ENSG00000165983	10.4842866762166	31.7343737156513	2.0416185992479	0.00061323212784221	0.00535215564232994
ENSG00000155966	5.91362904204811	5.93287676331142	4.14886881055848	0.000614579390990745	0.00536091765973715
ENSG00000170049	-2.65630309935447	-2.65840870882621	2.42412185311637	0.000617010338433822	0.00537911748984126
ENSG00000129667	2.71303443161563	2.71323473118197	4.7070650762247	0.000619007956983543	0.00539352133947603
ENSG00000154548	-4.08405632582293	-4.09198109218619	3.33657350579711	0.000620938455417544	0.00540732461957029
ENSG00000168016	2.69875556538161	2.70075736487807	3.24146528699077	0.000623953802341929	0.00542947392444832
ENSG00000071282	3.45145104343118	3.4523611134683	5.25544211726895	0.000624177385319889	0.00542947392444832
ENSG00000088832	1.77925578113036	1.77929400941743	7.71113602200166	0.000626071518922231	0.00544291798243414
ENSG00000162616	2.0920684387324	2.09241031344038	5.17907524042334	0.000627933525820361	0.00545606793108465
ENSG00000145425	1.55766901940293	1.55770651175441	8.01902220173283	0.000632921731754636	0.00549635145696156
ENSG00000259877	-2.28403029075121	-2.28683652001764	1.84354599596795	0.000636677567363099	0.00552589412829762
ENSG00000108091	1.68780234823263	1.68791396963819	6.07983571712468	0.000639879355022513	0.00555059791628973
ENSG00000142408	-3.60299386910249	-3.60573165575385	3.39098252224563	0.000640949946928512	0.00555679759652514
ENSG00000176826	-4.1725529973716	-4.2026455157457	1.27876808282018	0.000643287878111803	0.00557397165862247
ENSG00000119138	3.53798960913228	3.53840909981454	4.0394786598991	0.000647698993735364	0.00560908047042927
ENSG00000134013	4.59299559496666	4.59308992018348	8.88948821981585	0.000648140488267504	0.00560979245222217
ENSG00000183307	-3.91896448514483	-3.92236596074676	3.51623661533269	0.000648683539531823	0.00561138215304703
ENSG00000174498	-3.61820965930406	-3.6213277380308	7.51276313503094	0.000653464619299548	0.00564961050151891
ENSG00000250486	7.10208441901797	26.7998833794181	-0.23024005117893	0.000657851614310571	0.00568439131480091
ENSG00000162814	-3.65436550571638	-3.68306675551891	0.537642288095597	0.000659484513715097	0.00569125270507681
ENSG00000163995	-4.15696705696069	-4.20252142964819	0.756494655542543	0.000659505357641095	0.00569125270507681
ENSG00000128482	-5.57731633528342	-5.60413542210481	2.1341191424992	0.000659739169731588	0.00569125270507681
ENSG00000169855	-2.12324205263313	-2.12329545187467	7.32730821669477	0.000660210509689333	0.0056921738808886
ENSG00000129993	-4.18412004187309	-4.25602149203575	0.866011856847411	0.000662078948894257	0.00570513284107888
ENSG00000260916	2.30758289713492	2.30925561689678	3.26943642569448	0.000662659302784715	0.00570698419949285
ENSG00000243811	2.701697328148	2.71140661394981	0.207516028773765	0.000667387764505693	0.0057433890835504
ENSG00000140009	3.48579971725658	3.49471047756252	1.47750079369139	0.000667622081890865	0.0057433890835504
ENSG00000153531	3.73758864446079	3.74489787275297	2.2108771460429	0.000670470596762531	0.0057647180054241
ENSG00000165929	-8.95993307101138	-29.6068034802439	0.319705569605515	0.000672410796572811	0.00577821803945397
ENSG00000137309	2.86147540208441	2.86149488831726	9.79822693442367	0.000675263540522146	0.00579954066100813
ENSG00000235098	-6.13260706147657	-6.25208709689818	-0.160631148169992	0.000677629308147054	0.00581665971270374
ENSG00000030110	1.77172953104068	1.7720203396039	4.78908681253713	0.000678751412521928	0.00582309041489966
ENSG00000174943	-1.89718936619292	-1.89767979195192	4.10203288551226	0.000679267627518688	0.00582373167766525
ENSG00000148248	1.55794405435005	1.55795915217914	8.80767039765076	0.000679890134442382	0.00582373167766525
ENSG00000143369	3.41469318509215	3.41459396386017	5.76194432119219	0.000680212709940802	0.00582373167766525
ENSG00000178538	-3.82351318574679	-3.82576800038442	3.80928940463446	0.00068031808505581	0.00582373167766525
ENSG00000171522	5.98305389315493	5.99767079852009	3.28472341629581	0.000681263011091535	0.00582862501653876
ENSG00000125510	-3.36570563821097	-3.37845843398327	1.09949587269887	0.000684768617185448	0.00585540919426812
ENSG00000102780	1.92213242333588	1.92262430566855	4.01736975173604	0.000686265868854493	0.00586500015122828
ENSG00000128829	1.62293313919059	1.62299380833865	7.23015714839339	0.000686958125171391	0.00586770468622872
ENSG00000072954	-3.07680730725397	-3.08075249304668	2.29877182397765	0.000687378819010121	0.00586808796064736
ENSG00000123560	-6.32497219398437	-6.34486979286061	5.85825317960302	0.000688472021718421	0.00587420882355816
ENSG00000004776	-4.64935337051677	-4.68144509884181	1.88587475401693	0.000691669523595053	0.00589826758132887
ENSG00000166025	1.5492813914975	1.54933390202673	6.97847731127969	0.000693992171009812	0.00591484375444716
ENSG00000101222	-5.22111119038843	-5.44352000876988	-0.15550085455734	0.000697148176052209	0.00593850061149983
ENSG00000198520	-4.32667902167053	-4.35364221318683	-0.0943707822894242	0.000700541020117794	0.00596414803059937
ENSG00000278937	-7.91752096154576	-28.3725451325128	-0.81733070896636	0.000701836485855847	0.00597192092106442
ENSG00000116106	-2.51153638940807	-2.5119514482548	5.64764712838701	0.00070295650120205	0.00597819325150806
ENSG00000136895	-2.33929601001007	-2.34057332110129	2.72370965511712	0.000705415615703395	0.00599031576392055
ENSG00000133019	-5.14421809730296	-5.15114548183778	4.20146853125339	0.000705477469857736	0.00599031576392055
ENSG00000258584	-8.20451116548543	-30.6043463027295	1.36601380364678	0.000705532899311508	0.00599031576392055
ENSG00000130751	-2.87151732214432	-2.89283268767226	0.682990521632759	0.000706198835036344	0.00599210696035088
ENSG00000126005	1.96851884903855	1.96878725085705	5.0602224208584	0.000706511394518122	0.00599210696035088
ENSG00000113552	-1.99407419211304	-1.99424460869731	5.96220059523613	0.000708462613900521	0.00600539373151071
ENSG00000253485	-5.90954364562563	-5.98852115075885	0.181691162032883	0.000710880068577715	0.00602261605576367
ENSG00000261586	-8.92438754643428	-28.8546884498618	3.77503199776349	0.000712839427340715	0.00603594079094248
ENSG00000121570	11.5689253227677	32.3003577280991	4.40846649749375	0.000714631096384043	0.00604783194522518
ENSG00000198626	5.69836180725611	5.75493911626468	0.669863896618236	0.000715346828014747	0.00605060962763936
ENSG00000156113	4.15591297081317	4.15681178194593	5.80340453327108	0.000716749082064459	0.00605918796283404
ENSG00000170439	-8.66640465601439	-8.70029800158656	5.64635867098845	0.000721265336275025	0.00609406761937134
ENSG00000100625	2.45682291458951	2.45721306859473	4.32120778063145	0.000728460249966385	0.00615152966088433
ENSG00000173040	-4.75816768042734	-4.79569282883306	1.36549049887786	0.000731163877936348	0.00617102312978277
ENSG00000178209	2.62912044258989	2.62912923861253	9.73204030532695	0.000732673210028204	0.00618042112446266
ENSG00000228203	4.21680401341123	4.22765755789599	2.19475367207687	0.000733177874615099	0.00618133873339101
ENSG00000108010	1.65600537340055	1.65611099326866	6.40993077329442	0.000740119117694728	0.00623649212287398
ENSG00000280870	-5.87172354350427	-28.5112852420911	1.13422655687574	0.000740823166444601	0.00623905767037001
ENSG00000138823	-3.99451788685148	-4.01370826776547	3.15051160108717	0.00074251300341788	0.00624991807836484
ENSG00000273066	-3.24722287797315	-3.26499168117349	0.272155053727834	0.000746757437724283	0.00628225788395849
ENSG00000278921	-3.20149171821342	-3.22803969105892	0.114783510519625	0.000753238273832152	0.00633336694001897
ENSG00000182389	-2.88654401466642	-2.8941105549944	1.98411875605441	0.000757891418351315	0.00636906168252822
ENSG00000158292	-2.98103157731259	-2.98162728173092	5.50369752275307	0.000758884483095694	0.00637160749910864
ENSG00000146021	2.40487760679762	2.40870923923118	2.60498838777417	0.000759010500085953	0.00637160749910864
ENSG00000242125	2.04976504113531	2.05017309717327	5.66231363535806	0.000762274256471449	0.00639556702877227
ENSG00000167554	-2.5952013982342	-2.59685584209388	2.68554319113914	0.000765587305902786	0.00641991417527718
ENSG00000172986	3.322469707408	3.32462463922647	3.64926708031167	0.000766499288664151	0.00642411159055397
ENSG00000127884	1.49977466804158	1.4998558710667	6.72043932174648	0.000768351122498961	0.00643617726754226
ENSG00000086717	-5.56300058725601	-5.6144529969152	-0.300054545308558	0.000776028954646649	0.0064970059505913
ENSG00000176204	-4.19811364604023	-4.2206673725888	1.08618578347209	0.000776878546501085	0.00650063323958625
ENSG00000145545	-1.69032836945176	-1.69040709664276	6.42451623885787	0.000777410202906956	0.00650159770122614
ENSG00000173825	-3.50360239743919	-3.53968365791512	0.73985384457433	0.000779366074912772	0.00651446568184584
ENSG00000196155	3.40829615590537	3.4093465226274	3.59454877205421	0.000780597280040884	0.00652126588044856
ENSG00000060656	5.52445623081032	5.52789272162175	4.70212938005391	0.000781816213506304	0.00652795634100932
ENSG00000104081	5.2527973723864	5.2553435697438	5.58055954832924	0.000783552504982662	0.00653777366617707
ENSG00000198719	-4.14713942813541	-4.14863974700127	5.52438334374695	0.000783829403297264	0.00653777366617707
ENSG00000106479	-2.06899532536749	-2.06943249315893	4.28242529851964	0.000785485752042552	0.00654809104772686
ENSG00000100814	1.66484676062974	1.6650666975116	5.95501985624024	0.000789303799562546	0.00657640849859636
ENSG00000106070	-2.00009546227036	-2.00110489459239	7.63923870301421	0.000791680259340091	0.0065896598082774
ENSG00000213222	2.91696835748069	2.92087374674005	1.40866340350731	0.000791738298983503	0.0065896598082774
ENSG00000111341	-7.53538167022847	-7.76169724619016	3.99873097533342	0.000792639129841831	0.00659364271355906
ENSG00000043143	2.66086374678397	2.66363202395436	5.45370819640866	0.000793417055995393	0.00659583659235995
ENSG00000002933	-9.14719693963497	-30.2683124023772	-0.10162796074579	0.000793747723648287	0.00659583659235995
ENSG00000131089	-1.87039280694999	-1.87051000693494	6.0564872099571	0.00079904219569638	0.00663307872482948
ENSG00000116147	-12.7723970809371	-34.4453711689058	2.13245244364588	0.000799079100896903	0.00663307872482948
ENSG00000187210	2.86698687065257	2.86811541699128	4.71493267205236	0.000807435079426794	0.00669887955907012
ENSG00000167377	-2.27502565595974	-2.28201849721151	0.310201818507055	0.000807924821527752	0.00669938298636979
ENSG00000103876	2.44836534394755	2.4487178628015	5.57875639899802	0.00081125665966903	0.00672344027816997
ENSG00000187498	2.90280256000895	2.9028248723218	9.71430813013999	0.000813816192869641	0.00674107481987617
ENSG00000064547	-3.01924232727197	-3.01980956656823	4.51085052065269	0.000814786842199614	0.00674553645498662
ENSG00000278952	-5.41240497503018	-5.63464352656824	0.315778440709906	0.000816144878932201	0.00675319880214488
ENSG00000173376	-4.49724973023408	-4.53421056723633	1.81233987489157	0.000817003245365179	0.00675672069551478
ENSG00000125744	-1.99585433875353	-1.99711156343519	3.41128959205966	0.000819949815951967	0.00677749943159027
ENSG00000088756	3.12477785914873	3.1255985171491	4.08191010177429	0.000820931046636347	0.00678201976834917
ENSG00000105880	-14.0270230890996	-36.422554444387	2.78221628495922	0.000822465299599646	0.00679110163297137
ENSG00000138356	5.61055119560914	5.62156353473534	3.99877103943315	0.00083194137722923	0.00686571493871945
ENSG00000103227	-2.05762059367651	-2.05800195937904	4.38838811976533	0.000833340682894424	0.00687362991162891
ENSG00000117122	5.3492316079961	5.35159170378177	5.60977908647408	0.000834837212434156	0.0068823380332349
ENSG00000166012	1.70553707103068	1.70570811156009	5.85849510641159	0.0008362131592003	0.00688525751419792
ENSG00000174749	8.77153414952842	8.92441503655966	1.5282273815516	0.000836326774178811	0.00688525751419792
ENSG00000143341	6.85893420838937	6.86721233435932	3.49525020416878	0.000836514250315963	0.00688525751419792
ENSG00000034677	-1.78836935738974	-1.78844485536978	5.85885454027717	0.000836963461201607	0.00688532533361533
ENSG00000145715	1.87824784097097	1.87836039122279	6.31690047894035	0.000837848040387909	0.00688897277652281
ENSG00000107816	1.50599212573761	1.50609509980036	6.48474072833629	0.000838375930247432	0.00688968514467548
ENSG00000162643	2.68525768387972	2.70945205665379	0.401410704956573	0.000841511910187635	0.00691181849851117
ENSG00000106772	-3.3013780799118	-3.30164907377608	6.26025007965432	0.000843050292675262	0.00692039429535566
ENSG00000082996	-1.60225152313362	-1.60232682866172	5.41852045514509	0.000843442445501589	0.00692039429535566
ENSG00000130590	-2.84645755336152	-2.85226653258623	2.43171702969855	0.000844513519632177	0.00692554311740379
ENSG00000204314	-3.05917059677696	-3.06480493902783	1.41127563032265	0.000845120335338699	0.0069268813207236
ENSG00000153234	-3.08825867544596	-3.0957882385312	2.05393453682848	0.000846673015390905	0.00693596666438279
ENSG00000171462	-3.04556811981467	-3.0539983039505	1.07863431139326	0.000848402038863388	0.00694648633183689
ENSG00000163322	1.87503783352552	1.87621076990837	3.47137938362829	0.000848885943696971	0.00694680562100865
ENSG00000163064	-13.382470145252	-32.6288333969214	3.09235270375873	0.000849338955525686	0.00694687189710742
ENSG00000005020	-2.77225136995243	-2.77258039978104	4.24165725778072	0.000852334108073117	0.0069677197714417
ENSG00000019505	-4.49995619052961	-4.61367396170024	1.36268676788611	0.00085334200880832	0.00697230880456991
ENSG00000006740	3.12158041792098	3.13354212394393	2.1573210934763	0.000853970059065862	0.00697379105766442
ENSG00000182873	-2.44056195778924	-2.44621866550826	0.966897740972286	0.000859121079890888	0.00701218846911465
ENSG00000171812	5.23285389029986	5.23543051276765	5.75586959495433	0.000860605088482236	0.00702063106142196
ENSG00000151876	-4.43720647381314	-4.47565133052298	1.98898618819986	0.000861702077727321	0.00702590926456104
ENSG00000132964	1.61203611307843	1.61243596340342	4.53739860017394	0.000865188770186464	0.00705065629315837
ENSG00000144339	-2.98506468802556	-2.98550329276973	4.95011344629943	0.000866722490952192	0.0070594705131599
ENSG00000184307	-3.22097808725379	-3.22315758478537	2.45428456004843	0.000871132674920758	0.00709169217216512
ENSG00000064300	-4.45128234182952	-4.45340939432676	5.05187955132555	0.000873045936493837	0.00710356396686544
ENSG00000099337	4.42885091753861	4.44892767872043	3.77727106978685	0.000874793633776201	0.00711407697801125
ENSG00000147872	2.32160362894198	2.32189133603624	5.80395277814395	0.000878119256464097	0.00713740451349839
ENSG00000130177	1.49399547052437	1.49409860820289	6.35141508976697	0.000878978466729918	0.00713760269861263
ENSG00000250786	2.49984709348024	2.50070790788721	3.99375951565121	0.000879057896082496	0.00713760269861263
ENSG00000178162	-5.44931993221895	-5.65689920804176	-0.353311740360049	0.000880269561584057	0.00714372605747062
ENSG00000058866	-4.25939467913289	-4.24301152006382	2.79057416487452	0.000881241488719614	0.00714789849603535
ENSG00000149927	-4.77626760583136	-4.8259550229771	0.774997042506431	0.000884373176794082	0.00716804699625477
ENSG00000089101	-4.59280585511759	-4.65002732258708	2.10511009310056	0.000884643689111243	0.00716804699625477
ENSG00000196220	-3.0241933316602	-3.02493388516405	5.86319920049622	0.00088518006014471	0.00716867295596448
ENSG00000114279	-2.67780183608396	-2.67946443880194	3.54669438455067	0.000885669528432858	0.00716891861946638
ENSG00000105810	-2.27322959571354	-2.27323549005361	8.47314947734066	0.000887555438531007	0.00718046145970111
ENSG00000154864	9.49890447460632	9.52276183490221	4.26448531359936	0.000888619896758541	0.00718535011288858
ENSG00000107104	-2.38008727877622	-2.38020733203557	6.45260336854991	0.00089609007877321	0.00724200335919508
ENSG00000213553	1.84562364506991	1.84651480470082	3.76215796251302	0.000898562880564057	0.00725449093261365
ENSG00000138111	-2.06851187287824	-2.07061953409074	2.23450694126375	0.000898564459054361	0.00725449093261365
ENSG00000178695	3.12097415562096	3.12121360958112	6.46357251347024	0.000901822971397163	0.00727703559451954
ENSG00000221870	-8.80242691965892	-30.134055713639	-0.293608280638036	0.000905411969030141	0.00730222235766354
ENSG00000145147	3.40749679286895	3.40776912072837	6.76953876819359	0.000907304408626379	0.00731370729803422
ENSG00000138061	6.04533327806599	6.04589281891046	6.56368339965226	0.000909698615505079	0.00732922300438406
ENSG00000155530	-3.24691736793228	-3.26572127335075	-0.189329150662695	0.000914182596270647	0.00736155082938106
ENSG00000261115	-5.76067655799351	-5.76405848020183	5.23703313821181	0.000918268972294453	0.00739064522340495
ENSG00000188051	-4.70158327069589	-4.78313941025149	0.0820551838751385	0.00091979409764418	0.0073991061517858
ENSG00000156869	3.02054818560301	3.02396957456939	2.23422418010016	0.000921435093761088	0.00740848998660434
ENSG00000182379	-3.02540088178817	-3.03203298414134	1.39337496310102	0.000922875794570289	0.00741625458384997
ENSG00000144136	2.18123828858289	2.18127637763245	8.04360218870295	0.000925576959144111	0.00743413510291983
ENSG00000196557	-4.2766849987059	-4.28181433964845	4.6468496984224	0.00092846425343989	0.0074534914412393
ENSG00000254285	6.47148431124849	6.54322576375944	0.226364922847324	0.000934159171007546	0.00749535523952303
ENSG00000145391	1.77199078257717	1.77208638144116	6.42051834178975	0.00093527388406199	0.00750044500551819
ENSG00000178773	4.52565276554374	4.53023714460875	4.56850949772753	0.000936404722327759	0.00750477560408209
ENSG00000100567	1.67732811824326	1.67740414218384	6.62424276796357	0.000936775179477136	0.00750477560408209
ENSG00000143450	-2.74191769774122	-2.75842056018273	-0.393097964133464	0.000940985552025912	0.00753464020991415
ENSG00000215440	-3.76713858145804	-3.77465559425104	2.36201523990746	0.000942489207229802	0.00754281213822969
ENSG00000125531	-4.07984757967925	-4.09981056114794	0.502476498072061	0.000944217620987622	0.0075527735318139
ENSG00000136542	4.0001931860335	4.0048175319668	5.21460801255771	0.000948295035914686	0.00757841154590772
ENSG00000180815	-3.58587760747181	-3.6121081323665	0.0187930019601069	0.000948848280767628	0.00757841154590772
ENSG00000174456	-1.69207432383147	-1.69257814552707	3.78830469898845	0.000948878863343767	0.00757841154590772
ENSG00000169418	-5.05548678134588	-5.14411312737459	0.645939321072584	0.000957350165062771	0.00764216026446324
ENSG00000131398	-5.7794978436325	-5.82515271943921	0.745186807123186	0.00095868634179678	0.00764891596362541
ENSG00000272512	-5.13229819932671	-5.16065524228158	1.52827074928485	0.000960390572364908	0.00765859979412956
ENSG00000276600	-2.84614486213909	-2.84947879024009	2.94810171480998	0.000963153756477531	0.00767671401410933
ENSG00000142686	-3.4548802217238	-3.45575783604537	4.72252753068912	0.000964889794400285	0.00768504583155188
ENSG00000180190	-2.28952753259602	-2.2882806544403	3.89877186835468	0.000965183481213862	0.00768504583155188
ENSG00000054983	-3.08371517862829	-3.08470910161491	4.79307230467548	0.000976633842934532	0.00776592550603343
ENSG00000182983	-6.72959273405118	-6.93431875664539	1.36899243728426	0.000976645138259228	0.00776592550603343
ENSG00000108821	5.60462875130892	5.6046395309885	12.5547769744979	0.000976833463164446	0.00776592550603343
ENSG00000121413	-2.0464997120962	-2.04680837560006	4.61828224228336	0.000982697104531597	0.00780856620364191
ENSG00000143630	-2.2595622735556	-2.26013151012874	3.73732255039857	0.000993094751515519	0.00788717266030687
ENSG00000107651	1.56478210670654	1.56487560066306	6.24150089876562	0.000993961226714583	0.0078900409730155
ENSG00000165868	-3.43806395891361	-3.44008340965657	4.28688932668753	0.000994908497967076	0.00789354740206195
ENSG00000260793	-3.28269360475001	-3.29547123852107	0.601937388405205	0.000998944434026963	0.00792154311472677
ENSG00000275322	3.48945599742753	3.56492697153814	0.553824232613567	0.00100140779548948	0.00793704635470698
ENSG00000089157	1.68322687513299	1.68323357439549	10.742393930263	0.00100287984874077	0.00794468085146548
ENSG00000133874	-2.69743492904909	-2.69870722711099	3.61111137531084	0.00100760511153237	0.00797806603015542
ENSG00000198087	1.82882624476251	1.82909155020638	5.00113386320042	0.00100939128629456	0.00798815790380296
ENSG00000138606	-2.61199783137725	-2.61389146136556	3.59974032789202	0.00101020676521689	0.00799056151575301
ENSG00000111145	2.0151394733906	2.01561479061535	6.31967718922693	0.00101173622188532	0.00799860727519869
ENSG00000156599	1.50059058279985	1.50064098155932	6.89872650205729	0.00101638809155727	0.00803131764249759
ENSG00000162174	-2.81843927398554	-2.82145737953042	3.10387746729993	0.00101747785372789	0.008035862017252
ENSG00000171206	1.71457186798723	1.71468852833211	6.41434795297136	0.00102288964961976	0.00807451920584576
ENSG00000277586	-5.52414140513457	-5.52440098233591	7.15524731557359	0.00102350456307384	0.00807529067601562
ENSG00000169241	1.61749306250519	1.61802146069911	4.2837889423604	0.00102437975561343	0.00807811389098386
ENSG00000162004	-3.14048270545409	-3.14302413367411	2.69146882370424	0.00102585852361221	0.00808191853200002
ENSG00000129187	1.43791543518801	1.43798036146227	6.68325097503914	0.00102589743374049	0.00808191853200002
ENSG00000140988	1.60515108827656	1.60515635485273	10.8165324453559	0.00102744206559358	0.00809000525072022
ENSG00000102572	1.75571693036824	1.75585808192168	6.07688416018372	0.00102819888951855	0.00809188380087838
ENSG00000187017	-4.2685731988064	-4.28316754487419	1.45569575560888	0.00103041666103053	0.00810525226465026
ENSG00000103710	-8.86080870687395	-30.4409191436187	0.794115126394816	0.0010345561402913	0.00812686965000868
ENSG00000110675	-4.05117859110818	-4.05323690453425	4.08799931976656	0.00103460105605584	0.00812686965000868
ENSG00000091986	2.82145199427396	2.8215379333146	8.40067848591836	0.00103472632664386	0.00812686965000868
ENSG00000101489	-3.26819103020944	-3.28113980333541	0.966360145091499	0.00104545027284781	0.00820696860746391
ENSG00000276728	-2.64157757651022	-2.65174971015168	-0.0383921047092136	0.0010461945224395	0.00820868405697006
ENSG00000228474	1.5676106071339	1.56769387219628	5.98422650958649	0.00105114207044967	0.00824336126971426
ENSG00000272405	-4.94782082623439	-5.01128245569816	0.752546259237447	0.00105257278148476	0.00825043745487103
ENSG00000087116	6.66711254984179	6.73370971220349	3.17828629739771	0.00105380421643873	0.0082559453263795
ENSG00000130962	2.39798525965079	2.39853831199663	4.47139502522926	0.00105488724111437	0.00826028554802398
ENSG00000108179	1.84818109707566	1.84830799531129	6.6019567986033	0.00105786727361148	0.00827946847627552
ENSG00000104881	2.93496744243022	2.93624781088453	3.273182923832	0.00105987920578933	0.00829105907775283
ENSG00000133818	2.13215060065604	2.13236778998437	5.62203360086271	0.00106201000488496	0.00830079307259621
ENSG00000136160	-2.98189658613985	-2.98450347141138	6.38321838004465	0.00106218679128008	0.00830079307259621
ENSG00000204264	2.34596002732489	2.34737360359765	5.36064928029756	0.0010654217735951	0.00832190874082737
[truncated: 108 more rows]
