# Supplementary material for: Global hypo-methylation in a proportion of glioblastoma enriched for an astrocytic signature is associated with increased invasion and altered immune landscape
Source: eLife. 2022 Nov 22;11:e77335. doi: 10.7554/eLife.77335 (PMC9681209; doi:10.7554/eLife.77335)
Supplement: Figure 4—source data 1. [file elife-77335-fig4-data1.zip › Figure_4_source_data_1/Figure_4_D/All_syngeneic_DE_comparisons/DEList_V_gic_batch_patient_iAPC19 - iNSC19.csv]

	logFC	unshrunk.logFC	logCPM	PValue	FDR
ENSG00000196376	-8.03171839532863	-8.06769390954256	6.75145534434014	6.83183661126387e-16	1.06672296848274e-11
ENSG00000075461	-8.27829873827629	-8.29322662089393	6.51429064334841	4.21771261678803e-13	2.68807905511626e-09
ENSG00000075043	-11.3248201440248	-11.407687266944	6.04840750051676	7.70774554631469e-13	2.68807905511626e-09
ENSG00000174672	-7.48166734752549	-7.4887299404367	4.95331840880499	8.32023420951378e-13	2.68807905511626e-09
ENSG00000109339	-5.83418045348035	-5.83874941261995	5.03423715586865	8.60791294708677e-13	2.68807905511626e-09
ENSG00000167972	-4.79877335472925	-4.80052028349653	6.11540545411226	1.19784258184285e-12	3.11718567881571e-09
ENSG00000055118	-7.69528905623053	-7.72054479802013	4.76783339499269	1.91755811032939e-12	3.90954053371041e-09
ENSG00000185818	-5.74026264629582	-5.74358969573651	5.03498277019609	2.08979438161519e-12	3.90954053371041e-09
ENSG00000112343	6.47148206137674	6.49029419982969	3.66049549661937	2.25348179860341e-12	3.90954053371041e-09
ENSG00000165804	-4.24397942378184	-4.24457564242537	5.84163439879639	3.41183442466661e-12	5.19045672956988e-09
ENSG00000165029	3.48888359104303	3.48948921759394	6.19582433804119	3.65665582331681e-12	5.19045672956988e-09
ENSG00000075340	-9.49545668677882	-9.52357587625642	5.67474134485844	4.06277577748802e-12	5.28634841580817e-09
ENSG00000100167	-8.80490220347675	-8.8131251792719	6.31477966087304	8.36299784480804e-12	1.0044603719141e-08
ENSG00000105613	-6.63606092615346	-6.64309827515819	3.73860646805927	9.3520332063536e-12	1.04301890345718e-08
ENSG00000196361	-10.1896748855356	-10.2316900941706	5.5779115726833	1.3906555615605e-11	1.44054814811763e-08
ENSG00000167654	-15.0123780386857	-34.9792280335499	5.17384836631044	1.47616052067901e-11	1.44054814811763e-08
ENSG00000167614	-11.3474376419766	-11.3894713257501	7.37479575389698	2.67667274692268e-11	2.45844519237946e-08
ENSG00000182968	-15.1565540029375	-34.1996748717683	4.65804326423541	3.01630734394952e-11	2.61647904824599e-08
ENSG00000172201	-6.71203759046314	-6.72779248420741	5.78002612924832	3.29908139135007e-11	2.71115036023895e-08
ENSG00000184144	-12.7590174478677	-12.9946267015067	5.76560213903345	3.80653578379707e-11	2.83485291659313e-08
ENSG00000067066	8.03493265356514	8.05383866531899	5.24463888641368	3.93073793769661e-11	2.83485291659313e-08
ENSG00000157890	-7.77379229860591	-7.83616217309807	4.55486811272313	3.99428488312085e-11	2.83485291659313e-08
ENSG00000103154	-6.09657865947733	-6.10631616527484	2.68455199732304	5.04440493469754e-11	3.42449298479858e-08
ENSG00000162415	-9.13181818068319	-9.21458012590849	3.43049530992823	5.50545985984833e-11	3.581760427153e-08
ENSG00000141314	-10.0283349055402	-10.0644048760225	5.04607857716924	5.94203273488871e-11	3.71115596490209e-08
ENSG00000171786	-8.2408363268614	-8.26031188102085	4.61906147314689	6.91424036468903e-11	4.07437201671856e-08
ENSG00000104435	-13.2508378271774	-13.48645648702	6.12310780141838	7.04547485919055e-11	4.07437201671856e-08
ENSG00000163531	-10.4683894384196	-10.5309592867908	5.92549626065472	9.03851123233072e-11	5.04026122791471e-08
ENSG00000111783	-14.7190151267347	-34.604927866414	5.25391403865196	9.51435806631737e-11	5.12266161543032e-08
ENSG00000129159	-7.81084422465312	-7.83886888351357	3.56859000254327	1.08934490413156e-10	5.59790556803991e-08
ENSG00000183833	-6.48711546876674	-6.50822349066133	2.55822910313249	1.12645428629134e-10	5.59790556803991e-08
ENSG00000100097	5.80930426401923	5.80948238910207	9.55283785419592	1.16539702286988e-10	5.59790556803991e-08
ENSG00000103723	-7.37587392544409	-7.39396631446982	3.83723632869045	1.18311056580836e-10	5.59790556803991e-08
ENSG00000148204	-8.65578416918833	-8.664011401254	6.40212031786226	1.22238329708783e-10	5.6136155296263e-08
ENSG00000088538	-5.04625136150169	-5.05079271312624	3.6510373212739	1.32033102824844e-10	5.89018533573463e-08
ENSG00000077279	-16.9602176538567	-38.2149513026623	6.76599641179132	1.44339092153768e-10	6.26030718024704e-08
ENSG00000204264	6.78273258240441	6.79435212103718	5.36064928029756	1.53147077113413e-10	6.46280665418601e-08
ENSG00000196338	-5.64214976593102	-5.64839720420533	6.33300462477509	1.58450726331248e-10	6.51065694983187e-08
ENSG00000188643	7.85630340531478	7.86035248007923	7.70899600713598	1.86046510819521e-10	6.93019264817719e-08
ENSG00000139737	-5.44958623883155	-5.45373663361646	5.35534244021859	1.87118688902104e-10	6.93019264817719e-08
ENSG00000125148	7.22041717616419	7.22172154496947	8.69631015863666	1.91617334626445e-10	6.93019264817719e-08
ENSG00000165238	-7.87046552603913	-7.88152278261937	4.56221939865616	1.93012291534956e-10	6.93019264817719e-08
ENSG00000110436	-15.3672331410131	-35.7415755021218	6.20501231517245	1.99216570227076e-10	6.93019264817719e-08
ENSG00000099250	4.83884642230435	4.83905141413201	8.120906124975	1.99245124904574e-10	6.93019264817719e-08
ENSG00000105088	-5.87361199454172	-5.88289238397813	4.61310888091329	1.99730158298946e-10	6.93019264817719e-08
ENSG00000277363	-7.70824364282932	-7.73978201090072	3.36650160918267	2.56179072183076e-10	8.69560876753598e-08
ENSG00000187122	-10.6361401189381	-10.6642964458173	6.91932152334765	2.78579321711327e-10	9.25476070042693e-08
ENSG00000111145	5.5143952376616	5.51568170548614	6.31967718922693	2.90153994962244e-10	9.43846766112601e-08
ENSG00000110076	-11.5700377476614	-11.8056263194121	5.12200886879284	3.10529844726954e-10	9.89512856238093e-08
ENSG00000136828	-4.07885644133539	-4.08123679714561	3.7423255684743	3.56859262096952e-10	1.09612197699562e-07
ENSG00000109790	3.14921483745938	3.1494500367616	6.03918625064848	3.58110210866143e-10	1.09612197699562e-07
ENSG00000197702	2.99353691964731	2.99370153578967	7.09073654831563	3.65046386600309e-10	1.09612197699562e-07
ENSG00000082684	-13.1632733543576	-13.3989038199492	5.59172867775102	3.75573083220979e-10	1.10645247573818e-07
ENSG00000173218	3.5763192452694	3.57687688944184	5.47035217705061	4.01443410992724e-10	1.14058771761181e-07
ENSG00000104112	-9.14769424090412	-9.38295621587903	4.40233486053515	4.12414363925173e-10	1.14058771761181e-07
ENSG00000092421	-6.09990776660905	-6.10267143502254	6.49978581960768	4.12817586731795e-10	1.14058771761181e-07
ENSG00000178568	-8.17128929692884	-8.21314225974121	4.05767168098703	4.16379530574314e-10	1.14058771761181e-07
ENSG00000115107	5.37044508729524	5.37174154111976	6.35003512530557	4.28086185907306e-10	1.1524375356477e-07
ENSG00000128594	-6.60487800278599	-6.61230689491178	5.60191743299164	4.48490245352528e-10	1.18690282897193e-07
ENSG00000177311	2.82853501751416	2.82881018152924	6.15877297983196	4.57242927593578e-10	1.18989851190769e-07
ENSG00000163618	-9.15380331500997	-9.21633622892406	4.05232413521192	4.71358282837136e-10	1.20652266036378e-07
ENSG00000130294	-10.4486493151137	-10.4620427899785	7.55128964389091	4.84909840071594e-10	1.212501852006e-07
ENSG00000118432	-9.09130906999867	-9.21372479504509	5.98296066127135	4.89225161242334e-10	1.212501852006e-07
ENSG00000196132	-12.9776357078359	-34.7092468858629	3.42834783141476	5.41149637925348e-10	1.320236007276e-07
ENSG00000135318	11.2175856960992	11.2348765304352	8.53033304148426	5.57450666074498e-10	1.33908226155188e-07
ENSG00000122756	-11.4291969338244	-11.5517810655231	5.62422918673177	5.75935864530857e-10	1.36252463466436e-07
ENSG00000084628	-7.30138486311069	-7.30822760894959	4.97210179100702	5.91589084659595e-10	1.37866745789178e-07
ENSG00000140807	-8.4247451846744	-8.44285183427007	5.42767327977617	6.59952483779228e-10	1.51536736496013e-07
ENSG00000219438	-9.38142733174219	-9.46419794176115	4.53301216569379	6.9517376905735e-10	1.57310771450166e-07
ENSG00000197329	-2.97348193401937	-2.97432070308363	5.25333134000333	7.14689416973806e-10	1.57878090875567e-07
ENSG00000107819	3.92713692717899	3.92775797899556	6.13407764953652	7.1790344896665e-10	1.57878090875567e-07
ENSG00000204267	3.30310060772486	3.30430720629318	4.70686920447179	7.4460558235532e-10	1.61475993929111e-07
ENSG00000085552	-6.63185099933626	-6.63973605043729	3.83733821576181	7.68368515735489e-10	1.64346657598547e-07
ENSG00000185404	6.58975447951936	6.60653781786275	3.84932320018927	8.33247538362845e-10	1.7581523059456e-07
ENSG00000197712	3.82158983499443	3.82202104284739	6.3261444315784	8.53807018548563e-10	1.7775123716823e-07
ENSG00000199036	-7.36725815435477	-7.49228555186236	0.269918859766841	8.89954361081923e-10	1.7916636291431e-07
ENSG00000135535	2.80121822464824	2.80133028104754	7.78756558436247	8.91284027118391e-10	1.7916636291431e-07
ENSG00000099954	-8.40355595925008	-8.42655454750049	4.69139459476746	8.95028583791223e-10	1.7916636291431e-07
ENSG00000103642	3.35547023236708	3.356494311498	4.73032817479196	9.20686285161898e-10	1.81969565272378e-07
ENSG00000120278	-5.27230978863773	-5.27562535742177	5.59492642055849	1.00020010551431e-09	1.95214055593756e-07
ENSG00000244405	5.31672565287934	5.31954009916649	7.11264213629083	1.07710126513789e-09	2.07627890788432e-07
ENSG00000008196	-10.8904847838783	-10.9265821287601	6.57238320161339	1.19102833767971e-09	2.26789225177207e-07
ENSG00000117226	7.99917904697864	8.02975938541552	4.74844637994583	1.26525604277679e-09	2.37026186996539e-07
ENSG00000154134	-4.39302158676627	-4.39356427517595	5.49302326327298	1.28533405964695e-09	2.37026186996539e-07
ENSG00000087258	-6.30950521825318	-6.32149985925796	4.54943248474097	1.3005116610731e-09	2.37026186996539e-07
ENSG00000175175	-5.34358782505978	-5.34780888793905	4.79721446824905	1.30551121312299e-09	2.37026186996539e-07
ENSG00000185559	-15.1372845552676	-35.7905845011143	4.49071218141218	1.40695294615505e-09	2.51819529834956e-07
ENSG00000174871	-4.14321370359993	-4.1448128512877	4.83964631393909	1.41924674173666e-09	2.51819529834956e-07
ENSG00000140067	-13.3199017880201	-33.8769631655781	3.16139215698096	1.44983187464935e-09	2.54355897649157e-07
ENSG00000204624	-8.86258500779308	-8.91281838781901	4.0170516016982	1.56196295634162e-09	2.70983217781311e-07
ENSG00000003436	6.978313790736	6.98109251091467	6.07805004103245	1.59322470848927e-09	2.73369347234632e-07
ENSG00000139926	6.0194752044969	6.02015760781892	7.10139830681328	1.64147764453707e-09	2.76204937773506e-07
ENSG00000056487	-8.66002138678852	-8.67692334497111	4.84834126415951	1.66079725957748e-09	2.76204937773506e-07
ENSG00000164199	-7.54179219626483	-7.55669764918012	5.34103381059158	1.66281953059495e-09	2.76204937773506e-07
ENSG00000244509	4.79500782917518	4.79638080960194	5.65941097300979	1.90337793116165e-09	3.12835189654294e-07
ENSG00000106278	-11.2088185093291	-11.2449084816894	10.7347487603418	1.95825672303157e-09	3.16303359157156e-07
ENSG00000163513	5.79945956353041	5.80034065094757	7.31176798827395	1.96499460985296e-09	3.16303359157156e-07
ENSG00000146376	4.33467368887479	4.33566139645123	5.53849633712813	2.00842459170596e-09	3.19995322192825e-07
ENSG00000171451	3.15617859183292	3.15664517645468	5.44554526745637	2.04700540155139e-09	3.22847902422459e-07
ENSG00000041515	-6.89085616628114	-6.95290365392153	2.75770783250344	2.17532002485652e-09	3.39654468681098e-07
ENSG00000110660	6.08381046530789	6.08788052865785	4.74613036014592	2.21455657299804e-09	3.42357290403876e-07
ENSG00000152217	-4.20806273792989	-4.20903750179726	5.4576140379924	2.34228431624645e-09	3.5855320895953e-07
ENSG00000114646	-5.98745592262689	-5.99389628829013	5.95650462276646	2.36623893873824e-09	3.58703444557853e-07
ENSG00000126458	5.2554275213249	5.25775847301238	5.15373559113697	2.44932227674904e-09	3.67728057972687e-07
ENSG00000106546	5.07793441141307	5.08136950169331	5.16691122339405	2.55669723524817e-09	3.75318266401432e-07
ENSG00000152578	-5.99909093377376	-6.01830946931918	4.94243836403982	2.58488850789448e-09	3.75318266401432e-07
ENSG00000124762	4.14057468711696	4.14071112623173	8.60804464032148	2.62403138128232e-09	3.75318266401432e-07
ENSG00000043143	6.82729507828842	6.83483081027927	5.45370819640866	2.64706942663332e-09	3.75318266401432e-07
ENSG00000172380	3.16460162210643	3.16476790412549	7.7597774930341	2.65688919360774e-09	3.75318266401432e-07
ENSG00000007516	-5.97081684311685	-5.97780103447247	3.84693842574412	2.66208123315593e-09	3.75318266401432e-07
ENSG00000174498	-10.4656355864219	-10.4783589231157	7.51276313503094	2.67761694893706e-09	3.75318266401432e-07
ENSG00000279692	-3.90275591504114	-3.90660812894333	2.58161339087019	2.6921766259101e-09	3.75318266401432e-07
ENSG00000159216	4.90590637025738	4.9085684378337	5.95668657018299	2.78795833252163e-09	3.83855356550863e-07
ENSG00000117016	-5.35165957503189	-5.35347401104305	5.02221221015912	2.80258169891113e-09	3.83855356550863e-07
ENSG00000183853	2.20486099479277	2.20491408146684	7.99051670212593	2.953367587042e-09	4.00990273948468e-07
ENSG00000100065	7.44248400024573	7.4473123074353	6.03607132198041	2.98143885870945e-09	4.01311951205942e-07
ENSG00000070404	4.8776560199826	4.87809635320143	6.4470376483054	3.01856715765045e-09	4.02836817090206e-07
ENSG00000025039	-7.61140384575478	-7.64733350740217	4.87111571499862	3.0697703257716e-09	4.05608305232714e-07
ENSG00000007402	-6.20590211999468	-6.21787110926433	2.77882664909738	3.11572472140284e-09	4.05608305232714e-07
ENSG00000078549	-13.5404245994498	-33.6610056754281	6.45756664782091	3.11726633969039e-09	4.05608305232714e-07
ENSG00000046653	-9.44342919732246	-9.45114555719331	8.97014157198565	3.21847883652118e-09	4.15316764904477e-07
ENSG00000197256	2.79210687088225	2.79225979058817	7.03751602153441	3.45432966360667e-09	4.38302134482736e-07
ENSG00000182534	2.3802030164387	2.38028488915219	7.68343076178085	3.47856410778699e-09	4.38302134482736e-07
ENSG00000049245	2.24609767525224	2.2462014523926	7.01603993355626	3.48081623388365e-09	4.38302134482736e-07
ENSG00000162374	-13.9550000053369	-35.9996018809365	4.54317470518045	3.64245661376704e-09	4.53450664099457e-07
ENSG00000144191	-11.8911564944538	-31.0757824019847	3.09613567177425	3.65920223367052e-09	4.53450664099457e-07
ENSG00000115266	-6.42882291698809	-6.42989999671731	6.41558771867616	3.77750138454303e-09	4.62076457844758e-07
ENSG00000143850	-9.46478397686406	-9.49291261427102	5.45226386791389	3.78799709261746e-09	4.62076457844758e-07
ENSG00000046889	-13.893518547931	-34.6123364432546	4.42553226344534	3.85128628074168e-09	4.63609615734643e-07
ENSG00000164741	6.52798685828728	6.52957581340033	6.65898244365469	3.85994940729496e-09	4.63609615734643e-07
ENSG00000259207	7.48301505458729	7.51576541936856	4.09458263154962	3.92709019778138e-09	4.68073178230218e-07
ENSG00000111879	-4.0663049052801	-4.07071274084176	3.24345955861002	3.97490636349004e-09	4.70183242117678e-07
ENSG00000168615	4.26316953395928	4.26326382333233	9.04787438991888	4.03580312007065e-09	4.73797217419422e-07
ENSG00000181449	-8.53595851352048	-8.54365721555617	7.91600856739243	4.11564198231583e-09	4.79022833292409e-07
ENSG00000280237	-5.76204984322666	-5.77595546933122	3.01849992271316	4.1416730174507e-09	4.79022833292409e-07
ENSG00000102003	-5.34217151247116	-5.34998043035361	3.36832232012449	4.28697466638985e-09	4.92182517948611e-07
ENSG00000196220	-8.56826516324385	-8.57982888803015	5.86319920049622	4.34880544323436e-09	4.95636848107017e-07
ENSG00000144485	-4.78909706824215	-4.7899745554591	6.18987187768828	4.42590644664473e-09	5.00147412474415e-07
ENSG00000157570	-9.74791133222783	-9.77324477666406	6.01570443538797	4.45244590328831e-09	5.00147412474415e-07
ENSG00000066032	-10.2419103138987	-10.3247470774787	5.19192475845675	4.53510553643447e-09	5.03370092739444e-07
ENSG00000214944	9.33921631765242	9.35751906067156	5.1684443494589	4.54561182760738e-09	5.03370092739444e-07
ENSG00000164076	-10.0671875787606	-10.1499904855745	3.56155800390331	4.58936626870688e-09	5.04636372673163e-07
ENSG00000156535	6.02366803603238	6.02551446267878	6.35355237113606	4.62329890359575e-09	5.04812511054154e-07
ENSG00000169862	-8.37406942044477	-8.39097423818198	6.30457391475385	4.65584274157391e-09	5.0483561504816e-07
ENSG00000165449	-4.26382975566379	-4.26532327181294	4.87588011665023	4.69209495178784e-09	5.05257728118727e-07
ENSG00000170500	-5.53002691844227	-5.54000519762312	5.6747674038725	4.90474243802558e-09	5.24538687858434e-07
ENSG00000139800	-8.62389182279746	-8.65545362713238	4.87718686295933	4.99222319658197e-09	5.30262401302251e-07
ENSG00000153707	-4.46405168588315	-4.46534546699398	6.31646359469971	5.24690363349893e-09	5.53548333334138e-07
ENSG00000159023	-3.49595619600657	-3.49611489245555	6.66296842224286	5.29385301773244e-09	5.54753161200499e-07
ENSG00000050030	-11.6951568351601	-31.8355644683584	2.16782051449726	5.49284834457414e-09	5.71768893681204e-07
ENSG00000130558	-6.81345593055951	-6.82493364667639	4.88879208975037	5.54447829415153e-09	5.73321086654848e-07
ENSG00000155366	3.45973617951511	3.45997569597979	7.07566907814488	5.69167817574522e-09	5.79968788339996e-07
ENSG00000159409	-14.9203146557815	-35.660727171358	4.40458751930692	5.70594601147381e-09	5.79968788339996e-07
ENSG00000086062	4.15422261174212	4.15464239966592	6.7379477640769	5.72019939825537e-09	5.79968788339996e-07
ENSG00000090932	-5.11112877792403	-5.11369363685136	5.23653167650211	5.83402413808848e-09	5.86890581478481e-07
ENSG00000245526	-9.56139072551166	-9.68405653772342	5.47861326440336	5.86364357055482e-09	5.86890581478481e-07
ENSG00000126217	-5.51447128133653	-5.51909353039453	4.68597664038396	5.97630919527808e-09	5.94357272452688e-07
ENSG00000165566	-12.590557917709	-34.275376566322	3.47434885909887	6.0165342515817e-09	5.94570669646815e-07
ENSG00000259436	-13.6299438027073	-34.7923360290844	2.56990742006191	6.38606632904415e-09	6.27119746299971e-07
ENSG00000185340	3.39013115362656	3.39065487408798	5.77359652828125	6.74388346087335e-09	6.58118727237978e-07
ENSG00000129990	-9.35435932870085	-9.59094179794345	0.807295144384962	6.95789064878355e-09	6.74785742795691e-07
ENSG00000185088	2.3966866043453	2.39683153102598	6.5679044276808	7.63745025860084e-09	7.3611819961601e-07
ENSG00000160716	-6.45534375415026	-6.48321009558389	2.41802071902509	7.73043180988755e-09	7.40508971040393e-07
ENSG00000122642	2.64055456108261	2.64067255097764	7.91930310144067	7.79099589694769e-09	7.41759816676471e-07
ENSG00000186642	-7.83836396803245	-7.90067867645904	3.06835532059843	8.08467862725573e-09	7.65055588399824e-07
ENSG00000130429	3.51389825507685	3.51460886889932	5.66254598981131	8.42155282318925e-09	7.90657816665173e-07
ENSG00000170390	-3.82066716458956	-3.82161031583248	6.21878219506708	8.46886195599852e-09	7.90657816665173e-07
ENSG00000172020	-6.57964121922388	-6.58160675592549	8.19312759456095	8.51231287681023e-09	7.90657816665173e-07
ENSG00000213625	2.8000380309267	2.80015568207691	6.85180326334573	8.60184054853015e-09	7.90657816665173e-07
ENSG00000073670	-4.41091018358021	-4.41353829618605	4.2567306602195	8.67301906036497e-09	7.90657816665173e-07
ENSG00000108001	-12.9707983060839	-33.2462685996634	3.43822312789654	8.70355508240463e-09	7.90657816665173e-07
ENSG00000170382	-8.13181420453201	-8.25403933135688	4.38755973005145	8.70969286963044e-09	7.90657816665173e-07
ENSG00000111252	3.35695761813531	3.35730166288287	6.91890972438855	8.94221183682155e-09	8.03937817835828e-07
ENSG00000108018	-13.7899016090012	-32.899030994115	4.59141153488584	8.95895864630678e-09	8.03937817835828e-07
ENSG00000135926	5.04699751409507	5.04880227581023	6.04308046159059	9.1388589343482e-09	8.15395105148073e-07
ENSG00000181234	-14.4280142534766	-36.0079415268772	5.00404663902291	9.57732020747301e-09	8.49660668860703e-07
ENSG00000125285	-11.4329427446946	-11.6684839943668	5.10636319010138	9.64007572444339e-09	8.50396284528017e-07
ENSG00000168243	-7.2830869526329	-7.29126242384594	5.6185049375019	9.84129302005094e-09	8.56943354531293e-07
ENSG00000168646	-6.07010470998146	-6.0737375462539	5.86248757774691	9.86732301212974e-09	8.56943354531293e-07
ENSG00000138434	4.04188263807776	4.04201148694225	8.06060217088851	9.87894221952304e-09	8.56943354531293e-07
ENSG00000081479	-10.7722788533558	-10.8948388718507	5.75711931921417	1.00192515166761e-08	8.59515498769233e-07
ENSG00000231991	5.56998690778561	5.58101226999356	3.24728103393828	1.0033633366784e-08	8.59515498769233e-07
ENSG00000160963	-9.34559270532064	-9.46802748888038	5.4400520272237	1.01051799993105e-08	8.59515498769233e-07
ENSG00000170873	-4.94391110428623	-4.95076673723849	4.92648089604018	1.0128785178272e-08	8.59515498769233e-07
ENSG00000137266	-4.44041926649027	-4.44161674569423	5.41260942876481	1.05525939989934e-08	8.79843806791777e-07
ENSG00000146216	-7.85400471860365	-7.91644970042359	3.42965572792677	1.05651937261777e-08	8.79843806791777e-07
ENSG00000105971	7.17466397549809	7.18167200173637	5.74558755337104	1.0571499344117e-08	8.79843806791777e-07
ENSG00000139116	-2.22333781530314	-2.2235007174304	6.36479507980223	1.05937386753461e-08	8.79843806791777e-07
ENSG00000168394	4.36108404919724	4.36287079904811	5.72327075594102	1.0793436983853e-08	8.91686376009953e-07
ENSG00000185052	-11.3518728807248	-30.834591284368	2.80410354828743	1.10956738827486e-08	9.11830800027561e-07
ENSG00000197324	3.02135897495402	3.021458585325	7.75228089029779	1.11918475341788e-08	9.14918886904021e-07
ENSG00000198892	2.84140997880558	2.84317063513957	4.80861483635538	1.13728329997115e-08	9.20548851318307e-07
ENSG00000100342	5.66223456467806	5.6866855570872	4.35568065580299	1.13786299669805e-08	9.20548851318307e-07
ENSG00000024422	5.53849572403748	5.53910819097315	7.61633630150333	1.14752654851511e-08	9.23581418995617e-07
ENSG00000167619	-7.3033926481894	-7.32676037356325	2.65896117542527	1.16232227553204e-08	9.30692308213197e-07
ENSG00000276170	7.21542371781118	7.3451658661288	1.20027033242541	1.17790628904883e-08	9.38358612102469e-07
ENSG00000196208	-8.34773505864202	-8.35546529287405	5.98449380713586	1.25312831165734e-08	9.93215505493282e-07
ENSG00000182718	5.52572110664922	5.5258009524878	10.6653821426339	1.26037999112597e-08	9.93917837446512e-07
ENSG00000173404	-14.8089195692552	-35.7784670580921	5.61081739976226	1.29106481010891e-08	1.01299929372063e-06
ENSG00000100196	4.3068645824091	4.30812667686029	5.25044128764204	1.31173149600477e-08	1.02406877893092e-06
ENSG00000127666	5.29311360512667	5.30296885898131	3.69367463839293	1.3387761767133e-08	1.03998264792047e-06
ENSG00000134532	-3.89452204901294	-3.89744023440151	4.91536625037346	1.35939218956939e-08	1.04860524515728e-06
ENSG00000196937	2.34596971689762	2.34622216393086	6.70901970104957	1.36330770313134e-08	1.04860524515728e-06
ENSG00000007062	-14.5616641570259	-33.5535181961904	4.70828496888357	1.38422778856396e-08	1.05472213331447e-06
ENSG00000115520	2.47443890935229	2.47514834379015	4.87018581378208	1.3847703172119e-08	1.05472213331447e-06
ENSG00000013364	4.59498345371338	4.59535883887567	7.57819854687226	1.40650745167882e-08	1.06607802672393e-06
ENSG00000106785	4.45808398074763	4.46036851813719	4.97904133257457	1.41391852364002e-08	1.06651805932924e-06
ENSG00000140575	2.58979013835153	2.58983307798796	8.78455430097789	1.4570072609793e-08	1.0937361236986e-06
ENSG00000101000	7.47394578472108	7.51187389302435	3.21925928345304	1.51235888162678e-08	1.12985509941246e-06
ENSG00000154917	-5.08964216675761	-5.09165193400181	5.26724031647198	1.51963665769695e-08	1.12988603682287e-06
ENSG00000184363	8.31155898240476	8.42122374479684	1.48112012248864	1.52804074162001e-08	1.13007051976297e-06
ENSG00000169918	-7.89749837604239	-7.98005111793252	1.76886815749085	1.53435987056328e-08	1.13007051976297e-06
ENSG00000105737	-5.71847708887377	-5.74622374729961	4.87843625234172	1.54931680968498e-08	1.13572923316532e-06
ENSG00000156395	-11.2271460158089	-31.4831293046266	2.04863601806937	1.58726253476183e-08	1.15810828120426e-06
ENSG00000118971	-6.41344769639639	-6.4191914191092	6.97219272334397	1.59882100338147e-08	1.16111586729294e-06
ENSG00000260807	-7.04189592732439	-7.07328790202743	4.10379634752755	1.63209936405897e-08	1.17341540068743e-06
ENSG00000152092	-7.62094624405434	-7.64897383258854	5.7270889687214	1.63748580412901e-08	1.17341540068743e-06
ENSG00000164465	3.74902381286846	3.74939126301064	6.38452724144047	1.64620369656725e-08	1.17341540068743e-06
ENSG00000066322	2.5840263549337	2.58420198439417	6.79162737849933	1.65306320275414e-08	1.17341540068743e-06
ENSG00000130475	-6.30748371113981	-6.32079206545649	2.65257604332426	1.65333283048056e-08	1.17341540068743e-06
ENSG00000136160	-9.08554892331897	-9.14805689033073	6.38321838004465	1.66445323864826e-08	1.17596257322416e-06
ENSG00000065308	3.64418063972528	3.6443221600508	7.78901520101878	1.70306743504397e-08	1.19782409598092e-06
ENSG00000104722	-8.63118429235164	-8.64456786324932	6.067902772732	1.73976844674544e-08	1.21276291430296e-06
ENSG00000139364	-6.39328626987205	-6.40262081421493	6.3073239512436	1.73984176254556e-08	1.21276291430296e-06
ENSG00000168280	-5.04685068162257	-5.04743590111974	7.21693782098093	1.76624882257197e-08	1.22569818291728e-06
ENSG00000173320	-5.56084872381924	-5.56433231707948	4.64666520438691	1.78862149873209e-08	1.23157027415813e-06
ENSG00000116990	-6.05854583114909	-6.07174735768241	3.48398208359875	1.79048579629752e-08	1.23157027415813e-06
ENSG00000146352	-9.32788004041237	-9.45026883181602	3.42212951749094	1.80496904505448e-08	1.23608713462634e-06
ENSG00000183248	-6.02315639070035	-6.02758601782753	4.29170204080866	1.8161290201851e-08	1.23829862537861e-06
ENSG00000106366	12.0710726550844	12.0742916675065	11.8241715918742	1.8398054064495e-08	1.24898789636098e-06
ENSG00000186868	-6.07741967354727	-6.08529009920246	4.46708064972783	1.85783980213077e-08	1.25577102469566e-06
ENSG00000180447	-3.89608983654842	-3.89778450782339	5.27986987463697	1.8699766233375e-08	1.2585265084824e-06
ENSG00000005884	7.50752069487573	7.50798645631388	9.32845130125605	1.89492826921194e-08	1.26984592255259e-06
ENSG00000108309	-7.85392271842126	-7.9040961198519	2.51089635380445	1.93003384477223e-08	1.27931505790534e-06
ENSG00000135299	-5.19932707549528	-5.20234967852933	3.71885204816754	1.93880184886867e-08	1.27931505790534e-06
ENSG00000162909	3.47779835001041	3.47782930268284	9.24098083359492	1.9412443488487e-08	1.27931505790534e-06
ENSG00000106397	2.832748651678	2.83289035959093	7.64808450621336	1.9418321296501e-08	1.27931505790534e-06
ENSG00000198732	-9.245761012888	-9.27735177498581	5.89481476009084	2.03418426282757e-08	1.3345274403273e-06
ENSG00000166432	-7.93208909218207	-8.01470296402682	2.4623320220734	2.05166362601484e-08	1.33691658660533e-06
ENSG00000261678	-9.9307426047076	-10.0535095202797	2.442504658327	2.05495056222159e-08	1.33691658660533e-06
ENSG00000231827	-13.1905170651955	-33.1310374159869	2.34127708514936	2.09549512892752e-08	1.34733459935356e-06
ENSG00000102362	3.59556086236956	3.59735712346727	3.76596944150273	2.09999488815482e-08	1.34733459935356e-06
ENSG00000225783	-7.93079309169766	-7.93221216598617	6.61705483084583	2.1034243555723e-08	1.34733459935356e-06
ENSG00000196218	-7.40644148355866	-7.42936606245679	2.55856343740425	2.10547996824816e-08	1.34733459935356e-06
ENSG00000136068	3.12913699393525	3.12917318450822	8.73023503492552	2.1304560636014e-08	1.35775269294172e-06
ENSG00000160691	3.24608732987841	3.24620013523167	7.8163012001447	2.15182090311064e-08	1.36058096107838e-06
ENSG00000137076	3.03203430767417	3.03206763470085	9.25843353153813	2.15232161769155e-08	1.36058096107838e-06
ENSG00000169116	-6.78230125247806	-6.79908848359689	4.45226605240299	2.18183500613565e-08	1.37367628168556e-06
ENSG00000130054	-9.84909804619094	-10.0844267622418	2.14424486695149	2.20559569680481e-08	1.38305908473535e-06
ENSG00000005513	-8.71161028697772	-8.83389850741016	6.80794201581332	2.23905015044688e-08	1.3984211619631e-06
ENSG00000114805	-7.4791513461548	-7.49402458223681	4.35504055000631	2.25480145304847e-08	1.40135403711341e-06
ENSG00000198959	8.602933528735	8.60427961776238	8.37701402917863	2.26453176355561e-08	1.40135403711341e-06
ENSG00000056972	4.16878358461582	4.17168135004572	4.12408475497579	2.27067100928457e-08	1.40135403711341e-06
ENSG00000213420	-3.74083664188203	-3.74125540280322	5.63476749157271	2.29091923905024e-08	1.4082839763201e-06
ENSG00000043355	-7.38485860479726	-7.38982884553343	6.29939117685816	2.36597821852825e-08	1.44311794157371e-06
ENSG00000134594	-4.22546531561418	-4.23531774842687	1.81211736538483	2.36607014885916e-08	1.44311794157371e-06
ENSG00000169783	-7.62980737860775	-7.64665909388866	4.52853564210588	2.42012762721148e-08	1.47034524401868e-06
ENSG00000134531	7.66933413387004	7.67439945771232	8.2169132786267	2.45894774137204e-08	1.48813992379004e-06
ENSG00000150093	3.68266006952859	3.68269229268405	10.0131803572854	2.49869213268487e-08	1.50606428363113e-06
ENSG00000163171	4.48041219031462	4.48064908302621	7.26493849379659	2.50785649893746e-08	1.50606428363113e-06
ENSG00000095370	-5.71148184780316	-5.72540254053599	2.13330533187253	2.53524619465823e-08	1.51667946679669e-06
ENSG00000142549	-9.19788994966981	-9.43309842282541	4.06510419431741	2.58216854035852e-08	1.53885418279229e-06
ENSG00000155961	-6.36948762732501	-6.39453147355499	3.51444200374146	2.63421878705735e-08	1.56277715575217e-06
ENSG00000165443	-11.8825695797928	-32.4134096935038	3.18858166770555	2.64446533941573e-08	1.56277715575217e-06
ENSG00000121966	-12.9247871562698	-32.7824596304493	5.28174451013259	2.65233730161602e-08	1.56277715575217e-06
ENSG00000153113	2.58634922763856	2.58645473919501	7.37961600501522	2.70199394222041e-08	1.58605012833945e-06
ENSG00000139970	-6.54055019055578	-6.55151759422977	5.37012474914085	2.74239273771413e-08	1.6030133061046e-06
ENSG00000114739	-3.3750092149037	-3.37547651048451	5.40829713339674	2.7514254261306e-08	1.6030133061046e-06
ENSG00000107736	-8.17363247411845	-8.20519524894755	3.28663532329596	2.774404145516e-08	1.6103920568062e-06
ENSG00000132274	5.32719601683756	5.32955352196837	6.12747088355439	2.83569132251767e-08	1.63986978925152e-06
ENSG00000138722	-12.2146457946987	-12.4502343104858	5.3140093400836	2.88480434188056e-08	1.66211568243996e-06
ENSG00000142449	-14.343940510437	-34.1696011249583	3.87922287566832	2.89851661693124e-08	1.66387641385163e-06
ENSG00000130477	-7.29366043330883	-7.32954197488629	4.41144566744997	2.92076812288642e-08	1.66622853809496e-06
ENSG00000101746	-9.04280779522665	-9.27804964226622	2.44939820474	2.92395683001164e-08	1.66622853809496e-06
ENSG00000147526	2.88900145476737	2.88913722363055	7.65531300792253	2.97072897876584e-08	1.68672590088908e-06
ENSG00000042493	5.63622728149961	5.64053575243041	5.60449557517294	2.99161839724746e-08	1.69243223386311e-06
ENSG00000106078	-7.5358021062862	-7.61795936905071	4.15793784411793	3.03872966372201e-08	1.71287815773846e-06
ENSG00000107338	4.32156109128559	4.32556471165057	3.39481802710986	3.05882667968086e-08	1.71449045137256e-06
ENSG00000112576	2.64631414127919	2.64650439878139	6.56243524434752	3.06355088979726e-08	1.71449045137256e-06
ENSG00000091136	4.37203114089354	4.37213688279877	9.10023618287769	3.08328840415301e-08	1.71937375508733e-06
ENSG00000171316	-4.35356595817644	-4.35400099146388	6.79637441812183	3.14616142120849e-08	1.74522485630293e-06
ENSG00000151322	-5.13879826877386	-5.14315743642689	4.97560787818538	3.15200082923932e-08	1.74522485630293e-06
ENSG00000105409	-6.6324921255723	-6.63585528866031	4.87594177372943	3.17184477702047e-08	1.74864325089893e-06
ENSG00000099889	-3.40654012766637	-3.40685392322449	5.66543820754828	3.18057309629369e-08	1.74864325089893e-06
ENSG00000162706	-12.1739624602438	-32.6252876458389	3.26811499983668	3.28903888012779e-08	1.80193168681808e-06
ENSG00000182103	-6.92386101042095	-6.95973908013544	4.91347075370785	3.30999951478369e-08	1.80707456027387e-06
ENSG00000142669	3.04522096835852	3.04535888460141	7.35040111059809	3.39887468492435e-08	1.84912994182609e-06
ENSG00000101098	-11.4728255874496	-11.7083877016632	4.25543862028836	3.42557148198905e-08	1.8571830944367e-06
ENSG00000174721	-4.4502880733464	-4.45149896098882	6.74198986627384	3.4880870302369e-08	1.88453255675152e-06
ENSG00000153253	-13.1763818597546	-33.4602825153463	3.4313427683054	3.57293137188538e-08	1.92371553243511e-06
ENSG00000112562	-13.4808920976528	-35.6996406813022	4.36735467087296	3.60975403683388e-08	1.93686252684276e-06
ENSG00000186815	3.42831864824969	3.42866751307068	5.74573011375436	3.62710640269375e-08	1.9395081976596e-06
ENSG00000035862	3.73070146939029	3.73080296275687	9.14531549249049	3.65070611317749e-08	1.94260309710208e-06
ENSG00000132294	2.27855661779369	2.27881568690058	5.84767192446123	3.65777706255932e-08	1.94260309710208e-06
ENSG00000139767	-14.3296576818217	-36.8456440974978	4.07468112470142	3.68832245738842e-08	1.94762394671273e-06
ENSG00000206557	-9.54225191772836	-9.58423285239848	5.19040278723516	3.69217809803361e-08	1.94762394671273e-06
ENSG00000130055	-8.45367564373705	-8.50387176023282	4.41084230940227	3.89194528252317e-08	2.04608867479181e-06
ENSG00000119547	-5.50278448669134	-5.50842899044088	3.61302361384281	3.93789649712573e-08	2.06329919148057e-06
ENSG00000057019	3.54324441065047	3.54328400548335	9.39270871193434	3.98911431009595e-08	2.07901543539422e-06
ENSG00000114279	-6.45864390768058	-6.49432321840386	3.54669438455067	3.99452177928952e-08	2.07901543539422e-06
ENSG00000145920	-8.88898481964056	-8.97171476199141	2.79792443818724	4.10942351755346e-08	2.13171225259401e-06
ENSG00000186487	-11.3741351299145	-31.6877373207118	0.628847268435101	4.15188767768658e-08	2.14660841719862e-06
ENSG00000134954	5.21965767166736	5.22089758843845	6.56592572668909	4.18686915726247e-08	2.15755033074245e-06
ENSG00000132872	-9.78579207087306	-9.86861114228956	4.26951233563747	4.20959805218917e-08	2.16212710483164e-06
ENSG00000164088	2.73522672858797	2.73667086197826	3.6924352051289	4.23947652659997e-08	2.16462382275615e-06
ENSG00000102230	-5.72132994396421	-5.72848077668607	4.93881034011838	4.24218579328412e-08	2.16462382275615e-06
ENSG00000006071	-12.7015515576333	-33.3844997653943	1.63839178784492	4.26268436957894e-08	2.16799849337478e-06
ENSG00000214456	-7.90651743315005	-8.02939677512948	0.580718366262806	4.3701209538243e-08	2.21542430431859e-06
ENSG00000137571	-6.41613305849446	-6.45748758355666	2.97414034745225	4.4365301253557e-08	2.24181169505838e-06
ENSG00000101144	-9.85959848998735	-9.98209810583039	6.29420968434739	4.50568408415287e-08	2.26842817151401e-06
ENSG00000131242	-4.45579534063754	-4.45751838248267	4.2955803389829	4.51826028782411e-08	2.26842817151401e-06
ENSG00000240065	7.89855199892309	7.99739023013364	3.86661605002105	4.5446851004536e-08	2.27438183200264e-06
ENSG00000070540	2.69801431392876	2.69889612903745	4.60898681086006	4.60088831895225e-08	2.29515240294315e-06
ENSG00000152932	-12.9839072043504	-34.788605942651	3.35443473156917	4.62901926129246e-08	2.30183142502613e-06
ENSG00000254377	-13.8001515741799	-35.9387772384023	3.02235835797685	4.65950960671162e-08	2.30963755553001e-06
ENSG00000142227	4.22023774164648	4.22071091491879	6.86278236353174	4.82229425219927e-08	2.38276273588099e-06
ENSG00000111249	-13.1540424923225	-33.9054666634798	2.96715762584617	4.86938848563444e-08	2.39844264399672e-06
ENSG00000158457	-3.46836636017174	-3.47113677588033	3.40010618044535	4.94435558098544e-08	2.42770968683983e-06
ENSG00000157227	5.65797034507123	5.65813584752285	9.46992038801298	5.07752551601006e-08	2.48528161150411e-06
ENSG00000124942	4.31660445484384	4.31669100416838	9.62291480635765	5.14447062208057e-08	2.51018013416144e-06
ENSG00000100345	4.4357313994031	4.4357566899491	10.9644659175827	5.17320829759624e-08	2.51633876506753e-06
ENSG00000116678	2.99451707668092	2.99552631147296	3.6302427578487	5.24357876251792e-08	2.53620691353394e-06
ENSG00000104368	5.86464853666627	5.86507788257534	8.62863629807628	5.24654049616666e-08	2.53620691353394e-06
ENSG00000129654	-9.77332296119872	-10.0087648912827	3.15354588942784	5.31947615297736e-08	2.5635277979194e-06
ENSG00000100433	-9.22855249557086	-9.31129153650796	3.80060492411446	5.42754876106668e-08	2.60756142631678e-06
ENSG00000184743	3.15526956419536	3.15604703138215	6.16053450671054	5.46663991454626e-08	2.61828575539035e-06
ENSG00000084112	2.79679297547297	2.79691145022064	6.83322550614022	5.52186074103852e-08	2.63664628778518e-06
ENSG00000164111	2.76457271154318	2.76460933808305	9.16316468329156	5.68121496417129e-08	2.70446617227349e-06
ENSG00000242797	-5.49546314751159	-5.51734047664151	0.46213145843178	5.72947625412475e-08	2.71181141378169e-06
ENSG00000175356	-5.71496831172479	-5.72753378055163	2.85738387518863	5.73138059784781e-08	2.71181141378169e-06
ENSG00000164082	-6.82593927311129	-6.84271978142917	2.82425199540113	5.80641655379273e-08	2.73901474534501e-06
ENSG00000178031	4.74887594994146	4.74958396374077	6.41995346076949	5.91351725980084e-08	2.77387752041697e-06
ENSG00000139278	5.86267864717089	5.86421257599176	6.41268389608115	5.93240432408973e-08	2.77387752041697e-06
ENSG00000100644	2.73493711785413	2.73497515467785	8.66593894180175	5.93361785461297e-08	2.77387752041697e-06
ENSG00000116962	3.16234536230729	3.16248063811704	7.41922382227097	6.11715683996867e-08	2.85114289251555e-06
ENSG00000126583	-12.9415739905633	-32.3706290023948	2.84371578653578	6.16066524410926e-08	2.85935425071231e-06
ENSG00000171533	-7.05524083507153	-7.05753203719671	6.40420631652832	6.1713999134754e-08	2.85935425071231e-06
ENSG00000152104	4.08445214846449	4.08472421179166	6.99642075617878	6.23005158250961e-08	2.8768392884802e-06
ENSG00000124067	3.54286685517399	3.54329105346331	6.57934669316716	6.29260885957073e-08	2.8768392884802e-06
ENSG00000145087	-8.23629581168011	-8.35850485096755	2.80658712863929	6.29330845379961e-08	2.8768392884802e-06
ENSG00000178233	-8.75196266520153	-8.79392200999072	2.89734367742397	6.31421904384386e-08	2.8768392884802e-06
ENSG00000170006	5.75957173856568	5.76953128750268	4.20499702810996	6.3194883507236e-08	2.8768392884802e-06
ENSG00000149926	-6.61498254246236	-6.62824114898989	2.93455695334575	6.31968666548424e-08	2.8768392884802e-06
ENSG00000221963	6.65796753961329	6.68037667062634	4.4960142496102	6.39877620923072e-08	2.90437475962001e-06
ENSG00000168404	8.32295941498843	8.4097945654092	2.81412052618855	6.48770949408766e-08	2.93203491436771e-06
ENSG00000240694	-4.61978734724404	-4.62096544455837	6.4305139056109	6.49727219400043e-08	2.93203491436771e-06
ENSG00000124194	-10.7218034046535	-10.9572811315029	2.81093388066795	6.65883884958709e-08	2.99628558494101e-06
ENSG00000177511	-12.3156489410735	-33.8456853313995	3.62640289712868	6.71198594730052e-08	3.0115215109526e-06
ENSG00000129244	-6.10865685229785	-6.12340781158824	6.53514014904751	6.92257223843523e-08	3.09710724730452e-06
ENSG00000181885	8.08286079436131	8.29758046445072	0.420145067252633	6.96679221971643e-08	3.10798553481864e-06
ENSG00000115648	7.88282130312785	7.8902246204429	5.70338454239617	7.30997864843188e-08	3.24340559595805e-06
ENSG00000174963	-5.78853529560654	-5.79439358477896	3.94789856871903	7.31189169832991e-08	3.24340559595805e-06
ENSG00000229891	-4.78339900330806	-4.79993716965346	1.39252330457176	7.37411672978351e-08	3.24383397300105e-06
ENSG00000170579	-7.81684640982252	-7.8994105449821	3.31076606628142	7.39592120131205e-08	3.24383397300105e-06
ENSG00000138622	-8.13738381599903	-8.19981583348306	2.08099301078708	7.39957175192371e-08	3.24383397300105e-06
ENSG00000104267	-7.79394056611902	-7.84412603674039	2.9560457889577	7.40486009291259e-08	3.24383397300105e-06
ENSG00000198720	-2.29493079921106	-2.29514024301038	5.17450304972309	7.41673324171497e-08	3.24383397300105e-06
ENSG00000236901	-3.86310704296121	-3.86701746726521	2.66064283697487	7.50330807158462e-08	3.27253218518777e-06
ENSG00000160789	3.87765905360391	3.87773380735813	9.02517839665054	7.59408864104319e-08	3.29802424583702e-06
ENSG00000147642	-4.4767324581409	-4.48650158767951	4.03067992697356	7.60400107916823e-08	3.29802424583702e-06
ENSG00000071073	-5.82112420848892	-5.84189427517118	3.70241227386297	7.64642012093911e-08	3.30723556144995e-06
ENSG00000135903	-7.03627362417956	-7.04726113563601	5.57673458184656	7.67622433443915e-08	3.31095488281583e-06
ENSG00000147257	-6.56469459220878	-6.57442956601628	4.58577108923266	8.11555746609024e-08	3.49080755579981e-06
ENSG00000125355	-4.02263514595991	-4.02566681588345	5.1375267910416	8.26003529499604e-08	3.5431920630788e-06
ENSG00000215218	-8.32428629352202	-8.44661938838451	2.84394041357556	8.31724507349399e-08	3.54790530978231e-06
ENSG00000135046	6.20914084538881	6.20979173884781	8.33467684137548	8.32838293982383e-08	3.54790530978231e-06
ENSG00000164061	-5.78092290709695	-5.78607025033832	4.01392838441414	8.34009801476456e-08	3.54790530978231e-06
ENSG00000161082	-7.38089601521688	-7.46328732256008	2.75523519520259	8.36191337261363e-08	3.54790530978231e-06
ENSG00000160097	-7.32926911450964	-7.34329391903585	3.54047392498565	8.43666729380702e-08	3.5661242888822e-06
ENSG00000122176	-11.2282676863991	-32.1538674636885	2.80047619661084	8.45053149024218e-08	3.5661242888822e-06
ENSG00000064655	-11.2142521592456	-31.8186367270828	3.11271474964271	8.4818987344573e-08	3.56737054080868e-06
ENSG00000151929	2.89577457200499	2.89594038185754	6.78621717874292	8.49917920571814e-08	3.56737054080868e-06
ENSG00000150625	-7.43596699696041	-7.4492768394771	8.2383542282555	8.73760884297916e-08	3.65761459716559e-06
ENSG00000044524	-8.08993385629914	-8.09841762299841	6.62603544478985	8.87350136544088e-08	3.70203908522173e-06
ENSG00000166396	8.77855579877943	8.9118776333247	3.09577125169663	8.90236827979788e-08	3.70203908522173e-06
ENSG00000128283	4.46623640533277	4.46698787531932	6.33599199626318	8.92776536519391e-08	3.70203908522173e-06
ENSG00000116260	3.64715160646841	3.64726541106752	8.35703501559168	8.93857265997561e-08	3.70203908522173e-06
ENSG00000004399	4.29352162806243	4.29391341726352	6.92174099429337	9.06637466868527e-08	3.74503635123947e-06
ENSG00000186648	-7.29762326677563	-7.32562676617732	2.32145674829939	9.09726059896438e-08	3.74787934016438e-06
ENSG00000141622	-8.50969366416449	-8.52304476130059	5.15906194273501	9.16976325477357e-08	3.76780745947459e-06
ENSG00000019505	-11.5370770111991	-31.0708259350919	1.36268676788611	9.22514357020913e-08	3.77757599158635e-06
ENSG00000197879	2.88138738026956	2.88147744959328	7.63842325454909	9.24192409879586e-08	3.77757599158635e-06
ENSG00000144596	-11.840753638066	-12.0763218096113	3.67290339830648	9.33896708252579e-08	3.80727498763858e-06
ENSG00000068615	-4.85425530570469	-4.86721599559147	3.47445688464642	9.40900757198811e-08	3.82557632718792e-06
ENSG00000071967	3.6818230684182	3.68272597160013	6.57703993353336	9.47443112506604e-08	3.82557632718792e-06
ENSG00000112280	-12.5490600333266	-34.7231592175116	2.98341900120851	9.50870033465486e-08	3.82557632718792e-06
ENSG00000105329	4.43533985852214	4.4361397409451	6.20415580770868	9.51197603871243e-08	3.82557632718792e-06
ENSG00000167971	-3.97548144072358	-3.97854221811928	2.75225829729954	9.51516392042473e-08	3.82557632718792e-06
ENSG00000133115	-11.559954018832	-33.0091877037288	2.287161259163	9.53086455281223e-08	3.82557632718792e-06
ENSG00000198794	-3.85849004557785	-3.85974458440813	4.9793169537829	9.62423543251667e-08	3.85314902675167e-06
ENSG00000130287	-10.5351083952683	-10.6576410859428	7.13309353670624	9.73216462096303e-08	3.87269120743606e-06
ENSG00000120162	-4.86052678335417	-4.86508691348164	4.9290159902191	9.74977578012508e-08	3.87269120743606e-06
ENSG00000171094	-10.0175526608744	-30.0078715845846	3.72149313571706	9.77114432272796e-08	3.87269120743606e-06
ENSG00000163702	3.98173285849436	3.98400547073121	4.58606045952904	9.77225781817476e-08	3.87269120743606e-06
ENSG00000111728	-5.27004643336091	-5.27613637734605	4.24169898864451	9.80350768097671e-08	3.87523971976634e-06
ENSG00000184486	-9.06163676685662	-9.07372729464964	6.5593835270451	9.83650567023907e-08	3.87846463472507e-06
ENSG00000128595	2.76054833479105	2.76057339357813	9.83340600492344	9.86882888967658e-08	3.88140791645869e-06
ENSG00000103335	5.34472231387726	5.34543780348429	7.26369339096073	9.92886588332488e-08	3.89270235218684e-06
ENSG00000176749	-2.73229087016663	-2.73280311363386	4.89089170614625	9.94740770156621e-08	3.89270235218684e-06
ENSG00000156298	-6.72403832298194	-6.77384071660741	4.14106218280013	9.97586320997587e-08	3.89407820401408e-06
ENSG00000182389	-5.65759623846883	-5.68513642452445	1.98411875605441	1.00574657122472e-07	3.91614138730744e-06
ENSG00000172264	-5.08662800357302	-5.13547779139743	2.09501022780013	1.01673960137343e-07	3.94378531119126e-06
ENSG00000158710	4.94606499888285	4.94623290745909	8.71099495382688	1.0192406584918e-07	3.94378531119126e-06
ENSG00000205929	-8.07382887919191	-8.19601343016835	3.22290825508672	1.02042350821139e-07	3.94378531119126e-06
ENSG00000141431	-6.43755732048754	-6.45547019005739	3.62177126572677	1.03764530524928e-07	3.9927542492816e-06
ENSG00000196876	-4.20762178453914	-4.20888184187951	4.64997149058448	1.03820816267986e-07	3.9927542492816e-06
ENSG00000163399	1.96404275200798	1.96407530206294	8.44613792034379	1.04397559601191e-07	3.99832612175166e-06
ENSG00000181291	-11.8587055296635	-32.990422201901	2.59908221283518	1.04477844093421e-07	3.99832612175166e-06
ENSG00000124145	4.39561195760394	4.39620141985323	6.91535197733789	1.05010363245733e-07	4.00714773772789e-06
ENSG00000101349	-8.52828405860233	-8.76331372257827	1.06342005758216	1.05221632667378e-07	4.00714773772789e-06
ENSG00000117868	1.93214428346708	1.93222926522048	7.15886229163125	1.06716490530912e-07	4.0541880368605e-06
ENSG00000143195	-6.32013704784337	-6.32275294993509	6.88779538484917	1.07215489171632e-07	4.063258854189e-06
ENSG00000139352	-13.2302735446253	-34.8118669389167	5.00260030117346	1.07846204509034e-07	4.07726546538511e-06
ENSG00000075651	3.66151336890043	3.66329078033581	3.90959320877504	1.08464587453283e-07	4.090739295883e-06
ENSG00000111077	3.83619155975692	3.83723158229861	5.33995074048613	1.10024249149322e-07	4.139562954741e-06
ENSG00000110841	2.38295613735811	2.38309401593137	6.88393372659996	1.13188572585521e-07	4.24838070276519e-06
ENSG00000005108	-5.91388799989161	-5.92255352120144	4.22076830663969	1.14131516298249e-07	4.27349998916274e-06
ENSG00000141639	-7.72836085629704	-7.75133629616734	4.5133489144121	1.14530089442625e-07	4.27816463291182e-06
ENSG00000240875	8.1802504803913	8.57642694821875	1.21481062848729	1.15607537216782e-07	4.30810521742921e-06
ENSG00000136944	-10.4341031244743	-10.669559910728	3.41467693873123	1.1596660207326e-07	4.31119648755211e-06
ENSG00000147408	-3.97389237261512	-3.9887961838306	4.00698835755822	1.16424193648757e-07	4.31498682850206e-06
ENSG00000006283	-7.72066974091822	-7.7707833212227	2.94965560650674	1.16621265635191e-07	4.31498682850206e-06
ENSG00000059915	-5.27029002728573	-5.27376930084246	3.51947163943838	1.18156961256766e-07	4.35631215538843e-06
ENSG00000074842	2.07093737876603	2.07105346293551	6.54263513814992	1.18338896629698e-07	4.35631215538843e-06
ENSG00000136997	4.47379026190129	4.47481198257559	5.79594238766094	1.18804155913993e-07	4.35631215538843e-06
ENSG00000073008	3.02346413714823	3.0237308251367	5.96966565750745	1.18903885159894e-07	4.35631215538843e-06
ENSG00000157851	-8.46084035810834	-8.4640840042321	7.90928329193892	1.19133168332961e-07	4.35631215538843e-06
ENSG00000280870	-11.2965457063792	-33.9578271599607	1.13422655687574	1.19427458575864e-07	4.3568699490737e-06
ENSG00000130958	2.69883584675111	2.69948398854574	4.56315353671503	1.2570771685036e-07	4.56299812547458e-06
ENSG00000123178	2.30890326536971	2.30956152899759	4.1022565053527	1.25770715090802e-07	4.56299812547458e-06
ENSG00000101489	-6.36174493631229	-6.40281827782414	0.966360145091499	1.25954412199279e-07	4.56299812547458e-06
ENSG00000170091	-10.2813530804698	-10.5170116510168	2.14113337200062	1.26374917273256e-07	4.56763416274218e-06
ENSG00000215397	-11.9157054315048	-33.5750841187968	2.09098180788551	1.28329711645727e-07	4.62757532941426e-06
ENSG00000151490	-7.91832317758201	-7.94982538510137	4.22064160226077	1.28789074570605e-07	4.6334391943443e-06
ENSG00000136099	-11.6631692052737	-11.8987447177195	5.25103432243842	1.29789054879811e-07	4.65868115607672e-06
ENSG00000150938	5.00745638941132	5.00770382393428	8.13607534149245	1.31178907853284e-07	4.69113506535197e-06
ENSG00000009950	-7.69739352336774	-7.82036179544642	0.311480652323413	1.31294096551736e-07	4.69113506535197e-06
ENSG00000180801	4.97916988738427	4.98106423070369	5.97336175163918	1.34273816053403e-07	4.78664694944711e-06
ENSG00000066382	-8.44207419635436	-8.67707315576579	2.53068607348073	1.37565661672421e-07	4.89282515114618e-06
ENSG00000177108	-7.49025935833389	-7.57264662355069	2.73707356675422	1.38171770567487e-07	4.89305986619534e-06
ENSG00000135824	-13.1845423859667	-33.3588343416481	3.53888500980998	1.38199013769191e-07	4.89305986619534e-06
ENSG00000132481	4.777194229455	4.78712049349743	4.38824034888259	1.41781491999253e-07	5.00854347528582e-06
ENSG00000152192	-9.22341844486891	-9.34580730861658	3.69812522762102	1.42503843756724e-07	5.02269755398981e-06
ENSG00000144278	-4.31369089264859	-4.32080668060696	3.02682684028617	1.43878370262935e-07	5.05972268757987e-06
ENSG00000109586	3.03767473426668	3.03788086147326	6.29039862862141	1.44251502268354e-07	5.06144484588332e-06
ENSG00000125844	3.20671830763313	3.20680197086402	8.36030551200974	1.44705494846378e-07	5.06235834692902e-06
ENSG00000153012	-9.33331797914238	-9.41608824313004	4.60535601740957	1.4492597547568e-07	5.06235834692902e-06
ENSG00000184588	-2.68213079853482	-2.68338031910523	5.09604919912104	1.45401895305321e-07	5.06764552075285e-06
ENSG00000015592	-14.1358185265875	-35.3211250630474	3.96570049238577	1.46151119155977e-07	5.07260353361843e-06
ENSG00000197177	-9.98490680396794	-32.1202320741445	3.03058513621869	1.46193902275413e-07	5.07260353361843e-06
ENSG00000178538	-8.40347482231573	-8.44537483377158	3.80928940463446	1.47759403941161e-07	5.11555506238866e-06
ENSG00000078269	4.58905034062662	4.59000858215707	6.6548234703499	1.49978537014152e-07	5.18089574544021e-06
ENSG00000132718	-2.37440302014279	-2.37449643029038	8.02968480943876	1.51760251568319e-07	5.23087101101044e-06
ENSG00000188322	-6.07994070094756	-6.08174236427838	6.02813831878721	1.5256431613717e-07	5.24628747196704e-06
ENSG00000137726	-6.18248231592542	-6.19178486509884	5.03189902201385	1.53153420735102e-07	5.24628747196704e-06
ENSG00000138696	-5.00304672148484	-5.01024575993506	3.14775289666493	1.53215517306069e-07	5.24628747196704e-06
ENSG00000277972	2.82766353178234	2.82906592207797	3.68614968125812	1.56607883299944e-07	5.34416703335241e-06
ENSG00000165185	-2.74608263869487	-2.74684046269426	4.66306230802957	1.56758582123441e-07	5.34416703335241e-06
ENSG00000135324	-7.7765522015494	-8.0109752376136	2.12709042290523	1.57208573143762e-07	5.34783150559194e-06
ENSG00000177105	2.22397665594844	2.2243550888922	5.16524577917379	1.58318998595704e-07	5.3581078090543e-06
ENSG00000183960	-10.1268673722844	-10.3623662638501	2.42441600944521	1.58373271985893e-07	5.3581078090543e-06
ENSG00000149177	2.65273674574623	2.65299847925052	6.48010594210352	1.58618089522199e-07	5.3581078090543e-06
ENSG00000049860	2.73983010848184	2.74005513234777	6.60616091853108	1.58883304444226e-07	5.3581078090543e-06
ENSG00000167771	-4.6705674740348	-4.67133379641808	5.56129519146214	1.60068093518732e-07	5.38642933664112e-06
ENSG00000151233	2.19046112143956	2.19067601457982	5.4127838895989	1.62753237850128e-07	5.46500872213312e-06
ENSG00000231925	3.16046786479423	3.16068630843091	7.28882241521687	1.66981782166824e-07	5.5723719975231e-06
ENSG00000204103	-6.59304472677217	-6.71442445600669	1.40765660940348	1.67015158274625e-07	5.5723719975231e-06
ENSG00000137936	3.71366710757454	3.71427256512215	5.74967425570369	1.67021269043218e-07	5.5723719975231e-06
ENSG00000166405	-11.710667765441	-33.0315443599957	2.41964451113736	1.68031361077215e-07	5.59411870332544e-06
ENSG00000198729	-9.91074442910493	-10.0332423658066	5.1451667588387	1.68546803141429e-07	5.59933996648995e-06
ENSG00000183044	-3.91955213855887	-3.92017999309969	6.66031106177706	1.69394684388242e-07	5.61555966462422e-06
ENSG00000129667	4.6786902060383	4.68139054903923	4.7070650762247	1.70650821389623e-07	5.64332343050584e-06
ENSG00000011347	-6.73852741672586	-6.76644745434518	2.09074290574514	1.70955039235895e-07	5.64332343050584e-06
ENSG00000269837	-3.23493764842152	-3.23693200804036	3.71004031399281	1.73324135988572e-07	5.7094579310666e-06
ENSG00000162241	4.63001674772594	4.6810828423214	1.24197217430675	1.73841355577485e-07	5.71443984418285e-06
ENSG00000122779	-2.5226930185177	-2.52280979709234	7.33436592327004	1.74454186272113e-07	5.72253711019489e-06
ENSG00000139890	-5.68386740749381	-5.69486486620729	1.90667435402487	1.7562913318151e-07	5.74900059852432e-06
ENSG00000116983	-8.012326515143	-8.24733307266307	1.23020376742865	1.76292111457087e-07	5.75862976629908e-06
ENSG00000163873	-9.53867538860813	-9.77403433635951	6.36503207999085	1.77210259615183e-07	5.7765365211513e-06
ENSG00000153976	2.34472662700146	2.34533033077325	3.85728168028103	1.81729486842068e-07	5.89946497038361e-06
ENSG00000135144	-5.23462093713611	-5.26546669874032	2.54802643080503	1.81737072547362e-07	5.89946497038361e-06
ENSG00000136830	4.2168119380799	4.2169131741672	8.91691186198277	1.83476724745052e-07	5.94358004184491e-06
ENSG00000139734	3.39510827436173	3.39552405678765	5.72296226700061	1.83979883835718e-07	5.94754017849049e-06
ENSG00000253230	-14.1128091209029	-36.8544247562304	2.43204272967888	1.86984118263081e-07	6.03216946809864e-06
ENSG00000196358	-5.19853388820209	-5.20848470071638	2.3491197521137	1.88646595685262e-07	6.07325349490656e-06
ENSG00000163466	2.2200212735781	2.22005379349495	8.34173492351045	1.89401487047757e-07	6.0850099151516e-06
ENSG00000196396	2.00991880912558	2.0099824103479	7.00159697704145	1.90620175566952e-07	6.09991342591128e-06
ENSG00000274956	-6.30066440565512	-6.32343063463152	4.14400557249456	1.90646711402889e-07	6.09991342591128e-06
ENSG00000214870	-8.69243118548828	-8.92783721129359	1.3822673523702	1.91704932349087e-07	6.12122865787045e-06
ENSG00000131914	-8.36925956925104	-8.38135120272537	6.71632913305368	1.94688780574654e-07	6.19467828276734e-06
ENSG00000080854	-4.22789132517102	-4.23752996643691	1.85772079608097	1.94798708648569e-07	6.19467828276734e-06
ENSG00000135404	2.0262116469705	2.02623985547738	9.30123889202308	1.9622872341104e-07	6.22747009621946e-06
ENSG00000174028	2.72400226256102	2.72729079281847	3.03206412446308	1.9990722190917e-07	6.33134150687581e-06
ENSG00000133816	7.46592777092758	7.46822040335422	7.18764121736458	2.02447094989558e-07	6.37547013651279e-06
ENSG00000237517	-5.41834620142901	-5.44584882794828	1.88314323843706	2.02781083401067e-07	6.37547013651279e-06
ENSG00000151239	2.1602706252984	2.16043552055126	6.62862181843549	2.03092307443314e-07	6.37547013651279e-06
ENSG00000127241	-12.5043643099503	-33.0617159623632	4.58591786135344	2.03597199823779e-07	6.37547013651279e-06
ENSG00000168913	-4.95477141883778	-4.98560379932114	1.93839594281496	2.03658934391595e-07	6.37547013651279e-06
ENSG00000164362	-11.4591438411819	-31.2972186812698	1.06637963224641	2.0413645255914e-07	6.37547013651279e-06
ENSG00000129993	-7.93158807168053	-8.1662064504477	0.866011856847411	2.04158772143999e-07	6.37547013651279e-06
ENSG00000204347	-12.8829954307807	-34.0970342185806	2.51625809004427	2.08119253214322e-07	6.48617568800084e-06
ENSG00000177679	-6.0789109758178	-6.08481515628362	2.83204754478005	2.09591944461282e-07	6.51906099764632e-06
ENSG00000117228	6.33530714826645	6.33953784230801	5.6851478516916	2.11387345880853e-07	6.55599241386214e-06
ENSG00000067057	4.23435076388144	4.23450232771375	7.78227158176202	2.11619071127611e-07	6.55599241386214e-06
ENSG00000132170	8.22886457571786	8.27217117932338	2.83753260932383	2.13456612538823e-07	6.59982484788354e-06
ENSG00000172461	-12.8961014419359	-34.7743213706084	3.28211535438939	2.14872596839845e-07	6.62942203584738e-06
ENSG00000134595	-9.92448021189849	-10.0470510787971	3.05522260881805	2.15263031393277e-07	6.62942203584738e-06
ENSG00000133121	2.86935734580012	2.87005012195916	4.96634944643042	2.16827299244884e-07	6.66445167403468e-06
ENSG00000126561	5.09861926663863	5.12808339569016	2.37580013581201	2.18694974205128e-07	6.70865093760092e-06
ENSG00000065154	2.07138805336534	2.07149733396046	6.48775630074797	2.19980922578712e-07	6.73131667756223e-06
ENSG00000157483	2.22730016557097	2.22748862818563	6.16829501414369	2.2029606905561e-07	6.73131667756223e-06
ENSG00000204950	-7.41568866345709	-7.4657580817483	2.30110975525864	2.210580496134e-07	6.7334362170872e-06
ENSG00000129625	2.02358309016717	2.02368459691272	6.97287012040921	2.21227922336732e-07	6.7334362170872e-06
ENSG00000279690	-10.7997166530686	-31.8688571763531	2.66111142051432	2.21714441998061e-07	6.7351153645092e-06
ENSG00000129295	-3.69451580524636	-3.70389019151477	1.70296968909817	2.24199948673527e-07	6.7973941720164e-06
ENSG00000008300	-2.98313568966054	-2.98337190423128	5.41653788177755	2.24803561747265e-07	6.80248607194146e-06
ENSG00000148200	-4.64860935873127	-4.65492783367783	3.48641524041329	2.25475680407903e-07	6.80962722222243e-06
ENSG00000173825	-5.91782620700158	-5.96745491711494	0.73985384457433	2.26431189823399e-07	6.82528300753388e-06
ENSG00000114654	-10.4284321390038	-10.6640009723544	3.55342002095525	2.34270274021536e-07	7.02651966717264e-06
ENSG00000100243	2.03729855320503	2.03732730988265	8.46266449758355	2.34345115973618e-07	7.02651966717264e-06
ENSG00000162542	4.75954970499626	4.7799994139862	3.35370946414043	2.34689958255424e-07	7.02651966717264e-06
ENSG00000169871	2.80110304985955	2.8014387916691	6.26032961776413	2.34907343810947e-07	7.02651966717264e-06
ENSG00000141753	4.97782180155324	4.97797737099094	8.1456291385659	2.48507585306076e-07	7.41911555825826e-06
ENSG00000151948	-9.98327424736561	-30.6796541457394	0.255851361538148	2.51095936291934e-07	7.48208387263789e-06
ENSG00000174469	-8.22628589950958	-8.23421422283212	6.65784268994642	2.51583298899725e-07	7.48232691241962e-06
ENSG00000170545	4.40356664243258	4.40831294760431	3.83163225395912	2.54793551323214e-07	7.56329762501248e-06
ENSG00000177697	2.7594252768257	2.75950427022011	7.94499672713894	2.55274615625821e-07	7.56329762501248e-06
ENSG00000114631	-3.2801333228887	-3.28059392361918	5.92586484381373	2.5845883282421e-07	7.64313677219169e-06
ENSG00000050165	3.46714546213799	3.46724764133486	8.66886878442987	2.59204800832677e-07	7.64981751378955e-06
ENSG00000163879	-2.69238009187313	-2.69284322551344	4.83116480164062	2.59664613955966e-07	7.64981751378955e-06
ENSG00000203685	-11.1485635190745	-32.2839896682057	1.2043474456095	2.61847472642197e-07	7.69959781136584e-06
ENSG00000170681	-3.67904021479334	-3.68384554494263	2.33785016004737	2.6609485712455e-07	7.8053851625725e-06
ENSG00000185985	-6.84569357578846	-6.90767027063952	4.86733478746001	2.66444875858277e-07	7.8053851625725e-06
ENSG00000105974	8.762802973607	8.7658770763804	8.751682737816	2.70701377444864e-07	7.91522716746088e-06
ENSG00000105137	2.29977906524672	2.29994367082936	6.29905447353864	2.74893740718863e-07	8.02278666838193e-06
ENSG00000004848	-13.7037546030395	-33.5465430764879	2.45025012836228	2.81958098989612e-07	8.21346540876154e-06
ENSG00000156959	-9.76986468773405	-29.9946573205681	3.49023748337028	2.82816631098264e-07	8.21346540876154e-06
ENSG00000163814	9.26653968187886	9.29185466036876	6.27527710732908	2.83005276669252e-07	8.21346540876154e-06
ENSG00000260903	-12.7879570095567	-32.6983194613671	3.79724892362158	2.84298952705465e-07	8.22777430893975e-06
ENSG00000123095	6.98707556912998	7.01056444775686	4.58591677609458	2.84552204869186e-07	8.22777430893975e-06
ENSG00000064012	4.16729291978965	4.17099708283098	3.97332499568809	2.8650601834446e-07	8.26895558305065e-06
ENSG00000125089	5.8801869527933	5.90490419625612	2.48704628185008	2.92983042009688e-07	8.43054361891191e-06
ENSG00000221955	5.94237201481965	5.94950224682132	4.11094475271457	2.93816249619039e-07	8.43054361891191e-06
ENSG00000112539	-11.4094475968299	-31.3344116610726	2.36720256561414	2.9401530232702e-07	8.43054361891191e-06
ENSG00000103460	-7.39990206768458	-7.4139360666537	4.83354424048778	2.94410005356016e-07	8.43054361891191e-06
ENSG00000204767	5.89983267435343	5.92109393170481	2.96864047362588	2.94804458558083e-07	8.43054361891191e-06
ENSG00000132031	4.36047784461302	4.36270758646195	4.53995973289615	2.97866680289047e-07	8.50254176605699e-06
ENSG00000278921	-5.92922712819544	-6.05030427021552	0.114783510519625	3.02976668182031e-07	8.632623534661e-06
ENSG00000187583	5.59447184397681	5.61430771574936	1.78222084665025	3.11611282772443e-07	8.86247462515288e-06
ENSG00000163884	-4.15884564893653	-4.16663192472934	2.65730286580778	3.13979669696878e-07	8.91359738663102e-06
ENSG00000170017	3.72817479206517	3.72825413919907	8.32171385902936	3.16024610462632e-07	8.95536890701186e-06
ENSG00000133878	-11.6413713893403	-33.8932998099532	1.52253153128077	3.17164003550167e-07	8.9681539373949e-06
ENSG00000231160	-4.58393733984662	-4.60851483112918	0.73402031196376	3.17624511808593e-07	8.9681539373949e-06
ENSG00000154645	-7.44125414772128	-7.49133397200612	5.19752604578348	3.20233564889618e-07	9.02549978734023e-06
ENSG00000203805	4.87158196118778	4.8818107438093	3.37675136588375	3.28742951582572e-07	9.24863503785637e-06
ENSG00000165424	2.55693827126755	2.55722482624576	6.13465067684433	3.30170205603566e-07	9.27208199693179e-06
ENSG00000076043	2.81488531320121	2.81533160627069	5.11859009249186	3.37742195728717e-07	9.46769594992495e-06
ENSG00000177181	-7.00592847073988	-7.08800869246345	1.76645362587176	3.43069778239958e-07	9.59980558680772e-06
ENSG00000205336	-4.76400040019782	-4.76472338404449	8.39556243362377	3.44586058928121e-07	9.62498519517653e-06
ENSG00000162614	4.52340152949533	4.52475846425798	4.80751236977821	3.48149781049918e-07	9.70716193091681e-06
ENSG00000152601	2.79444236809911	2.79462991439257	6.82479518788544	3.49633245149113e-07	9.72422424328494e-06
ENSG00000130226	-11.8590790987359	-34.1488024008555	5.7339083219388	3.5000730272359e-07	9.72422424328494e-06
ENSG00000186409	-4.40340266562249	-4.41624551407655	1.66974452709939	3.53855328840126e-07	9.81367158882723e-06
ENSG00000133083	-4.93336381684147	-4.9346607587109	6.11447235526479	3.55254410035036e-07	9.83500418136003e-06
ENSG00000087086	2.44404487110651	2.44406394384701	9.75621444772	3.56675223108412e-07	9.85686182940662e-06
ENSG00000165349	-13.0711820187549	-35.5161918117929	2.72101854367325	3.57590711352676e-07	9.86470206194466e-06
ENSG00000197461	4.78416741931797	4.79177422987498	4.74346747945004	3.61314483208295e-07	9.94984892559846e-06
ENSG00000167779	6.67487539912804	6.69365489764544	4.04360126638186	3.64960235024451e-07	1.00325512494221e-05
ENSG00000166145	6.85518161021464	6.86132357978104	4.44593915509804	3.65783569660787e-07	1.00375125776512e-05
ENSG00000125753	2.84195725840316	2.84212318821088	6.39983426779407	3.70378796064205e-07	1.01457798627132e-05
ENSG00000117971	-7.06193159780147	-7.12407409526234	1.52598629232437	3.73372722981929e-07	1.02098803794043e-05
ENSG00000100027	-3.6115693409684	-3.6157765368614	2.52209310706945	3.75080950479178e-07	1.02386607705977e-05
ENSG00000121895	12.7213245320941	33.7762205246506	1.94614842432208	3.76979938096489e-07	1.02725388367166e-05
ENSG00000108830	-4.00961816484384	-4.01114717881317	5.25801456848955	3.80019821667924e-07	1.03373336158937e-05
ENSG00000181649	8.02917085810959	8.04375086755311	5.31537809942143	3.86159587212184e-07	1.04860796430105e-05
ENSG00000141449	-4.70984410565539	-4.71270337591268	4.74969412254749	3.87286914773476e-07	1.04869344716447e-05
ENSG00000149218	3.42658041630754	3.42692637156468	6.37582247352682	3.87534340344496e-07	1.04869344716447e-05
ENSG00000275832	3.2058227604803	3.2060244899299	6.75257035488268	3.88223323988048e-07	1.04874030808813e-05
ENSG00000136542	7.61228682886593	7.62443212404215	5.21460801255771	3.89284651482665e-07	1.04979111368745e-05
ENSG00000148408	-5.98996971630265	-6.00042348399024	2.07229080347421	3.9096115184819e-07	1.05130186495559e-05
ENSG00000175482	3.50945123787746	3.51791785712845	1.70569242115212	3.91191484270012e-07	1.05130186495559e-05
ENSG00000177380	-2.62671779546083	-2.62734858293884	4.0031727599064	3.92484975365559e-07	1.05176953612007e-05
ENSG00000105355	2.60950649786958	2.60961972849891	7.0711993943415	3.92712719071347e-07	1.05176953612007e-05
ENSG00000205593	-3.14386367763852	-3.1451799150239	3.32163652467586	3.94510649284205e-07	1.05477556128828e-05
ENSG00000106066	-4.89077561173796	-4.89956585289393	4.40269555482569	3.97435735645462e-07	1.06077975664414e-05
ENSG00000180448	-3.05779848767541	-3.05849082345722	3.46455048995984	3.98806770132415e-07	1.0626226806907e-05
ENSG00000102383	-4.65778274547763	-4.67002029508891	3.58203933771551	4.02954682205225e-07	1.07184572537519e-05
ENSG00000138119	6.31953363356085	6.32003630495093	8.50766185880486	4.03900577520933e-07	1.07253462881154e-05
ENSG00000135636	7.89821188992381	7.90343005144298	6.90935896881704	4.06049170991114e-07	1.07533652656217e-05
ENSG00000250366	-12.5515144498234	-34.9095395378933	2.80075345681608	4.06333130954066e-07	1.07533652656217e-05
ENSG00000126524	2.03830830000941	2.03848523940023	6.33342265654713	4.13946124060801e-07	1.09313447975105e-05
ENSG00000089199	-4.26411883935486	-4.26858540956778	3.62942349520209	4.14458570521726e-07	1.09313447975105e-05
ENSG00000118680	2.20206644059655	2.20211679545911	7.8957962089945	4.1956529008043e-07	1.10473734221178e-05
ENSG00000143164	2.08086699793657	2.08107792752012	5.75038128971061	4.20923584513218e-07	1.10644795430798e-05
ENSG00000242808	-6.46007111538196	-6.50982873385692	6.11464043820808	4.21866069023452e-07	1.10706164734995e-05
ENSG00000103056	-5.40897269450631	-5.41541065602913	3.14353411164987	4.26172209809898e-07	1.11648538321674e-05
ENSG00000101608	3.39019226431041	3.39035448525691	7.33246765838043	4.29742053036876e-07	1.12224319506689e-05
ENSG00000141905	4.22502813045095	4.22594704413136	6.65645063310105	4.29807500096069e-07	1.12224319506689e-05
ENSG00000164136	8.58640010444375	8.75914873685772	1.77437980096611	4.36454601713845e-07	1.13769651939232e-05
ENSG00000164663	-2.951542924486	-2.95201958048331	4.62962533338549	4.39281661374309e-07	1.14315731011641e-05
ENSG00000135447	-12.7188902158275	-33.7049075710072	2.74015064666399	4.40887875193607e-07	1.14542816693394e-05
ENSG00000263528	3.96587494093762	3.96875029559188	3.77506375566143	4.43221295142188e-07	1.1495776249751e-05
ENSG00000273079	-10.1600776305092	-30.9882967467635	2.89821791031081	4.49419014546895e-07	1.16371948476538e-05
ENSG00000125868	3.50224850444554	3.50234009185987	8.36934243371733	4.50775101089828e-07	1.16529841530076e-05
ENSG00000162951	-5.34247819198644	-5.35286889399512	2.60142375579014	4.52231016426955e-07	1.16712976702322e-05
ENSG00000184602	-2.84557703817197	-2.84574609188802	6.74759796608432	4.54309796724397e-07	1.17055992839187e-05
ENSG00000205269	-3.55969510933191	-3.56118555560175	5.36859029916559	4.56249327198989e-07	1.17362059223806e-05
ENSG00000162738	-3.19858434635602	-3.19873479443248	7.03043085804016	4.57442881674919e-07	1.17475545303819e-05
ENSG00000185008	-6.73610148665701	-6.75707747223465	5.73561668802406	4.59928249097488e-07	1.17919863405717e-05
ENSG00000082781	3.98696968822137	3.98716487217697	7.79476848039134	4.60719904805862e-07	1.17929190059651e-05
ENSG00000106868	2.56161856004883	2.56215973412227	5.00825348887346	4.63135232671609e-07	1.18353412813985e-05
ENSG00000204789	-4.8149590483828	-4.83132687654984	1.40112680733698	4.69306290674337e-07	1.19734451349495e-05
ENSG00000128342	5.41721213528798	5.41840755350415	6.1671675647622	4.70264243784943e-07	1.19783130545809e-05
ENSG00000206077	-6.20888253821312	-6.25064776390104	1.31837849794394	4.76600595844656e-07	1.21199376278802e-05
ENSG00000255571	-10.8368618583281	-11.073105959263	2.49638793853918	4.82081003470383e-07	1.22393703872952e-05
ENSG00000205927	-7.80920792971946	-7.89182036246365	4.69215366309016	4.8434231421424e-07	1.22617621059291e-05
ENSG00000124302	-7.63700134118681	-7.71944768747544	3.04115696079213	4.84533573674796e-07	1.22617621059291e-05
ENSG00000130402	2.72531983820488	2.72534216566846	9.54445403852101	4.89588737546894e-07	1.2369641663523e-05
ENSG00000163191	5.09976542574807	5.10032109637034	7.67181021713351	4.94163465044473e-07	1.2465053866243e-05
ENSG00000120875	5.04271141791496	5.04302130000994	7.3873894976593	4.98874928477766e-07	1.25636018278256e-05
ENSG00000135899	5.39022878705872	5.46085572194401	0.983577522875003	5.01135786940415e-07	1.25722570384807e-05
ENSG00000132016	-3.36406108052455	-3.36994628605939	2.74869977558229	5.01800880117824e-07	1.25722570384807e-05
ENSG00000261308	-8.52236707462602	-8.6446464665654	2.57415427640728	5.02044748501362e-07	1.25722570384807e-05
ENSG00000136237	-7.28372784435268	-7.34593602874629	4.23609312283544	5.0243937440835e-07	1.25722570384807e-05
ENSG00000175322	-2.32642027841841	-2.32728147822201	3.75094312608506	5.08789896503877e-07	1.26971077974733e-05
ENSG00000155897	-8.08695695962458	-8.32168016686734	2.40385560096263	5.09055301730389e-07	1.26971077974733e-05
ENSG00000102359	6.53373849221946	6.5383966735311	5.19430042131978	5.11985972707295e-07	1.27498388801462e-05
ENSG00000102471	2.49500339385315	2.49537085364397	5.50272118205157	5.15032162821278e-07	1.27895333752983e-05
ENSG00000092051	-7.85993265166698	-7.98231742298168	2.85352305491675	5.15218169147087e-07	1.27895333752983e-05
ENSG00000171385	-6.92591984005831	-7.0476041175601	5.60510060046658	5.19053262012452e-07	1.28635700946744e-05
ENSG00000152926	-2.98448218301856	-2.98489079663456	5.39642398566421	5.19848387968459e-07	1.28635700946744e-05
ENSG00000002834	2.75970219736765	2.75974937463234	8.52715956904148	5.31338840696483e-07	1.3115357904801e-05
ENSG00000139438	-3.17305378587975	-3.17512906350502	4.05559722665036	5.31703698843283e-07	1.3115357904801e-05
ENSG00000162520	5.6233435276153	5.64451377530491	2.96883898694325	5.35656433816655e-07	1.31920182296739e-05
ENSG00000091428	-5.13757912111749	-5.16829182881236	2.53626828275598	5.36884273110668e-07	1.32014347092125e-05
ENSG00000235848	-8.05879077402829	-8.29398348415041	0.480983164125135	5.38186650705044e-07	1.3212651515894e-05
ENSG00000152270	-3.50953553367228	-3.51119286592389	3.74283086224919	5.48841657510435e-07	1.34530826379402e-05
ENSG00000155052	-10.0120546813499	-32.1941686974106	0.238503994193305	5.62253423870335e-07	1.37602272105194e-05
ENSG00000125851	-11.749850640825	-33.8400696407966	3.07238253483969	5.69741710886762e-07	1.39029220455683e-05
ENSG00000169436	-6.63210458575022	-6.65718473841989	5.44364514675967	5.69864871856265e-07	1.39029220455683e-05
ENSG00000186998	-7.83188401680264	-7.85995736859896	4.21458573502725	5.7147387708179e-07	1.39204260791811e-05
ENSG00000179603	-6.97725779854653	-7.0595257063176	0.57841488077886	5.72607373197419e-07	1.39263107867671e-05
ENSG00000077080	-12.1860919264544	-34.3990656810688	1.55593091464792	5.74940786732127e-07	1.39511733951058e-05
ENSG00000147488	-12.5719438114941	-34.1633300209051	2.15538490405704	5.75416655978488e-07	1.39511733951058e-05
ENSG00000131236	2.26484184263544	2.26486591631503	8.95065493004567	5.76596839937961e-07	1.39581132694439e-05
ENSG00000154639	-2.76131795847268	-2.76183168875791	5.71541200038884	5.82958673631689e-07	1.40902735759833e-05
ENSG00000112175	-13.690668258544	-34.5676392954456	4.26673536543756	5.85665601533254e-07	1.41314716964937e-05
ENSG00000150403	2.13829132116618	2.13838499604253	6.70317087490208	5.87312044379136e-07	1.41314716964937e-05
ENSG00000148053	-9.1753681436953	-9.19124393732468	7.14955636016033	5.87378322724759e-07	1.41314716964937e-05
ENSG00000110900	-8.00850198090069	-8.01671316512617	6.11828479483955	5.89638956335293e-07	1.41482452596495e-05
ENSG00000225889	-6.37395926122268	-6.4954953122523	1.27163761948649	5.89887771489164e-07	1.41482452596495e-05
ENSG00000196878	9.23141908889095	9.26984325770529	4.67534359998223	5.92986631838732e-07	1.42007565483588e-05
ENSG00000205730	3.16884871929531	3.17012420442134	4.7672597775698	6.00969422333278e-07	1.43698875349338e-05
ENSG00000133958	-4.54776566126431	-4.56062281143349	2.15152751034581	6.02542709424357e-07	1.43854768577246e-05
ENSG00000165209	-2.15596466588156	-2.15623848904808	5.11783404089991	6.09689871129514e-07	1.45338895386507e-05
ENSG00000274317	-5.96403639088249	-6.0251514985141	0.812810878278954	6.12134642508197e-07	1.45497256208559e-05
ENSG00000126247	1.90211462899955	1.90214156929239	8.56653507245549	6.12217864282205e-07	1.45497256208559e-05
ENSG00000137203	-4.93031793262491	-4.94061683554071	4.57682713414461	6.16229976851869e-07	1.46228189339895e-05
ENSG00000164398	-10.4498109559534	-32.1695773211596	2.0343067584687	6.17621290275416e-07	1.46335945771781e-05
ENSG00000171649	-1.94869065041126	-1.94912809777138	4.76781365450797	6.21186752194953e-07	1.4687968766873e-05
ENSG00000080298	-3.05148635259426	-3.05227254986537	5.3032009976374	6.219596991408e-07	1.4687968766873e-05
ENSG00000120217	9.44843264332306	9.48078065242975	4.31093043747768	6.23158446834294e-07	1.4687968766873e-05
ENSG00000160469	-2.22560743734818	-2.22592459182913	4.93383637047944	6.23678960704292e-07	1.4687968766873e-05
ENSG00000163453	6.61106379283655	6.61257502205802	6.85464622283071	6.29306775190145e-07	1.4798186728643e-05
ENSG00000133805	5.8679438836039	5.8832170314774	3.2629584771199	6.31757002493047e-07	1.48263132700092e-05
ENSG00000165124	-5.81661334516495	-5.8660502408695	2.6700515426591	6.324019878203e-07	1.48263132700092e-05
ENSG00000112561	2.66543389200506	2.66689551198286	3.12463808525642	6.46850036032405e-07	1.51423035421439e-05
ENSG00000109265	-3.3829558657619	-3.38377077164918	5.27210554625575	6.50733034192395e-07	1.52103975986228e-05
ENSG00000115295	2.96869353840102	2.96953954055706	4.68674809154483	6.54084753400951e-07	1.52650777362511e-05
ENSG00000132429	4.42336457767036	4.43479192831992	2.61461406463245	6.55027672812105e-07	1.52650777362511e-05
ENSG00000104833	-7.00434814261901	-7.0542902705028	2.29639436246257	6.57699884263644e-07	1.53045096764419e-05
ENSG00000117598	-10.6294699408898	-30.0571325658386	4.27773710457772	6.59585458136185e-07	1.53255466418726e-05
ENSG00000184675	-2.60602666395799	-2.60671984723839	4.2685896210527	6.61496364108847e-07	1.53471088100974e-05
ENSG00000122861	5.62220167996447	5.62279340642142	8.59987154466868	6.63404629719637e-07	1.53685458285496e-05
ENSG00000174307	2.5289849142706	2.52927716013249	5.6034112488545	6.73653782956655e-07	1.55744208825966e-05
ENSG00000138448	3.28407066139159	3.28419134395495	8.06276432632596	6.74937714093795e-07	1.55744208825966e-05
ENSG00000131089	-2.50063967437192	-2.50098245482834	6.0564872099571	6.75478902080778e-07	1.55744208825966e-05
ENSG00000069869	4.07574931402005	4.07630660439979	5.78164011299713	6.76281373024243e-07	1.55744208825966e-05
ENSG00000203485	2.16866512607068	2.16874383675692	6.92310657289297	6.78699571449336e-07	1.55973888251597e-05
ENSG00000183908	-12.6352056873502	-34.6209771303311	1.77591814164536	6.79489562226177e-07	1.55973888251597e-05
ENSG00000141505	-3.6770592673113	-3.68191462659444	1.58371159947357	6.80275508513753e-07	1.55973888251597e-05
ENSG00000101265	-5.70262873318614	-5.70525500696763	7.21329610564981	6.82652997569988e-07	1.56289500059499e-05
ENSG00000114850	2.4944700345103	2.49451290273185	8.22055942173949	6.86262837428171e-07	1.56885914254809e-05
ENSG00000150961	2.72810506718936	2.72824462647692	6.92748045119775	6.89169567012546e-07	1.57320082154004e-05
ENSG00000166130	2.22395016737003	2.22415369235701	6.00358786128652	6.99375148170255e-07	1.59416694358108e-05
ENSG00000238105	-3.28949479991922	-3.29452956518519	1.72204589661085	7.02867311891141e-07	1.599791575491e-05
ENSG00000140682	3.39829567887547	3.39860460540649	6.44681814673985	7.22240766912622e-07	1.64149451740519e-05
ENSG00000273038	3.23116356574067	3.23659172213915	2.21803007851245	7.25950460244577e-07	1.64752768695622e-05
ENSG00000135439	-5.12373186300868	-5.13163159973523	6.06787945797773	7.28636966998946e-07	1.6492291802985e-05
ENSG00000100994	2.42743377591666	2.42746280947582	8.92499368780437	7.28812690153685e-07	1.6492291802985e-05
ENSG00000157833	-3.97144990324548	-3.97307814808457	4.98600772597071	7.3272628207029e-07	1.65568569728589e-05
ENSG00000060709	-8.21682708935516	-8.4517255976176	1.62262764931843	7.35735410002579e-07	1.66008275892778e-05
ENSG00000139793	2.85762371602387	2.85825128127088	5.12507783063094	7.50889405798873e-07	1.69183076221408e-05
ENSG00000188818	-4.48422820022659	-4.49587562520281	1.82641121552837	7.54726635809392e-07	1.69802618033542e-05
ENSG00000243811	4.33293855689071	4.42896565442177	0.207516028773765	7.70713867531222e-07	1.73150019102626e-05
ENSG00000126878	-4.98081418573559	-4.98164228538047	7.3435390615499	7.72238294319317e-07	1.73243228843417e-05
ENSG00000090530	6.17423015429079	6.17524381976762	6.79653164385274	7.74077818728449e-07	1.73406758416442e-05
ENSG00000157152	-3.95508949486811	-3.96992195541725	2.30859797993497	7.82158551235567e-07	1.74946097039806e-05
ENSG00000139629	7.59046067831234	7.59981330757378	4.81358628107427	7.83190225636123e-07	1.74946097039806e-05
ENSG00000186635	2.14642237171223	2.14675642928431	5.5826390995556	7.89349587334011e-07	1.76070063666189e-05
ENSG00000166257	-5.68918484207721	-5.70474154046496	2.77671929670745	7.98221555044559e-07	1.77795026540168e-05
ENSG00000235447	-10.4801024288938	-32.5685647478473	0.331350409665823	8.00185674481152e-07	1.77978619962232e-05
ENSG00000145246	2.76547080737371	2.76582063295741	5.54150340029542	8.06353880152843e-07	1.79095440749737e-05
ENSG00000183779	2.25868926618547	2.25889071369239	5.73392189964543	8.10524727601909e-07	1.79616265246122e-05
ENSG00000136205	3.03453603460039	3.03463964998563	7.34855953781037	8.11171773726043e-07	1.79616265246122e-05
ENSG00000078053	-5.25026427644818	-5.25345277927285	4.63033017144981	8.13184312897432e-07	1.79616265246122e-05
ENSG00000139292	-11.4478490362193	-30.678802915678	1.64414377607831	8.13300240354864e-07	1.79616265246122e-05
ENSG00000112414	5.8536075902376	5.85541469151881	5.63265970463669	8.19592555247341e-07	1.80750256463729e-05
ENSG00000239697	4.95913790015426	4.98964769218096	2.30916901695921	8.25266609699216e-07	1.81744892014719e-05
ENSG00000165186	-7.28441944279244	-7.36718127133541	2.54975145593244	8.28761463343423e-07	1.82257485755552e-05
ENSG00000147010	2.85199680146981	2.85243257962081	6.21671259941333	8.30555656222281e-07	1.8239516197264e-05
ENSG00000148948	-7.12471411098792	-7.1868979611235	3.67671633218481	8.33075093101791e-07	1.82691495838362e-05
ENSG00000281406	-7.41760189438561	-7.50161661950815	0.989994891057696	8.40835826733693e-07	1.84134791004486e-05
ENSG00000158445	-5.99738342363639	-6.03289653126324	1.39309453000399	8.43745502637182e-07	1.84513197173347e-05
ENSG00000076770	-3.45962988271363	-3.46037683866111	5.30513482069762	8.45213971176006e-07	1.84575817425765e-05
ENSG00000204970	-4.07065508842247	-4.10061331221962	-0.352953819819533	8.48299190066806e-07	1.8499083175563e-05
ENSG00000085063	3.11600677852346	3.11608123171201	8.62805467931303	8.53263714679763e-07	1.85813941994558e-05
ENSG00000169583	7.44560778659107	7.49066026445839	1.24082993283703	8.67612792591313e-07	1.88611723599833e-05
ENSG00000162873	-13.5076208995772	-35.5454137180646	7.42451797051492	8.68527150430894e-07	1.88611723599833e-05
ENSG00000114480	3.19929781814301	3.19978928087111	5.65628610155399	8.72633824676395e-07	1.89064995257628e-05
ENSG00000154118	-5.55070690513318	-5.58601585531569	0.700341646484179	8.7303613155341e-07	1.89064995257628e-05
ENSG00000232044	-10.3129941442476	-32.0253774351623	2.04236945172082	8.78617317303186e-07	1.90010121778005e-05
ENSG00000143858	-7.04302076454669	-7.07097243616731	2.55761978790924	8.84962416528144e-07	1.91117609566673e-05
ENSG00000101204	-13.183356891228	-34.6612084982363	2.26256019867128	8.86195192252172e-07	1.91119499058362e-05
ENSG00000121653	-2.40272651717691	-2.40296369186681	5.80206217517455	8.88377674561589e-07	1.9132591738765e-05
ENSG00000166165	-5.60327961619392	-5.60351744870942	8.65400033845699	8.96473228648671e-07	1.9280348473995e-05
ENSG00000124406	-5.69283205954306	-5.69876936325032	4.07289715847536	8.99914570185067e-07	1.93277387879912e-05
ENSG00000137142	-7.10055548138573	-7.11157403213848	5.07676013056104	9.06786861525389e-07	1.94485852415624e-05
ENSG00000162627	1.93764130128009	1.93786477362875	5.42754838002325	9.14983060156164e-07	1.95781062787776e-05
ENSG00000187902	-6.26284948744591	-6.31290960602738	0.373960839988283	9.1533352014267e-07	1.95781062787776e-05
ENSG00000131459	2.66967068821325	2.66987404983533	6.78449859525688	9.16959958539942e-07	1.95860640118231e-05
ENSG00000151135	2.28723620229244	2.28743514464083	6.36656212558814	9.24606863013641e-07	1.97224201626981e-05
ENSG00000165886	2.64718888505742	2.64773533677754	4.94695508363105	9.34403772098021e-07	1.99042025887292e-05
ENSG00000177875	-5.62023701844748	-5.62758673762408	3.69945967116593	9.39819577869753e-07	1.99899849841933e-05
ENSG00000129682	-7.44616443690527	-7.50838774355696	2.63507767556972	9.40991351567956e-07	1.99899849841933e-05
ENSG00000106617	3.16763175686077	3.1679390252666	5.46608246440869	9.44722625999572e-07	2.00419824488551e-05
ENSG00000258986	-5.07629156768734	-5.10698018841684	1.7888895956444	9.47089295213812e-07	2.00649284334715e-05
ENSG00000175899	-10.8590491417277	-10.8802022176456	8.92874097834733	9.6324969660198e-07	2.03796487300045e-05
ENSG00000115423	-5.85258959144226	-5.90212569969301	0.933965305537404	9.65121750129976e-07	2.0391625177983e-05
ENSG00000134121	-10.5894589510143	-30.7705299782211	6.39677265529814	9.73820676604779e-07	2.05476162763608e-05
ENSG00000166923	10.9692830644188	10.9800152551989	6.98937186838312	9.77274035541286e-07	2.05779254831023e-05
ENSG00000079215	-6.40093128264397	-6.40541839961422	9.09342534258705	9.78140187189174e-07	2.05779254831023e-05
ENSG00000174130	5.39670515392679	5.4191396471465	1.98607595390085	9.80399231146491e-07	2.05779254831023e-05
ENSG00000111834	-4.74834774598021	-4.76586397067337	1.21823780202672	9.8126612595036e-07	2.05779254831023e-05
ENSG00000134323	-7.12332961719406	-7.13430185991739	4.60791382807264	9.81846707116127e-07	2.05779254831023e-05
ENSG00000198113	6.33309468248026	6.33995753592003	4.56189504115473	9.94542443695447e-07	2.08160666432449e-05
ENSG00000175745	-3.31640294671821	-3.31647306326259	7.90242364891376	9.96460442073609e-07	2.08282909538652e-05
ENSG00000111218	-10.8672775442648	-33.6316522480188	1.03935434260032	9.98455703232784e-07	2.08420953880704e-05
ENSG00000164220	6.14409496671927	6.16429697036131	3.43780440837744	1.00942486393772e-06	2.10429370167204e-05
ENSG00000116096	3.61588141265274	3.62079548637376	2.76082931084864	1.01741277498477e-06	2.11792121868221e-05
ENSG00000119138	5.58664849000155	5.59250707371022	4.0394786598991	1.01911251559758e-06	2.11792121868221e-05
ENSG00000119681	7.02758600493201	7.02842642020588	8.11787768022802	1.02003122611055e-06	2.11792121868221e-05
ENSG00000130222	-6.31618006603456	-6.33185985345974	3.33783529017386	1.0215631887844e-06	2.11828520978481e-05
ENSG00000239922	-9.50113172899659	-28.8505205979894	2.93383938309282	1.02418163974334e-06	2.12089815954277e-05
ENSG00000144959	4.42104222952472	4.42227235586696	5.75483569612241	1.02907375435647e-06	2.12820630470489e-05
ENSG00000155980	-3.53561875665902	-3.53602903953866	5.90789407653102	1.03362793717772e-06	2.13479717077949e-05
ENSG00000128606	4.62334954539357	4.62366002425571	6.62924768082944	1.03733509712898e-06	2.13962354115877e-05
ENSG00000166741	3.99256609626255	3.9935759194463	6.84253737591499	1.03897326136162e-06	2.14017526423487e-05
ENSG00000229743	-8.04782891335517	-8.28191290266133	0.974235393340917	1.04537281516436e-06	2.14633671495581e-05
ENSG00000076864	-3.9661532680415	-3.97337437721984	3.0071644991739	1.04565279579694e-06	2.14633671495581e-05
ENSG00000178947	-4.0193542970298	-4.02898000760445	1.97283078567479	1.04608827980106e-06	2.14633671495581e-05
ENSG00000118160	-10.5767211055331	-29.5584966744514	0.531255378473674	1.05378563388418e-06	2.159292504917e-05
ENSG00000100505	-4.33722609840034	-4.34228704314928	6.6801398490332	1.0560267963254e-06	2.16104880705437e-05
ENSG00000183150	-5.09805949472265	-5.11343417169617	2.55044386180717	1.05824437833714e-06	2.16275231981101e-05
ENSG00000158528	-3.15302305052347	-3.15442714791346	4.20963669976026	1.06573183997009e-06	2.17520744435202e-05
ENSG00000143126	-3.99503723288838	-3.99520868785446	7.59664715831706	1.08634892446469e-06	2.21439322540362e-05
ENSG00000172247	-10.9475800533109	-31.5936404382374	0.300748395455426	1.09372042122161e-06	2.22651247157161e-05
ENSG00000131409	-5.94497281378654	-5.9482189053281	6.02826356308337	1.10008055401545e-06	2.23654398052047e-05
ENSG00000175832	4.83278157024434	4.83596916389381	5.56021495550983	1.10617943646254e-06	2.24601894940522e-05
ENSG00000246090	-2.71869477396008	-2.72137718809255	1.5051570097557	1.10909301481467e-06	2.24901017315796e-05
ENSG00000127578	-4.97920454798003	-4.99342288663568	2.40503309680456	1.11103155536447e-06	2.24917464580227e-05
ENSG00000105251	-8.91418335883135	-9.03661716843	2.63897074058259	1.11205509578542e-06	2.24917464580227e-05
ENSG00000158296	-7.34750960679197	-7.58184754878852	1.73841505625138	1.11450895369777e-06	2.25112391974681e-05
ENSG00000088387	2.70910278729591	2.70960739952417	5.05961567681829	1.11590234013323e-06	2.25112391974681e-05
ENSG00000143641	1.9554148003576	1.9554458548923	7.99292433150815	1.12380927025221e-06	2.2641494123507e-05
ENSG00000112139	-3.74166928180468	-3.7420567749058	6.24765836707738	1.12598727629922e-06	2.26561408919278e-05
ENSG00000110042	-5.55660474975048	-5.55758425514641	6.16340577598603	1.1316577272378e-06	2.27276763198718e-05
ENSG00000020577	3.80800874486172	3.80885588762679	5.71517980183841	1.13245370672859e-06	2.27276763198718e-05
ENSG00000176533	-3.3322829473283	-3.33415583384791	5.51382532694619	1.13541431615998e-06	2.27578422753811e-05
ENSG00000117586	4.510366164194	4.51620960069593	3.95967679239286	1.13922837254163e-06	2.27774643834964e-05
ENSG00000133056	-4.22088498292542	-4.22167157337552	5.6974151033343	1.14041824613491e-06	2.27774643834964e-05
ENSG00000132824	1.65789977435747	1.65797862377993	7.13778629254376	1.14076963929129e-06	2.27774643834964e-05
ENSG00000001461	3.71043724222059	3.71152724846566	5.52656292700136	1.1524001070297e-06	2.29803004740251e-05
ENSG00000105976	7.19140318106716	7.19462817139162	6.86670539571894	1.16047765607508e-06	2.3111859849434e-05
ENSG00000068078	-5.06672000269733	-5.06743080926965	6.49525944715995	1.1716342201003e-06	2.33043270224792e-05
ENSG00000059378	4.00291348002712	4.00796341918142	3.77237304533246	1.18649050561067e-06	2.35521307434237e-05
ENSG00000064692	-7.93816392437208	-7.98824994254097	3.44487371532968	1.18710944633499e-06	2.35521307434237e-05
ENSG00000125869	-10.4590401995347	-31.7369554664717	3.8733306369783	1.21510485922949e-06	2.4076963543159e-05
ENSG00000125965	6.08523135763419	6.11824002437507	2.33801758253322	1.2212048290179e-06	2.41671637519461e-05
ENSG00000244617	-4.67599695133888	-4.75575480654169	-0.0486355015171911	1.22304507098587e-06	2.41729439726244e-05
ENSG00000185652	-12.0991131473596	-34.5101801820194	2.7416527096384	1.23202511929147e-06	2.43196462864944e-05
ENSG00000269113	-11.6426803286501	-32.6405998535677	2.7208435021687	1.237131086959e-06	2.43469388318596e-05
ENSG00000083444	2.85200739808238	2.85208186538682	7.9434729251238	1.2372581423446e-06	2.43469388318596e-05
ENSG00000142871	5.42284599309637	5.42313077934839	8.50900281334731	1.23808565598159e-06	2.43469388318596e-05
ENSG00000159239	-3.03165229887875	-3.0371676208758	1.92903484683762	1.24138561686823e-06	2.43811258135604e-05
ENSG00000116016	4.65200086827539	4.65250599927312	6.85982620055856	1.25300743741571e-06	2.45784649846845e-05
ENSG00000083799	1.92797265472137	1.92830892941814	5.25007509161477	1.26442529030159e-06	2.47713130273138e-05
ENSG00000227640	-8.04426700686315	-8.08610247969259	3.97978116078159	1.26716586461136e-06	2.47938944987993e-05
ENSG00000138606	-3.78975534803924	-3.79197868416748	3.59974032789202	1.27698459709684e-06	2.49547402992116e-05
ENSG00000182158	2.15324856969344	2.15331081459726	7.56504466621141	1.2840594483029e-06	2.50419640769662e-05
ENSG00000104332	4.57190599474495	4.57194022174974	9.57461760319799	1.28465564401498e-06	2.50419640769662e-05
ENSG00000122574	-6.37566099525943	-6.60871467744291	0.136629845260687	1.30695218382902e-06	2.5444827179933e-05
ENSG00000267414	-3.75383216046603	-3.77196011275468	1.082665541565	1.31290300122292e-06	2.55288511346135e-05
ENSG00000196954	7.68232490867133	7.76987637010994	3.78399256952328	1.31653971399497e-06	2.55677252416883e-05
ENSG00000011258	-2.05948539066814	-2.05976105988675	5.11811366392454	1.31938696426921e-06	2.55911901367695e-05
ENSG00000169814	2.46375572536909	2.46515801523705	3.58292203628397	1.33225599347849e-06	2.58087407967409e-05
ENSG00000124788	2.37664295210156	2.37735325721801	5.38661272246964	1.35528089031999e-06	2.62222500885457e-05
ENSG00000198759	-13.7230732769728	-35.2573560765416	3.6167968491261	1.36477717516737e-06	2.63459670425557e-05
ENSG00000159202	1.61977309811488	1.61983230364445	6.9377334085875	1.36504978464375e-06	2.63459670425557e-05
ENSG00000108375	-11.4702793933547	-30.5913605129864	3.1348541821365	1.38661114517795e-06	2.67290696553191e-05
ENSG00000113580	3.06866584022039	3.06935613696534	5.97341761440617	1.3958933735609e-06	2.68748201415289e-05
ENSG00000175220	1.96415466101319	1.96427328431916	6.63146067605515	1.40826553475886e-06	2.70796281523705e-05
ENSG00000168994	2.4719305766065	2.47247727409019	5.27227384808579	1.41581906128938e-06	2.71913884661407e-05
ENSG00000108679	3.10223830368864	3.10236589430585	8.34370891786693	1.44059710795999e-06	2.76332717981416e-05
ENSG00000157150	7.0165929786479	7.18451180150582	3.92876272437508	1.46325312257875e-06	2.80334162649627e-05
ENSG00000171766	-5.40778817751856	-5.43528138508937	6.52549372697704	1.46584107307074e-06	2.80485815133904e-05
ENSG00000143753	2.03843981901362	2.03852821173003	7.15379937751092	1.48628854003325e-06	2.84050296989953e-05
ENSG00000019549	3.86850223231838	3.86915203124475	5.90061777848548	1.49298424037854e-06	2.84981123829713e-05
ENSG00000164023	3.48977761836123	3.49206858977198	4.28672123075536	1.50963057159282e-06	2.8780673681136e-05
ENSG00000115641	5.09069584957223	5.09122785760669	6.5837976430109	1.51932589735415e-06	2.89162284368298e-05
ENSG00000135298	-5.96199748616509	-5.97869128609261	4.1804628726025	1.52136126917987e-06	2.89162284368298e-05
ENSG00000100626	-5.08335358490291	-5.08632561309962	4.08917350040525	1.52332268902747e-06	2.89162284368298e-05
ENSG00000066468	-6.54229071339988	-6.54678562790303	6.11509288487288	1.52414858482842e-06	2.89162284368298e-05
ENSG00000141526	6.4313112848619	6.43295852335326	6.32203557988582	1.52772585219343e-06	2.89291659342604e-05
ENSG00000251003	9.8455884189897	30.5860931359817	0.982811990184395	1.52990715948511e-06	2.89291659342604e-05
ENSG00000171189	-3.8778206049495	-3.8896931129863	2.89527670586779	1.53038882167921e-06	2.89291659342604e-05
ENSG00000127528	6.9994166363474	7.0364707161242	3.29396567600365	1.5342698202094e-06	2.89674594591893e-05
ENSG00000095383	4.79276955280791	4.79399229773909	5.11600596694769	1.53681791694627e-06	2.89805253082114e-05
ENSG00000187486	-7.19834099752121	-7.28070691902836	1.18241770765411	1.55013155854595e-06	2.91963258807437e-05
ENSG00000166426	-15.8097238157362	-36.2698340759404	7.55905574132266	1.56421497315983e-06	2.93964196795677e-05
ENSG00000151414	2.72463607888901	2.72510432240382	5.52069763611774	1.5663954890514e-06	2.93964196795677e-05
ENSG00000173546	4.59237802765697	4.5928472062879	7.23060931778859	1.56640330302295e-06	2.93964196795677e-05
ENSG00000178401	3.74688904487102	3.75205835638214	3.23171388259481	1.57819246823767e-06	2.95821094826686e-05
ENSG00000164574	3.48936351047901	3.4894931447694	7.63413490995794	1.5841872044701e-06	2.96588717153431e-05
ENSG00000150510	-3.9056893219932	-3.91009016762116	2.92148428783205	1.58907752147849e-06	2.97147981082217e-05
ENSG00000169635	-2.6910363829033	-2.69133024844141	5.25800887921574	1.59535797789159e-06	2.97961261773919e-05
ENSG00000069974	2.47476668521314	2.47537847301998	4.50943370994676	1.59724334638638e-06	2.97961261773919e-05
ENSG00000165061	-4.56638397810817	-4.5826498008937	2.63693830960589	1.60870253847648e-06	2.99740828589161e-05
ENSG00000163110	2.64095365869802	2.64103125713825	7.14917976497098	1.61237933249247e-06	3.00067829529648e-05
ENSG00000137962	5.40989112215539	5.410693051274	6.98176371595374	1.62278250517909e-06	3.01644357569836e-05
ENSG00000186479	-10.1061432193285	-31.4038514733804	1.05504513405674	1.62690330361654e-06	3.01882858137083e-05
ENSG00000164930	3.3394606089141	3.33980525041943	6.18638837312357	1.627932410346e-06	3.01882858137083e-05
ENSG00000117643	-4.45652303231504	-4.46058193111112	5.27430841307241	1.63640995973547e-06	3.03094959802012e-05
ENSG00000106069	-5.48415413649163	-5.50190769198035	3.02855022428215	1.65510290541069e-06	3.06050597924264e-05
ENSG00000101955	3.45990634066655	3.460433215332	6.44452965264542	1.65628766008712e-06	3.06050597924264e-05
ENSG00000164342	5.09660830322807	5.11953060424502	3.02168488660339	1.65897614188453e-06	3.06185029307152e-05
ENSG00000256463	-13.1303665406953	-34.8989296371953	3.39151929374784	1.66798167362697e-06	3.0748365822918e-05
ENSG00000185737	-9.60423801361318	-9.83963548025761	1.73344348005606	1.67370135971564e-06	3.07888115990989e-05
ENSG00000154856	-6.14164842931048	-6.15214783109593	5.09119617848894	1.67411944713942e-06	3.07888115990989e-05
ENSG00000072110	3.65386104193424	3.65390315993472	9.42592948466007	1.69106499483519e-06	3.10638692110078e-05
ENSG00000112290	-2.32639495247969	-2.3265234558712	6.74131466304846	1.70666064132239e-06	3.13135126364369e-05
ENSG00000267279	6.80416008915618	6.85248580076112	1.36942818846882	1.71251014728463e-06	3.13839594362702e-05
ENSG00000109654	-2.4977344229281	-2.49790416389633	6.68407461724994	1.71527177495763e-06	3.13977180471141e-05
ENSG00000183655	-2.1193167327655	-2.11960854760226	5.02348927145058	1.71811487410408e-06	3.14129340096734e-05
ENSG00000175093	-6.33268705089599	-6.33913548956498	5.50372552529493	1.73626480820546e-06	3.17076476202573e-05
ENSG00000078295	-6.8331539589709	-6.85829073715096	4.91648433689828	1.74353763882271e-06	3.17720939277544e-05
ENSG00000187068	-4.08070146117642	-4.09110061812828	3.85157147161694	1.74386348764478e-06	3.17720939277544e-05
ENSG00000109113	1.92071861224506	1.92081918396614	6.85279739774275	1.75984570168335e-06	3.20259100070907e-05
ENSG00000133874	-3.88920804959162	-3.89154923233984	3.61111137531084	1.77098290002838e-06	3.21689588662728e-05
ENSG00000280294	-4.25639679303517	-4.2906611510168	0.533048613680738	1.77182686211058e-06	3.21689588662728e-05
ENSG00000198185	-2.93783499088886	-2.93915297627065	3.75572152912259	1.79335835615349e-06	3.25220643124049e-05
ENSG00000142408	-6.2939787851589	-6.33556716498024	3.39098252224563	1.82534098945895e-06	3.30636591756519e-05
ENSG00000119917	5.41791115561077	5.42857892473825	4.03390155072646	1.83465611177508e-06	3.31938824209225e-05
ENSG00000197406	-12.2237839409068	-12.4593740184039	5.01807933683713	1.84395026268003e-06	3.33008311724688e-05
ENSG00000007350	-11.4877260980335	-31.2086790638894	2.57113557989882	1.84483277598216e-06	3.33008311724688e-05
ENSG00000196812	-2.75580243676776	-2.76008049276393	1.70734652201775	1.84746470566961e-06	3.33098313098445e-05
ENSG00000054116	1.58353898699037	1.5836841240928	5.87586646078804	1.86052342519759e-06	3.35065891130739e-05
ENSG00000126903	1.92976640737507	1.93022201569581	4.5780346435369	1.86856552959805e-06	3.36126522801197e-05
ENSG00000175592	7.12650539000028	7.13145698580225	6.47009972798737	1.87699786663962e-06	3.37254829570897e-05
ENSG00000143127	5.10250268116738	5.10494256771493	4.97080980522592	1.88250696755403e-06	3.37855905648145e-05
ENSG00000165996	2.49915920730053	2.49983576512074	3.98779876505825	1.90312689335595e-06	3.41164446760733e-05
ENSG00000172687	-2.50410678086791	-2.50458492578396	4.57689162855266	1.91261953051753e-06	3.42122441260427e-05
ENSG00000146005	-5.34999386164627	-5.37294575917309	1.45727737351888	1.91285315242957e-06	3.42122441260427e-05
ENSG00000215452	-8.68317649067264	-29.9129342813096	-0.207244105299146	1.91517175945216e-06	3.42145215698926e-05
ENSG00000102053	-7.24517930117987	-7.29512919322061	2.48681216141549	1.920424796735e-06	3.42691574585376e-05
ENSG00000116852	-2.77838394676034	-2.77857301877513	5.5089430348203	1.95840696363367e-06	3.49070391896987e-05
ENSG00000175785	-10.8438543837193	-31.579504989736	1.58929316348262	1.97066472320735e-06	3.50598060377192e-05
ENSG00000198363	2.92194783216545	2.92211479914294	6.85416305077908	1.97146853471996e-06	3.50598060377192e-05
ENSG00000078328	-9.45409207265155	-9.68946137657157	2.23153468502701	1.97865226901213e-06	3.5147527336013e-05
ENSG00000174521	-4.80619880628768	-4.83791587820384	0.620856265994468	1.98299739719023e-06	3.51846833633276e-05
ENSG00000124813	5.56084459603556	5.56485287217124	5.46061774787618	1.98969199702378e-06	3.52633948257995e-05
ENSG00000137261	-4.87025484343487	-4.9313316397953	0.839099864188194	1.99527262771698e-06	3.5322207266636e-05
ENSG00000260549	12.9020481242988	34.8528872704392	4.61184767910602	1.99929034313381e-06	3.53532496236595e-05
ENSG00000176887	-2.92439110830439	-2.92450828636209	7.09579510395809	2.01342391617963e-06	3.55628970896253e-05
ENSG00000205268	-2.04376901452323	-2.04396725321685	5.39279706149568	2.02083648919596e-06	3.56534925901759e-05
ENSG00000163009	-5.32227649713992	-5.38354023638548	-0.115184170208833	2.03247776090721e-06	3.58184060483129e-05
ENSG00000170049	-3.59043037321985	-3.59374496827322	2.42412185311637	2.04105618047215e-06	3.59290317946924e-05
ENSG00000188549	7.11777274484286	7.1214436393237	5.59242443116776	2.06336434337786e-06	3.62808230377274e-05
ENSG00000237289	-6.76826717233702	-7.00215478304994	-0.324642282878464	2.07632758356384e-06	3.64676927893879e-05
ENSG00000072682	2.50281615885619	2.50306929577999	5.71673349297637	2.08919367395218e-06	3.66524382304375e-05
ENSG00000160307	-10.0393651125184	-31.2062776604779	6.85211339745425	2.09809219914106e-06	3.67672408500433e-05
ENSG00000196405	-2.46772700306854	-2.46786864418814	6.17796855031893	2.10772545623248e-06	3.68946471677286e-05
ENSG00000221818	-8.49570840505648	-8.73075793134523	2.44082044250325	2.11218970028663e-06	3.69313885557395e-05
ENSG00000145721	-8.06188238918245	-8.08490282237837	4.10918476664072	2.11721332960128e-06	3.69778175932822e-05
ENSG00000169302	-4.5835647270758	-4.61816086459123	3.21131286242786	2.12285668630495e-06	3.70039101031691e-05
ENSG00000173068	4.49731863756128	4.49881037437633	5.18825219657294	2.12344712773405e-06	3.70039101031691e-05
ENSG00000169218	-8.80697524397896	-8.92931845838487	2.46085069840882	2.1336933997795e-06	3.71410130927058e-05
ENSG00000179218	2.04756157195735	2.04757263884227	9.85546287583455	2.13989880522357e-06	3.71789413060494e-05
ENSG00000011422	3.89309274078666	3.89358000114823	6.36279684626388	2.14063457372476e-06	3.71789413060494e-05
ENSG00000137968	-6.18640876364937	-6.20111918325013	3.57795613704503	2.17920603836481e-06	3.78068034255868e-05
ENSG00000185668	-6.86486931914511	-6.92651834590595	1.27663625843465	2.19399460257382e-06	3.80211228907743e-05
ENSG00000134207	-6.90908796285924	-7.03041859788725	2.51520547318759	2.20019869246842e-06	3.80863662796031e-05
ENSG00000163568	-10.1502047205454	-32.5032727997912	0.0793546904309724	2.20626264876398e-06	3.81490420795137e-05
ENSG00000204991	-2.36772689605202	-2.36870354551823	3.66420137690816	2.2301527397952e-06	3.8519474423852e-05
ENSG00000177614	-4.72844793539906	-4.73304717451901	3.49898937065978	2.2362476142625e-06	3.85820665735853e-05
ENSG00000101542	-7.43635042128369	-7.44963059160006	2.58021835384627	2.24361724000693e-06	3.86664896086845e-05
ENSG00000170425	3.06214729948804	3.06318368448122	4.37157660050891	2.25258287428711e-06	3.8778201763086e-05
ENSG00000181790	-5.15957338238731	-5.17092846992433	5.44754069717283	2.26921497854743e-06	3.90215007434356e-05
ENSG00000170743	-6.92073512385025	-6.96262559306525	1.51599636001788	2.289081404243e-06	3.93198207325085e-05
ENSG00000174917	1.78705452701219	1.78735219864083	4.90527984826335	2.30161605101651e-06	3.94916846379909e-05
ENSG00000136026	1.95126696286249	1.95129068164354	8.59890271004631	2.32493285261882e-06	3.98479709778159e-05
ENSG00000236404	-5.55433750046192	-5.60361892511497	1.5873595042504	2.34099851712858e-06	4.00793320684711e-05
ENSG00000273888	4.77073019209138	4.83253618775612	-0.0391960621858172	2.35020914527992e-06	4.01929524582701e-05
ENSG00000105649	-2.72288754799011	-2.72400788480094	2.94240246136773	2.39133138235256e-06	4.08514750591388e-05
ENSG00000186907	-5.2558917586102	-5.26470534832851	2.81510508908179	2.39594373366237e-06	4.08855360190211e-05
ENSG00000152291	1.86407635332996	1.86410687378598	8.3635407269846	2.40171307555769e-06	4.09392444997355e-05
ENSG00000278962	-4.36887692998626	-4.39294003192587	2.12397140295033	2.41683231566905e-06	4.11520390151107e-05
ENSG00000102678	-11.2526135132362	-31.5721622288046	0.616040878129655	2.43365624308776e-06	4.1393364465765e-05
ENSG00000197747	4.92224822636307	4.92278172772167	7.74279778702555	2.44440243239886e-06	4.15309026980151e-05
ENSG00000164330	-6.49132431398856	-6.50703625582517	3.84911862302379	2.47523664626726e-06	4.20090706465402e-05
ENSG00000129596	-3.88798629656449	-3.88954561035564	4.46446814158942	2.4902647237944e-06	4.21979275885732e-05
ENSG00000261496	-6.73411218515207	-6.96764829709016	0.246051000002976	2.49176951688642e-06	4.21979275885732e-05
ENSG00000050344	4.10507985445896	4.10587471559877	5.68457102686007	2.52409865366397e-06	4.26632878741763e-05
ENSG00000198719	-6.00040283592273	-6.00258750285078	5.52438334374695	2.52689758990397e-06	4.26632878741763e-05
ENSG00000149970	-5.56622518705156	-5.57871471569034	3.88785852351952	2.52744596410997e-06	4.26632878741763e-05
ENSG00000178202	2.34097425651191	2.34109296720871	6.86771219104157	2.55900785828085e-06	4.31494046427616e-05
ENSG00000164438	-10.4999900298173	-10.7355342265638	2.31885563776458	2.56220886111102e-06	4.31567736325647e-05
ENSG00000183579	-2.29970188156557	-2.29992955765919	5.92435285519168	2.58123510524677e-06	4.33908069312893e-05
ENSG00000126005	2.54036895720891	2.54081332989544	5.0602224208584	2.58166130646649e-06	4.33908069312893e-05
ENSG00000014914	2.56124744858158	2.56231444570595	4.19125131249397	2.58570938813288e-06	4.34121143938783e-05
ENSG00000107960	1.75085478799403	1.75122785682758	4.30652121706884	2.58863255435818e-06	4.3414509885874e-05
ENSG00000213023	-5.1366726195225	-5.17751241295371	0.680008510935526	2.61113437498908e-06	4.37449057200425e-05
ENSG00000149256	-2.23657110496735	-2.23674815638469	6.26757821211894	2.61541996094616e-06	4.37697398394569e-05
ENSG00000169715	7.37195138288423	7.38485951656735	5.26519505162184	2.6183909309218e-06	4.37725438923051e-05
ENSG00000257060	-10.2844927871385	-30.2808904776792	0.922001154263423	2.62340250003949e-06	4.3809418861622e-05
ENSG00000166897	6.41929339434891	6.42755812570704	4.52368294156355	2.63051252689289e-06	4.38812207210529e-05
ENSG00000204366	-2.37330357346618	-2.37381683161703	4.19781371974744	2.64490428193021e-06	4.40090268827592e-05
ENSG00000197930	2.07629576860897	2.07644224422201	5.97720030057752	2.6464329218289e-06	4.40090268827592e-05
ENSG00000161677	2.37914482983806	2.38032505781005	3.78429911573048	2.64662970685993e-06	4.40090268827592e-05
ENSG00000178662	-3.98699541670952	-3.9888398358794	4.19516476972407	2.6524419350051e-06	4.40587535884784e-05
ENSG00000197355	2.96131868065167	2.96203197210894	5.65001658646969	2.67797117014697e-06	4.44355386298351e-05
ENSG00000172123	4.68111300489027	4.69514935160422	3.10515178158622	2.72698801203953e-06	4.52008395116617e-05
ENSG00000145012	2.3892287817881	2.38935623804488	6.7344652953732	2.75831134137027e-06	4.56715517329325e-05
ENSG00000188176	-9.98716612643682	-32.238359028848	1.5136216922674	2.78002383112645e-06	4.59823009525513e-05
ENSG00000054523	-2.00168259823003	-2.00171746023167	7.91767191333003	2.79303914075794e-06	4.61486911574545e-05
ENSG00000197046	7.39084996775373	7.51767196964194	3.53304051724098	2.8176439827922e-06	4.65060181261284e-05
ENSG00000164488	-9.16340532380343	-9.24617445179505	3.82638116077211	2.82813516833339e-06	4.66298865030174e-05
ENSG00000174776	-10.6397386884443	-31.5927281944529	1.38550883475798	2.83647587454368e-06	4.67180741615242e-05
ENSG00000141934	5.56165082844428	5.57166604601104	3.58729282565112	2.89281872853228e-06	4.7595860513491e-05
ENSG00000213719	2.57084670930846	2.57088645629677	8.51299344843734	2.91646382807724e-06	4.79343854858926e-05
ENSG00000161217	1.76614624762133	1.76627338390651	6.17387673540406	2.93697398177887e-06	4.8220727393791e-05
ENSG00000100154	-2.72008085741779	-2.72042821386457	5.95871628813336	2.94316013448917e-06	4.82715360713381e-05
ENSG00000155254	2.5257353759729	2.52588071166681	6.47183335745782	2.95051185770383e-06	4.83413348858212e-05
ENSG00000087253	4.20993657496399	4.21124827856882	5.22492892003434	2.95818765413585e-06	4.84061039558089e-05
ENSG00000168135	-6.02223930367721	-6.08398008357526	0.550526425506213	2.96066538220812e-06	4.84061039558089e-05
ENSG00000140859	3.36741074997663	3.36780830560794	6.50128858406159	2.97476592915246e-06	4.8585769056262e-05
ENSG00000117425	-3.87825164637109	-3.88572986800198	1.79409946113036	2.98102954011572e-06	4.86371946074888e-05
ENSG00000135074	4.20375001322484	4.20396202183193	7.72795177313526	3.05116942387872e-06	4.96896861654992e-05
ENSG00000164172	1.57440505980206	1.57458701532478	5.44157269848011	3.05190271760687e-06	4.96896861654992e-05
ENSG00000228412	-8.92709236057672	-29.1609881838725	0.699169015075543	3.06099276217031e-06	4.97857718630491e-05
ENSG00000178409	-2.43797300224076	-2.43846283027149	4.32900665708424	3.06773388344328e-06	4.98434930864551e-05
ENSG00000162992	-11.230171475735	-33.4194777454569	2.97250944378002	3.08384410170397e-06	5.0053161958426e-05
ENSG00000196767	-8.05786288663806	-8.0996595994398	3.54575745877565	3.08854188127475e-06	5.00726834390272e-05
ENSG00000163590	-4.2979946634074	-4.29966871246528	4.85167322180163	3.09146066576292e-06	5.00726834390272e-05
ENSG00000177551	-8.01555584995888	-8.25035476038423	0.844143153390096	3.11358775683808e-06	5.03788178603832e-05
ENSG00000197956	5.40833172346991	5.41122134972282	8.10693440278823	3.12007409919417e-06	5.03856578904351e-05
ENSG00000101180	-8.43988416496851	-8.67547576617694	0.143434089739497	3.12046440246258e-06	5.03856578904351e-05
ENSG00000147573	9.59410265810007	9.64230877007636	3.41410416259221	3.14474079396005e-06	5.07251887984424e-05
ENSG00000166450	-3.18900778051505	-3.18942118847448	6.8721893441188	3.15634858676868e-06	5.08128876187844e-05
ENSG00000134242	7.07001395000957	7.26149756704345	0.746693240617086	3.15668637057902e-06	5.08128876187844e-05
ENSG00000188559	-2.21970734748438	-2.22002512424753	5.15894209279481	3.16375690819598e-06	5.08742537225253e-05
ENSG00000169507	-7.25628041407279	-7.37815509047335	1.7571464875831	3.1706594822963e-06	5.09327954285745e-05
ENSG00000128340	8.97396604388012	9.00533305234115	4.98369732931875	3.17530056662548e-06	5.09549260506579e-05
ENSG00000175497	-6.92854110430043	-6.95996912072231	3.16384132222564	3.17857572449264e-06	5.09551143349364e-05
ENSG00000104290	-4.04602755620622	-4.04660271252233	6.91695607558598	3.19191567627968e-06	5.11164834558267e-05
ENSG00000167601	5.34950403175365	5.34981951236596	8.01962261966207	3.21467055738955e-06	5.1428141478566e-05
ENSG00000013588	6.12750193024429	6.13380323168891	5.30111972268225	3.22292596949759e-06	5.14892366056757e-05
ENSG00000125246	-4.25893959544927	-4.26347041412687	3.33042633960387	3.22508475729158e-06	5.14892366056757e-05
ENSG00000129038	3.33248887179462	3.33279056320556	6.78090734889954	3.23033361929735e-06	5.15203566207445e-05
ENSG00000008735	-3.33963708976204	-3.34003214420546	4.94793322535266	3.2432143279884e-06	5.16730086910315e-05
ENSG00000276710	-3.05468482415974	-3.05623723090029	2.66335568050288	3.2523821287101e-06	5.17662533717426e-05
ENSG00000156113	5.97867726665184	5.98041222530878	5.80340453327108	3.27661747404965e-06	5.20642764541334e-05
ENSG00000100311	6.81859822389971	6.83184376526482	4.30455684470073	3.27777531410357e-06	5.20642764541334e-05
ENSG00000140470	-7.43308572778285	-7.66748266242553	0.796636742739449	3.29451082765872e-06	5.22769228283163e-05
ENSG00000122824	-3.97819775569996	-3.98112636542364	3.53328528058849	3.30295489723615e-06	5.23577033151728e-05
ENSG00000158966	-3.49219128874375	-3.49266656031496	5.80263651501253	3.31469271401355e-06	5.24904787389529e-05
ENSG00000196639	4.53895043097681	4.5440709336002	4.70231265375508	3.32295588826406e-06	5.25680174664185e-05
ENSG00000096433	4.53520235359625	4.53607352630541	5.77488324277675	3.33656394659824e-06	5.27298678767054e-05
ENSG00000157613	4.09861636917292	4.09903800740293	6.19414035182045	3.3835483045506e-06	5.34183248000536e-05
ENSG00000172602	-4.38386222991695	-4.40799124158718	1.59869435691961	3.39815414769554e-06	5.35947261233517e-05
ENSG00000164638	-2.66282970444354	-2.66317991194341	5.28478020938684	3.41056127483176e-06	5.37020372237767e-05
ENSG00000198221	-4.50970400042825	-4.51760211032553	1.37222764801549	3.41388602285527e-06	5.37020372237767e-05
ENSG00000182175	-6.28631859496739	-6.2882579556768	6.826722184708	3.41527622410723e-06	5.37020372237767e-05
ENSG00000119812	1.75755407483	1.75765527048772	6.34461973068958	3.44726795838896e-06	5.41233747423411e-05
ENSG00000033100	2.10237819478364	2.10245815504834	7.18760643864364	3.44900460283268e-06	5.41233747423411e-05
ENSG00000140564	3.30992877707322	3.3101146817376	7.02011135880015	3.45825488112053e-06	5.42140479054377e-05
ENSG00000196126	-8.91919696634374	-28.6047553828411	2.60379037877876	3.47121810802464e-06	5.43139667950936e-05
ENSG00000173559	4.33195298401777	4.33406099323193	4.64543984277677	3.47158568345737e-06	5.43139667950936e-05
ENSG00000162302	2.50054581041918	2.50080722958729	5.61678852997261	3.4848755813503e-06	5.44673146418455e-05
ENSG00000140853	3.05836708676366	3.05828064393538	4.80565408053369	3.49775227093275e-06	5.45919222064261e-05
ENSG00000196754	8.61403778949628	8.97668166384902	2.03968449635958	3.49984079215016e-06	5.45919222064261e-05
ENSG00000065357	2.81638418394148	2.81717776290804	4.46040110672258	3.51787542357071e-06	5.48184699237856e-05
ENSG00000117707	-5.88499368342611	-5.90768429444755	5.25800509976577	3.5527866918872e-06	5.52391034617834e-05
ENSG00000110987	-2.22588353158197	-2.22613231884198	5.52888043545704	3.5548725494612e-06	5.52391034617834e-05
ENSG00000115339	5.37168159540441	5.38799843540891	2.15116018995906	3.55838135566553e-06	5.52391034617834e-05
ENSG00000185920	-4.23721265459274	-4.23778577286856	5.57006587322574	3.55901998735456e-06	5.52391034617834e-05
ENSG00000128510	8.46275341187278	8.46571666201437	7.6069266237153	3.59375233862829e-06	5.57227894889197e-05
ENSG00000172638	3.81108612689182	3.81162795720442	6.24343703290035	3.60775116347368e-06	5.58440504176131e-05
ENSG00000158106	-4.1685545533996	-4.16995583030343	4.52489783560724	3.60872594283154e-06	5.58440504176131e-05
ENSG00000173221	2.47316097762339	2.47360239423632	5.21895136525825	3.63927365782332e-06	5.62610088052013e-05
ENSG00000066923	-3.19274728523499	-3.19654156718719	2.30728639913502	3.64316340321829e-06	5.62654336081607e-05
ENSG00000146250	-4.59801644978452	-4.60590774945406	3.16465866961375	3.65803150785427e-06	5.64392331656488e-05
ENSG00000170959	-6.96722487886823	-6.99550577839288	1.18399010348705	3.67483476091541e-06	5.65954655770193e-05
ENSG00000101311	4.95552111830283	4.96338456761715	3.02422376962868	3.67540682048787e-06	5.65954655770193e-05
ENSG00000074416	7.89015422413469	7.89745014851335	6.55854863618011	3.69432660140557e-06	5.68307542407355e-05
ENSG00000178403	-12.8744669009491	-34.6797547984605	1.94795911803497	3.71064452732586e-06	5.70165383268315e-05
ENSG00000161638	3.64558914701141	3.64580105294797	7.87552424177738	3.71370689627178e-06	5.70165383268315e-05
ENSG00000062716	2.00330261762576	2.0033811220986	7.14523611409509	3.73064586933037e-06	5.72203385105347e-05
ENSG00000118515	4.62940959497806	4.63096958832433	5.82163754591096	3.74391580069329e-06	5.73675184612611e-05
ENSG00000182132	-6.4439453513111	-6.67707382716717	4.85562282270385	3.75341878054494e-06	5.74567459210085e-05
ENSG00000000971	9.48572755180539	9.51176657789206	5.56122076662322	3.76786917223796e-06	5.7621458624215e-05
ENSG00000005893	2.11492108453483	2.11497835173177	8.09313737617199	3.77575147448082e-06	5.7683884225537e-05
ENSG00000255389	-3.55295487401408	-3.5612926911597	2.10844930460072	3.77933992332038e-06	5.7683884225537e-05
ENSG00000151320	-4.28847459770213	-4.29070148019222	4.64013079363047	3.78773585858201e-06	5.77555739217769e-05
ENSG00000075420	2.90323995670868	2.90339554383811	7.23686231703882	3.82231448617027e-06	5.82077845268672e-05
ENSG00000197921	-7.97364381076211	-7.99313916162738	4.85317209864985	3.83034873311646e-06	5.82077845268672e-05
ENSG00000151023	-5.10555403155	-5.16617920660895	1.90357712088661	3.83111249566598e-06	5.82077845268672e-05
ENSG00000143603	-11.314966192828	-31.5918517951898	3.43489328432544	3.83230450196103e-06	5.82077845268672e-05
ENSG00000104059	-4.86886421769182	-4.87869790455185	3.10727517267609	3.84989710299916e-06	5.84181665366656e-05
ENSG00000134996	2.82609806750091	2.82712299024416	4.099907198408	3.88525125277842e-06	5.8897391321245e-05
ENSG00000161642	-2.27672459501106	-2.27710894144333	4.73961977343601	3.90766975854835e-06	5.91797823569097e-05
ENSG00000269416	-4.49328404806096	-4.49739177234163	3.62066045659583	3.92881088386432e-06	5.94422995549006e-05
ENSG00000148123	-10.4019359275423	-31.1165498608672	1.61627773193646	3.9364917185396e-06	5.95008535268899e-05
ENSG00000130822	-6.76318594543015	-6.81548408968488	0.93370354642615	3.97025926038119e-06	5.99532186572456e-05
ENSG00000091986	4.08702030907584	4.08717206339223	8.40067848591836	3.97455079572335e-06	5.99600349028255e-05
ENSG00000205413	4.61580919064202	4.63115155069705	3.98099617441564	4.00638193070527e-06	6.03381791902799e-05
ENSG00000163378	2.23975320954185	2.24036086209196	4.31497312228252	4.00734544769567e-06	6.03381791902799e-05
ENSG00000176826	3.66955788946964	3.73911705513373	1.27876808282018	4.01535649048249e-06	6.04005551468147e-05
ENSG00000167767	10.8417135958872	10.9963252696574	4.22733230649815	4.07871181692033e-06	6.12945200282907e-05
ENSG00000107959	1.76442034878319	1.76449981066475	6.45708605511079	4.10176944777466e-06	6.15749701725379e-05
ENSG00000163584	3.3418788914758	3.34225759014816	5.60663191628941	4.10526091646035e-06	6.15749701725379e-05
ENSG00000278041	-6.17334480145594	-6.2959445745523	0.259303915504672	4.1103346207241e-06	6.1591904767741e-05
ENSG00000262877	-3.99178102357825	-3.99485164469549	2.52427637607182	4.17771498693357e-06	6.25415549434139e-05
ENSG00000185158	-2.181327506129	-2.18220495811374	3.70475621939409	4.19023080093605e-06	6.26688349864134e-05
ENSG00000008282	1.95560637201796	1.95576359673934	6.82283773994325	4.25964915059991e-06	6.36460878827436e-05
ENSG00000080644	-4.38026168318226	-4.38488477241955	2.2827307604352	4.26939895991724e-06	6.37307795030094e-05
ENSG00000224905	-2.86082185275028	-2.87240028305819	0.611902338320808	4.28204707626074e-06	6.38508385954716e-05
ENSG00000006327	5.41848390951265	5.41917560242556	7.50608945962777	4.28562052312375e-06	6.38508385954716e-05
ENSG00000206120	-4.77743298879613	-4.80872881286922	0.567002436929444	4.29604162209391e-06	6.39450847353425e-05
ENSG00000118257	2.96696401201962	2.96712844004887	8.2768367843225	4.31378483273867e-06	6.41480346460778e-05
ENSG00000171551	-13.3474087212965	-34.6996286235362	2.38055316832441	4.3588064496747e-06	6.47558552856525e-05
ENSG00000127870	1.74992835876949	1.75017008858469	5.09917570369715	4.39672119797105e-06	6.52570387691255e-05
ENSG00000116574	-6.83539865651589	-6.84328532474966	5.30747027997011	4.40485060367181e-06	6.53156099959464e-05
ENSG00000156587	-1.89497491571936	-1.89514668520921	5.87401080073527	4.42832697079136e-06	6.56014206090477e-05
ENSG00000162490	-5.97561735173081	-5.97807219867596	6.6804713082417	4.46456773872861e-06	6.60756025331835e-05
ENSG00000103512	1.97570828161166	1.97580877377948	6.88920398747813	4.50486908449944e-06	6.66089260278165e-05
ENSG00000179240	-3.01362897869531	-3.01647615457775	2.08765351506233	4.5469933963331e-06	6.71681692434674e-05
ENSG00000113578	6.12785931060074	6.16170127844686	4.87354866761467	4.56486292764555e-06	6.72789915329427e-05
ENSG00000108518	2.26885198383384	2.2688762181385	8.96918500872078	4.56826342165512e-06	6.72789915329427e-05
ENSG00000079263	5.9747153843436	6.02136936923309	0.745672319232705	4.57058352835261e-06	6.72789915329427e-05
ENSG00000164403	3.05727288610995	3.0597342378588	3.15530253232093	4.57173113977534e-06	6.72789915329427e-05
ENSG00000016082	-8.29263453559104	-8.527518383089	3.09458452018789	4.62035066833571e-06	6.79121893906897e-05
ENSG00000161011	2.26323982486868	2.26335802116668	7.21593987928615	4.62345698234297e-06	6.79121893906897e-05
ENSG00000120509	1.47091500494863	1.47107381639649	5.55620966203166	4.69436329318279e-06	6.88888989283421e-05
ENSG00000119777	1.68589497330682	1.6859714182469	6.6581833701329	4.75709182183881e-06	6.97438795363298e-05
ENSG00000112697	2.00208317572244	2.00213082777588	8.12182503602899	4.85803596001024e-06	7.11570107688554e-05
ENSG00000269378	4.19440918964826	4.20291931470543	2.46995507423	4.89963001857717e-06	7.16989907310815e-05
ENSG00000106392	2.19511129191154	2.19537781589472	5.49681298254072	4.94393549052945e-06	7.22442179023045e-05
ENSG00000136040	-4.31096398254659	-4.31408066591158	3.45303049159024	4.94614249632147e-06	7.22442179023045e-05
ENSG00000074410	6.56571827161442	6.56938329784299	7.65366808702522	4.96154736478118e-06	7.24014958445732e-05
ENSG00000180787	-6.92685912743916	-27.5196952456806	3.11939719260116	4.97024640074794e-06	7.24607164344336e-05
ENSG00000247746	-4.31550565330965	-4.32896104427927	1.83106012494528	5.01710866226987e-06	7.30756853103375e-05
ENSG00000167371	-3.81717785003778	-3.81886021018275	3.23398580685309	5.03359635538654e-06	7.324750558528e-05
ENSG00000168993	-4.97820687925385	-5.00053875958498	1.17955800218664	5.04439637674534e-06	7.33363175293313e-05
ENSG00000036530	-4.26032309815586	-4.27094054627018	2.30481496551769	5.0652722738598e-06	7.35713128223692e-05
ENSG00000101115	-7.39071529173187	-7.40561882231057	3.64841400618706	5.07167349047838e-06	7.35958270263284e-05
ENSG00000198929	-4.46271234363417	-4.4706658999442	2.33930462020646	5.08254502135034e-06	7.36851048870605e-05
ENSG00000138678	6.74233744348922	6.78167710564617	3.95581036679497	5.13663686332257e-06	7.43857802663281e-05
ENSG00000114656	-11.1740758897404	-31.6837330769823	1.80381071157991	5.14138857418834e-06	7.43857802663281e-05
ENSG00000189171	2.45422816486557	2.45612545349089	3.10266090927036	5.14516732980879e-06	7.43857802663281e-05
ENSG00000146373	2.30774526614291	2.30858758755173	3.85918230286639	5.16599752082885e-06	7.46178402314724e-05
ENSG00000230316	-9.04082699868038	-9.06743031467163	4.19956892964866	5.22207577013239e-06	7.53581248381213e-05
ENSG00000183307	-5.08662082417006	-5.09058371527725	3.51623661533269	5.23488734611388e-06	7.54732511747203e-05
ENSG00000196154	4.48090544518434	4.49051294483372	3.13442818265073	5.25520483350695e-06	7.56962806922301e-05
ENSG00000100604	-8.63427568723741	-8.86937447987562	1.39911645352845	5.33520678712078e-06	7.67778053217547e-05
ENSG00000166793	-4.27349310833252	-4.288608868397	1.06733345939622	5.35378996853208e-06	7.69742878164455e-05
ENSG00000130513	4.58313679145692	4.58521765215259	5.21221290728661	5.40000024084732e-06	7.75672527696321e-05
ENSG00000183831	-3.51671900424782	-3.52585010313775	1.86321853720577	5.4146098138599e-06	7.77056228250078e-05
ENSG00000151062	6.12831593288583	6.14476856458636	2.43576963712355	5.4599090856375e-06	7.82837653472396e-05
ENSG00000123360	-8.6297031400016	-8.86478198889769	1.90207503686259	5.47130733964774e-06	7.83752227534494e-05
ENSG00000006638	5.2522150684907	5.27948459718192	1.83941300786021	5.49108639175891e-06	7.85864554728906e-05
ENSG00000137312	2.22760885854861	2.22764458184212	7.79193143218109	5.58489287597096e-06	7.98557851331598e-05
ENSG00000225792	-11.0576576951426	-32.7025484017606	2.10921522450554	5.62978868571391e-06	8.04240810052488e-05
ENSG00000166710	2.51587076033432	2.51590293776537	9.60673987878521	5.67343526641085e-06	8.09735084549717e-05
ENSG00000139445	-12.2368171208874	-33.9570417709611	0.620482170714241	5.71799177413472e-06	8.15349073619539e-05
ENSG00000144285	-4.7692114226956	-4.88732075150762	2.09595150739574	5.73497249219035e-06	8.17024274571716e-05
ENSG00000137343	-2.25525540074468	-2.25545444498609	5.58295406678533	5.74251870116919e-06	8.17353573382459e-05
ENSG00000174332	7.74527075119395	7.79364193284997	1.49216992098488	5.75656656867489e-06	8.18606834274042e-05
ENSG00000142002	2.30565304368322	2.30575532274404	6.67068175279127	5.7762415037771e-06	8.20657277888768e-05
ENSG00000118985	3.30252611541667	3.30308490312699	5.27522418555037	5.79189161318691e-06	8.22132687711823e-05
ENSG00000183876	5.17995821243407	5.1811850265904	4.93661707662328	5.92875664932893e-06	8.40461530401034e-05
ENSG00000004777	-2.88084765806241	-2.88105796630994	5.85899231709014	5.93178305688446e-06	8.40461530401034e-05
ENSG00000103528	-4.3188431803937	-4.32951802249783	3.92447549230991	5.95762560106738e-06	8.43357807208214e-05
ENSG00000136367	-3.24359626376259	-3.24599422565854	3.08342338502621	5.9738428438686e-06	8.44887519602937e-05
ENSG00000120337	7.9024494326928	8.12647532347101	-0.244534865908551	6.02853548657998e-06	8.51851159162532e-05
ENSG00000071127	2.45736461940269	2.45738509620932	9.31164138103117	6.06132897365844e-06	8.55710584038905e-05
ENSG00000184113	-5.56616512785707	-5.57928863897883	2.68143898076127	6.08871341607358e-06	8.58800101884127e-05
ENSG00000179750	6.37574595580667	6.40808866176663	3.15859094074816	6.11195956121699e-06	8.61300871740452e-05
ENSG00000111087	-4.20225070428403	-4.20564397802264	1.99999476990343	6.14577557253617e-06	8.65285300176554e-05
ENSG00000166689	-3.53452698249274	-3.53587586492359	4.09709829016321	6.18800063108211e-06	8.70445422105551e-05
ENSG00000085871	3.36035925592656	3.36345469255384	3.2285441168953	6.20496629100933e-06	8.72046297640141e-05
ENSG00000109452	4.58670180823053	4.59323871759747	3.36168659883003	6.22289378525046e-06	8.73295711512785e-05
ENSG00000107105	-6.26885715275241	-6.27401264336256	5.05928019909988	6.22504244212713e-06	8.73295711512785e-05
ENSG00000120251	-11.0992163829579	-32.0105065969507	5.66940584426794	6.27048130197573e-06	8.7888056596992e-05
ENSG00000186575	2.5344001328513	2.53455809088766	6.45290398645344	6.28435595136138e-06	8.80035280937727e-05
ENSG00000162616	2.50144304835547	2.50191691650762	5.17907524042334	6.2983234042224e-06	8.80849011357623e-05
ENSG00000119946	-4.16364760717789	-4.2034124338744	0.12329153723795	6.30357814592219e-06	8.80849011357623e-05
ENSG00000153179	1.98659665501402	1.98718909303548	4.50104029149707	6.30709103815693e-06	8.80849011357623e-05
ENSG00000135127	-3.98831219997813	-3.99553309996424	1.72919867904273	6.32855977997616e-06	8.83057483508022e-05
ENSG00000111319	8.3004492729594	8.36567202285092	2.42794227279387	6.34055715160794e-06	8.83402736586225e-05
ENSG00000112182	-3.97165084138175	-3.97522365146094	3.58740638907423	6.34234960748788e-06	8.83402736586225e-05
ENSG00000204428	-3.0947046335406	-3.10232942484344	1.36044317224699	6.36259597336626e-06	8.84653482399304e-05
ENSG00000178057	1.87103114345226	1.87132907276788	5.0241681380612	6.36266082191891e-06	8.84653482399304e-05
ENSG00000136114	4.48847971508818	4.49686495204582	3.77608916413786	6.37057082164254e-06	8.84965238515361e-05
ENSG00000138642	3.36330323549505	3.36949085608891	3.01647235983504	6.3793620284208e-06	8.85398744104555e-05
ENSG00000055211	1.89801130097452	1.89831013239207	5.18287279331886	6.39206420163713e-06	8.85900568763367e-05
ENSG00000133627	-1.90917471604926	-1.90981704733596	4.24436775116798	6.39432522733646e-06	8.85900568763367e-05
ENSG00000124212	-3.7670623445524	-3.77267086535107	3.99220029904348	6.46031809634512e-06	8.93682648725968e-05
ENSG00000249242	-3.86323141031655	-3.87110226405665	2.45311239408485	6.46194255419251e-06	8.93682648725968e-05
ENSG00000136895	-2.81603637735522	-2.81775763655649	2.72370965511712	6.46913807509856e-06	8.93886034553884e-05
ENSG00000196141	2.31419575640913	2.31428389990738	7.75939753217068	6.4887859595994e-06	8.95808169524182e-05
ENSG00000185697	3.14469479113828	3.14561005404313	4.80526292279145	6.49721775760252e-06	8.9617984158309e-05
ENSG00000109956	-6.04930362532615	-6.05487947143708	5.9161365552052	6.51947484549421e-06	8.98456136253721e-05
ENSG00000108551	-4.37634924528492	-4.390428707316	2.36018504188193	6.58050286929581e-06	9.06066770733552e-05
ENSG00000179361	-2.29886701745604	-2.29930838987181	4.71482142911231	6.62067906818982e-06	9.10795444675911e-05
ENSG00000235162	3.72858846219595	3.72900524720776	6.2000390262515	6.63383901616718e-06	9.1180248590171e-05
ENSG00000165821	-3.12413065211787	-3.12429317981105	6.24883960098641	6.64762235891709e-06	9.12129611962752e-05
ENSG00000007384	2.32240062451621	2.32277648221773	5.65785858086673	6.65320316836401e-06	9.12129611962752e-05
ENSG00000115170	2.10912193798162	2.10950437841758	5.12569960147445	6.65374425531942e-06	9.12129611962752e-05
ENSG00000150893	-4.7953021680152	-4.80053879155789	6.9543616800588	6.70795841596862e-06	9.18754936025737e-05
ENSG00000255794	-7.22874568773195	-7.29108019006941	2.59848727300554	6.75334363053055e-06	9.24076311606261e-05
ENSG00000023572	2.27375928602614	2.27487075666906	3.31787719407295	6.75864703377963e-06	9.24076311606261e-05
ENSG00000263146	-11.2792491726521	-33.6537630832606	1.41828737942863	6.77315027615973e-06	9.25249067471199e-05
ENSG00000226180	-2.79778504241897	-2.80533354527284	0.790759955616461	6.78558617291919e-06	9.25568191452368e-05
ENSG00000187391	-2.64621934021619	-2.64769904566966	4.50829582205977	6.78734199572794e-06	9.25568191452368e-05
ENSG00000112232	-11.2884942488834	-34.8822290579824	1.61187592593056	6.8297571585243e-06	9.30539513727735e-05
ENSG00000175147	-5.61806077533862	-5.84945912937391	-0.660387621498037	6.84300066317791e-06	9.31531058019703e-05
ENSG00000163637	2.63730429858268	2.63810680259184	4.80550116433246	6.86450883650213e-06	9.33644956212059e-05
ENSG00000187720	4.53560283560427	4.53642135642492	5.77442110969835	6.92068277541983e-06	9.40465977853832e-05
ENSG00000165795	-3.26429263016665	-3.26559135829925	4.39934271930687	6.94106344036235e-06	9.42415343981024e-05
ENSG00000128394	4.22319203083989	4.2455803513873	1.92915612695987	6.97006216936728e-06	9.45096700886252e-05
ENSG00000198087	2.17026208039295	2.17057610513126	5.00113386320042	6.97291789048906e-06	9.45096700886252e-05
ENSG00000115306	1.99166828554806	1.99169235111976	8.69555148940003	7.02964259672512e-06	9.5195871210118e-05
ENSG00000177469	5.46865193350739	5.46895946979157	8.82089480270066	7.04079572302859e-06	9.52642845921736e-05
ENSG00000104490	-5.45440783495104	-5.45720248739433	5.31491831951111	7.10969583919296e-06	9.61132388165878e-05
ENSG00000067082	2.56954297678561	2.56964833269928	7.45408542241518	7.1408836568135e-06	9.64513472469601e-05
ENSG00000150782	8.01942714257684	8.11099775946908	1.24219372455838	7.19660179363096e-06	9.71199139202712e-05
ENSG00000138071	1.82714858056884	1.82716634833279	8.85231086250993	7.20711310252644e-06	9.71777754601449e-05
ENSG00000171450	-10.9816240012818	-31.4056527936645	0.527013921513171	7.23535111336503e-06	9.74743505470937e-05
ENSG00000161681	-7.1318995661614	-7.15136652946764	2.49967995561802	7.27126235207901e-06	9.7873698590829e-05
ENSG00000150394	-5.21148533631056	-5.22182129819421	2.98438987790071	7.2789121198477e-06	9.78922772087011e-05
ENSG00000168546	-6.11578340401277	-6.13147647382569	4.08628123371039	7.28972281905919e-06	9.79532978457747e-05
ENSG00000244586	4.0133987087353	4.02932960695531	0.891134584941818	7.31762759187204e-06	9.82437121405762e-05
ENSG00000100934	1.66235821504737	1.66240113745427	7.31791578154568	7.33326260769911e-06	9.83690398252696e-05
ENSG00000277954	-4.90625209418854	-4.92163866224326	2.16012647454946	7.35243096236658e-06	9.85415081943277e-05
ENSG00000128284	9.33737590778603	30.4580461422617	2.4236675238846	7.45291927894308e-06	9.98026429000148e-05
ENSG00000181409	-4.55422680394679	-4.56173126426605	1.79399908827859	7.46014336257428e-06	9.98137776034574e-05
ENSG00000135862	2.65239787576814	2.65243418317787	9.36054436388075	7.46908274934107e-06	9.98478236714139e-05
ENSG00000187098	4.14943306663354	4.15249016937967	3.27663412565548	7.48367008418592e-06	9.99572495247895e-05
ENSG00000272398	-7.15194869642513	-7.15374887176297	7.53555789635028	7.51155211145452e-06	0.000100204843844637
ENSG00000121904	-6.19477049915565	-6.31578930298073	4.17170863527269	7.51913531632949e-06	0.000100204843844637
ENSG00000227051	-3.26919241972626	-3.26940984864189	6.74685542091584	7.52788983264717e-06	0.000100204843844637
ENSG00000261801	4.09204971704301	4.0961059733749	3.56551781097444	7.52977766938831e-06	0.000100204843844637
ENSG00000151575	-2.71886837989859	-2.72114259089849	2.58675737266036	7.53429529099549e-06	0.000100204843844637
ENSG00000165730	-3.8955851177174	-3.90038797739731	1.75809773810471	7.59265666431813e-06	0.000100895098856735
ENSG00000148154	2.78069485847434	2.78088105303181	6.57349768551721	7.60304942144043e-06	0.000100940688674937
ENSG00000260244	-6.69214383987163	-6.9254694354659	0.521559930065649	7.60901694443453e-06	0.000100940688674937
ENSG00000198795	-2.64390003435275	-2.64415518982313	5.94679874083046	7.72690039709716e-06	0.000102417506621626
ENSG00000130733	2.02317199350314	2.0235596094589	4.78672353699383	7.73736199512409e-06	0.000102469185913374
ENSG00000237172	3.71939086036856	3.72260400023258	4.19973397069582	7.811909778539e-06	0.000103368779052634
ENSG00000131788	1.7511375187732	1.7512324722369	6.16598401718561	7.84308752116833e-06	0.00010364208221058
ENSG00000259495	-3.53489135029516	-3.5423790169818	2.71954607774173	7.84583970621914e-06	0.00010364208221058
ENSG00000204054	2.20705232300351	2.20767967029722	4.59856593270764	7.89099958219896e-06	0.000104150521958119
ENSG00000173376	-6.69662465545241	-6.77875120979408	1.81233987489157	7.90901601161307e-06	0.000104300148653147
ENSG00000004700	1.87441612138295	1.874624827431	5.68733078064021	7.96274380644938e-06	0.000104920069024389
ENSG00000267909	-11.954537025799	-32.8583327900294	1.4213440771658	7.97673343237801e-06	0.000105015780618171
ENSG00000123307	-12.5127473674401	-36.0806682394988	3.03994165864386	7.98654151429134e-06	0.000105056326203997
ENSG00000185585	5.93706625764557	5.93973385980176	6.17152685817947	8.00830648454425e-06	0.000105253954082217
ENSG00000156463	4.10645912411608	4.10985917532395	3.05321703018731	8.11019279501919e-06	0.000106421102753785
ENSG00000180398	2.10340855560753	2.10345390750896	7.9443368275048	8.11074114749608e-06	0.000106421102753785
ENSG00000168374	1.71321853673077	1.71324986886035	8.30076345538279	8.13115169271439e-06	0.000106599330419851
ENSG00000185291	-3.17559435711042	-3.18656001593932	1.05680360628496	8.15630310127474e-06	0.000106839359583309
ENSG00000145391	2.05418454249548	2.05432356432275	6.42051834178975	8.19683014676101e-06	0.000107280222893149
ENSG00000128596	-2.30852332033278	-2.30906837107541	3.72372764661765	8.21723768826884e-06	0.000107457243940226
ENSG00000129595	-5.14370784278061	-5.15739388856028	2.63634664766196	8.26469765753484e-06	0.000107987438681798
ENSG00000091664	-11.8904551311257	-34.4560179639785	1.22452109913696	8.30094153649784e-06	0.000108350149720434
ENSG00000109819	-4.61265681548562	-4.62205750206201	3.41406012835078	8.30633593027793e-06	0.000108350149720434
ENSG00000223802	-2.56522250853297	-2.56808541961922	2.68983915536268	8.38083784106338e-06	0.000109130586990706
ENSG00000203995	4.01392776004347	4.02771697583661	1.0188415012535	8.38597488863671e-06	0.000109130586990706
ENSG00000213199	-3.55310634642609	-3.56270756534147	1.59059725232674	8.38713362295675e-06	0.000109130586990706
ENSG00000182578	7.5496507698956	7.72642714817237	1.09062685759122	8.40315130486147e-06	0.000109247963758624
ENSG00000204277	-10.7996151987268	-31.7620485842178	0.00431621231776124	8.47039567803564e-06	0.000110030580796047
ENSG00000261409	-7.16132540295239	-7.39554526102773	0.331736075062563	8.4848990463831e-06	0.000110127359692623
ENSG00000197646	7.31623309971962	7.35093501871114	3.51258922862704	8.5864455884479e-06	0.000111352791875437
ENSG00000174791	3.96492067345147	3.96620474287663	5.17860550321351	8.60471408761625e-06	0.00011149710021912
ENSG00000103966	3.01891732050019	3.01919902683282	6.75045934447135	8.64932178571926e-06	0.000111982181063201
ENSG00000205220	3.25039452140753	3.25840452775473	2.47051959576579	8.70985562507837e-06	0.000112672481963524
ENSG00000233429	-9.20064833640612	-29.5668284892992	0.521493465240616	8.7346677850899e-06	0.000112899919533438
ENSG00000261586	-5.75409133185333	-5.76367998943913	3.77503199776349	8.74608563215789e-06	0.000112953995914403
ENSG00000232527	3.64372227577249	3.65492144477871	1.02018949112085	8.77841443375631e-06	0.000113277820635265
ENSG00000089327	5.04308838128807	5.04544258986824	5.59110282747696	8.80139701105313e-06	0.000113480605227567
ENSG00000076826	-4.22375252364558	-4.2262176322487	2.55711409905374	8.82521348383814e-06	0.000113636833287181
ENSG00000120708	5.2699671167626	5.27023334189506	9.79965506399951	8.82806960275078e-06	0.000113636833287181
ENSG00000198843	1.56353562607145	1.56362868954717	6.72038668114194	8.85840799011602e-06	0.000113933428630701
ENSG00000245522	5.11710727277132	5.1650246796017	0.574160456299457	8.88007081919326e-06	0.000114118045901962
ENSG00000116285	4.21340779886015	4.2136025260492	7.98485109222503	8.90217137183806e-06	0.000114307980098585
ENSG00000151276	-2.09837846877175	-2.09855938799867	6.0483335826272	8.91703619891869e-06	0.000114404768455149
ENSG00000102349	-10.6809549584339	-30.2019931675656	1.36762976832386	8.99693159869171e-06	0.000115335049246283
ENSG00000188848	-7.64434725045701	-7.87810331595419	-0.221787872364083	9.03023854438023e-06	0.000115667058762882
ENSG00000164684	-5.52940115596064	-5.53353640875426	5.35806219175201	9.04534445502112e-06	0.000115765580590737
ENSG00000166111	-7.5823942884102	-7.70438003556146	1.1537525442615	9.05671532015619e-06	0.000115816177730482
ENSG00000138823	-5.58580915900295	-5.64661334673999	3.15051160108717	9.06695847550774e-06	0.00011585228284499
ENSG00000089159	2.41370303799286	2.4137952926909	7.20230638370004	9.08030070822566e-06	0.000115927894732817
ENSG00000230910	-7.46977113611139	-7.55355133495271	1.84302685632346	9.10275740756906e-06	0.000116026771792952
ENSG00000269896	-3.43688826478056	-3.44587347388177	1.2690145352522	9.10290735534556e-06	0.000116026771792952
ENSG00000125895	-5.548011972001	-5.59823895125031	0.45005647636329	9.12228725920315e-06	0.000116112188326009
ENSG00000144152	-3.48249129155625	-3.48629510941627	3.59892556510677	9.12448155988297e-06	0.000116112188326009
ENSG00000114251	3.91595121806388	3.91635499056666	6.64002402283055	9.14779459424582e-06	0.000116314059278953
ENSG00000095637	-3.01530786216566	-3.01743576411967	5.19883922464537	9.16677760434114e-06	0.000116460590328871
ENSG00000141519	-2.64897056037439	-2.65025922195234	3.16945355315068	9.32900310715515e-06	0.000118402039060942
ENSG00000027075	6.26521805694422	6.35048475803173	0.439156102324283	9.33842096845782e-06	0.000118402039060942
ENSG00000128610	-10.5920459286518	-10.8283455235872	3.01114055907254	9.3423409839298e-06	0.000118402039060942
ENSG00000076706	3.21200384033375	3.21222527409629	6.80867870508495	9.39186972114761e-06	0.000118838508661935
ENSG00000187601	-2.93206209095761	-2.93355574313249	4.25162326715609	9.39200202951375e-06	0.000118838508661935
ENSG00000143630	-2.73311980797525	-2.73377033812454	3.73732255039857	9.42273921502529e-06	0.000119130890771988
ENSG00000186174	1.90946739848376	1.90956756869032	6.34564125473371	9.52842501580682e-06	0.000120369602100977
ENSG00000053438	-5.25536380583426	-5.25726813536921	6.1001838787147	9.54495340686552e-06	0.000120474625896882
ENSG00000141433	-10.9935326923161	-34.2081875558248	0.6037525521105	9.55217028694375e-06	0.000120474625896882
ENSG00000135049	-2.17449564420905	-2.17467375846089	5.62725485883199	9.58540892076897e-06	0.000120796267061248
ENSG00000152977	-5.21671184662582	-5.21727906935566	7.32052635223414	9.71423867646402e-06	0.000122252801629594
ENSG00000176595	-3.24237470225676	-3.24313637979974	4.59034429230203	9.72397774576573e-06	0.000122252801629594
ENSG00000166557	1.51318587553925	1.5132594458808	6.44035896602684	9.72447672754936e-06	0.000122252801629594
ENSG00000162944	-4.06891492472234	-4.08605787656571	4.04638551963018	9.86370001320317e-06	0.000123853961301413
ENSG00000183780	-7.21019411634467	-7.44434189603248	0.917552852652209	9.86770384648121e-06	0.000123853961301413
ENSG00000155761	-6.34586656390307	-6.46724160186036	0.291346329203259	9.95953631069263e-06	0.000124906184702936
ENSG00000162755	-3.38436680791297	-3.3926159072867	1.50973634630985	9.9765028338493e-06	0.000125018551563181
ENSG00000166407	-6.26437778141528	-6.49772340658697	2.94064677535813	1.00681278587028e-05	0.000126065556043132
ENSG00000154229	3.35201007261916	3.3522632897957	7.10775705666734	1.0077989464765e-05	0.000126087922678559
ENSG00000129103	1.59290618089757	1.59299148631468	6.72211982890328	1.01091624004878e-05	0.000126376670713544
ENSG00000141837	-10.2223587428169	-29.4144759791208	4.50964142997208	1.01235729461539e-05	0.000126455574384998
ENSG00000074047	-2.07196574412203	-2.07208329156194	5.58964185524173	1.01321867101518e-05	0.000126462001033022
ENSG00000181965	-12.2099559905022	-35.8600556614907	2.95344278091387	1.02218905402601e-05	0.000127465052979214
ENSG00000186007	-10.3216777544368	-32.1564936989493	0.555399997442036	1.02288786590851e-05	0.000127465052979214
ENSG00000143369	4.10862676208974	4.11013533908661	5.76194432119219	1.02468335596608e-05	0.000127586969059444
ENSG00000145703	-5.28816556134371	-5.29673875691103	4.21297934599379	1.02712877127559e-05	0.00012778955087408
ENSG00000145431	3.18326553252886	3.18361416234497	6.21756268683738	1.03300980816187e-05	0.000128418910387257
ENSG00000143333	-8.80684963470656	-8.85702002119888	5.24390051859974	1.03766689885484e-05	0.000128895234357354
ENSG00000144847	-8.23411380884821	-27.4682340113231	4.46461414061252	1.04006407713382e-05	0.000129090306044257
ENSG00000162645	5.24729854973869	5.25632108400862	3.74205893057536	1.04484115885559e-05	0.000129580221242026
ENSG00000138395	4.82289397455685	4.83011346308769	3.07743452365143	1.04715912124096e-05	0.000129764623167114
ENSG00000262484	-6.04093765588325	-6.16161995317325	0.253382309043984	1.04864438424916e-05	0.000129845625818131
ENSG00000204381	5.92108575887456	5.9244503294005	4.94156540337348	1.0505371253977e-05	0.000129976915023452
ENSG00000148834	2.8400943565422	2.84045865119801	5.87164776867052	1.05439852846344e-05	0.000130351374690643
ENSG00000152583	-7.60160274672389	-7.6374947407047	7.49605024175814	1.05756959779584e-05	0.000130605160390834
ENSG00000187695	-5.71518304423053	-5.83587090812878	-0.0954873410763547	1.05812429803e-05	0.000130605160390834
ENSG00000132970	-3.55018909841275	-3.55067942167091	5.54962001206042	1.0614349208992e-05	0.000130910306910901
ENSG00000183117	-9.33944495842583	-31.5368803175484	1.58496499943542	1.06344356079411e-05	0.000131054520585945
ENSG00000127824	5.75595857595859	5.77633804687212	3.45964004701807	1.06664134238897e-05	0.000131344936278086
ENSG00000185565	-3.53813610221304	-3.53971592248578	6.36804766562842	1.07341034843097e-05	0.000131974752768013
ENSG00000150594	-6.46807670906109	-6.70068914446996	-0.328358230397042	1.07344649683218e-05	0.000131974752768013
ENSG00000145506	-10.8851013411021	-31.976029653715	1.23262494265678	1.07434490916007e-05	0.000131981285693354
ENSG00000102871	3.16799714809111	3.16990614069938	3.22744021389906	1.07606427392903e-05	0.000132088581549747
ENSG00000130940	-5.18804608127293	-5.19323062927788	3.8263261838459	1.0788483579012e-05	0.00013232630212309
ENSG00000078687	-2.14777648027806	-2.14815506239548	4.84066265567631	1.08065532904053e-05	0.000132443895664356
ENSG00000134070	4.67187784783112	4.68136412881737	3.53856752110375	1.08830286697471e-05	0.000133276556587789
ENSG00000135116	-5.53286297642584	-5.58210357109793	1.20231072909179	1.09391078144917e-05	0.00013385833026291
ENSG00000080224	-9.76028767033637	-31.8831669193094	0.242805593330066	1.0979892168524e-05	0.000134252181925868
ENSG00000100300	3.65201661039904	3.65242946827593	5.97345984523584	1.10010497479986e-05	0.000134313611190445
ENSG00000177700	1.97311368780785	1.97319179736374	6.81817847054032	1.10021204504021e-05	0.000134313611190445
ENSG00000050405	2.85948519288084	2.85965325287948	7.81784261455114	1.10719558158303e-05	0.000135060561022167
ENSG00000197961	-1.70574509360389	-1.70597329894428	5.12575380360786	1.1134449091224e-05	0.000135716852545176
ENSG00000187017	-5.70708737948994	-5.7379460900508	1.45569575560888	1.11571937651918e-05	0.000135888005811002
ENSG00000139187	-3.22457571577905	-3.24203475741064	0.345512055253167	1.11863539425344e-05	0.000136136968401194
ENSG00000148484	2.08000885682951	2.08011721902879	6.59884458928583	1.12149020788403e-05	0.000136378100513249
ENSG00000127325	6.41966918641007	6.62685978988886	2.73806265402705	1.12458352153157e-05	0.000136647837394505
ENSG00000164124	4.79324872780769	4.82615923128142	1.45568563210485	1.12790210286152e-05	0.000136881833530601
ENSG00000103066	1.99240458551495	1.9927327625795	5.0374476151538	1.12826258328348e-05	0.000136881833530601
ENSG00000095752	5.89202383570582	5.90353743241996	4.31294852969765	1.14058311748345e-05	0.000138269136617909
ENSG00000267128	-5.11303243413017	-5.19364220561551	1.60535965481303	1.14435214795863e-05	0.000138618420777549
ENSG00000142694	2.32083858032407	2.3221771577419	3.17517555914453	1.14753233482714e-05	0.000138895890511558
ENSG00000255769	-2.67126185150229	-2.67226126093149	3.23593635846297	1.15065403255519e-05	0.000139165856423832
ENSG00000067840	-5.69426048188416	-5.69600194527758	5.636399450908	1.16399010264189e-05	0.00014066982556231
ENSG00000152076	-2.79109827654701	-2.79412604268894	2.83064675404555	1.1699320818723e-05	0.000141176909193956
ENSG00000186470	3.54596029218035	3.54737174023803	5.00507352719495	1.17073955488365e-05	0.000141176909193956
ENSG00000139263	3.50728041335901	3.50789589597937	5.06251349028203	1.17101617298422e-05	0.000141176909193956
ENSG00000196542	-8.3916519387923	-30.4606482216367	0.346369627323041	1.17180270472248e-05	0.000141176909193956
ENSG00000126733	-8.13456110589079	-8.36934077611307	2.54320468890123	1.17663223328962e-05	0.000141456068197534
ENSG00000149599	-4.02593449177423	-4.03995355709467	1.72938358282971	1.17690302823747e-05	0.000141456068197534
ENSG00000255330	-5.92044174696605	-6.04116537655329	0.375712464442992	1.17823667270686e-05	0.000141456068197534
ENSG00000148248	1.69838989005948	1.69841114227284	8.80767039765076	1.17889060627633e-05	0.000141456068197534
ENSG00000117600	-6.10633248353751	-6.18808238643104	4.32807137916871	1.17900580005365e-05	0.000141456068197534
ENSG00000188573	-4.95619727268277	-4.96417355101557	2.02533283310016	1.17955553217106e-05	0.000141456068197534
ENSG00000135097	-4.97750897258914	-4.97823013306658	6.21191651886386	1.18779996297635e-05	0.000142335446062262
ENSG00000184221	-12.8819719220217	-34.844843076393	4.62566071939714	1.18934939322254e-05	0.000142411820749822
ENSG00000198597	-10.5497018862749	-10.7852659001035	2.68069806709196	1.19334543840835e-05	0.000142780809772475
ENSG00000277196	-9.69225829154547	-28.8767568672012	1.67814506446549	1.19447234345089e-05	0.00014280621110752
ENSG00000229847	-11.5003204404379	-33.6676017408406	0.226190009082822	1.19831321774443e-05	0.00014315579634171
ENSG00000115363	6.88115334446864	6.89011751320277	4.07268762022655	1.19994368782786e-05	0.000143240984264099
ENSG00000161091	1.59644657110605	1.59655677429132	6.22036595293791	1.20553872372438e-05	0.000143766540545607
ENSG00000104783	6.48323773630793	6.53851569582763	4.25513619381404	1.20618783216822e-05	0.000143766540545607
ENSG00000068912	1.85272958569917	1.85287320826137	6.31373307072951	1.21363563488019e-05	0.000144543911540955
ENSG00000267480	-3.97279023823222	-4.05050488596888	-0.504987743139143	1.21505528273139e-05	0.000144602691955548
ENSG00000144229	-10.86456102892	-31.7387117854469	2.84544280941252	1.23287853946737e-05	0.000146612075515944
ENSG00000162704	1.71656378376756	1.71659988041964	7.78272920461065	1.24362123201211e-05	0.00014777703132905
ENSG00000130508	1.94795155940224	1.94796371279221	9.23199762672541	1.24609513302994e-05	0.000147958398533304
ENSG00000198216	-12.1069964544706	-32.9346462503119	2.89734917216684	1.26197967537928e-05	0.00014973062804994
ENSG00000153266	-10.8399188950231	-31.8546367978065	-0.0425811849102142	1.26374595302176e-05	0.000149826342524539
ENSG00000153214	1.97720759611444	1.97755674216304	4.9569895181811	1.27197630877642e-05	0.000150687694121662
ENSG00000172159	-4.85054511775594	-4.86223463099889	4.27531919927222	1.2766051050082e-05	0.000151121395827127
ENSG00000175513	-5.6850897638915	-5.76687868983882	-0.141933833360211	1.29107573998659e-05	0.000152718610637504
ENSG00000116141	-2.81483804126463	-2.81593450838432	4.37089342446508	1.29341952905917e-05	0.000152880034267448
ENSG00000048540	-5.41336182352415	-5.41942276071687	2.49494064545833	1.29481113872071e-05	0.000152928752798678
ENSG00000110693	-3.55187235447603	-3.55370058372116	4.88440914786342	1.30484305910503e-05	0.000153997124148646
ENSG00000018625	-11.7014828681339	-11.937060260968	5.63089706097872	1.31035816138437e-05	0.000154531210965677
ENSG00000179915	-8.4455039131924	-8.68051154843279	1.83023385429038	1.31352465508964e-05	0.000154787728034487
ENSG00000085733	1.98327628180476	1.98331430700264	7.89968215731672	1.31760643652411e-05	0.000155151635745758
ENSG00000121900	4.68140621765524	4.69515838682441	2.93813128823231	1.3216841771255e-05	0.00015551451953005
ENSG00000111801	2.82431881926614	2.82532132073664	4.22360780049147	1.32745951624033e-05	0.00015607645245916
ENSG00000106538	-6.4072011920544	-6.41560898132688	4.46211792482555	1.33407218899228e-05	0.000156735915417046
ENSG00000099958	-2.54167863271902	-2.54394359350414	2.15070356253986	1.34442108170842e-05	0.000157833013306731
ENSG00000150687	3.99602163821642	3.99605700141318	9.07086314428648	1.35476864665374e-05	0.000158866798144834
ENSG00000097046	-2.0057996150183	-2.0060161848316	5.55216284037757	1.35526178512181e-05	0.000158866798144834
ENSG00000173156	4.07493080252375	4.08203755714025	2.67938552920669	1.37883421108651e-05	0.000161412424439525
ENSG00000254510	-3.48747352397386	-3.50674667820438	0.934112962308968	1.37904556297122e-05	0.000161412424439525
ENSG00000087245	2.94733498619811	2.94743345810753	8.56790206018606	1.38745560867251e-05	0.000162167102477402
ENSG00000204287	-9.62153110717238	-30.3799010280806	4.38935957845863	1.38757044261438e-05	0.000162167102477402
ENSG00000136153	4.59487649696035	4.59584227694307	5.77713184336261	1.39459865806677e-05	0.000162866592722921
ENSG00000130711	-7.26879586564191	-7.50292561616514	2.75965596309675	1.39927150124417e-05	0.000163290173545788
ENSG00000152580	-6.85744018974847	-7.09114707720979	1.90539505810679	1.41301920301998e-05	0.000164644874663501
ENSG00000100095	-6.72961853767646	-6.96305643662217	6.50163090996558	1.41371152107517e-05	0.000164644874663501
ENSG00000273329	-2.20588471526783	-2.20863441337786	2.13382721925474	1.414043659048e-05	0.000164644874663501
ENSG00000106701	-2.0042183279049	-2.00485264395549	3.92369370962627	1.41587998657742e-05	0.00016465990476416
ENSG00000138468	-1.87085642383648	-1.87113782335559	4.87554620377479	1.41628187586952e-05	0.00016465990476416
ENSG00000186976	-3.31636775033481	-3.33157839130104	0.878005265829975	1.42031197281094e-05	0.000165005588865104
ENSG00000178235	-6.70099027903198	-6.7425983040467	1.56992319638401	1.42873647435996e-05	0.000165860901937966
ENSG00000147231	-4.64452804417238	-4.64831382108183	4.43645140037738	1.4352816271372e-05	0.000166496934072215
ENSG00000134153	1.61784406177843	1.61801010115358	5.72691416397339	1.43951955569065e-05	0.000166864575668551
ENSG00000128683	-4.47618146288665	-4.53007960773693	4.06173091313392	1.44292335345967e-05	0.000167135053716019
ENSG00000185274	-6.01033640276041	-6.0207864787349	4.15714520284632	1.44855528937386e-05	0.000167663026599581
ENSG00000054690	-2.93881237594278	-2.94052375905081	3.3557514598412	1.45002224023377e-05	0.000167708498214889
ENSG00000127472	-8.31264760236608	-30.5815526578982	1.50360691953542	1.45465623620293e-05	0.000168119929475001
ENSG00000179796	-9.64530112715791	-31.9613234780646	1.45205778128164	1.46170946414323e-05	0.000168810144771689
ENSG00000167460	1.96991768492591	1.96992833852928	9.82311025964119	1.46870545022046e-05	0.000169380569746387
ENSG00000164823	2.70440141072032	2.70490660408669	5.07542467759432	1.46881831328684e-05	0.000169380569746387
ENSG00000164841	-4.24933990637021	-4.27324038901627	0.0983095531036893	1.47113933149846e-05	0.000169523022302709
ENSG00000144857	-4.04985863973875	-4.05039289918509	6.65682503833102	1.48033279500805e-05	0.000170456609596281
ENSG00000031081	3.00894550205792	3.00970139120133	5.81350044654822	1.48676152398368e-05	0.000171070703282838
ENSG00000177628	1.68897573374058	1.68915668763218	5.75025474729403	1.49433675672824e-05	0.000171815715166088
ENSG00000225511	4.5413808921953	4.59190367732963	1.17207097572303	1.50503321140878e-05	0.000172918238137871
ENSG00000137809	8.7899439729048	8.79520847672201	7.37704963995104	1.51579254101915e-05	0.000174026358349066
ENSG00000273274	-3.95860394070494	-3.97181890955847	1.48226367283173	1.51852856798676e-05	0.000174089264431883
ENSG00000145428	-5.89402643794779	-5.90537646883213	2.82558262886049	1.51857037374295e-05	0.000174089264431883
ENSG00000007174	-7.65829237915264	-7.8928509427006	3.47390674371024	1.52667096222609e-05	0.000174889511402774
ENSG00000215217	-3.79372801786526	-3.81354544706422	0.699764638147439	1.52833042112805e-05	0.000174951255098925
ENSG00000134107	3.30792760193097	3.30847812210547	6.342000111777	1.53274814070163e-05	0.000175328421017694
ENSG00000242242	4.85331406899926	4.87044188414455	0.435766523888353	1.55153014588235e-05	0.00017734693775847
ENSG00000239521	-2.42651790870193	-2.42739858754934	3.98214689543012	1.56137986697998e-05	0.000178226602971963
ENSG00000164733	2.14784488234729	2.1478761952331	8.90259484020345	1.56150885657516e-05	0.000178226602971963
ENSG00000229520	-10.930510210112	-33.0438266500059	0.305805921482311	1.56887578572163e-05	0.000178936643668791
ENSG00000134516	7.22403477806878	7.26894596580302	2.60928250104543	1.57212818904541e-05	0.000179176711998212
ENSG00000147724	-7.59615170407089	-7.83068497588115	0.974119825094578	1.57529974200739e-05	0.00017940722225896
ENSG00000167178	-12.5133066608627	-32.6534064174025	2.15779036461995	1.57957781382642e-05	0.00017973642907484
ENSG00000150281	2.77057561421342	2.77389186675477	2.27645923694825	1.58049261636835e-05	0.00017973642907484
ENSG00000268496	-6.34053934598123	-6.4620216154919	0.769295893654403	1.58396138286039e-05	0.000179999803726216
ENSG00000152332	1.99502056591532	1.99512326059674	7.09510797136122	1.58917947534955e-05	0.000180461442386239
ENSG00000206532	8.21171764721573	8.23720483056924	3.04244801036125	1.59634657644623e-05	0.000181143571545287
ENSG00000165704	1.95276580970507	1.95308969122641	5.00474937648786	1.59798017864867e-05	0.000181197258601455
ENSG00000185352	-5.94091025068136	-5.99061488464779	0.347740298816801	1.59987261906171e-05	0.00018123948431687
ENSG00000110328	-3.08089300557717	-3.08377367735781	3.21514187351989	1.60067406733037e-05	0.00018123948431687
ENSG00000092850	-4.61685654677425	-4.62775036458105	1.56903339813934	1.60443675919907e-05	0.000181533880856046
ENSG00000182934	1.48093419192746	1.48098008675173	7.18676368751672	1.60744275186639e-05	0.00018174229636236
ENSG00000157423	-5.01153255167187	-5.0389710502926	1.2538113918168	1.61183182284663e-05	0.00018210667208341
ENSG00000279675	-7.91556965908593	-29.5562309605102	0.737032424189534	1.62756116079772e-05	0.000183717386602336
ENSG00000136960	-4.01402625115828	-4.01663494145498	4.43643877897691	1.62844154641753e-05	0.000183717386602336
ENSG00000275367	-5.72914911145256	-5.96235712587494	0.279825836335692	1.63637753945957e-05	0.000184479414448532
ENSG00000109906	-5.06232405844807	-5.07001515928362	2.35739574097386	1.64399868661049e-05	0.000185204873684965
ENSG00000180998	-2.17409994924855	-2.17541343589735	3.27356788808347	1.64680623281422e-05	0.000185363948255053
ENSG00000179331	-4.14905593331586	-4.16513365571818	1.89927477158258	1.64826970330985e-05	0.000185363948255053
ENSG00000105792	-3.22932781524217	-3.24017094707771	0.949659414058632	1.64974775989179e-05	0.000185363948255053
ENSG00000104689	5.3300539628596	5.35275312033085	2.4019117525363	1.65015939589166e-05	0.000185363948255053
ENSG00000105643	4.15150382631452	4.16364789512569	1.93437923814329	1.65849355997304e-05	0.000186106157505218
ENSG00000182551	1.68396251693788	1.68410793316658	6.05650450993013	1.65997264531904e-05	0.000186106157505218
ENSG00000176204	-4.88103402920983	-4.90321763585142	1.08618578347209	1.66034249650807e-05	0.000186106157505218
ENSG00000115993	1.51264725370066	1.51275641052248	6.27885736925729	1.66605420813162e-05	0.000186612413240797
ENSG00000183840	3.94619084580876	3.96380823585076	1.57159838867931	1.67308450167771e-05	0.000187176914684398
ENSG00000207955	-10.8430928578078	-32.4238623002895	0.756360320792886	1.67349156461778e-05	0.000187176914684398
ENSG00000087495	-10.5227637839879	-31.0312974413746	1.80369067440081	1.67807108239864e-05	0.000187554773661935
ENSG00000065534	3.53668888456825	3.5368220984619	7.58154124663737	1.68185718400243e-05	0.000187843476902818
ENSG00000169499	2.73346429062731	2.73387263043065	5.66834047459979	1.684723943823e-05	0.000188013249629293
ENSG00000143355	-6.377796363664	-6.50005484854822	-0.271642337330735	1.68578550967728e-05	0.000188013249629293
ENSG00000184828	-5.31221419370599	-5.37313612597181	1.59481147573181	1.68943918190636e-05	0.000188286248296117
ENSG00000108829	1.80177049605384	1.80181276255553	7.55778053362073	1.71039807837975e-05	0.00019048613121128
ENSG00000144668	-4.32986233547072	-4.35007840937969	3.13144153340468	1.71825202825085e-05	0.000191224427434845
ENSG00000063015	-10.4248498443537	-30.4443497855011	5.1190757481362	1.71992427801674e-05	0.0001912741999783
ENSG00000036448	-2.54316311382078	-2.5472199196575	1.57081452063474	1.72566726380245e-05	0.000191776289373746
ENSG00000153982	-2.93194195090343	-2.93537044463234	2.5413605596218	1.72717316701002e-05	0.000191776988114319
ENSG00000116604	1.96834486607475	1.96855555225174	5.62387568315923	1.72827623658918e-05	0.000191776988114319
ENSG00000168487	2.47212543107323	2.47220811766385	6.99340059264234	1.72935826351327e-05	0.000191776988114319
ENSG00000167772	5.85953246635972	5.8657672857906	4.65620284879118	1.74002287956544e-05	0.000192752121083956
ENSG00000101638	-5.10248259875466	-5.16355715964396	7.71466742728654	1.74062053752003e-05	0.000192752121083956
ENSG00000165868	-4.19523868306319	-4.19778795140189	4.28688932668753	1.74550026812022e-05	0.000193068307623661
ENSG00000182621	-4.31258857626437	-4.32189389218767	4.35383332587444	1.74594883031004e-05	0.000193068307623661
ENSG00000140961	3.9893938842486	4.00115635497129	3.01952212031922	1.75487034699379e-05	0.000193917520155421
ENSG00000168237	-2.50763471369889	-2.50849566153266	3.01209539174394	1.7572410141863e-05	0.000193982297515946
ENSG00000178665	-2.30839816790929	-2.31159513286124	2.71473919499299	1.75794127696339e-05	0.000193982297515946
ENSG00000003096	-4.81619292868371	-4.82294777681901	4.40468380323554	1.76107816989673e-05	0.0001941912044122
ENSG00000135472	-2.35403593147359	-2.35787048977398	3.79273131909232	1.76769628893633e-05	0.000194783414646802
ENSG00000143545	1.81071808383726	1.81080388868806	6.62060488859356	1.77472433916698e-05	0.000195419928291631
ENSG00000167646	-5.03238750239953	-5.07454783031869	-0.316800441089364	1.7962202709054e-05	0.000197517399993994
ENSG00000167037	-6.6641861774578	-6.89986535085827	0.843748391006013	1.79630272826612e-05	0.000197517399993994
ENSG00000125384	8.7784810286328	8.93741373291218	2.4610439026378	1.80710503303576e-05	0.000198565362321044
ENSG00000106018	-10.2400337094317	-32.9381457795299	-0.259037442468557	1.8196283110242e-05	0.000199800818905288
ENSG00000164251	3.96139252212821	3.96255816352352	5.06792349215285	1.83482859220258e-05	0.000201328275745967
ENSG00000184949	-2.81444065998948	-2.81612050439388	2.54652885160996	1.85144512797212e-05	0.000203008878006719
ENSG00000144645	3.00725572143538	3.00805023203505	4.82689125266138	1.85535024571687e-05	0.000203294306923672
ENSG00000185477	-4.2561583347551	-4.26865954049287	0.88739806559038	1.85686099709502e-05	0.000203317164155972
ENSG00000123240	2.28245379215135	2.28260055118804	6.45406770478844	1.85902822580254e-05	0.000203411820025794
ENSG00000185986	-3.27536388303228	-3.28050882198119	1.65541242400428	1.86127111180708e-05	0.00020351461582462
ENSG00000150275	-6.57832511142327	-6.69929303786928	2.15523259918905	1.86438355825807e-05	0.00020371228046635
ENSG00000283201	-3.32925187694359	-3.34452018986164	0.766817119849985	1.87663819419999e-05	0.000204907893456215
ENSG00000230707	-9.47796383654365	-30.9002884102149	-0.42844832649889	1.87874510118428e-05	0.00020499459126409
ENSG00000148926	5.86494404436387	5.8718553388069	5.88429182543444	1.88167831375882e-05	0.00020517126530049
ENSG00000082126	8.15235834320311	8.20197664875116	3.26148600904949	1.8889786093382e-05	0.000205823531097045
ENSG00000076944	4.14982968973841	4.15446461619292	2.29299257025394	1.89422891430974e-05	0.00020625167550929
ENSG00000182827	1.66267160548494	1.66286283852655	5.57543339440148	1.92996444210773e-05	0.000209897301533595
ENSG00000134376	-5.77831294991604	-5.81932576106214	3.19616968956288	1.93039916102371e-05	0.000209897301533595
ENSG00000162344	-10.8947869297739	-32.8703365351326	0.410193215883606	1.9367309009004e-05	0.00021043247360765
ENSG00000204516	4.6055055168961	4.60888571607886	3.91212547180355	1.93801650472525e-05	0.00021043247360765
ENSG00000123146	3.57611740554929	3.57891280646209	5.66270427672041	1.9618030107868e-05	0.0002128672148049
ENSG00000232640	-3.16907394525153	-3.17687161197045	1.27801650163805	1.963852830305e-05	0.000212941653419321
ENSG00000125347	2.56905992535369	2.56965367902454	5.01207775266013	1.97958360996112e-05	0.000214498393379132
ENSG00000164116	-5.41716386933873	-5.43483404149772	2.75131259429284	1.9903225531642e-05	0.000215512457316961
ENSG00000189127	-7.58642257867653	-7.70816900230158	0.380190909685032	1.99680508054528e-05	0.000216051716984424
ENSG00000108846	8.2916763314947	8.53421709423654	4.28656707130792	1.99807018909637e-05	0.000216051716984424
ENSG00000233521	5.27929498581487	5.3288985121539	1.11163770933792	2.00743877137146e-05	0.000216914525786809
ENSG00000182749	2.0916430364099	2.09248043789562	3.56862192871541	2.03059201796724e-05	0.000219264618039699
ENSG00000095596	-11.7898551548934	-31.8509734318663	3.64411861736368	2.0408189042251e-05	0.000220107987821642
ENSG00000213976	-2.39259772460472	-2.39572982329875	2.57884292101879	2.04122176486318e-05	0.000220107987821642
ENSG00000117569	-1.85221624477276	-1.85242134217581	4.65678767224384	2.05064442756526e-05	0.000220971443008999
ENSG00000158042	1.82066394956124	1.82084284630377	5.56572129157315	2.06018899758423e-05	0.000221846834539863
ENSG00000167105	6.04856917133603	6.09583423994815	1.91366340965596	2.06309380349263e-05	0.000222006524105678
ENSG00000174460	-4.59559771280235	-4.60683102345704	2.1736184828206	2.08323722087315e-05	0.000224019738062764
ENSG00000135525	-4.94720237605238	-4.96358981091707	2.25218936763992	2.10520982593918e-05	0.000226072851495423
ENSG00000177301	-9.39979078875152	-30.3775808191751	4.16948535752757	2.10522560570222e-05	0.000226072851495423
ENSG00000121577	-3.81003844977697	-3.86839113167505	-0.0771901565092404	2.12050568447201e-05	0.00022751498553117
ENSG00000185736	-9.04704699142806	-31.6788342564947	-0.254265676482375	2.12156922590869e-05	0.00022751498553117
ENSG00000161544	5.34071343445267	5.34606452366171	4.10238463046014	2.12496693198998e-05	0.000227722949046613
ENSG00000168309	-6.08859971621255	-6.13861955522612	3.94550717222341	2.13687850111389e-05	0.000228842393116545
ENSG00000163995	-4.82448576286447	-4.87304594402734	0.756494655542543	2.13995588070418e-05	0.000229014880886327
ENSG00000111424	4.94176641066488	4.95907383389988	2.40261291549296	2.14955485324592e-05	0.000229881030990671
ENSG00000104870	2.49506246175908	2.49553122037838	5.37591081883574	2.15147498060875e-05	0.000229881030990671
ENSG00000198822	-8.772627555745	-9.00759402370069	1.48409558331761	2.15246616695505e-05	0.000229881030990671
ENSG00000130032	-7.14674807587166	-7.38111098677575	1.24360961941132	2.15527423179047e-05	0.000230023594362108
ENSG00000250208	-12.3946218552115	-34.6038986802138	2.95095876472681	2.17727881747537e-05	0.000232213329617899
ENSG00000129680	1.89337992402628	1.89362735189352	5.21328993515445	2.18122633138646e-05	0.000232475549066677
ENSG00000177374	3.50627015275834	3.50916031397715	3.33324339743986	2.18598828999002e-05	0.000232694559039779
ENSG00000163406	-3.82781990802528	-3.85395249428167	4.35568208218346	2.18626180422285e-05	0.000232694559039779
ENSG00000164048	-2.13172271600305	-2.13208130596725	4.3040135382849	2.1910212187716e-05	0.000233042270503405
ENSG00000165323	-3.16868951709856	-3.16938749318454	5.34823558983871	2.19567393650816e-05	0.000233378167764727
ENSG00000245571	2.41736478480653	2.42981192323629	1.27273077958745	2.1973147917768e-05	0.000233393694957844
ENSG00000196090	-10.4223850135123	-30.8463267860187	1.89690823204953	2.20534155416226e-05	0.000233735177263173
ENSG00000009694	-7.24587641168656	-7.48074104750728	4.44879064385719	2.20559308107382e-05	0.000233735177263173
ENSG00000183060	-1.82995757518008	-1.83043442460672	3.72767187079997	2.20578257537643e-05	0.000233735177263173
ENSG00000184838	6.56256059389605	6.58512281065776	3.02182142106828	2.2065175565897e-05	0.000233735177263173
ENSG00000173083	3.66591583006782	3.67299166515999	2.79785993883864	2.21873714413272e-05	0.000234870249277887
ENSG00000258584	-10.1044772021763	-32.5082847378697	1.36601380364678	2.2214414457862e-05	0.000234997200098277
ENSG00000196083	3.23795197890052	3.23905536659328	6.02554247847057	2.22736555788549e-05	0.000235045816529585
ENSG00000164946	-6.88622647791172	-6.91754088988561	3.72207368568996	2.22762683210269e-05	0.000235045816529585
ENSG00000214872	-4.85404707870133	-4.915010819485	-0.705035955580659	2.228473988354e-05	0.000235045816529585
ENSG00000260916	2.58833553940484	2.59139128218098	3.26943642569448	2.22856392525658e-05	0.000235045816529585
ENSG00000189362	1.99754284604772	1.99908080614079	2.86873391761548	2.23021746717619e-05	0.000235045816529585
ENSG00000149927	-4.56581082837702	-4.57502485375399	0.774997042506431	2.23093313754864e-05	0.000235045816529585
ENSG00000162669	-4.57901578926271	-4.58801777874373	1.6182182644087	2.24182110436724e-05	0.000236033679862374
ENSG00000137561	-3.6308838974879	-3.70758722965051	-0.241322632876239	2.24850803769978e-05	0.000236578197443695
ENSG00000151689	2.51286125853012	2.51398428443846	3.97403819011538	2.25169942890947e-05	0.000236754443656515
ENSG00000160191	-5.26155623467989	-5.27921981923089	3.75720941492141	2.27437262250052e-05	0.000238977484035821
ENSG00000126016	-3.19090670805251	-3.19123099334572	6.26317260928931	2.27707055444291e-05	0.000239100064808821
ENSG00000175087	-2.13635278831647	-2.13716132926033	3.87791929338075	2.27878688053678e-05	0.000239119478176756
ENSG00000173706	2.94463858960873	2.94473629779565	8.00504603508418	2.29034926176768e-05	0.000240171345689997
ENSG00000177570	-3.90345174819243	-3.91295455950599	1.09967973819401	2.29353130030309e-05	0.000240343608878741
ENSG00000088305	-2.01816995999456	-2.01855083308515	4.72706100921133	2.29652844760154e-05	0.000240496278878943
ENSG00000178773	4.75185753942329	4.75347412689502	4.56850949772753	2.31169768030886e-05	0.000241922570913824
ENSG00000131408	1.54179522694868	1.54197132388008	5.49872486392554	2.33106784367811e-05	0.000243786291434628
ENSG00000170370	-11.9064821501539	-33.6598664281132	0.619732701704933	2.33553918401796e-05	0.000243939419901924
ENSG00000068079	4.30134887808643	4.30866017018978	3.46293064822433	2.33565667191864e-05	0.000243939419901924
ENSG00000198932	-2.44851888656961	-2.45005614162647	3.2736724534988	2.34352392947635e-05	0.00024459747750564
ENSG00000143786	4.26532572118173	4.26874857030431	5.34796719849725	2.35588580897225e-05	0.000245723453716051
ENSG00000178951	1.63081937967604	1.63110016999182	5.19197543018719	2.35835121828896e-05	0.000245816394675326
ENSG00000070882	1.88798746064746	1.88814600267426	6.17830559170033	2.36519650749819e-05	0.000246365432075228
ENSG00000182580	-4.52308094629094	-4.52735768511617	5.8962582984222	2.36875524994305e-05	0.000246571629817405
ENSG00000248905	5.44395464440539	5.46115688401612	3.74419037603934	2.3843919180146e-05	0.000248033946754697
ENSG00000172771	-5.54887139809097	-5.58037028370055	0.861459079319702	2.39667904543421e-05	0.000249146115948135
ENSG00000064309	-4.16557405177902	-4.16638877656144	6.74485640319047	2.39909139150424e-05	0.000249230957996988
ENSG00000041880	2.97176071854294	2.9727796603036	4.1190218008042	2.40535119267612e-05	0.000249715116505618
ENSG00000173193	2.80624033642339	2.80739821298224	5.4816234165399	2.41664205441466e-05	0.000250707856063534
ENSG00000099284	-2.20878698376417	-2.20889510480921	6.25515567338517	2.4181249598545e-05	0.000250707856063534
ENSG00000127152	-5.27534597293046	-5.30140269893482	0.366763080664949	2.42238853775708e-05	0.000250983242392429
ENSG00000102290	-9.9035600501564	-31.5703009986652	0.716651957840287	2.42766570201077e-05	0.000251363211347455
ENSG00000112320	-4.5437424908316	-4.54686576555549	5.05258564277725	2.43402191216705e-05	0.000251854328274197
ENSG00000099860	4.30367223116215	4.30474545417366	5.07004542583305	2.43722580168467e-05	0.000252005950567179
ENSG00000065609	-6.82794801845071	-6.85318427820034	2.65216754753318	2.43871519986556e-05	0.000252005950567179
ENSG00000254602	-4.25240718247647	-4.26250898493072	1.9233671135033	2.44989069301258e-05	0.000252993341803561
ENSG00000122359	3.25293035844874	3.25316467041113	6.75623330467431	2.45414773306719e-05	0.000253025592327224
ENSG00000198399	1.7825689677083	1.78292830074235	4.62402329599138	2.45495655108829e-05	0.000253025592327224
ENSG00000087502	1.52367623390113	1.52383267276659	5.66246310373209	2.45506450861883e-05	0.000253025592327224
ENSG00000136859	-3.83242876344203	-3.83457787738055	5.63124255586198	2.46047525166296e-05	0.000253415966883018
ENSG00000117475	1.57688625754368	1.57716640378717	4.76636568188684	2.46578002113437e-05	0.000253794919248465
ENSG00000105928	1.80790457737698	1.80808681122182	6.03191760711149	2.47376739138283e-05	0.000254449302035913
ENSG00000167723	-4.77978826523389	-4.80679650562417	2.36915474715114	2.47866836150015e-05	0.000254785568113649
ENSG00000188760	-2.43656728954103	-2.43752937702266	4.16149977699926	2.48291305436745e-05	0.000255018783372915
ENSG00000158769	2.37914501242669	2.38073764835317	2.83903422728711	2.4842037242872e-05	0.000255018783372915
ENSG00000173821	2.21583496972454	2.2160175018724	6.37385267796021	2.49937098554426e-05	0.000256407217925677
ENSG00000184840	1.58069502256424	1.58072854017611	7.84152895242591	2.50482720364669e-05	0.000256798240037685
ENSG00000082556	-10.5190525768536	-32.4921620363643	1.7804150162433	2.51051764782142e-05	0.00025721274641131
ENSG00000171587	-5.98199469324304	-6.06425284179745	2.53953860419386	2.51502141322709e-05	0.000257446842149815
ENSG00000104611	4.32656423141142	4.34876702284631	2.94513633391425	2.51610017369423e-05	0.000257446842149815
ENSG00000277531	-5.93517486682989	-5.99686472589331	1.56873106929075	2.52543344792589e-05	0.000258232598925441
ENSG00000103415	1.66814148807998	1.6683075636563	5.53270260764044	2.5289057574758e-05	0.00025841841948447
ENSG00000245498	-2.746126492511	-2.75295726418364	0.926843785957772	2.55567110546345e-05	0.000260982659520643
ENSG00000076555	-2.00665651490838	-2.00723510162181	4.0587870734732	2.55913231635328e-05	0.000261165307108105
ENSG00000064547	-3.30932827846631	-3.30980524495958	4.51085052065269	2.56160819797527e-05	0.000261247226670058
ENSG00000088992	-4.1457866319927	-4.17954904870097	0.826211484486338	2.57663550528108e-05	0.000262608268795423
ENSG00000111331	4.79995147938116	4.80880086010682	5.49519639882019	2.58290047655463e-05	0.000262758199217611
ENSG00000151491	2.24518482212933	2.24529363905286	6.92767827352226	2.58311460082365e-05	0.000262758199217611
ENSG00000132471	1.74244308190657	1.7425345783408	6.76291911198736	2.58315509029738e-05	0.000262758199217611
ENSG00000102007	5.31276609630076	5.31443628071562	6.31791281428316	2.58656879270457e-05	0.000262934147977143
ENSG00000105605	-5.39290285021888	-5.39534156082055	5.6158286113427	2.60087826162958e-05	0.000264216741555525
ENSG00000144893	-3.77876675324349	-3.78901744698228	3.19583196539125	2.61208924452835e-05	0.000265183104447761
ENSG00000117480	-3.65155315677106	-3.65878762429085	1.99203255842045	2.64089456943915e-05	0.000267933254108011
ENSG00000123104	1.89084150605574	1.89113329070108	5.63816665614012	2.64465725787317e-05	0.000268140768989816
ENSG00000187678	3.42293879550565	3.42433594771661	6.85572831545328	2.65677965348959e-05	0.000269195051976551
ENSG00000149948	2.84482238167037	2.84485270099521	8.322415841426	2.67869176507448e-05	0.0002712392556412
ENSG00000166501	-7.63802324694862	-7.87249986274166	2.88178276225841	2.69076507865963e-05	0.000272285197266309
ENSG00000258498	-8.16476844819322	-8.18206072731782	3.68126572275971	2.69469168482648e-05	0.000272435410459088
ENSG00000233639	-5.49842138790564	-5.52372502899689	3.5895381077828	2.69796538795151e-05	0.000272435410459088
ENSG00000173894	-2.49564589414461	-2.49575419391801	6.25509045952026	2.69836845462083e-05	0.000272435410459088
ENSG00000165169	2.55961850558701	2.56067549657132	5.43319895153545	2.69922876892667e-05	0.000272435410459088
ENSG00000089101	-6.85084926718388	-7.08453018407663	2.10511009310056	2.71697894268335e-05	0.000274049801105025
ENSG00000113763	-3.39344193279711	-3.40203551374969	0.94438770111246	2.72205704597322e-05	0.000274384756073763
ENSG00000117984	2.47784345930009	2.47798627563605	7.02249559946486	2.72465217764245e-05	0.000274469155494898
ENSG00000158715	-2.07080585887407	-2.07101955367748	4.69637448586112	2.73479374196671e-05	0.000275142536836351
ENSG00000114626	2.76231495671288	2.76495143297958	3.51216085415803	2.73486113212513e-05	0.000275142536836351
ENSG00000109832	-6.11875594639069	-6.35125909519203	0.965087191840989	2.7593662358292e-05	0.000277429133330567
ENSG00000142621	-3.09869111769082	-3.10994286198008	0.512585451070369	2.76423270512255e-05	0.000277739571800409
ENSG00000250802	-3.94701815466208	-3.96862312446409	1.13741885638468	2.76701166720853e-05	0.000277840001104785
ENSG00000171435	-4.60045162910915	-4.6485547061058	0.713567894295581	2.768935984265e-05	0.000277854540220525
ENSG00000170275	1.72851380514857	1.72855201086159	7.70743251025478	2.77728595114042e-05	0.000278513441497152
ENSG00000179818	-2.12491370339307	-2.12538330116137	3.98715914930271	2.81381831996622e-05	0.000281995887342443
ENSG00000182179	3.09999551632668	3.10231160087946	4.59830509449761	2.84069192809732e-05	0.000284506502663962
ENSG00000011426	2.50749741921357	2.50756373559343	7.68326276629694	2.84558146518245e-05	0.000284813519213838
ENSG00000138623	3.82113356086837	3.82158557339858	6.81715925840844	2.8633884379031e-05	0.000286412216972575
ENSG00000127314	1.59764455249459	1.59772982668129	6.46643952144294	2.88257076917365e-05	0.000288146350767461
ENSG00000237298	-5.14642625053782	-5.37561331310089	0.461996061498178	2.88656521099974e-05	0.000288361031379078
ENSG00000172986	3.9138683534499	3.91775572063598	3.64926708031167	2.89046152446294e-05	0.00028856564093967
ENSG00000215105	-2.07085742269246	-2.07245138353726	3.52160233305851	2.9244229124001e-05	0.000291769580538116
ENSG00000179820	2.5693045954406	2.56948236282665	6.62560009948639	2.93461134371791e-05	0.000292599115713994
ENSG00000143434	-2.75350287612431	-2.75386387961036	4.67843000937474	2.94534190131906e-05	0.000293481611022309
ENSG00000151388	4.71830343645129	4.71856281569278	7.28201407481464	2.96083911140826e-05	0.000294837639576075
ENSG00000158292	-3.22267328056935	-3.22315477143925	5.50369752275307	2.97359581738641e-05	0.000295919216651825
ENSG00000115310	1.7925501300821	1.79256242505349	9.49977350218441	2.9831432500413e-05	0.000296678711473251
ENSG00000230487	-2.18610121696002	-2.18740039260779	3.57650037906711	2.98502789627563e-05	0.000296678711473251
ENSG00000055163	-1.93321871172819	-1.93331887626093	6.49266946371983	2.98997223582925e-05	0.000296981084543499
ENSG00000280422	-4.02897588255373	-4.06779029927004	0.231549082954818	3.00307386499818e-05	0.000298092786573945
ENSG00000256092	-2.69838980962841	-2.70391300633218	1.17503059632745	3.03870121279373e-05	0.000301437615861254
ENSG00000138279	1.63713736350199	1.6372620519178	5.96340912439685	3.04257900251008e-05	0.000301630657429793
ENSG00000119922	2.53100889445174	2.53566445537882	3.85253300014052	3.04486948208402e-05	0.000301666193485151
ENSG00000247596	1.99448514847614	1.99474807409922	5.12049597062484	3.04883275092554e-05	0.000301867308642685
ENSG00000079102	-5.88997852684406	-5.90320520411151	3.52925905875177	3.05624531189763e-05	0.000302409469581557
ENSG00000009335	1.55494099495915	1.55499038551215	7.45684531556052	3.06204155828606e-05	0.0003027911139397
ENSG00000148680	5.90907575279987	5.96559786595113	1.18133883418285	3.07301797909392e-05	0.000303684194465649
ENSG00000220785	-2.7116013682581	-2.71311993280974	2.61260477948831	3.08146985811959e-05	0.00030432682077596
ENSG00000197467	6.81776462498518	6.82467481186558	5.60591599606604	3.08766319505372e-05	0.000304745721413203
ENSG00000226608	2.64939384716878	2.66236772375312	0.39808553156194	3.0974391401621e-05	0.000305517465157871
ENSG00000138795	-4.06235920277453	-4.06373711348762	4.36081604104472	3.10311269195867e-05	0.000305883848309613
ENSG00000182667	3.17796290669215	3.17827933319561	6.18332280239393	3.1081190300263e-05	0.000306184041229216
ENSG00000237732	-9.74719375787251	-29.9792549235751	0.663630697445735	3.11566340960741e-05	0.000306733723061855
ENSG00000131100	1.63764279519348	1.6377222263954	6.8116780750219	3.13614523401222e-05	0.000308555587169923
ENSG00000144746	1.66324379099957	1.66330900673316	7.21175704225171	3.14531350806521e-05	0.000309262752612911
ENSG00000102981	-2.97573995442994	-2.97925158996046	2.17471465089829	3.14887229963549e-05	0.000309337636652643
ENSG00000101445	-3.84507311505687	-3.86645264740074	1.23338823148843	3.1500374169188e-05	0.000309337636652643
ENSG00000154589	7.47928221225528	28.711687967054	2.4841415146134	3.15532770084105e-05	0.000309662392966262
ENSG00000189157	-4.38470850674949	-4.46452276146004	0.0833034706342906	3.17094886889565e-05	0.000310999972606386
ENSG00000109927	-3.18470799034273	-3.19250492109481	1.3126923651451	3.17831011212994e-05	0.000311414800429974
ENSG00000051382	1.9474732956031	1.94786408948038	5.17621411531471	3.1791673618892e-05	0.000311414800429974
ENSG00000166206	-5.47596368227464	-5.47926673421122	5.5809735531073	3.18276736928835e-05	0.000311571973066258
ENSG00000165410	1.84029148478863	1.84038256537854	6.78293909102184	3.1860379555982e-05	0.00031164543593093
ENSG00000159713	-3.36702247602902	-3.36828510805639	3.26528306121647	3.18750967837643e-05	0.00031164543593093
ENSG00000132164	-9.13335343642046	-28.3348578721931	3.07443413246669	3.19646673647938e-05	0.000312325604651996
ENSG00000116544	-4.11849856909105	-4.13109898575905	1.32944813087043	3.21389252597859e-05	0.000313831881805063
ENSG00000158164	-2.46837493566828	-2.46857113115989	5.67469222486253	3.22099893653311e-05	0.000314329233718924
ENSG00000186462	-6.06857090035237	-6.11802681362408	1.6633489555441	3.22370200903002e-05	0.00031439652197998
ENSG00000096060	2.82979463572824	2.82989228316964	7.20150833423965	3.22716753561773e-05	0.000314538039332929
ENSG00000145632	2.63140755492325	2.63147497161401	7.34313069536849	3.23122079535814e-05	0.000314736628189158
ENSG00000108947	-3.72875081627879	-3.72915355707335	6.06430747024389	3.25518855681192e-05	0.000316873529464223
ENSG00000184613	-6.95006358654637	-6.95180739148293	6.08349443595058	3.2849863293696e-05	0.000319574931755619
ENSG00000171621	2.72263828153157	2.72332463891328	4.08798984496856	3.30194591583974e-05	0.000321024804046835
ENSG00000120913	2.66195365141337	2.66266205077105	4.26714255218774	3.30632559780517e-05	0.000321250577997075
ENSG00000109072	-3.65467029863909	-3.68374255723721	0.832295779616095	3.33176303378374e-05	0.000323520820954598
ENSG00000253554	-10.7763376668467	-34.4536795221478	0.18607601585939	3.34180456299081e-05	0.000324294197927524
ENSG00000198467	3.4587009409773	3.45878014236269	8.44156785967488	3.35635874305102e-05	0.000325504257229805
ENSG00000102265	2.99822731115225	2.99850435722409	7.39839676850437	3.35989787959225e-05	0.000325645223413739
ENSG00000133710	-3.60257036141563	-3.60891403185201	1.40463721729918	3.36458550818382e-05	0.000325897258838599
ENSG00000225614	3.27621234652722	3.27697373402165	4.00096502009041	3.37035104029035e-05	0.000326220382734382
ENSG00000162458	3.36680219935741	3.36706164410067	6.76640006866291	3.3721000239099e-05	0.000326220382734382
ENSG00000187416	-7.12085283199762	-29.0757348995869	6.05399654735068	3.39937173381884e-05	0.000328655047999055
ENSG00000177468	-13.804222929852	-36.8186828872168	3.58031577852479	3.40990942352743e-05	0.000329469837493547
ENSG00000254726	-2.006100840572	-2.00616696500299	6.94631306943396	3.41738053261565e-05	0.000329987505480895
ENSG00000267270	-2.28374584939261	-2.28622280881408	1.50588653426527	3.42301833541807e-05	0.000330327616126191
ENSG00000240476	7.5929917626287	7.64036391314526	2.51446441277194	3.43335238492066e-05	0.000331120223212793
ENSG00000180921	3.24915935062013	3.25121878206706	2.81798826489593	3.44267979297739e-05	0.000331544636996345
ENSG00000145287	7.32326438108326	7.36029878757489	2.3365792602438	3.44316463524242e-05	0.000331544636996345
ENSG00000166068	1.95109949214566	1.95129351832614	6.73640255749841	3.44412323048592e-05	0.000331544636996345
ENSG00000144455	1.85566585757476	1.85598947191476	5.20278448023864	3.47311918458313e-05	0.000334129901097233
ENSG00000237187	-2.33914388817241	-2.33948282424249	4.59504895847232	3.48038164235591e-05	0.000334622407412224
ENSG00000104177	-1.66144354021708	-1.66156310965521	6.07649995704274	3.49048583838419e-05	0.000335387359264804
ENSG00000233621	4.59644547747858	4.62060742867397	0.998710228562196	3.53911592500509e-05	0.000339850898235114
ENSG00000119283	-6.8926349104248	-6.934293253708	2.41831157172007	3.61685845988293e-05	0.000347018424995065
ENSG00000111817	2.01404594686094	2.01425047851948	5.62138713013129	3.61820158762627e-05	0.000347018424995065
ENSG00000204262	3.01268410648982	3.01271419417946	9.55435175362421	3.63137461857598e-05	0.000348032795945363
ENSG00000188803	-10.2378739720952	-32.2295656479113	0.41019264205395	3.63323592539351e-05	0.000348032795945363
ENSG00000122862	13.843300366556	14.1862880060302	5.64937670484396	3.63927940656101e-05	0.000348397968449072
ENSG00000204335	-5.60309544688457	-5.64427907367142	1.32375969639545	3.64247546063897e-05	0.000348483434150692
ENSG00000178082	2.67773041653991	2.69649845721654	-0.0358439114563036	3.64463589066273e-05	0.000348483434150692
ENSG00000131149	-2.22589112522654	-2.2260322075268	6.72805302185959	3.67672364306604e-05	0.000351336370641574
ENSG00000124134	7.0438146452855	7.15321498828998	1.89524709376855	3.6856669895667e-05	0.000351975561927183
ENSG00000162981	-4.87881443429212	-4.90600051782487	3.94641805206089	3.70494136951259e-05	0.000353599966647736
ENSG00000130813	3.44170249511045	3.44540920016019	3.0996754592843	3.74129610523537e-05	0.000356851541766311
ENSG00000182568	-3.53024664784202	-3.53187636922535	4.12613485495654	3.74475559060754e-05	0.000356963454162064
ENSG00000116815	2.17731561073497	2.1782186522354	4.0560621478725	3.75189168625311e-05	0.000357401398790191
ENSG00000171522	6.71717981236504	6.72767798816239	3.28472341629581	3.75392784690607e-05	0.000357401398790191
ENSG00000117298	2.52300757183486	2.52305601413455	8.33876825103345	3.77082733442601e-05	0.000358791578304252
ENSG00000125814	-1.70007825937508	-1.70043844886467	4.26366380162522	3.78061225364345e-05	0.000359503530623561
ENSG00000172379	-2.19278022614633	-2.19293522023806	7.32093865117788	3.81456838564632e-05	0.000362511690648092
ENSG00000175348	1.53803553137135	1.53825700901481	5.69491525166804	3.83110727853376e-05	0.000363861977171692
ENSG00000233384	8.85507978695529	30.1662140314476	1.0276560977556	3.8374722519434e-05	0.000364244934600877
ENSG00000134851	1.52460115011902	1.5246941791304	6.4321552507686	3.85375420342157e-05	0.000365568153901728
ENSG00000136928	-6.53575436117502	-6.65716818228092	5.84960418148076	3.868628046974e-05	0.000366756273985744
ENSG00000196924	1.95105012239641	1.95105291071473	11.629497000323	3.89312865087032e-05	0.000368855040987192
ENSG00000167011	-6.43721149472053	-6.67358371297378	2.10256447183764	3.90151321837682e-05	0.000369425272236117
ENSG00000259129	-5.27530170184883	-5.35611674121918	1.23087887479474	3.90657265236707e-05	0.00036968015390339
ENSG00000156599	1.57487531435514	1.5749323239827	6.89872650205729	3.91254865263959e-05	0.00036980967924056
ENSG00000259820	-3.165056950113	-3.17110334185056	1.41637336564113	3.91267830219934e-05	0.00036980967924056
ENSG00000162551	-5.15956320431169	-5.16151623110892	5.66598836022745	3.9231063378039e-05	0.000370570976155294
ENSG00000169908	6.71649785254927	6.71898356808695	6.53122463121038	3.92641884487082e-05	0.000370659636298748
ENSG00000135722	3.27108656862105	3.27952930548968	0.879552835045559	3.93445485329771e-05	0.000371193825253115
ENSG00000164543	2.01998166197005	2.02029277278763	6.48772478425657	3.96790420282957e-05	0.000374123527916552
ENSG00000187595	-5.63128937577251	-5.6924266292744	2.57110122231225	3.97814776062324e-05	0.000374767608860144
ENSG00000111348	7.3370369762815	7.34878660348758	4.60932594567034	3.97953564423029e-05	0.000374767608860144
ENSG00000152128	-4.89190048857384	-4.89925694227312	3.29039227151517	3.99030018211013e-05	0.000375554834499503
ENSG00000235884	7.19244012774802	7.3707900084298	1.9885010417871	3.99390496126634e-05	0.00037566766304345
ENSG00000179627	2.39449318362508	2.39676358988809	2.90550429781437	4.03041349587286e-05	0.000378873427601197
ENSG00000182836	-9.13163319199059	-30.5240992799938	-0.355762865835888	4.0544914543779e-05	0.000380907518463637
ENSG00000197283	-1.9238378961734	-1.92395715994274	5.89608097149086	4.05998323470472e-05	0.000381194096372096
ENSG00000081320	2.04816315208336	2.04859786726535	5.17615130591384	4.07917236879737e-05	0.000382765609173089
ENSG00000180875	-6.25352735793037	-6.29503056021388	1.46401743979359	4.08611441872998e-05	0.000382906763573057
ENSG00000253669	4.57615140531019	4.61867563226856	0.157147221917666	4.08711915122959e-05	0.000382906763573057
ENSG00000106086	-1.79788314202842	-1.79802887475353	5.78153756948015	4.08803365490128e-05	0.000382906763573057
ENSG00000163565	3.10009577941228	3.10105278465992	5.86668598981939	4.09401779216766e-05	0.000383237372943081
ENSG00000144406	-4.68842522365573	-4.70367757116608	3.40848119581057	4.10227155541133e-05	0.000383779916514035
ENSG00000164742	-3.70596238831107	-3.70717573995773	4.53164552454319	4.11557245807828e-05	0.000384704052705022
ENSG00000134668	7.05069587558469	7.0602618245934	5.1108131341445	4.117077443769e-05	0.000384704052705022
ENSG00000107554	2.60765241305967	2.60782080320086	6.26255214138336	4.12639159382143e-05	0.000384929958312517
ENSG00000125820	-6.85153423578144	-7.1048498304053	1.34447010800276	4.12720038762262e-05	0.000384929958312517
ENSG00000260578	3.83941370780802	3.86773884958744	0.356307066780335	4.12747121905999e-05	0.000384929958312517
ENSG00000185630	-2.85334912897557	-2.85347059729363	7.06197940973278	4.12935621988898e-05	0.000384929958312517
ENSG00000157765	-10.2327695699127	-30.6691043675002	3.26877310115616	4.13368708897498e-05	0.000385103760186488
ENSG00000105426	-2.29293605077533	-2.29328871514491	4.6878979169662	4.14169787391104e-05	0.000385619979745062
ENSG00000119632	2.04927035297302	2.0498586012022	4.47840744055123	4.15574921708309e-05	0.000386697665527625
ENSG00000160999	-2.4414981285134	-2.44351336647289	2.75575109759866	4.16425238963708e-05	0.000387258110850467
ENSG00000169064	-4.65206171779486	-4.71331499827595	-0.620546340469607	4.17101866609945e-05	0.000387656461026648
ENSG00000105642	-5.32166835563512	-5.32733278308579	2.01035283984677	4.1741889925705e-05	0.000387720326769755
ENSG00000134480	1.5191822682319	1.51939128733876	4.92839309694638	4.18144937432822e-05	0.000388163796258982
ENSG00000136240	1.69402453077852	1.69406178532183	8.2840294374611	4.20231378085766e-05	0.000389868849520568
ENSG00000177943	-2.65123567766112	-2.65157119593704	4.41464418673302	4.24974497204527e-05	0.000394035142479304
ENSG00000130035	-3.66326518770077	-3.67392108918234	1.18233925997319	4.25558771170877e-05	0.000394207440289241
ENSG00000265179	-10.7099264152861	-33.4330167022494	-0.269564752358563	4.25665264716063e-05	0.000394207440289241
ENSG00000024862	2.33471916099195	2.33700737162165	2.57323876538961	4.27779590523188e-05	0.00039593067732241
ENSG00000176692	8.37416006470623	8.39941354474908	3.96555821189749	4.29014609432828e-05	0.000396838513725366
ENSG00000213846	2.87915745670875	2.88681652486013	1.84202173501892	4.32703647986888e-05	0.000400013899329027
ENSG00000259663	-6.81033104797874	-7.04386145477813	0.695170861856951	4.3574271753852e-05	0.000402585017257187
ENSG00000174282	1.58406385017072	1.58416744739837	6.53324459509328	4.38110439284592e-05	0.000404533199230611
ENSG00000164626	-7.61017293531436	-7.84477329374743	2.41858736307473	4.38371504618319e-05	0.00040453502796161
ENSG00000188199	-4.14405554286732	-4.19142653785154	-0.119992547839175	4.39279546487118e-05	0.000405133540392785
ENSG00000187987	-2.49545935780147	-2.49791547900464	1.806506315055	4.41615626132814e-05	0.000407047602505181
ENSG00000198208	-2.4708465200595	-2.47209410688555	2.71997587769789	4.41989416285755e-05	0.00040715178441804
ENSG00000072786	2.56307896445398	2.56336490193752	6.08424334167806	4.44971123908531e-05	0.000409656788249281
ENSG00000181019	3.72641160310036	3.72690043233775	7.02221066934871	4.45812358547162e-05	0.000410189402849463
ENSG00000241697	-4.56861196533722	-4.60347559734741	-0.0733834921001173	4.46552434185262e-05	0.000410628369102985
ENSG00000102935	-5.80130967956464	-5.80319152424425	6.15881962009313	4.46934634199872e-05	0.00041073792692153
ENSG00000179673	-6.46710168246659	-6.70103526159659	0.398937049262039	4.48204029451747e-05	0.000411662218579975
ENSG00000162769	-1.76862070699859	-1.76885999379334	4.95101777819697	4.50555213601475e-05	0.000413560086161416
ENSG00000139915	-6.21051423229651	-6.33154981721169	2.19992321356575	4.50800093920027e-05	0.000413560086161416
ENSG00000144136	2.35348726257491	2.35353673647047	8.04360218870295	4.55781603840996e-05	0.000417884554455274
ENSG00000068323	1.69858832845424	1.6986797907151	6.54649117721922	4.61131182235669e-05	0.00042254121358144
ENSG00000134294	1.93433687598343	1.93436203863492	8.56393676330292	4.62100849320573e-05	0.000423181387759028
ENSG00000115257	-2.82764400883482	-2.83004463200714	2.20053158126922	4.63253650142296e-05	0.00042398842282074
ENSG00000149243	-3.26485323040708	-3.26663476368941	2.16913352089496	4.63963887633808e-05	0.000424389697804
ENSG00000124831	1.82104070730625	1.82112499229403	6.41349314332424	4.65999515604697e-05	0.000426002133293427
ENSG00000172382	-3.99192302359382	-4.00296460928347	1.2940088574526	4.66747585404162e-05	0.000426436325248717
ENSG00000141480	-1.9049676783665	-1.90524284713911	4.77257165871267	4.67346547327738e-05	0.000426733859062883
ENSG00000205189	-1.95036696323926	-1.95072958825713	5.09794854130614	4.67965003141476e-05	0.000427048834544185
ENSG00000140538	-3.21617767275899	-3.21996522429155	4.87946214842078	4.68284799731752e-05	0.000427091055082452
ENSG00000163629	-2.00764365233994	-2.00772785567534	7.20947872140477	4.69162751785558e-05	0.000427641985194378
ENSG00000112977	1.74036301179254	1.74039854649875	7.76751156999469	4.71989455252875e-05	0.000429967523589171
ENSG00000276851	10.1241473949844	33.3786055214632	0.38669548365669	4.74338946917236e-05	0.000431855878551937
ENSG00000164692	-5.41867340290715	-5.41895368261511	10.6476013652478	4.75315967388318e-05	0.000432493211818252
ENSG00000206579	-7.05100285113122	-7.13329879112098	1.95815978735308	4.77202096435856e-05	0.000433814684214057
ENSG00000166147	3.98499622149876	3.98507295818122	8.60042465087144	4.77323957653227e-05	0.000433814684214057
ENSG00000177599	-2.40357947826002	-2.40630746872689	2.0118037666467	4.8165808113343e-05	0.000437499085446037
ENSG00000173705	3.54352194207558	3.54476233247119	3.53005594263851	4.8297344508907e-05	0.000438438800675624
ENSG00000226380	6.47934282444933	6.5687765064053	3.13580985617477	4.89390453229209e-05	0.000444005957973321
ENSG00000118997	-3.14805086186312	-3.15824272215472	0.894173082599529	4.91960929534454e-05	0.000446078859102843
ENSG00000105784	-4.73207434571369	-4.76636002796676	0.22955042847071	4.93993122230188e-05	0.000447661556036109
ENSG00000271743	-3.13400355833349	-3.16619342346027	-0.112536294703275	4.95121584781641e-05	0.000448423922551076
ENSG00000131981	3.50601643569552	3.50708755694712	6.61807182895557	4.95665060378949e-05	0.000448655898710546
ENSG00000172216	2.92897085294482	2.9298212546117	4.3105346154594	4.9657688319108e-05	0.000449220825848524
ENSG00000137285	-3.04788928282964	-3.04793329159015	8.77667812241794	4.98347582672644e-05	0.00045056161875221
ENSG00000122884	1.74004753473557	1.74018749878878	5.9658123756764	4.99360337810414e-05	0.000451215990426609
ENSG00000127463	1.67766176279668	1.67771047418736	7.2727588871033	5.00589048411512e-05	0.000452064627061732
ENSG00000123989	2.47744774599537	2.4775096781761	8.28967858062793	5.02512938967795e-05	0.000453539712661454
ENSG00000156966	5.18233151371057	5.19557884383989	3.5081880271128	5.05059900091875e-05	0.000455575117275248
ENSG00000117151	2.45491831921838	2.45664551023905	3.38192852994317	5.05673919377735e-05	0.000455865622238104
ENSG00000165731	-4.24553912641722	-4.26570402742833	0.400394566543675	5.07133183333973e-05	0.000456917341291209
ENSG00000129646	-2.30201329674895	-2.30347631268402	2.93743987774018	5.07769859885222e-05	0.00045722713911464
ENSG00000187642	5.28388289870113	5.38887814291747	-0.844689060304107	5.10418425101421e-05	0.000459347163661878
ENSG00000123096	3.06739697662412	3.06997767257745	3.95209902392442	5.12970168546663e-05	0.000461245584050324
ENSG00000164509	7.48032793794001	7.57806792141371	2.23754783336926	5.13118726460492e-05	0.000461245584050324
ENSG00000187135	-9.74584971782175	-32.5569980533993	-0.365172115816203	5.14126023005004e-05	0.000461885139424634
ENSG00000065833	3.67716252822378	3.67895602486015	3.87143817676286	5.15739229203463e-05	0.000463067988774173
ENSG00000105699	-3.28934166011077	-3.29056070341203	3.29889299077778	5.18910565637614e-05	0.000465647676544006
ENSG00000079435	-1.83176252675838	-1.83278497026134	2.94786333460274	5.19806537210009e-05	0.000466126124547584
ENSG00000177106	5.27939370517398	5.28147648468302	5.00804863073972	5.20200365889906e-05	0.000466126124547584
ENSG00000106070	-2.0284139597765	-2.02848808936688	7.63923870301421	5.20339333345996e-05	0.000466126124547584
ENSG00000138111	-2.15838927635008	-2.16052072410661	2.23450694126375	5.21245490299913e-05	0.000466670131051768
ENSG00000167676	-3.77505869808649	-3.78522379686517	0.639561885949701	5.23611486762062e-05	0.000468519756693573
ENSG00000122786	3.13433902774399	3.13438998517696	9.38584031473595	5.24919569483702e-05	0.000469421200338976
ENSG00000163932	1.92831026380082	1.92863199661197	4.7864285085802	5.25375196330186e-05	0.000469559720406383
ENSG00000050438	-2.39693630381224	-2.39713569422842	5.6381404961502	5.25983706401338e-05	0.000469834644836984
ENSG00000107719	-2.00679576952211	-2.00739219014041	3.62309457169005	5.2835247022225e-05	0.00047168070154661
ENSG00000176842	-3.80166390055708	-3.80417005796923	4.26843504588468	5.2879485010652e-05	0.000471805873689326
ENSG00000142149	-3.65262264260323	-3.65410586579482	5.09595321965824	5.29877831494679e-05	0.00047250213940365
ENSG00000239887	-4.10784209313571	-4.11042048886264	4.22080382052347	5.31608816495711e-05	0.000473775117623517
ENSG00000153904	2.43699062577491	2.437169742135	7.03885218510594	5.3427728826202e-05	0.000475881664513587
ENSG00000048828	1.72408096434783	1.72413423673394	7.59023985553401	5.35660251811461e-05	0.000476667315381752
ENSG00000167202	1.49376826275506	1.49385477280885	5.83080611752067	5.35875586643894e-05	0.000476667315381752
ENSG00000138134	3.49763144454135	3.4998632857801	2.96816473353316	5.36075192654257e-05	0.000476667315381752
ENSG00000128335	2.3229318966901	2.32355262630009	5.247036251947	5.37000017369677e-05	0.000477217886807635
ENSG00000064300	-4.99896575214915	-5.00288045699943	5.05187955132555	5.41249093884764e-05	0.000480720327185251
ENSG00000187498	3.15182204199573	3.15184227519302	9.71430813013999	5.42471324373145e-05	0.000481531964682335
ENSG00000279798	-8.60195970122376	-30.1009069719222	-0.531312439701222	5.43853248667047e-05	0.000482225571387942
ENSG00000106484	2.45754600413841	2.45756965484693	9.07199444237926	5.4387039273355e-05	0.000482225571387942
ENSG00000138356	6.31752494961474	6.32906911707126	3.99877103943315	5.44250080183765e-05	0.000482255566186776
ENSG00000139211	5.08958381431503	5.09066676285302	5.2573993860277	5.44612530559015e-05	0.000482255566186776
ENSG00000105711	4.15598509370786	4.16804020491058	2.51110292549083	5.44830804888865e-05	0.000482255566186776
ENSG00000280061	-9.55946539206095	-31.2411382958333	-0.665705688548444	5.49931820122872e-05	0.000486494925744958
ENSG00000138670	-7.18589295215492	-7.4201277554943	0.635429645850387	5.50452843878395e-05	0.000486680107832234
ENSG00000091490	-2.80751934460201	-2.80845129206756	5.98655112289817	5.50923245290437e-05	0.000486715680247109
ENSG00000106080	1.748902114904	1.74903577037395	6.18727983257782	5.51116512538036e-05	0.000486715680247109
ENSG00000076067	1.68211848892668	1.68223590269399	6.05170814328089	5.56038067965931e-05	0.000490784533251557
ENSG00000198435	-4.47409694520923	-4.47680927468396	3.44848559825173	5.56705422337418e-05	0.000491043853594889
ENSG00000103489	-7.69111402140867	-7.72261090499664	4.08980749345668	5.56960845854072e-05	0.000491043853594889
ENSG00000118733	-6.77566037192547	-6.89726664412139	1.4214932576106	5.66608967949175e-05	0.000498594781687693
ENSG00000183837	-5.55564618528719	-5.59694199592016	0.205240370026765	5.66967244030223e-05	0.000498594781687693
ENSG00000164176	6.27750353500145	6.27831085262079	7.1698246492049	5.67111555560132e-05	0.000498594781687693
ENSG00000170293	2.18137211547393	2.18327733532864	1.95259139844486	5.67403880498285e-05	0.000498594781687693
ENSG00000111224	-1.73373408215376	-1.73421298357399	4.47243768616574	5.67686155606761e-05	0.000498594781687693
ENSG00000112297	7.26223286268928	7.26981071144684	4.91522135610508	5.68174051760621e-05	0.000498594781687693
ENSG00000139508	-3.13752113998308	-3.15376874478597	1.2365580980536	5.68257655144059e-05	0.000498594781687693
ENSG00000053328	-10.4116732698204	-31.9967802792972	2.14746758722343	5.68365947793673e-05	0.000498594781687693
ENSG00000176014	2.61948343522611	2.61952953713017	8.15925051661242	5.68399328425831e-05	0.000498594781687693
ENSG00000174145	-7.50640337990871	-7.74082754762363	2.84364659027298	5.69075224542374e-05	0.000498705914816908
ENSG00000105717	-2.41126023366671	-2.41406629248053	1.72699048856079	5.69164813759274e-05	0.000498705914816908
ENSG00000164307	1.90103880037017	1.901165696013	6.23430334205176	5.74179981835012e-05	0.00050281807270734
ENSG00000175602	2.29829349935274	2.29847974591297	5.8864809506152	5.76238855155196e-05	0.000504338199797826
ENSG00000163659	2.79597036223209	2.79630975036303	5.94770913142915	5.77696811793797e-05	0.000505152153481933
ENSG00000172987	-8.93561460163619	-32.1601522715943	0.590141988797927	5.77815899909525e-05	0.000505152153481933
ENSG00000048740	-3.1301195684105	-3.13059823207549	6.5527485056223	5.78608334430002e-05	0.000505411319610497
ENSG00000148908	3.02865416446606	3.02990828074946	4.06871576598927	5.78873969964211e-05	0.000505411319610497
ENSG00000144810	9.93123869533032	9.93573721961909	8.4347372788692	5.79083419228372e-05	0.000505411319610497
ENSG00000176678	9.8555953510021	10.0645810846677	3.16646831473812	5.80750361509487e-05	0.000506583024838499
ENSG00000157551	7.88497258894767	29.0364874118182	0.823381771982806	5.82173136050356e-05	0.000507540555348423
ENSG00000187323	-5.50378849271753	-5.50468633340422	5.92254139148749	5.83788186666361e-05	0.000508443008116719
ENSG00000101346	1.69317901969418	1.69324076334792	7.29612854231967	5.8385955780279e-05	0.000508443008116719
ENSG00000112981	-2.80435322807769	-2.80969450918573	1.63007039293076	5.84354248328597e-05	0.000508590146789449
ENSG00000006210	-3.66881678850525	-3.67327089016455	6.3016702393423	5.86255274439874e-05	0.000509960437610261
ENSG00000182141	-1.89206262782877	-1.89261112260805	4.09642361125065	5.86948522724393e-05	0.000510279188965405
ENSG00000166579	1.4049332209635	1.40505972972365	5.66211233086133	5.88678829779571e-05	0.000511498678251432
ENSG00000272619	-7.46884001480084	-29.8987724342874	0.0181566878123851	5.90436373339866e-05	0.000512740463477679
ENSG00000104967	-5.86632514245428	-5.86860440425276	5.26781841095636	5.96089963028803e-05	0.000517362350346399
ENSG00000129354	8.00757343181783	8.09872467564328	1.2166167438053	5.97722091149359e-05	0.000518490707289228
ENSG00000100625	2.57041153052232	2.57101620400892	4.32120778063145	6.005549122077e-05	0.000520658767307664
ENSG00000142627	2.62632196105909	2.62639778344177	7.63852743606424	6.01282236456397e-05	0.000521000046616548
ENSG00000170577	4.45037386497584	4.45980781086863	1.68297300418217	6.02946166384796e-05	0.000522152048914709
ENSG00000128266	-3.14218618044675	-3.14314375690758	4.52113031192185	6.04376608143486e-05	0.000523100685119312
ENSG00000172590	1.64398729408495	1.64411118819394	5.61291156434499	6.06238776313972e-05	0.000524421731488441
ENSG00000234155	9.193001586067	30.4555591886591	-0.553497478227833	6.06881334723228e-05	0.000524686885956172
ENSG00000107295	-3.76694230460645	-3.78166652090918	1.41511108906723	6.09644611869148e-05	0.000526784226326778
ENSG00000198003	-3.46165602354469	-3.48013881324434	0.80732428700852	6.13212972317693e-05	0.00052957452155799
ENSG00000160325	-2.4389579373481	-2.43924701735572	5.29562951679887	6.15636836745265e-05	0.000531373884407991
ENSG00000168899	3.50144638027875	3.50368285276797	4.06866844346015	6.20335250154724e-05	0.000535133403089274
ENSG00000183087	2.64150207452592	2.64165621472567	6.48884077923181	6.23247830215586e-05	0.000537349067972731
ENSG00000136783	1.72001940160104	1.72048390874114	4.83493152789899	6.24736773233047e-05	0.000538335539583929
ENSG00000184408	-9.24535917119767	-29.2804022838983	2.26668319013822	6.28456536214104e-05	0.000541242159759902
ENSG00000160271	-1.6805589352284	-1.68063227607434	6.68844243494413	6.29486368220357e-05	0.000541830217937853
ENSG00000123094	1.95173482014321	1.9519200505925	6.26195919941197	6.29890312416115e-05	0.000541879192179902
ENSG00000144583	5.68443689111632	5.69130428704563	3.72763162144228	6.30849064292496e-05	0.000542203740918395
ENSG00000145901	2.46419201758971	2.46436872589907	6.31953472182478	6.30962083546e-05	0.000542203740918395
ENSG00000213462	-2.37398577105857	-2.37454124055513	4.03994553412691	6.34422828701824e-05	0.000544877780382303
ENSG00000141665	-3.30004214375241	-3.31525020517494	-0.229056139993179	6.37171132758989e-05	0.000546937331880091
ENSG00000113732	1.64629097132846	1.64640681139467	6.49306776198528	6.37702830147799e-05	0.000547092966479545
ENSG00000204520	3.26329613007229	3.2638443169826	4.96343440613267	6.39097924991529e-05	0.00054798874249411
ENSG00000197705	-3.54919558832045	-3.55560216074811	2.90593905413641	6.4382753418187e-05	0.00055174111518747
ENSG00000130517	1.82533679391751	1.8261380458655	5.56321442407345	6.45387972776423e-05	0.000552774975695616
ENSG00000143842	-2.55120115420088	-2.551734726891	6.33477602720971	6.4693667512674e-05	0.000553797655999393
ENSG00000225706	-3.68710136405418	-3.71316216380165	1.51449917770583	6.4850089770762e-05	0.000554832494071604
ENSG00000075426	3.25933861422657	3.25955215728615	6.68466028201913	6.49943849887345e-05	0.000555762501212541
ENSG00000164434	-5.46088324058783	-5.46572105459802	8.83486783726039	6.53356893376003e-05	0.000558375179702951
ENSG00000196476	-1.97365967622858	-1.97407722329202	4.02339478504602	6.55695686493926e-05	0.000560067420619046
ENSG00000177272	-8.2893986379492	-29.6001394333659	-0.29039829751574	6.58134936299295e-05	0.00056184357000422
ENSG00000242372	2.11389105490641	2.11400366628775	6.18486927277441	6.58788251473898e-05	0.000562093975875051
ENSG00000144355	-3.57909445917131	-3.58893133653457	5.3773048373451	6.63913378733766e-05	0.000566063480052857
ENSG00000112394	-4.31122902607595	-4.32267687172238	1.0996825287737	6.6418553624405e-05	0.000566063480052857
ENSG00000133124	-6.53717416585746	-6.65891770919316	0.0834481859148232	6.64528217584788e-05	0.000566063480052857
ENSG00000186047	-4.78449184583275	-4.81918949413559	-0.024006095292492	6.64992267313952e-05	0.000566149905225738
ENSG00000111199	3.75670177498985	3.77392572982318	0.889492898592961	6.67165732401215e-05	0.00056769077633311
ENSG00000225151	-2.46620471597285	-2.4681757289127	1.91775662434781	6.67767965497324e-05	0.000567893737106494
ENSG00000272931	-3.34272588260638	-3.37133535135661	-0.345841902795313	6.72514007822807e-05	0.000571618601967627
ENSG00000153250	2.31396675470892	2.31414905353173	6.59791890569942	6.74465949395879e-05	0.00057296579618429
ENSG00000023191	1.54257689052995	1.54262838814472	7.09984348231756	6.75521577379225e-05	0.000573550511647592
ENSG00000157510	4.46820180623189	4.48093719809521	3.51186363183964	6.79073233056355e-05	0.00057625268809467
ENSG00000111057	4.912737676919	4.91327116476747	7.04246923771384	6.79915458842352e-05	0.00057665399100296
ENSG00000006740	-2.93126697526662	-2.93449196025758	2.1573210934763	6.86550284662673e-05	0.000581965045859011
ENSG00000169105	1.70004838956263	1.70029690235575	5.49001082933424	6.8735159688615e-05	0.000582187314692285
ENSG00000167281	-6.69303257910501	-6.75501799827004	1.93473752451391	6.87558222295743e-05	0.000582187314692285
ENSG00000113083	3.67792097465313	3.67835002986738	7.11257489292816	6.93095238894712e-05	0.000586557672634256
ENSG00000128591	3.62907240848667	3.62916411176326	8.37386537982674	6.94011958310803e-05	0.000587015315117274
ENSG00000158122	2.10991129215049	2.11089189753523	3.91403610639603	6.95237007063911e-05	0.000587733114688463
ENSG00000076928	1.67778062822437	1.67788510425092	6.18692163419912	6.98454006572027e-05	0.000590133163345001
ENSG00000198756	-2.83839879896838	-2.8392213474472	6.99327341910484	6.99426373965156e-05	0.000590635121854621
ENSG00000180488	1.61386679550148	1.61425835537822	4.64681924928977	7.01892162007244e-05	0.000592138806996832
ENSG00000109084	-2.13372006040933	-2.13383303212549	6.86431444129679	7.0196550003275e-05	0.000592138806996832
ENSG00000107738	4.09002871367319	4.10069909086899	1.89597752666198	7.02612897502558e-05	0.000592364891015386
ENSG00000124140	-4.76963349996289	-4.79416404983011	0.773967627293876	7.03257405086744e-05	0.000592588295899861
ENSG00000169856	-5.00424797557257	-5.03912226401342	0.624863940167981	7.04988364392204e-05	0.000593726446689314
ENSG00000143847	-3.08541132231102	-3.08895987249676	1.85440380008372	7.07035324363417e-05	0.000595099705179349
ENSG00000101134	-5.02362299078029	-5.05853291889842	3.9771533144218	7.07381230186289e-05	0.000595099705179349
ENSG00000132182	-3.40319073385172	-3.40347523559643	6.32449510255471	7.08778059713815e-05	0.000595740999197157
ENSG00000006047	-4.8386942121315	-4.86641540596672	0.174279931655395	7.08906607216804e-05	0.000595740999197157
ENSG00000124613	-2.72856132139426	-2.73082567585111	2.72254632114483	7.11235476661385e-05	0.000597376585938185
ENSG00000139192	3.05091889141241	3.06208264286692	2.7927325895279	7.15028473236978e-05	0.000600239493608719
ENSG00000077092	3.02338123296181	3.02472629688268	2.814543780986	7.17373748711254e-05	0.00060188467019761
ENSG00000105143	-10.8841880182714	-32.8802688214308	1.76931123206459	7.18658908853524e-05	0.000602639108637966
ENSG00000165072	6.57012408258406	6.5746616533768	5.03553890225321	7.19610762077032e-05	0.00060305575265202
ENSG00000256268	7.37591565432658	7.42284754239757	0.760178787608086	7.20104278643636e-05	0.00060305575265202
ENSG00000180287	-4.4727210788257	-4.5073153242585	3.83366536686684	7.20636905697496e-05	0.00060305575265202
ENSG00000066455	1.43708239745625	1.4372221295772	5.56173512200254	7.20700675322575e-05	0.00060305575265202
ENSG00000157470	-2.81127844599526	-2.82035682337388	1.22222940882144	7.23875368493696e-05	0.000605387788091086
ENSG00000167034	5.06469372072734	5.09843336768305	1.63421292844432	7.24567047081773e-05	0.00060548599580685
ENSG00000146151	-6.03223983542457	-6.15301571859355	0.889028346784937	7.24768365673756e-05	0.00060548599580685
ENSG00000231305	-3.21282321956926	-3.23554965229136	0.0472053251798401	7.27719584543381e-05	0.000607626395350821
ENSG00000111432	-13.5028880851684	-36.7553730926167	4.77400492142641	7.28873772607775e-05	0.000608042332400686
ENSG00000204815	-3.09402807303242	-3.10131451612726	1.49184760258775	7.28996571188731e-05	0.000608042332400686
ENSG00000154928	-3.62567846076863	-3.62645946534445	5.07804488161999	7.30207971892474e-05	0.000608727563968451
ENSG00000109851	-8.09968607999095	-8.34391427419846	-0.481801083478218	7.31988529443368e-05	0.000609827950456192
ENSG00000175170	-7.98912414639611	-27.8012672252114	-0.243055819719432	7.32309086144076e-05	0.000609827950456192
ENSG00000164855	4.91716926064986	4.95666340136719	-0.040611303620306	7.3320293362681e-05	0.000610140440215728
ENSG00000133069	-2.12375636610512	-2.12429969835065	3.92144525767701	7.33465867993417e-05	0.000610140440215728
ENSG00000124570	1.64168529834959	1.64177746481773	6.13708384420773	7.35296696886282e-05	0.000611337732970309
ENSG00000103226	1.78722936060906	1.7877467260993	3.91702631830422	7.36145269888438e-05	0.000611717522301121
ENSG00000264345	-8.18174584995626	-29.3667427386008	-0.190447762539933	7.38734950860298e-05	0.000613542953336846
ENSG00000108984	-2.34644038187413	-2.3473845711802	3.38382332280588	7.39412084043928e-05	0.000613778855941621
ENSG00000089116	-13.1074666612896	-35.462902075512	1.41102331451815	7.4487490313434e-05	0.000617984948859702
ENSG00000128512	1.59482587198881	1.5950086922007	5.46327971681498	7.55136666477013e-05	0.000626165900710148
ENSG00000186952	-2.87884509634011	-2.89248592140854	0.132347927304704	7.57667768999677e-05	0.000627931239127439
ENSG00000113721	4.4816472131837	4.48215851410339	6.58383050057645	7.60951147620924e-05	0.000630317836549236
ENSG00000164889	1.38914874333456	1.38918720132726	7.18280214836101	7.65164121073639e-05	0.00063314764427028
ENSG00000246898	3.08336194965468	3.10240793778277	1.33327280264267	7.65568106194299e-05	0.00063314764427028
ENSG00000174306	1.8006674281275	1.80085097578798	5.98368707994283	7.65583932613224e-05	0.00063314764427028
ENSG00000183166	-10.1138061826286	-32.6520103064476	-0.0989629103186892	7.66272508399728e-05	0.000633381627641786
ENSG00000250748	9.40773759958453	30.8738658889572	-0.638951944545431	7.67546376695971e-05	0.000634098895541317
ENSG00000167840	-1.87528478997731	-1.87581840781538	3.88642068792758	7.70153628440653e-05	0.000635916380458612
ENSG00000137857	-2.72791898670779	-2.73561186413176	0.597133674823678	7.70811740658207e-05	0.000636123388934315
ENSG00000006534	4.15013622570132	4.15314090293969	4.379905900584	7.76258620094534e-05	0.000640280089495829
ENSG00000188522	3.16629439988666	3.16782294562199	3.71066681464159	7.77765555078108e-05	0.000640864416393805
ENSG00000158747	4.20570805595149	4.22087126833284	2.15977437175538	7.77787926902947e-05	0.000640864416393805
ENSG00000106211	2.21496429932727	2.21502706135513	7.63333328010985	7.84023473725159e-05	0.000645661525250244
ENSG00000165995	-3.08589845494703	-3.09931038044643	1.53744930423385	7.84709395369117e-05	0.000645688585063463
ENSG00000118298	-3.30392662973366	-3.30697585893009	4.24884514691144	7.84883395959045e-05	0.000645688585063463
ENSG00000204934	-2.16628627053665	-2.16915919002771	2.51572077532588	7.86016675203158e-05	0.000646280377389263
ENSG00000101958	-8.82121778686432	-29.953953897223	2.60657344353384	7.86902459473205e-05	0.000646338199326326
ENSG00000157927	-4.42549091971452	-4.42748311950812	3.65011520584419	7.869148949144e-05	0.000646338199326326
ENSG00000181378	-5.85360484403828	-5.97431385368634	-0.726945649583958	7.88190210441065e-05	0.000647045317866813
ENSG00000255408	-3.40895339610208	-3.41999246981886	1.26291731846161	7.89122653002015e-05	0.000647470368049052
ENSG00000058085	8.45360352679941	8.47048257149211	5.88000659619621	7.91533726008631e-05	0.000649107541906448
ENSG00000269978	-5.21156929293166	-5.29698325373618	-0.854214297363785	7.94175522199222e-05	0.000650932105176832
ENSG00000127124	3.06326799153346	3.06505976518202	4.95975849075208	7.98190617189092e-05	0.000653863791369093
ENSG00000142892	1.84592769790924	1.8461717224386	5.5024801687615	7.9858988737086e-05	0.000653863791369093
ENSG00000156804	3.96333349451374	3.97698146408952	4.62427523390638	8.00804464261147e-05	0.000655333380763813
ENSG00000109458	-1.85373511138488	-1.85431333905051	5.30389905017932	8.01475075861483e-05	0.000655538597930916
ENSG00000035403	2.33236767174983	2.33239058542317	9.08169016080546	8.0211254085563e-05	0.00065571650329423
ENSG00000140416	4.40016365622913	4.400255670476	9.18715630161664	8.03449114744005e-05	0.000656451076832028
ENSG00000157064	-4.36956973905962	-4.37195662643521	4.48660886358972	8.04049307265058e-05	0.000656451076832028
ENSG00000168785	1.94219689837094	1.9422855774868	6.73110014264467	8.04272390149654e-05	0.000656451076832028
ENSG00000162105	-7.98068383173889	-8.10277726643583	1.92589343928355	8.0545821234217e-05	0.000657075471656773
ENSG00000171476	4.8880093732853	4.93029297572348	4.37198343091179	8.06526551909043e-05	0.000657603424621817
ENSG00000008277	-3.93528950780593	-3.93748532371333	5.26732999526529	8.09686809352383e-05	0.000659348854106277
ENSG00000069188	-4.71413476335483	-4.71552942606336	5.47599219719449	8.09825010796996e-05	0.000659348854106277
ENSG00000149633	5.50414506534687	5.50834622827889	3.8699980915484	8.09934098998231e-05	0.000659348854106277
ENSG00000144134	-2.19646537760776	-2.19731867682415	3.46731370164527	8.10440051629964e-05	0.000659377494103421
ENSG00000138131	4.71303409769439	4.71822927098535	5.74069643597124	8.11009466466476e-05	0.000659377494103421
ENSG00000258634	-1.73656793695009	-1.73739007815891	2.86153437765396	8.1123617661885e-05	0.000659377494103421
ENSG00000136827	1.54092361492341	1.54103210883853	6.0527435621813	8.12608854186709e-05	0.000660149565518797
ENSG00000138400	-2.53747982610713	-2.54295570566186	1.33665298242222	8.1506555197752e-05	0.00066133959304938
ENSG00000170734	1.63068761524944	1.63095172350939	4.87231242508893	8.15124720599491e-05	0.00066133959304938
ENSG00000197124	-2.05488911292607	-2.05586800570458	3.50727799718611	8.15344381081118e-05	0.00066133959304938
ENSG00000164853	-10.4497404316723	-32.7744089042735	0.102483642342141	8.16581388169205e-05	0.000661999054770195
ENSG00000278195	-8.66249224430771	-30.3402646199315	-0.672804468032961	8.19457592675798e-05	0.000663986032799165
ENSG00000157005	-9.99142059276403	-32.3322355819329	2.82366100760017	8.20437531638382e-05	0.000664435249948221
ENSG00000282381	-3.72509049630365	-3.75865713066653	-0.629185304771951	8.23055254091132e-05	0.000666209680527679
ENSG00000177519	-5.84316758142228	-5.92453760379271	1.3846686898308	8.2673316939588e-05	0.000668839984815921
ENSG00000173442	2.42566692359698	2.42589289933018	5.41934630514703	8.31130284645406e-05	0.000672049107428968
ENSG00000197444	-3.94044566434116	-3.94882984964693	2.61621348754876	8.3631352492954e-05	0.000675890236969454
ENSG00000148677	9.00628962708582	9.01416763483193	6.74570510616107	8.43070364262329e-05	0.000680998482544853
ENSG00000181404	-2.22901885211882	-2.22998368385156	2.95809492996943	8.47325144673741e-05	0.000683730106209456
ENSG00000121207	-4.53469228234032	-4.58271669817408	1.49495271929643	8.47327882358971e-05	0.000683730106209456
ENSG00000176769	-11.6091533652792	-34.7423990790565	2.05567870474816	8.49467460790326e-05	0.000685102527519636
ENSG00000234771	-2.55510902164901	-2.55650045375751	2.76742686372997	8.53640494956233e-05	0.000688112683956976
ENSG00000170893	-10.160115454443	-31.3694322272916	-0.182732106527858	8.56426272795174e-05	0.000690002054872232
ENSG00000135502	-3.78032554686303	-3.78648815635727	1.60393864133233	8.58307342665532e-05	0.000691160951437835
ENSG00000129951	-3.58332516627463	-3.5838737072015	4.44158516139768	8.5896127815417e-05	0.000691330999850475
ENSG00000092841	1.60339189752185	1.60340312193427	9.22778328000283	8.62772062039389e-05	0.000694040338829625
ENSG00000159840	2.70767986526818	2.7077271511055	8.55198940345245	8.67240294737767e-05	0.000697275487231487
ENSG00000180815	-3.89834281683739	-3.93762237934697	0.0187930019601069	8.70050490208777e-05	0.000699174902425108
ENSG00000102034	1.82066016181953	1.82084901047412	5.36934512048736	8.72133408983929e-05	0.000700488222627318
ENSG00000183186	-3.25523578026969	-3.25686665569824	2.93885053413617	8.74010341465402e-05	0.000701329318415594
ENSG00000128274	4.2114780664381	4.21733519849816	3.21727263261714	8.74078937899799e-05	0.000701329318415594
ENSG00000180176	-5.6705765284268	-5.68456059627903	1.92156551802754	8.78704244012703e-05	0.000704678380380809
ENSG00000137872	-4.17247594483564	-4.17500992943088	6.2961856093258	8.79334125133554e-05	0.000704735674012874
ENSG00000259429	-2.3948576657081	-2.39797670615903	1.28759847979187	8.79678383918978e-05	0.000704735674012874
ENSG00000267787	-2.73696600612643	-2.74645880186378	0.342206508825929	8.80758029997857e-05	0.000705238763096746
ENSG00000165121	-2.11211385920163	-2.1145034319829	1.87860851167779	8.81887453225885e-05	0.000705524916074102
ENSG00000240291	-2.7469921372466	-2.75569955949592	0.183425224780018	8.82019108605512e-05	0.000705524916074102
ENSG00000274286	-9.99640215501454	-29.2780465313519	0.200875063270013	8.84257876005888e-05	0.000706953531794979
ENSG00000120658	-3.04473097632391	-3.04667878396017	3.54883608210389	8.8712198514642e-05	0.000708880382603695
ENSG00000161013	1.73276661818685	1.73281608633362	7.30252462573682	8.91773503028813e-05	0.000712232812086541
ENSG00000164081	1.56674893205249	1.56706217891573	5.04625743895512	8.93695642986429e-05	0.000713403055705016
ENSG00000112137	-3.68085781185035	-3.68825117044363	2.5028871542454	8.96030642974735e-05	0.00071490150533508
ENSG00000272512	-4.79806058505964	-4.80602806468001	1.52827074928485	8.9739092929489e-05	0.000715621142492871
ENSG00000091073	1.82025799295819	1.82087266311227	3.871899116444	8.9947776572101e-05	0.00071691913394425
ENSG00000185811	-7.85660241273052	-7.93911786021842	3.58908961095045	9.02263409133117e-05	0.00071877249337778
ENSG00000117472	5.34503597803118	5.38820535312189	0.0524843456056139	9.08821111946537e-05	0.000723627375927242
ENSG00000172667	2.04732998560656	2.04750305656793	6.86287230156992	9.12817515321141e-05	0.000726438974731106
ENSG00000123700	4.31713504596513	4.33132573714435	4.66235696171827	9.16793354604826e-05	0.000729231351951083
ENSG00000276449	-3.66305443244084	-3.69642511209688	-0.0548998477364859	9.1992557982873e-05	0.000731350203841435
ENSG00000115267	3.30447751263421	3.31680161909513	2.63209158470091	9.23769811172568e-05	0.000734032663188218
ENSG00000180914	5.11371435637019	5.11614121503312	5.33536164271384	9.26146097924895e-05	0.000735546549999965
ENSG00000132470	3.66827620247608	3.6697174142846	6.18447429852113	9.28514116817737e-05	0.000736932171685169
ENSG00000125378	2.86048030618551	2.86152939273679	4.26166670373355	9.28834708515699e-05	0.000736932171685169
ENSG00000160216	1.94926484096287	1.94936775001643	6.70423418682297	9.29442674261819e-05	0.000737040016044898
ENSG00000178445	-3.81011487198979	-3.81061319976217	6.69155726312839	9.30005254868411e-05	0.000737111779163217
ENSG00000134871	2.22846361738488	2.22847363224217	9.83201052678417	9.306673015153e-05	0.000737262265137488
ENSG00000198682	5.18884134429785	5.18952550662718	6.01054203419063	9.34786687364531e-05	0.000739850096012464
ENSG00000116991	-2.87267435369375	-2.87314317192894	6.10178316959173	9.34881669932491e-05	0.000739850096012464
ENSG00000123560	-7.81146889144995	-7.87382523132309	5.85825317960302	9.36472304913313e-05	0.000740733463470946
ENSG00000170561	-4.40015841157298	-4.40217435566604	4.62018207264273	9.39901553857806e-05	0.000743069511996748
ENSG00000106733	1.9840846914317	1.98528437903386	2.82171402709848	9.42920738688393e-05	0.000745079170742944
ENSG00000166510	4.11510044009235	4.12489619893249	2.04106310127817	9.47446442126969e-05	0.000748276618481057
ENSG00000085998	1.43147905382744	1.43153163593284	7.18526494218007	9.5402306990157e-05	0.000753089798455163
ENSG00000272106	-1.97214487765171	-1.97381332301831	3.25472507706998	9.56648919612874e-05	0.000754781012169551
ENSG00000279095	1.89712295827685	1.89856047721216	2.42712785099629	9.5770835109006e-05	0.000755235095147026
ENSG00000104381	-1.99851969800361	-1.99876062176432	5.00486672952198	9.58191830079581e-05	0.000755235095147026
ENSG00000142623	4.84776905433617	4.91224693486879	0.218746658947375	9.62127748916148e-05	0.00075746895925984
ENSG00000114779	2.11322982537186	2.11397710188142	3.92459802332432	9.62350862167061e-05	0.00075746895925984
ENSG00000086300	-5.19912892200986	-5.22990895908751	5.1255318884497	9.62481372596082e-05	0.00075746895925984
ENSG00000145623	3.62761129450971	3.62797167946314	6.64476435821509	9.63235974580275e-05	0.000757680932347426
ENSG00000181856	-4.95122055205571	-4.98184592605747	0.65459932125545	9.66097706841981e-05	0.000759549325006581
ENSG00000276644	-3.09529323838681	-3.09592368437273	4.79985009392022	9.68918579866768e-05	0.000761383729544022
ENSG00000119242	1.59684899374583	1.59709124926217	5.07222230208878	9.70181445893954e-05	0.000761992610472244
ENSG00000185739	-5.83225040582718	-5.91387678841524	-0.595467375686412	9.74419922141586e-05	0.000764936785536387
ENSG00000184792	-2.63776410986303	-2.64031820355691	4.88037599414813	9.80878753622188e-05	0.000769620143671198
ENSG00000100106	2.2348738555658	2.23495096380899	6.83390200657105	9.91482004853349e-05	0.000777548971561034
ENSG00000197043	1.81934693878357	1.81938283036816	8.18498987993756	9.9229365712509e-05	0.000777794837467428
ENSG00000134253	-1.86899630648795	-1.86941781733971	4.13545131081273	9.93723509002561e-05	0.000778473557383933
ENSG00000111341	-6.35837254525233	-6.40806316119805	3.99873097533342	9.94369297697371e-05	0.000778473557383933
ENSG00000112893	2.09494463296	2.09502912623295	6.91020529330571	9.94655275381675e-05	0.000778473557383933
ENSG00000185885	-4.78959223014504	-4.79219248890413	5.05349427162462	9.9675304416122e-05	0.000779724550678021
ENSG00000228175	-2.44910173906895	-2.45950010781916	0.443191906426463	0.000100127109064218	0.000782866640424989
ENSG00000103742	-3.55095818485201	-3.55152917585762	5.63446228502422	0.000100432163020107	0.000784858755453429
ENSG00000075429	-8.01032865262194	-30.298476616186	1.48877055816175	0.000100694722569449	0.000786516957578478
[truncated: 1,261 more rows]
