# Supplementary material for: Global hypo-methylation in a proportion of glioblastoma enriched for an astrocytic signature is associated with increased invasion and altered immune landscape
Source: eLife. 2022 Nov 22;11:e77335. doi: 10.7554/eLife.77335 (PMC9681209; doi:10.7554/eLife.77335)
Supplement: Figure 4—source data 1. [file elife-77335-fig4-data1.zip › Figure_4_source_data_1/Figure_4_D/All_syngeneic_DE_comparisons/DEList_V_gic_batch_patient_iAPC52 - iNSC52.csv]

	logFC	unshrunk.logFC	logCPM	PValue	FDR
ENSG00000196376	-7.72019889228714	-7.74984076466934	6.75145534434014	9.62132699139715e-16	1.50227399643675e-11
ENSG00000165029	4.32405135294449	4.32547233376417	6.19582433804119	3.30552600549719e-13	2.30533460818738e-09
ENSG00000075461	-8.93025914125972	-8.95999579372648	6.51429064334841	4.5966145804871e-13	2.30533460818738e-09
ENSG00000112343	7.75065821779426	7.78714142004061	3.66049549661937	5.90581429022001e-13	2.30533460818738e-09
ENSG00000174672	-7.69586673044826	-7.70627079383352	4.95331840880499	9.14845409518976e-13	2.85687924484586e-09
ENSG00000185818	-6.7866312385753	-6.8014773556191	5.03498277019609	1.371160180728e-12	3.56821584364784e-09
ENSG00000204267	5.24035622786765	5.24452176173964	4.70686920447179	2.33437284721873e-12	5.20698537663903e-09
ENSG00000075043	-10.6912819471838	-10.8068677688399	6.04840750051676	3.20497694338306e-12	6.25531374924788e-09
ENSG00000109339	-4.47882178539506	-4.47992178425972	5.03423715586865	1.0208467420053e-11	1.7388674973154e-08
ENSG00000105613	-7.91493289562456	-7.96214236282039	3.73860646805927	1.11365921436877e-11	1.7388674973154e-08
ENSG00000055118	-8.92866154720213	-9.15097002951181	4.76783339499269	1.82515839415343e-11	2.59072937875561e-08
ENSG00000100097	6.70082527538358	6.70129593274102	9.55283785419592	2.04302524551928e-11	2.65831634862817e-08
ENSG00000075340	-8.32264052109973	-8.35233976798591	5.67474134485844	2.7137298162778e-11	3.12839656480568e-08
ENSG00000125148	8.70491305172415	8.70686546871704	8.69631015863666	2.86693964467777e-11	3.12839656480568e-08
ENSG00000067066	7.33998615985002	7.35055303305482	5.24463888641368	3.00537648726048e-11	3.12839656480568e-08
ENSG00000196361	-11.5735958732883	-11.7962307540606	5.5779115726833	3.26952304309931e-11	3.19064579968454e-08
ENSG00000167972	-3.6884488085038	-3.68958512417393	6.11540545411226	3.7732111414694e-11	3.46558345664136e-08
ENSG00000107819	4.88124480541589	4.88248025460642	6.13407764953652	4.30171522510355e-11	3.73149897359815e-08
ENSG00000100167	-7.83914346244617	-7.85241010137959	6.31477966087304	5.57743003665063e-11	4.38338988435474e-08
ENSG00000167654	-13.8602149155419	-33.8270083048526	5.17384836631044	5.61469179499774e-11	4.38338988435474e-08
ENSG00000128594	-8.2575333902221	-8.27082521244674	5.60191743299164	6.2704618633455e-11	4.66223769210841e-08
ENSG00000115107	6.56599503477198	6.56981877247798	6.35003512530557	6.87388340948489e-11	4.73124041969235e-08
ENSG00000174871	-5.58865574470223	-5.59400272519633	4.83964631393909	6.96929227955194e-11	4.73124041969235e-08
ENSG00000204264	7.08195962714997	7.08863792362564	5.36064928029756	7.74265516243527e-11	4.87782052012148e-08
ENSG00000196338	-6.25552820700823	-6.26501554915346	6.33300462477509	7.81001107999468e-11	4.87782052012148e-08
ENSG00000184144	-14.624167039658	-35.4388493157261	5.76560213903345	9.30104557976477e-11	5.4155290966743e-08
ENSG00000167614	-9.42804381160655	-9.44795888661663	7.37479575389698	9.3646269764446e-11	5.4155290966743e-08
ENSG00000165238	-10.6527126995093	-10.7683138869947	4.56221939865616	9.92042282101386e-11	5.53205292597537e-08
ENSG00000182534	2.96211356011496	2.96222173472707	7.68343076178085	1.12889114509482e-10	6.07810563431395e-08
ENSG00000166741	9.44693863142842	9.45274375333683	6.84253737591499	1.34464280577684e-10	6.89734335893325e-08
ENSG00000174721	-7.86094760533996	-7.8669457065612	6.74198986627384	1.39033739105566e-10	6.89734335893325e-08
ENSG00000148204	-8.27977487167546	-8.28576252853324	6.40212031786226	1.42418232802338e-10	6.89734335893325e-08
ENSG00000188643	8.11497755967444	8.11915540457058	7.70899600713598	1.48612187408093e-10	6.89734335893325e-08
ENSG00000183853	2.64239992020737	2.64245017601048	7.99051670212593	1.52163893102429e-10	6.89734335893325e-08
ENSG00000279692	-5.17021974607026	-5.18244471548702	2.58161339087019	1.5730828758373e-10	6.89734335893325e-08
ENSG00000165804	-3.25412115484597	-3.25448277538794	5.84163439879639	1.59026745818879e-10	6.89734335893325e-08
ENSG00000157890	-6.5437829283024	-6.57743628723703	4.55486811272313	1.65097867926071e-10	6.96713002648019e-08
ENSG00000111783	-14.1244533059556	-34.0103277319254	5.25391403865196	1.77806179650219e-10	7.30596233962768e-08
ENSG00000111252	4.58340496010415	4.58391527952215	6.91890972438855	1.84302971422444e-10	7.37873486100012e-08
ENSG00000259207	8.45581607480487	8.46997081827711	4.09458263154962	1.98881088308956e-10	7.6978560174391e-08
ENSG00000100342	7.77388605554317	7.78969593379852	4.35568065580299	2.02134044264764e-10	7.6978560174391e-08
ENSG00000103723	-6.92832652513382	-6.94413110739383	3.83723632869045	2.16076223820142e-10	8.03289085411356e-08
ENSG00000085552	-10.4720995083222	-10.6946884002019	3.83733821576181	2.25315285768345e-10	8.18156481857429e-08
ENSG00000182968	-8.57974320896451	-8.61360724251089	4.65804326423541	2.63181747400229e-10	9.33936319069812e-08
ENSG00000103154	-5.52791026267123	-5.5435476777613	2.68455199732304	2.94430192995885e-10	1.00314125762118e-07
ENSG00000244509	5.68173381526942	5.68454629173976	5.65941097300979	2.95532841363995e-10	1.00314125762118e-07
ENSG00000110436	-14.9117938892989	-35.2861225908764	6.20501231517245	3.32615285852247e-10	1.10499044112702e-07
ENSG00000105088	-7.94791530291867	-8.06313328811396	4.61310888091329	3.47989527032807e-10	1.11278797129549e-07
ENSG00000178568	-9.06746885516206	-9.14544414826014	4.05767168098703	3.50642779238888e-10	1.11278797129549e-07
ENSG00000105928	3.651626408893	3.65224145357986	6.03191760711149	3.56343016298032e-10	1.11278797129549e-07
ENSG00000187122	-10.0556216097579	-10.0794932001654	6.91932152334765	4.32721807315e-10	1.32480750968949e-07
ENSG00000183833	-5.75558387477522	-5.77510014808863	2.55822910313249	4.61896795298271e-10	1.38693395418985e-07
ENSG00000024422	7.38574158850701	7.38872591252282	7.61633630150333	4.8216240964739e-10	1.4097594267752e-07
ENSG00000162415	-6.98263546370083	-7.01638967219393	3.43049530992823	4.92358934731461e-10	1.4097594267752e-07
ENSG00000140807	-8.83386381852592	-8.85769509355529	5.42767327977617	5.03749777644534e-10	1.4097594267752e-07
ENSG00000172020	-9.87420038176718	-9.88828715151787	8.19312759456095	5.0561373062259e-10	1.4097594267752e-07
ENSG00000130294	-10.2692654333208	-10.2825834905879	7.55128964389091	6.43671314837014e-10	1.75487567228617e-07
ENSG00000171786	-6.4977464435131	-6.50895503133266	4.61906147314689	6.51868765163301e-10	1.75487567228617e-07
ENSG00000160963	-11.1051602738603	-11.2207731733008	5.4400520272237	6.81852756487027e-10	1.78763332700657e-07
ENSG00000084628	-7.97960126667999	-7.9979305966432	4.97210179100702	6.86934799669489e-10	1.78763332700657e-07
ENSG00000157483	3.2424220619074	3.24261327453105	6.16829501414369	7.26508929532137e-10	1.85962465995324e-07
ENSG00000104435	-9.937653303712	-10.0156795945379	6.12310780141838	7.45398238121454e-10	1.87720130484329e-07
ENSG00000125355	-5.85358545018644	-5.85833696062774	5.1375267910416	7.66837159758215e-10	1.90053895435949e-07
ENSG00000099250	4.18594055171463	4.1861326307971	8.120906124975	9.52498030099288e-10	2.32379753780786e-07
ENSG00000163531	-8.51107088520963	-8.5583212062018	5.92549626065472	9.89094832126875e-10	2.37595795520447e-07
ENSG00000110076	-9.34521095902586	-9.4232073428899	5.12200886879284	1.00952254992672e-09	2.38828562038725e-07
ENSG00000043143	7.29792806615947	7.30917745664907	5.45370819640866	1.07142700527667e-09	2.47401445913453e-07
ENSG00000141314	-7.47848947479695	-7.50006286622517	5.04607857716924	1.07744961714582e-09	2.47401445913453e-07
ENSG00000177706	5.8142804986889	5.81506080369997	6.66064152812379	1.12977994761241e-09	2.55657740608989e-07
ENSG00000165449	-4.83801726349811	-4.83989412196229	4.87588011665023	1.14996029682095e-09	2.56506858208033e-07
ENSG00000122642	2.93350827765293	2.93364362640661	7.91930310144067	1.22995682930065e-09	2.70486562432399e-07
ENSG00000099954	-9.92964099054421	-10.0451828646641	4.69139459476746	1.27229416592602e-09	2.74779967730687e-07
ENSG00000168394	4.84416683796026	4.84544327194095	5.72327075594102	1.28467642143846e-09	2.74779967730687e-07
ENSG00000149177	3.63477759855662	3.63497757140594	6.48010594210352	1.36215533324964e-09	2.87414775315674e-07
ENSG00000117226	8.26425343950259	8.29802112575221	4.74844637994583	1.40569421278581e-09	2.92646792512502e-07
ENSG00000135318	9.20997730380399	9.21595780082554	8.53033304148426	1.44002627341429e-09	2.94469749093277e-07
ENSG00000277363	-7.26458809918993	-7.32316057903894	3.36650160918267	1.45216925068415e-09	2.94469749093277e-07
ENSG00000146376	4.46450223765023	4.46543766544026	5.53849633712813	1.55639554551241e-09	3.11558462149113e-07
ENSG00000121653	-3.70355472844284	-3.70439974354112	5.80206217517455	1.61304940111322e-09	3.1881206770863e-07
ENSG00000197256	2.89389336321883	2.89401475294299	7.03751602153441	1.77707230803115e-09	3.46840087719979e-07
ENSG00000082684	-8.7278215565998	-8.74278472576677	5.59172867775102	1.83896297615789e-09	3.51104377331767e-07
ENSG00000115084	2.65574184619283	2.65596021365355	5.60287395683472	1.84389387352407e-09	3.51104377331767e-07
ENSG00000197702	2.72124160253623	2.72138157781223	7.09073654831563	1.88012113951978e-09	3.53689294848939e-07
ENSG00000083799	2.80209582136603	2.80268553398188	5.25007509161477	1.95063086971344e-09	3.60142891364592e-07
ENSG00000034053	-2.78598321691426	-2.78615864024279	6.56455124215613	1.96055756154671e-09	3.60142891364592e-07
ENSG00000100065	7.81303332672977	7.81858953859239	6.03607132198041	2.04077471449568e-09	3.70519260373669e-07
ENSG00000129159	-6.21543091895786	-6.24478540315508	3.56859000254327	2.26634634878778e-09	4.06744044712327e-07
ENSG00000077279	-10.0406286243595	-10.1186816749506	6.76599641179132	2.30145329726322e-09	4.06877775142605e-07
ENSG00000088538	-4.01579697488594	-4.01915408173359	3.6510373212739	2.31920853001741e-09	4.06877775142605e-07
ENSG00000081479	-10.5123110199611	-10.5463009741164	5.75711931921417	2.41259819111616e-09	4.18558979512086e-07
ENSG00000088387	4.3640572064241	4.36520968793798	5.05961567681829	2.50988317455852e-09	4.30651822940184e-07
ENSG00000124762	4.16565048475106	4.16578100544227	8.60804464032148	2.5412050393375e-09	4.31286690045823e-07
ENSG00000163513	5.53962671034023	5.54010400847925	7.31176798827395	2.5863997705067e-09	4.32237726109491e-07
ENSG00000086062	4.36760150352574	4.36801088186489	6.7379477640769	2.60217409083464e-09	4.32237726109491e-07
ENSG00000122756	-9.11547684810888	-9.16277373786347	5.62422918673177	2.79289697377362e-09	4.59034666826329e-07
ENSG00000066032	-11.7221271032696	-11.9447960381473	5.19192475845675	2.85258252806427e-09	4.62816795246732e-07
ENSG00000132824	2.13405994384184	2.13417723803442	7.13778629254376	2.87519079921436e-09	4.62816795246732e-07
ENSG00000123104	3.42628484878219	3.42712024165663	5.63816665614012	3.01403158768782e-09	4.80215196022016e-07
ENSG00000132294	2.67557679428974	2.67585420992369	5.84767192446123	3.12617676525133e-09	4.93051757703377e-07
ENSG00000112576	3.03373649122997	3.03387360697295	6.56243524434752	3.4111035674359e-09	5.32609711019442e-07
ENSG00000131459	3.84657928017159	3.84690900149258	6.78449859525688	3.48223275779154e-09	5.38332497823338e-07
ENSG00000056487	-9.36038221448732	-9.41927486420395	4.84834126415951	3.80217913616409e-09	5.82031617961433e-07
ENSG00000172201	-4.04678297514028	-4.04983765168512	5.78002612924832	3.88475610849905e-09	5.88898853185478e-07
ENSG00000042493	6.5226864278794	6.52679881457648	5.60449557517294	4.03907928464304e-09	6.06405614907851e-07
ENSG00000197712	3.34724398935934	3.34759193448162	6.3261444315784	4.13005962179172e-09	6.14159532711009e-07
ENSG00000100196	4.70588381759002	4.70795969328918	5.25044128764204	4.24477455047765e-09	6.25263300293944e-07
ENSG00000144485	-4.98115351069321	-4.98298993950547	6.18987187768828	4.31313063582978e-09	6.29394595774264e-07
ENSG00000135205	4.3709488998232	4.37324812921897	2.52409422278982	4.39014034804794e-09	6.34700475874264e-07
ENSG00000243811	10.5991739220663	31.1418386515003	0.207516028773765	4.5365585812581e-09	6.46908618898858e-07
ENSG00000127666	5.71884220588904	5.73365621758657	3.69367463839293	4.55744511841132e-09	6.46908618898858e-07
ENSG00000078549	-10.5325244278444	-10.7550751818523	6.45756664782091	4.714702693391e-09	6.63201512203667e-07
ENSG00000139364	-6.76448631314076	-6.77000849503425	6.3073239512436	5.0281076432828e-09	7.00972078055515e-07
ENSG00000071967	4.68055222961349	4.68191761131557	6.57703993353336	5.14112858900249e-09	7.10385679545884e-07
ENSG00000112561	3.79603582435209	3.798294465403	3.12463808525642	5.31783934328711e-09	7.28357399176183e-07
ENSG00000132274	5.75137441007607	5.75252901332787	6.12747088355439	5.691136388067e-09	7.70375258961941e-07
ENSG00000205730	4.7338321526178	4.73699933792648	4.7672597775698	5.72329512229955e-09	7.70375258961941e-07
ENSG00000103642	2.94844087609396	2.94913638660928	4.73032817479196	5.84170785745858e-09	7.79574404895024e-07
ENSG00000170382	-9.0099933862603	-9.23231721117163	4.38755973005145	5.89149351720333e-09	7.79574404895024e-07
ENSG00000156535	5.61220401394962	5.61367878823747	6.35355237113606	6.07041247981431e-09	7.93309762172652e-07
ENSG00000166548	2.67221838633144	2.67269307042627	4.55169407565852	6.09691119897004e-09	7.93309762172652e-07
ENSG00000163618	-6.48883390396554	-6.50705299457962	4.05232413521192	6.19981479314592e-09	8.00032299009756e-07
ENSG00000005884	8.26816707958571	8.26917770718553	9.32845130125605	6.53221746957597e-09	8.36016750573436e-07
ENSG00000115419	2.90130964842963	2.90148226248625	6.759837140102	6.93870176583205e-09	8.80820238794323e-07
ENSG00000240065	8.14217983326332	8.17795024339633	3.86661605002105	7.19478229143961e-09	9.05962344343049e-07
ENSG00000144191	-8.90292515846878	-9.1250600266376	3.09613567177425	7.35992308053648e-09	9.19342711835973e-07
ENSG00000111145	4.10506136413347	4.10596922960259	6.31967718922693	8.69436658324704e-09	1.06898862390933e-06
ENSG00000178531	-3.75330616787233	-3.75382620262048	5.68967162620273	8.69486071707983e-09	1.06898862390933e-06
ENSG00000090932	-5.16464705729277	-5.16941056854959	5.23653167650211	8.86137451815061e-09	1.07423156669708e-06
ENSG00000198892	2.8748434141048	2.87629382875121	4.80861483635538	8.87510388778811e-09	1.07423156669708e-06
ENSG00000106785	4.87089117370158	4.87524134112449	4.97904133257457	9.00411789556263e-09	1.07533709349978e-06
ENSG00000175175	-4.53882128052913	-4.54174633533185	4.79721446824905	9.02197766417776e-09	1.07533709349978e-06
ENSG00000160469	-2.95899098410206	-2.95991426667371	4.93383637047944	9.23919055470772e-09	1.09288425243338e-06
ENSG00000105329	5.39671064036594	5.39892152206369	6.20415580770868	9.48867760496669e-09	1.11048957509828e-06
ENSG00000198300	-8.46352226572244	-8.47533574992665	5.38738857701782	9.53026790464775e-09	1.11048957509828e-06
ENSG00000196187	3.44208956704762	3.44327237409685	4.63885939289775	9.66157950299713e-09	1.11745112859109e-06
ENSG00000102362	3.83802331425618	3.84179296789859	3.76596944150273	9.93479485011442e-09	1.13248981653944e-06
ENSG00000163702	4.63473411043937	4.63776046118241	4.58606045952904	9.93666612436935e-09	1.13248981653944e-06
ENSG00000231925	3.754849218768	3.7550380014535	7.28882241521687	1.01163466726335e-08	1.14461331120652e-06
ENSG00000170500	-5.62600657430146	-5.64165159027126	5.6747674038725	1.05727757432758e-08	1.18740850015199e-06
ENSG00000025039	-6.49942601773418	-6.51913195058291	4.87111571499862	1.06466754208581e-08	1.18740850015199e-06
ENSG00000147257	-9.98747903529039	-10.0655321377707	4.58577108923266	1.10601237954298e-08	1.21902081954509e-06
ENSG00000124067	4.12490936451829	4.12566322461673	6.57934669316716	1.1086265939247e-08	1.21902081954509e-06
ENSG00000173404	-15.1395300377673	-36.1090881946424	5.61081739976226	1.12328486986412e-08	1.22650139566841e-06
ENSG00000117016	-4.87365313261082	-4.87650247188746	5.02221221015912	1.14716218249599e-08	1.24275426333457e-06
ENSG00000219438	-7.73234386833134	-7.81010737182197	4.53301216569379	1.15408843463246e-08	1.24275426333457e-06
ENSG00000162951	-12.8899326383609	-32.5669477554895	2.60142375579014	1.18053216183302e-08	1.26252254622334e-06
ENSG00000169862	-6.89580547795827	-6.90124717501451	6.30457391475385	1.28576668967799e-08	1.35175950639858e-06
ENSG00000108018	-10.1596045857097	-10.2751462648998	4.59141153488584	1.28826287299006e-08	1.35175950639858e-06
ENSG00000162542	5.59520157805575	5.60695411288965	3.35370946414043	1.28994598727673e-08	1.35175950639858e-06
ENSG00000280237	-5.75701942268805	-5.78627454342977	3.01849992271316	1.30165574919419e-08	1.35486256428896e-06
ENSG00000013364	4.43423038282886	4.43449103484892	7.57819854687226	1.31026160629968e-08	1.35486256428896e-06
ENSG00000123095	8.34330790870687	8.3672061302444	4.58591677609458	1.36692573479217e-08	1.40415647520033e-06
ENSG00000182179	5.70076786907256	5.70434235729316	4.59830509449761	1.38537623806523e-08	1.41380814255885e-06
ENSG00000199036	-5.33808727929171	-5.38460670908349	0.269918859766841	1.41706683584914e-08	1.42509436871105e-06
ENSG00000132031	5.39864001139106	5.40157166159308	4.53995973289615	1.42295343192616e-08	1.42509436871105e-06
ENSG00000117586	7.07555172210932	7.08409838391319	3.95967679239286	1.42381658459667e-08	1.42509436871105e-06
ENSG00000240694	-5.57842029987609	-5.5815106610985	6.4305139056109	1.43578470038862e-08	1.42791989247567e-06
ENSG00000196208	-9.01804876464666	-9.03643710631421	5.98449380713586	1.4475601144078e-08	1.43051921685844e-06
ENSG00000114631	-4.13725138410467	-4.13833425607908	5.92586484381373	1.46393160332047e-08	1.43759924869471e-06
ENSG00000120162	-6.01847818547515	-6.02614159917219	4.9290159902191	1.53257615283989e-08	1.47981148757326e-06
ENSG00000107736	-10.6683393189623	-10.8909536225148	3.28663532329596	1.53320278134205e-08	1.47981148757326e-06
ENSG00000126458	4.53724161175867	4.5387134692845	5.15373559113697	1.53534943631912e-08	1.47981148757326e-06
ENSG00000101000	7.42157556877856	7.46969024298744	3.21925928345304	1.54647480190794e-08	1.4813900341712e-06
ENSG00000162627	2.42583819850053	2.42618264688405	5.42754838002325	1.67977944321825e-08	1.59927294063474e-06
ENSG00000105875	2.77299539524549	2.77322069015694	5.10804996125487	1.76168125102021e-08	1.65948624207026e-06
ENSG00000007516	-5.18759064229816	-5.19771059558012	3.84693842574412	1.7642802368622e-08	1.65948624207026e-06
ENSG00000159216	4.35107348381584	4.35410349945504	5.95668657018299	1.84456343306753e-08	1.72461158346805e-06
ENSG00000196132	-10.3991019593	-32.1298115712599	3.42834783141476	1.90076471018853e-08	1.76657977290975e-06
ENSG00000078269	5.60042099566142	5.60180549532261	6.6548234703499	1.96237798658151e-08	1.80564580665057e-06
ENSG00000214944	9.41491180141298	9.49990733194405	5.1684443494589	1.97629422915087e-08	1.80564580665057e-06
ENSG00000130517	2.97771634932023	2.97835814733873	5.56321442407345	1.97749092440917e-08	1.80564580665057e-06
ENSG00000174307	3.27426787948406	3.27476019023743	5.6034112488545	2.00783527940378e-08	1.82269418910527e-06
ENSG00000118432	-4.228160700581	-4.23007186858291	5.98296066127135	2.02597902834059e-08	1.82853390453815e-06
ENSG00000104112	-9.87766871093347	-29.1783178709878	4.40233486053515	2.04421956872714e-08	1.83439335322446e-06
ENSG00000102003	-4.91667478097376	-4.92886692846638	3.36832232012449	2.11601402625187e-08	1.88796817176552e-06
ENSG00000087258	-7.28600623976142	-7.40102361566345	4.54943248474097	2.16033645763484e-08	1.91656212781309e-06
ENSG00000026950	3.93007504680062	3.93131168804909	4.54746934738106	2.240918037739e-08	1.97681888368682e-06
ENSG00000111801	4.7665493131866	4.76906766847479	4.22360780049147	2.35280899103772e-08	2.06386289809343e-06
ENSG00000124145	4.93696531119187	4.93776197188555	6.91535197733789	2.42029616506614e-08	2.1095649028816e-06
ENSG00000013016	2.84833032062279	2.84874040587431	5.15100254983804	2.4319308474362e-08	2.1095649028816e-06
ENSG00000157851	-13.4024087096395	-13.5180565915027	7.90928329193892	2.46017768534734e-08	2.12227703751455e-06
ENSG00000130429	3.22282283125989	3.22332007994321	5.66254598981131	2.50005430869998e-08	2.14482681187041e-06
ENSG00000101144	-7.81087613632718	-7.82283165520515	6.29420968434739	2.56455948373279e-08	2.18814381306031e-06
ENSG00000072682	3.36131084998968	3.36174852661033	5.71673349297637	2.65022253063475e-08	2.24057232022693e-06
ENSG00000095370	-6.53095552440842	-6.57787632522548	2.13330533187253	2.66355759694625e-08	2.24057232022693e-06
ENSG00000112290	-3.02338328076057	-3.02353406980136	6.74131466304846	2.67534801978155e-08	2.24057232022693e-06
ENSG00000143850	-6.67475761190912	-6.67944534440451	5.45226386791389	2.68340607072138e-08	2.24057232022693e-06
ENSG00000121966	-9.40154470402653	-9.51703045314554	5.28174451013259	2.74427554365046e-08	2.27920842226374e-06
ENSG00000168404	7.44713484448723	7.50113265772199	2.81412052618855	2.77996563678251e-08	2.29663404511757e-06
ENSG00000183248	-5.93139354063579	-5.93749662694755	4.29170204080866	2.81742292103908e-08	2.30326611577053e-06
ENSG00000189171	3.59528810398564	3.59789199153955	3.10266090927036	2.81749601711394e-08	2.30326611577053e-06
ENSG00000130475	-6.33553853962149	-6.35911838901861	2.65257604332426	2.8518290931067e-08	2.31109510710453e-06
ENSG00000229891	-6.03551903932959	-6.09367526606386	1.39252330457176	2.85667577604185e-08	2.31109510710453e-06
ENSG00000112562	-8.36181824000843	-8.38020594773088	4.36735467087296	2.89045456942578e-08	2.32636895087702e-06
ENSG00000138722	-14.8399231707738	-36.1077129143376	5.3140093400836	2.93502602837629e-08	2.35012802087525e-06
ENSG00000204624	-7.22384951033838	-7.28240873433021	4.0170516016982	3.00329676307378e-08	2.39252426829765e-06
ENSG00000164403	4.90442988909779	4.9212517968585	3.15530253232093	3.07369156766297e-08	2.43617361104009e-06
ENSG00000007402	-5.09516975861635	-5.10577062030535	2.77882664909738	3.09959522770017e-08	2.44429696390457e-06
ENSG00000159409	-13.1383827409265	-33.8786439321211	4.40458751930692	3.14396055095304e-08	2.46682412274275e-06
ENSG00000138131	11.7455497692901	11.7713351260059	5.74069643597124	3.17454677439688e-08	2.47836866677165e-06
ENSG00000168280	-4.8687010296519	-4.86926788166743	7.21693782098093	3.19263500447625e-08	2.48008969949712e-06
ENSG00000173221	3.52255506514443	3.52335794107179	5.21895136525825	3.21347562851533e-08	2.48392121107121e-06
ENSG00000169715	11.3145347803639	11.4179885470601	5.26519505162184	3.26511335611628e-08	2.51140295282757e-06
ENSG00000105409	-7.38007630117739	-7.39491595844139	4.87594177372943	3.3485311202042e-08	2.56293945641512e-06
ENSG00000050165	4.00798864775662	4.00811389902149	8.66886878442987	3.42217286224794e-08	2.60652717420192e-06
ENSG00000165566	-10.9286569225059	-32.6128144491531	3.47434885909887	3.47421457338904e-08	2.62173610196254e-06
ENSG00000160716	-6.95812961129163	-7.07285669237532	2.41802071902509	3.47572289679933e-08	2.62173610196254e-06
ENSG00000185088	2.21396728080664	2.21408419736579	6.5679044276808	3.57446185533484e-08	2.67148291038852e-06
ENSG00000114646	-4.72544740968634	-4.72968951805458	5.95650462276646	3.5824474176254e-08	2.67148291038852e-06
ENSG00000136828	-2.96777082350048	-2.96926246078357	3.7423255684743	3.59300250532591e-08	2.67148291038852e-06
ENSG00000181234	-13.235037638211	-34.8148846970958	5.00404663902291	3.64549585597958e-08	2.69661718455668e-06
ENSG00000245571	3.92352528561495	3.9392793191562	1.27273077958745	3.66134778484703e-08	2.69661718455668e-06
ENSG00000134531	6.94604696923507	6.94797150956013	8.2169132786267	3.73014033302025e-08	2.73146002003108e-06
ENSG00000174498	-7.11713665969118	-7.11930313010999	7.51276313503094	3.7615237960599e-08	2.73146002003108e-06
ENSG00000139737	-3.4666290765834	-3.46797585937682	5.35534244021859	3.76773803316839e-08	2.73146002003108e-06
ENSG00000157227	5.57404432180352	5.5742004772507	9.46992038801298	3.7786304875542e-08	2.73146002003108e-06
ENSG00000169116	-6.08545565755534	-6.09362612629901	4.45226605240299	3.89164123939603e-08	2.80018830930551e-06
ENSG00000111879	-3.57957788219161	-3.58643885530115	3.24345955861002	3.93243840720811e-08	2.81656391239208e-06
ENSG00000110328	-5.54723834451582	-5.55961068584175	3.21514187351989	4.01028344952308e-08	2.85920391693395e-06
ENSG00000136099	-15.3747467580983	-35.2623109867762	5.25103432243842	4.04662410001966e-08	2.87058143283439e-06
ENSG00000205220	5.01380822721671	5.02364674348681	2.47051959576579	4.06301073816063e-08	2.87058143283439e-06
ENSG00000119632	3.23174147506738	3.2328843808465	4.47840744055123	4.12958188999619e-08	2.90447259596399e-06
ENSG00000125347	4.04894995341939	4.04978752388203	5.01207775266013	4.1965522837283e-08	2.9324371472308e-06
ENSG00000162374	-9.29160033436022	-9.51385689207659	4.54317470518045	4.20690355437235e-08	2.9324371472308e-06
ENSG00000163378	3.04427666037892	3.04538387443301	4.31497312228252	4.26951919920202e-08	2.95338254497624e-06
ENSG00000157514	4.06154541700048	4.06195535976757	5.79996284220838	4.27478195955316e-08	2.95338254497624e-06
ENSG00000213625	2.54043408965469	2.5405487727158	6.85180326334573	4.31325617476002e-08	2.96683620760806e-06
ENSG00000203485	2.60473106952498	2.6048375798346	6.92310657289297	4.35316728228598e-08	2.9811558748076e-06
ENSG00000135926	4.16356282202256	4.1644492436532	6.04308046159059	4.38194303614619e-08	2.98324341596531e-06
ENSG00000137266	-4.09978145301373	-4.10098796476294	5.41260942876481	4.3944279856028e-08	2.98324341596531e-06
ENSG00000240583	7.15344488717262	7.15658087696335	4.91542734157495	4.49432095063274e-08	3.03784966767011e-06
ENSG00000128342	7.15486660048751	7.1596262399438	6.1671675647622	4.60147771911368e-08	3.09571629707251e-06
ENSG00000135535	2.18720952833502	2.18727921720201	7.78756558436247	4.61958432956255e-08	3.09571629707251e-06
ENSG00000057019	3.59786782560549	3.59791462873318	9.39270871193434	4.67067592746316e-08	3.11657837313717e-06
ENSG00000176490	-6.47537334496277	-6.48487281204445	5.23733702451144	4.70252468102287e-08	3.11704310517788e-06
ENSG00000196937	2.22188530578928	2.22212195543956	6.70901970104957	4.71129866031754e-08	3.11704310517788e-06
ENSG00000205476	-3.51008875699313	-3.51064426513916	5.58519936055299	4.80602623392682e-08	3.16629930871449e-06
ENSG00000172380	2.65396079095639	2.65410032332367	7.7597774930341	4.86765099614783e-08	3.1934244812543e-06
ENSG00000003436	5.24184193132675	5.24535273789491	6.07805004103245	4.928098021876e-08	3.21712392678759e-06
ENSG00000073670	-3.86825538871993	-3.87103241963253	4.2567306602195	4.94498362001424e-08	3.21712392678759e-06
ENSG00000146216	-8.40281146935364	-8.62491473533727	3.42965572792677	5.00475825099174e-08	3.24250188095374e-06
ENSG00000197046	10.788335964226	10.8947293160507	3.53304051724098	5.04325634430851e-08	3.24300936877693e-06
ENSG00000169783	-8.21821963283239	-8.26543679145542	4.52853564210588	5.04708131556804e-08	3.24300936877693e-06
ENSG00000170545	5.06041683304806	5.0664197763884	3.83163225395912	5.07204681669186e-08	3.24569422114044e-06
ENSG00000172638	5.44252702217036	5.44453252400245	6.24343703290035	5.14505606181443e-08	3.27897572853757e-06
ENSG00000163884	-5.41756595903326	-5.44352809005844	2.65730286580778	5.32540187504479e-08	3.38011483239631e-06
ENSG00000234745	4.72974182923016	4.72988241852981	8.41746731618456	5.54093428457299e-08	3.49953510607444e-06
ENSG00000164342	6.68672428415973	6.70229829798269	3.02168488660339	5.55837521651378e-08	3.49953510607444e-06
ENSG00000185559	-7.05574512326518	-7.07947684375347	4.49071218141218	5.64603072035577e-08	3.53705598382104e-06
ENSG00000107960	2.10498720391522	2.10546618095046	4.30652121706884	5.68235337406891e-08	3.53705598382104e-06
ENSG00000164307	2.93081939997377	2.93099620581153	6.23430334205176	5.68592962686743e-08	3.53705598382104e-06
ENSG00000173193	4.26194343638153	4.26262717615802	5.4816234165399	5.75502644787703e-08	3.56583265702984e-06
ENSG00000138642	4.75880306920156	4.76683618574733	3.01647235983504	5.78945388495104e-08	3.57298549247532e-06
ENSG00000129667	5.05297146608282	5.05553104270652	4.7070650762247	5.84081522614023e-08	3.59049169058872e-06
ENSG00000223802	-4.01027804684684	-4.02158409541895	2.68983915536268	5.99591259122154e-08	3.67137957644444e-06
ENSG00000105971	5.84384047160643	5.84681602618979	5.74558755337104	6.03922347141856e-08	3.68345450323162e-06
ENSG00000171533	-7.23421775842446	-7.23764509130588	6.40420631652832	6.09019014694759e-08	3.69760003865762e-06
ENSG00000106366	10.8876391439607	10.8901105232196	11.8241715918742	6.12114854905035e-08	3.69760003865762e-06
ENSG00000197324	2.67425214149215	2.67431993284252	7.75228089029779	6.14890687812763e-08	3.69760003865762e-06
ENSG00000198959	7.819276047657	7.82069542499746	8.37701402917863	6.17742448000041e-08	3.69760003865762e-06
ENSG00000197956	7.88807583721891	7.88954461308227	8.10693440278823	6.18082240354578e-08	3.69760003865762e-06
ENSG00000177311	2.11633938661607	2.11651443852272	6.15877297983196	6.267034130751e-08	3.72214512026596e-06
ENSG00000137936	4.05933734331336	4.05985643044138	5.74967425570369	6.28904215722096e-08	3.72214512026596e-06
ENSG00000197879	2.96194063788588	2.9620336850074	7.63842325454909	6.29336692551693e-08	3.72214512026596e-06
ENSG00000170390	-3.29976282342118	-3.30044607017704	6.21878219506708	6.33993897728561e-08	3.73553989401274e-06
ENSG00000140067	-5.80883391203689	-5.83229779012187	3.16139215698096	6.39247382686453e-08	3.74905258373352e-06
ENSG00000128394	6.92126254645476	6.99017717300555	1.92915612695987	6.41089432468842e-08	3.74905258373352e-06
ENSG00000108001	-11.4233998214375	-31.6985286346371	3.43822312789654	6.44171911792477e-08	3.75302247415214e-06
ENSG00000164076	-9.1547339405956	-9.37708300045758	3.56155800390331	6.57044514368992e-08	3.81378923693585e-06
ENSG00000174469	-12.3311571457027	-12.4467886083666	6.65784268994642	6.74622660595154e-08	3.90131786019731e-06
ENSG00000124570	2.37184232508852	2.37201690469246	6.13708384420773	6.88700061214865e-08	3.95476332265876e-06
ENSG00000050030	-7.74946712052249	-7.97122642453648	2.16782051449726	6.88930206073513e-08	3.95476332265876e-06
ENSG00000110660	4.48495926804351	4.48679193845393	4.74613036014592	6.95039507506699e-08	3.97521863377641e-06
ENSG00000164023	4.33315708470997	4.33590820284714	4.28672123075536	7.03850087655712e-08	4.01088586493149e-06
ENSG00000001461	4.70372298591648	4.70563144931294	5.52656292700136	7.06413227139848e-08	4.01088586493149e-06
ENSG00000170006	6.0735382822325	6.08993957270237	4.20499702810996	7.10259483210943e-08	4.01811288799118e-06
ENSG00000109084	-3.48516912533953	-3.48539350199778	6.86431444129679	7.26215351392439e-08	4.09354747171175e-06
ENSG00000164199	-4.67407741507001	-4.67581513341585	5.34103381059158	7.30023205625748e-08	4.10020947217282e-06
ENSG00000197355	3.85009298789135	3.85223954185519	5.65001658646969	7.45082170554399e-08	4.15561729973987e-06
ENSG00000125618	14.0753731373069	14.2736348732733	5.21861863502024	7.48837357071997e-08	4.15561729973987e-06
ENSG00000112280	-12.8464805036639	-35.020617568465	2.98341900120851	7.49726520688593e-08	4.15561729973987e-06
ENSG00000135636	9.66972988251122	9.67743589567525	6.90935896881704	7.5161582902206e-08	4.15561729973987e-06
ENSG00000130558	-5.64031581247699	-5.65409172201832	4.88879208975037	7.53195655070054e-08	4.15561729973987e-06
ENSG00000126583	-8.91079144766904	-8.98876935740269	2.84371578653578	7.71119845337245e-08	4.23953002292104e-06
ENSG00000116096	5.31017618178144	5.3505394314349	2.76082931084864	7.86904569396319e-08	4.3074535536216e-06
ENSG00000101680	-5.39025313139062	-5.39118412946543	6.25112408318406	7.88991748645944e-08	4.3074535536216e-06
ENSG00000139192	5.45025482194309	5.46493727971314	2.7927325895279	7.94652259607568e-08	4.32324055104967e-06
ENSG00000128283	4.43224777299656	4.43293957703902	6.33599199626318	8.01135197155801e-08	4.34337672513565e-06
ENSG00000004399	4.22115787070847	4.22162379322545	6.92174099429337	8.40802808365853e-08	4.54266264699807e-06
ENSG00000112139	-4.46572820997929	-4.46619290471398	6.24765836707738	8.61208379727377e-08	4.63219515739288e-06
ENSG00000106278	-6.82849795240943	-6.83461786995255	10.7347487603418	8.63307794800389e-08	4.63219515739288e-06
ENSG00000130958	2.78475956726342	2.78576239775395	4.56315353671503	8.69453834943129e-08	4.64919595164453e-06
ENSG00000100433	-9.26333540021324	-9.37880410065494	3.80060492411446	8.9998975876186e-08	4.78551660509509e-06
ENSG00000106617	3.9656533223617	3.96629898839001	5.46608246440869	9.02229640854146e-08	4.78551660509509e-06
ENSG00000115295	3.48954107512871	3.49105745855939	4.68674809154483	9.05959158818463e-08	4.78551660509509e-06
ENSG00000158710	4.84454669892639	4.84481385995035	8.71099495382688	9.0720693935452e-08	4.78551660509509e-06
ENSG00000167971	-4.30737076883255	-4.31827219459615	2.75225829729954	9.10654238669391e-08	4.78752703117302e-06
ENSG00000133115	-11.725384287887	-33.17322196878	2.287161259163	9.23743349000275e-08	4.84004317157392e-06
ENSG00000142694	3.27527069852554	3.27776135245183	3.17517555914453	9.57023662568873e-08	4.99764798239143e-06
ENSG00000125869	-8.99968477191509	-9.11510763850528	3.8733306369783	9.63236802017536e-08	5.006787305693e-06
ENSG00000206557	-10.7780659799261	-11.0006730634343	5.19040278723516	9.65186998215443e-08	5.006787305693e-06
ENSG00000198399	2.43975871962798	2.44033451012924	4.62402329599138	9.7079551330695e-08	5.01920567707772e-06
ENSG00000277972	3.01690660481057	3.01955948301566	3.68614968125812	9.85367400518825e-08	5.0632706612791e-06
ENSG00000117643	-5.3630878225441	-5.36616245653218	5.27430841307241	9.8580394583633e-08	5.0632706612791e-06
ENSG00000178031	4.76652686851746	4.76720100816166	6.41995346076949	9.92521581570881e-08	5.08105966381893e-06
ENSG00000023839	-5.3996141466157	-5.40427893473999	4.03174257464087	1.01031175756886e-07	5.15523130152945e-06
ENSG00000140939	3.63083845568345	3.63388000240315	3.86911023510476	1.03809137503376e-07	5.26709109897686e-06
ENSG00000046653	-6.19500548863029	-6.19702351984008	8.97014157198565	1.03898043965984e-07	5.26709109897686e-06
ENSG00000070540	2.5443292588444	2.54502380890741	4.60898681086006	1.04983430837574e-07	5.30489090322939e-06
ENSG00000153976	2.44405148024344	2.44472877729571	3.85728168028103	1.05767660908442e-07	5.32727824975619e-06
ENSG00000215218	-7.1837739696734	-7.23084439378959	2.84394041357556	1.0687143002271e-07	5.36556433560963e-06
ENSG00000171189	-5.00671683175225	-5.02965135071995	2.89527670586779	1.07534589998107e-07	5.38155476996938e-06
ENSG00000155366	2.83030970858625	2.83045801823601	7.07566907814488	1.09477493449124e-07	5.45112733091908e-06
ENSG00000139438	-3.60096534980721	-3.60368737434816	4.05559722665036	1.09623029454886e-07	5.45112733091908e-06
ENSG00000168646	-4.49250504170568	-4.49306061842293	5.86248757774691	1.1008924963719e-07	5.45693188519074e-06
ENSG00000188322	-6.43216056558679	-6.43496835192603	6.02813831878721	1.11717560789202e-07	5.52012023469179e-06
ENSG00000166145	7.84419569388187	7.85751592492827	4.44593915509804	1.15779445268719e-07	5.70277684045989e-06
ENSG00000106078	-6.97422153553536	-7.05169782484713	4.15793784411793	1.17424420127509e-07	5.76561288009726e-06
ENSG00000142449	-9.70518197597485	-9.82068028191002	3.87922287566832	1.20198388599077e-07	5.88331548459557e-06
ENSG00000131914	-10.850233368333	-10.9283256869147	6.71632913305368	1.21664374589834e-07	5.93646107764271e-06
ENSG00000070404	3.64522983515018	3.64572493052436	6.4470376483054	1.22743273407144e-07	5.97044695009081e-06
ENSG00000254510	-6.00773646094773	-6.08463400376097	0.934112962308968	1.25942736184141e-07	6.09020302709737e-06
ENSG00000146352	-7.65615219486032	-7.73379140276734	3.42212951749094	1.25985370677114e-07	6.09020302709737e-06
ENSG00000187583	6.96554512580014	7.03336500216652	1.78222084665025	1.26745512719425e-07	6.10803838148487e-06
ENSG00000126561	5.16579203046894	5.18520705496007	2.37580013581201	1.28833059277661e-07	6.18953657711198e-06
ENSG00000157570	-6.06155817958573	-6.06521151319453	6.01570443538797	1.30232505432147e-07	6.2244475190824e-06
ENSG00000132481	4.28650211328808	4.29068986759844	4.38824034888259	1.30357009013702e-07	6.2244475190824e-06
ENSG00000178401	4.67774927204147	4.69915947482386	3.23171388259481	1.3216561845899e-07	6.29156697139839e-06
ENSG00000116260	3.51569496977234	3.51583424268479	8.35703501559168	1.33689682433534e-07	6.34477416874529e-06
ENSG00000023445	7.68923012713274	7.73116263468162	2.66355148953558	1.34252519064765e-07	6.35217828084014e-06
ENSG00000164088	2.49026715150977	2.49147620621847	3.6924352051289	1.36142947612445e-07	6.42216309371816e-06
ENSG00000121104	-3.16030587977794	-3.16102564881973	4.1162360389948	1.38776848238372e-07	6.52669189275284e-06
ENSG00000174945	7.46399018630929	7.49725567702751	2.27095955173322	1.40351348945673e-07	6.58091880611932e-06
ENSG00000136052	3.81868385672811	3.82157119584243	3.63738576920118	1.41272225529799e-07	6.60395411881506e-06
ENSG00000221968	3.57292981919326	3.57341626181868	5.28531641869913	1.41688525029015e-07	6.60395411881506e-06
ENSG00000188641	2.93741391931566	2.93872264417525	4.49969229114308	1.43034671724921e-07	6.62735503305083e-06
ENSG00000145920	-11.4564065231686	-32.3820583148508	2.79792443818724	1.43039493156022e-07	6.62735503305083e-06
ENSG00000079739	2.24713010967754	2.24736198647675	5.8046466090297	1.44248908838902e-07	6.64351362677187e-06
ENSG00000150093	3.27041250945069	3.27043801343109	10.0131803572854	1.44480899982734e-07	6.64351362677187e-06
ENSG00000225511	6.03582815063766	6.06182038834765	1.17207097572303	1.44664700467685e-07	6.64351362677187e-06
ENSG00000119681	8.37346448158008	8.37514467281392	8.11787768022802	1.45297609450348e-07	6.65301136057988e-06
ENSG00000186642	-5.63729321028959	-5.66310257327553	3.06835532059843	1.46339465969832e-07	6.68112403992094e-06
ENSG00000151917	3.2739930820757	3.27822541451171	3.29342204380625	1.48242999422481e-07	6.74829793872485e-06
ENSG00000105472	-4.6870256220752	-4.70787731848033	1.66294714155464	1.4986527277647e-07	6.80231502654594e-06
ENSG00000131409	-8.58433228805599	-8.60600980008415	6.02826356308337	1.52593081699452e-07	6.90605326856591e-06
ENSG00000115266	-4.53108200691206	-4.53171113381669	6.41558771867616	1.55689466516797e-07	7.02582465373775e-06
ENSG00000167619	-6.05643255458579	-6.08996422992796	2.65896117542527	1.60607136155541e-07	7.18973833469597e-06
ENSG00000152932	-11.9271204036599	-33.7316560869161	3.35443473156917	1.60774386999592e-07	7.18973833469597e-06
ENSG00000122861	6.79297192468502	6.79345433583751	8.59987154466868	1.60836437881307e-07	7.18973833469597e-06
ENSG00000128512	2.13705115965953	2.13737428001487	5.46327971681498	1.61397469663793e-07	7.18973833469597e-06
ENSG00000124942	3.82949384749616	3.82952235483278	9.62291480635765	1.61624065292576e-07	7.18973833469597e-06
ENSG00000163975	4.66269667743746	4.66642940224414	3.45217439749474	1.63559872230876e-07	7.25518137787754e-06
ENSG00000175482	3.72603236481292	3.7358498992889	1.70569242115212	1.70510627637224e-07	7.53290460692733e-06
ENSG00000196154	6.10965671490848	6.11878900424098	3.13442818265073	1.71522146650912e-07	7.53290460692733e-06
ENSG00000127418	3.46767874064628	3.46806656598371	6.99779232716153	1.71529695945756e-07	7.53290460692733e-06
ENSG00000173320	-4.62566489618756	-4.62871187650082	4.64666520438691	1.72093537092842e-07	7.53290460692733e-06
ENSG00000254377	-12.3918046566371	-34.5301350838941	3.02235835797685	1.72233056530873e-07	7.53290460692733e-06
ENSG00000137203	-5.74861177839023	-5.76664012922417	4.57682713414461	1.74123913547416e-07	7.58832195221639e-06
ENSG00000205929	-8.46209823836134	-8.68425807618811	3.22290825508672	1.74472113542057e-07	7.58832195221639e-06
ENSG00000119547	-5.73164612858149	-5.75755794428345	3.61302361384281	1.75898948811562e-07	7.62912829651036e-06
ENSG00000059378	4.43920888153591	4.44300845979312	3.77237304533246	1.79539594302432e-07	7.76546045827751e-06
ENSG00000111249	-8.7617949054438	-8.87722938540816	2.96715762584617	1.84937858362328e-07	7.97685005654529e-06
ENSG00000225783	-6.23964194784756	-6.24117147539878	6.61705483084583	1.90761407252314e-07	8.2053680794425e-06
ENSG00000188549	9.20567667559374	9.22891271325725	5.59242443116776	1.91469097153651e-07	8.21318264548656e-06
ENSG00000244405	3.49412936775607	3.49478751784605	7.11264213629083	1.9450400953331e-07	8.31675832108745e-06
ENSG00000125285	-6.70664302890313	-6.7233436232934	5.10636319010138	1.94948991002818e-07	8.31675832108745e-06
ENSG00000130513	6.93915752703378	6.94562260950837	5.21221290728661	1.98511468855753e-07	8.44566232892023e-06
ENSG00000153113	2.25224295439849	2.25231239485259	7.37961600501522	1.99175275676394e-07	8.45087705003046e-06
ENSG00000182103	-8.12536314191762	-8.34737670415543	4.91347075370785	2.00319686358675e-07	8.47639995339931e-06
ENSG00000136944	-12.6036588049453	-34.3443544241014	3.41467693873123	2.01148426139485e-07	8.48846358308625e-06
ENSG00000196155	6.03760351699021	6.04751862103795	3.59454877205421	2.02099171821264e-07	8.50559695098979e-06
ENSG00000204525	3.69828138777449	3.69835132550615	8.34891718301461	2.06032268132599e-07	8.62694788662742e-06
ENSG00000139767	-12.3446576561855	-34.8604338094491	4.07468112470142	2.06087585609839e-07	8.62694788662742e-06
ENSG00000117984	3.54298246167478	3.54311905407107	7.02249559946486	2.08171409592854e-07	8.69081011957749e-06
ENSG00000083067	-6.56277708382242	-6.58253275357675	4.31803861963285	2.08726386245777e-07	8.69081011957749e-06
ENSG00000259436	-8.20012703401658	-8.42215209111045	2.56990742006191	2.18459130998611e-07	9.0718640197136e-06
ENSG00000125851	-12.7967120133844	-34.8871490867646	3.07238253483969	2.21133086564916e-07	9.15854645523768e-06
ENSG00000256235	3.11696574071964	3.11781161691507	5.06520384775542	2.23009474406876e-07	9.21182522060571e-06
ENSG00000068615	-4.82116141254936	-4.84210181363217	3.47445688464642	2.23975660708065e-07	9.2273244493291e-06
ENSG00000102230	-4.56723597557582	-4.56982518474598	4.93881034011838	2.25367917711032e-07	9.26024912405279e-06
ENSG00000104722	-5.89366915426592	-5.89579788017443	6.067902772732	2.26996159571607e-07	9.29509852290188e-06
ENSG00000196876	-3.9579431276526	-3.9590892526734	4.64997149058448	2.27406662978642e-07	9.29509852290188e-06
ENSG00000125746	2.85369677412092	2.85458803522196	4.45376335485276	2.28563754987518e-07	9.31800122813343e-06
ENSG00000196878	9.68731246870657	9.71863638100537	4.67534359998223	2.29730483129279e-07	9.34117646765771e-06
ENSG00000118298	-5.91031423118078	-5.92157340599165	4.24884514691144	2.3161263886861e-07	9.39237925763089e-06
ENSG00000108830	-4.17340627461981	-4.17537442186038	5.25801456848955	2.32192800912356e-07	9.39237925763089e-06
ENSG00000164543	2.88208396411639	2.88245182455657	6.48772478425657	2.34531931144353e-07	9.46248468446491e-06
ENSG00000231827	-8.5512617227154	-8.77304884494047	2.34127708514936	2.39481246912776e-07	9.63726852911363e-06
ENSG00000159023	-2.73033157854935	-2.7304925632055	6.66296842224286	2.45699942165778e-07	9.86210513361558e-06
ENSG00000090661	-3.49106678705568	-3.49472061835753	4.29723443836251	2.47932144392263e-07	9.91431333273117e-06
ENSG00000124212	4.78508380820617	4.78652323849696	3.99220029904348	2.4827055931202e-07	9.91431333273117e-06
ENSG00000006282	2.61678834487421	2.61700451411708	5.96370445134311	2.49826406516829e-07	9.95099365141267e-06
ENSG00000150625	-6.81242124559438	-6.82561766111188	8.2383542282555	2.50785928661936e-07	9.96379514027347e-06
ENSG00000151062	8.56106895407144	8.62428640767801	2.43576963712355	2.52107985977218e-07	9.99089871332052e-06
ENSG00000102471	2.69548881745453	2.69584369374938	5.50272118205157	2.5383714023774e-07	1.00339572346128e-05
ENSG00000239697	5.56533489914483	5.59787186965352	2.30916901695921	2.59000643092873e-07	1.02122122253841e-05
ENSG00000115267	5.48627114972696	5.50213123855039	2.63209158470091	2.65226610080147e-07	1.04313558936811e-05
ENSG00000204950	-8.10787056676669	-8.22315255142784	2.30110975525864	2.66870610014188e-07	1.04696424742752e-05
ENSG00000188130	3.63822645819566	3.63966295755994	5.38539466195934	2.68560329083404e-07	1.05095262614242e-05
ENSG00000143127	6.19188640482511	6.19787230294378	4.97080980522592	2.70194175282555e-07	1.05470296321545e-05
ENSG00000059915	-5.0529640403772	-5.05931362554445	3.51947163943838	2.71858486955495e-07	1.05855322077883e-05
ENSG00000163171	3.79953115512952	3.79981428099929	7.26493849379659	2.76899909471774e-07	1.07477435923776e-05
ENSG00000106868	2.68444883735859	2.68501403964149	5.00825348887346	2.77401093104149e-07	1.07477435923776e-05
ENSG00000164465	3.07294669671225	3.07351627787303	6.38452724144047	2.78686853110716e-07	1.07708329813632e-05
ENSG00000064655	-10.4753796345173	-31.0793221311517	3.11271474964271	2.86645600941825e-07	1.10510726249522e-05
ENSG00000162520	5.424425710732	5.4387620081157	2.96883898694325	2.95237910847777e-07	1.1354251463875e-05
ENSG00000260549	14.058363128314	35.8146355757716	4.61184767910602	2.9596390071712e-07	1.1354251463875e-05
ENSG00000141753	4.85638855672057	4.85666320880873	8.1456291385659	3.0054950924504e-07	1.1501911856255e-05
ENSG00000036530	-5.32767419369028	-5.34147345072028	2.30481496551769	3.02261930597121e-07	1.15294082776689e-05
ENSG00000215481	5.448775479919	5.46000296991265	0.946207415620996	3.0274480554914e-07	1.15294082776689e-05
ENSG00000155511	-5.48997887174885	-5.49179914570636	7.40191676224435	3.10764851631834e-07	1.1806039886568e-05
ENSG00000132780	-1.9256168499166	-1.92564057062091	8.31992443272569	3.11614821996687e-07	1.18095966763502e-05
ENSG00000115507	-4.35761968040483	-4.35970590870982	4.47882852043909	3.17788408323069e-07	1.20144024396039e-05
ENSG00000092010	2.14605652165539	2.14618155468546	6.12616183305708	3.18573501915023e-07	1.2014991929713e-05
ENSG00000087245	3.96727767868278	3.96737854502979	8.56790206018606	3.24298278859355e-07	1.22014297014698e-05
ENSG00000130881	-2.91421717062475	-2.91467226928643	5.66823230910348	3.27185156393743e-07	1.22804544036825e-05
ENSG00000176533	-4.17643421431695	-4.18401220754155	5.51382532694619	3.28992379646688e-07	1.23186738988091e-05
ENSG00000165102	2.09068308434332	2.09081281595165	6.37326471009999	3.37662602323897e-07	1.26110137959969e-05
ENSG00000183186	-6.77879615505964	-6.8257331507755	2.93885053413617	3.38415190247386e-07	1.26110137959969e-05
ENSG00000167779	6.7369471832673	6.75960547746043	4.04360126638186	3.43375416587369e-07	1.27244443163089e-05
ENSG00000132109	2.97207949019975	2.97299283665396	3.83599056851533	3.4384436981786e-07	1.27244443163089e-05
ENSG00000108947	-5.73921656950246	-5.74088747869642	6.06430747024389	3.43903900440782e-07	1.27244443163089e-05
ENSG00000124788	2.63719514450708	2.63806990966419	5.38661272246964	3.525302767635e-07	1.29916830606673e-05
ENSG00000182667	4.83805363656062	4.83881520057478	6.18332280239393	3.52790676170291e-07	1.29916830606673e-05
ENSG00000163814	8.72710550669457	8.73975214465875	6.27527710732908	3.60269132268247e-07	1.32358640734974e-05
ENSG00000130508	2.3947963983374	2.39481161253761	9.23199762672541	3.63974367282668e-07	1.33406004008253e-05
ENSG00000183044	-3.6366148875364	-3.63708841908295	6.66031106177706	3.66735658664392e-07	1.33983833780897e-05
ENSG00000006638	10.34906979126	30.7439171214295	1.83941300786021	3.68136560869375e-07	1.33983833780897e-05
ENSG00000175727	2.43085742445358	2.43091959525224	7.01760966977971	3.68508707029015e-07	1.33983833780897e-05
ENSG00000205269	-3.75358685478885	-3.75579644535889	5.36859029916559	3.68983274790482e-07	1.33983833780897e-05
ENSG00000089327	6.90111592049521	6.90783664658544	5.59110282747696	3.8426431554274e-07	1.39208886841864e-05
ENSG00000164741	4.33702514118952	4.33766677943237	6.65898244365469	3.91135854202001e-07	1.41370259896066e-05
ENSG00000176749	-2.52692852940144	-2.52773056253997	4.89089170614625	3.95441894820523e-07	1.42596529924426e-05
ENSG00000108679	3.25277973574189	3.25286220167647	8.34370891786693	4.00868166796962e-07	1.44178393310814e-05
ENSG00000185052	-5.6789037219225	-5.73675748145374	2.80410354828743	4.01719453706103e-07	1.44178393310814e-05
ENSG00000197536	3.68706407781363	3.69664333931974	1.39677998724432	4.02598818262553e-07	1.44178393310814e-05
ENSG00000128266	-5.09809751660252	-5.1016430946616	4.52113031192185	4.08223500269395e-07	1.45716572219196e-05
ENSG00000140853	3.48951967256917	3.49074325118926	4.80565408053369	4.08760462610529e-07	1.45716572219196e-05
ENSG00000166897	8.22191085721653	8.23803042832253	4.52368294156355	4.12572928125145e-07	1.46431273009145e-05
ENSG00000178685	3.83892113775468	3.84024358315662	4.75121349824138	4.12640964032432e-07	1.46431273009145e-05
ENSG00000130055	-5.4707759752408	-5.47699605721469	4.41084230940227	4.14754429410527e-07	1.46847520653423e-05
ENSG00000183840	5.8324199946939	5.87950024468208	1.57159838867931	4.1958460205402e-07	1.48221583178087e-05
ENSG00000065154	2.00658441391216	2.00670491250095	6.48775630074797	4.24832800658555e-07	1.49410290486795e-05
ENSG00000221963	5.5554879643692	5.56256228762904	4.4960142496102	4.25145494833573e-07	1.49410290486795e-05
ENSG00000141639	-7.38011982044301	-7.41947138147777	4.5133489144121	4.25820284786882e-07	1.49410290486795e-05
ENSG00000171649	-1.98740029053136	-1.98781394095982	4.76781365450797	4.28741451355553e-07	1.50097960122547e-05
ENSG00000152192	-8.06125953866186	-8.1389405842842	3.69812522762102	4.34275402031116e-07	1.51695215376148e-05
ENSG00000186470	4.74583678784763	4.74795269982121	5.00507352719495	4.39736952570686e-07	1.53124973259161e-05
ENSG00000261678	-7.76644141491427	-7.88175978673664	2.442504658327	4.4032991541798e-07	1.53124973259161e-05
ENSG00000006283	-6.77739581540959	-6.82434204512811	2.94965560650674	4.51726083626654e-07	1.56411101129563e-05
ENSG00000152076	-3.53410107856801	-3.53766005067687	2.83064675404555	4.51783057572903e-07	1.56411101129563e-05
ENSG00000145087	-7.86130900586642	-8.08307743856699	2.80658712863929	4.54289942590342e-07	1.56931043442602e-05
ENSG00000181649	7.05157510868547	7.0662785214261	5.31537809942143	4.56684339015542e-07	1.57409917646549e-05
ENSG00000161714	2.57223367541268	2.57255110604556	5.79613355887682	4.57863351764465e-07	1.57468686661902e-05
ENSG00000186815	2.91204406098311	2.91232935979266	5.74573011375436	4.60555440630158e-07	1.58046431868116e-05
ENSG00000166450	-3.62857211284435	-3.62887416834917	6.8721893441188	4.63011444744042e-07	1.58540804785822e-05
ENSG00000181291	-10.5680623364998	-31.6991874455959	2.59908221283518	4.64625317573902e-07	1.58745289028422e-05
ENSG00000089101	-7.91225503594652	-7.99008117799086	2.10511009310056	4.66653534165277e-07	1.59084534282734e-05
ENSG00000076864	-4.99656168038983	-5.02949153433459	3.0071644991739	4.67977469887731e-07	1.59084534282734e-05
ENSG00000152092	-8.31347461727371	-8.5355061306408	5.7270889687214	4.68674815998831e-07	1.59084534282734e-05
ENSG00000170681	-3.50318975008615	-3.50756777936827	2.33785016004737	4.71607898440342e-07	1.59732879094306e-05
ENSG00000259417	-5.63217359358285	-5.66126531901616	4.29131658533575	4.75929805971017e-07	1.60847792000681e-05
ENSG00000130477	-7.96642402616592	-8.18828483614189	4.41144566744997	4.80242469445816e-07	1.61701675762435e-05
ENSG00000111077	3.33598382588743	3.33657982946721	5.33995074048613	4.80527587765915e-07	1.61701675762435e-05
ENSG00000154917	-3.69649036126823	-3.69705211279785	5.26724031647198	4.85380197696586e-07	1.62983363587839e-05
ENSG00000118785	5.32241243445379	5.32614483566999	8.02249501122193	4.92579485100145e-07	1.65045838634199e-05
ENSG00000156395	-5.20975292990321	-5.2387031535492	2.04863601806937	4.95212471402948e-07	1.65572752215966e-05
ENSG00000280870	-10.1421338116608	-32.8025538417375	1.13422655687574	5.01430075817467e-07	1.6713583345481e-05
ENSG00000129625	1.96080971525873	1.96090872755179	6.97287012040921	5.02028345653296e-07	1.6713583345481e-05
ENSG00000105339	3.72708035894151	3.72821392000148	4.37795072981421	5.04287121188724e-07	1.67530619366824e-05
ENSG00000163053	-4.57524682008428	-4.58074098502154	4.17966330173762	5.06912115028456e-07	1.68045132994784e-05
ENSG00000103460	-7.22562374498121	-7.24050453031859	4.83354424048778	5.09332639299288e-07	1.68362910738863e-05
ENSG00000136542	7.11086828775026	7.12202341108439	5.21460801255771	5.11614644087482e-07	1.68362910738863e-05
ENSG00000138623	5.70682189814364	5.70789434508806	6.81715925840844	5.11652543581101e-07	1.68362910738863e-05
ENSG00000204366	-2.6610822447449	-2.66176729052956	4.19781371974744	5.1218382605969e-07	1.68362910738863e-05
ENSG00000132872	-11.6368017395988	-32.513660168582	4.26951233563747	5.174398229696e-07	1.69653294780172e-05
ENSG00000103335	4.45107192506228	4.45181732535632	7.26369339096073	5.1828244914911e-07	1.69653294780172e-05
ENSG00000121281	4.96088131669444	4.96998196838824	3.19734874573786	5.19959824600924e-07	1.69793161858936e-05
ENSG00000116990	-4.56199475629578	-4.57070350604848	3.48398208359875	5.20884619767069e-07	1.69793161858936e-05
ENSG00000160307	-6.33752893076856	-6.38428745998915	6.85211339745425	5.25970775353213e-07	1.71093910132605e-05
ENSG00000158769	3.24197553499771	3.24516565190459	2.83903422728711	5.29143061968602e-07	1.717679785775e-05
ENSG00000260807	-7.49997123249024	-7.72150482702598	4.10379634752755	5.33357022189532e-07	1.72776691793928e-05
ENSG00000106546	3.47166744496535	3.47417935722726	5.16691122339405	5.37304121163299e-07	1.73506293157924e-05
ENSG00000177697	2.59239114221039	2.59246695379315	7.94499672713894	5.37831727221949e-07	1.73506293157924e-05
ENSG00000187720	5.8798390989251	5.88128420499192	5.77442110969835	5.46081277193138e-07	1.75804393032859e-05
ENSG00000204592	3.03686795161754	3.037034508858	6.7909769531057	5.48105864667341e-07	1.76093106397446e-05
ENSG00000185340	2.48075552044817	2.48108427527177	5.77359652828125	5.49368558495851e-07	1.76136358775241e-05
ENSG00000114654	-7.11067676180463	-7.12659670918138	3.55342002095525	5.54673970356997e-07	1.7747293797447e-05
ENSG00000066382	-6.92960993390569	-7.04440162412351	2.53068607348073	5.61197891557626e-07	1.79193126355435e-05
ENSG00000076043	2.7675909916538	2.76813872322032	5.11859009249186	5.64727967363756e-07	1.79589119352651e-05
ENSG00000130054	-6.82605384792	-6.94071631871983	2.14424486695149	5.64738424504622e-07	1.79589119352651e-05
ENSG00000166426	-13.4783506949216	-13.5940043550295	7.55905574132266	5.69995478229367e-07	1.8089246742019e-05
ENSG00000144452	4.43996586336328	4.4467332931249	1.03339839311209	5.72235500816967e-07	1.81234992084303e-05
ENSG00000181885	7.62805407660023	7.98528315006622	0.420145067252633	5.76807092007756e-07	1.82313075599375e-05
ENSG00000157551	10.0045210650375	10.3601449506089	0.823381771982806	5.9163810044528e-07	1.86375285460233e-05
ENSG00000169105	2.15296336846499	2.15326502401996	5.49001082933424	5.92999486179041e-07	1.86375285460233e-05
ENSG00000104870	3.24527976974223	3.24600776123442	5.37591081883574	5.93240149056846e-07	1.86375285460233e-05
ENSG00000164733	2.70514997278623	2.70518990936851	8.90259484020345	6.01777114389992e-07	1.88677667953521e-05
ENSG00000113083	5.6546535826944	5.65560955343623	7.11257489292816	6.04608706837516e-07	1.89185578127475e-05
ENSG00000141526	6.8914205074272	6.89484893650258	6.32203557988582	6.13822923817163e-07	1.91684622649624e-05
ENSG00000130813	4.77498701562643	4.78236352099735	3.0996754592843	6.1697920843405e-07	1.92285695818149e-05
ENSG00000170425	3.42133189562826	3.42334429983595	4.37157660050891	6.21431649919169e-07	1.93277006501011e-05
ENSG00000058056	1.91103160765207	1.91109301704493	6.3302530629254	6.22635674843144e-07	1.93277006501011e-05
ENSG00000116016	4.86130429956609	4.86190264548708	6.85982620055856	6.42533814832446e-07	1.99057995730036e-05
ENSG00000173218	2.21304192439879	2.21332974651714	5.47035217705061	6.49289086037596e-07	2.0075247107705e-05
ENSG00000196218	-5.4011367470381	-5.42057155321913	2.55856343740425	6.51375413403505e-07	2.00999519859335e-05
ENSG00000151929	2.47150879940243	2.47159708075228	6.78621717874292	6.54393422636618e-07	2.01532522703119e-05
ENSG00000156475	-5.71251312261896	-5.7175532226042	5.2367539169392	6.55873689681941e-07	2.01590783281374e-05
ENSG00000088766	2.3030035639147	2.30313972491913	5.76709193532829	6.64187959086367e-07	2.03745202223468e-05
ENSG00000109265	-3.44978394251171	-3.45102164993075	5.27210554625575	6.7040962785603e-07	2.05250508418511e-05
ENSG00000112539	-6.36194388264871	-6.39130363402674	2.36720256561414	6.76495088423506e-07	2.0670830353512e-05
ENSG00000011347	-6.81071935945357	-6.88821569815123	2.09074290574514	6.83356928964415e-07	2.08397169704109e-05
ENSG00000165443	-5.57976890400674	-5.61853923905741	3.18858166770555	6.91342613741811e-07	2.10421512104574e-05
ENSG00000175505	6.04295006383682	6.05510822378261	3.14892722804714	6.9540682843899e-07	2.10870564628066e-05
ENSG00000172667	2.95866692214105	2.95887207004837	6.86287230156992	6.95519026408696e-07	2.10870564628066e-05
ENSG00000102934	3.67966143929591	3.68330477909755	3.24273365331319	6.99475704829711e-07	2.11659179364556e-05
ENSG00000261308	-7.80730727643511	-7.88506307067284	2.57415427640728	7.05853458791759e-07	2.12814425112266e-05
ENSG00000161091	1.79662668347397	1.79672653684693	6.22036595293791	7.06019419803727e-07	2.12814425112266e-05
ENSG00000188554	1.9689288868895	1.96904663216744	6.75780170368407	7.20971559422556e-07	2.16375359602536e-05
ENSG00000175322	-2.29680829461618	-2.29778503476224	3.75094312608506	7.21133754681463e-07	2.16375359602536e-05
ENSG00000120708	6.93131199565319	6.93188081177746	9.79965506399951	7.22997751147697e-07	2.16375359602536e-05
ENSG00000197177	-9.06646118484293	-31.2011799048623	3.03058513621869	7.24166260779676e-07	2.16375359602536e-05
ENSG00000167371	-4.5532967443086	-4.5578307262654	3.23398580685309	7.25459797863094e-07	2.16375359602536e-05
ENSG00000213420	-2.93760700310231	-2.9380159840161	5.63476749157271	7.2614761388324e-07	2.16375359602536e-05
ENSG00000129654	-5.22010303866675	-5.22759963867193	3.15354588942784	7.31723875159379e-07	2.1762164927121e-05
ENSG00000167202	1.76330221946765	1.76340314408707	5.83080611752067	7.52955682942105e-07	2.23510456909848e-05
ENSG00000167772	8.90341606594263	8.93283398051778	4.65620284879118	7.58663428992801e-07	2.24777434161169e-05
ENSG00000139352	-9.09515550589262	-9.31727759239857	5.00260030117346	7.63089591492258e-07	2.2566062275682e-05
ENSG00000142910	10.2113245129649	10.2485967082195	4.14329654227301	7.69750168886757e-07	2.27199983686159e-05
ENSG00000079337	5.44733327042425	5.44958493093431	3.71383471931949	7.86383776436008e-07	2.31671628023997e-05
ENSG00000104783	11.5568809928724	11.8231054303997	4.25513619381404	8.00085406606697e-07	2.35264285099001e-05
ENSG00000008735	-3.75164659472772	-3.75259561454875	4.94793322535266	8.01923815953839e-07	2.35361625231264e-05
ENSG00000104368	4.34496599774902	4.34513542266762	8.62863629807628	8.12883290657279e-07	2.38130575991046e-05
ENSG00000142173	4.85098328707755	4.85106012549888	9.48207070510929	8.19014231504034e-07	2.39477307316554e-05
ENSG00000101746	-5.50482951322823	-5.53082526470594	2.44939820474	8.24123583782623e-07	2.40520853031437e-05
ENSG00000164220	6.29404870779745	6.3138936645308	3.43780440837744	8.3027134156773e-07	2.41610610132313e-05
ENSG00000224905	-3.37937070394867	-3.39735848507662	0.611902338320808	8.32384852838706e-07	2.41610610132313e-05
ENSG00000100092	4.07048099919475	4.07262403964391	3.40365790042223	8.32499732619343e-07	2.41610610132313e-05
ENSG00000128340	11.3346676333859	11.5300201240638	4.98369732931875	8.35038061174651e-07	2.41897667665696e-05
ENSG00000196754	8.22096236436231	8.30282587483679	2.03968449635958	8.39639374271116e-07	2.42420215153074e-05
ENSG00000128335	3.0961563323803	3.09663561317037	5.247036251947	8.39947075687289e-07	2.42420215153074e-05
ENSG00000148408	-8.05241185638678	-8.27436397758807	2.07229080347421	8.4302779314112e-07	2.42531361094028e-05
ENSG00000151322	-3.9145908055355	-3.91744416297592	4.97560787818538	8.43438766965911e-07	2.42531361094028e-05
ENSG00000165061	-4.76911311175443	-4.78455020231012	2.63693830960589	8.46388974281806e-07	2.42932305963899e-05
ENSG00000150510	-4.24617130368771	-4.25232581546942	2.92148428783205	8.49135445597162e-07	2.43273410046864e-05
ENSG00000242797	-4.88735645824035	-4.92189992824706	0.46213145843178	8.60239262558783e-07	2.46003220615254e-05
ENSG00000132170	8.19256491345168	8.3214381880398	2.83753260932383	8.74576690210133e-07	2.49646077530914e-05
ENSG00000255571	-12.5477527040224	-33.7829617158614	2.49638793853918	8.91416888630678e-07	2.53988746333566e-05
ENSG00000015592	-9.59907711061687	-9.8214707980407	3.96570049238577	9.00453271112922e-07	2.56096127052043e-05
ENSG00000056972	3.26849202593439	3.27159985013172	4.12408475497579	9.03792411506463e-07	2.56332458316426e-05
ENSG00000112697	2.22611084848183	2.22616176490289	8.12182503602899	9.04567596595049e-07	2.56332458316426e-05
ENSG00000101986	3.81648641626991	3.81736545273534	4.71400032363228	9.09653203536156e-07	2.56941088649002e-05
ENSG00000142669	2.42740151782383	2.42749292876659	7.35040111059809	9.11648562163963e-07	2.56941088649002e-05
ENSG00000136156	2.35786828768051	2.35792054033889	7.85398662227412	9.1271211533048e-07	2.56941088649002e-05
ENSG00000138395	6.68220807759519	6.71464147626123	3.07743452365143	9.13297708468015e-07	2.56941088649002e-05
ENSG00000149926	-6.12113771918884	-6.16783903852564	2.93455695334575	9.17998622716132e-07	2.57377895469773e-05
ENSG00000140564	3.63329739803917	3.63354584769932	7.02011135880015	9.18147097327164e-07	2.57377895469773e-05
ENSG00000139278	4.60133482335098	4.60237546114473	6.41268389608115	9.27608096369259e-07	2.59564028973291e-05
ENSG00000204347	-11.3749391315266	-32.5885957182777	2.51625809004427	9.40899019327181e-07	2.62757344268065e-05
ENSG00000168243	-4.34473244982005	-4.34592086852819	5.6185049375019	9.42385761432793e-07	2.62757344268065e-05
ENSG00000162706	-9.87942309164536	-30.3294995004463	3.26811499983668	9.45792131416789e-07	2.63237047057785e-05
ENSG00000064012	3.60083092468893	3.60322933331712	3.97332499568809	9.60280887297365e-07	2.66794052922795e-05
ENSG00000177875	-6.12791983019378	-6.14611313766382	3.69945967116593	9.67637809170051e-07	2.68356447331173e-05
ENSG00000169583	7.91120044904842	8.0842847512203	1.24082993283703	9.69341848948262e-07	2.68356447331173e-05
ENSG00000103528	-10.3896014581709	-31.6167539630362	3.92447549230991	9.71378917708438e-07	2.6844443223185e-05
ENSG00000124201	1.97684701369182	1.97700422841831	5.79783596504884	9.83352636961814e-07	2.71139693952176e-05
ENSG00000214456	-6.31278759415635	-6.42711106813069	0.580718366262806	9.84604883251463e-07	2.71139693952176e-05
ENSG00000162241	3.71508734033004	3.74119742078414	1.24197217430675	9.89917365830055e-07	2.72031363200462e-05
ENSG00000151640	-4.55101442540254	-4.55188579194529	6.24281594360648	9.91327306654689e-07	2.72031363200462e-05
ENSG00000134070	5.98121315607956	5.99902147580786	3.53856752110375	1.00397875016682e-06	2.75019722896574e-05
ENSG00000153822	9.47303909025977	9.51297995889679	4.94315159713699	1.01518607515579e-06	2.77602721146805e-05
ENSG00000164136	10.9138511341381	32.0696808026277	1.77437980096611	1.01896204143073e-06	2.78148134875863e-05
ENSG00000155052	-9.75578447329026	-31.9367151321645	0.238503994193305	1.03162476392748e-06	2.81113247189593e-05
ENSG00000129244	-7.08532470137011	-7.20015000880667	6.53514014904751	1.03753075392741e-06	2.82230055606664e-05
ENSG00000087086	2.28053933965186	2.28055604609918	9.75621444772	1.04350361513552e-06	2.82790639225602e-05
ENSG00000101134	-8.09075342619048	-8.20601209733255	3.9771533144218	1.04442012200153e-06	2.82790639225602e-05
ENSG00000196954	11.5409845615684	32.8940532002179	3.78399256952328	1.04641501780167e-06	2.82790639225602e-05
ENSG00000213988	-2.45203642636739	-2.45378953643524	2.99921449804625	1.04683610524144e-06	2.82790639225602e-05
ENSG00000070882	2.2888390372476	2.28908369414578	6.17830559170033	1.05029232143002e-06	2.83234271274756e-05
ENSG00000138622	-6.17206240226888	-6.20557155361688	2.08099301078708	1.05690470835808e-06	2.84526036487985e-05
ENSG00000179331	-6.11325166827019	-6.17134519492372	1.89927477158258	1.07131650762896e-06	2.87514931919648e-05
ENSG00000163879	-2.42642998456491	-2.42689659040829	4.83116480164062	1.07194301398026e-06	2.87514931919648e-05
ENSG00000169871	2.43756771138064	2.43775683612207	6.26032961776413	1.07414550669565e-06	2.87514931919648e-05
ENSG00000041880	3.88004164827235	3.88282760300502	4.1190218008042	1.0759917424841e-06	2.87514931919648e-05
ENSG00000197461	4.27735122322118	4.28300500188044	4.74346747945004	1.07721426394898e-06	2.87514931919648e-05
ENSG00000189362	2.4382560225258	2.44053592613681	2.86873391761548	1.08557476747027e-06	2.89251952547453e-05
ENSG00000133805	5.60491502797228	5.61682946614982	3.2629584771199	1.09624565860756e-06	2.91597610110707e-05
ENSG00000005513	-10.307913414441	-30.0769938226805	6.80794201581332	1.10055819153889e-06	2.92246863991297e-05
ENSG00000274317	-4.81625565429587	-4.83165464842411	0.812810878278954	1.10332322400815e-06	2.92249263290072e-05
ENSG00000166710	2.82978720694981	2.8298085843103	9.60673987878521	1.10431065288294e-06	2.92249263290072e-05
ENSG00000100031	5.73121512101888	5.74221719391272	2.23063590312498	1.11034214397013e-06	2.9334826118358e-05
ENSG00000185909	-2.2222845285829	-2.22252193689315	5.23967285085827	1.11492931853326e-06	2.94062607763146e-05
ENSG00000139629	7.42168755239365	7.43899649853778	4.81358628107427	1.12280755261695e-06	2.95641098255666e-05
ENSG00000131242	-3.49517248706447	-3.49708333155561	4.2955803389829	1.12525342560145e-06	2.95786312918199e-05
ENSG00000115520	1.93823514616024	1.93876335533239	4.87018581378208	1.12915151617363e-06	2.96312130647649e-05
ENSG00000235848	-6.57603453542735	-6.65269145809259	0.480983164125135	1.14821884813061e-06	3.00810219709923e-05
ENSG00000174145	-9.49399896974682	-9.60946006640266	2.84364659027298	1.15467344854264e-06	3.01994492890196e-05
ENSG00000108309	-5.29310954076483	-5.3220876665298	2.51089635380445	1.1582111209656e-06	3.02195161046043e-05
ENSG00000221955	5.03205541552466	5.03641944176489	4.11094475271457	1.1593115246995e-06	3.02195161046043e-05
ENSG00000142798	3.02577452537059	3.0258202110347	8.00510834895387	1.17061573342725e-06	3.04633234362218e-05
ENSG00000169436	-6.13859713262947	-6.160018395222	5.44364514675967	1.17610553538314e-06	3.05239272734784e-05
ENSG00000148908	4.25780050763192	4.25995940853001	4.06871576598927	1.17685437547291e-06	3.05239272734784e-05
ENSG00000203685	-7.7316973958909	-7.95323461416764	1.2043474456095	1.18115208164009e-06	3.05402763844222e-05
ENSG00000101098	-7.71933592938528	-7.79711775281331	4.25543862028836	1.18139662714173e-06	3.05402763844222e-05
ENSG00000075035	-12.3951206966426	-12.6178146593584	4.82088810252074	1.19594687850604e-06	3.0865313323956e-05
ENSG00000120690	2.29738408001408	2.29769458936046	4.96495987285829	1.20529273879602e-06	3.10551828771633e-05
ENSG00000124920	3.73605619233175	3.73639438091509	6.41757113299315	1.20867189221407e-06	3.10777843563292e-05
ENSG00000126733	-12.322215744312	-33.5123488255541	2.54320468890123	1.21015069095992e-06	3.10777843563292e-05
ENSG00000179163	2.61776660704685	2.61821507043403	4.15508038275942	1.23059642744928e-06	3.15509566801199e-05
ENSG00000166924	-5.30050125700161	-5.31427803960297	3.26558243608709	1.27487076102549e-06	3.2632511578118e-05
ENSG00000152583	-9.12118728121887	-9.18006623724097	7.49605024175814	1.29540331793405e-06	3.30574995172605e-05
ENSG00000174282	1.83492021429521	1.83504780399882	6.53324459509328	1.2977967078248e-06	3.30574995172605e-05
ENSG00000272398	-10.2794661260223	-10.2978589469312	7.53555789635028	1.29782549020627e-06	3.30574995172605e-05
ENSG00000173546	4.4341639713268	4.43546592166357	7.23060931778859	1.30359663877362e-06	3.31504200615819e-05
ENSG00000119138	5.30888121604853	5.31438105727111	4.0394786598991	1.30799196289722e-06	3.32081081441906e-05
ENSG00000168913	-4.77912366991449	-4.83611350069938	1.93839594281496	1.31045810815307e-06	3.32167092543864e-05
ENSG00000066468	-6.32936375712663	-6.33201056962967	6.11509288487288	1.31928677166387e-06	3.33605636069322e-05
ENSG00000142549	-7.24008952848919	-7.46138697108233	4.06510419431741	1.32226479716443e-06	3.33605636069322e-05
ENSG00000117228	5.37756618369299	5.37929826521026	5.6851478516916	1.32254315823563e-06	3.33605636069322e-05
ENSG00000269416	-5.25322820314245	-5.26296064402051	3.62066045659583	1.33822993444293e-06	3.37018099941804e-05
ENSG00000067177	2.85756273480387	2.85888854521752	4.46912019273345	1.39036781109901e-06	3.49170337124207e-05
ENSG00000031081	3.64184370145809	3.64254139831342	5.81350044654822	1.39095651140807e-06	3.49170337124207e-05
ENSG00000119922	3.1158373763411	3.11821651894382	3.85253300014052	1.40590621883351e-06	3.52356656514711e-05
ENSG00000092421	-3.07130197246549	-3.07176845671095	6.49978581960768	1.42852668604446e-06	3.57452174293241e-05
ENSG00000128274	6.59783264951792	6.60846717115801	3.21727263261714	1.43596666811762e-06	3.58738936895815e-05
ENSG00000129990	-6.55575977725215	-6.7762887095258	0.807295144384962	1.44236373815722e-06	3.59474309241845e-05
ENSG00000168615	2.77414070646541	2.77419983022763	9.04787438991888	1.4435147425044e-06	3.59474309241845e-05
ENSG00000149970	-5.96636730184961	-5.97881860116507	3.88785852351952	1.44822901974452e-06	3.6007401137406e-05
ENSG00000162738	-2.94771377552793	-2.94785873455168	7.03043085804016	1.46257490406984e-06	3.62286267452495e-05
ENSG00000198113	6.06613238724798	6.07678464946118	4.56189504115473	1.47035024513844e-06	3.62286267452495e-05
ENSG00000178409	-2.59996191339142	-2.60067665776739	4.32900665708424	1.47085889126916e-06	3.62286267452495e-05
ENSG00000064309	-5.0681457488703	-5.0685957048903	6.74485640319047	1.47088616884783e-06	3.62286267452495e-05
ENSG00000156804	5.2413169875224	5.25164820661667	4.62427523390638	1.47236043147677e-06	3.62286267452495e-05
ENSG00000117971	-6.96757391832939	-7.08203497203672	1.52598629232437	1.47328300468478e-06	3.62286267452495e-05
ENSG00000151948	-6.69482805630429	-6.91558043947616	0.255851361538148	1.47336864245123e-06	3.62286267452495e-05
ENSG00000171766	-6.21610062495072	-6.27427877139933	6.52549372697704	1.48660603341814e-06	3.64966456065895e-05
ENSG00000076706	3.92513705344668	3.92548581893128	6.80867870508495	1.49419109575451e-06	3.66252743628116e-05
ENSG00000182132	3.99427566302883	4.00116474019111	4.85562282270385	1.49921746194468e-06	3.66908800169344e-05
ENSG00000096433	4.8001101418032	4.80093032490493	5.77488324277675	1.50548998637912e-06	3.67867302775016e-05
ENSG00000114480	3.11813141936522	3.11867056805507	5.65628610155399	1.53374972834444e-06	3.74187004037032e-05
ENSG00000174130	5.21447336169187	5.23056060790517	1.98607595390085	1.53676595071599e-06	3.74337964968477e-05
ENSG00000128284	9.12913439719276	9.34333973984864	2.4236675238846	1.54652457375258e-06	3.76022711374515e-05
ENSG00000135324	-5.7217653083044	-5.79833466096759	2.12709042290523	1.54849880500713e-06	3.76022711374515e-05
ENSG00000164082	-5.78427321740404	-5.83075890101586	2.82425199540113	1.55531377066793e-06	3.77091136882128e-05
ENSG00000121207	-6.37050178716497	-6.4288170157558	1.49495271929643	1.56497244101354e-06	3.78844646418379e-05
ENSG00000105643	6.32442476130576	6.36057927450556	1.93437923814329	1.58531850911327e-06	3.8204754200589e-05
ENSG00000131389	2.75699229301728	2.75725111057499	6.00194354512237	1.58596287197444e-06	3.8204754200589e-05
ENSG00000124813	5.0666271269623	5.06762176927598	5.46061774787618	1.58698603283346e-06	3.8204754200589e-05
ENSG00000180801	4.1450971102487	4.14727937784842	5.97336175163918	1.58799061586924e-06	3.8204754200589e-05
ENSG00000169918	-4.63847136790969	-4.65615450194059	1.76886815749085	1.59171537688316e-06	3.82354521456211e-05
ENSG00000135899	4.63511257201904	4.66778359119769	0.983577522875003	1.59706852428293e-06	3.82561831728855e-05
ENSG00000141505	-3.66501067986617	-3.67667492264395	1.58371159947357	1.59747863639819e-06	3.82561831728855e-05
ENSG00000188523	-5.12356963846047	-5.18076540047011	0.7145825010582	1.60353138653073e-06	3.83423262929415e-05
ENSG00000060709	-7.67279054450682	-7.89453742833404	1.62262764931843	1.6083408828539e-06	3.83985237689308e-05
ENSG00000163932	2.36467258640565	2.36504363875296	4.7864285085802	1.61820421646311e-06	3.85750238715343e-05
ENSG00000205413	4.50971260212592	4.51345822290535	3.98099617441564	1.63749193097735e-06	3.89753033693299e-05
ENSG00000130303	6.11013391865631	6.13003728873209	4.01898822208606	1.64378132847313e-06	3.90654515415212e-05
ENSG00000163565	4.24365688073358	4.24514804303619	5.86668598981939	1.68126247034664e-06	3.98744807489884e-05
ENSG00000011332	-3.15827073249603	-3.15933372167156	4.43449648824781	1.68293088341126e-06	3.98744807489884e-05
ENSG00000144959	4.3633329965157	4.36501086177656	5.75483569612241	1.69245755329087e-06	4.00394427834601e-05
ENSG00000197406	-10.8271285017024	-10.9052054329378	5.01807933683713	1.69929398477601e-06	4.01403574558134e-05
ENSG00000142961	2.41533918756162	2.41667668939813	3.10138110063642	1.7112682905156e-06	4.03621496799254e-05
ENSG00000104419	4.17540387047938	4.17886284062474	5.46528370407161	1.71849796964922e-06	4.04715343862788e-05
ENSG00000168792	2.55223705154347	2.55357743988656	3.39560869670247	1.72698307494411e-06	4.06101110424357e-05
ENSG00000178233	-6.47001460852581	-6.51695379206463	2.89734367742397	1.7483770278988e-06	4.10513667873862e-05
ENSG00000077713	3.91376782740512	3.91759075302975	3.7835034144322	1.75372473404994e-06	4.11036113303866e-05
ENSG00000117475	1.75510021049182	1.75543935399867	4.76636568188684	1.75857478418761e-06	4.11036113303866e-05
ENSG00000109956	-8.13009011930853	-8.15653309779311	5.9161365552052	1.76089453853998e-06	4.11036113303866e-05
ENSG00000130540	-4.9264187896783	-4.9442277544784	2.27347140688186	1.76202246156933e-06	4.11036113303866e-05
ENSG00000005108	-4.93210902589258	-4.94368209974612	4.22076830663969	1.76402828064628e-06	4.11036113303866e-05
ENSG00000095752	7.5012167817868	7.53346037791079	4.31294852969765	1.76691873583878e-06	4.11036113303866e-05
ENSG00000169067	11.7029253949814	33.6604645759273	0.096598190876316	1.76902951287433e-06	4.11036113303866e-05
ENSG00000133627	-2.04099672735956	-2.04164183156749	4.24436775116798	1.77933316596082e-06	4.12815870034357e-05
ENSG00000166046	5.52050161723427	5.5625961466451	1.57681072561806	1.7891936994152e-06	4.14487691730993e-05
ENSG00000124194	-7.1496298636129	-7.22725312544394	2.81093388066795	1.79294897132808e-06	4.14742299826912e-05
ENSG00000132429	4.37476259626499	4.39229027711287	2.61461406463245	1.80387663928856e-06	4.16652808370586e-05
ENSG00000163235	8.48278740559729	8.54377176776954	2.9959001960903	1.835589219949e-06	4.22801989167491e-05
ENSG00000101349	-9.32561771752745	-29.1743879684238	1.06342005758216	1.83844830665535e-06	4.22801989167491e-05
ENSG00000139890	-4.98120771848636	-5.00213495776278	1.90667435402487	1.83971345503841e-06	4.22801989167491e-05
ENSG00000143842	-3.34589478928801	-3.3468257342835	6.33477602720971	1.84133055356663e-06	4.22801989167491e-05
ENSG00000165349	-11.4910987769784	-33.9357851431642	2.72101854367325	1.84591328358401e-06	4.23231865049643e-05
ENSG00000225151	-3.46511146564696	-3.47195411350831	1.91775662434781	1.85120611698801e-06	4.2382305440837e-05
ENSG00000269837	-2.6745166909653	-2.67563651458752	3.71004031399281	1.86852134212866e-06	4.27160940497758e-05
ENSG00000134242	11.9988947667903	53.9642949833676	0.746693240617086	1.88205834948908e-06	4.2962659457489e-05
ENSG00000239713	8.85673373901412	9.05954537389698	2.22564810883645	1.88663169426672e-06	4.30041858018693e-05
ENSG00000198853	2.39305326411308	2.39329975817521	5.80038535823777	1.89134413276616e-06	4.30166964101901e-05
ENSG00000145246	2.57104746606772	2.57151610075717	5.54150340029542	1.89269056191883e-06	4.30166964101901e-05
ENSG00000260903	-7.29671320342658	-7.3551808950922	3.79724892362158	1.89656386874447e-06	4.3042075939791e-05
ENSG00000164488	-9.44096675881779	-9.51894935786336	3.82638116077211	1.92091902864614e-06	4.35315380454004e-05
ENSG00000114626	3.31376400704185	3.31549972093263	3.51216085415803	1.93226165264769e-06	4.37251209339724e-05
ENSG00000013288	2.21862802920187	2.21878053493503	6.32893329389275	1.93711931823692e-06	4.3771607865342e-05
ENSG00000123146	4.43399254544592	4.43954022688151	5.66270427672041	1.94472707793492e-06	4.38800124203409e-05
ENSG00000155850	3.52449302100162	3.5246730608604	6.416027106806	1.95073888612974e-06	4.39521456970126e-05
ENSG00000253230	-11.209016560141	-33.9496036744725	2.43204272967888	1.970926011951e-06	4.43259171581622e-05
ENSG00000114779	2.77209735153925	2.77294621299843	3.92459802332432	1.97300579127211e-06	4.43259171581622e-05
ENSG00000127824	7.08459720631406	7.1170547293366	3.45964004701807	1.98483723054372e-06	4.44782322217771e-05
ENSG00000157873	8.94930769277527	9.01187787600284	3.70063266137559	1.98548276281405e-06	4.44782322217771e-05
ENSG00000260916	3.16317458734314	3.16680100267831	3.26943642569448	1.99229860352983e-06	4.4566977644004e-05
ENSG00000177614	-6.12498473258823	-6.17171846194088	3.49898937065978	2.01009460731625e-06	4.49007399122116e-05
ENSG00000279690	-9.36493397019719	-30.4325270559526	2.66111142051432	2.03484207458847e-06	4.53387673300194e-05
ENSG00000011422	3.93315665690725	3.93370489163556	6.36279684626388	2.03551145756011e-06	4.53387673300194e-05
ENSG00000273604	-2.93200893383983	-2.93776759005304	2.93433380025376	2.04539756227541e-06	4.54940705660516e-05
ENSG00000091428	-4.59968410304468	-4.62262936694928	2.53626828275598	2.05596893137156e-06	4.56641520546736e-05
ENSG00000245526	-3.97179931599163	-3.97559378585354	5.47861326440336	2.07325526999988e-06	4.59826815138894e-05
ENSG00000179673	-10.875024005911	-32.8210009040349	0.398937049262039	2.07707393176567e-06	4.60020317313322e-05
ENSG00000147010	2.69389648334346	2.69417243076096	6.21671259941333	2.08055043221886e-06	4.60137598423021e-05
ENSG00000170091	-8.20499230715248	-8.42678561984731	2.14113337200062	2.10725335939726e-06	4.65384072894325e-05
ENSG00000120217	7.72564540783794	7.75964051643148	4.31093043747768	2.11946978560385e-06	4.67420921361843e-05
ENSG00000185404	3.19356523813463	3.19464015471364	3.84932320018927	2.13118819377207e-06	4.69342347779367e-05
ENSG00000189067	3.93435576303324	3.93463821308772	6.07086243685738	2.13889849067634e-06	4.70376915963667e-05
ENSG00000100027	-3.20611877334643	-3.21048936582801	2.52209310706945	2.14193976834844e-06	4.70383228452779e-05
ENSG00000080854	-3.76802799931616	-3.78387901770958	1.85772079608097	2.14983019631214e-06	4.71452930972159e-05
ENSG00000117868	1.71373578968021	1.71380177900138	7.15886229163125	2.15784679894057e-06	4.72547263936298e-05
ENSG00000129682	-6.61425931666198	-6.65346356109005	2.63507767556972	2.16784506476979e-06	4.74071888533829e-05
ENSG00000183960	-6.76160451864849	-6.80822395316504	2.42441600944521	2.1813426281699e-06	4.76356416730698e-05
ENSG00000102007	6.5701427286704	6.57603879632951	6.31791281428316	2.18826770369894e-06	4.77201283876471e-05
ENSG00000164638	-2.7611011477689	-2.76148790270975	5.28478020938684	2.2143545286382e-06	4.8221661938852e-05
ENSG00000183111	4.97486413441124	4.98592758544098	2.8099612982011	2.23710688755927e-06	4.86492854350286e-05
ENSG00000158164	-3.08638512525148	-3.08671986279355	5.67469222486253	2.24353635406548e-06	4.87212470547684e-05
ENSG00000078328	-11.7716162423454	-33.2801309370174	2.23153468502701	2.25404760694272e-06	4.8881526853894e-05
ENSG00000175093	-5.68813930529526	-5.68968394301368	5.50372552529493	2.26136659153423e-06	4.89722301806039e-05
ENSG00000167767	8.32065634579273	8.34298363213671	4.22733230649815	2.28364381582976e-06	4.93263778261178e-05
ENSG00000184743	2.39924497813203	2.3995493492451	6.16053450671054	2.28403811760492e-06	4.93263778261178e-05
ENSG00000215397	-9.74349101950989	-31.4015266141758	2.09098180788551	2.31587185046321e-06	4.99447832501831e-05
ENSG00000100678	-7.4644528215285	-7.49787408195871	1.83293946090023	2.32691298148976e-06	5.01136817834222e-05
ENSG00000151276	-2.30285018626977	-2.30309718646678	6.0483335826272	2.33783592093768e-06	5.02795730985136e-05
ENSG00000145901	3.29649700129058	3.29669371393892	6.31953472182478	2.37378788607254e-06	5.09825640345759e-05
ENSG00000175513	-10.0281786668246	-31.1243299661451	-0.141933833360211	2.38890937466479e-06	5.1167632225692e-05
ENSG00000014914	2.53533397938411	2.53617930328117	4.19125131249397	2.3903780351796e-06	5.1167632225692e-05
ENSG00000142623	10.0026334535511	31.9074547463053	0.218746658947375	2.39401030771088e-06	5.1167632225692e-05
ENSG00000160867	3.33034914422455	3.33121122833842	3.16631120229961	2.39551294716158e-06	5.1167632225692e-05
ENSG00000143799	-1.9389922414039	-1.93900875072603	8.94030133475357	2.40141780066604e-06	5.12236851633874e-05
ENSG00000068697	2.33953386552354	2.33958893791671	7.86862951936102	2.41423841126097e-06	5.13421461177949e-05
ENSG00000197872	3.1933829217352	3.19392375915411	4.84729239094667	2.41536931368075e-06	5.13421461177949e-05
ENSG00000177380	-2.3341232057933	-2.33482559377144	4.0031727599064	2.41827283802901e-06	5.13421461177949e-05
ENSG00000135968	1.96825560777729	1.96850708045436	4.98941541278437	2.42012421818221e-06	5.13421461177949e-05
ENSG00000132016	-3.01759235318687	-3.02259191065216	2.74869977558229	2.42706021907212e-06	5.14194277619974e-05
ENSG00000166206	-7.76325772552881	-7.77125040191856	5.5809735531073	2.44418947511814e-06	5.17121605209955e-05
ENSG00000173156	4.43279918367726	4.43677876979647	2.67938552920669	2.47268432213587e-06	5.22047686515521e-05
ENSG00000110841	2.00734638901049	2.00744549035881	6.88393372659996	2.47415965173233e-06	5.22047686515521e-05
ENSG00000165124	-4.84531118938742	-4.87412012441763	2.6700515426591	2.51910072767177e-06	5.30812938756639e-05
ENSG00000050767	-7.03164169065503	-7.06121102718889	4.32568787067716	2.53601193762569e-06	5.33656204772069e-05
ENSG00000155980	-3.35474640197623	-3.35553304259329	5.90789407653102	2.53952407392562e-06	5.33676028132902e-05
ENSG00000162551	-6.82857251494166	-6.83228493501745	5.66598836022745	2.55475767210423e-06	5.36155729734348e-05
ENSG00000141934	5.87148958515855	5.9032200212883	3.58729282565112	2.56347127430363e-06	5.37262288281569e-05
ENSG00000178445	-6.05493447520622	-6.05959149176079	6.69155726312839	2.57552208565436e-06	5.38283674433434e-05
ENSG00000185008	-6.4043151910634	-6.43795745285629	5.73561668802406	2.57911308997248e-06	5.38283674433434e-05
ENSG00000133816	5.68580411970251	5.68677896040996	7.18764121736458	2.57991142887382e-06	5.38283674433434e-05
ENSG00000276644	-4.27551985843255	-4.27758579532809	4.79985009392022	2.58379875285944e-06	5.38283674433434e-05
ENSG00000157064	-6.37840769710012	-6.38418841735979	4.48660886358972	2.58558188692888e-06	5.38283674433434e-05
ENSG00000240875	4.54526069790053	4.57175061907052	1.21481062848729	2.63005786876424e-06	5.46813895644272e-05
ENSG00000124785	-4.57514146118591	-4.60056067644581	4.96016925116552	2.68267092915666e-06	5.5701095595548e-05
ENSG00000146373	2.44724155090744	2.44829158513782	3.85918230286639	2.69653939366508e-06	5.59146960062239e-05
ENSG00000161544	6.63961495898837	6.64961459374403	4.10238463046014	2.70352220695118e-06	5.59851402378457e-05
ENSG00000167771	-3.69058501862918	-3.69117586388874	5.56129519146214	2.70712350735684e-06	5.59854654885691e-05
ENSG00000111817	2.37022231360937	2.37041811096549	5.62138713013129	2.71525452171409e-06	5.60793440503224e-05
ENSG00000134121	-7.5053895184926	-7.72687366886708	6.39677265529814	2.75945585047431e-06	5.69169665116327e-05
ENSG00000138821	3.67518648976757	3.67597251538069	4.19390315894297	2.76627276853462e-06	5.69822994827171e-05
ENSG00000108846	9.40032558082507	9.52789513200492	4.28656707130792	2.77956936104677e-06	5.71630193923053e-05
ENSG00000267279	6.31716390793123	6.50957514332653	1.36942818846882	2.78236805034918e-06	5.71630193923053e-05
ENSG00000155897	-6.62821784422259	-6.74269829813376	2.40385560096263	2.78898268709396e-06	5.72236211252103e-05
ENSG00000136048	3.30377506387563	3.30509534583727	4.39256133803225	2.79541592400883e-06	5.72803467683385e-05
ENSG00000261586	-7.14654927621313	-7.17289899618744	3.77503199776349	2.81025937459682e-06	5.75090299802814e-05
ENSG00000138678	7.72554664603208	7.81632767458105	3.95581036679497	2.82092491371285e-06	5.76517298464823e-05
ENSG00000095596	-8.20559134758487	-8.22399896573877	3.64411861736368	2.83125572727622e-06	5.77872247394652e-05
ENSG00000152104	3.09075619563537	3.09089845018196	6.99642075617878	2.83689861884478e-06	5.78268081392198e-05
ENSG00000109586	2.4730879280772	2.47325815954711	6.29039862862141	2.89762640708722e-06	5.89876645635721e-05
ENSG00000131788	1.81594826065179	1.81604913578411	6.16598401718561	2.91636870621565e-06	5.92919023162125e-05
ENSG00000115828	6.65382622426026	6.68748614063514	1.73091265254685	2.9490095476454e-06	5.98775488646752e-05
ENSG00000172461	-10.6198163686832	-32.4971803872429	3.28211535438939	2.96039362354965e-06	6.00306312183171e-05
ENSG00000261496	-6.64876234249011	-6.86917694120483	0.246051000002976	2.97130868929331e-06	6.01738182550269e-05
ENSG00000148154	3.07861930144494	3.07878105838506	6.57349768551721	3.03987974865564e-06	6.14827492169808e-05
ENSG00000175745	-3.05226736627582	-3.05232719234021	7.90242364891376	3.07785223252181e-06	6.21702260783902e-05
ENSG00000261409	-10.2830300297234	-32.372719980495	0.331736075062563	3.08291962577931e-06	6.21921279546747e-05
ENSG00000118689	2.08755460249808	2.08777459263625	6.01055880419277	3.15901173540489e-06	6.36084636134623e-05
ENSG00000124313	4.00577785546645	4.00662019939329	4.39635012252201	3.16127627539687e-06	6.36084636134623e-05
ENSG00000133138	3.57550231601383	3.57803388506764	3.04920662159277	3.167040649034e-06	6.36424358996357e-05
ENSG00000168546	-6.36200921899295	-6.37521322870721	4.08628123371039	3.19168128678383e-06	6.40551563134225e-05
ENSG00000135824	-6.92817556738879	-6.98668410720342	3.53888500980998	3.20753349755658e-06	6.42906649946707e-05
ENSG00000125637	4.08058784085963	4.08370160031204	2.95343290385879	3.21493217217068e-06	6.43563473541962e-05
ENSG00000177511	-9.53587454036574	-31.0642462244018	3.62640289712868	3.23336327170571e-06	6.46424252553303e-05
ENSG00000186907	-5.2072264459478	-5.21950885517826	2.81510508908179	3.24025205604385e-06	6.46973089553307e-05
ENSG00000170743	-7.76450861191162	-7.879652287009	1.51599636001788	3.28591436463297e-06	6.55252450694498e-05
ENSG00000165716	-3.4327696009035	-3.43423360263821	3.70904093611062	3.29145236074764e-06	6.55519606641755e-05
ENSG00000169218	-9.02621026044038	-9.24852387210166	2.46085069840882	3.31943149769294e-06	6.60249724904174e-05
ENSG00000102871	3.35289106622386	3.35543631790163	3.22744021389906	3.33180462560538e-06	6.6186765170741e-05
ENSG00000165323	-3.77113224615515	-3.77205267188435	5.34823558983871	3.39439962266461e-06	6.73412153343203e-05
ENSG00000166592	6.45776026304999	6.47203622475765	2.59988529176737	3.3985447472425e-06	6.73412153343203e-05
ENSG00000250366	-6.31834483538607	-6.34777101847123	2.80075345681608	3.44830089154774e-06	6.81641378380703e-05
ENSG00000221818	-10.6693203749952	-30.5217146373673	2.44082044250325	3.44880676905825e-06	6.81641378380703e-05
ENSG00000106397	2.05453786268519	2.05464565344007	7.64808450621336	3.46023078394171e-06	6.83034683444575e-05
ENSG00000115112	7.58074255202202	7.63280619401309	1.08475392478429	3.46797941491789e-06	6.83156376332153e-05
ENSG00000184363	4.8279445602829	4.87330971800266	1.48112012248864	3.46959783803892e-06	6.83156376332153e-05
ENSG00000116729	-2.99764775628543	-2.99767662320663	8.90704613296704	3.47552565041397e-06	6.83461681430274e-05
ENSG00000137285	-3.83629573213723	-3.83639228023918	8.77667812241794	3.5483149434755e-06	6.96897981477062e-05
ENSG00000182010	-3.55467049838536	-3.55613201867564	4.74536974040373	3.55772393544431e-06	6.97868109648585e-05
ENSG00000186648	-5.35612216693581	-5.38512212821828	2.32145674829939	3.56622562420946e-06	6.98044100551442e-05
ENSG00000040608	-4.74494668078082	-4.75084646409637	3.5814008983114	3.57000710323988e-06	6.98044100551442e-05
ENSG00000133321	4.51421374244395	4.51915805800744	2.37726750848657	3.57203302382863e-06	6.98044100551442e-05
ENSG00000204335	-11.205618740263	-32.2212280689902	1.32375969639545	3.57678048312632e-06	6.9809813079418e-05
ENSG00000206077	-6.16125072135985	-6.275344160672	1.31837849794394	3.58833430821417e-06	6.99478800105568e-05
ENSG00000162434	2.38828483392366	2.3883627719312	6.92888005735864	3.59333724484722e-06	6.9958064515018e-05
ENSG00000130940	-5.50404079871468	-5.50898335312743	3.8263261838459	3.62642331440532e-06	7.05142884571914e-05
ENSG00000165474	6.93268483746128	6.96744249473004	3.23015409928874	3.63100116951867e-06	7.05154878866475e-05
ENSG00000148948	-4.87611328151855	-4.88199490541208	3.67671633218481	3.6548379417905e-06	7.08902355566669e-05
ENSG00000163683	2.46514016810996	2.46596794207798	5.16273638792982	3.66234167956539e-06	7.09476463830447e-05
ENSG00000187486	-7.77056469249747	-7.99229330508944	1.18241770765411	3.68700727380614e-06	7.13369660138898e-05
ENSG00000111218	-9.90338000237023	-32.6667174016376	1.03935434260032	3.696467601941e-06	7.14314915058252e-05
ENSG00000227082	-5.98569222339888	-6.04384416883222	2.03555766503706	3.74502716516697e-06	7.22701209697582e-05
ENSG00000153443	3.63047239005274	3.63096684516956	4.55899314873808	3.74912245327937e-06	7.22701209697582e-05
ENSG00000186868	-3.9651887681592	-3.97236595190779	4.46708064972783	3.76284885995101e-06	7.23906804724515e-05
ENSG00000164251	4.83761541666044	4.83991136806563	5.06792349215285	3.76464919582622e-06	7.23906804724515e-05
ENSG00000158296	-5.09703968422458	-5.13002926415871	1.73841505625138	3.77798640694058e-06	7.25577856801602e-05
ENSG00000175920	5.84772832807589	5.8775302118484	1.13930499612251	3.78934780426014e-06	7.268658060899e-05
ENSG00000139926	3.11942728445243	3.11967744791458	7.10139830681328	3.82477565012631e-06	7.32761312896592e-05
ENSG00000014216	1.66541515394801	1.66545408638739	7.41244034673472	3.8703120571472e-06	7.39806790553793e-05
ENSG00000167716	2.32023632269361	2.32054812494555	5.06126356903871	3.87102694942006e-06	7.39806790553793e-05
ENSG00000121900	6.05900745100505	6.09160588486657	2.93813128823231	3.87974846240196e-06	7.40567145378291e-05
ENSG00000125733	1.92886837631078	1.92906931679258	5.44680805705753	3.90166704873085e-06	7.43841627580995e-05
ENSG00000125398	3.49108223078909	3.49204220211476	6.95704189254696	3.94442930343554e-06	7.51077062729787e-05
ENSG00000105717	-2.99751576838887	-3.00186568169794	1.72699048856079	3.96527932983809e-06	7.54127545141193e-05
ENSG00000187902	-9.45024140831288	-28.5950040102149	0.373960839988283	3.97927319375256e-06	7.55269723682516e-05
ENSG00000189223	11.0555587964551	11.4218960474297	2.71484291191869	3.98095928391643e-06	7.55269723682516e-05
ENSG00000166510	6.43471661165479	6.48448424211154	2.04106310127817	3.99316778492954e-06	7.56666526624876e-05
ENSG00000134594	-3.15167603480309	-3.1679004569259	1.81211736538483	4.039258355292e-06	7.6447248435793e-05
ENSG00000161082	-5.56956594335918	-5.64588872353436	2.75523519520259	4.10582937030832e-06	7.7613099016942e-05
ENSG00000157423	-5.89364263163117	-5.93253316987604	1.2538113918168	4.13210525506165e-06	7.80153463754928e-05
ENSG00000187695	-6.02967570031273	-6.14336842557666	-0.0954873410763547	4.1482052524895e-06	7.82247304497236e-05
ENSG00000133874	-3.71178153994662	-3.715036789924	3.61111137531084	4.17409624584307e-06	7.86180202443833e-05
ENSG00000173442	3.11181045855594	3.11242164465976	5.41934630514703	4.18761068106845e-06	7.87775339448226e-05
ENSG00000127578	-4.91287890340304	-4.94557954206578	2.40503309680456	4.21414456661861e-06	7.9174093441233e-05
ENSG00000107537	2.52918104907532	2.53015667267132	4.3155795708334	4.21883218541731e-06	7.9174093441233e-05
ENSG00000162614	3.80199016186556	3.80383246156573	4.80751236977821	4.23936983941693e-06	7.94640104113516e-05
ENSG00000123360	-8.72210897702576	-8.94410124766391	1.90207503686259	4.25005672530165e-06	7.95688078043885e-05
ENSG00000111319	9.19592426058082	9.27206291607984	2.42794227279387	4.28517761021878e-06	8.01302553364743e-05
ENSG00000065989	2.98106112603649	2.98286246009011	3.35291931597337	4.33643999784887e-06	8.09528302437423e-05
ENSG00000114739	-2.39773364144225	-2.39806531035253	5.40829713339674	4.33953624401257e-06	8.09528302437423e-05
ENSG00000168487	2.68764335491868	2.68776836345581	6.99340059264234	4.36143820693671e-06	8.12643152304413e-05
ENSG00000069869	3.68483970433268	3.68594403427252	5.78164011299713	4.37940947749947e-06	8.15019065335837e-05
ENSG00000164111	2.11744648096051	2.11746958977866	9.16316468329156	4.39598297849865e-06	8.16788988329394e-05
ENSG00000179627	2.89388549281587	2.89710176038884	2.90550429781437	4.3993822158641e-06	8.16788988329394e-05
ENSG00000104611	4.93068835667647	4.94844700728226	2.94513633391425	4.41744537232045e-06	8.19168551584459e-05
ENSG00000106462	-1.85986271119001	-1.85995819718299	6.53344669994366	4.43243217804964e-06	8.20570929280276e-05
ENSG00000197442	7.68971340564669	7.71696042054929	4.17604128847593	4.44145207000948e-06	8.20570929280276e-05
ENSG00000130287	-11.5016097831071	-30.9453947245924	7.13309353670624	4.44146155873358e-06	8.20570929280276e-05
ENSG00000151239	1.86337176936248	1.8635239779528	6.62862181843549	4.44602924408296e-06	8.20570929280276e-05
ENSG00000137628	2.96711969234242	2.9683168884603	3.93011317697039	4.48047805344136e-06	8.25952589450218e-05
ENSG00000135424	-4.1827989939288	-4.18516089571298	7.75007647460963	4.49482036601946e-06	8.27619400884762e-05
ENSG00000142227	2.84140580749216	2.84157629672246	6.86278236353174	4.5166764106825e-06	8.30664139886884e-05
ENSG00000173821	2.51975984934278	2.51993080027379	6.37385267796021	4.53129285688632e-06	8.32194505836739e-05
ENSG00000170921	2.20451435356333	2.20467719027962	6.57326729009228	4.53565725929976e-06	8.32194505836739e-05
ENSG00000136830	3.27711407193087	3.27716382042956	8.91691186198277	4.54552417688213e-06	8.33025991758657e-05
ENSG00000166407	-9.10316030057398	-28.4447390623843	2.94064677535813	4.56159762262004e-06	8.34991621097178e-05
ENSG00000132182	-4.38012299519047	-4.38073195072382	6.32449510255471	4.67967333574597e-06	8.55602101455944e-05
ENSG00000105605	-9.2253054969817	-9.30330194870462	5.6158286113427	4.71161982347253e-06	8.59768957670994e-05
ENSG00000150893	-4.88176757601708	-4.88614867734386	6.9543616800588	4.71820473051261e-06	8.59768957670994e-05
ENSG00000163453	4.87369772432274	4.8741541165876	6.85464622283071	4.71898294302576e-06	8.59768957670994e-05
ENSG00000171812	7.86018742316449	7.86983097843457	5.75586959495433	4.74991921244424e-06	8.64396720082802e-05
ENSG00000133878	-9.55959943948521	-31.8099613514155	1.52253153128077	4.76374945573627e-06	8.65109641592274e-05
ENSG00000126259	-9.89995627923754	-10.1224698124962	3.68370948657624	4.76491796957446e-06	8.65109641592274e-05
ENSG00000105976	5.99103680752309	5.99230470490575	6.86670539571894	4.8396533017913e-06	8.77657917005452e-05
ENSG00000176834	2.05996606163626	2.06039133997946	4.32854737604035	4.88407006110164e-06	8.8468526605616e-05
ENSG00000110042	-4.8481427832197	-4.84926858711017	6.16340577598603	4.90551073946325e-06	8.87539335874614e-05
ENSG00000154856	-5.00293961942167	-5.0067245456113	5.09119617848894	4.93407263577198e-06	8.91673728413701e-05
ENSG00000161681	-12.1889523722063	-33.4194228367156	2.49967995561802	4.95883562135995e-06	8.95112825340049e-05
ENSG00000065054	4.9229462897878	4.92565191967991	5.06943086994093	5.07882481723557e-06	9.1571328748633e-05
ENSG00000269113	-5.42525580771273	-5.43393842163708	2.7208435021687	5.08480572464269e-06	9.15734216661718e-05
ENSG00000101265	-4.62468155124734	-4.62608547721169	7.21329610564981	5.11268042825575e-06	9.19693458603516e-05
ENSG00000068079	4.39048389507086	4.39508160918058	3.46293064822433	5.15390857202014e-06	9.26042904988751e-05
ENSG00000074047	-2.17964646641314	-2.17981976393535	5.58964185524173	5.18174631290671e-06	9.29974562410636e-05
ENSG00000178773	6.04033352987432	6.04546778295832	4.56850949772753	5.19669102753062e-06	9.31585920825065e-05
ENSG00000081087	2.22478806228183	2.22514145030576	5.9012267157995	5.21027051617107e-06	9.32949126599714e-05
ENSG00000175497	-6.32360656273835	-6.34186431505479	3.16384132222564	5.23164203575387e-06	9.35702849327158e-05
ENSG00000175220	1.83824987511721	1.83832586879207	6.63146067605515	5.25204803100528e-06	9.38277779818266e-05
ENSG00000174306	2.09548706458792	2.09564877819615	5.98368707994283	5.29665958173388e-06	9.44429703146479e-05
ENSG00000258986	-5.16574406891298	-5.24166264583096	1.7888895956444	5.29858088866604e-06	9.44429703146479e-05
ENSG00000100345	3.1052388569752	3.10524777391826	10.9644659175827	5.39146991596192e-06	9.59723098325112e-05
ENSG00000142149	-4.53304680257134	-4.53554390691941	5.09595321965824	5.3966752935151e-06	9.59723098325112e-05
ENSG00000135362	2.68476041345491	2.68559555268577	4.10360252915848	5.4086117527706e-06	9.60751580293063e-05
ENSG00000175130	-2.23820142327998	-2.23821892513043	9.29910986963398	5.42061367196377e-06	9.61789339477754e-05
ENSG00000172296	4.75740656256932	4.75914284365844	3.38067308474826	5.43278150387463e-06	9.62854147576601e-05
ENSG00000051108	2.54740326768443	2.54759152939314	6.10950733659922	5.46115635938718e-06	9.6649407141266e-05
ENSG00000127124	3.95807852901751	3.96155724569511	4.95975849075208	5.47041115007092e-06	9.6649407141266e-05
ENSG00000129295	-2.78078879532726	-2.78466281968077	1.70296968909817	5.4746006502912e-06	9.6649407141266e-05
ENSG00000065357	2.71361550686085	2.71456378662664	4.46040110672258	5.47807898808892e-06	9.6649407141266e-05
ENSG00000184486	-5.3940666478728	-5.3963929457514	6.5593835270451	5.48787030800909e-06	9.67128747057043e-05
ENSG00000116678	2.18677371833397	2.1877769357615	3.6302427578487	5.52461656291919e-06	9.72479018895818e-05
ENSG00000233521	5.49452271249513	5.54469739142297	1.11163770933792	5.53068636338854e-06	9.72479018895818e-05
ENSG00000169891	4.04310536053425	4.05902703360878	0.794048111744072	5.55659814560345e-06	9.75936146742996e-05
ENSG00000188522	3.97767354570081	3.98134180323562	3.71066681464159	5.56759428218623e-06	9.76768731708492e-05
ENSG00000197448	2.38219994514553	2.3823919611203	6.14420292469621	5.59863493522236e-06	9.81112074955802e-05
ENSG00000138448	2.8837664108928	2.88386922139197	8.06276432632596	5.60665736174496e-06	9.81416457918002e-05
ENSG00000069702	-4.03907126900715	-4.04123522442541	4.16830616518498	5.6388173986343e-06	9.85940591962776e-05
ENSG00000127528	5.7021579256031	5.73061059075203	3.29396567600365	5.71233816141461e-06	9.97678389847066e-05
ENSG00000080644	-4.70535588370204	-4.71809578043155	2.2827307604352	5.75144443509975e-06	0.000100338607161617
ENSG00000178947	-3.48934207490325	-3.4971958833438	1.97283078567479	5.77153186211355e-06	0.000100574901446607
ENSG00000279675	-6.16851993200962	-6.38819128342651	0.737032424189534	5.77787156382777e-06	0.000100574901446607
ENSG00000136160	-4.12743885160234	-4.13174960617552	6.38321838004465	5.81378047485764e-06	0.000101087269860164
ENSG00000111331	4.777433146811	4.77949075143126	5.49519639882019	5.84264005105447e-06	0.000101476064246012
ENSG00000088826	2.49775221347128	2.49801281064235	5.35316512646658	5.87401588880843e-06	0.000101810828936722
ENSG00000071073	-3.94821585102378	-3.95997934497828	3.70241227386297	5.87495560855559e-06	0.000101810828936722
ENSG00000157613	3.67576077264989	3.67660023787342	6.19414035182045	5.90294209473478e-06	0.000102182414486906
ENSG00000227640	-7.4784064348248	-7.5368806268633	3.97978116078159	5.97061395083507e-06	0.000103239386742346
ENSG00000115648	4.77004932227323	4.77124035215895	5.70338454239617	6.08689691815853e-06	0.000105133637699256
ENSG00000163191	3.79076654808722	3.79091909711971	7.67181021713351	6.13762924538718e-06	0.000105892754737542
ENSG00000102034	2.1364122220492	2.1366822655097	5.36934512048736	6.19967201639911e-06	0.000106845120159002
ENSG00000173825	-4.65457300226883	-4.70001317872255	0.73985384457433	6.27775758878003e-06	0.000108071562283585
ENSG00000006071	-6.84054688619245	-7.06144857495344	1.63839178784492	6.28641167969032e-06	0.000108101356791503
ENSG00000100300	3.7259544095571	3.72655753995493	5.97345984523584	6.304989359268e-06	0.000108301544395611
ENSG00000071282	4.4670223666859	4.46811528188554	5.25544211726895	6.31929357432784e-06	0.000108427966889621
ENSG00000077080	-10.2448855889333	-32.4566668751073	1.55593091464792	6.3356869257585e-06	0.000108581699671868
ENSG00000165959	4.08152863221831	4.08219022361742	4.68812337214454	6.34339958561548e-06	0.000108581699671868
ENSG00000275074	2.51009746745472	2.51285393923698	2.015332162921	6.34911565264606e-06	0.000108581699671868
ENSG00000136040	-4.42528876040762	-4.43103556227051	3.45303049159024	6.41545441730557e-06	0.000109589786637998
ENSG00000047365	3.04023776126617	3.04201929317429	4.04924185082198	6.4220990632617e-06	0.000109589786637998
ENSG00000116604	2.08328764013782	2.08353510871852	5.62387568315923	6.49743665866577e-06	0.000110754340598698
ENSG00000089199	-3.50329008422735	-3.50972258823202	3.62942349520209	6.60074634331875e-06	0.000112392642753085
ENSG00000157399	3.60698370526023	3.60867306618172	3.12012924484033	6.60834755520989e-06	0.000112399497524017
ENSG00000173334	2.87403547664321	2.87479199372429	4.87862934821675	6.6262248338444e-06	0.000112580929875567
ENSG00000137962	4.60033034530207	4.60081639579524	6.98176371595374	6.68245852995251e-06	0.000113412942920303
ENSG00000173281	3.18358344671061	3.18467219426415	4.17096996511447	6.73773202132957e-06	0.000114200473713365
ENSG00000145721	-6.89114798798944	-6.907015847611	4.10918476664072	6.7434889691125e-06	0.000114200473713365
ENSG00000144278	-3.23579107957658	-3.24190566641996	3.02682684028617	6.75601111420897e-06	0.000114288578046868
ENSG00000152270	-2.98648747212472	-2.98851506536827	3.74283086224919	6.83893726875086e-06	0.000115566197526273
ENSG00000149679	-1.69239884964032	-1.69277022467546	4.7065626607993	6.8679422900205e-06	0.000115930865855546
ENSG00000177106	6.53301471406415	6.53582060165121	5.00804863073972	6.94093467630846e-06	0.000117036451442635
ENSG00000197283	-2.1126211821813	-2.11275120701851	5.89608097149086	6.96755094390753e-06	0.000117358511799538
ENSG00000198794	-2.91975307572648	-2.92201132046681	4.9793169537829	6.99273666193892e-06	0.000117655808447752
ENSG00000053438	-5.16510926990823	-5.16589789594874	6.1001838787147	7.03823743431031e-06	0.000118293906673112
ENSG00000147488	-10.6087066935822	-32.1991732497011	2.15538490405704	7.06453819994345e-06	0.000118608278982706
ENSG00000187323	-8.98811704552003	-9.01192192413265	5.92254139148749	7.09732934407127e-06	0.000119030827474037
ENSG00000120889	1.90195773751609	1.90198439893274	7.92043152130892	7.18847314936376e-06	0.000120371840371313
ENSG00000145391	2.10070788079647	2.1008565803253	6.42051834178975	7.19343930983406e-06	0.000120371840371313
ENSG00000177679	-4.70418990352544	-4.71774842995049	2.83204754478005	7.20041622305663e-06	0.000120371840371313
ENSG00000198729	-4.70639873823379	-4.70884361714115	5.1451667588387	7.20940543694252e-06	0.000120393215499915
ENSG00000166825	9.0779467324224	9.08354550644997	6.73925002420229	7.22064382229e-06	0.000120452064787645
ENSG00000115423	-4.74556755613372	-4.77823914400766	0.933965305537404	7.32510148235682e-06	0.000122064177743351
ENSG00000162992	-10.5533527393347	-32.7419612829412	2.97250944378002	7.36103807781856e-06	0.000122471059231834
ENSG00000255769	-2.76045048141271	-2.76152414348553	3.23593635846297	7.3652058805362e-06	0.000122471059231834
ENSG00000107719	-2.27953566345148	-2.28034708077525	3.62309457169005	7.37454819087242e-06	0.000122495952608811
ENSG00000137809	9.91407953725376	9.9260462135524	7.37704963995104	7.40650085679926e-06	0.000122895966395392
ENSG00000169814	2.18378194972264	2.18482977486211	3.58292203628397	7.42967690392424e-06	0.00012306509886158
ENSG00000050344	3.83792207584202	3.83858578449618	5.68457102686007	7.44138843204057e-06	0.00012306509886158
ENSG00000131095	3.69645355941828	3.71402455583509	9.80635081498169	7.44251021542168e-06	0.00012306509886158
ENSG00000114656	-7.26662240311361	-7.34427407158088	1.80381071157991	7.45380128482238e-06	0.00012306509886158
ENSG00000130592	6.98896613495897	7.03995578998407	1.62313288923988	7.4561024415944e-06	0.00012306509886158
ENSG00000127415	5.09181643788729	5.12286451545773	2.89194809590044	7.58043339228366e-06	0.000124985097135287
ENSG00000154133	6.5587200511751	6.62078063666864	1.39264613859342	7.64665563451431e-06	0.000125871102997269
ENSG00000174776	-6.32877315791731	-6.405858603101	1.38550883475798	7.65029311799719e-06	0.000125871102997269
ENSG00000251003	5.63417368100257	5.66032265155862	0.982811990184395	7.72135658640383e-06	0.000126906591305378
ENSG00000158813	-5.2272377303118	-5.28474620836559	1.235565394824	7.74713731062525e-06	0.000127196426885492
ENSG00000101017	9.06328495425254	9.25500361295677	0.99897433164014	7.78859444615585e-06	0.00012774276647298
ENSG00000118515	4.31254784088489	4.31306746596956	5.82163754591096	7.81459363069039e-06	0.000127940430223129
ENSG00000112232	-11.2282568851153	-34.8219379819164	1.61187592593056	7.81703409970957e-06	0.000127940430223129
ENSG00000135414	-2.30674427295032	-2.30688802307185	6.66594069502155	7.83164488460707e-06	0.000128045343694508
ENSG00000173894	-2.78062835343614	-2.78080766050401	6.25509045952026	7.90154791954531e-06	0.000129053105874247
ENSG00000119862	-2.89377033677314	-2.89474255042635	4.73239796633666	7.92506886942961e-06	0.000129302011836232
ENSG00000101311	4.91259918673995	4.93256525441787	3.02422376962868	7.96090284744338e-06	0.000129751082526076
ENSG00000053328	-12.202107470519	-33.788024055338	2.14746758722343	7.98259576104039e-06	0.000129968978324176
ENSG00000131435	2.85863977943031	2.85890634827448	6.10188858085394	8.00242632913626e-06	0.000130156129899097
ENSG00000105737	-3.87637001594588	-3.90426119178511	4.87843625234172	8.03791830817088e-06	0.000130597353240146
ENSG00000185652	-5.55829122992645	-5.56892559507059	2.7416527096384	8.15055205758252e-06	0.000132289729549993
ENSG00000184588	-2.12543104144787	-2.12718327547433	5.09604919912104	8.21905896836023e-06	0.000133263122255428
ENSG00000068912	1.89475877079474	1.89491582576965	6.31373307072951	8.24507733108747e-06	0.000133499169390908
ENSG00000068976	-5.66247010753265	-5.66814626311407	3.82970681637311	8.25071720649583e-06	0.000133499169390908
ENSG00000264345	-9.43932322115566	-30.6282792570314	-0.190447762539933	8.30891910640096e-06	0.000134301721456879
ENSG00000107338	2.64313205474644	2.64469418058421	3.39481802710986	8.47573134327657e-06	0.000136856328018532
ENSG00000052850	-7.62922233373822	-7.65303739123981	3.25412510789663	8.58316283778824e-06	0.000138446801632006
ENSG00000226180	-2.79716805883054	-2.80547300915845	0.790759955616461	8.59196559378852e-06	0.000138446801632006
ENSG00000130589	2.63791323461879	2.63823870770024	5.33688174851942	8.61872564031619e-06	0.000138734826956595
ENSG00000183579	-2.09727141753803	-2.09739675714532	5.92435285519168	8.68678342522282e-06	0.000139462334705036
ENSG00000166405	-9.03025135619776	-30.34839689747	2.41964451113736	8.69434970307944e-06	0.000139462334705036
ENSG00000123096	3.42164130964727	3.42323233980231	3.95209902392442	8.69573383977611e-06	0.000139462334705036
ENSG00000135245	-2.1359858848463	-2.13661052800135	4.01662280760351	8.69964864882189e-06	0.000139462334705036
ENSG00000150938	3.6585228072797	3.65878797594875	8.13607534149245	8.72885681151063e-06	0.00013978704641531
ENSG00000176956	-10.5089400892711	-33.0903184278831	1.18535848142575	8.77172264267235e-06	0.000140329587441277
ENSG00000128536	-4.17808326567673	-4.18430909023166	2.38615734417633	8.81497030834866e-06	0.000140877120158194
ENSG00000158106	-3.81314757865912	-3.81447636785024	4.52489783560724	8.86766216816515e-06	0.00014157431195678
ENSG00000137872	-5.54425134446813	-5.54960435400421	6.2961856093258	8.90365823907287e-06	0.000142003799535121
ENSG00000136717	2.43162876971308	2.4317014562026	6.47160706555507	8.94493541753476e-06	0.000142476619300694
ENSG00000162873	-11.7595154882372	-33.7969431526878	7.42451797051492	8.9515539601627e-06	0.000142476619300694
ENSG00000236901	-2.67730769897725	-2.67963038166989	2.66064283697487	8.98815170448933e-06	0.000142913442682176
ENSG00000164236	3.95787357996973	3.95901868136388	3.84165939952218	9.00773105288183e-06	0.000142942566853018
ENSG00000144668	-4.02193534648095	-4.02699887621288	3.13144153340468	9.01247735421064e-06	0.000142942566853018
ENSG00000138434	2.44855557535523	2.44864914072353	8.06060217088851	9.01744769759337e-06	0.000142942566853018
ENSG00000233621	5.74670344700222	5.81065298107997	0.998710228562196	9.06237313374984e-06	0.000143419889778484
ENSG00000136114	4.40772202881598	4.41714629255763	3.77608916413786	9.06593001225589e-06	0.000143419889778484
ENSG00000140563	6.62386563839631	6.65167522670601	2.76988074496375	9.07696540476298e-06	0.000143449127358268
ENSG00000198719	-5.45272129212971	-5.45603430083136	5.52438334374695	9.21224693341269e-06	0.000145439862101421
ENSG00000197747	4.0112699511352	4.01150889429289	7.74279778702555	9.22818872951434e-06	0.000145544382649128
ENSG00000065361	-6.23687570285817	-6.26031414519672	4.84688244778515	9.26649074627362e-06	0.00014600099547156
ENSG00000219607	4.9348810358777	4.96516347844616	1.22409289205048	9.40614367199317e-06	0.000148051942837199
ENSG00000062038	-6.9291008868387	-6.98767901290395	3.60141503563687	9.47542311741353e-06	0.000148992201969078
ENSG00000112972	-3.0806700474497	-3.08072780254525	8.73067704364852	9.49684033078623e-06	0.00014917873734899
ENSG00000006756	2.83394460246764	2.83431242880571	5.10528114937623	9.51177482542856e-06	0.000149263167964062
ENSG00000236404	-4.22737286126007	-4.237357473608	1.5873595042504	9.53340098966873e-06	0.00014931533121748
ENSG00000122359	3.60008915234282	3.60038283510582	6.75623330467431	9.53422474854796e-06	0.00014931533121748
ENSG00000111199	5.14160094162932	5.19183415308046	0.889492898592961	9.56317574691697e-06	0.00014961866343924
ENSG00000132470	4.71636375610673	4.71698592148319	6.18447429852113	9.63101048127662e-06	0.000150529126781435
ENSG00000072832	-3.78477489433523	-3.78493859276747	7.84715354860186	9.69925416453434e-06	0.000151444154525039
ENSG00000170579	-4.09567259659976	-4.10545404802282	3.31076606628142	9.74511600059996e-06	0.000152008233000367
ENSG00000125965	4.53011698522095	4.54775798320869	2.33801758253322	9.85647783882163e-06	0.000153591861252855
ENSG00000150593	2.33048318122371	2.33087666604866	5.02416500491173	9.87221585858435e-06	0.000153632155661471
ENSG00000074416	6.92201310189037	6.92512986228737	6.55854863618011	9.88335595003898e-06	0.000153632155661471
ENSG00000174460	-5.31583372002443	-5.34175992978942	2.1736184828206	9.88858181374268e-06	0.000153632155661471
ENSG00000164362	-9.12709958075561	-28.9631864148989	1.06637963224641	1.00348980546804e-05	0.000155618865199775
ENSG00000102359	4.64717243887873	4.64954865583682	5.19430042131978	1.00363902431263e-05	0.000155618865199775
ENSG00000130529	2.34623864319066	2.34658107933246	4.56508064425455	1.01091841022794e-05	0.000156592064060507
ENSG00000130711	-6.70769434841515	-6.82179277688565	2.75965596309675	1.01470695397726e-05	0.000157023135573845
ENSG00000139793	2.35686639764683	2.35723094175205	5.12507783063094	1.01787975539401e-05	0.000157358163373486
ENSG00000065534	3.81604471761644	3.81620721626571	7.58154124663737	1.02123684230261e-05	0.000157720989670751
ENSG00000164438	-11.2435342643691	-34.1036723983607	2.31885563776458	1.02474589321028e-05	0.000158106545223175
ENSG00000186891	9.37165434876108	9.6319310517338	1.41746253219084	1.03088889889359e-05	0.000158897327416827
ENSG00000204991	-2.14917978179327	-2.15005570116773	3.66420137690816	1.03849152054652e-05	0.000159785282162452
ENSG00000235447	-8.89653047004702	-30.9827508176999	0.331350409665823	1.03869643521768e-05	0.000159785282162452
ENSG00000100100	4.81668194251711	4.82198057320168	3.09800570294215	1.04164493149533e-05	0.000160078426000548
ENSG00000102383	-3.83012059098125	-3.84600122865515	3.58203933771551	1.04265248650286e-05	0.000160078426000548
ENSG00000161011	2.13327699789683	2.13337607103248	7.21593987928615	1.04437474472833e-05	0.00016018533658338
ENSG00000164061	-3.60290966239297	-3.60449089196246	4.01392838441414	1.04627595027161e-05	0.000160221863529636
ENSG00000183908	-7.88061266665968	-8.10234500384598	1.77591814164536	1.04666517740636e-05	0.000160221863529636
ENSG00000161677	2.15864251168106	2.15941904083712	3.78429911573048	1.05029560587018e-05	0.000160620133105358
ENSG00000107242	-5.71146499718814	-5.74490155015822	1.5522713767251	1.05415479232416e-05	0.000161052572674651
ENSG00000164398	-8.6718114754347	-30.3883818536551	2.0343067584687	1.05841566768232e-05	0.000161404322526216
ENSG00000115652	2.13514609651542	2.1352401138564	6.16567128697615	1.05903245634326e-05	0.000161404322526216
ENSG00000076067	1.84300148963411	1.84312856649566	6.05170814328089	1.06041913513988e-05	0.000161404322526216
ENSG00000128011	-3.98395555274149	-3.99298074647728	2.63671361841051	1.06059200020429e-05	0.000161404322526216
ENSG00000130402	2.20597541201617	2.2059911075848	9.54445403852101	1.06532517778239e-05	0.000161966770456614
ENSG00000117115	5.7503884242243	5.77248168950939	1.46966235363397	1.06992334863923e-05	0.000162507618342927
ENSG00000183780	-9.70577434039121	-31.1300814448684	0.917552852652209	1.08474502752493e-05	0.000164598725556601
ENSG00000122641	6.39528619826678	6.39936560329941	4.81802116272015	1.08637108239612e-05	0.000164685418257602
ENSG00000134352	1.79357480408576	1.7936426118469	7.70514641101341	1.09327639038965e-05	0.000165571460325354
ENSG00000179361	-2.23192416905428	-2.23236098322493	4.71482142911231	1.10041314497075e-05	0.00016647670525745
ENSG00000161533	1.50566694799472	1.50583440951855	5.49812468657138	1.10138616966149e-05	0.00016647670525745
ENSG00000182749	2.17058849433725	2.17167841713681	3.56862192871541	1.12030600165441e-05	0.000169047977804671
ENSG00000197142	4.91054666080629	4.93161048455361	0.326993485973828	1.12056268110564e-05	0.000169047977804671
ENSG00000130226	-9.65263136442808	-31.9407494822301	5.7339083219388	1.12235978640729e-05	0.000169155653522813
ENSG00000258584	-8.01335025777195	-8.23524655249163	1.36601380364678	1.12743489744551e-05	0.000169756687451439
ENSG00000240476	9.07665047703962	9.18704204746449	2.51446441277194	1.13428098339876e-05	0.000170477483969536
ENSG00000071564	-1.70416881820419	-1.70419580479939	8.07230051673849	1.13440569901593e-05	0.000170477483969536
ENSG00000246465	-9.85807623323095	-28.966055643661	0.380278881471889	1.14219757396392e-05	0.000171483393460314
ENSG00000087266	2.49146882660062	2.49155059595753	6.27544271287761	1.14355491099789e-05	0.000171522251492037
ENSG00000182463	-6.02325266678645	-6.10030319952329	3.40165390527181	1.16002188473986e-05	0.000173825160348639
ENSG00000114021	1.91660128675373	1.91689731612231	5.02693344772163	1.16515818397514e-05	0.000174427419794706
ENSG00000125872	6.81741436413194	6.82161899704341	4.10696457142399	1.17009797102922e-05	0.000174890885780186
ENSG00000101204	-10.7172050802695	-32.1940750672818	2.26256019867128	1.17049427206542e-05	0.000174890885780186
ENSG00000273079	-4.01358914388578	-4.02494611118467	2.89821791031081	1.17804148691481e-05	0.000175850284671967
ENSG00000188015	6.82224103812413	6.8743776057709	1.4215515911555	1.19051038190606e-05	0.000177541825244329
ENSG00000099337	4.87008884320494	4.87336367197247	3.77727106978685	1.1929770895603e-05	0.000177739926301475
ENSG00000124134	6.26573632342697	6.28131489165093	1.89524709376855	1.20001341989649e-05	0.00017861782209975
ENSG00000142156	3.30354995887334	3.30357049455507	9.98932242418525	1.2134096430266e-05	0.000180439792059212
ENSG00000097046	-2.01957133338037	-2.01979959214914	5.55216284037757	1.21634478564347e-05	0.000180704162540791
ENSG00000185262	2.5931581192905	2.59390837485134	5.39310743567795	1.21995656836377e-05	0.000181068458730341
ENSG00000185985	-4.8614725407032	-4.89974427632032	4.86733478746001	1.22635578801314e-05	0.000181845387217826
ENSG00000183150	-4.21554859236998	-4.23175204819781	2.55044386180717	1.22960387048117e-05	0.000182154030680199
ENSG00000039560	2.02259083069219	2.0226272479237	7.6734472419247	1.23300518379373e-05	0.000182484767201472
ENSG00000159399	-4.92140982584527	-4.92410376005186	5.14788144180004	1.23540919769879e-05	0.000182667416788531
ENSG00000188818	-3.39262399916659	-3.39752435804028	1.82641121552837	1.23686372567383e-05	0.000182709462749963
ENSG00000180488	1.76035539019488	1.76084346285535	4.64681924928977	1.24269046377742e-05	0.000183396681487907
ENSG00000092850	-4.88827968797082	-4.90601060825973	1.56903339813934	1.24920490653976e-05	0.000183892418151744
ENSG00000178403	-9.17110537794076	-9.39256948601928	1.94795911803497	1.24962912899703e-05	0.000183892418151744
ENSG00000100558	8.33086394211382	8.39690316840335	2.23162038070925	1.25044732569113e-05	0.000183892418151744
ENSG00000135097	-4.96176160840297	-4.96264646919103	6.21191651886386	1.25076052310204e-05	0.000183892418151744
ENSG00000008441	3.87868548081702	3.88020853362631	6.91595527231775	1.25891400010516e-05	0.000184917057362578
ENSG00000186479	-8.73121003523739	-30.0265455305315	1.05504513405674	1.27573425189904e-05	0.000187039937500418
ENSG00000106992	2.422129292085	2.42391520601761	2.82409976199446	1.27576235069774e-05	0.000187039937500418
ENSG00000182272	-2.94341170976437	-2.94359032008955	6.54492370375557	1.27873505509889e-05	0.000187299898220583
ENSG00000068078	-3.94550775280476	-3.94592380254196	6.49525944715995	1.2801172216778e-05	0.000187326619487134
ENSG00000104518	4.91175231342491	4.91900215748537	3.38667747263218	1.28973515572571e-05	0.0001885573475796
ENSG00000151414	2.33913378699903	2.33958210877043	5.52069763611774	1.29246745086269e-05	0.000188780044693827
ENSG00000106066	-3.28987823917769	-3.29190565238687	4.40269555482569	1.30578582749831e-05	0.000190547101967838
ENSG00000171608	2.94648389303405	2.94693137201337	4.66404715010049	1.31120059000488e-05	0.000191158599554959
ENSG00000262877	-3.66147676258824	-3.66647059820524	2.52427637607182	1.31616295705587e-05	0.000191703063539835
ENSG00000147573	8.48588488646967	8.54406317499518	3.41410416259221	1.31971978757335e-05	0.000192041982881364
ENSG00000121858	13.0972272058758	33.1902585953152	2.06437745776196	1.32350576862314e-05	0.000192413585393684
ENSG00000169499	2.99248050498911	2.99344812925571	5.66834047459979	1.32745037554311e-05	0.000192807536406792
ENSG00000183779	1.94686842340859	1.94720896922171	5.73392189964543	1.33586506462919e-05	0.000193849415605207
ENSG00000155254	2.24786576189574	2.24799145640763	6.47183335745782	1.36631965203438e-05	0.000198084633675624
ENSG00000140931	2.3996762070057	2.39973663226854	6.88163594875409	1.36950531948885e-05	0.000198362301099248
ENSG00000134107	3.37229036144445	3.37258091285203	6.342000111777	1.37815779413174e-05	0.000199430544926534
ENSG00000267586	-6.74781089320602	-6.82527048480255	0.890475628714601	1.3830324857586e-05	0.000199950641042914
ENSG00000115339	4.86623472855107	4.87927820730525	2.15116018995906	1.39938559235983e-05	0.000202127720990808
ENSG00000213398	3.12403998723755	3.12746141131087	3.99982196832537	1.40110216729274e-05	0.000202188625139638
ENSG00000196767	-7.08384003798378	-7.13079323060186	3.54575745877565	1.40286138848748e-05	0.00020225556528018
ENSG00000144596	-6.84555240872864	-6.90407756291761	3.67290339830648	1.41898487859838e-05	0.000204391419690361
ENSG00000152284	-3.59677793877862	-3.59799251252173	4.76531686509217	1.43392470935132e-05	0.000206352999187202
ENSG00000250208	-13.0233517612935	-35.2326947256479	2.95095876472681	1.4378891020101e-05	0.000206732969049592
ENSG00000138111	-2.35105965802335	-2.35358121037648	2.23450694126375	1.44125605219725e-05	0.000207026421334019
ENSG00000138119	4.25427134219031	4.25439694247552	8.50766185880486	1.44951071076903e-05	0.000208020774245842
ENSG00000187642	9.32014489251676	29.4928551346569	-0.844689060304107	1.45239619823616e-05	0.000208243473271436
ENSG00000162769	-1.87310294590501	-1.87336370165648	4.95101777819697	1.45379299370954e-05	0.000208252511961291
ENSG00000095637	-2.81902922682302	-2.82011415273754	5.19883922464537	1.46226920248092e-05	0.000209274714276233
ENSG00000156966	6.06041086085526	6.07625672274676	3.5081880271128	1.46486138548475e-05	0.000209294638500032
ENSG00000198483	3.6403608936106	3.65116706574367	1.01628233372949	1.46551568130959e-05	0.000209294638500032
ENSG00000106624	3.64384095418257	3.64390844907453	7.98729897842556	1.46642970743586e-05	0.000209294638500032
ENSG00000206120	-4.14306145668639	-4.16554946498642	0.567002436929444	1.46887890684618e-05	0.000209358842630428
ENSG00000183655	-1.89004048918491	-1.89031103578708	5.02348927145058	1.46956123685762e-05	0.000209358842630428
ENSG00000158109	1.88259138898971	1.8828760750172	5.10009905472831	1.47262606162058e-05	0.000209604223574692
ENSG00000166900	2.48423516669922	2.48469051615998	4.81906848164482	1.47966185133236e-05	0.000210413844687646
ENSG00000180287	-9.68323902208081	-29.5593089966869	3.83366536686684	1.48206628759979e-05	0.000210563994673185
ENSG00000263528	2.92828607358842	2.92939017166263	3.77506375566143	1.48646183463726e-05	0.000210996500782055
ENSG00000255794	-5.47176887720662	-5.48090179518645	2.59848727300554	1.49028953690799e-05	0.000211347691455779
ENSG00000142327	1.68806101048458	1.68819291565018	5.85443474321143	1.49721959119706e-05	0.000212137810317159
ENSG00000143375	-3.22608170567383	-3.22809501493236	3.2356228876789	1.50498610521589e-05	0.000212869775200941
ENSG00000156298	-4.03992979038248	-4.05731435297532	4.14106218280013	1.5051122827068e-05	0.000212869775200941
ENSG00000172159	-4.26652832872956	-4.26974285694843	4.27531919927222	1.50819269946763e-05	0.000213112405515724
ENSG00000104689	5.07459965220768	5.08789996579993	2.4019117525363	1.51213345526735e-05	0.000213409451340825
ENSG00000237289	-5.91655212121096	-6.13587727423262	-0.324642282878464	1.51302845289031e-05	0.000213409451340825
ENSG00000249242	-3.48574334257836	-3.48943646633153	2.45311239408485	1.51542764022827e-05	0.000213554938398233
ENSG00000231609	-3.97304417033208	-3.98706296461673	1.55508450295187	1.52608122580884e-05	0.000214862328762663
ENSG00000151490	-4.20588912773108	-4.20881472007925	4.22064160226077	1.52777986900826e-05	0.000214907701573829
ENSG00000229656	5.65560180387773	5.76177954771942	-0.597455781833032	1.53085965959344e-05	0.000215147099233951
ENSG00000167123	2.48319362156423	2.48332550427259	6.42744485613355	1.53821824203523e-05	0.000215986867186494
ENSG00000117298	2.70418976220168	2.70422702575271	8.33876825103345	1.54333313976934e-05	0.000216510365178424
ENSG00000166801	2.14217444531603	2.14272709036076	4.86529831194016	1.55521023280908e-05	0.000217947650835811
ENSG00000119946	-5.27347646318885	-5.49082292960816	0.12329153723795	1.55637012092948e-05	0.000217947650835811
ENSG00000152223	2.02039021524519	2.02058123861497	5.77446983345954	1.59253760146166e-05	0.000222812563702709
ENSG00000129103	1.55868307246722	1.55874774060657	6.72211982890328	1.61421623753456e-05	0.000225643440759755
ENSG00000174028	2.06391132532747	2.06588288154794	3.03206412446308	1.61713414676586e-05	0.000225849128511647
ENSG00000175785	-7.08465970246447	-7.30570930486093	1.58929316348262	1.62119041053088e-05	0.0002262132892764
ENSG00000065308	2.23726633944023	2.23735188227709	7.78901520101878	1.62536196482417e-05	0.00022659287248897
ENSG00000179954	4.74381168219057	4.74717142029696	3.75126622078826	1.63625157641996e-05	0.000227907512169682
ENSG00000144395	-2.39399762144424	-2.394955468311	3.25982097444307	1.64530262217235e-05	0.000228963949577531
ENSG00000235162	3.53343581754273	3.53377533522316	6.2000390262515	1.65203273899899e-05	0.000229695807539895
ENSG00000011028	2.98902049302494	2.98909339335233	8.23120982824567	1.65360552472351e-05	0.000229709934724492
ENSG00000120658	-3.53683439454394	-3.53890928819535	3.54883608210389	1.65612357576023e-05	0.000229855231217069
ENSG00000165185	-2.05133699444926	-2.05180458746314	4.66306230802957	1.66134088379062e-05	0.000230374569800238
ENSG00000082556	-7.52452213266046	-7.63955333463452	1.7804150162433	1.68005421637416e-05	0.000232762790900321
ENSG00000104381	-2.24485559561032	-2.24528636093994	5.00486672952198	1.68724051121616e-05	0.000233551182111074
ENSG00000004848	-7.88016041583319	-8.10201997253744	2.45025012836228	1.69942440418609e-05	0.000235029341425701
ENSG00000128602	-2.2372682216626	-2.2373697228119	6.60769411149928	1.70410771752993e-05	0.000235468477004534
ENSG00000186487	-5.89533187771293	-6.11458747106276	0.628847268435101	1.7162790586748e-05	0.000236940594360286
ENSG00000204642	5.65803770533337	5.72347243059257	1.58048495904875	1.7227814111989e-05	0.000237628170975792
ENSG00000179750	5.78427967949358	5.81872759134662	3.15859094074816	1.73267777704851e-05	0.00023878226664462
ENSG00000169507	-4.94952630298559	-4.97052146131913	1.7571464875831	1.73956290982824e-05	0.000239519711411447
ENSG00000186951	2.38066628624344	2.38137939899	4.27555416115122	1.74344467957091e-05	0.000239842689223086
ENSG00000129946	-4.83791781452006	-4.85075634044151	4.40886499047666	1.74758010808981e-05	0.000240199963096076
ENSG00000128052	3.99968536376674	4.0029455188373	4.20666939436216	1.75526554595432e-05	0.000241044118157702
ENSG00000048392	2.02570383422176	2.02589647711462	6.0232166571043	1.75887169899851e-05	0.000241281387571047
ENSG00000008196	-3.42916075628687	-3.42938159733232	6.57238320161339	1.76008390190485e-05	0.000241281387571047
ENSG00000257060	-5.7543373174579	-5.83060701135817	0.922001154263423	1.76236534728074e-05	0.000241382215196856
ENSG00000169908	7.38549112288508	7.39843182916628	6.53122463121038	1.76574087789957e-05	0.000241600577879044
ENSG00000144285	-5.07847722467437	-5.29415832523744	2.09595150739574	1.76870523287637e-05	0.000241600577879044
ENSG00000136531	3.58844401445826	3.59093796829092	3.03135416215223	1.76951810543693e-05	0.000241600577879044
ENSG00000275832	2.41499819493282	2.4151483104536	6.75257035488268	1.77014897587822e-05	0.000241600577879044
ENSG00000123307	-11.464271108094	-35.0314009680842	3.03994165864386	1.77726679446465e-05	0.000242360207238175
ENSG00000129151	-5.76066902770534	-5.81847623926343	1.69203909899357	1.78323630543173e-05	0.000242962056483516
ENSG00000067221	1.84380936083699	1.84428248734033	4.33487210155367	1.80503537471203e-05	0.000245411125887061
ENSG00000008300	-2.22335612423969	-2.2237472050034	5.41653788177755	1.80531280354773e-05	0.000245411125887061
ENSG00000163840	4.04132693417994	4.04225356727752	5.39181208620389	1.80592662766897e-05	0.000245411125887061
ENSG00000167034	6.90438383426896	7.02709278901996	1.63421292844432	1.81363811383174e-05	0.000246244743559728
ENSG00000118733	-10.8530867041097	-33.208621210187	1.4214932576106	1.82381251970059e-05	0.000247411022437923
ENSG00000181965	-11.4908270605938	-35.1403704986734	2.95344278091387	1.83748749444545e-05	0.000249049737311383
ENSG00000180447	-2.27862589554355	-2.27891143272716	5.27986987463697	1.84152889037848e-05	0.000249381024235643
ENSG00000058085	9.73335441860815	9.7435101785146	5.88000659619621	1.84550148055996e-05	0.000249652472994057
ENSG00000158055	-6.9968080164857	-7.03050717288768	2.05339431639681	1.84780116821999e-05	0.000249652472994057
ENSG00000213023	-5.23795753791409	-5.35061575909407	0.680008510935526	1.84905797650503e-05	0.000249652472994057
ENSG00000126821	1.94840532685134	1.94890545858767	4.59667749394505	1.85128145152464e-05	0.000249652472994057
ENSG00000160703	3.09056696327103	3.09202088590817	3.65668645980593	1.85152788348353e-05	0.000249652472994057
ENSG00000198216	-11.5538672202806	-32.3813794729459	2.89734917216684	1.85662164103225e-05	0.000250123298559772
ENSG00000095383	3.83527890703754	3.83653109602203	5.11600596694769	1.86129147512179e-05	0.000250372778336183
ENSG00000106392	2.05530250068875	2.05557924246152	5.49681298254072	1.86283814546826e-05	0.000250372778336183
ENSG00000198087	2.07758823272048	2.07786850709411	5.00113386320042	1.86328402988757e-05	0.000250372778336183
ENSG00000124225	4.34241843968241	4.34319798718424	5.98073581458997	1.86579849829421e-05	0.000250495079556026
ENSG00000269793	-9.23224424529799	-31.1324965688211	1.86277359927712	1.87064976098674e-05	0.000250930630309682
ENSG00000143858	-5.12900170901164	-5.14274542027322	2.55761978790924	1.87421836340889e-05	0.000251193523830613
ENSG00000085871	3.04089413902771	3.04279701755395	3.2285441168953	1.87683275413166e-05	0.000251328187161336
ENSG00000137142	-4.48364783772687	-4.48449766197221	5.07676013056104	1.87978120083476e-05	0.000251363305587952
ENSG00000140464	2.20194138587971	2.20202089168975	6.44569013140406	1.8803147234964e-05	0.000251363305587952
ENSG00000179796	-9.50109597190451	-31.8164761856547	1.45205778128164	1.88390541832713e-05	0.000251627880254575
ENSG00000164742	-4.36219839530476	-4.36684549643372	4.53164552454319	1.89584096162254e-05	0.000253005647647643
ENSG00000172575	-5.24648627018622	-5.26983782418271	2.48096481537624	1.90421431433813e-05	0.000253906082869988
ENSG00000182578	5.73743194635058	5.77633002230393	1.09062685759122	1.90840095686879e-05	0.000254247205977382
ENSG00000197646	7.69021153556138	7.74950522782529	3.51258922862704	1.91045559836618e-05	0.000254303953221565
ENSG00000165644	2.09089589040245	2.09214541329252	2.35577422496463	1.91746225547989e-05	0.000255019213433246
ENSG00000186111	2.32882776537444	2.32888628863526	6.99609619830851	1.92219009949385e-05	0.000255430435859548
ENSG00000177374	3.59789013118039	3.60171791107988	3.33324339743986	1.93189938639882e-05	0.000256502355605707
ENSG00000105642	-11.1029827120555	-29.9534757008541	2.01035283984677	1.99128200748984e-05	0.00026407732533827
ENSG00000076944	3.92274442821176	3.92693361372431	2.29299257025394	1.99233437459e-05	0.00026407732533827
ENSG00000160789	2.49221490689456	2.4922528711352	9.02517839665054	1.99408741873531e-05	0.000264085504292901
ENSG00000183087	2.78286785984532	2.78303614766913	6.48884077923181	1.9969214421847e-05	0.000264236706765016
ENSG00000248905	5.16324117690138	5.16796647095554	3.74419037603934	2.00459945302645e-05	0.000265028076710881
ENSG00000168056	3.35584368058601	3.35602017292522	6.8809186869856	2.01032148183283e-05	0.000265559726035006
ENSG00000183307	-4.68600636408643	-4.69423440795778	3.51623661533269	2.03450028958075e-05	0.000268526521737226
ENSG00000125089	4.3836234565463	4.43144024303884	2.48704628185008	2.06318094189449e-05	0.000272081986712336
ENSG00000148600	5.74560198174446	5.75194684298712	4.17749931362155	2.06966694610424e-05	0.000272707001657988
ENSG00000187210	3.37051199502682	3.37141366778326	4.71493267205236	2.08100808365805e-05	0.000273944860303331
ENSG00000106069	-4.35180734313347	-4.36526819416453	3.02855022428215	2.08257044434516e-05	0.000273944860303331
ENSG00000133056	-3.28814785801848	-3.28878641340863	5.6974151033343	2.08952437112986e-05	0.000274628228373919
ENSG00000141519	-2.46297477502932	-2.46409496979371	3.16945355315068	2.09520967530561e-05	0.000275143850884961
ENSG00000102265	3.02217233996104	3.02246423681749	7.39839676850437	2.11611364150641e-05	0.000277655448726731
ENSG00000138835	2.09095667361688	2.09108471681338	6.21672782572207	2.12357773174378e-05	0.000278400862329533
ENSG00000214870	-4.80063594854727	-4.8461148982854	1.3822673523702	2.14148384989549e-05	0.000280512825774062
ENSG00000214022	-1.49684051096431	-1.49688590557974	7.4933308873472	2.14853929340056e-05	0.000281201110873063
ENSG00000258498	-8.91357384211555	-8.95311104156995	3.68126572275971	2.15163826406013e-05	0.000281370853057243
ENSG00000036448	-2.72058058415768	-2.73188882820759	1.57081452063474	2.15687310889739e-05	0.000281819386797689
ENSG00000197208	2.44424563155048	2.44938390065802	1.90775731625522	2.16125866569894e-05	0.000282156294366416
ENSG00000231991	2.77399846228906	2.77561973196869	3.24728103393828	2.1650318251026e-05	0.0002824127562001
ENSG00000105974	5.37662625236189	5.37696493031378	8.751682737816	2.17062116186759e-05	0.000282905499343911
ENSG00000165169	2.55787745507351	2.5585078823398	5.43319895153545	2.18049648577294e-05	0.000283894843123208
ENSG00000276710	-2.5852761628316	-2.58662303853529	2.66335568050288	2.18184841647144e-05	0.000283894843123208
ENSG00000122707	1.9157676853332	1.91626657908763	4.34751469063939	2.22490049106386e-05	0.000289255589237894
ENSG00000181449	-3.4375660623632	-3.43784012018966	7.91600856739243	2.23043447827443e-05	0.000289733809848394
ENSG00000147724	-7.19004353173833	-7.41135352814583	0.974119825094578	2.24480473411466e-05	0.000291358114035463
ENSG00000204767	4.67184296640813	4.73603613413889	2.96864047362588	2.25339563650105e-05	0.000292230228142254
ENSG00000104332	3.63757455072311	3.63761634960961	9.57461760319799	2.27604440218263e-05	0.000294922467184062
ENSG00000143869	-5.47495965837778	-5.47713436027326	5.23854883061655	2.32421760464742e-05	0.000300914872959908
ENSG00000177519	-10.1349171966784	-31.0755088107511	1.3846686898308	2.34428089969407e-05	0.000303260993933912
ENSG00000278023	-4.25025129855056	-4.32427214404478	0.181286231107582	2.35641006270652e-05	0.000304577704628308
ENSG00000184675	-2.08090210512393	-2.08138378406789	4.2685896210527	2.36588954303134e-05	0.000305550035772468
ENSG00000116983	-7.97583247725408	-29.0924128410785	1.23020376742865	2.37294266718889e-05	0.000306207659549482
ENSG00000167105	5.04960982900821	5.05844117409729	1.91366340965596	2.37814827242145e-05	0.000306383438381326
ENSG00000100243	1.64179542707415	1.64181555158504	8.46266449758355	2.37822932828338e-05	0.000306383438381326
ENSG00000129951	-4.05604314601352	-4.05712864540678	4.44158516139768	2.38701766905869e-05	0.000307262109519229
ENSG00000091136	2.49590879601599	2.49593199497529	9.10023618287769	2.39169425209463e-05	0.000307610494663967
ENSG00000158828	2.04396582975172	2.04464824440919	3.98355207141842	2.40154467547586e-05	0.000308623198048396
ENSG00000196975	4.31880561325594	4.3199335181577	4.89506151220762	2.40399184700817e-05	0.000308683624170934
ENSG00000134532	-2.22875693157625	-2.22964597413745	4.91536625037346	2.40999417109142e-05	0.000309200073848985
ENSG00000159445	2.04118203103848	2.04204950384231	3.99079989428145	2.43204819882866e-05	0.000311773403748035
ENSG00000100626	-3.93083663136871	-3.93297988118622	4.08917350040525	2.46956045403392e-05	0.000316322534284542
ENSG00000143355	-9.31432793597657	-30.5909539762918	-0.271642337330735	2.47217307616246e-05	0.000316397626321317
ENSG00000019505	-5.12723362628045	-5.20305295865059	1.36268676788611	2.49018129822143e-05	0.000318441366014983
ENSG00000168386	3.45578640460293	3.4561887503912	5.94384833470598	2.49785620680879e-05	0.000319161430549201
ENSG00000177409	9.82318157937568	9.93883663493282	4.34906441652503	2.50014640717858e-05	0.000319192853652383
ENSG00000109255	-5.15883261200133	-5.17111450930681	2.54025488213437	2.51397527696424e-05	0.000320696159922546
ENSG00000107738	4.72095159629156	4.74214163315393	1.89597752666198	2.5166666328562e-05	0.000320777410656463
ENSG00000168785	2.11662662227868	2.11681638439278	6.73110014264467	2.52691674755037e-05	0.000321821191649686
ENSG00000115129	1.51320515000248	1.51333360243144	5.28489227327803	2.53125196062864e-05	0.000322110579570135
ENSG00000171094	-4.42178622611189	-4.49578868859428	3.72149313571706	2.533668122273e-05	0.00032215548909748
ENSG00000167815	-1.77043552504636	-1.77047613233078	7.3926175712639	2.53650545276928e-05	0.000322253833519443
ENSG00000253958	7.94026427300121	8.49527375310465	0.595601140861507	2.5439900945143e-05	0.000322941962079238
ENSG00000130340	1.80702178576223	1.80718936933997	5.68617953275652	2.55563671145387e-05	0.000324156877438186
ENSG00000136367	-2.87411735737152	-2.87594242892924	3.08342338502621	2.56874541770186e-05	0.000325555121363611
ENSG00000228412	-5.04122237849574	-5.15341826913962	0.699169015075543	2.58463888952549e-05	0.000327303743885247
ENSG00000165795	-3.18302240311601	-3.18757735233603	4.39934271930687	2.59808657640143e-05	0.00032874006324094
ENSG00000188916	-3.37045071288449	-3.37319145549523	4.77538432073884	2.61092200338745e-05	0.000329985451258666
ENSG00000204381	5.49362529499273	5.49884580457587	4.94156540337348	2.61225746240515e-05	0.000329985451258666
ENSG00000274956	-4.02566425739373	-4.03747567165603	4.14400557249456	2.61459764490755e-05	0.000329985451258666
ENSG00000187595	-6.37372252332438	-6.48784472726447	2.57110122231225	2.61638266080587e-05	0.000329985451258666
ENSG00000065833	3.83878744983725	3.84039765216379	3.87143817676286	2.62283183271002e-05	0.000330531850168961
ENSG00000110975	-6.02014992188339	-6.09717351289663	0.890152993307238	2.63335067153373e-05	0.00033158981762361
ENSG00000104964	1.82757860067323	1.82765113516386	7.2201464308596	2.6396500171792e-05	0.000332115192330669
ENSG00000207955	-10.3875680917316	-31.9664198727881	0.756360320792886	2.6470941926507e-05	0.00033278364512116
ENSG00000005812	1.76407434889767	1.76440221750152	4.83882130477804	2.64931240898712e-05	0.000332794561173973
ENSG00000173210	7.69830290147654	7.70647252164667	4.90969618689381	2.65458930226675e-05	0.00033318936789062
ENSG00000198155	-2.26587949488216	-2.26867228463849	1.82005190027784	2.67410431187718e-05	0.000335319280031275
ENSG00000175294	9.39882617241824	31.1920152324503	-0.145433687638018	2.67594832311596e-05	0.000335319280031275
ENSG00000226608	2.80379069452029	2.81938557957023	0.39808553156194	2.67852231719683e-05	0.000335319280031275
ENSG00000117151	2.6343083472077	2.6371138241996	3.38192852994317	2.68014897834656e-05	0.000335319280031275
ENSG00000173559	3.65676844757398	3.65820096493941	4.64543984277677	2.69403775633226e-05	0.000336787073878078
ENSG00000261840	-3.2036532877563	-3.2182439266782	0.347481673238016	2.69764916668584e-05	0.000336968752709061
ENSG00000175899	-6.00179873995149	-6.00214824002232	8.92874097834733	2.70281358182754e-05	0.000337343974953279
ENSG00000165186	-8.69918991153176	-29.8837199824761	2.54975145593244	2.72656742016863e-05	0.000340036930499305
ENSG00000106571	-2.00732634695162	-2.00741736928532	6.51864071031218	2.73090889605327e-05	0.000340306556288713
ENSG00000167778	1.73905360268832	1.73931202850854	5.27221147520178	2.73564089941185e-05	0.000340624378017677
ENSG00000111424	4.98090711784992	5.00308259978647	2.40261291549296	2.75327114660495e-05	0.000342546419785576
ENSG00000113578	5.07128847418746	5.10306060960427	4.87354866761467	2.7656384485779e-05	0.000343792167826714
ENSG00000234883	4.87383674518132	4.95413358613746	1.00803742456043	2.76768768386178e-05	0.000343792167826714
ENSG00000111110	-2.59161365875035	-2.59225798537422	4.25487857674832	2.77610844275864e-05	0.000344272244686578
ENSG00000173083	3.94081839804695	3.96050252613961	2.79785993883864	2.77652113326657e-05	0.000344272244686578
ENSG00000122012	-10.9796351103238	-31.7733809212056	1.52441759546378	2.77816721086902e-05	0.000344272244686578
ENSG00000141905	2.9773876341535	2.97823064362316	6.65645063310105	2.80140949047622e-05	0.000346613719228083
ENSG00000187553	-8.83962819717614	-8.84551461558552	5.83582304252067	2.80150194483054e-05	0.000346613719228083
ENSG00000085662	1.85623653512045	1.85625933033453	7.67500136723649	2.82660358785391e-05	0.000349442505310776
ENSG00000184005	-3.15642695010385	-3.15834963677104	3.76977929324025	2.83331321125169e-05	0.000349994877219018
ENSG00000144802	2.96506178389361	2.96570586106946	4.38511317708999	2.84161259538498e-05	0.000350742601299139
ENSG00000174963	-3.23526483564293	-3.23640588481696	3.94789856871903	2.85257089958834e-05	0.000351688778806361
ENSG00000197705	3.69513067099445	3.69628149382687	2.90593905413641	2.85378303284014e-05	0.000351688778806361
ENSG00000196639	3.47954144142949	3.48165786789498	4.70231265375508	2.87365373921414e-05	0.000353858276688404
ENSG00000266208	2.92943028138626	2.93415570594943	1.70937580111228	2.88213172690113e-05	0.000354622575128717
ENSG00000165376	5.41960900071931	5.43426112972641	0.549410509612507	2.90436337237059e-05	0.000356835331428306
ENSG00000232725	7.69654359823863	28.904289688093	-0.275358130101343	2.90468621906864e-05	0.000356835331428306
ENSG00000139800	-2.99853788852854	-2.99891016090671	4.87718686295933	2.913406924889e-05	0.000357625280858623
ENSG00000124302	-5.42377855154997	-5.50007937516877	3.04115696079213	2.91796867971112e-05	0.000357727867905699
ENSG00000167601	4.38537918520595	4.3856323385729	8.01962261966207	2.91882479641259e-05	0.000357727867905699
ENSG00000122870	4.82550163162029	4.82652770309557	4.48823807461332	2.92670379103317e-05	0.00035841218033876
ENSG00000198521	-1.59694288424409	-1.59716357892698	5.36143241008579	2.9375398600008e-05	0.000359457267821728
ENSG00000130733	1.86281572563953	1.86313390341563	4.78672353699383	2.94489006488722e-05	0.000360074498615106
ENSG00000007350	-4.87607170634064	-4.8887051270826	2.57113557989882	2.95563922339834e-05	0.000361001524927825
ENSG00000182718	2.77445959363603	2.77446860679148	10.6653821426339	2.95935844110036e-05	0.000361001524927825
ENSG00000008517	6.03194998450012	6.03575849104975	3.85271692547752	2.95940791538117e-05	0.000361001524927825
ENSG00000100604	-9.89564977469042	-30.8249032538663	1.39911645352845	2.99156740320242e-05	0.000364639605258412
ENSG00000140859	2.76105374534107	2.76121877371757	6.50128858406159	3.01167613373812e-05	0.000366804299159025
ENSG00000060140	6.3631967411371	6.42812416915185	0.134051253934729	3.0255625447402e-05	0.000367972910043281
ENSG00000172830	4.73514743969919	4.73832095532218	3.64559411046076	3.02598447864463e-05	0.000367972910043281
ENSG00000143786	4.23956994194569	4.2432275916012	5.34796719849725	3.03323638527102e-05	0.000368567727000947
ENSG00000273038	2.52612307054573	2.53342709404378	2.21803007851245	3.03838476312187e-05	0.000368906218440007
ENSG00000136603	2.99635637949539	2.99703904620868	4.84946254888054	3.05499820660985e-05	0.000370635135959644
ENSG00000205809	9.8221871530075	32.2148255527647	-0.0988305562123626	3.05879858928242e-05	0.000370808083641736
ENSG00000277954	-4.13615672130097	-4.14562112857706	2.16012647454946	3.07477775010843e-05	0.000372456010785051
ENSG00000102098	-2.29626876692224	-2.297508890895	3.47568566680429	3.07891421707536e-05	0.00037266795802647
ENSG00000092051	-8.78778146165709	-29.6632425502093	2.85352305491675	3.08152065415262e-05	0.000372694527451115
ENSG00000163131	5.37245125602106	5.44027788020432	1.54285022754592	3.0876159029218e-05	0.000373142683500162
ENSG00000163909	-6.69051065748343	-6.80508779039862	2.80546340403863	3.090070616669e-05	0.00037315052288221
ENSG00000145217	6.35404735028974	6.61372926953679	0.777751375644594	3.11596854981439e-05	0.000375987116976831
ENSG00000156453	-5.46385929099146	-5.48057757525672	4.74668787889315	3.1409862092242e-05	0.000378713194369317
ENSG00000109854	5.46501548740369	5.47143566587837	3.55445303855482	3.15488780556025e-05	0.000380095819413718
ENSG00000078295	-4.06724532360849	-4.06848657789533	4.91648433689828	3.15886182640232e-05	0.000380281176233199
ENSG00000143507	3.35540678934535	3.35739287055866	3.10201414341633	3.19707346096956e-05	0.000384584784434351
ENSG00000182836	-9.43268234847664	-30.825542257918	-0.355762865835888	3.21110888087112e-05	0.000385975781877765
ENSG00000180035	-2.40797685049935	-2.40901621802721	3.56769979857351	3.22393688432444e-05	0.00038721961932186
ENSG00000111432	-11.7845509189339	-12.0072153832219	4.77400492142641	3.24054833101793e-05	0.000388915615991652
ENSG00000171119	-4.58923778087958	-4.61013446502185	0.907995272238427	3.25951882422989e-05	0.000390891911839674
ENSG00000133794	2.02928384251455	2.0299893644827	4.09785994642894	3.26584860759286e-05	0.000391350423322754
ENSG00000121310	4.13145235087275	4.13447129613316	3.54593340154597	3.28235594018904e-05	0.000393026883819875
ENSG00000099889	-2.10441083010393	-2.10457219256645	5.66543820754828	3.2857367359119e-05	0.000393130217582593
ENSG00000102981	-2.99379150898792	-2.99818449119678	2.17471465089829	3.29272558588039e-05	0.000393392111689968
ENSG00000125384	7.49665982032493	7.55600264149447	2.4610439026378	3.29296458293062e-05	0.000393392111689968
ENSG00000115363	6.41965519975337	6.43474858636132	4.07268762022655	3.30291914991616e-05	0.000394003675155422
ENSG00000181085	-5.41399826894526	-5.43977421706243	1.42569372495971	3.30430458301134e-05	0.000394003675155422
ENSG00000103966	2.67671868598619	2.67683907474813	6.75045934447135	3.30565399291407e-05	0.000394003675155422
ENSG00000225614	3.45519257770438	3.45887113735023	4.00096502009041	3.3605377047816e-05	0.000400239784305568
ENSG00000225792	-9.6293938587622	-31.2728186936348	2.10921522450554	3.36410661237969e-05	0.000400240408446881
ENSG00000113494	-3.9178784633448	-3.92560440134996	1.17634418086697	3.36566963168154e-05	0.000400240408446881
ENSG00000138759	-3.3301037578347	-3.33058600507388	5.3935765624389	3.3792426986003e-05	0.000401548671963052
ENSG00000272711	-3.85587342857683	-3.87066515476048	1.28462345754948	3.3845481325847e-05	0.000401873266480437
ENSG00000140682	2.48023158902731	2.4803780693075	6.44681814673985	3.40301963967032e-05	0.000403708811082128
ENSG00000187867	-7.29119869841421	-7.31106721810716	3.74007335353449	3.40517807221187e-05	0.000403708811082128
ENSG00000167785	-3.01919729367976	-3.02393553293123	4.05379412848512	3.4198090185787e-05	0.000405135796783671
ENSG00000141433	-9.85130724090769	-33.0651473101458	0.6037525521105	3.43774062054683e-05	0.000406951342298849
ENSG00000171227	3.75151759639715	3.76205804253973	1.36191553428507	3.44452748565905e-05	0.000407286613252263
ENSG00000171385	-8.56005893152776	-28.0901759398624	5.60510060046658	3.44578977908441e-05	0.000407286613252263
ENSG00000168135	-5.56280520703942	-5.67607763707876	0.550526425506213	3.46217455201894e-05	0.000408913717513039
ENSG00000142627	2.77974842395371	2.77981132079919	7.63852743606424	3.46559251143059e-05	0.000409008023231121
ENSG00000156959	-7.64480465913269	-27.8631154972966	3.49023748337028	3.4768850265819e-05	0.000409888687172629
ENSG00000185585	4.70482835547442	4.70584153581095	6.17152685817947	3.47830479379873e-05	0.000409888687172629
ENSG00000125434	2.48255711281331	2.4862406040508	1.540144269798	3.48465954057895e-05	0.000410327858722471
ENSG00000104967	-6.6884364454334	-6.69489239730372	5.26781841095636	3.48790060330576e-05	0.000410400000150838
ENSG00000273329	-2.09595863737503	-2.09877170997095	2.13382721925474	3.51154266341216e-05	0.000412870686344258
ENSG00000197961	-1.63065999832487	-1.63090980048582	5.12575380360786	3.53131534949694e-05	0.000414784748907173
ENSG00000175147	-3.66034207569044	-3.6966844463753	-0.660387621498037	3.53313510981517e-05	0.000414784748907173
ENSG00000148123	-6.60836735777893	-6.82899272790943	1.61627773193646	3.55626735231048e-05	0.000417186765131298
ENSG00000000971	7.11232060157729	7.11787584652206	5.56122076662322	3.56018245862393e-05	0.000417332499316472
ENSG00000151690	4.23274442769456	4.23884069675154	4.60132378294856	3.5859487350545e-05	0.000420037536002558
ENSG00000155090	2.19694580349528	2.19718828066587	5.62176075633104	3.59539470083645e-05	0.000420828282300302
ENSG00000139835	-3.14798481002988	-3.15815325255652	1.63162144219165	3.59888128342558e-05	0.000420920841643498
ENSG00000162511	5.8796448883926	5.90203056628999	1.15586415931062	3.61861831773122e-05	0.000422912473151611
ENSG00000157542	4.22183889291732	4.22326784239594	3.52097839187599	3.6375017276427e-05	0.000424801435866964
ENSG00000145506	-10.0780738279972	-31.1684151749845	1.23262494265678	3.65220920496568e-05	0.00042620025804435
ENSG00000164946	-5.67067686813968	-5.6825112570983	3.72207368568996	3.68990801656013e-05	0.000430277996792904
ENSG00000067167	1.66640643861571	1.6664613449178	7.49543993944697	3.70859040068564e-05	0.000432133809823176
ENSG00000105939	1.6571073456493	1.65723352736381	6.10822798628617	3.72835513395467e-05	0.000434112878908041
ENSG00000204789	-3.59767454242156	-3.62189701993195	1.40112680733698	3.73380602858013e-05	0.000434362677812986
ENSG00000185737	-5.40878768080229	-5.43218912593206	1.73344348005606	3.73610727154061e-05	0.000434362677812986
ENSG00000162645	4.76785165565192	4.77191190621553	3.74205893057536	3.73884615717083e-05	0.000434362677812986
ENSG00000139597	2.97128298099597	2.98297476711807	0.936052571638584	3.74585712624817e-05	0.000434387631970852
ENSG00000137745	16.8131980232398	39.3196847132025	5.50522933541905	3.74737101722668e-05	0.000434387631970852
ENSG00000109832	-5.98550345197047	-6.20499481687996	0.965087191840989	3.7474070722732e-05	0.000434387631970852
ENSG00000198759	-8.06147979197402	-8.28343503251723	3.6167968491261	3.77498684801315e-05	0.000437175262784661
ENSG00000108771	3.94212766527655	3.96846705676402	1.77527695496712	3.77705539577627e-05	0.000437175262784661
ENSG00000120278	-2.25231814009025	-2.25257218775863	5.59492642055849	3.78716564741652e-05	0.000438020773472308
ENSG00000084636	3.23169325672317	3.23333782869836	5.14235635262588	3.79854378413306e-05	0.000439011566583668
ENSG00000134955	3.42987337793636	3.43292344214119	2.76439737924341	3.80698161968032e-05	0.000439661324036157
ENSG00000139970	-3.45167782543434	-3.45723429963183	5.37012474914085	3.81020759026432e-05	0.000439708657164723
ENSG00000127903	-5.90464155212881	-6.01880713651757	0.955348993887487	3.85670320913175e-05	0.000444745671398694
ENSG00000196498	2.3233313135572	2.32336195135862	8.18526044186569	3.89201126902838e-05	0.000448486080845824
ENSG00000108479	1.92419909353024	1.92461375847852	4.27146730663684	3.895598626275e-05	0.000448568414090397
ENSG00000175592	5.30309184722045	5.30575852791972	6.47009972798737	3.9013931305556e-05	0.000448643687639989
ENSG00000030582	1.952302087155	1.95234605197378	7.59383773259228	3.9019990253305e-05	0.000448643687639989
ENSG00000153214	1.88555114997045	1.88595238265401	4.9569895181811	3.91746901032903e-05	0.000450090957522277
ENSG00000204261	6.18297516377694	6.37742566168618	0.584948311947043	3.92702502197366e-05	0.000450857122743358
ENSG00000182601	-10.7427996241925	-33.7703182533243	0.763202215166046	3.93285537462579e-05	0.000451194737835467
ENSG00000253304	4.32195176131971	4.33540080561666	2.27105215055384	3.95306127092846e-05	0.00045317987286547
ENSG00000135046	3.42123104237056	3.42143523587968	8.33467684137548	3.96861881940875e-05	0.00045462959828502
ENSG00000173406	-4.57625298068766	-4.61424991420015	2.39507063580373	4.00153789896485e-05	0.000458064609636636
ENSG00000165476	1.95393860375226	1.9541653844743	6.03138547058198	4.01871391653283e-05	0.000459693766247206
ENSG00000166582	-2.51102043249843	-2.51128927434855	5.67708020701093	4.03314171382815e-05	0.000461006403511806
ENSG00000204397	5.84211116409951	6.19272535186067	0.408412837339377	4.05997281785856e-05	0.00046349391299576
ENSG00000197467	6.33725768436477	6.34196763128569	5.60591599606604	4.06084073894069e-05	0.00046349391299576
ENSG00000136002	-2.90493308482554	-2.90624995579048	4.5433646308714	4.08195830963204e-05	0.000465563893693167
ENSG00000135116	-6.27600859045047	-6.49599345707284	1.20231072909179	4.10110417038464e-05	0.000467125886521313
ENSG00000125753	2.09371602343628	2.09384715543871	6.39983426779407	4.1016369310921e-05	0.000467125886521313
ENSG00000126903	1.65734547308838	1.6577045255534	4.5780346435369	4.10601373083508e-05	0.000467283515985853
ENSG00000145632	2.67181731378917	2.67187317275408	7.34313069536849	4.14027063210089e-05	0.0004708389340832
ENSG00000172247	-5.1470324110832	-5.20459185988806	0.300748395455426	4.22528867111249e-05	0.000480157622348984
ENSG00000157510	4.40538606088725	4.40973463629395	3.51186363183964	4.24613089602102e-05	0.000482175184076161
ENSG00000135439	-5.18317902315155	-5.22944766475659	6.06787945797773	4.26587268092451e-05	0.000484064942150838
ENSG00000135074	3.37838143247802	3.37856815084295	7.72795177313526	4.28670931588146e-05	0.000486076102092761
ENSG00000134871	2.39296249919243	2.39297348218103	9.83201052678417	4.29079317390584e-05	0.000486186100271159
ENSG00000137767	6.34305549250238	6.36919928727377	1.98040182424466	4.31429150634772e-05	0.000488494181146579
ENSG00000181856	-6.42635985720531	-6.54074990414446	0.65459932125545	4.34399720700506e-05	0.000491501249204182
ENSG00000177359	-4.52486090152805	-4.54631881264257	0.368884666220932	4.36230516427999e-05	0.000492956971432184
ENSG00000147642	-2.55760476867875	-2.56097744165631	4.03067992697356	4.36317749788189e-05	0.000492956971432184
ENSG00000139211	5.17554439098842	5.17774578059757	5.2573993860277	4.36898708758715e-05	0.000493256430842992
ENSG00000073008	2.03171999611765	2.03191362997913	5.96966565750745	4.37532446066571e-05	0.000493615000930884
ENSG00000132357	5.7008377166434	5.76826632416269	0.629086805670214	4.38826285598263e-05	0.000494717229121392
ENSG00000222047	5.1563596829348	5.20530251538749	-0.553049951229049	4.42324040750346e-05	0.000498300690640397
ENSG00000164331	1.82198735401452	1.82283288969456	3.68515857617868	4.44626627442759e-05	0.000500533537194755
ENSG00000118985	2.81274443003786	2.81326106358973	5.27522418555037	4.49499292579975e-05	0.000505654319477214
ENSG00000102053	-4.59906874861912	-4.60838566026458	2.48681216141549	4.52215727752521e-05	0.000508343871355498
ENSG00000166228	2.21740043197845	2.21768917106167	4.7870662765705	4.52770229168555e-05	0.000508501177778986
ENSG00000133124	-7.4835903177555	-7.70502187683721	0.0834481859148232	4.53007005437793e-05	0.000508501177778986
ENSG00000164509	6.66174182583843	6.73115208463253	2.23754783336926	4.54480293582303e-05	0.000509788455746701
ENSG00000102699	1.95715037297252	1.95721460885077	6.83917300910909	4.57479107850123e-05	0.000512676639013557
ENSG00000029153	3.27130816670334	3.27282100240847	5.10506271849567	4.5771181938318e-05	0.000512676639013557
ENSG00000269378	3.31944772989168	3.32422113979705	2.46995507423	4.58946319623224e-05	0.000513403016501873
ENSG00000007384	2.03964739030359	2.03992327500782	5.65785858086673	4.59017939692977e-05	0.000513403016501873
ENSG00000144229	-6.46265270481374	-6.53984932775345	2.84544280941252	4.5986350565716e-05	0.000513980585349384
ENSG00000120057	12.2278717787144	12.3937442705378	4.14265546876646	4.61931207037104e-05	0.000515922308059896
ENSG00000123560	-7.27798263683497	-7.30169387278284	5.85825317960302	4.62357216502852e-05	0.00051602899059868
ENSG00000145604	-1.61886028229931	-1.61896117350022	6.29279925768698	4.64591298047877e-05	0.000517214201913955
ENSG00000198221	-3.62732780001597	-3.6357287457724	1.37222764801549	4.64800972227581e-05	0.000517214201913955
ENSG00000182175	-4.7134010491646	-4.71439130986138	6.826722184708	4.64852403566059e-05	0.000517214201913955
ENSG00000115756	2.49646714019454	2.49677745812147	6.06483825156478	4.64940459834581e-05	0.000517214201913955
ENSG00000232284	-3.21440440939329	-3.21849831818587	1.87566888193695	4.6507540635788e-05	0.000517214201913955
ENSG00000080709	-8.58073703419013	-28.0863258337663	1.3706357630918	4.66327808948812e-05	0.000518018465806176
ENSG00000147799	-1.71250920389715	-1.71282037176156	4.5011767732544	4.66462125607457e-05	0.000518018465806176
ENSG00000185291	-2.78036347903862	-2.79123474234494	1.05680360628496	4.67426038722248e-05	0.000518344665615943
ENSG00000130066	2.16955648145388	2.16972545307352	6.4123027839726	4.67661733580345e-05	0.000518344665615943
ENSG00000167173	-2.33421349318137	-2.33510361894831	4.52161294431839	4.67751782921009e-05	0.000518344665615943
ENSG00000197892	1.7881127293054	1.78833982611616	5.58468194413364	4.72595639109243e-05	0.000523341014826363
ENSG00000188176	-3.88036694067801	-3.89443066900443	1.5136216922674	4.75324258907965e-05	0.000525989580339402
ENSG00000245213	3.38285187267499	3.40358138388055	0.118157754895969	4.77477672265785e-05	0.000527998326824219
ENSG00000162777	5.84937071378099	5.90740879904118	0.0706570515611197	4.77906735850562e-05	0.000528098780861335
ENSG00000138356	6.40241106819054	6.41954095921124	3.99877103943315	4.78750112024379e-05	0.000528656594706412
ENSG00000162909	2.04253689755865	2.042556188286	9.24098083359492	4.79620913751238e-05	0.00052924388320225
ENSG00000128849	2.36038196457122	2.36066593158008	4.86040861682278	4.80645788870419e-05	0.000529758770051764
ENSG00000120860	1.80897363685556	1.80951833605883	4.18591592342141	4.80766092713815e-05	0.000529758770051764
ENSG00000142166	1.54258182915006	1.54272136713833	6.50271765795923	4.81609909121169e-05	0.000530314324472351
ENSG00000138944	-5.2403624554571	-5.2461584383519	4.90649901987346	4.82894736643422e-05	0.000531354363491923
ENSG00000198003	-3.70548906690021	-3.73296275689434	0.80732428700852	4.85068201570389e-05	0.000533370063332398
ENSG00000185015	2.64966720149912	2.65163889181194	2.33158436532634	4.86527108029507e-05	0.000534597766697588
ENSG00000159314	3.68209845037233	3.68491246868485	2.25664580105082	4.8740219680794e-05	0.000535182693457044
ENSG00000168702	-4.16929572653268	-4.18984387367785	3.59029890646685	4.88563659323092e-05	0.000536081024361964
ENSG00000131153	-2.00340027478228	-2.00357737675881	5.80734418461942	4.90515043890885e-05	0.000537844234221368
ENSG00000157005	-10.5770166580999	-32.9180691106521	2.82366100760017	4.94279122272568e-05	0.000541591172993956
ENSG00000205927	-8.98866140854225	-30.8794629411218	4.69215366309016	4.96218153982698e-05	0.000543088538238487
ENSG00000163659	2.83531812753913	2.83578041520717	5.94770913142915	4.9634132449489e-05	0.000543088538238487
ENSG00000150403	1.72068122677873	1.72076121075958	6.70317087490208	4.97391798738818e-05	0.000543622231998254
ENSG00000099958	-2.32859373879968	-2.33132145025986	2.15070356253986	4.97525406382416e-05	0.000543622231998254
ENSG00000149499	1.75450248349728	1.75469802744439	5.30854323404337	4.98877210900231e-05	0.000544718095873861
ENSG00000276851	9.31638276455821	31.8629918214142	0.38669548365669	5.0294389482446e-05	0.000548632124201788
ENSG00000226137	-1.88644704656535	-1.88674738837912	5.10868557949477	5.03164597064788e-05	0.000548632124201788
ENSG00000177468	-13.0315095459416	-36.0458796795826	3.58031577852479	5.03619027777177e-05	0.000548744417286312
ENSG00000108854	2.02284992378634	2.02297166250094	6.49428040405502	5.04296053417945e-05	0.00054909892455145
ENSG00000268496	-8.79830622816805	-28.9569845056123	0.769295893654403	5.08504837917181e-05	0.000553295786706541
ENSG00000276170	3.07027460239623	3.0894034365896	1.20027033242541	5.11372384566157e-05	0.000555816314008089
ENSG00000163873	-9.25398357139656	-29.4658363921274	6.36503207999085	5.11533267086989e-05	0.000555816314008089
ENSG00000139182	-2.42241099593123	-2.42277166173512	5.61212202162961	5.12104046290853e-05	0.000556049553462126
ENSG00000185567	3.92940969874857	3.9302578995881	6.59474367296313	5.13239442716198e-05	0.000556709010347493
ENSG00000082781	2.60185646651566	2.60196601066187	7.79476848039134	5.13424474766485e-05	0.000556709010347493
ENSG00000148848	3.29553897056638	3.29567517190694	7.38420873344295	5.13886892836449e-05	0.000556823729684131
ENSG00000185986	-3.10786878685483	-3.11639836806524	1.65541242400428	5.17821436444937e-05	0.000560697913221307
ENSG00000075290	-8.06160780950826	-8.28365738077727	0.372037886705025	5.20155732981662e-05	0.000562835177739132
ENSG00000226806	9.86200061670986	54.1928131155462	-0.627860921989364	5.21291873693254e-05	0.000563673913839783
ENSG00000007968	-2.90762414243838	-2.90865462793203	4.32035343273828	5.21966948164308e-05	0.000564013282258651
ENSG00000147889	4.39045157781659	4.3923174528788	5.80243465834279	5.24477189317747e-05	0.000566333805947947
ENSG00000067082	2.22688086158609	2.22695912585883	7.45408542241518	5.26185686506281e-05	0.000567785992336494
ENSG00000166106	-3.87834009407834	-3.87934125087507	5.47223148810986	5.29595161505843e-05	0.000571070362690071
ENSG00000157150	5.96795824837013	6.31237246183346	3.92876272437508	5.32400942141668e-05	0.000573699676369911
ENSG00000163947	1.9209603654749	1.92184475825557	4.57583194811785	5.33714095107052e-05	0.000574718060758725
ENSG00000158286	2.91413829032921	2.91543128685214	2.83879169876549	5.35503453599366e-05	0.000576247479290179
ENSG00000149328	-4.32596947859686	-4.32784713162317	4.37622460118245	5.37431563813355e-05	0.000577923997064857
ENSG00000138336	-2.54837473602852	-2.54969556969098	3.74364989825147	5.39182796053399e-05	0.000579074882561295
ENSG00000162975	-4.40922164275478	-4.48352338947991	4.7861751096375	5.39243550175562e-05	0.000579074882561295
ENSG00000004777	-2.36614585305479	-2.36633205299256	5.85899231709014	5.43713177355188e-05	0.000583473371218138
ENSG00000151689	2.35902032160065	2.35980156735462	3.97403819011538	5.47033066411729e-05	0.000586632850202798
ENSG00000075420	2.31906235901956	2.31917342255969	7.23686231703882	5.50360890923607e-05	0.0005897964962856
ENSG00000279798	-4.82942161522657	-4.8751989703273	-0.531312439701222	5.51608521994113e-05	0.000590728083841981
ENSG00000137261	-3.79533009709298	-3.85006743259867	0.839099864188194	5.53455814882111e-05	0.000592300143493439
ENSG00000163568	-8.23758777483618	-30.5871442488939	0.0793546904309724	5.562701615917e-05	0.000594684694303961
ENSG00000168938	2.61340703094006	2.61426210367887	3.87520172147207	5.56445714344874e-05	0.000594684694303961
ENSG00000157152	-3.09980397762687	-3.12325034886001	2.30859797993497	5.59295628023188e-05	0.000597063970584404
ENSG00000187957	-4.38289310051378	-4.38425796266007	6.0825744524197	5.59603888410623e-05	0.000597063970584404
ENSG00000091664	-10.1349869442044	-32.6996089471354	1.22452109913696	5.59887028134404e-05	0.000597063970584404
ENSG00000143320	-5.23838270782988	-5.23998975872327	6.49418016250437	5.60565821042953e-05	0.000597063970584404
ENSG00000183876	4.01871858034167	4.02040879560083	4.93661707662328	5.60583950862519e-05	0.000597063970584404
ENSG00000154721	-3.13575330818391	-3.13651296617392	5.7330058275057	5.64085937788766e-05	0.000600384310336319
ENSG00000102760	4.22369904048625	4.22577663846216	3.30156014041735	5.74079581552812e-05	0.000610604808335532
ENSG00000156113	4.49046158839416	4.49261208344973	5.80340453327108	5.80519754453308e-05	0.000617034407490398
ENSG00000102924	-9.8394624558355	-10.0619647713243	4.0449851300921	5.85079493074091e-05	0.000621457905092439
ENSG00000075651	2.27100712346988	2.27195705586615	3.90959320877504	5.85931773208259e-05	0.000621682538230585
ENSG00000178585	-2.20129195034518	-2.20156342741549	5.37985654259026	5.86087291069182e-05	0.000621682538230585
ENSG00000103066	1.81516874723326	1.81544322666789	5.0374476151538	5.87108689179702e-05	0.00062172080803444
ENSG00000104154	1.95950430109568	1.96036758293468	3.37851948149252	5.87177194473588e-05	0.00062172080803444
ENSG00000129596	-2.97001649961459	-2.97103036067737	4.46446814158942	5.87514875321277e-05	0.00062172080803444
ENSG00000004139	-2.09017314534093	-2.09079852731013	4.02698378058869	5.87716096233402e-05	0.00062172080803444
ENSG00000163735	6.17492223184741	6.17858658054138	3.2495094184811	5.89293119696703e-05	0.000622816854878579
ENSG00000135144	-6.96876734788691	-26.7048130090992	2.54802643080503	5.89549962540374e-05	0.000622816854878579
ENSG00000049860	1.88789521985697	1.88804396088102	6.60616091853108	5.90037517094939e-05	0.000622910465985151
ENSG00000109072	-3.68366463688322	-3.72719756966275	0.832295779616095	5.94569572948987e-05	0.000627270899461182
ENSG00000152402	-3.83269643702712	-3.83481847802213	4.32830663704307	5.95057922092839e-05	0.000627362214419823
ENSG00000114127	1.63204491797408	1.63225601486944	5.24152824616377	6.01710613400175e-05	0.000633948010636324
ENSG00000203805	2.86787423183914	2.86876813211762	3.37675136588375	6.04692358599293e-05	0.00063665991147467
ENSG00000205795	7.58757744180577	7.6698966866174	1.93769068815829	6.07680472882289e-05	0.00063937485873208
ENSG00000280294	-2.87891763750005	-2.8904167901576	0.533048613680738	6.10068694291685e-05	0.000641455393445816
ENSG00000232044	-7.832297351099	-29.5392685398336	2.04236945172082	6.12914578514721e-05	0.00064401401271392
ENSG00000229847	-10.0495120594706	-32.2152263665674	0.226190009082822	6.13772853079041e-05	0.000644482133690393
ENSG00000165915	1.74468199805276	1.74475030104177	6.5693470234154	6.14865238456882e-05	0.000644904059016162
ENSG00000183688	2.12655739038966	2.12676892668977	5.67262946478666	6.15000732595789e-05	0.000644904059016162
ENSG00000164308	7.7269521180075	7.72920386972997	6.41397688857859	6.16508996902451e-05	0.000646051777022474
ENSG00000175928	-4.63785349659535	-4.63857423331837	6.41986360975081	6.27526344293764e-05	0.000657156025473027
ENSG00000165588	-4.53837979913489	-4.54420904967864	3.09588355499437	6.28322599965999e-05	0.000657300207817861
ENSG00000135127	-3.26651144169681	-3.27373147057218	1.72919867904273	6.28822054718722e-05	0.000657300207817861
ENSG00000153266	-7.31692477710563	-7.53743659793005	-0.0425811849102142	6.28926931266737e-05	0.000657300207817861
ENSG00000123609	4.98138982754163	4.98664545561382	3.5276334124304	6.30031872002732e-05	0.000658014558491683
ENSG00000177098	-5.4339930728186	-5.51052832787329	4.03344399723424	6.30469764934088e-05	0.000658031745299522
ENSG00000137561	-3.21341474312351	-3.26611225200032	-0.241322632876239	6.3116719994006e-05	0.000658319616557388
ENSG00000051382	1.87630106380221	1.87660584781171	5.17621411531471	6.4152153846452e-05	0.00066823153897327
ENSG00000169635	-2.08816542867094	-2.0884173744286	5.25800887921574	6.41526243704965e-05	0.00066823153897327
ENSG00000106991	6.13041361963622	6.13354702633259	5.7999148124332	6.42081011220167e-05	0.000668309418802158
ENSG00000254726	-1.93445701367378	-1.93452681008972	6.94631306943396	6.42457049841193e-05	0.000668309418802158
ENSG00000135678	8.7963812789966	8.94509337578325	3.43498572089539	6.46518460516113e-05	0.00067208650083213
ENSG00000171316	-2.4031137399221	-2.40325740682695	6.79637441812183	6.47290820839825e-05	0.000672138466469526
ENSG00000198720	-1.65129861044432	-1.65145650659923	5.17450304972309	6.47444969575835e-05	0.000672138466469526
ENSG00000171551	-6.90778247231242	-6.96614876051675	2.38055316832441	6.47859864247878e-05	0.000672138466469526
ENSG00000242861	3.44417395184254	3.50937842697499	-0.284002061857468	6.50785944574122e-05	0.000674725879055799
ENSG00000141480	-1.8841414898083	-1.88451658188988	4.77257165871267	6.57376090323058e-05	0.000681106189403068
ENSG00000164626	-9.77009675945095	-31.0826374648267	2.41858736307473	6.59500136915808e-05	0.000682853788979007
ENSG00000090238	2.41801260242761	2.41884786492534	3.59196747831881	6.6396926425479e-05	0.000686911489549677
ENSG00000161638	2.8224566343424	2.8225987986478	7.87552424177738	6.64298929947491e-05	0.000686911489549677
ENSG00000182752	5.35102138194622	5.35256783401191	6.80122080648893	6.68355080205762e-05	0.000690547404406667
ENSG00000187688	6.87586325937532	6.8890953252385	4.98630219275891	6.69141402527487e-05	0.000690547404406667
ENSG00000160097	-3.71758985358588	-3.72314721964921	3.54047392498565	6.6914193855981e-05	0.000690547404406667
ENSG00000185630	-2.74364168113435	-2.74381414324706	7.06197940973278	6.7081007774414e-05	0.000691740215228073
ENSG00000166501	-6.26557126618968	-6.37974697002913	2.88178276225841	6.7142250853303e-05	0.000691740215228073
ENSG00000069974	1.94139357025909	1.94183468738578	4.50943370994676	6.71626851726501e-05	0.000691740215228073
ENSG00000119917	3.61115587248821	3.61268589886633	4.03390155072646	6.73176506329183e-05	0.000692879233343695
ENSG00000115170	1.84464425043817	1.84490758679767	5.12569960147445	6.75735829704546e-05	0.000695055286232331
ENSG00000136997	2.6523232109589	2.65265703678118	5.79594238766094	6.76580991067129e-05	0.000695466464418838
ENSG00000130222	-3.90257288694838	-3.90693983274878	3.33783529017386	6.77887142555434e-05	0.000695934952859391
ENSG00000006327	4.04430167852864	4.04465056064821	7.50608945962777	6.77928181951539e-05	0.000695934952859391
ENSG00000237172	2.89625502080986	2.89923866957896	4.19973397069582	6.78849346964526e-05	0.000696422713765053
ENSG00000108821	6.16132881123239	6.16136720601325	12.5547769744979	6.81778551155069e-05	0.000698968502805991
ENSG00000132530	12.6859146723405	56.2116807990745	1.54713150574568	6.87384145256914e-05	0.000704253021262563
ENSG00000134996	2.24861628460308	2.24923532586641	4.099907198408	6.88218505844884e-05	0.00070464549182046
ENSG00000163590	-3.28652117466458	-3.28782677580292	4.85167322180163	6.91573354158988e-05	0.000707616405756123
ENSG00000162552	-5.53283448449098	-5.5659891504045	1.75579905316813	6.94549132563324e-05	0.000710195818981254
ENSG00000137462	5.38817865768947	5.41194084884974	0.38608331330638	6.9637018055327e-05	0.000711591884761699
ENSG00000175938	2.64995023883392	2.65211333403448	2.56494362233796	6.97943883090256e-05	0.000712733537643641
ENSG00000197921	-11.2853116456418	-30.1307798505258	4.85317209864985	6.98941301566845e-05	0.000713285587102269
ENSG00000131044	-7.78413932949414	-28.3750468939465	0.3835501729768	7.01330641199304e-05	0.0007147653145949
ENSG00000164176	6.15543876159914	6.15640747921723	7.1698246492049	7.01907824650892e-05	0.0007147653145949
ENSG00000136153	4.0907030805162	4.09184625163676	5.77713184336261	7.02064729873518e-05	0.0007147653145949
ENSG00000102271	2.59017876499251	2.59041938551846	5.73555038080505	7.02222359797987e-05	0.0007147653145949
ENSG00000143753	1.68719836046206	1.68725600515953	7.15379937751092	7.16642469444487e-05	0.000728967786182815
ENSG00000105856	1.89796431354658	1.89824764218033	4.93687417351653	7.19531209826272e-05	0.000731429707697097
ENSG00000237517	-3.21459226262777	-3.22884330084342	1.88314323843706	7.42835752823596e-05	0.000754628330812468
ENSG00000117318	-3.58651897053198	-3.58686472148146	7.20084310811577	7.46761017767506e-05	0.000758122661340822
ENSG00000110628	2.3378926291037	2.33981537516752	3.19127445980485	7.5052865151869e-05	0.000761452525328969
ENSG00000178209	2.60991166169939	2.60992738321811	9.73204030532695	7.52020380107533e-05	0.000761999115514874
ENSG00000171735	-1.45233744947451	-1.45246964933814	5.43562391509754	7.52043446271565e-05	0.000761999115514874
ENSG00000073111	-1.90178107225319	-1.90182555658843	7.57590224439529	7.67091808965789e-05	0.000776742639766007
ENSG00000125895	-4.42270664310301	-4.46041376693517	0.45005647636329	7.68935322880867e-05	0.000778104739563309
ENSG00000189157	-4.96245406320699	-5.17870798244674	0.0833034706342906	7.70663273035975e-05	0.000779348208884955
ENSG00000181284	2.36484475437197	2.36741799748291	1.35836714130093	7.71880538552327e-05	0.000780073963039226
ENSG00000214872	-5.68792904049783	-5.90710805284783	-0.705035955580659	7.74584347866658e-05	0.00078230012985705
ENSG00000272078	-4.43834064811098	-4.48345070927322	-0.243892067565637	7.76817619151263e-05	0.000784048500674068
ENSG00000187189	-1.59786708777368	-1.59795436129819	6.36836817887174	7.79343637305173e-05	0.000786089893597091
ENSG00000083444	2.07395779050405	2.07400780363324	7.9434729251238	7.83942959130536e-05	0.000790218551572898
ENSG00000203952	-2.85845704454278	-2.86147503970661	2.36185551436217	7.85856116443889e-05	0.000791635961429348
ENSG00000189431	6.62757552766449	6.66665021094365	1.22819329765539	7.87681679400732e-05	0.000792963361841588
ENSG00000078114	-4.0398277300107	-4.04092664606126	4.85503122527659	7.88706608441215e-05	0.00079348356856966
ENSG00000184731	-5.59765260021569	-5.67413183386273	-0.0222529085634569	7.90800517738395e-05	0.000795077867608969
ENSG00000138316	5.30707139806828	5.30789377446776	5.47200953888659	7.93986626246852e-05	0.000797767514943265
ENSG00000186777	-2.73333236246082	-2.73869934259077	1.44214074677444	8.01339113751643e-05	0.000804637229718209
ENSG00000179348	-6.28384758070189	-6.36104563653177	1.63896387916881	8.07383876681084e-05	0.00081018585157445
ENSG00000129993	-4.7191180612061	-4.83047642083475	0.866011856847411	8.10110231768653e-05	0.000812399560618867
ENSG00000074181	-3.46301604349512	-3.46314947488734	7.36192534428491	8.14028895355784e-05	0.000815805338388011
ENSG00000139174	3.74910790238242	3.75028101739552	3.99036240237728	8.15135737296291e-05	0.000816390596673783
ENSG00000127870	1.54251777581583	1.542750888747	5.09917570369715	8.17215963208771e-05	0.000817949362150113
ENSG00000230316	-11.259430373529	-32.2067511004483	4.19956892964866	8.3384386475622e-05	0.000834057533907984
ENSG00000182732	-4.03843718774456	-4.05866097844835	4.56867817153697	8.38120350850922e-05	0.000837319001369097
ENSG00000087253	3.14150948441064	3.14271114537997	5.22492892003434	8.38269989747791e-05	0.000837319001369097
ENSG00000205268	-1.71092193622009	-1.71107964934954	5.39279706149568	8.38713281760771e-05	0.000837319001369097
ENSG00000085063	2.19370415218089	2.19375207179567	8.62805467931303	8.43962846857789e-05	0.000842021462673324
ENSG00000134516	5.19327636900415	5.20231582541278	2.60928250104543	8.4675196009366e-05	0.000844264693799643
ENSG00000155729	1.62506356747527	1.62564298422498	3.82745214510288	8.5161827244357e-05	0.000848574837647345
ENSG00000166189	1.85445962584416	1.85482648749802	4.41055747634632	8.5460576726961e-05	0.000851008574626766
ENSG00000123240	2.08745516738014	2.08753050326322	6.45406770478844	8.57994389673037e-05	0.000853838393904066
ENSG00000198821	-6.33253897873099	-6.55269155140591	-0.378583498879561	8.59753723775406e-05	0.000854759028294
ENSG00000125931	-4.55348593316234	-4.60992465053	2.97091753926672	8.60014367522655e-05	0.000854759028294
ENSG00000244617	-2.99700993185424	-3.02664814441642	-0.0486355015171911	8.62460867447537e-05	0.000856645291623782
ENSG00000130844	-1.94578108730011	-1.94612072464624	4.65624199313232	8.6581521190645e-05	0.000859430306338671
ENSG00000118160	-5.87983799673264	-6.09904994248885	0.531255378473674	8.72359229274612e-05	0.000865375921594269
ENSG00000186862	3.81069611297207	3.83325830363501	0.663559673454245	8.9022741140268e-05	0.000882540368358187
ENSG00000179630	2.8296650230118	2.83308865681814	1.76438623697454	8.94353199427428e-05	0.000886067947706844
ENSG00000100078	-3.38421258238681	-3.39616177812258	1.92179081090086	8.95690798596328e-05	0.00088683044573767
ENSG00000135605	3.58536118145009	3.59031727075437	0.757473585985913	8.983021815744e-05	0.000888852361413351
ENSG00000234155	6.96945276156842	7.24027316716324	-0.553497478227833	8.99894448365425e-05	0.00088932297240503
ENSG00000131781	2.49455450715005	2.50170818180344	0.724774866438528	8.99916931215542e-05	0.00088932297240503
ENSG00000103740	5.16924919783351	5.17951968926727	2.34113937586597	9.01862382369416e-05	0.000890681798754969
ENSG00000166923	6.0886769427924	6.09248383276473	6.98937186838312	9.02722111537876e-05	0.000890967322980556
ENSG00000116132	-2.836461157406	-2.83772340862557	5.85552602694506	9.08819732533086e-05	0.000896418907376601
ENSG00000104856	2.64106481183443	2.64191080687707	3.48827210870561	9.13941044076194e-05	0.000900817594926099
ENSG00000166257	-3.76045986464627	-3.77636838518612	2.77671929670745	9.14433129216003e-05	0.000900817594926099
ENSG00000172915	-1.88010251646205	-1.88037926420459	4.86204602345157	9.24583629535825e-05	0.000910242672860805
ENSG00000198929	-3.47079410724643	-3.4774611300406	2.33930462020646	9.2677089474486e-05	0.000911821093292139
ENSG00000174132	1.88898410801162	1.88994430827572	3.49692744154411	9.30585176171847e-05	0.000914997288460152
ENSG00000099282	-4.05108714568754	-4.05379840193803	3.64673534076988	9.33304976845756e-05	0.000917094015636856
ENSG00000152291	1.58561948020039	1.58564506902662	8.3635407269846	9.3666382735244e-05	0.000919815660395031
ENSG00000131652	-1.66494422389474	-1.66516020736891	4.73389477523996	9.43719923360257e-05	0.000926162343390764
ENSG00000102678	-6.51307446290325	-6.73335903947532	0.616040878129655	9.55144077990219e-05	0.000936221124628381
ENSG00000122176	-7.5236595871327	-28.4431217583077	2.80047619661084	9.55168599675298e-05	0.000936221124628381
ENSG00000141837	-4.14098626960207	-4.1558746317266	4.50964142997208	9.56852406324891e-05	0.000937283153849237
ENSG00000163820	1.66302209760699	1.66322039326677	5.43680815160462	9.61077642873296e-05	0.000940831743938786
ENSG00000133121	1.92287044218072	1.92319824302613	4.96634944643042	9.62308265039467e-05	0.000941446193629464
ENSG00000185697	2.54865912987687	2.54947318082458	4.80526292279145	9.66476591336833e-05	0.00094493209124191
ENSG00000140575	1.61886692836507	1.61888649083099	8.78455430097789	9.69878117260445e-05	0.000947664388166745
ENSG00000172602	-3.14974050179074	-3.16309002580813	1.59869435691961	9.70752071982511e-05	0.000947925131453091
ENSG00000180730	5.57994736715395	5.58232513206913	3.84213904151876	9.80879410890484e-05	0.000957215695102751
ENSG00000168685	8.15269380217658	8.33505924042236	2.83799376901802	9.90289948404129e-05	0.000965795581160654
ENSG00000111186	3.98058751708121	3.98200610824116	4.92617866219861	9.96757200574796e-05	0.000971496063032139
ENSG00000127241	-5.77931698362911	-5.89299208970582	4.58591786135344	9.98016871990382e-05	0.000972116995586889
ENSG00000005893	1.77229487085492	1.77233183330042	8.09313737617199	0.000100114374034499	0.000974554760707395
ENSG00000154548	-3.94031157137301	-3.94548386893671	3.33657350579711	0.000100516175203681	0.000977856423445656
ENSG00000162618	8.32976194544363	8.36408400465379	3.48174004881359	0.000100664684437005	0.000978691396512699
ENSG00000151116	1.62617762471998	1.62650427994839	5.06746179665901	0.000100842152050486	0.0009798066970232
ENSG00000126500	-3.28260158644772	-3.29899940990198	1.55722409673309	0.000101161647770236	0.000982299731520186
ENSG00000032444	1.6917827952972	1.69186647647386	6.41043155692298	0.000101464954692847	0.000984632568411506
ENSG00000101489	-3.67924864975755	-3.70635499057276	0.966360145091499	0.000102193286212394	0.000991084453987776
ENSG00000174576	-5.31180198326618	-5.42463146608303	-0.568268878935708	0.000102314208707332	0.000991641250624635
ENSG00000166387	-2.85427830145581	-2.86194183168429	3.47127065364816	0.000103038260188035	0.000998039326660035
ENSG00000187546	3.14628018244751	3.17683090723654	1.57867320989122	0.000103652222825636	0.00100316819229003
ENSG00000101439	1.78105993576809	1.78109383975662	7.68552994882063	0.000103696263760479	0.00100316819229003
ENSG00000129038	2.41249221177122	2.41260787255863	6.78090734889954	0.000104030480572969	0.00100577828090795
ENSG00000067057	2.47262790460419	2.47269967667057	7.78227158176202	0.000104353137988693	0.00100823077020669
ENSG00000133943	1.89183808573683	1.89224038762959	4.56080135717696	0.000104413292905356	0.00100823077020669
ENSG00000142408	-3.96636698587057	-3.98061917794886	3.39098252224563	0.000105073020689211	0.00101343892244987
ENSG00000141404	-3.49098130002083	-3.49860028064815	1.86416251515343	0.000105082465444238	0.00101343892244987
ENSG00000145287	6.28123307689621	6.35420286354682	2.3365792602438	0.000105442438685912	0.00101628286274187
ENSG00000069020	2.3732142945995	2.3737737815278	4.26891292963238	0.000105823525681062	0.00101870838528926
ENSG00000080166	-9.78906973459469	-31.2062757209606	0.95323957560106	0.000105824580564825	0.00101870838528926
ENSG00000182575	-4.73660986820216	-4.78195377320749	1.28092789435549	0.000106119431092488	0.00102091731181645
ENSG00000133740	-1.90424761281819	-1.9046086848546	4.6894785709647	0.000107559205879516	0.00103413142894259
ENSG00000106689	-4.49422066239556	-4.53231152343708	3.17609818716413	0.000108535791868734	0.00104239969028151
ENSG00000111834	-3.10145377144246	-3.11202944346441	1.21823780202672	0.000108557345986865	0.00104239969028151
ENSG00000120820	3.38344264404886	3.38724381578389	2.81852240596561	0.000108619463051621	0.00104239969028151
ENSG00000144455	1.72789414883311	1.72812102098636	5.20278448023864	0.000109328239136281	0.00104855720262524
ENSG00000258947	-2.5900556094371	-2.59320006797037	2.48800394552704	0.000109580817922143	0.00105033449419051
ENSG00000131899	-1.57131145850689	-1.57133959973843	7.42752308093601	0.000109933666191925	0.00105307010056486
ENSG00000164463	2.48255412657488	2.48513731086811	3.01739029498464	0.000110083651232131	0.00105349165901881
ENSG00000119408	3.09385158070834	3.09408755468475	7.32511520085035	0.000110128462143781	0.00105349165901881
ENSG00000187498	2.97961878250078	2.97964198824891	9.71430813013999	0.000110180087048656	0.00105349165901881
ENSG00000177301	-6.06107672285726	-6.28068140408965	4.16948535752757	0.000110379574545105	0.00105475316826638
ENSG00000243710	-2.87720789245748	-2.90223135436092	0.0537402712129502	0.000110484167432526	0.00105510690537704
ENSG00000269190	1.85744670195552	1.85814826078587	4.38242743492128	0.000110650595867125	0.00105605036911326
ENSG00000130775	3.33056730821814	3.33340858053791	2.07914885413962	0.000111444304938045	0.00106297579554223
ENSG00000079263	4.87537915409232	4.99222557803912	0.745672319232705	0.000111548433933023	0.00106331944287559
ENSG00000049245	1.43754737305155	1.43760308889617	7.01603993355626	0.000111900767776542	0.00106602720443132
ENSG00000111269	1.52917144827093	1.52942215934613	5.47155906816633	0.000112033807041231	0.00106610287731439
ENSG00000137825	3.8493112907705	3.85775066819952	2.67458095039757	0.000112045268456059	0.00106610287731439
ENSG00000152382	-1.5264736294405	-1.52672885304092	4.76140371380982	0.000112346974859936	0.0010683225733636
ENSG00000241697	-4.10890432545275	-4.1346798786434	-0.0733834921001173	0.000112540131157404	0.00106950797802295
ENSG00000178951	1.52839845571563	1.52866671292918	5.19197543018719	0.000113179737435552	0.00107426693091642
ENSG00000151388	4.1630215790065	4.16322102304175	7.28201407481464	0.000113244782996258	0.00107426693091642
ENSG00000283201	-2.7396536035637	-2.74925475715069	0.766817119849985	0.000113247301670835	0.00107426693091642
ENSG00000167646	-4.73745122705749	-4.81254464362353	-0.316800441089364	0.000113609469830115	0.00107704812503183
ENSG00000104177	-1.57862750785896	-1.57875143353165	6.07649995704274	0.000113922186413169	0.00107935741423254
ENSG00000213846	2.70059909177626	2.70664780885108	1.84202173501892	0.000114532524453459	0.00108318754612442
ENSG00000181830	1.46918819024057	1.46933516296282	5.53847601582079	0.000114585085566028	0.00108318754612442
ENSG00000186603	-2.94139382436288	-2.95135061649843	1.18941410100045	0.00011459431608059	0.00108318754612442
ENSG00000177551	-8.48152688699942	-28.5670113587296	0.844143153390096	0.000114603934046211	0.00108318754612442
ENSG00000096060	2.49156242168377	2.49163012463436	7.20150833423965	0.000114884860399026	0.00108518585013333
ENSG00000277639	3.43257395046647	3.43795682822651	0.830852771178641	0.000116007808566611	0.00109513054592446
ENSG00000135299	-2.54014438150128	-2.54150883637768	3.71885204816754	0.000116630329729508	0.00110034197486195
ENSG00000262484	-4.6481253712595	-4.72336441807096	0.253382309043984	0.000117872343165549	0.00111138814383266
ENSG00000120251	-9.4111974137252	-30.3212461119355	5.66940584426794	0.000117963101968147	0.00111157264582417
ENSG00000198795	-2.15836121957212	-2.15850316078613	5.94679874083046	0.000118438302761435	0.00111537735785106
ENSG00000179841	2.97099381716501	2.97337164363145	2.67761778637049	0.000118980175419404	0.00111980497829933
ENSG00000112175	-3.97810920088036	-3.97956736620233	4.26673536543756	0.00011985799555306	0.00112738719431655
ENSG00000159251	-7.45184902966975	-7.6733890807293	1.3871715062797	0.000120005809119495	0.00112809795520277
ENSG00000176244	-2.04479448490249	-2.04771329906638	2.13193649078822	0.00012080338656389	0.00113491220084752
ENSG00000143195	-3.09887768451629	-3.09907879443679	6.88779538484917	0.000120902390897827	0.00113515930936782
ENSG00000170412	5.09637585604576	5.09851525195113	3.64898334803641	0.000121114384727102	0.00113646634803423
ENSG00000100095	-8.44656526780661	-28.5193803803825	6.50163090996558	0.000121392568411803	0.00113839253043957
ENSG00000127585	-5.45476965646727	-5.47278396895301	4.00660788742591	0.000121572169363235	0.00113939246844991
ENSG00000132970	-2.92296033853133	-2.92341156937327	5.54962001206042	0.000121799402146483	0.00114083735159879
ENSG00000148200	-2.63046811229356	-2.6323577845411	3.48641524041329	0.000121873616654044	0.00114084811177233
ENSG00000166130	1.70518118391152	1.70533099098876	6.00358786128652	0.00012239052423208	0.00114442941760649
ENSG00000143369	3.2936412711392	3.29476914494005	5.76194432119219	0.000122413198766486	0.00114442941760649
ENSG00000175348	1.47572706178033	1.47592892074191	5.69491525166804	0.000122476082798799	0.00114442941760649
ENSG00000125848	-3.06254385745689	-3.06405979149648	5.14417386374142	0.000122687582099563	0.0011457200400135
ENSG00000165194	-4.80254458855141	-4.81084656096782	3.45745203899896	0.000123274221987077	0.0011505102821914
ENSG00000213654	2.97133312943734	2.97576722382412	2.32288221181634	0.000124036630977933	0.00115693426289692
ENSG00000187772	-4.66006540816028	-4.66308162349634	5.07219117164462	0.000124338695398325	0.00115905933728325
ENSG00000138496	3.6364114656732	3.63750495856179	5.07590212256145	0.000124464624702972	0.00115954096068747
ENSG00000117472	5.88157356987374	6.05609268364916	0.0524843456056139	0.000124909997643793	0.00116299624520583
ENSG00000231305	-2.95023304439381	-2.96614219184444	0.0472053251798401	0.000125015361550503	0.00116322040854043
ENSG00000135480	9.39018774559945	9.43961774320393	3.29644785570355	0.00012514772820145	0.00116322040854043
ENSG00000125967	1.74780265751855	1.7480298944246	4.54004066949307	0.000125157569255022	0.00116322040854043
ENSG00000165730	-3.26877190655864	-3.2792674255356	1.75809773810471	0.000125767178664022	0.00116772150203453
ENSG00000185215	6.23799719686313	6.24315285846591	3.8615184902338	0.000125815275445398	0.00116772150203453
ENSG00000107105	-4.44882362079639	-4.45117409012523	5.05928019909988	0.000125866228251833	0.00116772150203453
ENSG00000182013	-2.35927451692992	-2.35977782000019	5.83608895992631	0.00012750512885906	0.00118222392043073
ENSG00000150961	1.91025682659466	1.91033487765187	6.92748045119775	0.000128683318927596	0.00119243996542166
ENSG00000215452	-3.85748003551632	-3.93021142780978	-0.207244105299146	0.000129324453480702	0.00119767023525959
ENSG00000165209	-1.66718233011121	-1.66740570304882	5.11783404089991	0.000129929638326986	0.00120256157251782
ENSG00000179240	-2.30928350060601	-2.31210577099299	2.08765351506233	0.00013008314042478	0.00120326904892922
ENSG00000114166	2.37433533754145	2.37502345539234	5.66145826164179	0.000130408247788961	0.00120556209649309
ENSG00000152578	-2.59173465932348	-2.5999867148228	4.94243836403982	0.000130932359748982	0.00120969104445006
ENSG00000055211	1.63585481445984	1.63609338457314	5.18287279331886	0.000131136624564631	0.00121065676659036
ENSG00000134595	-4.1992777800462	-4.20776606442029	3.05522260881805	0.000131191959079729	0.00121065676659036
ENSG00000080503	1.59963377722541	1.59971536009342	6.12873667642352	0.00013156260323027	0.00121336000403865
ENSG00000136010	1.90441324013718	1.90491920649674	4.8703233718972	0.000132000688923764	0.00121668167464915
ENSG00000256268	8.32719560939445	30.7734570152799	0.760178787608086	0.000132167136640361	0.00121749715132897
ENSG00000142197	2.37594860785592	2.37615395011233	5.61723590932946	0.000132477268903269	0.00121963447916017
ENSG00000205593	-2.04674307886613	-2.04754835923401	3.32163652467586	0.00013411324914533	0.00123387247169942
ENSG00000066248	-3.40123562642833	-3.40880658829402	3.33655314932883	0.000134181853269221	0.00123387247169942
ENSG00000176678	8.36811983874698	8.45931691150543	3.16646831473812	0.000134321667143803	0.00123443114230921
ENSG00000102109	-3.57750307137271	-3.59549282905939	3.23712696972137	0.00013441194089243	0.00123453414417318
ENSG00000131398	-6.81944254974489	-7.04029753390904	0.745186807123186	0.000134722658189368	0.00123666054377942
ENSG00000117632	-1.91102755822355	-1.91104480496003	9.11733039587686	0.000134954149540666	0.00123805763274263
ENSG00000108509	1.98746815063127	1.98787063795525	4.73245799300666	0.000135340494767474	0.00124087286277119
ENSG00000267909	-5.93010192327954	-5.98804907752321	1.4213440771658	0.000135681944911384	0.00124327340836053
ENSG00000137393	5.31236750066184	5.31825941813076	2.72090230707157	0.000136035122466312	0.00124577853500821
ENSG00000079102	-4.71505889492956	-4.71924062537073	3.52925905875177	0.000136248526695504	0.00124700146296811
ENSG00000267321	-1.71163318941126	-1.71264872133522	3.21652827669406	0.000137251966936482	0.00125544945034929
ENSG00000108439	4.17583933586615	4.2216000274214	2.28172185080238	0.000137408110606778	0.00125614182612074
ENSG00000101222	-5.36320878746262	-5.58091184330978	-0.15550085455734	0.000138231619597435	0.00126293066611723
ENSG00000157111	7.79923684430633	7.91565773484384	2.25711307730705	0.000138512434427554	0.00126475622874376
ENSG00000184113	-3.91951133059172	-3.92660285043936	2.68143898076127	0.000138615214220815	0.00126495497068603
ENSG00000272994	-2.25188146003517	-2.2539342863745	2.64667423004811	0.000138905953634173	0.00126686773367055
ENSG00000104219	2.06489951800477	2.06534160618171	5.04421129128355	0.000139344503340662	0.00127012555467665
ENSG00000245648	4.18276679693396	4.20008678210918	0.202976106685079	0.000140404756523338	0.00127904309705683
ENSG00000099992	2.31355438602709	2.31451495237822	3.27569013502307	0.000140567259210514	0.00127977678443905
ENSG00000250358	-10.6109510804602	-32.3057009203706	0.665872892846171	0.000141207722195659	0.00128485860976866
ENSG00000203727	-5.54441909033002	-5.55031897226453	3.73089957849485	0.000141350710335654	0.00128541059474718
ENSG00000164976	2.28552635296795	2.28602559808226	4.80587137128581	0.000141578166089659	0.00128672961893128
ENSG00000101180	-6.03106074290195	-6.25053834276737	0.143434089739497	0.000143389479419179	0.00130243358443924
ENSG00000196584	-1.95918710709033	-1.95962517888613	4.72147106662236	0.000143963400315312	0.00130688635611819
ENSG00000163347	4.31236187476982	4.31303711777596	4.86897929888835	0.000144871765760474	0.00131436824554564
ENSG00000062524	4.99965589583931	5.04908985108654	1.25984839371871	0.000145000010421898	0.00131476780646198
ENSG00000091490	-2.46829444163981	-2.46847831438061	5.98655112289817	0.000145183224826773	0.0013156650449479
ENSG00000115041	5.07861967334041	5.08422614354156	2.5910627460592	0.000145885359537868	0.00132126102309993
ENSG00000149380	4.4487656410304	4.45716995024728	2.38835720494903	0.000146062646584959	0.00132209980508844
ENSG00000102879	-1.99856801789932	-1.9992597310974	3.51874948650635	0.00014639887976391	0.00132437549747027
ENSG00000131187	4.0673426808226	4.10047779555606	0.802530596635559	0.00014796784867745	0.00133779385596392
ENSG00000187068	-2.84934368249635	-2.85699196386831	3.85157147161694	0.000149099535228898	0.00134724545316204
ENSG00000160949	-1.93445794161542	-1.93457013235774	5.88311130824897	0.000149293235489357	0.00134821548810342
ENSG00000163995	-3.88000943635794	-3.91159790337861	0.756494655542543	0.000149805466167684	0.00135205927672961
ENSG00000154928	-3.3866948326121	-3.3870767335507	5.07804488161999	0.000150668512189382	0.00135906305564703
ENSG00000020577	2.46788134304426	2.46818841233071	5.71517980183841	0.000150826355540527	0.00135970133684168
ENSG00000170017	2.28989018847111	2.28992742905023	8.32171385902936	0.000150929133270938	0.00135984275065921
ENSG00000153012	-3.38238724081583	-3.38336964063682	4.60535601740957	0.000151724087250511	0.00136621678104353
ENSG00000152977	-3.85449956800336	-3.85467050239062	7.32052635223414	0.000151840444229143	0.00136647648195611
ENSG00000246273	4.56095290266585	4.57357187534654	0.780304751401622	0.000152112059243409	0.00136813231165126
ENSG00000128610	-10.4200782886098	-32.5724830103063	3.01114055907254	0.000152505625762581	0.00137088246439663
ENSG00000188211	-2.1223349963	-2.12299503743585	4.06793444191552	0.000152662637785415	0.00137150427294676
ENSG00000212123	-2.28596258735211	-2.28988148300163	1.29322712100969	0.000152851244553552	0.00137181247334487
ENSG00000140961	3.16542856416102	3.17245717420557	3.01952212031922	0.000152872659383891	0.00137181247334487
ENSG00000135185	1.66127740317116	1.66173205107471	3.64745568119244	0.000153195587050655	0.00137392067559387
ENSG00000225206	2.98503348980968	2.99103061600058	1.89280259773214	0.000153558262704315	0.00137638272896968
ENSG00000108468	-1.47761358353002	-1.47764311513555	7.67485806616632	0.000153727147752773	0.00137710595812496
ENSG00000103196	5.63002752118862	5.63147614892243	5.71427127495888	0.00015442051651182	0.00138252405092635
ENSG00000150667	-2.46167705014467	-2.4670670211313	1.4188119201054	0.00015454203236569	0.00138281907928818
ENSG00000152061	1.86205857834623	1.86235778266623	4.71128170929804	0.000154872224915903	0.00138497990826857
ENSG00000126524	1.56399700081405	1.5641320824036	6.33342265654713	0.000155236671175609	0.00138744440969431
ENSG00000068366	2.34583447086914	2.34592967055621	6.8719491283915	0.000157258005492259	0.00140470623441426
ENSG00000172216	2.75209603220276	2.75410058204153	4.3105346154594	0.000157534038682564	0.00140563312184172
ENSG00000171714	-5.87929935178449	-5.92578807877165	2.26513630488726	0.000157544951894203	0.00140563312184172
ENSG00000135472	-2.31124841057471	-2.32485277971215	3.79273131909232	0.000157631842983531	0.00140563312184172
ENSG00000259295	-3.02654008922191	-3.03533189222164	0.410196470835706	0.000157909279267296	0.00140730335986276
ENSG00000105711	3.7258589259727	3.73230843295943	2.51110292549083	0.000158187164650677	0.00140897569244476
ENSG00000196557	-3.76531745997279	-3.76678743815756	4.6468496984224	0.000158298348524522	0.00140916215157462
ENSG00000130413	-1.7867121995105	-1.78739591121333	3.96079570841302	0.000159584683199714	0.00141980355753865
ENSG00000214548	-4.27404160203009	-4.27537668534938	7.5565345685554	0.000159802242675006	0.0014206673093459
ENSG00000005243	3.45940345297153	3.46552992413461	2.96912952541045	0.000159863741675468	0.0014206673093459
ENSG00000142871	3.52624436519567	3.52633294418241	8.50900281334731	0.00016026794190235	0.00142344917227719
ENSG00000064547	-2.77979544522196	-2.78026601135852	4.51085052065269	0.000160370261113948	0.00142354818478294
ENSG00000186575	2.03392051949642	2.03403434316298	6.45290398645344	0.000160568420056438	0.00142449420446033
ENSG00000171435	-3.25408748026964	-3.26310680263848	0.713567894295581	0.000160659298965969	0.00142449420446033
ENSG00000147234	-4.68176463927418	-4.69820328886027	2.85469345305646	0.000161350051966879	0.00142980687367245
ENSG00000188848	-8.4004482866949	-29.6408634809546	-0.221787872364083	0.000161631764343181	0.00143149084994579
ENSG00000150782	7.38672160471656	7.77310896516946	1.24219372455838	0.000162442657647085	0.00143785694813015
ENSG00000164066	-2.159057323457	-2.15931035420712	5.10682507034515	0.000162921311529275	0.00144127669020856
ENSG00000149218	2.15231310730747	2.15259197941687	6.37582247352682	0.00016435247536666	0.00145280211426436
ENSG00000143164	1.5750297290413	1.57515461433387	5.75038128971061	0.000164410230300059	0.00145280211426436
ENSG00000117154	-8.57747118914275	-30.3584878034701	-0.723791664681499	0.000165393763761424	0.00146013108407195
ENSG00000105278	-6.58023275190591	-6.80080573361704	0.582015354894703	0.000165499868470694	0.00146013108407195
ENSG00000153902	-7.16510808816796	-7.3862710406557	1.5096170151942	0.000165520175407157	0.00146013108407195
ENSG00000215808	6.70017049724064	6.72367364777357	1.65791493880225	0.000165858558646989	0.00146228996878265
ENSG00000158445	-3.94816452885336	-3.98514577073144	1.39309453000399	0.000167299252902419	0.00147415944402842
ENSG00000170370	-10.0334961270711	-31.7854676994268	0.619732701704933	0.000167419512882497	0.00147438706945703
ENSG00000253554	-9.11027374770449	-32.7853282006582	0.18607601585939	0.00016819702205551	0.00148039926853142
ENSG00000111348	5.87794973350123	5.88457710579844	4.60932594567034	0.000168309655211278	0.00148055603181346
ENSG00000279207	-1.64294763993774	-1.64352167386622	3.95404440191751	0.000168691733675498	0.00148308149189709
ENSG00000229520	-9.0901479103541	-31.1978602863919	0.305805921482311	0.000168887170911966	0.00148396414553711
ENSG00000227542	-2.36128468341651	-2.37611527633618	-0.39608735044552	0.000169516838031002	0.00148865911643198
ENSG00000163006	-1.70516072572594	-1.70556123763208	4.27366347367181	0.000169935842818384	0.00149118052756965
ENSG00000175183	-2.17260977740465	-2.17278615035919	6.8049239434698	0.000169994962154091	0.00149118052756965
ENSG00000182827	1.5097193149588	1.50990624508095	5.57543339440148	0.000170459144392126	0.00149441273472131
ENSG00000167641	5.90272307873482	5.91301729542489	2.31960641461119	0.000170931582683238	0.00149742586544071
ENSG00000237807	5.551553986404	5.5840681835692	1.04470340532194	0.000170994640584142	0.00149742586544071
ENSG00000144810	7.67066164626923	7.67221713676114	8.4347372788692	0.000171530580858991	0.0015012771802311
ENSG00000184613	-5.65505544507224	-5.65659444939107	6.08349443595058	0.000172201846442178	0.00150630791616144
ENSG00000116285	3.26344382990784	3.26366355763946	7.98485109222503	0.000172363422436354	0.00150687708730192
ENSG00000063180	-2.65709580752778	-2.6580390692771	3.87363063787012	0.000173502400196616	0.00151598571721878
ENSG00000151090	2.79915480069183	2.80147388430055	1.99721352809836	0.000173691737889906	0.00151679127260234
ENSG00000092621	-1.86526555793754	-1.86531600109413	7.29202477353835	0.000173804062730655	0.00151692377611875
ENSG00000176826	2.81761072306742	2.85788793082348	1.27876808282018	0.000174007118254566	0.00151784756671888
ENSG00000087495	-5.88537320704225	-5.99895945869894	1.80369067440081	0.00017452205154166	0.00152148928686291
ENSG00000196090	-8.9590111339785	-29.381342217073	1.89690823204953	0.000175016751070507	0.0015241988448517
ENSG00000166793	-3.0242182815432	-3.03176063174865	1.06733345939622	0.000175028085616696	0.0015241988448517
ENSG00000154553	2.67437206466231	2.67610723687673	4.32854109927579	0.000175169794903752	0.00152458259622474
ENSG00000235903	-4.06596106859179	-4.10993177450714	0.277575553694489	0.000175475711727491	0.00152629756834912
ENSG00000111670	1.86116691290318	1.8613514924514	5.72044495839707	0.000175562343586205	0.00152629756834912
ENSG00000157927	-4.10204067558765	-4.10446880523257	3.65011520584419	0.000176014342821287	0.00152937559755792
ENSG00000177628	1.50837020403642	1.50852106056161	5.75025474729403	0.0001776729322702	0.00154292834508726
ENSG00000265179	-9.02049945800889	-31.7415292995624	-0.269564752358563	0.000178912476024179	0.00155282901647667
ENSG00000136167	6.02145475563573	6.02850219909486	2.39463803912742	0.000179232115005518	0.00155473902427564
ENSG00000180875	-6.29207107754143	-6.4063624314544	1.46401743979359	0.000179828780637801	0.00155904862902756
ENSG00000179715	4.93185928091278	4.98274380221228	0.826082977830496	0.000180753557327173	0.00156619647286708
ENSG00000046889	-2.51440834631013	-2.51493654541169	4.42553226344534	0.000181290216050917	0.00156997528198503
ENSG00000109321	9.67908145821398	9.91435308470383	2.18871854285526	0.000182278972513707	0.00157766290289857
ENSG00000257501	-7.20014339544274	-7.31510463408011	0.318280259883064	0.000182420247713633	0.00157801094060979
ENSG00000197927	2.67055972241257	2.67370156838791	2.10126490603686	0.000183226850065928	0.00158411076241938
ENSG00000256043	3.91087229963257	3.9126222012057	4.13245965547269	0.000183452315555764	0.00158518232157593
ENSG00000121904	-4.59775335444331	-4.67215917819488	4.17170863527269	0.000183687596103373	0.00158633745882637
ENSG00000174640	6.13456778167905	6.16067465614203	3.23347309243177	0.000184458377455034	0.00159211338064284
ENSG00000134363	4.26624200964726	4.26947680176739	4.24517569726271	0.000184634685862412	0.00159231456503856
ENSG00000002586	1.81897447246569	1.81901258753096	8.29511909030634	0.000184685646041042	0.00159231456503856
ENSG00000024862	2.10561342636475	2.10763273185738	2.57323876538961	0.000185027766787087	0.00159438385795451
ENSG00000146700	4.26821761310883	4.27984998058212	1.31014373349247	0.000185345854591249	0.00159624389056137
ENSG00000048540	-5.37484150839114	-5.43254204814773	2.49494064545833	0.000188029192832266	0.00161846075903142
ENSG00000164574	2.35401643632111	2.35410082539164	7.63413490995794	0.000189794183419504	0.00163275282639787
ENSG00000165695	-3.09414620010432	-3.12914806183167	-0.378640587733842	0.000190862950815249	0.00164104301433331
ENSG00000197496	2.78438816994899	2.78511892323186	5.06871837292426	0.000191202541237179	0.00164305805111575
ENSG00000164124	3.61670879681114	3.63757169273657	1.45568563210485	0.000191474954623187	0.00164449391720927
ENSG00000172687	-1.88380536332562	-1.8842508224805	4.57689162855266	0.00019326443934764	0.0016589504980616
ENSG00000113552	1.89741964358614	1.89768199464056	5.96220059523613	0.000193500680624359	0.00166006572926854
ENSG00000188157	1.75700473502225	1.75701309087379	9.14516202610805	0.000194008310660651	0.00166350673402274
ENSG00000260947	-5.31902328981299	-5.37661543933181	1.89618521359147	0.000195051961930716	0.00167045914822255
ENSG00000180190	-2.12885780129262	-2.12955305160902	3.89877186835468	0.000195136110685363	0.00167045914822255
ENSG00000108379	-2.54010989544601	-2.54065568809601	3.91493104662074	0.000195140097755728	0.00167045914822255
ENSG00000168310	1.99566597942993	1.99642315785533	4.15751820531144	0.000196049118203413	0.00167732105842635
ENSG00000181513	2.51890566290614	2.52205887334982	2.14652737402351	0.000196220031232089	0.00167786394723868
ENSG00000033100	1.67881981838886	1.67888380369615	7.18760643864364	0.000196981298001193	0.00168282787090825
ENSG00000233384	7.89002848645209	28.647419871112	1.0276560977556	0.000197016097606013	0.00168282787090825
ENSG00000097096	-2.51226674994692	-2.51990811064223	1.72248746844214	0.000198437310139924	0.00169404054703377
ENSG00000138435	6.34399828411272	6.35565749248791	3.12406912125893	0.000198645007750829	0.00169488696777128
ENSG00000214960	2.64899211833169	2.65306352584102	2.09949202291721	0.000198850913361606	0.00169571718253857
ENSG00000091073	1.7454146968704	1.74597075217963	3.871899116444	0.000199074256337602	0.00169582979845612
ENSG00000150275	-4.85366704010098	-4.89978187469238	2.15523259918905	0.000199081338578843	0.00169582979845612
ENSG00000256463	-9.47063338000284	-31.2372047325689	3.39151929374784	0.000200128702956368	0.00170382201088371
ENSG00000161243	3.05930013959121	3.06895734319144	2.21762824185549	0.000200356730524026	0.00170477152683285
ENSG00000181381	3.41120669957714	3.41284152094108	3.88420513979466	0.000200458596340792	0.00170477152683285
ENSG00000282381	-3.48554544011161	-3.51684739703816	-0.629185304771951	0.000200914995816305	0.00170772277881098
ENSG00000255135	-1.92354360292395	-1.92481326323008	2.6794841767169	0.000201549415438047	0.00171218311896065
ENSG00000120875	2.99671535460324	2.99696650439774	7.3873894976593	0.000201694083674125	0.00171248038199445
ENSG00000196220	-2.74741424873272	-2.74771936936649	5.86319920049622	0.000202511088875389	0.0017184826857067
ENSG00000173157	-6.02131867119051	-6.13525294104089	0.815525898006254	0.000203089569975031	0.00172245548375346
ENSG00000115457	-2.77085937355418	-2.77089379224967	9.25775530534079	0.00020580692378732	0.00174455445603432
ENSG00000172005	6.07888763162813	6.08411367471442	2.55833013187146	0.000206701974435265	0.00175119079155303
ENSG00000248587	-3.69165769943211	-3.71614414837178	0.544175163622523	0.000207337765332066	0.00175505161619211
ENSG00000101333	3.07986407050059	3.08030376563741	4.16835788079307	0.000207382492114413	0.00175505161619211
ENSG00000277534	-1.86692744376799	-1.86808979982271	2.72309301415712	0.000208495524169327	0.00176351522989159
ENSG00000088298	1.65699392247999	1.65722455109256	4.76870974984854	0.000208943515300522	0.00176634761662282
ENSG00000160691	1.78789938837419	1.7879360335207	7.8163012001447	0.000209082841358158	0.00176656898537137
ENSG00000084234	1.90182955135294	1.90183851324157	9.91601405318866	0.000209361376443914	0.00176796567430788
ENSG00000178026	2.75140987231053	2.75231486067899	3.18181244301418	0.00020965615977341	0.00176897212725394
ENSG00000106003	2.91913284474839	2.91936901142206	5.66334543921866	0.000209707147915143	0.00176897212725394
ENSG00000171033	-2.36709908096095	-2.36751834806523	5.57258471982594	0.000210811393042298	0.00177676927140458
ENSG00000115738	-3.6617642475667	-3.66231243284871	6.54804195375694	0.000210859066217028	0.00177676927140458
ENSG00000135447	-3.6097006735993	-3.61332596774711	2.74015064666399	0.0002112293789925	0.00177823938244051
ENSG00000131634	4.33558389152672	4.37068325954252	0.0667897539304864	0.000211261307443778	0.00177823938244051
ENSG00000117245	-2.95296926716629	-2.95595426394512	2.62298951694533	0.000212123680220471	0.0017845361761651
ENSG00000124406	-3.15797360344518	-3.15903955416288	4.07289715847536	0.000212876027674787	0.00178990107491337
ENSG00000184524	-2.8731215198309	-2.8779566708431	3.999161333313	0.000213016948270765	0.00179012197540351
ENSG00000247092	-2.24513037250534	-2.24771736852491	2.00587951034917	0.000213865778758942	0.00179628847205063
ENSG00000172927	9.7337881324485	10.0693405820847	2.68523057590433	0.000214406667902289	0.00179986328635825
ENSG00000072786	2.30967421410076	2.30985574376463	6.08424334167806	0.000214769844516141	0.00180194323066901
ENSG00000101115	-4.80294677754462	-4.81024394006826	3.64841400618706	0.000215302779542101	0.00180544446819031
ENSG00000151320	-3.098920773907	-3.10168739799315	4.64013079363047	0.000215993546967834	0.00181026475703476
ENSG00000119801	1.88970314076177	1.88987441803387	5.7523354843007	0.000216618866308195	0.00181453164084558
ENSG00000254602	-3.27028201129143	-3.27397983618236	1.9233671135033	0.00021684928250583	0.00181548777321503
ENSG00000173114	-3.28318241249208	-3.28502906690849	5.74575711272668	0.000217147718739617	0.00181701204737426
ENSG00000102802	11.1918542350317	31.2724534753072	2.1032743746265	0.000218280392737576	0.00182551154376246
ENSG00000132932	4.34836757737184	4.3521079045513	2.26406981537469	0.000219131132058514	0.00183164534045056
ENSG00000144136	2.08994106200588	2.08998651281824	8.04360218870295	0.00021960458976351	0.00183459877501921
ENSG00000167281	-4.62858564577965	-4.63839307239118	1.93473752451391	0.000219719463896882	0.00183459877501921
ENSG00000255874	2.96969687698557	2.97449342565365	2.38660655631181	0.000220960288304141	0.00184397324509933
ENSG00000235770	3.05924754376449	3.07673307013557	-0.445246050093388	0.000221759646923315	0.00184965551659222
ENSG00000170959	-4.91779193990145	-4.95059576691232	1.18399010348705	0.000222454927502659	0.00185435771936961
ENSG00000175155	3.04966635333863	3.05347899577803	2.34792231961839	0.000222560930325263	0.00185435771936961
ENSG00000137076	1.71766657956651	1.71767854126877	9.25843353153813	0.000222735914106372	0.0018545343520592
ENSG00000182902	-2.79601089361228	-2.79862299450839	3.59127513711024	0.000222819677498595	0.0018545343520592
ENSG00000103512	1.622757247896	1.62282579054117	6.88920398747813	0.000224286043114922	0.00186414875835471
ENSG00000163069	1.59577936287937	1.59586164166971	7.41177493117346	0.000224317524896927	0.00186414875835471
ENSG00000271824	-9.02000815414607	-30.6875690397002	-0.649473422770951	0.000224333003519181	0.00186414875835471
ENSG00000101445	-2.94762224812838	-2.95454402413907	1.23338823148843	0.000224623763939874	0.00186557204795595
ENSG00000185664	-4.49453216737891	-4.50015833005727	4.11111719710028	0.000226797372374979	0.0018826231644141
ENSG00000111913	-4.07727829137713	-4.09599770145942	2.99000584368825	0.000226972731404453	0.00188307769827265
ENSG00000170275	1.5705972829034	1.57063560277956	7.70743251025478	0.000229226599659685	0.0019007669288828
ENSG00000160216	1.82487341065758	1.82496423413649	6.70423418682297	0.000229855160277234	0.00190496734212778
ENSG00000166165	-3.23632960350939	-3.23642107145748	8.65400033845699	0.00023107853184126	0.00191409028974506
ENSG00000105246	6.23491413061209	6.33045455714452	0.59762348707593	0.000232588197215755	0.00192457494946712
ENSG00000214336	-9.55226478628067	-32.6256615621963	-0.593915598894647	0.000232590811428491	0.00192457494946712
ENSG00000009950	-3.59150484136964	-3.62787948489139	0.311480652323413	0.000233520874280662	0.00193124731515798
ENSG00000160345	-1.9928290603455	-1.9939898525431	2.58302735757343	0.000233889223070038	0.00193326962891243
ENSG00000115414	5.18348791329977	5.18349171300117	13.4295395563116	0.000234125276364709	0.00193419685987225
ENSG00000128595	1.72939289020328	1.72940664239402	9.83340600492344	0.000234294666046938	0.00193457266824796
ENSG00000145808	-7.31299216153436	-7.33280386643416	3.77384519128125	0.000234769952632348	0.00193543892888585
ENSG00000266074	-1.80030000140116	-1.80045307516683	5.63608163288901	0.000234771782519726	0.00193543892888585
ENSG00000099849	1.92229849345102	1.92264059250683	3.74966800209164	0.000234851543287692	0.00193543892888585
ENSG00000069188	-4.09137660676432	-4.09213227780829	5.47599219719449	0.000234895399656635	0.00193543892888585
ENSG00000012211	4.40311497814452	4.41541863073401	1.84286196273329	0.000235714009021741	0.00194115956585731
ENSG00000248213	-4.86705312993603	-4.94292764397069	-0.426344515008474	0.00023631809571115	0.0019451084588476
ENSG00000134470	8.33371454739666	8.60572500374234	0.828182083184298	0.000236786577817834	0.00194793763226958
ENSG00000185920	-3.0319492991444	-3.03286828759491	5.57006587322574	0.000238297198360461	0.00195884195142917
ENSG00000223572	-4.3916759189944	-4.50203434527181	-0.884648404459131	0.000238362988837929	0.00195884195142917
ENSG00000139116	-1.45072404176833	-1.45084504244486	6.36479507980223	0.000238653823750029	0.00196020031774485
ENSG00000154479	-3.23020052761693	-3.25147914239483	0.526334741338403	0.000238880483000176	0.00196103042143257
ENSG00000254656	-6.2355858091634	-6.34825610653935	-0.164715077990777	0.000239291582655256	0.00196337297508101
ENSG00000023892	2.75430863142558	2.76312915391392	1.10860512212904	0.000239643682525582	0.00196522923264413
ENSG00000175662	1.76516934554074	1.76528162004627	6.35749584625082	0.000240830916151766	0.00197392856944549
ENSG00000130720	4.88508579941772	4.89611269225718	1.65224730488612	0.000241482227680101	0.00197822849055462
ENSG00000177272	-7.59217580894381	-28.9006324474887	-0.29039829751574	0.000243430615110965	0.0019931440085698
ENSG00000115935	1.92790554899946	1.92818928302353	6.11645265941932	0.000244518850638835	0.00200100489196791
ENSG00000233836	-2.6032093372576	-2.60692241077136	2.03604898918607	0.000245815608739984	0.00201056307745736
ENSG00000148798	-3.44168465371374	-3.44228927484348	5.4986917091883	0.000246946597883029	0.00201875611484064
ENSG00000179915	-6.05005471809786	-6.16391665533936	1.83023385429038	0.000248658539206525	0.00203168730045562
ENSG00000213199	-2.63948692492144	-2.64820945000269	1.59059725232674	0.000250216908335696	0.00204335084035228
ENSG00000117069	-4.36252926026606	-4.3694863630086	5.34794642643053	0.000251385592466139	0.00205182155816324
ENSG00000205038	-7.14888689401304	-7.37017025060779	-0.260321507864202	0.000253702847493213	0.00206965321878737
ENSG00000131373	1.8296350459045	1.83029884631761	3.75840034038013	0.000255137319324762	0.00208026846158581
ENSG00000235884	4.43558632877566	4.46108100590649	1.9885010417871	0.000255461374399424	0.00208182353855564
ENSG00000163395	5.64678939173835	5.65139884286497	3.2675951458481	0.0002564974321385	0.00208856096407865
ENSG00000261600	-5.05701595577504	-5.10270861508524	-0.0700206176042857	0.000256555650640634	0.00208856096407865
ENSG00000043355	-2.78632581597863	-2.78643000111957	6.29939117685816	0.000257205470352598	0.00209275988227487
ENSG00000134013	4.22137208585908	4.22144627288153	8.88948821981585	0.00026115766925799	0.00212381033739284
ENSG00000162458	2.7331796832069	2.73331403561085	6.76640006866291	0.000261328124346784	0.00212409023089572
ENSG00000164045	-1.64471270781281	-1.64488684638083	5.46346383377644	0.000261661985882997	0.00212569731923887
ENSG00000133597	1.75648127128375	1.75711914355938	3.93262871886571	0.000263050170708339	0.00213586342456578
ENSG00000081320	1.82289144774985	1.82316125922158	5.17615130591384	0.000263833170879738	0.00214110765598557
ENSG00000226380	6.22047264712687	6.39551397410952	3.13580985617477	0.000264230454366551	0.00214321782570355
ENSG00000250320	3.81949024162011	3.84047442571889	0.453815703730756	0.000265166669727839	0.00214882744622291
ENSG00000171450	-8.72406806354851	-29.1453670263909	0.527013921513171	0.000265197290180066	0.00214882744622291
ENSG00000171310	1.98871369528337	1.98895390233124	6.37691958622601	0.000265984306818563	0.00215389388237535
ENSG00000142621	-2.52492645878841	-2.53538721601409	0.512585451070369	0.000266098456455876	0.00215389388237535
ENSG00000183831	-2.40978858619421	-2.41348869337542	1.86321853720577	0.000268604500050153	0.00217305215740057
ENSG00000039523	2.15860371341974	2.16231661982045	1.96653949267928	0.000269670373711703	0.00218054542472011
ENSG00000162062	-1.96461046574436	-1.96498414340883	4.40352124218714	0.000271322959826926	0.00219277261632382
ENSG00000105419	-2.87041430919427	-2.87099173381996	5.55808638741186	0.000271635272371799	0.00219416096369025
ENSG00000138083	-6.04228201413035	-6.15628840171467	0.7233597995734	0.000272518789024353	0.00220015944768679
ENSG00000174032	1.89209456162681	1.89247805494873	4.31316826313981	0.000273002558321477	0.00220292607009382
ENSG00000171873	-3.31381256023224	-3.34065744436404	0.149512899753998	0.000273323717828567	0.00220437837302441
ENSG00000100299	1.75441607662668	1.75460916787293	4.99232591271663	0.000274159681544453	0.00220997897141718
ENSG00000179820	2.11133702010089	2.11142528478442	6.62560009948639	0.000275486270747511	0.00221952664161591
ENSG00000159164	-1.92023481674373	-1.9204661291652	7.15612673256807	0.000276506185017692	0.00222659493185469
ENSG00000066322	1.53672568128721	1.53680523481976	6.79162737849933	0.000277115717608974	0.00223035299729202
ENSG00000164142	2.9070407388464	2.91111470649281	0.828119849727243	0.000277336130971883	0.00223097699587583
ENSG00000036672	-5.31564720385727	-5.39186106238343	2.0600822990254	0.000279998039355622	0.00225123037409819
ENSG00000103811	2.23791478873378	2.23877797374894	4.19493036027901	0.000283036148711137	0.002274486065865
ENSG00000188859	-6.01146913696174	-6.12514074926298	2.64522373680369	0.000284272098805636	0.00228324308166214
ENSG00000264364	-1.53301119261553	-1.53304833330113	7.56666482426688	0.000285765906060445	0.00229406110911455
ENSG00000155761	-3.49632034244238	-3.51090439069119	0.291346329203259	0.000286539222339428	0.00229908705940793
ENSG00000260428	4.18817076262331	4.20171206866091	0.223023141561409	0.000287071216685332	0.00230217256154328
ENSG00000261604	-3.89886412746801	-3.93064272628501	1.43633759638531	0.000288235425014714	0.00231032234403477
ENSG00000048471	1.40960487040827	1.40975863798097	5.01652972617229	0.000288517514907187	0.00231139685877928
ENSG00000085840	-1.89194778339347	-1.89220476729505	5.06249902956711	0.000289342847852386	0.00231682011608572
ENSG00000087088	1.46297649542651	1.46302814766571	6.7325396520312	0.000290013018435691	0.00232099603785488
ENSG00000133433	8.35843498820087	29.8934719295752	0.764147150608348	0.000290173163074893	0.00232108799603042
ENSG00000119714	4.85941055983831	4.87537313577939	1.12130057504714	0.000290324768560505	0.0023211115905293
ENSG00000259429	-2.19331370489321	-2.19654667578672	1.28759847979187	0.000290815439492502	0.00232384456102146
ENSG00000102452	2.88532170990807	2.88745342840558	3.27188200700105	0.000295625910477777	0.00236107568603581
ENSG00000196368	-1.90406775235163	-1.90437236824715	5.08433395367173	0.000297407811960792	0.00237409283024325
ENSG00000169884	-4.65004030121119	-4.67101122540128	1.75431819754556	0.000298291869586686	0.00237993318943613
ENSG00000134668	6.09862380798807	6.12959608025733	5.1108131341445	0.000299541983505966	0.00238783153161533
ENSG00000006128	-11.6931736831995	-34.1518504870538	1.33576960064111	0.000299709156916464	0.00238783153161533
ENSG00000147588	-6.2788153565284	-29.0285925620048	8.13244855554204	0.000299740604711544	0.00238783153161533
ENSG00000072110	2.35681203684763	2.35682809634144	9.42592948466007	0.000301089742376184	0.00239735606193867
ENSG00000198105	-1.9839653016966	-1.98492916429467	4.03004368491775	0.000301321271786247	0.00239797672664142
ENSG00000119943	3.07069140082798	3.0724645236849	2.90273327913853	0.000301647478353392	0.00239934983546096
ENSG00000125657	6.1139593427638	6.15562690906201	0.669814392926479	0.000301833817173437	0.00239960958317009
ENSG00000156265	5.6729823314998	5.71005572908521	3.84608400877511	0.0003027074760072	0.00240533054980988
ENSG00000104361	2.88626685938092	2.88842912746285	2.35629923262579	0.000303129665385783	0.00240677879167114
ENSG00000006453	2.3999276615615	2.40030079572767	3.99824033615224	0.00030327783161203	0.00240677879167114
ENSG00000171867	2.50397964875239	2.50410372615739	7.75438046527895	0.000303352162290817	0.00240677879167114
ENSG00000180616	-4.19926287232021	-4.20762525612444	2.66668805571171	0.000303557679132366	0.00240718618688307
ENSG00000143847	-2.82580875548578	-2.83478574471155	1.85440380008372	0.000304662977232817	0.00241472473427066
ENSG00000232640	-2.42337841687805	-2.42794934894071	1.27801650163805	0.000306634492345503	0.00242911768822054
ENSG00000150867	1.77794155913256	1.77808159108714	5.64042600472392	0.00030686306026964	0.00242969565063396
ENSG00000267506	-8.30921168406222	-30.060984022052	-0.698219437079705	0.000307267679222619	0.00243166626628585
ENSG00000171587	-5.83764032490076	-6.05688313121529	2.53953860419386	0.000308120111609967	0.00243717701250153
ENSG00000173227	3.06915380800978	3.08475459289102	2.34256202640605	0.000309358853658618	0.00244509332337763
ENSG00000106086	-1.63301757459303	-1.63315852215629	5.78153756948015	0.000309434123670692	0.00244509332337763
ENSG00000144847	-4.07932932037931	-4.1886213921403	4.46461414061252	0.000310119104029843	0.00244926640886291
ENSG00000188290	-2.43869887335953	-2.43957353003031	3.60134799073837	0.000310601155161164	0.00245183338558464
ENSG00000179832	1.91696461323364	1.91729781563334	4.65626185607948	0.000310943335103651	0.00245271507648236
ENSG00000173376	-3.63569461574258	-3.64459318864891	1.81233987489157	0.000311027017512173	0.00245271507648236
ENSG00000091592	-2.22942572991201	-2.22967717130363	6.18066882124829	0.000311185285687378	0.00245272440723004
ENSG00000146250	-2.95796920466616	-2.96126469269514	3.16465866961375	0.000311824868701373	0.00245652547926501
ENSG00000107317	8.33423477909894	8.34721236358012	4.15844580743912	0.000312226105533586	0.00245844599687413
ENSG00000186462	-4.44216022361992	-4.46488252986288	1.6633489555441	0.00031239788179141	0.00245855873300962
ENSG00000186635	1.5794299193896	1.57957078929971	5.5826390995556	0.000312728336661629	0.00245991952072276
ENSG00000244242	7.76076614336615	7.80825858860823	2.05105244342566	0.000313319463972144	0.00246332835370647
ENSG00000182771	-5.57384971599977	-5.59978035422065	3.16319457567463	0.000316082773928195	0.0024838029351358
ENSG00000148834	2.11412864771218	2.11431988267803	5.87164776867052	0.000316511450887496	0.00248592041959626
ENSG00000144645	2.25124225020925	2.25162325565627	4.82689125266138	0.000321403521029033	0.00252307419675581
ENSG00000173918	3.60327297593544	3.6173463671434	1.92909862250857	0.000323076259021314	0.00253493100922552
ENSG00000177842	-2.35377365908468	-2.35576353390928	2.84063925677457	0.000324429985851644	0.00254425114295067
ENSG00000169914	-1.77164619095843	-1.7719553620559	4.71184551783137	0.000324624866810305	0.00254425114295067
ENSG00000166111	-6.16797997750325	-6.38749952619535	1.1537525442615	0.00032487431780273	0.00254425114295067
ENSG00000235863	2.81427212871572	2.8192606680405	1.33010946285086	0.000324915894648625	0.00254425114295067
ENSG00000134222	-1.83384117380161	-1.83394723575174	6.18747310205654	0.000325180786788087	0.00254504902501714
ENSG00000181444	-3.01001123361804	-3.01261718141051	2.28672999836416	0.000325776548538419	0.00254843438320585
ENSG00000198753	3.89763613741482	3.90026637289491	5.39956766618113	0.000326011878205726	0.00254899823049785
ENSG00000157617	1.87293365490459	1.87333039697047	4.98458052143723	0.000327786345944362	0.00256158959238001
ENSG00000216775	-1.80906861476584	-1.80943027346206	5.20699923436653	0.000327960724094592	0.00256167020811053
[truncated: 619 more rows]
