# Supplementary material for: Global hypo-methylation in a proportion of glioblastoma enriched for an astrocytic signature is associated with increased invasion and altered immune landscape
Source: eLife. 2022 Nov 22;11:e77335. doi: 10.7554/eLife.77335 (PMC9681209; doi:10.7554/eLife.77335)
Supplement: Figure 4—source data 1. [file elife-77335-fig4-data1.zip › Figure_4_source_data_1/Figure_4_D/All_syngeneic_DE_comparisons/DEList_V_gic_batch_patient_iAPC50 - iNSC50.csv]

	logFC	unshrunk.logFC	logCPM	PValue	FDR
ENSG00000196376	-8.54236846038306	-8.66275693911818	6.75145534434014	4.30070277995399e-15	6.71511732062016e-11
ENSG00000165029	5.13298636493679	5.13462893364732	6.19582433804119	3.53496900311174e-14	2.75975030072933e-10
ENSG00000109339	-6.27851498261393	-6.28842505183494	5.03423715586865	8.62825969726191e-13	4.49072156376825e-09
ENSG00000075461	-5.62874312822804	-5.63539642695612	6.51429064334841	2.05362842248175e-11	6.46680416413224e-08
ENSG00000174672	-5.60598575269278	-5.61144868203191	4.95331840880499	2.12812330130538e-11	6.46680416413224e-08
ENSG00000167972	-3.96942617745638	-3.97204170489075	6.11540545411226	2.64117733499399e-11	6.46680416413224e-08
ENSG00000075043	-10.1790156378139	-10.4108718280157	6.04840750051676	2.89916928070486e-11	6.46680416413224e-08
ENSG00000055118	-6.56979461417137	-6.61072798830547	4.76783339499269	5.4662404337931e-11	1.06687347666557e-07
ENSG00000112343	5.19824589482904	5.20378245742064	3.66049549661937	6.31597028033732e-11	1.09575066619096e-07
ENSG00000157890	-6.33143269391915	-6.35607803618649	4.55486811272313	1.24976699123667e-10	1.95138618011694e-07
ENSG00000132718	-3.70736299419575	-3.70789441319035	8.02968480943876	1.85811542793659e-10	2.6375103901638e-07
ENSG00000148204	-8.75011926814868	-8.76573297613487	6.40212031786226	2.22564199204771e-10	2.89593117198607e-07
ENSG00000185818	-4.12676934482203	-4.13190551143628	5.03498277019609	3.48117786978657e-10	3.81418810756037e-07
ENSG00000125148	6.63191337378144	6.63250163389541	8.69631015863666	3.54761603661308e-10	3.81418810756037e-07
ENSG00000160963	-11.1404500910265	-11.2219830141463	5.4400520272237	3.69336334506951e-10	3.81418810756037e-07
ENSG00000118432	-9.14445461187758	-9.26493991036056	5.98296066127135	4.06730591325586e-10	3.81418810756037e-07
ENSG00000184144	-10.630731478968	-10.8626477413462	5.76560213903345	4.15276020420945e-10	3.81418810756037e-07
ENSG00000204267	3.47920399082501	3.4812559537302	4.70686920447179	4.54251744416711e-10	3.86085169277828e-07
ENSG00000165238	-7.9718990265472	-7.99949208280864	4.56221939865616	4.88327793425585e-10	3.86085169277828e-07
ENSG00000178031	7.35377193543393	7.3565028510133	6.41995346076949	5.06345569067363e-10	3.86085169277828e-07
ENSG00000100097	4.99921362464567	4.99924545616501	9.55283785419592	5.52473481175768e-10	3.86085169277828e-07
ENSG00000128594	-6.02698840315144	-6.02997213248583	5.60191743299164	5.78643474662686e-10	3.86085169277828e-07
ENSG00000067066	5.90666414121977	5.90976275800431	5.24463888641368	5.84131985110945e-10	3.86085169277828e-07
ENSG00000130294	-11.7841514305173	-11.8457368791768	7.55128964389091	6.03115975054182e-10	3.86085169277828e-07
ENSG00000103154	-5.18921561013782	-5.20204959964801	2.68455199732304	6.18171463554868e-10	3.86085169277828e-07
ENSG00000167654	-6.85231268555926	-6.87706246295129	5.17384836631044	7.12224062279846e-10	4.27717942632212e-07
ENSG00000152217	-4.96801831978668	-4.97288835211768	5.4576140379924	9.17722311573242e-10	4.70623860427641e-07
ENSG00000111783	-8.63226691117978	-8.69371720400753	5.25391403865196	9.18472699777173e-10	4.70623860427641e-07
ENSG00000188643	6.80682915699637	6.80800152936784	7.70899600713598	9.25141872617615e-10	4.70623860427641e-07
ENSG00000204264	5.78769190787449	5.79625642537667	5.36064928029756	9.44621092917222e-10	4.70623860427641e-07
ENSG00000167614	-9.02474859298598	-9.08623699869391	7.37479575389698	9.48247154704563e-10	4.70623860427641e-07
ENSG00000140807	-8.18552555301431	-8.2033316515829	5.42767327977617	9.64516685902685e-10	4.70623860427641e-07
ENSG00000168646	-7.27306969214036	-7.27663777039086	5.86248757774691	1.12534959780036e-09	5.32460867274389e-07
ENSG00000174721	-5.94575351031447	-5.94774983865095	6.74198986627384	1.20250342909286e-09	5.5223201593694e-07
ENSG00000105613	-5.22360456457263	-5.24786714262828	3.73860646805927	1.24842249154534e-09	5.569391080854e-07
ENSG00000110076	-13.0575782187858	-33.0760689763327	5.12200886879284	1.3877084631215e-09	6.01879998421641e-07
ENSG00000135318	8.1396307478489	8.14135091815716	8.53033304148426	1.58804468151586e-09	6.3392172301648e-07
ENSG00000164199	-7.8994709477184	-7.92208801688858	5.34103381059158	1.59630621121685e-09	6.3392172301648e-07
ENSG00000165449	-4.6928058789045	-4.69498553030607	4.87588011665023	1.61160198208617e-09	6.3392172301648e-07
ENSG00000196361	-9.29030488909739	-9.5220181079712	5.5779115726833	1.62398289488018e-09	6.3392172301648e-07
ENSG00000163531	-7.73996081007803	-7.77094367697816	5.92549626065472	1.76747351015871e-09	6.73105643600442e-07
ENSG00000196338	-4.71995734956944	-4.72584951822543	6.33300462477509	2.04797632743361e-09	7.51893562208259e-07
ENSG00000007402	-7.37669473926099	-7.42590720948615	2.77882664909738	2.13834473362785e-09	7.51893562208259e-07
ENSG00000120278	-4.97846052183943	-4.98179847180428	5.59492642055849	2.15636899866261e-09	7.51893562208259e-07
ENSG00000081479	-11.6041771633417	-11.6857174942611	5.75711931921417	2.1669790123845e-09	7.51893562208259e-07
ENSG00000162415	-6.57875274320734	-6.62772462041767	3.43049530992823	2.26435427264736e-09	7.63667141989542e-07
ENSG00000183833	-5.182489409846	-5.20275401216787	2.55822910313249	2.29872906836868e-09	7.63667141989542e-07
ENSG00000175175	-5.71080370643486	-5.72447363360582	4.79721446824905	2.44477157136861e-09	7.92538419184996e-07
ENSG00000115107	4.68407752742944	4.68534668439993	6.35003512530557	2.48715143717592e-09	7.92538419184996e-07
ENSG00000165804	-2.80684033440472	-2.8074364090693	5.84163439879639	2.63393936225991e-09	8.22526584046526e-07
ENSG00000187122	-8.25763163021167	-8.27322896639875	6.91932152334765	2.83877973646327e-09	8.69111898139951e-07
ENSG00000099954	-8.72074276561012	-8.78219999431326	4.69139459476746	3.08602892811978e-09	9.26639532378121e-07
ENSG00000170382	-7.14862002076257	-7.17953167412185	4.38755973005145	3.21929595603937e-09	9.3664141414021e-07
ENSG00000100167	-5.32369130765335	-5.33031439657547	6.31477966087304	3.27672502261563e-09	9.3664141414021e-07
ENSG00000168280	-6.21152648686073	-6.21448165346691	7.21693782098093	3.2993004853152e-09	9.3664141414021e-07
ENSG00000111110	-5.43657779305589	-5.43925021409672	4.25487857674832	3.40704843175119e-09	9.49958110952913e-07
ENSG00000105088	-4.98348472220661	-4.99562717828811	4.61310888091329	3.48357074976004e-09	9.54253924329005e-07
ENSG00000101144	-15.2110616289376	-35.4953828917787	6.29420968434739	3.81261969417504e-09	1.02118984922776e-06
ENSG00000125355	-5.01310252557204	-5.01658487159368	5.1375267910416	3.85872941619301e-09	1.02118984922776e-06
ENSG00000110436	-8.95787463830301	-9.03928891443392	6.20501231517245	4.1125242773543e-09	1.07021590111017e-06
ENSG00000132824	2.10405045632372	2.10414185395298	7.13778629254376	4.30910500641002e-09	1.10298959950961e-06
ENSG00000219438	-6.90051273875938	-6.92117885221287	4.53301216569379	4.46433746120538e-09	1.12429298579453e-06
ENSG00000120162	-7.21267735820041	-7.23337057526861	4.9290159902191	4.75962991406297e-09	1.16073289244173e-06
ENSG00000147257	-9.45364133616851	-9.48130680108235	4.58577108923266	4.78698386841988e-09	1.16073289244173e-06
ENSG00000139737	-4.91991481265969	-4.93269384523435	5.35534244021859	4.8320505961773e-09	1.16073289244173e-06
ENSG00000172201	-4.0898184454901	-4.09376213371663	5.78002612924832	5.05791768028793e-09	1.18538680428527e-06
ENSG00000103723	-5.69274989726374	-5.71499818664977	3.83723632869045	5.10174799579138e-09	1.18538680428527e-06
ENSG00000104112	-7.90305066122788	-8.13414395878804	4.40233486053515	5.16243772841031e-09	1.18538680428527e-06
ENSG00000114279	-8.63753645368452	-8.75793909893112	3.54669438455067	5.33622115337179e-09	1.19738542539213e-06
ENSG00000139364	-7.71235316483092	-7.73149771277947	6.3073239512436	5.36806582409689e-09	1.19738542539213e-06
ENSG00000174871	-3.92347084530617	-3.92693147075397	4.83964631393909	5.68845928741834e-09	1.25098032836268e-06
ENSG00000185559	-10.3990197587234	-10.5196116153042	4.49071218141218	5.91310951420491e-09	1.28232349937216e-06
ENSG00000077279	-13.3170115584127	-34.5716168469305	6.76599641179132	6.048567689769e-09	1.29373062887744e-06
ENSG00000172020	-6.71237254649268	-6.71422928899554	8.19312759456095	6.13166979288363e-09	1.29378232629845e-06
ENSG00000163618	-6.30545878985291	-6.31920390129709	4.05232413521192	6.27449145443314e-09	1.30626546092692e-06
ENSG00000126217	-6.93893789545271	-6.97417148660354	4.68597664038396	6.4592979217227e-09	1.3270457598655e-06
ENSG00000088538	-3.75592620650526	-3.76058119292759	3.6510373212739	8.05493057962751e-09	1.63337254636758e-06
ENSG00000115507	-8.61916491460205	-8.70051583266239	4.47882852043909	8.19332181822611e-09	1.64013495986901e-06
ENSG00000066032	-10.3239630403933	-10.4445502996442	5.19192475845675	8.66075758149716e-09	1.71176036553793e-06
ENSG00000162616	4.10670177081283	4.1073053255496	5.17907524042334	9.10981670705116e-09	1.77800847579871e-06
ENSG00000146376	3.7515555827461	3.75226910923829	5.53849633712813	9.70981305551454e-09	1.87171630924449e-06
ENSG00000139800	-7.15314100807834	-7.16396539266168	4.87718686295933	1.00095247927746e-08	1.90491726350786e-06
ENSG00000188641	3.46593538116005	3.46761560752525	4.49969229114308	1.01260492424204e-08	1.90491726350786e-06
ENSG00000173404	-15.0961720448285	-36.0657290867772	5.61081739976226	1.04078535839985e-08	1.93462173643515e-06
ENSG00000107819	3.14196429528016	3.14225398387788	6.13407764953652	1.05408754355013e-08	1.93629681235197e-06
ENSG00000137266	-4.65987575022282	-4.66309310113	5.41260942876481	1.17633348249942e-08	2.11227346594052e-06
ENSG00000166450	-5.05318738446433	-5.0540811270778	6.8721893441188	1.17694243330873e-08	2.11227346594052e-06
ENSG00000169862	-10.6695912425306	-10.9015077050326	6.30457391475385	1.2850817513359e-08	2.28014391651804e-06
ENSG00000105928	2.84865827504091	2.8489002009239	6.03191760711149	1.30592114010882e-08	2.29108457097294e-06
ENSG00000008196	-9.88321539790645	-9.96470159516175	6.57238320161339	1.37414298729425e-08	2.38398540040137e-06
ENSG00000112562	-14.3934483170398	-36.6122538890846	4.36735467087296	1.40205367307597e-08	2.40567758806684e-06
ENSG00000169116	-6.48199247837973	-6.48999456734503	4.45226605240299	1.42522905990245e-08	2.41886158057793e-06
ENSG00000143195	-8.82912265484413	-8.84695180302704	6.88779538484917	1.51183148728216e-08	2.53825127337889e-06
ENSG00000122176	-8.57533323002788	-8.6245780031662	2.80047619661084	1.62866376527044e-08	2.70531447137581e-06
ENSG00000185088	2.28746263681056	2.28757553742078	6.5679044276808	1.67906692047785e-08	2.75967904172012e-06
ENSG00000150510	-5.84576436269433	-5.85425417379344	2.92148428783205	1.72599417054695e-08	2.80725760197084e-06
ENSG00000177706	4.52357165450526	4.52555376782798	6.66064152812379	1.77065119506718e-08	2.85020079997721e-06
ENSG00000126878	-7.70045526611205	-7.70525682898983	7.3435390615499	1.79063499131853e-08	2.85295660759669e-06
ENSG00000203952	-7.54424490529568	-7.62537591142317	2.36185551436217	1.90334484292848e-08	3.00190165429145e-06
ENSG00000182968	-6.6846389370861	-6.74571710120363	4.65804326423541	2.04249272960857e-08	3.18914814801082e-06
ENSG00000158528	-4.7638767269417	-4.7739474402562	4.20963669976026	2.11035907396616e-08	3.2624897604859e-06
ENSG00000112149	-5.07368990508691	-5.07605829525924	4.32432734015795	2.18645990964762e-08	3.33117180939109e-06
ENSG00000140067	-11.0319631627955	-31.5883820205904	3.16139215698096	2.19745546539824e-08	3.33117180939109e-06
ENSG00000082684	-8.45930482395262	-8.52073303121947	5.59172867775102	2.36432284323663e-08	3.54966700714391e-06
ENSG00000181234	-10.2101214540735	-10.3307064871759	5.00404663902291	2.40443500770617e-08	3.5755093533642e-06
ENSG00000133121	3.3584302796425	3.35915433970215	4.96634944643042	2.43288931197442e-08	3.58369186011024e-06
ENSG00000152270	-4.89565209806646	-4.90431776245055	3.74283086224919	2.56785972005501e-08	3.74715529616252e-06
ENSG00000106025	-4.8261987874406	-4.83550372925062	4.51350579665481	2.7554283613793e-08	3.95900913936474e-06
ENSG00000116141	-5.37257462517514	-5.38695785259072	4.37089342446508	2.76375045594182e-08	3.95900913936474e-06
ENSG00000181449	-7.52535805068253	-7.53782216899016	7.91600856739243	2.83250413762674e-08	4.01450374832444e-06
ENSG00000185909	-2.84486704052878	-2.84515299412996	5.23967285085827	2.85903949663911e-08	4.01450374832444e-06
ENSG00000056487	-7.35534714103968	-7.38628635600717	4.84834126415951	2.89540256688266e-08	4.01450374832444e-06
ENSG00000111879	-3.90522862401642	-3.91754042263826	3.24345955861002	2.90533446625248e-08	4.01450374832444e-06
ENSG00000174498	-8.58744758516881	-8.60408923808662	7.51276313503094	3.05297320534254e-08	4.18150207265074e-06
ENSG00000174469	-16.538362912654	-36.4582032204728	6.65784268994642	3.28423052363632e-08	4.43655508313137e-06
ENSG00000148634	2.49788669438448	2.49800414246601	6.05019485355057	3.29601889101601e-08	4.43655508313137e-06
ENSG00000182103	-11.6300511484362	-31.8590466790905	4.91347075370785	3.57750656491185e-08	4.77428953030201e-06
ENSG00000240694	-5.20466693146919	-5.20837761175721	6.4305139056109	3.64020419752508e-08	4.79391373138972e-06
ENSG00000215218	-12.009107539643	-31.4467722526712	2.84394041357556	3.65361684408465e-08	4.79391373138972e-06
ENSG00000185340	2.98460995846361	2.98498385593842	5.77359652828125	3.74074956511662e-08	4.86733864247758e-06
ENSG00000046889	-12.1339048480106	-32.8525214958346	4.42553226344534	3.9512559906243e-08	5.0987529783147e-06
ENSG00000043355	-6.51466528101792	-6.51662150655773	6.29939117685816	4.12126236520246e-08	5.27454021067797e-06
ENSG00000168394	3.80091587628345	3.80295443539682	5.72327075594102	4.16933074804669e-08	5.29267726016269e-06
ENSG00000157851	-12.7951742674579	-12.9158421578622	7.90928329193892	4.20646045164567e-08	5.29484781699656e-06
ENSG00000101680	-5.72357735593274	-5.72463230799287	6.25112408318406	4.23886241273582e-08	5.29484781699656e-06
ENSG00000106785	4.24948865329149	4.25109523811935	4.97904133257457	4.29567549680409e-08	5.32322834976976e-06
ENSG00000122756	-8.71475569052125	-8.83513458470724	5.62422918673177	4.41978504966186e-08	5.43389950908821e-06
ENSG00000174963	-6.41069586821974	-6.42524311167371	3.94789856871903	4.53075590382486e-08	5.52681427205636e-06
ENSG00000138722	-10.4778424171661	-10.5593506061585	5.3140093400836	4.71225657478416e-08	5.70365691152557e-06
ENSG00000117016	-4.47455524320314	-4.47793592560815	5.02221221015912	4.91456621693152e-08	5.86966919706624e-06
ENSG00000214944	7.97575471143134	7.98452847427343	5.1684443494589	4.94063179613577e-08	5.86966919706624e-06
ENSG00000145920	-12.3170656993852	-33.242973333796	2.79792443818724	4.96977351747698e-08	5.86966919706624e-06
ENSG00000041353	4.93025945056891	4.9334340615808	4.50229020028309	4.99978226725893e-08	5.86966919706624e-06
ENSG00000084628	-5.34604440576087	-5.35669393982809	4.97210179100702	5.26062270188433e-08	6.09031314833292e-06
ENSG00000099250	3.1751285206253	3.17520969216175	8.120906124975	5.26573763945782e-08	6.09031314833292e-06
ENSG00000180447	-3.45947455169322	-3.46032278229852	5.27986987463697	5.58046003475192e-08	6.36480238279194e-06
ENSG00000254510	-5.80498907157228	-5.85358357034855	0.934112962308968	5.59066546642524e-08	6.36480238279194e-06
ENSG00000117643	-5.85509748600295	-5.86097385863115	5.27430841307241	5.62535371349614e-08	6.36480238279194e-06
ENSG00000085063	3.76837604547086	3.76845183892822	8.62805467931303	5.7882242443407e-08	6.44078999151119e-06
ENSG00000104722	-6.87258636657722	-6.87636498633375	6.067902772732	5.80663688853975e-08	6.44078999151119e-06
ENSG00000164076	-11.8990106896978	-32.0473627146743	3.56155800390331	5.81626353787036e-08	6.44078999151119e-06
ENSG00000183248	-6.11348860228243	-6.12889918976791	4.29170204080866	5.96291774510457e-08	6.55668997690582e-06
ENSG00000144959	5.57570000031537	5.57712345125789	5.75483569612241	6.00684555700833e-08	6.55880325364532e-06
ENSG00000117226	5.87523774601316	5.88478798189806	4.74844637994583	6.22156489544791e-08	6.74607738038359e-06
ENSG00000182534	2.03057701136758	2.03065235690057	7.68343076178085	6.52858792840565e-08	7.03016358028453e-06
ENSG00000025039	-5.69349023758728	-5.7157831416819	4.87111571499862	6.80661709047493e-08	7.27935063360792e-06
ENSG00000126583	-10.2643064635889	-10.4961769058938	2.84371578653578	6.85372130724281e-08	7.27986425110811e-06
ENSG00000129654	-11.9739308088262	-31.0930637795902	3.15354588942784	7.03065510710974e-08	7.41734113800078e-06
ENSG00000128512	2.24430758818485	2.24462253522397	5.46327971681498	7.36278119793359e-08	7.66831824911661e-06
ENSG00000104964	2.58870393304305	2.58884287062349	7.2201464308596	7.36677172644737e-08	7.66831824911661e-06
ENSG00000196132	-9.53875183751963	-31.2686247880209	3.42834783141476	7.47060669617925e-08	7.67834661674289e-06
ENSG00000112280	-12.7988516867745	-34.9729821218802	2.98341900120851	7.47475781827154e-08	7.67834661674289e-06
ENSG00000169436	-9.49025209319217	-9.61078641068921	5.44364514675967	7.5784638480423e-08	7.73399572047924e-06
ENSG00000225206	5.95277969259285	5.96688544939771	1.89280259773214	7.72489138873537e-08	7.78708202459987e-06
ENSG00000152932	-12.4386725480875	-34.2433164259471	3.35443473156917	7.80511530140249e-08	7.78708202459987e-06
ENSG00000078549	-11.4709181285853	-31.5911565013867	6.45756664782091	7.81080504729541e-08	7.78708202459987e-06
ENSG00000070882	2.67897991552563	2.67925614310231	6.17830559170033	7.86127743359441e-08	7.78708202459987e-06
ENSG00000134532	-3.52306058491764	-3.52604266271395	4.91536625037346	7.89036770503855e-08	7.78708202459987e-06
ENSG00000151414	3.33357473302114	3.33383205187482	5.52069763611774	7.92971718913398e-08	7.78708202459987e-06
ENSG00000196208	-7.09558835671353	-7.10313956527425	5.98449380713586	8.04039430167448e-08	7.84641978914658e-06
ENSG00000178573	-6.45778865080839	-6.46185911497499	5.5478721883839	8.39025778688958e-08	8.1369866512108e-06
ENSG00000170579	-6.790316268299	-6.8177659576829	3.31076606628142	8.60549027300234e-08	8.21954948925887e-06
ENSG00000164733	3.10077253095958	3.10080443406234	8.90259484020345	8.61529037930488e-08	8.21954948925887e-06
ENSG00000064309	-7.02517178165717	-7.02708992486927	6.74485640319047	8.63331699909347e-08	8.21954948925887e-06
ENSG00000204950	-12.0814274668715	-32.0699930998417	2.30110975525864	9.23920705620925e-08	8.74308963488796e-06
ENSG00000143850	-5.86996354249816	-5.87349488693252	5.45226386791389	9.40253369954917e-08	8.84404585450366e-06
ENSG00000163053	-5.70640690571836	-5.72086586718145	4.17966330173762	9.46107565564245e-08	8.84563177644102e-06
ENSG00000129295	-3.86812693811832	-3.87567060627082	1.70296968909817	9.51972117151703e-08	8.84563177644102e-06
ENSG00000167723	-8.59656206420138	-8.71695205364625	2.36915474715114	9.57417554898509e-08	8.84563177644102e-06
ENSG00000187583	7.11274182834818	7.1846872846151	1.78222084665025	9.77474531592908e-08	8.97781608017157e-06
ENSG00000071967	3.62912905292549	3.62962420907605	6.57703993353336	9.91543416518437e-08	9.05377713773034e-06
ENSG00000170545	4.54744821990913	4.55056728294079	3.83163225395912	9.9992681356316e-08	9.07724259707859e-06
ENSG00000206557	-13.3973022122664	-33.3467773962561	5.19040278723516	1.0290301218283e-07	9.23409950316691e-06
ENSG00000175093	-9.30055025322433	-9.32321981408023	5.50372552529493	1.02903376044002e-07	9.23409950316691e-06
ENSG00000168743	-11.4213073857408	-11.4708358196434	5.07493839804659	1.06577732947614e-07	9.50916984139453e-06
ENSG00000014216	1.94481706782181	1.94485162256851	7.41244034673472	1.1005039422092e-07	9.76322076912187e-06
ENSG00000165443	-10.8268310107909	-31.3572837577769	3.18858166770555	1.1194926451913e-07	9.85336066358618e-06
ENSG00000085552	-4.37979071283838	-4.38466437140507	3.83733821576181	1.12328563988622e-07	9.85336066358618e-06
ENSG00000129159	-5.03218652117548	-5.07225413032853	3.56859000254327	1.13446310157973e-07	9.89581389277421e-06
ENSG00000050030	-7.43928908534966	-7.67013445410207	2.16782051449726	1.17684151665342e-07	1.0172319900043e-05
ENSG00000151322	-6.57576968763806	-6.63677984130019	4.97560787818538	1.18298637922892e-07	1.0172319900043e-05
ENSG00000102230	-5.09501416865035	-5.10096188448258	4.93881034011838	1.18945449614343e-07	1.0172319900043e-05
ENSG00000013364	3.8096414216283	3.80976449948911	7.57819854687226	1.19222143058016e-07	1.0172319900043e-05
ENSG00000172159	-8.9493162415652	-9.03072031305288	4.27531919927222	1.2033454853245e-07	1.02114328303569e-05
ENSG00000167779	7.58883756905007	7.59818314858356	4.04360126638186	1.23458232656066e-07	1.0379638002183e-05
ENSG00000144485	-3.81086145859989	-3.81217546952921	6.18987187768828	1.23881764640937e-07	1.0379638002183e-05
ENSG00000178947	-5.64822143561108	-5.69674505413605	1.97283078567479	1.24787401308131e-07	1.0379638002183e-05
ENSG00000154639	-3.09713246207229	-3.0981499224529	5.71541200038884	1.24975787396593e-07	1.0379638002183e-05
ENSG00000078295	-7.75499688244519	-7.76539754537819	4.91648433689828	1.26699118911136e-07	1.0467090172902e-05
ENSG00000144406	-9.47843135780643	-9.59894663559387	3.40848119581057	1.28063585943504e-07	1.05241306890625e-05
ENSG00000007062	-9.35234669223454	-9.47285080607175	4.70828496888357	1.29548277651968e-07	1.059040213224e-05
ENSG00000183831	-4.81823577664628	-4.83433024980342	1.86321853720577	1.33294877599498e-07	1.08399282231175e-05
ENSG00000129521	-4.78358555425233	-4.79194090240402	2.58490234681934	1.37743439794686e-07	1.11074694814701e-05
ENSG00000134531	5.80210730759736	5.80315390614173	8.2169132786267	1.38688985556378e-07	1.11074694814701e-05
ENSG00000150893	-8.7221960617529	-8.77156820955991	6.9543616800588	1.38718877218309e-07	1.11074694814701e-05
ENSG00000140853	3.75901086722409	3.76087665525552	4.80565408053369	1.44740597710267e-07	1.15305086359597e-05
ENSG00000106366	8.92679922887236	8.92683512062737	11.8241715918742	1.47022144739196e-07	1.1652811004862e-05
ENSG00000095370	-5.2036612492094	-5.2279274152789	2.13330533187253	1.50487864169745e-07	1.18672601573051e-05
ENSG00000121966	-9.26688066774788	-9.49856969005003	5.28174451013259	1.52517684514158e-07	1.19408943812655e-05
ENSG00000041515	-5.37600274359978	-5.45571012968075	2.75770783250344	1.52951125672672e-07	1.19408943812655e-05
ENSG00000104290	-5.79831380062743	-5.8024306289655	6.91695607558598	1.55149002222168e-07	1.20522214960046e-05
ENSG00000177311	2.01581644910968	2.01592831558893	6.15877297983196	1.56885670236297e-07	1.21267963122254e-05
ENSG00000108018	-8.0555030244213	-8.13677242718586	4.59141153488584	1.58393396670811e-07	1.21830270720101e-05
ENSG00000110693	-5.32057107931021	-5.32377738017873	4.88440914786342	1.65037287181302e-07	1.26318245198473e-05
ENSG00000156535	4.19707560549853	4.19795214609141	6.35355237113606	1.68032423244864e-07	1.27983329587576e-05
ENSG00000144668	-5.87031287939629	-5.88018886845746	3.13144153340468	1.74886301540798e-07	1.32557024866894e-05
ENSG00000277363	-4.66946324932284	-4.69341128662982	3.36650160918267	1.76233070504316e-07	1.32932519944657e-05
ENSG00000066468	-8.70855389891912	-8.71943165942977	6.11509288487288	1.7862518416699e-07	1.33981686905674e-05
ENSG00000036530	-5.9973334462721	-6.0245894636295	2.30481496551769	1.79340159877583e-07	1.33981686905674e-05
ENSG00000107719	-2.96012112146088	-2.96181624105865	3.62309457169005	1.81320762743027e-07	1.34816304260458e-05
ENSG00000131914	-9.21347790781116	-9.23839489065587	6.71632913305368	1.83873008313945e-07	1.36066026152319e-05
ENSG00000163171	3.7552752886582	3.75547710480088	7.26493849379659	1.86592609936689e-07	1.37296683155599e-05
ENSG00000178568	-4.07387180788177	-4.07835920626151	4.05767168098703	1.87294693942248e-07	1.37296683155599e-05
ENSG00000128849	-3.49216609559004	-3.49324263794054	4.86040861682278	1.90315568340064e-07	1.38859218881391e-05
ENSG00000173221	3.06583395647603	3.06616200643239	5.21895136525825	1.95669612979415e-07	1.42101643584214e-05
ENSG00000063180	-5.11584075883671	-5.12103905688815	3.87363063787012	2.00794526220553e-07	1.45148413537394e-05
ENSG00000119508	-5.5988297754911	-5.62321197748519	1.72234040408968	2.0553682430064e-07	1.47891796065907e-05
ENSG00000142449	-10.223414572782	-10.4552748089061	3.87922287566832	2.08236686831204e-07	1.49147138907451e-05
ENSG00000103642	2.30532616832014	2.30577914183989	4.73032817479196	2.15431998353662e-07	1.53596128871876e-05
ENSG00000136114	6.22137706956756	6.23196421885366	3.77608916413786	2.20100140877022e-07	1.56211072711537e-05
ENSG00000130055	-6.74498125161956	-6.76970548785397	4.41084230940227	2.24809952378264e-07	1.58831791693856e-05
ENSG00000132182	-6.18481985252148	-6.18773722380138	6.32449510255471	2.27608226546254e-07	1.59588728276582e-05
ENSG00000101000	5.30468061257233	5.30775980111763	3.21925928345304	2.27925492543088e-07	1.59588728276582e-05
ENSG00000205929	-10.7442691374438	-31.2375752505466	3.22290825508672	2.3205235269185e-07	1.61752921202257e-05
ENSG00000175899	-12.1718061143357	-12.1857198733645	8.92874097834733	2.3378139165575e-07	1.62233895525017e-05
ENSG00000177374	5.44467876673277	5.45039052459947	3.33324339743986	2.38815988284737e-07	1.64994373499021e-05
ENSG00000165566	-9.50679171893277	-31.1899754589037	3.47434885909887	2.43537398961742e-07	1.67023053010412e-05
ENSG00000107736	-6.97786162118348	-7.01890189842599	3.28663532329596	2.43891738736864e-07	1.67023053010412e-05
ENSG00000050165	3.34358578005328	3.34369164922053	8.66886878442987	2.4657049310182e-07	1.67550207012724e-05
ENSG00000160801	-10.1440088123921	-10.2056088106303	3.16681649802936	2.46807657313479e-07	1.67550207012724e-05
ENSG00000100644	2.43894638015088	2.43897207937643	8.66593894180175	2.51113304596099e-07	1.69128389160884e-05
ENSG00000198113	7.14002354932461	7.14840948082347	4.56189504115473	2.51298746543648e-07	1.69128389160884e-05
ENSG00000165548	-8.10462340282871	-8.33615861719413	1.69612749992736	2.52658243589418e-07	1.69313554309235e-05
ENSG00000156298	-6.87818508694419	-6.95904134939866	4.14106218280013	2.58530503935695e-07	1.7250834566034e-05
ENSG00000130226	-12.0890788661143	-34.3788171487967	5.7339083219388	2.63493587736394e-07	1.74703208464617e-05
ENSG00000178538	-9.91851410868209	-10.150323702109	3.80928940463446	2.64057622631289e-07	1.74703208464617e-05
ENSG00000119862	-3.62317650856843	-3.62401868898127	4.73239796633666	2.65938432067335e-07	1.75205176299552e-05
ENSG00000188322	-6.51370763617004	-6.52171485554198	6.02813831878721	2.69535031936321e-07	1.76216117826075e-05
ENSG00000160716	-5.81181919305898	-5.89195394605769	2.41802071902509	2.69730063791674e-07	1.76216117826075e-05
ENSG00000276644	-5.79137596241886	-5.79932695792115	4.79985009392022	2.7214713983327e-07	1.76999775343927e-05
ENSG00000046653	-6.11528663044736	-6.12164438228231	8.97014157198565	2.73196784026427e-07	1.76999775343927e-05
ENSG00000168546	-13.6340352910082	-33.2512668664907	4.08628123371039	2.76483506677262e-07	1.78388986498296e-05
ENSG00000112290	-2.58726954145365	-2.58741910706557	6.74131466304846	2.79765057865888e-07	1.79763440885514e-05
ENSG00000114739	-2.93847900701951	-2.93917223392041	5.40829713339674	2.82060202139768e-07	1.80495409680751e-05
ENSG00000132274	4.00049345823703	4.00153609312262	6.12747088355439	2.84061243682955e-07	1.81033969749619e-05
ENSG00000125869	-11.518094627847	-32.7965479107695	3.8733306369783	2.85958463068644e-07	1.81242258027947e-05
ENSG00000005884	5.50354173889454	5.50368817684918	9.32845130125605	2.86709605052536e-07	1.81242258027947e-05
ENSG00000083799	2.07996030904109	2.08036465573783	5.25007509161477	2.90332707087832e-07	1.82580095927771e-05
ENSG00000177380	-2.74593282332859	-2.7472392050969	4.0031727599064	2.91164620763513e-07	1.82580095927771e-05
ENSG00000171004	-5.97506607179326	-5.97932212871841	4.8393059341545	2.92544534940147e-07	1.82711614742218e-05
ENSG00000057019	3.07364203270933	3.07368457274603	9.39270871193434	2.98206255692774e-07	1.85502809151668e-05
ENSG00000167971	-4.53674259032002	-4.56637992591578	2.75225829729954	2.99389700949278e-07	1.85502809151668e-05
ENSG00000156475	-5.97039626259619	-5.9743226837283	5.2367539169392	3.07071400882763e-07	1.89510389461797e-05
ENSG00000130054	-10.3078090624401	-31.9094425725708	2.14424486695149	3.10798928667937e-07	1.91055687882723e-05
ENSG00000171791	-3.26017977679417	-3.26140099630965	4.12217321363439	3.15339247592839e-07	1.93086549486847e-05
ENSG00000164465	3.00244215784289	3.00264899315223	6.38452724144047	3.2156682340029e-07	1.96130639866099e-05
ENSG00000066629	-3.91047718598714	-3.91188213788303	5.87981864013117	3.31092136158508e-07	2.01154576419414e-05
ENSG00000101098	-8.94781962374643	-9.06825799859224	4.25543862028836	3.33735268187607e-07	2.01686339534516e-05
ENSG00000050767	-9.53226759419383	-9.61378666690705	4.32568787067716	3.34550800175737e-07	2.01686339534516e-05
ENSG00000118298	-5.85421435925799	-5.86652560647764	4.24884514691144	3.36410181809677e-07	2.02027253029858e-05
ENSG00000157483	2.15478161144642	2.15491371360395	6.16829501414369	3.39712144218129e-07	2.03228560146431e-05
ENSG00000185404	3.49359159618129	3.49591885624213	3.84932320018927	3.43246932924088e-07	2.04559450789187e-05
ENSG00000143127	5.99317443665285	6.00011799802257	4.97080980522592	3.49415884295624e-07	2.06705117842642e-05
ENSG00000141431	-5.56548574571968	-5.57717124903682	3.62177126572677	3.49847138987186e-07	2.06705117842642e-05
ENSG00000102383	-5.69776498280711	-5.74628922074579	3.58203933771551	3.51323191567342e-07	2.06705117842642e-05
ENSG00000152402	-6.75364755141561	-6.76742729069871	4.32830663704307	3.5323389189781e-07	2.06705117842642e-05
ENSG00000066382	-7.27620002397864	-7.39608841716569	2.53068607348073	3.53466545817762e-07	2.06705117842642e-05
ENSG00000024422	3.95782803262582	3.95794455887349	7.61633630150333	3.6367103434544e-07	2.11267461084897e-05
ENSG00000163884	-4.46476625997847	-4.48181213529597	2.65730286580778	3.63974298910192e-07	2.11267461084897e-05
ENSG00000092421	-3.53629131771569	-3.53783025234827	6.49978581960768	3.71140146563353e-07	2.14628972164452e-05
ENSG00000175928	-9.92945574891586	-9.96055468516395	6.41986360975081	3.87378537933142e-07	2.23192933257863e-05
ENSG00000111249	-7.82411371921756	-7.90532333052082	2.96715762584617	3.927295387929e-07	2.25444081570306e-05
ENSG00000139767	-9.09885161283912	-9.33050987833691	4.07468112470142	3.99251882877271e-07	2.28348677628048e-05
ENSG00000250366	-10.0119173811346	-10.2437385117778	2.80075345681608	4.02268101864686e-07	2.28955911241951e-05
ENSG00000106078	-9.98401593733469	-29.532008594055	4.15793784411793	4.03246289173412e-07	2.28955911241951e-05
ENSG00000137142	-8.65801510119786	-8.69345388049833	5.07676013056104	4.11489808567539e-07	2.32746005810211e-05
ENSG00000135090	2.26572425771503	2.26599415497569	5.59478802542454	4.12902802673424e-07	2.32746005810211e-05
ENSG00000019505	-8.05031628910809	-8.28148776764213	1.36268676788611	4.16175745032298e-07	2.3374705334296e-05
ENSG00000131409	-8.48938971280134	-8.53062948312967	6.02826356308337	4.20040982698611e-07	2.35072397987674e-05
ENSG00000112539	-7.81082791363655	-7.9310082455229	2.36720256561414	4.2373897523507e-07	2.35604053720829e-05
ENSG00000015133	-5.22213061844556	-5.22367105876145	5.39490177259559	4.24008832429569e-07	2.35604053720829e-05
ENSG00000142549	-7.80166636360845	-8.03287022757337	4.06510419431741	4.2927586504115e-07	2.37684870806827e-05
ENSG00000197329	-2.05236792586694	-2.05292661518172	5.25333134000333	4.31074843709778e-07	2.37837548045388e-05
ENSG00000238105	-3.58175894385646	-3.59130727361201	1.72204589661085	4.34392061649271e-07	2.38823860936328e-05
ENSG00000077063	-4.61733843699383	-4.62781383901685	3.71808763401263	4.36003864936391e-07	2.38868924460239e-05
ENSG00000159409	-8.62121827722308	-8.85269379060288	4.40458751930692	4.3971099400438e-07	2.40057603509944e-05
ENSG00000178531	-2.84717366817716	-2.84755350703801	5.68967162620273	4.4271088687946e-07	2.40853233022157e-05
ENSG00000070404	3.29991254068975	3.3001331249656	6.4470376483054	4.47564878589866e-07	2.4264854216327e-05
ENSG00000008735	-4.0731980165208	-4.07492331048805	4.94793322535266	4.55126974436102e-07	2.45894552901222e-05
ENSG00000108830	-4.03539245956464	-4.03746246616178	5.25801456848955	4.5748546778905e-07	2.46141412014008e-05
ENSG00000166396	6.92443617203224	6.93006532239388	3.09577125169663	4.5880499259746e-07	2.46141412014008e-05
ENSG00000136237	-11.3424055186599	-30.8090494292459	4.23609312283544	4.60313131216154e-07	2.46141412014008e-05
ENSG00000188549	8.31552005270667	8.33617596259583	5.59242443116776	4.7037697527382e-07	2.50664371738069e-05
ENSG00000104368	4.71493456104388	4.71500031635236	8.62863629807628	4.72522430966588e-07	2.50951198541235e-05
ENSG00000168702	-6.6045127430935	-6.6534274640232	3.59029890646685	4.75736678351669e-07	2.51801779518066e-05
ENSG00000083067	-6.10635846827129	-6.12688662351293	4.31803861963285	4.80172429462932e-07	2.52866312610091e-05
ENSG00000116260	3.15699604890432	3.15702696055392	8.35703501559168	4.8098690178812e-07	2.52866312610091e-05
ENSG00000244509	3.24976204089378	3.24998150638442	5.65941097300979	4.94055406383048e-07	2.58865138096138e-05
ENSG00000124762	2.83219396123533	2.83224371437443	8.60804464032148	4.98147970398509e-07	2.60136535444893e-05
ENSG00000196218	-7.76428581933613	-7.99531549266973	2.55856343740425	5.09623856036631e-07	2.65242229605199e-05
ENSG00000254377	-11.3546460241125	-33.4927345340933	3.02235835797685	5.1311861283041e-07	2.66173887732027e-05
ENSG00000060709	-8.4276065374381	-8.65909238442429	1.62262764931843	5.20779323743592e-07	2.69253256984518e-05
ENSG00000137463	6.23341748816379	6.30434249896244	0.231916777175973	5.28086011575135e-07	2.72129867482975e-05
ENSG00000115266	-4.3958805656588	-4.39813712825795	6.41558771867616	5.3045189429853e-07	2.72449864393988e-05
ENSG00000204624	-5.21912246227081	-5.24340435909845	4.0170516016982	5.36989373315133e-07	2.74903346719426e-05
ENSG00000197705	-7.12323294205221	-7.20428776760545	2.90593905413641	5.47947014402894e-07	2.79596231466889e-05
ENSG00000171786	-4.32947643837321	-4.34781867761559	4.61906147314689	5.54208361098148e-07	2.81870011406726e-05
ENSG00000240065	6.1869365993928	6.26806091678924	3.86661605002105	5.58969258416635e-07	2.83368376653161e-05
ENSG00000237517	-5.89569128430981	-5.97593746321668	1.88314323843706	5.75328179359652e-07	2.90085164695395e-05
ENSG00000278921	-5.63643444859502	-5.75478272445674	0.114783510519625	5.75934424590576e-07	2.90085164695395e-05
ENSG00000146250	-5.08846792601928	-5.09230943579545	3.16465866961375	5.82720552215027e-07	2.9255944380339e-05
ENSG00000089101	-7.7610190059798	-7.84221715780254	2.10511009310056	5.85675688873612e-07	2.93100647630531e-05
ENSG00000135903	-5.27280836839611	-5.27620744032651	5.57673458184656	5.94852756675748e-07	2.96742202643295e-05
ENSG00000198759	-14.4954177242448	-36.0297720237877	3.6167968491261	6.0309863241818e-07	2.99770333615619e-05
ENSG00000133740	-2.60936633728446	-2.61004279721606	4.6894785709647	6.04818957477782e-07	2.99770333615619e-05
ENSG00000170006	4.68422710066293	4.6861825517074	4.20499702810996	6.06682627273829e-07	2.99770333615619e-05
ENSG00000125851	-11.5769399671693	-33.6671137074701	3.07238253483969	6.10036591488402e-07	3.00476698406937e-05
ENSG00000150625	-8.6242413452554	-8.74464807974755	8.2383542282555	6.39733666722732e-07	3.14113253843042e-05
ENSG00000095637	-3.63879967503434	-3.64104177164586	5.19883922464537	6.78675539470176e-07	3.32189337720606e-05
ENSG00000146352	-7.92029493737117	-8.15151978008668	3.42212951749094	6.81386438816044e-07	3.32473995489804e-05
ENSG00000116729	-3.34777647884426	-3.34780676376499	8.90704613296704	6.85012692882163e-07	3.33202124195081e-05
ENSG00000143375	-4.47949520398788	-4.48804002421119	3.2356228876789	7.0788109611229e-07	3.43256379959543e-05
ENSG00000240583	-6.28294239700485	-6.29952593821873	4.91542734157495	7.1066922460662e-07	3.43541463560612e-05
ENSG00000112561	2.70496614603224	2.70727686738765	3.12463808525642	7.20611730566281e-07	3.46971250626979e-05
ENSG00000005187	-4.94959577576281	-4.97138475494704	0.524114751750641	7.23110500811049e-07	3.46971250626979e-05
ENSG00000143869	-9.00245362405029	-9.01561762416535	5.23854883061655	7.24430816603018e-07	3.46971250626979e-05
ENSG00000141639	-11.6327041511028	-30.8211374157723	4.5133489144121	7.31002049449898e-07	3.49047889911642e-05
ENSG00000135127	-5.22605388559049	-5.24820759744741	1.72919867904273	7.50302237636871e-07	3.57171315197015e-05
ENSG00000138101	-2.62334319905519	-2.62422664558304	3.81466705976327	7.53848616162323e-07	3.57353268433703e-05
ENSG00000112175	-9.66558301948975	-9.7470504295979	4.26673536543756	7.55261807244281e-07	3.57353268433703e-05
ENSG00000136944	-7.46820413873412	-7.52947759374291	3.41467693873123	7.76286243642627e-07	3.66191341638549e-05
ENSG00000265808	1.83849904120328	1.8385732350917	6.4445273521166	7.84629520304211e-07	3.69012208735842e-05
ENSG00000151948	-9.42233823651619	-30.1180690002165	0.255851361538148	7.97358359834987e-07	3.73872475389294e-05
ENSG00000116991	-4.44629644488312	-4.44767526232475	6.10178316959173	8.01209200290347e-07	3.74553306986032e-05
ENSG00000075035	-13.0221341254693	-13.2541583790609	4.82088810252074	8.03702921695737e-07	3.74597534906186e-05
ENSG00000139910	-4.93417214993382	-4.94388352937986	5.94096494996146	8.06146826076586e-07	3.74618349474994e-05
ENSG00000136099	-12.7967731493528	-32.6841659071316	5.25103432243842	8.11875362388469e-07	3.76160887487643e-05
ENSG00000181291	-10.2657640498047	-31.3967186447933	2.59908221283518	8.18641253489572e-07	3.77937264441652e-05
ENSG00000151575	-3.30955633314904	-3.31468855871033	2.58675737266036	8.20550356383502e-07	3.77937264441652e-05
ENSG00000166173	2.49662578062583	2.49694504822188	5.11258990913349	8.36451632150559e-07	3.8302200554519e-05
ENSG00000177875	-5.63735889817053	-5.64480737763343	3.69945967116593	8.38678494559602e-07	3.8302200554519e-05
ENSG00000136367	-3.7871816714852	-3.79025208696583	3.08342338502621	8.38949185964231e-07	3.8302200554519e-05
ENSG00000166426	-16.4867694099162	-36.9468920408019	7.55905574132266	8.44704076935135e-07	3.84525057063125e-05
ENSG00000100505	-6.0150827369691	-6.0557905870739	6.6801398490332	8.47720104126058e-07	3.84776212378612e-05
ENSG00000168672	-4.69104202937391	-4.69187819209803	6.5020543571453	8.50632969161274e-07	3.84979222622728e-05
ENSG00000148200	-4.53375355434817	-4.54572779433488	3.48641524041329	8.61981993994851e-07	3.88988059370971e-05
ENSG00000109084	-2.8836582155171	-2.8837840389122	6.86431444129679	8.67148083811663e-07	3.90191647856925e-05
ENSG00000155846	-3.53695078921519	-3.53971503238734	2.78601548522223	8.82644831333021e-07	3.96023459667638e-05
ENSG00000102003	-3.67167379224535	-3.68022668462057	3.36832232012449	9.2228292587336e-07	4.12622510160075e-05
ENSG00000134258	-12.0608567302035	-32.1188377735455	2.23114891615468	9.2951119294578e-07	4.1466822190444e-05
ENSG00000196187	2.51488531217196	2.51567032053801	4.63885939289775	9.35180609310706e-07	4.1600883287115e-05
ENSG00000184743	2.45652377383799	2.45676669406772	6.16053450671054	9.48904903702613e-07	4.19919320335674e-05
ENSG00000151490	-7.44274997451959	-7.50401251654618	4.22064160226077	9.49350070952305e-07	4.19919320335674e-05
ENSG00000103460	-9.62053499137722	-9.8523280857667	4.83354424048778	9.59560425286839e-07	4.23236623740924e-05
ENSG00000179361	-2.65445723915063	-2.65490362988326	4.71482142911231	9.90355012892259e-07	4.35588821726753e-05
ENSG00000142669	2.37850817919652	2.37855431686034	7.35040111059809	9.94066818749109e-07	4.3599323898732e-05
ENSG00000100433	-7.87899309185328	-7.99917329841858	3.80060492411446	9.97460759814942e-07	4.36256367051835e-05
ENSG00000279692	-2.73581429835088	-2.74212010919196	2.58161339087019	1.00095124620599e-06	4.36560132912299e-05
ENSG00000006210	-8.84561680705145	-9.07717809813048	6.3016702393423	1.01194701347788e-06	4.40126481015143e-05
ENSG00000155961	-4.92734095987643	-4.95415327264699	3.51444200374146	1.0232275969264e-06	4.4351086499092e-05
ENSG00000140057	-4.54440534879568	-4.57420463253968	1.22456004523039	1.02887827581143e-06	4.4351086499092e-05
ENSG00000199036	-4.05066292610728	-4.09679315316761	0.269918859766841	1.02949825990095e-06	4.4351086499092e-05
ENSG00000114805	-5.90641343091791	-5.93096084123343	4.35504055000631	1.03208420766154e-06	4.4351086499092e-05
ENSG00000183579	-2.38655562468712	-2.38682302045591	5.92435285519168	1.0339307983649e-06	4.4351086499092e-05
ENSG00000149256	-2.3509303017953	-2.35109076541729	6.26757821211894	1.04537516636809e-06	4.47191447881408e-05
ENSG00000183087	3.69777891637612	3.69805256752863	6.48884077923181	1.05211087830737e-06	4.4755372471129e-05
ENSG00000117586	4.85099694122789	4.85810991059878	3.95967679239286	1.05537852334749e-06	4.4755372471129e-05
ENSG00000225783	-5.9172481211671	-5.92249755212066	6.61705483084583	1.06058940456861e-06	4.4755372471129e-05
ENSG00000188176	-7.58462374820957	-7.70467410047674	1.5136216922674	1.0615278529207e-06	4.4755372471129e-05
ENSG00000055163	-2.33973650246065	-2.33992702695898	6.49266946371983	1.0627929717453e-06	4.4755372471129e-05
ENSG00000245526	-10.2009852037136	-29.8609566619644	5.47861326440336	1.06342021178358e-06	4.4755372471129e-05
ENSG00000105971	4.21273081029016	4.21363252569903	5.74558755337104	1.07541768629058e-06	4.50426185594594e-05
ENSG00000277954	-10.5926132457481	-30.7277279970761	2.16012647454946	1.07601490474436e-06	4.50426185594594e-05
ENSG00000172915	-2.44719753566868	-2.44783176820291	4.86204602345157	1.08573522492612e-06	4.52777643334684e-05
ENSG00000142149	-5.83961565540602	-5.84756599143945	5.09595321965824	1.08743189605807e-06	4.52777643334684e-05
ENSG00000255248	3.23467860255582	3.23526470495782	5.37683569194882	1.09473110131254e-06	4.54597904925466e-05
ENSG00000198729	-9.49473750880735	-9.72650990975155	5.1451667588387	1.09762655409825e-06	4.54597904925466e-05
ENSG00000174145	-12.7463269154411	-33.6194558466327	2.84364659027298	1.11664164632282e-06	4.61249805970491e-05
ENSG00000001461	3.65608451983785	3.65667861729962	5.52656292700136	1.13935175508454e-06	4.69388873453561e-05
ENSG00000151239	1.96336307899025	1.96348147297882	6.62862181843549	1.14278367881355e-06	4.69563798973548e-05
ENSG00000119681	6.7837234114207	6.78546274081082	8.11787768022802	1.1657083310756e-06	4.7772624360668e-05
ENSG00000198795	-3.08671667635373	-3.08717693588846	5.94679874083046	1.17197663953911e-06	4.79037781407426e-05
ENSG00000068976	-7.32353062996063	-7.33313506727948	3.82970681637311	1.19973195424127e-06	4.88578464102543e-05
ENSG00000162374	-7.35242134274868	-7.58330358074877	4.54317470518045	1.20157634312397e-06	4.88578464102543e-05
ENSG00000144136	3.12832346555776	3.12837381544934	8.04360218870295	1.2146202808588e-06	4.92022320988016e-05
ENSG00000171533	-5.13007377980729	-5.13124417719641	6.40420631652832	1.21924073515143e-06	4.92022320988016e-05
ENSG00000131459	2.61695389191838	2.61704926919995	6.78449859525688	1.22152606803327e-06	4.92022320988016e-05
ENSG00000129595	-6.79882862003395	-6.83980555162257	2.63634664766196	1.22265057348117e-06	4.92022320988016e-05
ENSG00000163661	4.74730290038887	4.74742967824145	6.93876774947708	1.23348282530263e-06	4.95105419904248e-05
ENSG00000132429	4.35879914448553	4.36570246523567	2.61461406463245	1.25138061598524e-06	5.01001459948553e-05
ENSG00000205269	-3.41649271573206	-3.41898282920069	5.36859029916559	1.26647363266559e-06	5.05747296686458e-05
ENSG00000127578	-5.9531607813671	-6.0023488942951	2.40503309680456	1.28519756685143e-06	5.11023952970018e-05
ENSG00000184486	-8.56477975857907	-8.61414717299752	6.5593835270451	1.28623295451016e-06	5.11023952970018e-05
ENSG00000166741	3.92226937740912	3.9224841079123	6.84253737591499	1.29140461202374e-06	5.11776436856311e-05
ENSG00000068615	-4.02023620237262	-4.03407193404153	3.47445688464642	1.30821816120054e-06	5.17127047316081e-05
ENSG00000163879	-2.46048587269931	-2.46135935001127	4.83116480164062	1.3318803292267e-06	5.24432038126359e-05
ENSG00000137726	-5.03353648316864	-5.03961858311606	5.03189902201385	1.333415647087e-06	5.24432038126359e-05
ENSG00000144191	-5.76635819449436	-5.8849422156576	3.09613567177425	1.35402304803561e-06	5.31198891256986e-05
ENSG00000165588	-12.5979563595418	-34.6545746885502	3.09588355499437	1.39179852605223e-06	5.44650180094726e-05
ENSG00000101265	-5.92093845661405	-5.92945531294745	7.21329610564981	1.41373923506939e-06	5.51853110409334e-05
ENSG00000108001	-4.82102499889036	-4.83712137300572	3.43822312789654	1.43841600213027e-06	5.60085472749676e-05
ENSG00000135097	-7.36527217062208	-7.376595875354	6.21191651886386	1.44400577423843e-06	5.60863337287533e-05
ENSG00000149295	-5.54418994350734	-5.58484177418864	2.35070516840262	1.45104231132866e-06	5.62026779514537e-05
ENSG00000171451	2.09178737674749	2.09227497299251	5.44554526745637	1.45664284345849e-06	5.62026779514537e-05
ENSG00000280294	-4.74040206331021	-4.79973039229875	0.533048613680738	1.45779970349294e-06	5.62026779514537e-05
ENSG00000006283	-6.78379765755252	-6.86461421828784	2.94965560650674	1.47495949869144e-06	5.66690298833369e-05
ENSG00000114654	-9.00533417956199	-9.2369583754422	3.55342002095525	1.47952239668307e-06	5.66690298833369e-05
ENSG00000148948	-6.10346655732493	-6.1307719949393	3.67671633218481	1.48078418037668e-06	5.66690298833369e-05
ENSG00000013588	6.10622682872371	6.10734480063292	5.30111972268225	1.48617284984158e-06	5.67361928543432e-05
ENSG00000127528	6.15175954865985	6.15919833967647	3.29396567600365	1.53522262779402e-06	5.84657710009165e-05
ENSG00000108854	2.53209070446717	2.53223793129293	6.49428040405502	1.56031092359903e-06	5.92766295889909e-05
ENSG00000153012	-7.87849467144226	-7.95973291672632	4.60535601740957	1.56601210312973e-06	5.93488179084164e-05
ENSG00000165185	-2.38251976719211	-2.38350802747916	4.66306230802957	1.57560191957574e-06	5.95676716035244e-05
ENSG00000111145	2.75257473119928	2.75278833440524	6.31967718922693	1.58416487096128e-06	5.97467398434525e-05
ENSG00000173320	-3.7501255451699	-3.75181418176637	4.64666520438691	1.59768061030021e-06	6.01112892752469e-05
ENSG00000139433	1.92355302465323	1.92371205713074	5.6074506961807	1.60158933303137e-06	6.01134996296918e-05
ENSG00000167785	-6.13508252071815	-6.25417017746856	4.05379412848512	1.62104455690192e-06	6.0623617517412e-05
ENSG00000131242	-3.45646991496856	-3.45816476854557	4.2955803389829	1.62294556950674e-06	6.0623617517412e-05
ENSG00000129682	-10.9011689528634	-30.5514914309587	2.63507767556972	1.67442339495366e-06	6.23972479446453e-05
ENSG00000105227	-2.60282930015722	-2.60384995801741	3.22146916559836	1.74904488954452e-06	6.50228259651144e-05
ENSG00000174306	2.20490009690309	2.20507711225445	5.98368707994283	1.77292727531874e-06	6.56491868490649e-05
ENSG00000141622	-7.76284047868403	-7.81210857116003	5.15906194273501	1.77838520950872e-06	6.56491868490649e-05
ENSG00000196220	-4.77642259215337	-4.78117712233741	5.86319920049622	1.78265951115513e-06	6.56491868490649e-05
ENSG00000166407	-7.03653108237605	-7.26697052981002	2.94064677535813	1.78271136313587e-06	6.56491868490649e-05
ENSG00000155897	-6.13337743060174	-6.19409951706526	2.40385560096263	1.80402286200216e-06	6.62667120868871e-05
ENSG00000154928	-5.36901994853782	-5.3722092677239	5.07804488161999	1.80796844812437e-06	6.62667120868871e-05
ENSG00000159023	-2.38982043049121	-2.39004283892493	6.66296842224286	1.82875375152077e-06	6.68715716071318e-05
ENSG00000197324	2.12546468848593	2.12551402696543	7.75228089029779	1.85467299859988e-06	6.7660897663875e-05
ENSG00000167619	-5.22145090072423	-5.26164319323554	2.65896117542527	1.86174581479377e-06	6.77606040843587e-05
ENSG00000121207	-7.02361951269507	-7.1433929360263	1.49495271929643	1.92864575202555e-06	7.0032266911923e-05
ENSG00000171385	-6.00665026320267	-6.08697608733728	5.60510060046658	1.95052025022098e-06	7.06622347725066e-05
ENSG00000124194	-10.7924127960003	-30.2640791066598	2.81093388066795	1.96131654422639e-06	7.07923748653667e-05
ENSG00000102109	-4.65213392261367	-4.66275863721935	3.23712696972137	1.9631803712504e-06	7.07923748653667e-05
ENSG00000164488	-13.3518711396899	-36.1166225725129	3.82638116077211	2.03394886271611e-06	7.31042336501857e-05
ENSG00000126733	-11.8393908368947	-33.0294249186949	2.54320468890123	2.03972707764751e-06	7.31042336501857e-05
ENSG00000166206	-8.77692898572575	-8.80183092250075	5.5809735531073	2.04133763747156e-06	7.31042336501857e-05
ENSG00000136160	-8.24545277955465	-8.47679013836525	6.38321838004465	2.04916230975708e-06	7.31696671991128e-05
ENSG00000114646	-4.07283608457649	-4.08531811456414	5.95650462276646	2.05255237554633e-06	7.31696671991128e-05
ENSG00000003436	3.74119816184444	3.74216919044256	6.07805004103245	2.05722325479765e-06	7.31696671991128e-05
ENSG00000255794	-11.9630150438959	-31.6427388074012	2.59848727300554	2.07635521078921e-06	7.36822960483244e-05
ENSG00000169499	3.32570087992091	3.32645555873712	5.66834047459979	2.08443634091416e-06	7.37640727900464e-05
ENSG00000011422	3.81171921090745	3.8119798337785	6.36279684626388	2.08810811920075e-06	7.37640727900464e-05
ENSG00000146233	-7.52923609962148	-7.76008773040486	0.965385685378743	2.11342186895886e-06	7.44897721488119e-05
ENSG00000157423	-6.85136198265118	-6.93224595409378	1.2538113918168	2.13274471253749e-06	7.50015223909019e-05
ENSG00000111728	-4.90549155917603	-4.92967640638522	4.24169898864451	2.14082146236448e-06	7.51163737378852e-05
ENSG00000112139	-3.52206631009882	-3.52252888603594	6.24765836707738	2.1483331939238e-06	7.51823304253695e-05
ENSG00000147526	2.14879013154567	2.14884412215768	7.65531300792253	2.15233135007943e-06	7.51823304253695e-05
ENSG00000164542	-2.71935686845064	-2.72113694082708	4.00224283643892	2.1673637065724e-06	7.55384306125479e-05
ENSG00000141314	-3.90083133240048	-3.9091978507619	5.04607857716924	2.17664171743335e-06	7.56928369176041e-05
ENSG00000169635	-2.68186490458235	-2.68227581232705	5.25800887921574	2.19467967037072e-06	7.61505074959297e-05
ENSG00000153113	1.96822661373663	1.96828995617934	7.37961600501522	2.22127741796344e-06	7.67714550586908e-05
ENSG00000154447	2.80986187476051	2.81018356533883	5.44703140746932	2.22267322881669e-06	7.67714550586908e-05
ENSG00000135824	-11.0004257944493	-31.1743028092882	3.53888500980998	2.22825780137564e-06	7.67714550586908e-05
ENSG00000145721	-10.6851747021822	-10.9170853961778	4.10918476664072	2.23715274667669e-06	7.67714550586908e-05
ENSG00000157227	3.95831380033806	3.9583466346671	9.46992038801298	2.23991959255618e-06	7.67714550586908e-05
ENSG00000165349	-8.12800679814718	-8.24828186959934	2.72101854367325	2.24207656633553e-06	7.67714550586908e-05
ENSG00000119138	4.91813023929767	4.92244705637657	4.0394786598991	2.28356375570612e-06	7.80209288437534e-05
ENSG00000158106	-4.69190397340037	-4.69682606848264	4.52489783560724	2.29989587395658e-06	7.84073671964149e-05
ENSG00000268119	-5.52502021460637	-5.57345472695691	2.01895596872982	2.33565365732299e-06	7.91428552559487e-05
ENSG00000259436	-5.69264689934004	-5.75304713942593	2.56990742006191	2.33650700981175e-06	7.91428552559487e-05
ENSG00000259207	3.63903324936721	3.6428725607165	4.09458263154962	2.33667582124967e-06	7.91428552559487e-05
ENSG00000109265	-3.1279328483899	-3.12917909320953	5.27210554625575	2.35058003212724e-06	7.92792798168355e-05
ENSG00000128045	-7.45996673563129	-7.49092131926555	3.68381855102507	2.35085862400377e-06	7.92792798168355e-05
ENSG00000133627	-2.01243120594887	-2.01315384792681	4.24436775116798	2.37214433480789e-06	7.98247018182981e-05
ENSG00000135049	-2.38012979631164	-2.38041381269	5.62725485883199	2.39115087210453e-06	8.02912467033122e-05
ENSG00000005108	-5.87862617418078	-5.92733991167073	4.22076830663969	2.39881394354885e-06	8.03757101171066e-05
ENSG00000090932	-3.18934441299446	-3.19134918603607	5.23653167650211	2.49913022244023e-06	8.35576430260851e-05
ENSG00000173926	3.36684110180134	3.36821936379239	2.58312948695079	2.51485549137582e-06	8.39037470990216e-05
ENSG00000054282	2.04379512317264	2.04433494521004	4.25636716251587	2.5422311165165e-06	8.46362401989095e-05
ENSG00000221955	4.35172117354063	4.35303139893013	4.11094475271457	2.55544777065296e-06	8.47722070111088e-05
ENSG00000173442	3.34944676473475	3.34983920802811	5.41934630514703	2.55717365839838e-06	8.47722070111088e-05
ENSG00000163590	-4.81225719327074	-4.81831868526999	4.85167322180163	2.56543208493481e-06	8.48657978266359e-05
ENSG00000029153	3.98306480919998	3.98433508495707	5.10506271849567	2.59547162748226e-06	8.56779999820464e-05
ENSG00000122707	2.12349130556508	2.12381539120577	4.34751469063939	2.61336369041745e-06	8.60866258695741e-05
ENSG00000273079	-6.06366462008601	-6.18269797192702	2.89821791031081	2.62924414050883e-06	8.64274063366419e-05
ENSG00000185985	-6.26914463135846	-6.34969696867998	4.86733478746001	2.65924479720921e-06	8.72299333269426e-05
ENSG00000204592	2.69856989602231	2.69869360371893	6.7909769531057	2.71399974421877e-06	8.88393962394799e-05
ENSG00000168404	4.6476983443375	4.65131434447645	2.81412052618855	2.75889189070977e-06	9.0119953936281e-05
ENSG00000130813	4.03561018507499	4.04297603736662	3.0996754592843	2.77955187207662e-06	9.06052670785061e-05
ENSG00000169218	-11.8072774719978	-33.0784117394861	2.46085069840882	2.78621087130547e-06	9.06331178011743e-05
ENSG00000185567	5.15876595407284	5.16005457327123	6.59474367296313	2.80867079118648e-06	9.11737749138995e-05
ENSG00000168243	-4.03096304089968	-4.03278480132766	5.6185049375019	2.83961048858877e-06	9.19868841676867e-05
ENSG00000160307	-10.0517269591257	-31.2186761971242	6.85211339745425	2.86026665415456e-06	9.21576654498312e-05
ENSG00000133985	-5.62239567154521	-5.63467154619125	3.83770291182877	2.8653832561932e-06	9.21576654498312e-05
ENSG00000169507	-7.30413262719264	-7.42407298197975	1.7571464875831	2.86754967309615e-06	9.21576654498312e-05
ENSG00000169918	-4.5117882511404	-4.53348717914332	1.76886815749085	2.86849144412822e-06	9.21576654498312e-05
ENSG00000187772	-8.60065017012464	-8.62827804072573	5.07219117164462	2.88007724805065e-06	9.22325331705992e-05
ENSG00000168297	2.12368829229988	2.12415576761634	4.75203355074957	2.8863088016645e-06	9.22325331705992e-05
ENSG00000138622	-5.24740421960728	-5.26767663283117	2.08099301078708	2.88854289230326e-06	9.22325331705992e-05
ENSG00000134242	9.87794629467541	30.8227100902376	0.746693240617086	2.91755270207374e-06	9.2968709979958e-05
ENSG00000179331	-5.93919510189628	-6.0194616427926	1.89927477158258	2.94824336290153e-06	9.37553398540621e-05
ENSG00000280870	-8.84122399454413	-31.5001528864346	1.13422655687574	2.96255289642674e-06	9.40189043187137e-05
ENSG00000152382	-1.78442074767595	-1.78480504465088	4.76140371380982	3.00489906648899e-06	9.48895650299155e-05
ENSG00000132872	-10.696071474229	-31.5725292504475	4.26951233563747	3.00679703753781e-06	9.48895650299155e-05
ENSG00000114631	-2.81200689530384	-2.81263524790168	5.92586484381373	3.00821920646908e-06	9.48895650299155e-05
ENSG00000164946	-8.30388899726337	-8.33931715168242	3.72207368568996	3.01666232671217e-06	9.49640434864594e-05
ENSG00000171766	-6.68774982069016	-6.8073447873035	6.52549372697704	3.02735061517601e-06	9.51087575560527e-05
ENSG00000188554	1.85499037526086	1.85510559542085	6.75780170368407	3.03858807980328e-06	9.52701089920651e-05
ENSG00000162998	-5.7333174581963	-5.73640168892193	4.06042342803361	3.04533215552251e-06	9.52902129786141e-05
ENSG00000007516	-3.3047875317164	-3.3075856298782	3.84693842574412	3.09673784130381e-06	9.67049293082355e-05
ENSG00000164061	-4.43581163618559	-4.44244997512225	4.01392838441414	3.1074591200515e-06	9.67118790111776e-05
ENSG00000154856	-5.21711830605697	-5.21993263046175	5.09119617848894	3.10934823002505e-06	9.67118790111776e-05
ENSG00000062038	-6.62958575546707	-6.64727622590551	3.60141503563687	3.12132719938314e-06	9.68388981647254e-05
ENSG00000164543	2.36705268175843	2.36731786705554	6.48772478425657	3.1292671534917e-06	9.68388981647254e-05
ENSG00000043143	3.5915833584277	3.59222357389153	5.45370819640866	3.13709261472889e-06	9.68388981647254e-05
ENSG00000176956	-11.5110042886539	-34.0928753357299	1.18535848142575	3.13824019926675e-06	9.68388981647254e-05
ENSG00000154721	-4.94554864736211	-4.9571301918495	5.7330058275057	3.14556514749862e-06	9.68734797101448e-05
ENSG00000239922	-6.66237910383553	-6.89237293558764	2.93383938309282	3.15855215652818e-06	9.70819554567538e-05
ENSG00000184697	-6.54105633904947	-6.58197767575634	1.47512727285236	3.19832973256243e-06	9.81114350574258e-05
ENSG00000175445	-10.4190792623843	-10.5396751889745	8.2209755918406	3.23206448429411e-06	9.89518722701339e-05
ENSG00000215397	-9.6042326231852	-31.2621552965354	2.09098180788551	3.28065837074138e-06	0.000100005834095481
ENSG00000166405	-9.64692176425467	-30.9659599186298	2.41964451113736	3.28540340777993e-06	0.000100005834095481
ENSG00000149328	-6.78001548501878	-6.79907839242557	4.37622460118245	3.28827124756823e-06	0.000100005834095481
ENSG00000165061	-3.93470872530147	-3.94122474869077	2.63693830960589	3.29210956353767e-06	0.000100005834095481
ENSG00000185274	-6.64143709402202	-6.64920159490699	4.15714520284632	3.30260824129672e-06	0.000100126544332634
ENSG00000163565	3.88103299203193	3.88155724765785	5.86668598981939	3.31568790615966e-06	0.000100126544332634
ENSG00000102452	4.34212164336105	4.34554340382232	3.27188200700105	3.31611473205941e-06	0.000100126544332634
ENSG00000174460	-5.71439205564453	-5.73485781757927	2.1736184828206	3.32501219448427e-06	0.000100126544332634
ENSG00000152977	-5.81217902280637	-5.81303234607827	7.32052635223414	3.32814631155611e-06	0.000100126544332634
ENSG00000135926	2.98540011129831	2.98564607811851	6.04308046159059	3.34464704481319e-06	0.000100429459534064
ENSG00000136895	-3.08494254456652	-3.08912946559957	2.72370965511712	3.35171934133909e-06	0.000100448648360208
ENSG00000163513	3.08331648121484	3.08342642247708	7.31176798827395	3.36033031902126e-06	0.000100513788508042
ENSG00000139219	-12.4558855593291	-12.4751181610694	7.57107775270622	3.40590221432877e-06	0.000101682136088966
ENSG00000099958	-2.88864574309075	-2.8923388073658	2.15070356253986	3.44532741545227e-06	0.000102662866917694
ENSG00000080298	-2.70264381303843	-2.70340018735465	5.3032009976374	3.45190500940972e-06	0.000102662942508425
ENSG00000162614	3.60230925807543	3.60329300646386	4.80751236977821	3.46983531515443e-06	0.000103000016370383
ENSG00000138759	-4.0107703713342	-4.01123401243579	5.3935765624389	3.48276165632443e-06	0.000103105037024751
ENSG00000163814	6.46918934764718	6.47250449681072	6.27527710732908	3.49026062471988e-06	0.000103105037024751
ENSG00000104267	-6.63904380477514	-6.7585681250235	2.9560457889577	3.49903070156685e-06	0.000103105037024751
ENSG00000172380	1.97776823781899	1.97782457920804	7.7597774930341	3.49978670572037e-06	0.000103105037024751
ENSG00000171243	-6.414593353772	-6.47549219802791	1.54865732456019	3.50692239393608e-06	0.000103120689753141
ENSG00000113578	5.42526242630993	5.43784881167281	4.87354866761467	3.53801826078311e-06	0.000103839505871931
ENSG00000162909	2.35769946969676	2.35771603354942	9.24098083359492	3.59735570845699e-06	0.000105382949403091
ENSG00000152601	2.2852923585095	2.28539463753386	6.82479518788544	3.61112311113642e-06	0.000105588157785176
ENSG00000076513	2.07310808934698	2.07323092140018	5.70027281193932	3.63596318383232e-06	0.000106115755424968
ENSG00000145087	-5.82318249008574	-5.90341063566941	2.80658712863929	3.65126193786467e-06	0.000106363440107871
ENSG00000078328	-11.3349773349519	-32.8433549523353	2.23153468502701	3.67592738236128e-06	0.000106882551486386
ENSG00000101746	-5.9080857207409	-6.02701849668361	2.44939820474	3.68529395096384e-06	0.000106955724443029
ENSG00000166897	6.54725697229124	6.56273222723029	4.52368294156355	3.73040016778828e-06	0.000107796130185673
ENSG00000164506	2.65794959789838	2.65842291152313	4.44105192803548	3.73316864352929e-06	0.000107796130185673
ENSG00000162522	-2.08072873394254	-2.08089449082406	5.56554891821717	3.73496262523692e-06	0.000107796130185673
ENSG00000169783	-5.03049432375422	-5.04568472751223	4.52853564210588	3.77946292611022e-06	0.000108879214258829
ENSG00000269837	-2.61335313276689	-2.61503458343794	3.71004031399281	3.79147611875903e-06	0.000109024140181038
ENSG00000269113	-5.87826972343674	-5.89364910422706	2.7208435021687	3.80605811220631e-06	0.000109242263536745
ENSG00000184675	-2.35747148190918	-2.35812759060095	4.2685896210527	3.81596738184283e-06	0.000109325715046044
ENSG00000126458	2.81657679473911	2.81696374575988	5.15373559113697	3.91024274550726e-06	0.000111821483934708
ENSG00000107518	-3.7379715142067	-3.74018745023672	4.68583968936619	3.92256961174675e-06	0.000111968924895455
ENSG00000095383	4.31864966908123	4.31931092396477	5.11600596694769	3.96170503901247e-06	0.000112879676056826
ENSG00000152583	-8.00297312033401	-8.0441745370336	7.49605024175814	3.97359049738086e-06	0.000113012098408205
ENSG00000279690	-8.85493053064122	-29.9219971135018	2.66111142051432	4.00603261335741e-06	0.000113699101327838
ENSG00000116157	-2.90274325840984	-2.90438053711303	4.30968600853812	4.0123097753067e-06	0.000113699101327838
ENSG00000111252	2.21055750031923	2.21070684136522	6.91890972438855	4.03220456602258e-06	0.000114055873358472
ENSG00000162951	-4.19989777918696	-4.20446366267786	2.60142375579014	4.04895129205463e-06	0.000114322469211828
ENSG00000003249	-2.28991758358091	-2.29303586911701	4.46016162974276	4.0647387792602e-06	0.00011456106732738
ENSG00000138696	-4.35358978528981	-4.37523100518742	3.14775289666493	4.0840723151843e-06	0.000114898567800518
ENSG00000185697	3.38514334106547	3.38605004173009	4.80526292279145	4.12922695742502e-06	0.000115959981498623
ENSG00000134294	2.23564149442359	2.23566761307363	8.56393676330292	4.14354921455984e-06	0.000116003838358471
ENSG00000120217	7.20302687930551	7.21364061638509	4.31093043747768	4.14659812298228e-06	0.000116003838358471
ENSG00000134323	-9.35749032878774	-9.58920461838245	4.60791382807264	4.15307708738218e-06	0.000116003838358471
ENSG00000185008	-5.28817753914642	-5.29879149788417	5.73561668802406	4.16078212908435e-06	0.000116011521720577
ENSG00000104059	-5.00782722650537	-5.02399504912453	3.10727517267609	4.18852152874336e-06	0.000116576782798215
ENSG00000165186	-9.78048365872629	-30.9668969798545	2.54975145593244	4.20211766851613e-06	0.000116741896550179
ENSG00000107242	-6.63629248371265	-6.69728814306969	1.5522713767251	4.20940743933333e-06	0.000116741896550179
ENSG00000140538	-4.54204934912284	-4.55804305796846	4.87946214842078	4.31556503197865e-06	0.000119473816328572
ENSG00000173406	-9.66837112555357	-29.5653590634809	2.39507063580373	4.34842336527983e-06	0.00012017041137253
ENSG00000064655	-6.66296759945234	-6.89282233662058	3.11271474964271	4.35805554239317e-06	0.000120223814909765
ENSG00000171476	5.8998008280396	5.91393143397419	4.37198343091179	4.40925721385347e-06	0.000121249721713058
ENSG00000113356	2.78010072698708	2.78062867594448	4.03643749899857	4.41077506936192e-06	0.000121249721713058
ENSG00000008441	4.27059226129462	4.27146501604252	6.91595527231775	4.43426846664443e-06	0.000121681314302612
ENSG00000145390	2.54747420609755	2.54786996443639	5.14157929132181	4.44534796239901e-06	0.000121771338745435
ENSG00000117143	2.67522542376275	2.67531571375873	6.46132176743705	4.47416853993716e-06	0.00012234617790294
ENSG00000152223	2.20773528226857	2.20790328630796	5.77446983345954	4.48785689507904e-06	0.000122391415209982
ENSG00000127666	3.17412556261308	3.17603703027224	3.69367463839293	4.49149999457665e-06	0.000122391415209982
ENSG00000153404	-5.49273732390115	-5.49428269463723	5.49943155318672	4.4997482717161e-06	0.000122402560129922
ENSG00000177511	-9.3362310161255	-30.8643254341949	3.62640289712868	4.51212230876901e-06	0.000122525700398469
ENSG00000152078	-3.00411629600353	-3.0117798855543	1.71284538439924	4.62409158440652e-06	0.000125348204859242
ENSG00000152578	-4.58524481895959	-4.64444180660795	4.94243836403982	4.64408099982981e-06	0.000125671890348947
ENSG00000162944	-4.15136395349337	-4.16318807702936	4.04638551963018	4.67974857792781e-06	0.000126260112448321
ENSG00000134253	-2.21755372264838	-2.21809397527908	4.13545131081273	4.68199084844228e-06	0.000126260112448321
ENSG00000078725	-7.08691122687046	-7.13606123691958	1.92615514827088	4.70815728190947e-06	0.000126694616299836
ENSG00000112414	4.87459410198954	4.87524588535195	5.63265970463669	4.71433150187042e-06	0.000126694616299836
ENSG00000261308	-6.44069635264142	-6.50153966937532	2.57415427640728	4.74913335296204e-06	0.000127410598235652
ENSG00000139116	-1.70885188665371	-1.70914897373804	6.36479507980223	4.76285762986197e-06	0.000127559620982272
ENSG00000172987	-7.32393475687436	-7.40456219863245	0.590141988797927	4.78360150924893e-06	0.000127895811584611
ENSG00000056972	2.77688597716429	2.77833949887854	4.12408475497579	4.801052201873e-06	0.000128142955692385
ENSG00000141753	3.81914804927951	3.81923009944243	8.1456291385659	4.83497686171677e-06	0.000128828206004856
ENSG00000139915	-7.30184058685663	-7.42179794949169	2.19992321356575	4.86924627547142e-06	0.000129520291899848
ENSG00000160789	2.7279994982311	2.72802460757131	9.02517839665054	4.87809533597084e-06	0.000129535000979334
ENSG00000167771	-3.67508737833976	-3.67663967374901	5.56129519146214	5.00234743085635e-06	0.000132608918141581
ENSG00000073670	-2.95980961516818	-2.96388934200193	4.2567306602195	5.05948723005172e-06	0.000133896328152589
ENSG00000134207	-9.65220009842271	-30.8717879916151	2.51520547318759	5.06827023286571e-06	0.000133901812886574
ENSG00000196954	7.07840115669184	7.08455506599813	3.78399256952328	5.14025828131827e-06	0.000135320927475539
ENSG00000138642	3.4677927189857	3.47465244654459	3.01647235983504	5.1519101698404e-06	0.000135320927475539
ENSG00000173821	2.49601414110565	2.49620715382737	6.37385267796021	5.16149342510743e-06	0.000135320927475539
ENSG00000154917	-3.08988604028649	-3.09048585795887	5.26724031647198	5.16419210840206e-06	0.000135320927475539
ENSG00000137561	-4.94569344879956	-5.17080267992679	-0.241322632876239	5.16971738967067e-06	0.000135320927475539
ENSG00000088305	-2.22004746261877	-2.22051995507586	4.72706100921133	5.17398448206076e-06	0.000135320927475539
ENSG00000206120	-5.82119181124281	-5.93977380610554	0.567002436929444	5.25686477607502e-06	0.000137255258379819
ENSG00000164106	-4.43078470018859	-4.44770672973161	4.23878038346712	5.27056465590141e-06	0.000137255258379819
ENSG00000152076	-2.99679672588702	-2.9998934779593	2.83064675404555	5.2743150395729e-06	0.000137255258379819
ENSG00000158710	3.36242408449633	3.36246402282481	8.71099495382688	5.28321565206482e-06	0.000137258118454809
ENSG00000071073	-4.31198324463897	-4.33357368706988	3.70241227386297	5.30516665339817e-06	0.000137393055481672
ENSG00000059915	-4.1176756441243	-4.12677908115867	3.51947163943838	5.30600822694047e-06	0.000137393055481672
ENSG00000162975	-4.88228406991156	-4.94204590395612	4.7861751096375	5.32443008184751e-06	0.000137641806784714
ENSG00000178445	-6.17630267399818	-6.18660862134796	6.69155726312839	5.44172392829488e-06	0.000140441450275035
ENSG00000166432	-4.95790847313215	-5.00581291848212	2.4623320220734	5.4632552984407e-06	0.00014076446902616
ENSG00000196526	2.67764878325837	2.67773932120435	7.11290184081401	5.50581512156207e-06	0.000141627343176392
ENSG00000147852	-3.53846927022431	-3.53896773698082	5.80752392943553	5.57615627049914e-06	0.000143200828959825
ENSG00000078114	-5.27745573926557	-5.28014650034957	4.85503122527659	5.60484905870794e-06	0.000143701335308154
ENSG00000184731	-10.4429057135593	-29.9544255678016	-0.0222529085634569	5.6543779074614e-06	0.000144733535487053
ENSG00000280237	-3.42553780567951	-3.43745413478858	3.01849992271316	5.6904497195449e-06	0.000145418464682445
ENSG00000157570	-4.10290307975073	-4.10425928004699	6.01570443538797	5.72976001094401e-06	0.000146183779102745
ENSG00000106546	2.82286111592595	2.82492107171042	5.16691122339405	5.78461888464998e-06	0.000147342641541476
ENSG00000052850	-8.12972191297989	-8.15732231029053	3.25412510789663	5.80946527780812e-06	0.000147734512781264
ENSG00000100065	3.65565042949265	3.65597469396193	6.03607132198041	5.89648584145624e-06	0.000149703625899996
ENSG00000174307	2.23193393679888	2.23211480078075	5.6034112488545	5.91479471480921e-06	0.000149924682917258
ENSG00000116128	-1.84871718133299	-1.84885653560648	6.38727159502206	5.99156577662141e-06	0.000151576218126297
ENSG00000095596	-12.5524472955419	-32.6137946107764	3.64411861736368	6.00615591023043e-06	0.000151576218126297
ENSG00000128918	-6.38892948171704	-6.61781719498683	0.0450929615845862	6.00907384527846e-06	0.000151576218126297
ENSG00000078018	-7.99653090149029	-7.9994775942198	8.95438569708478	6.06730948424771e-06	0.000152798339172651
ENSG00000198959	4.724694226432	4.72476494388082	8.37701402917863	6.08456127132822e-06	0.000152986054252043
ENSG00000186648	-6.05739369910909	-6.13771545547586	2.32145674829939	6.10217046878313e-06	0.000153182137780675
ENSG00000235750	-7.35543914286852	-7.58613351249295	4.17469488538149	6.26818896990706e-06	0.000157097114889452
ENSG00000103528	-5.33929991944005	-5.38758328171313	3.92447549230991	6.30307359058229e-06	0.000157718254877166
ENSG00000006071	-6.86739837923223	-7.09760242225054	1.63839178784492	6.35097770498347e-06	0.000158417557007044
ENSG00000145703	-6.26899971581373	-6.29635736692798	4.21297934599379	6.351312327809e-06	0.000158417557007044
ENSG00000126016	-3.57295622972682	-3.5733785978757	6.26317260928931	6.38193375934795e-06	0.000158805635361096
ENSG00000197959	-4.30970704630204	-4.32163099989353	3.84753671970389	6.38721269416986e-06	0.000158805635361096
ENSG00000106278	-4.96137656629505	-4.97197278407943	10.7347487603418	6.52770849351215e-06	0.000162040763780125
ENSG00000141905	3.23389105127562	3.23419058786741	6.65645063310105	6.55723036210275e-06	0.000162515229958527
ENSG00000141401	-2.04490529012113	-2.04571731231102	4.30802608182819	6.68439634746387e-06	0.000165404381250873
ENSG00000106868	2.12589807834272	2.12625230584446	5.00825348887346	6.72115527181162e-06	0.000166050820275422
ENSG00000130475	-3.92608368511264	-3.93774483316728	2.65257604332426	6.73778045140444e-06	0.000166055657596479
ENSG00000171119	-6.30647434260493	-6.38703179271393	0.907995272238427	6.74370358109769e-06	0.000166055657596479
ENSG00000152092	-6.05645977923555	-6.13683335158313	5.7270889687214	6.75325621709774e-06	0.000166055657596479
ENSG00000270885	-3.68080852754144	-3.68130826479004	5.03765399886611	6.79008515078168e-06	0.000166698725698593
ENSG00000138944	-6.2782521802867	-6.2840191729485	4.90649901987346	6.9227819961159e-06	0.000169689667327086
ENSG00000059378	3.21619935852628	3.21917199874419	3.77237304533246	6.95456674814429e-06	0.000169874441504484
ENSG00000272168	-6.39515204862234	-6.51447972156867	2.54708521121682	6.95663801178858e-06	0.000169874441504484
ENSG00000129244	-5.32471271481216	-5.36504761655059	6.53514014904751	6.96295904719288e-06	0.000169874441504484
ENSG00000108309	-5.7657332039801	-5.88412435567936	2.51089635380445	7.01496426876675e-06	0.000170548384124242
ENSG00000155974	-3.63754476648979	-3.64080282233751	2.96828939052819	7.02206569744954e-06	0.000170548384124242
ENSG00000277972	2.16778137265408	2.16851800756932	3.68614968125812	7.03049904693179e-06	0.000170548384124242
ENSG00000196932	-3.85359508271809	-3.86141687235221	0.941178424915215	7.03427432919249e-06	0.000170548384124242
ENSG00000215217	-3.88316751388881	-3.89870895967369	0.699764638147439	7.06114934694023e-06	0.00017093455178779
ENSG00000165023	-6.44606753434858	-6.46372552842161	4.29660120208964	7.09818726022886e-06	0.000171565163902807
ENSG00000144893	-4.01891613906395	-4.02493986649226	3.19583196539125	7.20187845645192e-06	0.00017380236509898
ENSG00000106538	-6.90221035183908	-6.91351187998589	4.46211792482555	7.28579050473031e-06	0.000175556069353178
ENSG00000197769	-6.8808753243021	-6.9117434217551	2.58234460931946	7.35878790072899e-06	0.000177041778554672
ENSG00000105409	-4.43117921849986	-4.43800338684094	4.87594177372943	7.3872221190995e-06	0.000177351809484784
ENSG00000150093	2.36550512509237	2.36551568025241	10.0131803572854	7.39823387974625e-06	0.000177351809484784
ENSG00000171435	-8.92635368562279	-29.1347932546301	0.713567894295581	7.4057499541488e-06	0.000177351809484784
ENSG00000103742	-4.83525370869171	-4.83777929434603	5.63446228502422	7.51002467877136e-06	0.000179414047003136
ENSG00000130558	-3.61538062366509	-3.61980973207934	4.88879208975037	7.51484480210396e-06	0.000179414047003136
ENSG00000118985	3.11814285784605	3.11846984736568	5.27522418555037	7.63434245173394e-06	0.000181988737467746
ENSG00000101349	-5.60351138342234	-5.72181060760638	1.06342005758216	7.66430747878266e-06	0.000182424538069684
ENSG00000013016	2.01400794047288	2.01419948254878	5.15100254983804	7.69912270515861e-06	0.0001829742799366
ENSG00000163683	2.30635731041475	2.30708860032179	5.16273638792982	7.75839033171132e-06	0.000184102593676809
ENSG00000065534	3.77927339509918	3.77949818159045	7.58154124663737	7.82000231744252e-06	0.000185283029111605
ENSG00000136048	2.97593761676432	2.97659886547394	4.39256133803225	7.97785129165343e-06	0.000188284385639251
ENSG00000187720	4.56284417311856	4.56378968729158	5.77442110969835	7.97793099530903e-06	0.000188284385639251
ENSG00000114480	2.61228314427598	2.61253033800933	5.65628610155399	7.98285277912028e-06	0.000188284385639251
ENSG00000154645	-7.49989689250464	-7.73083793190002	5.19752604578348	8.00677197891787e-06	0.00018856370690622
ENSG00000178233	-5.86366788579029	-5.92419637599592	2.89734367742397	8.01921513492991e-06	0.000188572326983126
ENSG00000243811	4.13372984344957	4.25360996211993	0.207516028773765	8.0551805877594e-06	0.000189133217589888
ENSG00000267414	-3.393436834104	-3.416104309427	1.082665541565	8.0754633883335e-06	0.00018932475277093
ENSG00000205730	2.64000286896182	2.64074175559315	4.7672597775698	8.1581968474733e-06	0.000190841674359322
ENSG00000261678	-6.23568917591757	-6.35470776420482	2.442504658327	8.17900636509779e-06	0.000190841674359322
ENSG00000198363	2.56848672737641	2.56859351002049	6.85416305077908	8.18353406076506e-06	0.000190841674359322
ENSG00000105974	5.47886434821951	5.47911974940564	8.751682737816	8.18905609201649e-06	0.000190841674359322
ENSG00000133134	-4.23348298409329	-4.2517268042304	2.49411153509098	8.23940434718986e-06	0.000191590129500583
ENSG00000155366	2.080718168004	2.08077610757947	7.07566907814488	8.24571327170434e-06	0.000191590129500583
ENSG00000204347	-6.6496445747486	-6.76908063617609	2.51625809004427	8.39991332095749e-06	0.000194882981565275
ENSG00000162542	3.14627793733377	3.14825937687977	3.35370946414043	8.41711345658723e-06	0.000194992298977972
ENSG00000144857	-4.30536484353803	-4.30629779863965	6.65682503833102	8.44680234005202e-06	0.000195390180351959
ENSG00000168785	2.30399283222245	2.30415124621913	6.73110014264467	8.46098246079325e-06	0.000195428668850334
ENSG00000102924	-11.2911138066266	-11.4117504753388	4.0449851300921	8.48309164763762e-06	0.000195649915784658
ENSG00000226380	7.84265432658725	7.95824684193711	3.13580985617477	8.50805597248279e-06	0.000195936262469537
ENSG00000183773	-6.11616028959382	-6.17734018146015	-0.0688973731403573	8.59316734807312e-06	0.000197347051069565
ENSG00000169989	-4.22980319179757	-4.27670004589539	1.01269558041673	8.59459425690434e-06	0.000197347051069565
ENSG00000174776	-9.84524480549599	-30.7975287207877	1.38550883475798	8.80749235529375e-06	0.000201689487825307
ENSG00000096433	4.33799025763815	4.33891095612074	5.77488324277675	8.8095446840566e-06	0.000201689487825307
ENSG00000033122	-3.90830674943546	-3.91430335603168	2.14408583445996	8.8787391889584e-06	0.000202930271827423
ENSG00000125089	4.14250865032662	4.1445326187315	2.48704628185008	8.88973395221964e-06	0.000202930271827423
ENSG00000180998	-2.28363563644607	-2.28617623150769	3.27356788808347	8.92806925981762e-06	0.000203507844412835
ENSG00000115468	-4.91006981347203	-4.91874218758602	3.16922536977164	8.96361336634515e-06	0.00020402020277276
ENSG00000156395	-3.69074904972873	-3.7043930511672	2.04863601806937	9.02732094957343e-06	0.000205047443387445
ENSG00000188916	-4.13474909470245	-4.14423204509409	4.77538432073884	9.0367335561993e-06	0.000205047443387445
ENSG00000147642	-3.31032155134215	-3.32158973658305	4.03067992697356	9.05643385398649e-06	0.000205047443387445
ENSG00000140600	-6.0551913823463	-6.0898634415555	0.542736014403682	9.06127423705247e-06	0.000205047443387445
ENSG00000126500	-4.04669690876982	-4.06815644146715	1.55722409673309	9.22937536674861e-06	0.00020834586532059
ENSG00000267128	-5.56018437969028	-5.6783844315973	1.60535965481303	9.23372222376384e-06	0.00020834586532059
ENSG00000143702	1.66292137923694	1.66297906861476	6.82970668087227	9.26692874687905e-06	0.000208793398923188
ENSG00000231991	2.91809662222139	2.91929081192307	3.24728103393828	9.33568783775568e-06	0.000210039524349737
ENSG00000170681	-2.87533988398519	-2.88063157363195	2.33785016004737	9.37520426268414e-06	0.000210533102484263
ENSG00000197406	-13.1134030459612	-36.1210028596184	5.01807933683713	9.3845932707216e-06	0.000210533102484263
ENSG00000133878	-9.09600021239557	-31.3455702088252	1.52253153128077	9.45122685970259e-06	0.000211723753496982
ENSG00000168792	2.2592355314641	2.2606724308566	3.39560869670247	9.51530316093109e-06	0.000212853787327762
ENSG00000136828	-2.11675349544582	-2.11833231891882	3.7423255684743	9.56742883344764e-06	0.000213713639206654
ENSG00000102362	2.2925054563778	2.29306651131066	3.76596944150273	9.61306616194094e-06	0.000214426307217923
ENSG00000171604	-2.43211721640091	-2.43234078509464	6.88004236873525	9.63402036689299e-06	0.000214587152651451
ENSG00000110975	-10.2348665833275	-33.1472206663933	0.890152993307238	9.68800997607076e-06	0.000215482318755511
ENSG00000152332	2.0370824457243	2.03716333115953	7.09510797136122	9.77474527643412e-06	0.000217102237192379
ENSG00000204525	2.73498650186551	2.73513515395055	8.34891718301461	9.83941491033376e-06	0.000218228159673226
ENSG00000221968	2.6534769296232	2.65380989194956	5.28531641869913	1.00191972727217e-05	0.000221900349242945
ENSG00000164929	-7.08449410032876	-7.101059733638	6.03155915435292	1.01594454043804e-05	0.000224687791138803
ENSG00000172667	2.37167186517488	2.37186150752952	6.86287230156992	1.02026177499723e-05	0.000225323442076475
ENSG00000258584	-10.6046535668591	-33.008772668803	1.36601380364678	1.04726277744381e-05	0.000230959901228921
ENSG00000197256	1.78276193273053	1.78284560524035	7.03751602153441	1.058085411682e-05	0.000232761348501818
ENSG00000111341	-7.37761973648546	-7.40703239310523	3.99873097533342	1.05842289471976e-05	0.000232761348501818
ENSG00000113361	-5.63882082930113	-5.63961707154144	7.0770963894677	1.05990341222488e-05	0.000232761348501818
ENSG00000109832	-8.9183295900184	-28.875855235725	0.965087191840989	1.06380224814211e-05	0.000233289442450714
ENSG00000274317	-4.62623589793126	-4.67379469818638	0.812810878278954	1.06547896629379e-05	0.00023332943309553
ENSG00000211445	-3.46611354757281	-3.46873555234807	3.71524863731501	1.06918667083962e-05	0.000233813454880809
ENSG00000139926	2.83133451606558	2.83143942411779	7.10139830681328	1.0784837573398e-05	0.00023551671870075
ENSG00000099889	-2.31662638315033	-2.31701220292146	5.66543820754828	1.08051078198565e-05	0.000235629823322961
ENSG00000015592	-10.2988264287957	-31.4830322748766	3.96570049238577	1.08517840220949e-05	0.000236317650935829
ENSG00000272695	5.90600922338614	5.95658250667196	0.93400028928683	1.09818262046205e-05	0.000238816482394074
ENSG00000204291	-8.79021147971174	-8.79591514401318	5.57651493244536	1.10318281298507e-05	0.000239570186953392
ENSG00000186409	-3.42551623262157	-3.43815168231045	1.66974452709939	1.11299426171943e-05	0.000241267364296559
ENSG00000205593	-2.51813694098529	-2.51966196139115	3.32163652467586	1.11443924733232e-05	0.000241267364296559
ENSG00000279675	-8.1330897873199	-29.7751014287643	0.737032424189534	1.11689468013153e-05	0.000241267364296559
ENSG00000070214	2.53162699626548	2.53186544603277	6.03469003814662	1.11733585179237e-05	0.000241267364296559
ENSG00000187957	-5.08799410105419	-5.0895809309601	6.0825744524197	1.11872404092935e-05	0.000241267364296559
ENSG00000041880	3.28195920288901	3.28375230586784	4.1190218008042	1.12311544183884e-05	0.000241880338053402
ENSG00000272398	-7.02228048797217	-7.02547800508371	7.53555789635028	1.12713748680299e-05	0.000242210642634999
ENSG00000124813	4.02605228788975	4.02779130870791	5.46061774787618	1.12775161518922e-05	0.000242210642634999
ENSG00000223572	-8.84288122476527	-29.365011314083	-0.884648404459131	1.13675046542923e-05	0.000243807991307858
ENSG00000138395	5.12595478145032	5.13317555619786	3.07743452365143	1.14666643991923e-05	0.000245597390849093
ENSG00000198216	-8.79749832484999	-8.91795144851804	2.89734917216684	1.14984100505918e-05	0.000245939965109507
ENSG00000186479	-8.74441159774635	-30.0397768346899	1.05504513405674	1.15277978643507e-05	0.000246231239198321
ENSG00000092871	2.69422911909314	2.69555113423932	4.39459596976632	1.15648705008731e-05	0.000246685639345126
ENSG00000186998	-5.61099390642366	-5.62324769815228	4.21458573502725	1.18208732699501e-05	0.000251802340023194
ENSG00000109956	-7.53707621096118	-7.58630036219546	5.9161365552052	1.18739682484113e-05	0.000252324793184301
ENSG00000164099	4.88036051408411	4.88271632365833	3.75652859535612	1.18777201864008e-05	0.000252324793184301
ENSG00000105767	-3.80787708617367	-3.80909940880264	7.17995741460958	1.19415537269286e-05	0.00025333616833188
ENSG00000135919	3.53632564107438	3.53650415074875	6.99679892908341	1.20027377950985e-05	0.000254288667479876
ENSG00000105737	-4.98738392575836	-5.10414420795386	4.87843625234172	1.21782497196381e-05	0.000257657440545297
ENSG00000112319	-6.54990209156857	-6.56448397578476	4.69307177200097	1.25177980948894e-05	0.000264130878494346
ENSG00000150471	-4.14582852231293	-4.14674762850497	6.08731163981309	1.25180511134761e-05	0.000264130878494346
ENSG00000081059	-2.75598607435957	-2.75723929449439	4.25223018748621	1.25981513877026e-05	0.00026546226149472
ENSG00000274956	-5.70505116555141	-5.78515620116152	4.14400557249456	1.26193977784634e-05	0.000265551586136021
ENSG00000150394	-4.6175328449941	-4.62161618355841	2.98438987790071	1.26962565668557e-05	0.000266652814715321
ENSG00000114656	-10.4361677328893	-30.9453939170941	1.80381071157991	1.27058853687843e-05	0.000266652814715321
ENSG00000081923	7.29860902687785	7.30801703752759	5.00992351384488	1.28920567219153e-05	0.000270196743162396
ENSG00000138400	-3.10317036960865	-3.11324191984302	1.33665298242222	1.30819792227234e-05	0.00027380968308794
ENSG00000261586	-6.22819783475294	-6.25553534145563	3.77503199776349	1.3145629160944e-05	0.000274428930306108
ENSG00000132821	-3.01987958546651	-3.02092777056165	4.88746162606284	1.31467170404105e-05	0.000274428930306108
ENSG00000204682	-3.03155407404852	-3.03312798980686	3.79056088933359	1.31654975335894e-05	0.000274454043377122
ENSG00000130066	2.38418723568801	2.38444042359683	6.4123027839726	1.32016573813619e-05	0.000274840904470112
ENSG00000179673	-7.03680697510925	-7.26713322102986	0.398937049262039	1.32324348700149e-05	0.000275114830972586
ENSG00000115339	4.80613073350878	4.81828473137664	2.15116018995906	1.33848277196568e-05	0.000277913164913194
ENSG00000141519	-2.61173320165239	-2.61349416866115	3.16945355315068	1.34275893725779e-05	0.000278430784147984
ENSG00000132122	-2.54548720560288	-2.54699789226495	4.89929129027656	1.35262641059704e-05	0.000280104890915944
ENSG00000112964	-4.74721027770687	-4.75220453078014	2.16010474496174	1.35726396122101e-05	0.000280692973384171
ENSG00000168615	2.25471853302935	2.25474081315632	9.04787438991888	1.36516394178055e-05	0.000281953304060338
ENSG00000125246	-3.79532011573724	-3.8002661260886	3.33042633960387	1.37319295136491e-05	0.000283236918660656
ENSG00000197646	6.82496039993876	6.83180306959736	3.51258922862704	1.37740469203797e-05	0.000283730829307135
ENSG00000148053	-8.91874803101671	-9.0392265508091	7.14955636016033	1.38631179038178e-05	0.000285046734375368
ENSG00000163820	1.82472904814869	1.82494706656304	5.43680815160462	1.38744407663174e-05	0.000285046734375368
ENSG00000237732	-7.66062903449105	-7.89156293453793	0.663630697445735	1.3961248521006e-05	0.000286453264660956
ENSG00000183150	-4.49751307364079	-4.52135037467547	2.55044386180717	1.40823799303709e-05	0.00028850876573119
ENSG00000178878	-3.60253972909431	-3.60306541361591	4.25843064265376	1.40983853114447e-05	0.00028850876573119
ENSG00000175513	-6.05925474863673	-6.17820868312008	-0.141933833360211	1.41368806010977e-05	0.000288917871342329
ENSG00000164136	7.26189040181193	7.21152294724576	1.77437980096611	1.42202849780308e-05	0.000290242522414343
ENSG00000139946	-3.56364977406097	-3.58280103025231	3.18075695431977	1.44335410061035e-05	0.000294119941740823
ENSG00000067840	-6.28201724789555	-6.29000622721905	5.636399450908	1.44479310436282e-05	0.000294119941740823
ENSG00000112232	-10.5460686374427	-34.1394296286475	1.61187592593056	1.46612252418458e-05	0.00029772691833685
ENSG00000162772	-3.56917805479928	-3.56979046996928	5.01114957657046	1.46701812207563e-05	0.00029772691833685
ENSG00000177614	-4.56262872145478	-4.57861970532679	3.49898937065978	1.46823188881372e-05	0.00029772691833685
ENSG00000047457	-5.27471397855808	-5.28096102276205	2.49599114684337	1.47171934847858e-05	0.00029777221784778
ENSG00000179455	-8.65184064903947	-28.8763517150846	2.06525109688062	1.47226945163627e-05	0.00029777221784778
ENSG00000185664	-6.29895636743568	-6.30590057559968	4.11111719710028	1.47822795139451e-05	0.000298471809246854
ENSG00000278195	-7.18729349111549	-7.41892561375011	-0.672804468032961	1.47955155858246e-05	0.000298471809246854
ENSG00000104833	-5.2526460869363	-5.28825902993131	2.29639436246257	1.50250658509532e-05	0.000302711455737784
ENSG00000135299	-3.22712608963447	-3.23191447137357	3.71885204816754	1.50475458704337e-05	0.000302773687140402
ENSG00000125384	7.82586808280325	7.86340210092472	2.4610439026378	1.52277936019718e-05	0.000306006138096767
ENSG00000156687	-6.21285945341192	-6.23523499962238	4.69465547281869	1.53350096465131e-05	0.000307764576633234
ENSG00000125895	-5.02894273729209	-5.06353083610858	0.45005647636329	1.5521238496669e-05	0.000311102205246456
ENSG00000153253	-6.24513389117791	-6.36432398439037	3.4313427683054	1.56315642712823e-05	0.000312911851963849
ENSG00000204103	-3.50518837521598	-3.51714300682965	1.40765660940348	1.57708713099152e-05	0.000315296267135743
ENSG00000161638	3.1193094661089	3.11933680179174	7.87552424177738	1.58015493507383e-05	0.000315505615808731
ENSG00000178662	-3.64243592478318	-3.64699972062833	4.19516476972407	1.59049506867766e-05	0.000317164623273729
ENSG00000101347	2.52514790335928	2.52575634750032	4.93130920799133	1.59605611518433e-05	0.00031786760436847
ENSG00000226887	-5.97844601202234	-6.01912549553263	1.34435460493328	1.61980165075421e-05	0.000321786523334798
ENSG00000026950	2.50037684997333	2.50144502716973	4.54746934738106	1.61985530511817e-05	0.000321786523334798
ENSG00000130429	2.07608675313513	2.07616842942745	5.66254598981131	1.63352915854334e-05	0.000324090524542511
ENSG00000196557	-5.3901295855087	-5.398563002591	4.6468496984224	1.63707471135512e-05	0.000324381783541863
ENSG00000143126	-3.29525644407106	-3.29576721027795	7.59664715831706	1.641431805316e-05	0.000324832905046946
ENSG00000074416	6.38319489232796	6.38526732905882	6.55854863618011	1.65751229513498e-05	0.000327599961724527
ENSG00000140557	-5.37938834274409	-5.38401257662361	5.2495894553743	1.66468310009472e-05	0.000328601288557257
ENSG00000147724	-7.46293817912178	-7.69377378489512	0.974119825094578	1.68010105455869e-05	0.000331101591453753
ENSG00000087258	-3.33338920381726	-3.34748035913265	4.54943248474097	1.68264694949524e-05	0.000331101591453753
ENSG00000175592	5.32291958660346	5.32373876290636	6.47009972798737	1.68484974616899e-05	0.000331101591453753
ENSG00000168913	-3.95754044567455	-4.01518432919643	1.93839594281496	1.68583172284958e-05	0.000331101591453753
ENSG00000145824	-9.82251456967788	-9.90399041461816	4.70899964064995	1.70643652275986e-05	0.000334727385255935
ENSG00000269416	-4.25246478821349	-4.26094996574827	3.62066045659583	1.74131015662925e-05	0.000341139482880917
ENSG00000107105	-7.42407259041614	-7.47330971502589	5.05928019909988	1.74935529647568e-05	0.000342286135327961
ENSG00000196405	-2.18079554450896	-2.18099527612464	6.17796855031893	1.75260806717501e-05	0.000342493396256202
ENSG00000121900	4.89124594960842	4.90382354230039	2.93813128823231	1.75597999902632e-05	0.000342723396309963
ENSG00000198626	-10.7989387957495	-30.9653478895831	0.669863896618236	1.76175437062367e-05	0.000343421132870386
ENSG00000178773	5.42472654654427	5.42947548741812	4.56850949772753	1.76464290058351e-05	0.000343555289896646
ENSG00000136153	4.3149750022402	4.31556436900045	5.77713184336261	1.77199381163641e-05	0.000344556804170497
ENSG00000166401	3.44509733317341	3.44610297854344	4.29851844885032	1.78241678216896e-05	0.000346152433293359
ENSG00000174403	-9.94440906058246	-31.1039579352997	-0.18994710374167	1.78994335903582e-05	0.000347182305689258
ENSG00000142621	-3.5108968661374	-3.5361843637596	0.512585451070369	1.80077306978311e-05	0.000348849512550787
ENSG00000273274	-5.050449709508	-5.12958690268612	1.48226367283173	1.81495525326934e-05	0.000351161230787453
ENSG00000177108	-8.52940110450193	-28.0788469874976	2.73707356675422	1.83233946835922e-05	0.000354085995779218
ENSG00000277196	-7.03704722150492	-7.26748031424064	1.67814506446549	1.84092945413913e-05	0.000355306211334095
ENSG00000119632	2.19871778979342	2.19912374854743	4.47840744055123	1.8677655541227e-05	0.000360040634099651
ENSG00000053328	-8.15646401014358	-8.27672927638373	2.14746758722343	1.87184710913854e-05	0.000360382500149064
ENSG00000247708	-2.6039276768227	-2.60955048580175	1.25892219139433	1.87571172612953e-05	0.000360681809012148
ENSG00000162490	-5.7721841456681	-5.77942560260167	6.6804713082417	1.88793017396594e-05	0.000362584769204234
ENSG00000049192	4.13553585135046	4.13701567549301	4.06003779839687	1.89054387751685e-05	0.000362640689232778
ENSG00000164116	-5.08291474195064	-5.09048923760098	2.75131259429284	1.89783589445472e-05	0.000363592756515534
ENSG00000138356	7.20334093303066	7.21193566820219	3.99877103943315	1.90997175063402e-05	0.000365469349441171
ENSG00000029639	2.26830121950034	2.2690536699432	3.64050740919483	1.92213778530333e-05	0.00036734711603092
ENSG00000076716	-5.71420957330603	-5.71565717062344	6.61521903430911	1.94410088745509e-05	0.00037109035766166
ENSG00000188732	-3.00286266436908	-3.01242876390254	2.52105707803713	1.95575437737614e-05	0.000372858960297327
ENSG00000102935	-6.61524063895803	-6.61918741615353	6.15881962009313	1.96379613406327e-05	0.000373541540962277
ENSG00000144847	-4.72555038192017	-4.8042241489277	4.46461414061252	1.96597168919135e-05	0.000373541540962277
ENSG00000106066	-3.1745972860513	-3.17606768684539	4.40269555482569	1.96651176297548e-05	0.000373541540962277
ENSG00000047648	-3.20295089431524	-3.2062150406261	3.32925246914823	1.97497414511161e-05	0.000374693150689826
ENSG00000102098	-2.35039837122866	-2.35135013161582	3.47568566680429	1.97858970848186e-05	0.000374923540148492
ENSG00000122012	-11.1946935968861	-31.9885311595747	1.52441759546378	1.98312962719023e-05	0.000375328315138767
ENSG00000127418	2.41529646579283	2.41549117884839	6.99779232716153	2.00351078573393e-05	0.000378316193645227
ENSG00000165323	-3.16626023183516	-3.16687637771281	5.34823558983871	2.00376259859487e-05	0.000378316193645227
ENSG00000049540	-11.3674193026011	-11.4881560153267	5.44839662938961	2.03223439881808e-05	0.000383228356318181
ENSG00000182601	-11.544936214402	-34.5728170071878	0.763202215166046	2.04237333543892e-05	0.000384675720863008
ENSG00000130203	-4.37908357227525	-4.37975230304245	5.79431928913097	2.06406626693496e-05	0.000388293140866535
ENSG00000069869	3.14477602757569	3.14514426850202	5.78164011299713	2.09464284200729e-05	0.000393571038930227
ENSG00000166073	2.31308805776341	2.31326578728241	5.13129932116249	2.10309406592343e-05	0.000394684023381352
ENSG00000196155	4.05252474003029	4.05619372241382	3.59454877205421	2.11272754465257e-05	0.000396015940962847
ENSG00000245571	2.39443774136733	2.40215892705139	1.27273077958745	2.12915242335755e-05	0.000398390326675353
ENSG00000116096	3.06600267548767	3.06868017152229	2.76082931084864	2.13049777618752e-05	0.000398390326675353
ENSG00000166510	4.98377234868497	4.99361290474394	2.04106310127817	2.19099493668373e-05	0.000409212858150476
ENSG00000107742	-6.35872033839314	-6.39381134032731	6.64550695579709	2.20048285022137e-05	0.00040975624363013
ENSG00000149212	-3.4354983932118	-3.43631249420624	6.55692487704247	2.2004996967823e-05	0.00040975624363013
ENSG00000089159	2.2536185153743	2.2536825046964	7.20230638370004	2.20177717692891e-05	0.00040975624363013
ENSG00000105643	4.46752794191537	4.48501245136623	1.93437923814329	2.21217428410624e-05	0.00041120106276232
ENSG00000223802	-2.5579285838439	-2.5645703360833	2.68983915536268	2.2195162571993e-05	0.000412075229963256
ENSG00000236901	-2.56142794821406	-2.56468521659073	2.66064283697487	2.23357604139582e-05	0.000414193067818936
ENSG00000047365	2.59805384388813	2.60013763602063	4.04924185082198	2.24880902614978e-05	0.000416523180715333
ENSG00000149926	-4.40105405582771	-4.42476993544091	2.93455695334575	2.25254663949647e-05	0.000416721128306847
ENSG00000126561	3.29894348304115	3.30506966786278	2.37580013581201	2.25908656465961e-05	0.000417436421545505
ENSG00000198399	1.79646051118197	1.79686761792173	4.62402329599138	2.26367006697086e-05	0.000417788941201927
ENSG00000163702	2.58341488797161	2.58434276722465	4.58606045952904	2.27274626256397e-05	0.000418968832865098
ENSG00000145506	-8.00525181789317	-8.23658468120637	1.23262494265678	2.30592060397776e-05	0.000424583069699395
ENSG00000079739	1.74618712004089	1.74631308038215	5.8046466090297	2.31065947323511e-05	0.000424954499588846
ENSG00000122641	5.2830191825796	5.28568063037969	4.81802116272015	2.33766691376068e-05	0.000429415661075991
ENSG00000143816	-5.18493819472828	-5.19284097175539	3.29994248991984	2.35696720868512e-05	0.000432452244376139
ENSG00000140832	-9.78545502158869	-29.1755175595771	1.49098520194334	2.40968568262916e-05	0.00044160601230718
ENSG00000214870	-8.53079816219389	-28.038874146701	1.3822673523702	2.41536538226726e-05	0.000442127961063552
ENSG00000168268	1.84768043782699	1.84772687059038	7.82486926840704	2.42658362609604e-05	0.000443388580701983
ENSG00000162520	3.51311109169262	3.51794410477813	2.96883898694325	2.42793157743177e-05	0.000443388580701983
ENSG00000118689	1.87016695356459	1.87038730986436	6.01055880419277	2.44807498619093e-05	0.000446544892925061
ENSG00000026508	5.66124985106759	5.66143764938875	9.31470182227121	2.46000714437464e-05	0.000448197801076612
ENSG00000175482	2.5472340458406	2.5496910295085	1.70569242115212	2.46901108120263e-05	0.000449313974614193
ENSG00000143320	-5.78742126774815	-5.78871614778016	6.49418016250437	2.49632123265913e-05	0.000453755060846794
ENSG00000122642	1.70302269084608	1.70306935868421	7.91930310144067	2.5151808685957e-05	0.000456651559095968
ENSG00000250208	-12.1079441789591	-34.3171329035257	2.95095876472681	2.51847449398098e-05	0.000456718475598363
ENSG00000163638	-3.35026016775935	-3.35058332064281	6.35007790307271	2.56272532018952e-05	0.000464204096861244
ENSG00000279798	-9.08487477420624	-30.5835630027996	-0.531312439701222	2.58784923166125e-05	0.000467999649972564
ENSG00000165716	-2.9229803093591	-2.92415115982621	3.70904093611062	2.58967399498076e-05	0.000467999649972564
ENSG00000064547	-3.38407950303657	-3.38517547063625	4.51085052065269	2.60559111918942e-05	0.000470235851540237
ENSG00000178882	4.71301847072224	4.71561695415954	2.90722281336391	2.6080712657477e-05	0.000470235851540237
ENSG00000115310	1.79264398731338	1.79265657760545	9.49977350218441	2.61966257257892e-05	0.000471428254404621
ENSG00000261409	-8.79223189741318	-30.8804126413291	0.331736075062563	2.62072322802108e-05	0.000471428254404621
ENSG00000102053	-5.06619310245789	-5.08240408566623	2.48681216141549	2.62681299842601e-05	0.00047197995578163
ENSG00000148123	-9.22376054571897	-29.9370026977224	1.61627773193646	2.63183979453852e-05	0.000472339615539362
ENSG00000143507	3.18198762569259	3.18458079627777	3.10201414341633	2.64017163050611e-05	0.00047329092811392
ENSG00000267586	-6.76963981086965	-6.88928340997367	0.890475628714601	2.6484733296105e-05	0.000474234662483238
ENSG00000183023	3.60181160716982	3.60278594288585	4.55172612786158	2.65183212997892e-05	0.000474292174999896
ENSG00000253230	-9.0850789312339	-31.8232591938072	2.43204272967888	2.66466138006663e-05	0.000476041450667739
ENSG00000177301	-6.76386996966056	-6.99397521608039	4.16948535752757	2.67291758669872e-05	0.0004769706879853
ENSG00000016082	-5.97933636216143	-6.03990601184857	3.09458452018789	2.67973010187661e-05	0.000477551668450206
ENSG00000182718	2.72121201106947	2.72121798574163	10.6653821426339	2.68229033707462e-05	0.000477551668450206
ENSG00000118503	3.06245664897279	3.06322659456715	3.75849074414483	2.75141653834022e-05	0.000489300886442416
ENSG00000196639	3.57778353844659	3.57923359794848	4.70231265375508	2.75770563308051e-05	0.000489861385152662
ENSG00000132205	-5.61675534298398	-5.61932386879875	4.48156877281363	2.78586541836931e-05	0.000494222533999956
ENSG00000007174	-9.80409841774304	-30.0453667020846	3.47390674371024	2.78858750130627e-05	0.000494222533999956
ENSG00000115423	-4.24077925631255	-4.27029262017692	0.933965305537404	2.8006570883535e-05	0.000495447559111232
ENSG00000237289	-4.7044057465244	-4.78291083441084	-0.324642282878464	2.8018457454542e-05	0.000495447559111232
ENSG00000114251	3.54168773791153	3.54190883016879	6.64002402283055	2.82691781283605e-05	0.000499315551240068
ENSG00000260903	-7.28575180451763	-7.51638936067196	3.79724892362158	2.8570385321836e-05	0.000503528693026018
ENSG00000134595	-7.51028407149426	-7.7411228170424	3.05522260881805	2.85722058422603e-05	0.000503528693026018
ENSG00000129596	-3.27102827585077	-3.27345654634599	4.46446814158942	2.8622857547728e-05	0.000503852646843546
ENSG00000068078	-3.83246992447661	-3.83339335000324	6.49525944715995	2.87326181589533e-05	0.000505215202628262
ENSG00000160325	-2.63201602447611	-2.63251351656644	5.29562951679887	2.90772165096561e-05	0.000510328898599049
ENSG00000167772	6.25714083002616	6.26488167070095	4.65620284879118	2.9088812588264e-05	0.000510328898599049
ENSG00000273038	2.42418206105157	2.4264591833709	2.21803007851245	2.92867911843611e-05	0.000513225541585426
ENSG00000204335	-9.64668660324548	-30.6609198427704	1.32375969639545	2.94175159987061e-05	0.000514938447089459
ENSG00000171649	-1.64951991927716	-1.64998566775132	4.76781365450797	2.94983408801421e-05	0.00051577502183935
ENSG00000155511	-3.64065493469366	-3.64206000487612	7.40191676224435	2.95366329434761e-05	0.00051586687559221
ENSG00000151914	2.11845944493983	2.11849287462557	8.18261375122924	2.96100775199923e-05	0.000516571788153251
ENSG00000175352	3.56552897938773	3.56720125508394	3.4079379744485	2.98504906222113e-05	0.000520184777427686
ENSG00000144583	6.46985884044152	6.479856642931	3.72763162144228	2.9951638108376e-05	0.00052136552667133
ENSG00000104490	-5.00917841420108	-5.01448794842818	5.31491831951111	3.00520258922855e-05	0.000522530436839807
ENSG00000095713	-7.75397606476481	-7.98424049524594	0.516853974758048	3.01332331188149e-05	0.000523359623934567
ENSG00000076067	1.7203026508621	1.72039856840103	6.05170814328089	3.01802417428861e-05	0.000523593660637137
ENSG00000163378	1.96515340550153	1.96561324514659	4.31497312228252	3.0546907318717e-05	0.000529366715731905
ENSG00000136881	-6.09078757373024	-6.20976195824272	0.0184580383924804	3.05879402947622e-05	0.00052940148663803
ENSG00000174136	2.30838021466992	2.30867463217615	5.27110285725577	3.06167248901077e-05	0.00052940148663803
ENSG00000246763	2.96103364062088	2.96572988900287	2.15086994143914	3.06809180483119e-05	0.00052992461770613
ENSG00000134709	-7.9318943952188	-8.16302382381071	1.17628309990044	3.09471586084156e-05	0.000533932524322433
ENSG00000035862	2.20240677266574	2.20244366454376	9.14531549249049	3.10039843735958e-05	0.000534322529811616
ENSG00000152192	-6.93907094345162	-7.16941779834284	3.69812522762102	3.11264068760963e-05	0.000535129443946075
ENSG00000067798	4.65047997921684	4.65259959155366	4.62363164367523	3.11576741985647e-05	0.000535129443946075
ENSG00000150938	3.01975144163302	3.01980967272501	8.13607534149245	3.11702391080025e-05	0.000535129443946075
ENSG00000168916	-2.4093551737139	-2.40956771538339	6.45962290893939	3.11878950935653e-05	0.000535129443946075
ENSG00000188766	3.1283742319072	3.12961024178974	4.93756147142386	3.14583215769793e-05	0.000539176984745286
ENSG00000198796	-3.33713207936922	-3.33754295850167	5.40237917233193	3.15810302269558e-05	0.000540686629346148
ENSG00000147234	-6.10652965324615	-6.14730484640496	2.85469345305646	3.16552905715198e-05	0.000541364410716002
ENSG00000096060	2.72901793964433	2.72911982880946	7.20150833423965	3.2093280680292e-05	0.000548254359455228
ENSG00000102349	-6.38335663665657	-6.46391270587779	1.36762976832386	3.21371203480394e-05	0.000548403275534739
ENSG00000154102	5.51987808250881	5.53960291557228	2.2366477495566	3.2224674097215e-05	0.000549297010211697
ENSG00000146966	-3.1184462701413	-3.11909319280576	6.73004560471114	3.22957853454935e-05	0.000549842237906916
ENSG00000114353	1.71038755663948	1.7104029220848	9.07478383488106	3.23270894324676e-05	0.000549842237906916
ENSG00000264345	-8.60244550340634	-29.7899102526661	-0.190447762539933	3.25488004659467e-05	0.000552686137481346
ENSG00000188760	-2.45675776039877	-2.45892808675629	4.16149977699926	3.26037596231358e-05	0.000552686137481346
ENSG00000078053	-3.77605392635561	-3.77850903898063	4.63033017144981	3.26200992476289e-05	0.000552686137481346
ENSG00000166265	-5.24789756801114	-5.2585079991983	3.59456167803425	3.26358792594979e-05	0.000552686137481346
ENSG00000159239	-2.47627567131353	-2.48311965824118	1.92903484683762	3.28026482562704e-05	0.000553796776774816
ENSG00000159216	2.39198455618037	2.39212880203195	5.95668657018299	3.28616520642741e-05	0.000553796776774816
ENSG00000077943	-8.27255078769145	-8.35376934492773	1.74454691225678	3.28666370805842e-05	0.000553796776774816
ENSG00000185924	-4.54148054941337	-4.55071691429322	2.08081502029948	3.28667972076908e-05	0.000553796776774816
ENSG00000137752	6.73771914387307	6.88202365570196	1.40174520106746	3.2878801848998e-05	0.000553796776774816
ENSG00000182132	-8.05904888595652	-28.3406449235668	4.85562282270385	3.29547666989634e-05	0.000554478154350878
ENSG00000182168	-4.31738181987195	-4.31921883559169	5.03308182545587	3.32257176228037e-05	0.000558435258301891
ENSG00000154556	-4.86038583435829	-4.86181331443618	5.94449168936464	3.33148174123472e-05	0.000559330708684289
ENSG00000169884	-5.97931394160967	-5.99839552877959	1.75431819754556	3.39355871839824e-05	0.000569140986348765
ENSG00000072310	2.18004955098555	2.18014867905091	7.43021662464442	3.42828916422037e-05	0.000574348787662413
ENSG00000236404	-4.21866508148608	-4.24819702399392	1.5873595042504	3.43842526913674e-05	0.00057542949788104
ENSG00000115252	-6.40989907137418	-6.47083324579362	2.68394399104137	3.44491856777545e-05	0.000575898913460876
ENSG00000111432	-14.4390047936923	-37.6915626946022	4.77400492142641	3.45168039108809e-05	0.000576412167127802
ENSG00000186907	-4.04639092473034	-4.053325827683	2.81510508908179	3.46889400491747e-05	0.00057866785248698
ENSG00000128833	-3.31913662018727	-3.3235564493728	3.65469155462746	3.47965788689604e-05	0.000579617294937348
ENSG00000172461	-8.99995437596839	-30.8758334269994	3.28211535438939	3.48200987992335e-05	0.000579617294937348
ENSG00000153214	1.87564595651516	1.87589445396919	4.9569895181811	3.52592687044648e-05	0.000586302685358374
ENSG00000138623	3.94880610248884	3.94928326352487	6.81715925840844	3.54338759973751e-05	0.000588579297684059
ENSG00000124406	-4.27450461992837	-4.28334600397414	4.07289715847536	3.57208569349829e-05	0.000592645993745558
ENSG00000181885	4.50679530308455	4.52224606925556	0.420145067252633	3.57546129184267e-05	0.000592645993745558
ENSG00000118971	-2.96466711797943	-2.96502730106163	6.97219272334397	3.59419228118406e-05	0.000595118963715884
ENSG00000005102	-12.5300380543447	-34.3032469046587	1.96138857411136	3.62781681716068e-05	0.000600050124821471
ENSG00000069188	-5.2861989924771	-5.28819228709673	5.47599219719449	3.63216362134395e-05	0.0006001333627901
ENSG00000271474	-6.31228370163758	-6.5416134821634	0.212341838772496	3.68511278403436e-05	0.000608238382768632
ENSG00000158290	1.45204695851447	1.45209345659674	6.84212871651146	3.69569554876333e-05	0.000609340974639817
ENSG00000164088	1.82599683397371	1.82668461085934	3.6924352051289	3.7289650501834e-05	0.000614177851197929
ENSG00000146216	-4.24894481172316	-4.29578742466357	3.42965572792677	3.7398376501564e-05	0.000615319547624258
ENSG00000104689	4.22731092641541	4.23165193026162	2.4019117525363	3.75949598542055e-05	0.000617294547891299
ENSG00000182263	-1.82728605938164	-1.82756185420937	5.54441825847333	3.75974839915861e-05	0.000617294547891299
ENSG00000145014	1.91385429003523	1.91429408758671	4.24366926086562	3.77266830026043e-05	0.00061876515588515
ENSG00000009950	-5.68477626717313	-5.91259172558463	0.311480652323413	3.78321268368198e-05	0.000619843471595074
ENSG00000165194	-5.64232464041411	-5.6611887800568	3.45745203899896	3.79509681166492e-05	0.000621138801020295
ENSG00000172602	-3.63469958762237	-3.65235413879713	1.59869435691961	3.80164484908935e-05	0.000621558980876242
ENSG00000133805	3.71111723411427	3.7156045529112	3.2629584771199	3.81823850863636e-05	0.00062360841828103
ENSG00000123104	1.87029008521928	1.87057779568333	5.63816665614012	3.82216764631066e-05	0.00062360841828103
ENSG00000139973	-3.00228333722929	-3.00709592420716	1.70359456637036	3.82674229707767e-05	0.000623703071258567
ENSG00000231107	-5.42340361116766	-5.4504831944617	2.41548118375782	3.83363559581305e-05	0.000624175038509124
ENSG00000118733	-10.288924846632	-32.6441177087468	1.4214932576106	3.85090406749457e-05	0.000625624002898839
ENSG00000082556	-10.216758857789	-32.1896529363647	1.7804150162433	3.85113377416225e-05	0.000625624002898839
ENSG00000204991	-2.04606429620593	-2.04735532826415	3.66420137690816	3.85455546809711e-05	0.000625624002898839
ENSG00000023892	3.30103499637757	3.30752047609928	1.10860512212904	3.85882909464608e-05	0.000625667263590903
ENSG00000143858	-5.09886112238052	-5.12913338931412	2.55761978790924	3.89290697469694e-05	0.000630537857914088
ENSG00000092850	-4.53717156697188	-4.55556642306382	1.56903339813934	3.92347931001493e-05	0.000634831149705421
ENSG00000105329	2.66937440565159	2.66954141656514	6.20415580770868	3.94549572003993e-05	0.000637430461244009
ENSG00000162344	-10.3576447759335	-32.3331053125237	0.410193215883606	3.95219425771067e-05	0.000637430461244009
ENSG00000100078	-3.38035014324645	-3.38671157767905	1.92179081090086	3.95540961380818e-05	0.000637430461244009
ENSG00000162692	9.57092690227645	9.58079707724117	5.67429153095429	3.95701485948861e-05	0.000637430461244009
ENSG00000184497	3.1021470644662	3.10476280979435	2.29411482827198	3.95995611250602e-05	0.000637430461244009
ENSG00000156925	-8.09441665103247	-8.11104186038476	5.45181494129829	3.98289565582467e-05	0.000640462747374319
ENSG00000145428	-7.86976098619612	-8.10089724919177	2.82558262886049	4.00912588567673e-05	0.000644017403075683
ENSG00000197177	-6.78072529973733	-28.9028520439785	3.03058513621869	4.03682034261424e-05	0.000647799720756205
ENSG00000147655	-10.4793179855252	-32.5532749516484	0.350787413061786	4.06190196897875e-05	0.00065115541420569
ENSG00000132016	-2.50113780250178	-2.50738032909887	2.74869977558229	4.07315884353165e-05	0.000652290278799006
ENSG00000135525	-4.78411195021723	-4.80260606771686	2.25218936763992	4.08715721348319e-05	0.000653861400935722
ENSG00000136040	-3.67741840892366	-3.68270196303246	3.45303049159024	4.09838467392925e-05	0.000654986471839624
ENSG00000173947	-4.13807177850736	-4.15490050857603	1.74813934326797	4.13813283560129e-05	0.000660662639008983
ENSG00000196581	-12.5998817652562	-34.0221986959897	2.29457251602013	4.15821979918169e-05	0.000663191460106466
ENSG00000170412	-6.07787015972322	-6.08450948649505	3.64898334803641	4.16745315617933e-05	0.000663985852863103
ENSG00000124145	2.59249187756479	2.59256829491667	6.91535197733789	4.17681696892537e-05	0.000664799389936806
ENSG00000204967	-2.67369052313501	-2.67897917822181	2.74308406959812	4.23428226334711e-05	0.000673259503664987
ENSG00000198720	-1.70117119577733	-1.70146356960433	5.17450304972309	4.24370032089299e-05	0.000674070567756085
ENSG00000174576	-5.25862048505388	-5.3381045928513	-0.568268878935708	4.25777148953547e-05	0.000675618333715516
ENSG00000118407	-3.45987174336709	-3.47614454026453	0.592429096417006	4.32520352947213e-05	0.000685621603138861
ENSG00000139890	-4.05149282729013	-4.08079563063694	1.90667435402487	4.39114328416875e-05	0.000695368268144126
ENSG00000155011	-5.43984375770071	-5.44154912510345	4.11580432375207	4.41170743989063e-05	0.000697916919619578
ENSG00000144681	-3.60204864191193	-3.60388831212032	4.10467412184201	4.45564758789656e-05	0.000703721562664621
ENSG00000139352	-9.47556990073328	-31.0554065980905	5.00260030117346	4.45741402251383e-05	0.000703721562664621
ENSG00000138795	-4.16633552591648	-4.16894137734122	4.36081604104472	4.50999672491117e-05	0.000711303927906697
ENSG00000175147	-4.37670624485184	-4.49187306823227	-0.660387621498037	4.53611575080265e-05	0.000714701426165818
ENSG00000016391	-5.01833857323372	-5.04252177668074	3.48564725644168	4.55235286789276e-05	0.000716061969393465
ENSG00000157833	-2.96721234200792	-2.96976200557326	4.98600772597071	4.55392298967408e-05	0.000716061969393465
ENSG00000118997	-3.28477095414961	-3.29798019235928	0.894173082599529	4.56771797739426e-05	0.000717165256521588
ENSG00000164778	-8.45444383059665	-28.794463440123	1.98108924587657	4.57012572203778e-05	0.000717165256521588
ENSG00000112530	-5.30135091488695	-5.41908794256744	1.15657781843054	4.59497041212083e-05	0.000720340040309786
ENSG00000187210	3.11342719261442	3.11381089592782	4.71493267205236	4.61993523337383e-05	0.00072352726914643
ENSG00000198892	1.75046172336636	1.75122832086097	4.80861483635538	4.62659600875526e-05	0.000723844389586218
ENSG00000169439	-3.53556296709972	-3.53570354145421	7.37222658850254	4.6470974348505e-05	0.000726324117595153
ENSG00000197283	-1.90831881619202	-1.90843459819243	5.89608097149086	4.66452156390761e-05	0.000728318396988533
ENSG00000137834	-2.41874136097059	-2.41967633929359	3.30758751883616	4.67254241648032e-05	0.000728440890152298
ENSG00000204128	-3.53385988339526	-3.54697373597618	3.84686430303644	4.67600817716923e-05	0.000728440890152298
ENSG00000048540	-5.60340851159353	-5.63044537542448	2.49494064545833	4.67930199066706e-05	0.000728440890152298
ENSG00000154274	-5.54775175207584	-5.60805905053969	1.27987971889747	4.70246903937512e-05	0.000731318242836685
ENSG00000182985	-3.67141812234623	-3.67194614322045	7.66705835918639	4.71581570111273e-05	0.000732664142857454
ENSG00000109472	-3.25385402068731	-3.25438950578092	6.41447843029461	4.74700596915701e-05	0.000736776850918664
ENSG00000135447	-5.92270613987826	-6.0029795939027	2.74015064666399	4.7646956387421e-05	0.000738788060608928
ENSG00000101977	-6.73459033031892	-6.96448752160639	0.115464165195002	4.77702970395174e-05	0.00073996569243554
ENSG00000205268	-1.74666263094827	-1.74686925135523	5.39279706149568	4.81202807491085e-05	0.000744648229550625
ENSG00000182902	-3.48864454727149	-3.49710958195484	3.59127513711024	4.82565710786717e-05	0.000746017921606317
ENSG00000164403	2.64988792505151	2.6499489668337	3.15530253232093	4.84713721488657e-05	0.000748597432969721
ENSG00000181418	-2.8518320033868	-2.86480781140389	0.501903519911068	4.86437236009032e-05	0.000750516897534093
ENSG00000054690	-2.75965927560451	-2.76187765384842	3.3557514598412	4.87791687100666e-05	0.000751863711983198
ENSG00000197879	1.89065735523739	1.89068516321707	7.63842325454909	4.9135357150783e-05	0.000756606968986514
ENSG00000164684	-5.11760629001527	-5.12573347669294	5.35806219175201	4.94348741124631e-05	0.000760469088070935
ENSG00000104219	2.12884711619354	2.12923666316969	5.04421129128355	4.98079051515153e-05	0.0007654533770037
ENSG00000182022	-4.09549853049468	-4.09723750910756	5.25588244714268	4.98649484135535e-05	0.000765576503961873
ENSG00000138678	5.29433270693583	5.30014453350592	3.95581036679497	5.00823451108447e-05	0.000768158876778713
ENSG00000269743	-2.52003598245935	-2.52154681621745	3.68211037838979	5.0190995857547e-05	0.000769069881569911
ENSG00000175294	10.5348920176381	54.0932105977781	-0.145433687638018	5.02949679131733e-05	0.000769907479408126
ENSG00000116983	-4.36240186698014	-4.43999183494155	1.23020376742865	5.03711480872807e-05	0.000770318419426837
ENSG00000153291	-3.88722979773518	-3.90103360653814	1.47615880765364	5.09951233285737e-05	0.000779097706117759
ENSG00000112320	-4.60772612385607	-4.61460102272946	5.05258564277725	5.11295349013703e-05	0.00078038764217986
ENSG00000140479	-5.79078127444046	-5.8071861755416	2.13356280104246	5.14059594009535e-05	0.000783840478600086
ENSG00000049323	3.21763464552621	3.21771889004101	7.59528471487798	5.17514564296628e-05	0.000788338771407566
ENSG00000147231	-4.2828953970588	-4.28844054293413	4.43645140037738	5.20805687586858e-05	0.000792578947951383
ENSG00000065923	2.93009666942168	2.93061992619567	5.11384058749749	5.22199942995241e-05	0.000793926962991986
ENSG00000247516	-2.81848757746415	-2.8248319860917	2.6709470847597	5.22908815781988e-05	0.000794231347239296
ENSG00000058668	1.8662818506591	1.866317147518	7.86012980860355	5.24137374828028e-05	0.000795034874122098
ENSG00000179750	4.98094872013607	4.98715165865886	3.15859094074816	5.24456206190445e-05	0.000795034874122098
ENSG00000167034	5.56867036664436	5.61149642503278	1.63421292844432	5.2602230462521e-05	0.00079611863676253
ENSG00000152104	2.34378166385249	2.34384988132263	6.99642075617878	5.26190875585328e-05	0.00079611863676253
ENSG00000185291	-2.79676176436838	-2.81014412865608	1.05680360628496	5.26707688864071e-05	0.000796129124290766
ENSG00000213976	-2.27887157268554	-2.28263592432368	2.57884292101879	5.30492814070671e-05	0.000801074932195306
ENSG00000241749	3.80886076338454	3.82352903778812	1.02309694385306	5.31630631998015e-05	0.00080201745777942
ENSG00000270607	4.69360358220868	4.73976703969542	0.829380422477711	5.34226669807028e-05	0.000805155909494877
ENSG00000155761	-4.48729384988834	-4.51707022201431	0.291346329203259	5.38863378347308e-05	0.000811360924736245
ENSG00000180440	-10.2307996403979	-31.3989026175152	-0.167306308637683	5.41506684846907e-05	0.000812711323765309
ENSG00000189157	-4.54359094807459	-4.65919304780697	0.0833034706342906	5.4210771300669e-05	0.000812711323765309
ENSG00000112182	-3.34728291589325	-3.35071772119048	3.58740638907423	5.42208030675367e-05	0.000812711323765309
ENSG00000204261	8.57429390498579	30.3226800992756	0.584948311947043	5.42286170987748e-05	0.000812711323765309
ENSG00000104435	-2.79841674286948	-2.79973543219687	6.12310780141838	5.42362750969292e-05	0.000812711323765309
ENSG00000067208	1.72013467682294	1.72032663251381	4.84620105715094	5.44622099178918e-05	0.000815314425367174
ENSG00000235447	-7.86323322698848	-29.9472482157526	0.331350409665823	5.4584190846423e-05	0.000816357812141809
ENSG00000177133	-7.41689631984058	-7.64770138986443	1.34570381724665	5.48166691051238e-05	0.000819050211873112
ENSG00000163975	2.81001198846789	2.81064595293728	3.45217439749474	5.54784945164578e-05	0.000828146475506666
ENSG00000135406	-6.90873723086977	-7.03133664190603	1.03559616710793	5.56276216745724e-05	0.000829579450646393
ENSG00000203485	1.74109693399799	1.74115659285473	6.92310657289297	5.604574599042e-05	0.000835017440738948
ENSG00000231160	-3.17175465301686	-3.19396396675813	0.73402031196376	5.62428093516299e-05	0.00083715464748937
ENSG00000000971	6.622076605546	6.6290293165613	5.56122076662322	5.70935916946551e-05	0.000849008895924138
ENSG00000196632	-2.38397546652953	-2.38585346880074	3.69940135618006	5.77241885322668e-05	0.000857569438385171
ENSG00000144063	8.38786223489268	8.61243840385049	0.88397404021655	5.8222888575928e-05	0.000864156066753365
ENSG00000034239	-4.2796540321147	-4.30331882455105	0.212503615567254	5.83140339721668e-05	0.000864686919697447
ENSG00000164082	-4.39917089903572	-4.43846319732823	2.82425199540113	5.84329241629457e-05	0.000865627777874985
ENSG00000158270	-6.9293717454377	-6.93070944548778	6.08823166093156	5.89014268423386e-05	0.000871227337103507
ENSG00000183145	-8.37698121049599	-8.45828044211996	2.09169617913717	5.8922509797701e-05	0.000871227337103507
ENSG00000138434	2.12355051656539	2.12361537989397	8.06060217088851	5.90346843580349e-05	0.000872060133932221
ENSG00000162493	-3.66081430385581	-3.66110461871045	7.42172902082589	5.93057311087549e-05	0.000874551456045227
ENSG00000188130	2.45822971784104	2.45834753309308	5.38539466195934	5.93153574965989e-05	0.000874551456045227
ENSG00000119547	-3.44198215290164	-3.45627220781361	3.61302361384281	5.94672324664493e-05	0.000875963554463339
ENSG00000213023	-4.82808894400295	-4.94465604248983	0.680008510935526	5.99469322741593e-05	0.000882197361478533
ENSG00000203685	-5.17196482357813	-5.28948410613877	1.2043474456095	6.04761015986339e-05	0.00088914675175242
ENSG00000134215	-6.91082008104597	-7.03056675463209	4.50162485852856	6.05697271498046e-05	0.000889685531248399
ENSG00000179796	-8.70688680876795	-31.0208639603359	1.45205778128164	6.06589754482561e-05	0.000890159062640104
ENSG00000145246	2.02313760316533	2.02333129603706	5.54150340029542	6.10501262015657e-05	0.000895057906583331
ENSG00000111801	2.5927940839979	2.59529625019298	4.22360780049147	6.12683694704296e-05	0.000897414935188825
ENSG00000123146	3.12341448875725	3.12381936213784	5.66270427672041	6.13889374486447e-05	0.000898338209300036
ENSG00000163362	-3.78450692394457	-3.78690460433118	4.30281270214211	6.16497571258782e-05	0.000901310213261668
ENSG00000256235	2.07335868154848	2.07367720262671	5.06520384775542	6.1762979064138e-05	0.000901688361081168
ENSG00000196767	-10.2596350075064	-30.4269209924353	3.54575745877565	6.17911199152587e-05	0.000901688361081168
ENSG00000075340	-2.16088970019352	-2.16161557528235	5.67474134485844	6.21290303708169e-05	0.000905395359106515
ENSG00000145217	5.21836484003086	5.3254011567264	0.777751375644594	6.2161126230446e-05	0.000905395359106515
ENSG00000100311	-4.6375014237737	-4.64528104084132	4.30455684470073	6.24948302740764e-05	0.00090940753019518
ENSG00000165905	-4.40282798290026	-4.43032672443183	0.183536951513132	6.27455213592862e-05	0.000911954825557944
ENSG00000147010	2.0959982440887	2.09614638772649	6.21671259941333	6.27866938308434e-05	0.000911954825557944
ENSG00000124171	-3.37308948445127	-3.38713881763283	1.40780768679817	6.28761102413679e-05	0.000912404819060147
ENSG00000101445	-3.99316556912033	-4.03205111667658	1.23338823148843	6.3124727001592e-05	0.000915162012444622
ENSG00000128602	-2.08019497154774	-2.08030973608137	6.60769411149928	6.32313703301645e-05	0.000915272604747065
ENSG00000158023	3.48864649227648	3.4905653716411	2.59829948611049	6.32495927066788e-05	0.000915272604747065
ENSG00000165795	-2.9098070514089	-2.91258343962013	4.39934271930687	6.34368779717421e-05	0.000916315252054967
ENSG00000143333	-8.06032697268208	-8.14161471525861	5.24390051859974	6.34390154650582e-05	0.000916315252054967
ENSG00000100027	-2.50964903784212	-2.51483730753115	2.52209310706945	6.35154067777946e-05	0.00091657075917605
ENSG00000171867	2.8476903538376	2.84774835943384	7.75438046527895	6.42516826045976e-05	0.000926339586508022
ENSG00000010932	-8.05843121889482	-8.13966287821625	1.17200481021238	6.44375773563444e-05	0.000927773572490352
ENSG00000184613	-7.10988997669208	-7.11722051391077	6.08349443595058	6.44699837422846e-05	0.000927773572490352
ENSG00000151917	2.04551363832316	2.04701749412066	3.29342204380625	6.47491388619056e-05	0.000930932830745666
ENSG00000157103	-8.62126525934429	-8.74164500363425	4.48287533001047	6.53346404480266e-05	0.000938486730409831
ENSG00000068831	-4.78659895672949	-4.79761422456544	1.72497862066548	6.61953513196952e-05	0.000949416005809757
ENSG00000183908	-6.75936279716607	-6.98945820718807	1.77591814164536	6.62303971510027e-05	0.000949416005809757
ENSG00000118515	3.27993463684718	3.28027832568311	5.82163754591096	6.62779202211243e-05	0.000949416005809757
ENSG00000254726	-1.94869222732516	-1.94878421624911	6.94631306943396	6.65627533517222e-05	0.000952622209746829
ENSG00000148834	2.35928924489159	2.35940886964505	5.87164776867052	6.66244484454367e-05	0.000952631994530265
ENSG00000198785	-4.95619173532119	-4.9803205488405	1.18505883157662	6.67028746771511e-05	0.000952880773292807
ENSG00000106689	-8.64345285684906	-27.7430965185485	3.17609818716413	6.73840173056645e-05	0.000961731303666038
ENSG00000128266	-3.09614153640104	-3.09699613957882	4.52113031192185	6.76387097983976e-05	0.000964484762367288
ENSG00000137959	-4.32282545888555	-4.33238037925976	4.33667180397077	6.78964074460368e-05	0.000967276008998558
ENSG00000103381	3.17394290313772	3.17420389185526	5.05008971753661	6.8000049921851e-05	0.000967869443463793
ENSG00000173894	-2.38391396356844	-2.38410930315431	6.25509045952026	6.81414580442202e-05	0.000968998839619722
ENSG00000076864	-2.90746410036683	-2.91496683983815	3.0071644991739	6.85318051110053e-05	0.000973662970885566
ENSG00000162738	-2.22855199794427	-2.22870634856993	7.03043085804016	6.87785360820597e-05	0.000976280056713891
ENSG00000144596	-4.7281074855099	-4.73958518713622	3.67290339830648	6.91374445995864e-05	0.000980483251569429
ENSG00000137364	1.72819941797162	1.72843537770526	4.66154747719779	6.94781173461153e-05	0.000984420439421275
ENSG00000160191	-4.36286911049141	-4.36990038689342	3.75720941492141	6.99064022155921e-05	0.000989590720031056
ENSG00000170091	-8.70618921224226	-28.8668731064295	2.14113337200062	7.0048808551273e-05	0.000990708420941646
ENSG00000258498	-12.40684344097	-35.3131924897172	3.68126572275971	7.02086242219051e-05	0.000992070098281291
ENSG00000126259	-5.91865584587266	-5.94098098160338	3.68370948657624	7.0621672079454e-05	0.000996544631077789
ENSG00000146938	-7.49966036919308	-7.53499530104969	6.39136953434274	7.06529336879155e-05	0.000996544631077789
ENSG00000197892	1.74650729315608	1.74687226363375	5.58468194413364	7.11819344923335e-05	0.00100309993245785
ENSG00000111218	-7.8525299533366	-30.6120655196	1.03935434260032	7.13080736809837e-05	0.00100397138183488
ENSG00000221887	5.11983164715361	5.16666675774713	-0.0701698459576493	7.16449258737315e-05	0.00100780529062382
ENSG00000151690	3.8982689110492	3.90570257238574	4.60132378294856	7.18788339720743e-05	0.0010093740054087
ENSG00000135333	-6.44960292472932	-6.45488213050475	5.67642662964568	7.18857367756165e-05	0.0010093740054087
ENSG00000232044	-7.63371680029531	-29.3400432322657	2.04236945172082	7.22698827796168e-05	0.00101385619921019
ENSG00000187553	-10.6365394276564	-10.7571450748578	5.83582304252067	7.23783315494364e-05	0.00101446612999363
ENSG00000173210	7.12592283561903	7.1335815086455	4.90969618689381	7.26609753643093e-05	0.00101751432227653
ENSG00000117971	-5.79257625948039	-6.02102708680327	1.52598629232437	7.28058436586045e-05	0.00101777574237356
ENSG00000215452	-7.06526927990721	-28.2879164331333	-0.207244105299146	7.28100105182057e-05	0.00101777574237356
ENSG00000177272	-8.28712406222904	-29.5986583168738	-0.29039829751574	7.30567553357714e-05	0.0010203114291706
ENSG00000110328	-2.79244558153854	-2.7969657220432	3.21514187351989	7.35582628952527e-05	0.0010263974234553
ENSG00000040608	-3.48938068700497	-3.49201473231432	3.5814008983114	7.42051043085749e-05	0.00103449865953044
ENSG00000198821	-8.78263547868747	-28.7380968006843	-0.378583498879561	7.51005246967251e-05	0.00104584082409407
ENSG00000128285	-6.12464697794798	-6.17339574821149	2.38369040994012	7.51526453588799e-05	0.00104584082409407
ENSG00000148680	5.51870242056889	5.5421299214119	1.18133883418285	7.52931904998696e-05	0.00104686364778715
ENSG00000242265	-1.97539979272528	-1.97541440806207	10.212582381627	7.54161174990253e-05	0.00104763990981297
ENSG00000176463	-2.83245035336515	-2.83413189412167	4.67091410634183	7.57927590032053e-05	0.00105131032256238
ENSG00000197442	5.55694582704375	5.5619847892416	4.17604128847593	7.58150008457306e-05	0.00105131032256238
ENSG00000233276	1.66145756265415	1.66147956261615	7.8740560529255	7.62597645368797e-05	0.00105653945295372
ENSG00000023839	-3.19060762412702	-3.19400149215086	4.03174257464087	7.67360619197889e-05	0.00106147044118304
ENSG00000135547	-5.94353109366544	-6.06262528251346	2.42669073231051	7.67516413536347e-05	0.00106147044118304
ENSG00000128274	4.07051383875089	4.07501157082293	3.21727263261714	7.68577346891032e-05	0.00106199705259793
ENSG00000108947	-3.45853518853037	-3.45909239673441	6.06430747024389	7.71007358330676e-05	0.00106441281104997
ENSG00000172164	-3.60277147178591	-3.60682408370215	4.34845788883655	7.73072718030839e-05	0.00106632132679625
ENSG00000122862	11.6813494175122	11.7863348802327	5.64937670484396	7.8507147334382e-05	0.00108191579742193
ENSG00000185737	-6.22464088277293	-6.3438394648627	1.73344348005606	7.86507603516713e-05	0.00108208649301712
ENSG00000162551	-4.52561066457066	-4.52691675951236	5.66598836022745	7.8658138182044e-05	0.00108208649301712
ENSG00000065357	2.15471567225638	2.15505320669767	4.46040110672258	7.89026873616902e-05	0.00108449521167732
ENSG00000051128	1.99601889034826	1.99651185731437	4.76874981238596	7.89953139472198e-05	0.00108481339663315
ENSG00000185187	3.35844638574558	3.36004149421485	3.44342545439467	7.93649771046692e-05	0.00108893211995809
ENSG00000076826	-3.98677177046561	-4.00141961612754	2.55711409905374	7.94503733230672e-05	0.00108899868644011
ENSG00000169504	1.76171054737753	1.76172715895331	8.72902248728999	7.95093187230515e-05	0.00108899868644011
ENSG00000135424	-3.21667611180429	-3.21791964345334	7.75007647460963	8.02060931380077e-05	0.00109703903289241
ENSG00000147145	-5.24181565504918	-5.27208020597142	1.99573483300437	8.02368755964603e-05	0.00109703903289241
ENSG00000198597	-8.90477870501041	-9.13637630630891	2.68069806709196	8.04990287875554e-05	0.00109851112094019
ENSG00000186487	-5.29055865550047	-5.51705374337993	0.628847268435101	8.05030328388798e-05	0.00109851112094019
ENSG00000110031	3.254804608345	3.25642626471006	2.58129485915187	8.05631396438047e-05	0.00109851112094019
ENSG00000120860	1.77230387476271	1.77280456716538	4.18591592342141	8.06259603303096e-05	0.00109851112094019
ENSG00000125378	-2.59260047622271	-2.59282424303937	4.26166670373355	8.07167177702021e-05	0.00109878886771049
ENSG00000215861	3.18481600583146	3.19204037363938	1.03704312960721	8.08977263445186e-05	0.00109975066833085
ENSG00000151023	-3.92282718375793	-3.96902814114487	1.90357712088661	8.09282386263702e-05	0.00109975066833085
ENSG00000120875	3.07499277545342	3.07516883852321	7.3873894976593	8.15612765478354e-05	0.00110735032968295
ENSG00000156049	-4.92085233524079	-4.94768161545415	1.00652374646278	8.16293217282612e-05	0.00110735032968295
ENSG00000135063	-5.0971969437345	-5.14530033351853	1.27776111718957	8.24995267110208e-05	0.0011181836892933
ENSG00000178401	2.59894410277799	2.60034834259701	3.23171388259481	8.26407610747096e-05	0.00111912649039073
ENSG00000114115	-3.97633389882197	-3.97942795604507	5.19491798487085	8.34457660746643e-05	0.00112904869279879
ENSG00000148908	3.1105928119483	3.1113739201122	4.06871576598927	8.44105679092799e-05	0.00114111394574502
ENSG00000143061	-3.59496771755665	-3.59555849609791	6.39227819732953	8.45812627468136e-05	0.00114213648832252
ENSG00000092010	1.64638621769622	1.64652489602115	6.12616183305708	8.46325039701008e-05	0.00114213648832252
ENSG00000231827	-5.00847620411851	-5.12549504981851	2.34127708514936	8.54796065870891e-05	0.00115257217379172
ENSG00000177468	-12.4294785837672	-35.4437508374088	3.58031577852479	8.61724422213491e-05	0.00116091157277321
ENSG00000124302	-4.73957092630052	-4.78729948409243	3.04115696079213	8.63072453437889e-05	0.00116172528344648
ENSG00000018625	-10.0462472958524	-10.2780963752247	5.63089706097872	8.78811419361345e-05	0.00118189160223153
ENSG00000141433	-5.5133740112947	-5.59317263851165	0.6037525521105	8.80182184501477e-05	0.00118271640523288
ENSG00000133816	3.58860281548229	3.58878823965422	7.18764121736458	8.90076872581386e-05	0.00119346470726394
ENSG00000137936	2.2950237615067	2.29517175725125	5.74967425570369	8.90246966455062e-05	0.00119346470726394
ENSG00000157510	4.1110094290159	4.11468194555125	3.51186363183964	8.90474179558404e-05	0.00119346470726394
ENSG00000019485	-1.74030260184781	-1.7407760847259	3.81728647488886	8.97548380563587e-05	0.00120191427222297
ENSG00000107554	2.44558732962348	2.44573876903578	6.26255214138336	9.08679589363322e-05	0.00121577747286366
ENSG00000013288	1.81886878104366	1.8189440452024	6.32893329389275	9.10757723582131e-05	0.00121751464863111
ENSG00000113196	-14.4031204050276	-37.9885950557869	3.02092503399639	9.1365294551608e-05	0.00122034021311275
ENSG00000164023	2.31802011203767	2.31867037184049	4.28672123075536	9.21056969306575e-05	0.00122895841644188
ENSG00000250303	2.30355029298504	2.30817981408594	2.37652186840238	9.21679457956606e-05	0.00122895841644188
ENSG00000214456	-4.13257690180769	-4.19042784185806	0.580718366262806	9.24676340598831e-05	0.00123190242168175
ENSG00000177519	-9.11807445678698	-30.0572953836107	1.3846686898308	9.42021309885175e-05	0.0012539403864064
ENSG00000233237	-4.05909804443001	-4.06187179569249	2.95756970732315	9.45526081101912e-05	0.00125753358009585
ENSG00000267060	-3.82284036090148	-3.85582692229307	-0.0608504959885376	9.5737631316288e-05	0.00127166933952193
ENSG00000185269	-8.67406660328416	-8.90672588861784	1.22839220813259	9.57783491275643e-05	0.00127166933952193
ENSG00000104967	-7.24314201562523	-7.2740680649682	5.26781841095636	9.75964202560751e-05	0.00129470731170634
ENSG00000119698	-6.95222874016896	-7.03317596485199	1.96253990783033	9.77254655298252e-05	0.00129531869166612
ENSG00000100626	-3.46791150566664	-3.47029623754514	4.08917350040525	9.79547202543395e-05	0.00129725615101888
ENSG00000138653	-7.1384450685118	-7.21945005559446	1.18554124218641	9.81837562019318e-05	0.00129918743164149
ENSG00000131389	2.0251409845127	2.02537922260605	6.00194354512237	9.82731844781443e-05	0.0012992696887737
ENSG00000198780	-2.25124063694733	-2.25281939986659	3.37126678182328	9.8504690882004e-05	0.00130122863234485
ENSG00000169715	4.44756773768201	4.45057221104056	5.26519505162184	9.87830457065306e-05	0.00130340201702017
ENSG00000131015	4.18842736539799	4.19444010346372	2.18953958483144	9.88361719067427e-05	0.00130340201702017
ENSG00000183840	3.51690174492609	3.52741292451197	1.57159838867931	9.89913299742406e-05	0.00130434652001502
ENSG00000144227	-5.83734766111414	-5.95587070460044	-0.202800737881961	9.91736738246682e-05	0.00130564733819424
ENSG00000127124	2.98969665353922	2.99072666758252	4.95975849075208	9.94386667259856e-05	0.00130803314427931
ENSG00000050344	2.87725435126155	2.8775389650257	5.68457102686007	9.98799881549505e-05	0.00131273243691195
ENSG00000088756	-2.87548746685237	-2.87646254930558	4.08191010177429	0.000100443383554683	0.00131902690565417
ENSG00000152154	-4.4510384954392	-4.45990643666582	2.91071147283303	0.000100545598094353	0.00131925323959509
ENSG00000235162	2.84278412996573	2.8429891356621	6.2000390262515	0.000100629602174827	0.00131925323959509
ENSG00000080644	-3.74872568609718	-3.76539202110852	2.2827307604352	0.000101105733905657	0.00132304689967738
ENSG00000259867	-5.34067279462608	-5.36500609279018	0.669564581420176	0.000101118169113412	0.00132304689967738
ENSG00000125492	-7.01546503560306	-7.24595740968124	-0.662385501441334	0.00010117317780292	0.00132304689967738
ENSG00000168685	8.2116421619409	8.2441966310842	2.83799376901802	0.000101306271718933	0.00132367876704554
ENSG00000231609	-3.5720974475829	-3.58966036120727	1.55508450295187	0.000101799639205102	0.00132901301550875
ENSG00000205413	3.04941031650307	3.05237436964169	3.98099617441564	0.000101934489729296	0.00132966175658582
ENSG00000121361	-5.74283435764028	-5.79143556427716	1.69528338798419	0.000102229825054349	0.00133213066915609
ENSG00000080166	-9.94901750485424	-31.3662016500381	0.95323957560106	0.000102294394281936	0.00133213066915609
ENSG00000198001	2.46664622299113	2.46708225915475	4.49073500864612	0.000102587272272275	0.00133483139104942
ENSG00000100228	-2.04653413526738	-2.04695503475469	4.66411686404616	0.000102831637795282	0.00133642166076136
ENSG00000198157	-2.91180006512014	-2.91542779968861	2.91255708555318	0.000102880673513203	0.00133642166076136
ENSG00000172572	-4.76591903371247	-4.77198101630568	3.69920247953059	0.000103306409750634	0.0013408364770128
ENSG00000277586	-6.32048008866261	-6.32374476221532	7.15524731557359	0.000103451178548447	0.0013414234662081
ENSG00000257501	-10.6944536598374	-32.7335960764093	0.318280259883064	0.000103523458228561	0.0013414234662081
ENSG00000273145	3.82672091774259	3.88913274928492	-0.237372532830563	0.00010400821616458	0.00134658730281405
ENSG00000186806	-2.12059446813993	-2.12367568551474	3.11703371089754	0.00010428062533774	0.00134899559571124
ENSG00000086062	2.0316899087288	2.03174204845404	6.7379477640769	0.000104952410111293	0.00135656202936898
ENSG00000078269	2.47345662910667	2.47368856013729	6.6548234703499	0.00010614140303872	0.00137079558895498
ENSG00000112981	-2.75712800899611	-2.76477599356893	1.63007039293076	0.000106377350656021	0.00137270739929183
ENSG00000077274	-11.2656477316216	-33.3416845033942	0.286038160637241	0.000106608469050014	0.00137445156433999
ENSG00000110042	-3.62443126197603	-3.62524762848585	6.16340577598603	0.000106688567694381	0.00137445156433999
ENSG00000146054	4.31610001165041	4.3336496219332	0.977664020696703	0.000107273608088055	0.0013802195507104
ENSG00000105278	-6.86880359261399	-7.09906008079301	0.582015354894703	0.000107313086624979	0.0013802195507104
ENSG00000149380	4.70404590313043	4.7108678297544	2.38835720494903	0.000107585702857364	0.00138158228844623
ENSG00000125285	-8.82687463513337	-28.8593651848676	5.10636319010138	0.000107596007605394	0.00138158228844623
ENSG00000130032	-8.52726923313044	-29.6303040242914	1.24360961941132	0.000108008674269519	0.00138574152838477
ENSG00000144229	-9.55062942527289	-30.423606398386	2.84544280941252	0.000108477683509377	0.00139061621536569
ENSG00000082269	-1.78730777806046	-1.78775429940961	4.82747191266167	0.000108886304341635	0.00139470939785913
ENSG00000175344	-5.81078203758185	-5.89094432783465	1.18647217253165	0.000109255676684467	0.00139829355389448
ENSG00000115295	2.02962273181671	2.03014929108757	4.68674809154483	0.000110060340674535	0.0014074382958986
ENSG00000198203	-5.93557359631968	-6.01579636832404	0.925567064164608	0.000110217624519271	0.00140829622687717
ENSG00000169242	-4.23318660828918	-4.26681425865272	2.32418016273589	0.000110918475255115	0.00141609245513767
ENSG00000103942	-3.02548664421041	-3.02883190048133	4.86129063943823	0.000111036077633687	0.00141643571582712
ENSG00000162627	1.55792457582987	1.55811341951455	5.42754838002325	0.000111342993484306	0.0014191914287869
ENSG00000189362	1.82957695784261	1.83068234595996	2.86873391761548	0.000111475678737613	0.00141972369315587
ENSG00000080224	-5.39786928376684	-5.51584997983439	0.242805593330066	0.00011170308410245	0.00142146043616597
ENSG00000173218	1.66953039413903	1.66967214817817	5.47035217705061	0.000113394001161437	0.00144180287795983
ENSG00000145911	-3.78194016966597	-3.78422765670217	3.52655636033805	0.000113502611912	0.00144200958697638
ENSG00000105711	4.17785242235464	4.19383827545694	2.51110292549083	0.000114233912020853	0.00145012057097041
ENSG00000057252	1.87788226113591	1.8779968703492	6.18652517646062	0.000114766448807115	0.00145551818321589
ENSG00000247596	1.85951392249213	1.85969359975562	5.12049597062484	0.000114845548976686	0.00145551818321589
ENSG00000186470	2.99121341377794	2.99193798774583	5.00507352719495	0.000115611406885477	0.00146403609660165
ENSG00000154133	4.59027944851845	4.60946028916687	1.39264613859342	0.000116552652650692	0.00147475941530624
ENSG00000163624	-4.95187607225909	-4.96613601025974	1.79274314641527	0.000116922357308868	0.0014782394226888
ENSG00000259663	-8.67826596088184	-31.7515447909301	0.695170861856951	0.000117159942277811	0.00147990586716945
ENSG00000215386	-3.23299255782703	-3.24203690058795	3.31305314883775	0.000117243727276073	0.00147990586716945
ENSG00000138641	3.26759675728919	3.26848729901023	4.63054960098082	0.000117674656048188	0.00148414546004556
ENSG00000148408	-3.74119851570066	-3.75776704645124	2.07229080347421	0.000117877074870109	0.00148549850445673
ENSG00000128340	5.67357942109867	5.6744539549418	4.98369732931875	0.000118723520434235	0.00149495279046283
ENSG00000111077	2.18462476889275	2.18476960509589	5.33995074048613	0.00011881877885003	0.00149495279046283
ENSG00000251003	4.94660563553949	5.08240518167912	0.982811990184395	0.000118980057293	0.00149577666229702
ENSG00000154548	-3.94461529673057	-3.95113402314604	3.33657350579711	0.000119700801897897	0.00150362696768605
ENSG00000184838	4.29241745341723	4.2969287270925	3.02182142106828	0.000120149064832215	0.00150804461277347
ENSG00000176490	-2.86338432794663	-2.86429809493889	5.23733702451144	0.000120252275865691	0.00150812773925052
ENSG00000185989	1.82230728264924	1.82242059709145	6.47474630380657	0.000120643622805418	0.00151182144982648
ENSG00000163132	-4.13615851940308	-4.13671627250888	4.94018064744408	0.000122052843937719	0.00152825429450164
ENSG00000204397	4.48230241235201	4.55947476280115	0.408412837339377	0.000122356775548716	0.00153083228639234
ENSG00000173376	-4.29398889200721	-4.31226469752959	1.81233987489157	0.000122629431697016	0.00153301516934925
ENSG00000106617	2.13659783210491	2.13686120693147	5.46608246440869	0.000122886700800751	0.00153500235704234
ENSG00000187486	-5.12296342678688	-5.20216843280325	1.18241770765411	0.000123075961394161	0.0015361375389356
ENSG00000146151	-4.51286893780588	-4.53667796765051	0.889028346784937	0.000123707850659979	0.0015422162788615
ENSG00000182010	-2.58869325924089	-2.58972558785898	4.74536974040373	0.000123760535251279	0.0015422162788615
ENSG00000171316	-2.31131089120385	-2.31156337775264	6.79637441812183	0.000125993445470566	0.00156878920061996
ENSG00000106392	1.82091631286491	1.82114186800058	5.49681298254072	0.000126684015174329	0.00157613084695775
ENSG00000152804	8.16454856378278	8.25113684955398	1.89379875975151	0.000127489848128875	0.00158489370118173
ENSG00000121570	-5.02973947392533	-5.03316642107872	4.40846649749375	0.000128946357153961	0.00160172507605565
ENSG00000132357	5.37711868436176	5.44799811001239	0.629086805670214	0.000129309896400342	0.00160496400826307
ENSG00000232284	-2.90150290380399	-2.90570589366852	1.87566888193695	0.000129417129719384	0.00160501911313618
ENSG00000197415	3.81813899657709	3.82011135904965	3.44334324323415	0.000129728076443503	0.00160759855999115
ENSG00000115648	3.40707522417414	3.40742707579206	5.70338454239617	0.000130391658923021	0.00161454033499132
ENSG00000124191	4.64885676408596	4.65060546341144	4.34892609287429	0.000131534404062988	0.00162620633632819
ENSG00000034152	2.25652949024625	2.25676239832543	5.49305298439146	0.000131643414491567	0.00162620633632819
ENSG00000164398	-7.1905667751427	-28.9030801692111	2.0343067584687	0.000131646266755401	0.00162620633632819
ENSG00000176769	-11.1185259062115	-34.2518155486818	2.05567870474816	0.000132106085805004	0.00163059638241845
ENSG00000198753	4.51048783818036	4.51292266994218	5.39956766618113	0.000132329506792603	0.00163206391710877
ENSG00000131398	-5.59907354776225	-5.65953118609853	0.745186807123186	0.000133204000667717	0.00164155269646861
ENSG00000152291	1.54132995338434	1.54134769878627	8.3635407269846	0.000133478598278372	0.0016436394586108
ENSG00000175497	-4.21500965070238	-4.2241552744167	3.16384132222564	0.000133923194804859	0.00164781462859186
ENSG00000175505	3.58950572030261	3.59322252202126	3.14892722804714	0.000134447534348188	0.00165205261808181
ENSG00000156345	-2.14119114692218	-2.14184947388593	4.15319545905806	0.000134479241551299	0.00165205261808181
ENSG00000134917	-9.83110487673909	-29.8806657708051	0.874528022779599	0.000134616402567593	0.00165243750761823
ENSG00000167536	-2.26424462629434	-2.26749268003364	2.48218067504087	0.000135187639028794	0.0016571135803499
ENSG00000182389	-3.30589460264865	-3.33417871324649	1.98411875605441	0.000135209600446123	0.0016571135803499
ENSG00000141404	-3.37133566390847	-3.37746671195745	1.86416251515343	0.000135321888128511	0.00165718898920673
ENSG00000110900	-4.57130270037333	-4.57611769018189	6.11828479483955	0.000135475599393891	0.00165777116687791
ENSG00000186462	-4.99582566380706	-5.02599301384683	1.6633489555441	0.000135933442134436	0.00166207107712379
ENSG00000077009	-10.9011139235347	-33.76736412476	-0.482829000294472	0.000136404950976027	0.00166653122420945
ENSG00000203727	-5.42220539522466	-5.42683383969001	3.73089957849485	0.00013699534193891	0.00167184003948012
ENSG00000165633	-4.83281821200252	-4.8443435348367	4.04885237288415	0.000137053621783948	0.00167184003948012
ENSG00000040531	-1.77205787862052	-1.77223153684685	5.16064193891206	0.00013820577317461	0.00168369373221605
ENSG00000262655	-5.53118802219133	-5.53366514248746	4.36602761772165	0.000138241025022478	0.00168369373221605
ENSG00000101871	-2.44607382659842	-2.44615122683023	7.00908013847699	0.00013844644015211	0.00168488130673035
ENSG00000105699	-3.0065391290961	-3.00794635903354	3.29889299077778	0.000139306271057592	0.0016932775319421
ENSG00000100342	2.66710994654602	2.67816736064974	4.35568065580299	0.000139353248914154	0.0016932775319421
ENSG00000113763	-2.9050305127402	-2.91203986684916	0.94438770111246	0.000139830451280979	0.00169678523895727
ENSG00000181378	-8.59709293895859	-28.9374549101493	-0.726945649583958	0.000139992822885841	0.00169678523895727
ENSG00000150630	4.28359315150452	4.28417367489449	4.57820143939876	0.00014006006987698	0.00169678523895727
ENSG00000182240	-2.28073727853141	-2.28110876951346	6.06316536227899	0.000140076609005759	0.00169678523895727
ENSG00000166448	-4.06860733687946	-4.08560974815409	1.5216275046398	0.000140767331609059	0.00170344488727812
ENSG00000143190	-2.00395565798174	-2.00431451993721	5.23206874275429	0.000140844584954275	0.00170344488727812
ENSG00000123095	3.3548660421395	3.36134858668489	4.58591677609458	0.000141574683091934	0.00171094976919308
ENSG00000132170	4.37043810486408	4.38771427106501	2.83753260932383	0.000142140785082213	0.00171646265914437
ENSG00000151693	2.01414207766923	2.01435635351757	5.57853882416874	0.000142761253026089	0.00172262303303659
ENSG00000150782	6.23480964982456	6.29385162591586	1.24219372455838	0.000144806366381674	0.00174595104608761
ENSG00000261496	-4.5323030720958	-4.64824547826112	0.246051000002976	0.000145801782475449	0.00175553183247989
ENSG00000175785	-6.06963462763479	-6.29842342791909	1.58929316348262	0.000145825847747305	0.00175553183247989
ENSG00000134769	-2.22590292244627	-2.22659499922313	6.14121037959443	0.000146148910826434	0.00175806555750689
ENSG00000159251	-5.52625547086265	-5.56100904752969	1.3871715062797	0.000146882450761577	0.00176552931962376
ENSG00000184635	-1.72355885966595	-1.72399022034773	4.4623169550317	0.000147329292414738	0.00176953813212594
ENSG00000234745	2.37285260792787	2.37295380510303	8.41746731618456	0.000147983328754959	0.00177602743672554
ENSG00000197712	1.73919068202083	1.73928011394469	6.3261444315784	0.000148585079478493	0.00178187974729431
ENSG00000142611	-7.21970594419198	-7.25498724939137	3.77745629588054	0.000148953895706161	0.00178493179398004
ENSG00000104313	-3.75129905370625	-3.76350016520333	2.95213373250447	0.000149752903689299	0.00179313024402202
ENSG00000206579	-9.74965477679898	-28.6566193548073	1.95815978735308	0.000150118631583612	0.00179613204103181
ENSG00000156427	-4.61952450845476	-4.67876074616735	0.90877876826775	0.000150754873369927	0.00180236339417921
ENSG00000095739	-3.0194519390221	-3.0199391423339	4.34208287226129	0.000151198747442636	0.00180628710219535
ENSG00000135899	2.99087938550511	3.00229920359583	0.983577522875003	0.000151416487439105	0.00180750537834417
ENSG00000158445	-4.53619893989862	-4.61434099147627	1.39309453000399	0.000152534073736036	0.00181920239506072
ENSG00000065609	-6.503913799541	-6.58464988403809	2.65216754753318	0.00015262937988533	0.00181920239506072
ENSG00000164619	5.0787976464856	5.08257984646029	3.31768669191932	0.000154727006377271	0.00184279746573205
ENSG00000140873	-7.60453937259685	-7.65378114585009	2.89672717095935	0.000154883745632524	0.00184325823498951
ENSG00000163297	2.22053761786752	2.22060259926468	6.8144637886245	0.000155892447185073	0.00185384971085128
ENSG00000169122	-2.61497225511938	-2.61574073721729	4.63073587249463	0.000156268800787708	0.00185691100114099
ENSG00000224905	-2.18954031409244	-2.19707927999756	0.611902338320808	0.000157474918645165	0.00186982006062783
ENSG00000007255	-1.9679760869122	-1.9697082240027	2.8357739479623	0.000157698688858942	0.001871054200489
ENSG00000175602	2.09987297251878	2.10005888787383	5.8864809506152	0.000157878277878051	0.00187176266574631
ENSG00000133124	-8.91307194401966	-32.6960254712304	0.0834481859148232	0.000158363116585532	0.00187608626886684
ENSG00000197208	2.11870242032388	2.12162587626887	1.90775731625522	0.000159907081537469	0.00189165540418225
ENSG00000227082	-3.62143299914277	-3.63789146867721	2.03555766503706	0.000159919631966221	0.00189165540418225
ENSG00000164342	3.13101751684902	3.13901298717856	3.02168488660339	0.000160088704425425	0.00189222182505571
ENSG00000165102	1.57224654858133	1.57234833018222	6.37326471009999	0.000161014210882078	0.00190051440218301
ENSG00000278175	-2.64505854303064	-2.67131261585533	0.743638958895629	0.000161061465859851	0.00190051440218301
ENSG00000165476	1.77966895813765	1.77983220912686	6.03138547058198	0.000161234015342717	0.00190051440218301
ENSG00000109255	-4.02338028201379	-4.02886222751625	2.54025488213437	0.00016127716042606	0.00190051440218301
ENSG00000121104	-1.99267700513906	-1.99331595764911	4.1162360389948	0.000162238195660488	0.00191039757695539
ENSG00000183960	-6.10197238650443	-6.33117262619611	2.42441600944521	0.000163526426476079	0.00192411576714204
ENSG00000185885	-4.17685406067605	-4.17761034438234	5.05349427162462	0.000163676766856264	0.00192443451633563
ENSG00000111817	1.81682576388144	1.81694410090378	5.62138713013129	0.000165354376247556	0.00194269618565037
ENSG00000167861	-4.79281266901774	-4.81466218070759	3.51304201911785	0.000165620889177818	0.00194436433355071
ENSG00000169372	1.95913985369292	1.95992498652676	3.26827740784856	0.000165820420646614	0.00194512564457359
ENSG00000162669	-4.01393549590301	-4.03070260560957	1.6182182644087	0.000165934889110543	0.00194512564457359
ENSG00000072071	-2.68669333322022	-2.6870905693788	6.20509176314293	0.000167101298533495	0.00195732908874869
ENSG00000259495	-2.7145401295539	-2.72097785079136	2.71954607774173	0.000167601598688809	0.00195997667708006
ENSG00000184986	-2.99840071162836	-3.01504052340052	1.59741562752832	0.000167674052213768	0.00195997667708006
ENSG00000197702	1.50654605501625	1.50658475991792	7.09073654831563	0.000167840880628113	0.00195997667708006
ENSG00000129993	-5.13733244539136	-5.3631945040903	0.866011856847411	0.000167902126705119	0.00195997667708006
ENSG00000118194	-9.80227255231456	-10.034638725678	1.19882320318133	0.000167954963105746	0.00195997667708006
ENSG00000162174	-2.76543089724384	-2.76828345039719	3.10387746729993	0.000169479872350234	0.00197629479229019
ENSG00000247746	-2.98160553005549	-2.98540279313332	1.83106012494528	0.000169777513924142	0.00197828813612802
ENSG00000187595	-6.43867777919994	-6.66803457622988	2.57110122231225	0.000170045804056906	0.00197993675208391
ENSG00000108375	-4.49363073295807	-4.52335688652125	3.1348541821365	0.000170744569248134	0.00198659143386019
ENSG00000087589	4.2629949468925	4.27400277934356	1.24732914234749	0.000171043571872543	0.0019885884819195
ENSG00000127241	-4.0485028915097	-4.06977577857245	4.58591786135344	0.000171802782713074	0.0019958230108852
ENSG00000213420	-2.02588827303975	-2.02634426517598	5.63476749157271	0.000171921477497156	0.0019958230108852
ENSG00000189171	1.97327006774691	1.97417165188782	3.10266090927036	0.000173409216937668	0.00201159844967663
ENSG00000185345	-3.83085930542485	-3.88816820014853	2.01214076138798	0.000173851610203826	0.0020152331415906
ENSG00000214900	4.0199163136383	4.04991583198312	0.314167003188558	0.000174187644192598	0.00201714894834344
ENSG00000183779	1.70366585913414	1.70373893912185	5.73392189964543	0.000174457721433918	0.00201714894834344
ENSG00000082781	2.37322310179679	2.37326894278537	7.79476848039134	0.000174529742788761	0.00201714894834344
ENSG00000181656	6.40609666749681	6.73658746622378	-0.3362293544337	0.000174533638350966	0.00201714894834344
ENSG00000159917	-2.08569424312145	-2.08889706132175	2.24240741741842	0.00017509878260885	0.002022183721638
ENSG00000126705	-2.19389072260567	-2.19398447646198	6.5782583472859	0.000175617171561275	0.00202667148319124
ENSG00000166501	-6.61451746233621	-6.84430317852168	2.88178276225841	0.000176764658630563	0.00203840722293768
ENSG00000219607	3.8592988055744	3.88920357358273	1.22409289205048	0.00017740755711772	0.00204431114157644
ENSG00000142794	2.13784774050431	2.13891136003081	3.08170312875367	0.000178312146375164	0.00205321965597479
ENSG00000086570	-3.10419034418379	-3.11598375626898	0.781817151918635	0.000178497176429523	0.00205383560263123
ENSG00000172638	2.76273813867548	2.76268396530167	6.24343703290035	0.000178830721956463	0.00205615824199426
ENSG00000204767	3.14133361115926	3.13413918698064	2.96864047362588	0.000179564975504108	0.00206308133003763
ENSG00000144619	-7.75601666990635	-7.8173402721107	2.69852285198239	0.000181673698295007	0.0020857743567487
ENSG00000261150	-5.4598022557958	-5.52016810282055	0.293889481582105	0.000182101720012365	0.00208915228234612
ENSG00000002587	-5.96424252277903	-5.99921202302534	2.92337246227233	0.000184925388344455	0.00211998899677703
ENSG00000134369	2.21675642012906	2.21680478290392	7.66475743588748	0.00018635828682576	0.00213484834225783
ENSG00000137571	-3.39424423954227	-3.42642842945408	2.97414034745225	0.00018664136059741	0.00213652361024044
ENSG00000076043	1.8396565081063	1.83985400624435	5.11859009249186	0.0001879750471248	0.00215021420205613
ENSG00000197444	-3.56279003163633	-3.568719776872	2.61621348754876	0.000188757024424424	0.00215678837637407
ENSG00000095397	-2.27951020582131	-2.28064331810357	3.79665002872707	0.000188826035000855	0.00215678837637407
ENSG00000181649	3.61543167732347	3.61410532158325	5.31537809942143	0.000189721469235242	0.0021654320326309
ENSG00000100604	-5.7774689278616	-5.89601781371878	1.39911645352845	0.000191709689881871	0.00218652673324729
ENSG00000188523	-3.15282480811607	-3.17754426334619	0.7145825010582	0.000191926309206942	0.00218739955617313
ENSG00000204516	3.31228370081459	3.3133303066067	3.91212547180355	0.000192400699928634	0.00219120680429299
ENSG00000180592	-2.96593880787718	-2.96832164863424	3.70584678971305	0.000193891555482097	0.00220657634642673
ENSG00000231925	1.87743104380917	1.87752168051977	7.28882241521687	0.000195043098162562	0.00221806477400601
ENSG00000138347	7.82024083523525	7.8617679090813	1.28530986044542	0.000195428365566639	0.00222082860258915
ENSG00000121895	4.46263465505376	4.47361389099319	1.94614842432208	0.00019642124367906	0.00223048821731262
ENSG00000181790	-4.57783836091971	-4.61763950537814	5.44754069717283	0.000197113273183284	0.00223671994729927
ENSG00000101236	2.15500606263981	2.15521158934345	5.52879075366841	0.000197858400206768	0.002243544706484
ENSG00000170379	2.82210605549473	2.82928429712612	1.44449397754349	0.00019817517587286	0.00224550594780757
ENSG00000178585	-2.0488865131957	-2.04909911500001	5.37985654259026	0.000198403167451145	0.00224645906931267
ENSG00000158856	2.24870281223221	2.25130156583197	2.7803125652076	0.000198873526487019	0.00225015307432487
ENSG00000169908	5.23836578723782	5.23890417097905	6.53122463121038	0.000200182152950318	0.00226331943241583
ENSG00000183715	-9.05754298798238	-9.17801384397637	4.52891533771736	0.000200540504370851	0.00226459093400427
ENSG00000164879	-4.42307349704652	-4.500543291985	1.16670364686718	0.000200584684368381	0.00226459093400427
ENSG00000130270	2.20063415917013	2.20224491657762	2.46088724738087	0.000200852564676882	0.00226597683877517
ENSG00000182621	-2.94494141190263	-2.94587427372451	4.35383332587444	0.000201024920181523	0.00226628382939661
ENSG00000150403	1.58712768645164	1.58718815338319	6.70317087490208	0.000201570785175734	0.00227037195976544
ENSG00000130589	2.11716053050977	2.11753716106331	5.33688174851942	0.00020167835968968	0.00227037195976544
ENSG00000226806	7.480025216949	29.6176699046041	-0.627860921989364	0.000201998967975731	0.0022723428573293
ENSG00000105143	-9.81399049015337	-31.8092807718232	1.76931123206459	0.000203183481690075	0.00228402223405963
ENSG00000166257	-3.50219418852947	-3.51173226263256	2.77671929670745	0.000203921486327407	0.00229066912770945
ENSG00000214491	-3.63449344510089	-3.64277308614828	2.07428168946584	0.00020497376756339	0.00229846489111661
ENSG00000141505	-2.34927215074044	-2.35316883098996	1.58371159947357	0.000205053578000374	0.00229846489111661
ENSG00000213719	1.92971604486011	1.92973349997219	8.51299344843734	0.000205057102172757	0.00229846489111661
ENSG00000184979	3.16188672397522	3.17098061947761	2.44549436223427	0.000205486639284423	0.00230092258847454
ENSG00000068079	3.22321584035805	3.22701372007997	3.46293064822433	0.000205571090746893	0.00230092258847454
ENSG00000156218	-5.45942969531869	-5.47644021212944	1.04352138215637	0.000206055114451853	0.00230468807811692
ENSG00000171303	-5.8147036599061	-5.87525257151301	2.03198715920355	0.00020678295885715	0.00231117331395529
ENSG00000187323	-6.48148865290515	-6.50620463802978	5.92254139148749	0.000207015087306302	0.00231211271330515
ENSG00000162992	-8.21461671214057	-30.3997330280891	2.97250944378002	0.000207319899583751	0.00231386198148727
ENSG00000107954	-4.65027119470916	-4.69809763368726	0.495823112539604	0.000207517880748611	0.00231441727857772
ENSG00000172379	-1.94612085032237	-1.94622275855908	7.32093865117788	0.000209178956530659	0.00233127782103476
ENSG00000171714	-5.04831372815465	-5.06850264734388	2.26513630488726	0.000210275152346501	0.00234182327299449
ENSG00000141934	3.77530863166443	3.77560162925852	3.58729282565112	0.000211052998425645	0.0023488107750663
ENSG00000181856	-4.96507551214286	-5.01301236127997	0.65459932125545	0.000211862029786697	0.00235463666354887
ENSG00000107295	-3.45950351876376	-3.47447594097795	1.41511108906723	0.000211878090962352	0.00235463666354887
ENSG00000186047	-5.43078708826333	-5.54935604363964	-0.024006095292492	0.000213984944335466	0.00237528503399096
ENSG00000167941	-14.1943620007779	-36.0279061173875	3.31650205568854	0.000214040351148026	0.00237528503399096
ENSG00000253669	3.45350665072911	3.47038404838155	0.157147221917666	0.000214302577186759	0.00237650599445601
ENSG00000135324	-3.46615021704545	-3.50417866732804	2.12709042290523	0.000215600366445816	0.0023892009380305
ENSG00000105889	-5.45948213259333	-5.49992642469188	1.71204997627361	0.000215852388997006	0.00238924628236923
ENSG00000101180	-8.20506146028612	-29.0337126688581	0.143434089739497	0.000215910497273151	0.00238924628236923
ENSG00000120149	-5.9269465475715	-5.92911611646246	4.64891631626619	0.000216127851090617	0.00238969232431494
ENSG00000140795	-4.58115834261065	-4.61522392092357	-0.00258935747228111	0.000216256901130845	0.00238969232431494
ENSG00000105605	-4.34858218025911	-4.35130091767742	5.6158286113427	0.000217006253271919	0.00239627697212711
ENSG00000104081	-4.86700823443486	-4.87014463388391	5.58055954832924	0.000218483031026021	0.00241055881096938
ENSG00000155592	-1.67402119738548	-1.67431467628337	4.61181472456804	0.000218608381986207	0.00241055881096938
ENSG00000198336	-6.20172281706111	-6.23729461081038	0.46347304940747	0.000219055914380197	0.00241378902408779
ENSG00000267270	-2.11039052564456	-2.11606935805243	1.50588653426527	0.000219655906408268	0.00241727165084829
ENSG00000119408	2.62378290515678	2.62397006285496	7.32511520085035	0.000219681598088493	0.00241727165084829
ENSG00000117154	-8.21513964081769	-29.9944439583152	-0.723791664681499	0.000219851726427677	0.00241739072173586
ENSG00000183454	-5.10545822823363	-5.12147005886309	1.81095142550858	0.000220069264588999	0.00241739072173586
ENSG00000250748	5.84104405710171	5.93877061360736	-0.638951944545431	0.000220156885250954	0.00241739072173586
ENSG00000077327	-8.27495339564237	-30.2349629563074	-0.875911135732337	0.000220647902084416	0.00242075314839662
ENSG00000176204	-4.11424626233531	-4.14356598847518	1.08618578347209	0.000220773183253285	0.00242075314839662
ENSG00000197467	5.42695057777088	5.42817603037416	5.60591599606604	0.000221745289698786	0.00242970593218024
ENSG00000123570	-3.76184055609983	-3.77044413522933	2.75290361243433	0.000222104890200082	0.00243193952004494
ENSG00000112297	6.71023478766747	6.71629933904999	4.91522135610508	0.000222403792108475	0.00243350582339294
ENSG00000160539	-6.49216352510222	-6.72178473206525	2.02974112938554	0.00022393311823942	0.00244852360517528
ENSG00000123560	-11.8410552940946	-31.1192576846027	5.85825317960302	0.000224384926405499	0.00245174684457345
ENSG00000185477	-4.4588005082942	-4.53691665017685	0.88739806559038	0.00022454540314393	0.00245178456271981
ENSG00000175727	1.69865172263989	1.69871445609878	7.01760966977971	0.00022492193361484	0.00245417964462761
ENSG00000079101	-5.0029821261567	-5.08195167150778	-0.906755713768426	0.000225089527232591	0.00245429321104028
ENSG00000278058	-5.60824806662027	-5.8358809686726	-0.518307483575345	0.000227211997236881	0.00247570699571296
ENSG00000119242	1.5473894293163	1.54758668939612	5.07222230208878	0.000227395362721194	0.00247597712240497
ENSG00000206052	-4.09547812561803	-4.10724871746533	2.72153984194765	0.000227906066257889	0.00247980858435587
ENSG00000224940	-4.74644168428197	-4.76896685288682	0.940223770071425	0.000228184572179773	0.00248049008057759
ENSG00000254602	-3.42801595293585	-3.43588824059112	1.9233671135033	0.000228286425374023	0.00248049008057759
ENSG00000233384	9.32092753358302	50.8084793534892	1.0276560977556	0.000231810340292253	0.00251702827073939
ENSG00000229647	7.13539512103632	7.38683623984255	-0.744972514267901	0.000232485496539512	0.00252260496384151
ENSG00000165209	-1.61363361036714	-1.61391604347515	5.11783404089991	0.000232711961057552	0.0025227903614689
ENSG00000164707	-4.23248817825577	-4.23830087081512	2.10914703464107	0.000232887274888656	0.0025227903614689
ENSG00000188573	-4.18441720918042	-4.20585332931751	2.02533283310016	0.000232987299938399	0.0025227903614689
ENSG00000155966	-4.88519676748819	-4.88938016001648	4.14886881055848	0.000236913718144442	0.0025635279245373
ENSG00000168135	-4.13966832609663	-4.1863574716119	0.550526425506213	0.000237293010530664	0.00256556645219534
ENSG00000184254	6.07247819416139	6.09253881820233	2.10550744100921	0.000237430736737689	0.00256556645219534
ENSG00000067177	1.98193170021425	1.98250987431827	4.46912019273345	0.000240051469632643	0.00259084947857369
ENSG00000250358	-10.0243581940416	-31.7186944325742	0.665872892846171	0.000240102420615866	0.00259084947857369
ENSG00000011347	-3.25984634460735	-3.26665658871928	2.09074290574514	0.000240340570616072	0.00259162822486143
ENSG00000173918	3.55008580287683	3.55538356241744	1.92909862250857	0.000241926575885216	0.00260692999024966
ENSG00000116990	-2.78240993953503	-2.79193376875411	3.48398208359875	0.000242101881416461	0.00260701984581836
ENSG00000164362	-4.63752848246392	-4.75319650843501	1.06637963224641	0.000243058599357296	0.00261420795259992
ENSG00000129990	-3.88719004304417	-3.96279049421024	0.807295144384962	0.000243104262019667	0.00261420795259992
ENSG00000279536	-8.48278063363306	-30.3050884513065	-0.78595690348126	0.000243582825663141	0.00261755143833743
ENSG00000241316	2.59131732669386	2.59887551375131	0.487813849884826	0.000243879640031008	0.00261893858283642
ENSG00000177694	2.78575369762155	2.79150979109904	2.58304733898011	0.000246494213917063	0.00264499066897225
ENSG00000074181	-3.15658719182551	-3.15678240916319	7.36192534428491	0.000246644448189035	0.00264499066897225
ENSG00000134121	-4.36203219248159	-4.42084810693592	6.39677265529814	0.000248142009359335	0.00265922397675817
ENSG00000173546	2.91947431782872	2.91934447896456	7.23060931778859	0.000248547189835181	0.00266173924697292
ENSG00000102871	2.29887752017899	2.30002073517631	3.22744021389906	0.000248759752899924	0.0026621897064972
ENSG00000178209	2.41256034599533	2.41257170352213	9.73204030532695	0.00024972652713418	0.00267070547580348
ENSG00000115085	-4.43111422615305	-4.46095082376825	-0.244580844074646	0.000250746635949496	0.00267800550494431
ENSG00000137285	-2.61848343087527	-2.61856212244693	8.77667812241794	0.000250752148599243	0.00267800550494431
ENSG00000176928	-4.61511440748335	-4.61950203602358	2.07388189659477	0.000251263826143868	0.00268163594081364
ENSG00000163873	-8.57982715572683	-28.7903583365416	6.36503207999085	0.000252157696209798	0.00268933761517745
ENSG00000152503	-2.35728742145469	-2.35815744985501	4.623671082238	0.00025569055918177	0.00272515521574345
ENSG00000139292	-5.88386064286198	-6.11218821127993	1.64414377607831	0.000256411615324432	0.00273097609936949
ENSG00000133424	-4.73664359943353	-4.73779092666489	5.81213749626612	0.000256684158190276	0.00273201530060188
ENSG00000270441	-4.12872412608218	-4.24271890449028	0.245356510030704	0.000257128328989334	0.00273487856187975
ENSG00000169064	-4.58564418241736	-4.70130433179764	-0.620546340469607	0.000258916248189394	0.00275202062575166
ENSG00000261115	-6.57683052181089	-6.59744349271224	5.23703313821181	0.000259805029898297	0.00275958893662041
ENSG00000159307	-5.76881928373331	-5.78636218359818	3.321380167007	0.00026054865958289	0.00276560623434891
ENSG00000253276	1.99953685759804	1.99983767685132	4.93690396841429	0.000262987561715547	0.00278959768249086
ENSG00000101986	2.43329772296632	2.43418649943692	4.71400032363228	0.000263426604365091	0.00279235777362969
ENSG00000117602	3.01767346783677	3.01869600611983	3.74285190328227	0.000263783834031031	0.00279424747934906
ENSG00000103335	2.48667424300337	2.4866442223149	7.26369339096073	0.000264922643433031	0.00280440824038193
ENSG00000225889	-3.87505593079278	-3.95104813533839	1.27163761948649	0.000265632156895379	0.00281001388737428
ENSG00000180616	-4.67305796780919	-4.6971223169599	2.66668805571171	0.000266234986454769	0.00281448414252185
ENSG00000112276	2.07494257680341	2.0756162062187	4.62602997648535	0.000266526002532095	0.00281565426490943
ENSG00000150667	-2.40999467504504	-2.41824364520114	1.4188119201054	0.000266784130167204	0.00281647559731625
ENSG00000178202	1.7501278252537	1.75018634032991	6.86771219104157	0.000267742798830585	0.00282468652766267
ENSG00000175322	-1.68256632094816	-1.68355144524291	3.75094312608506	0.000269080181816751	0.00283687910795865
ENSG00000121005	-2.9691909994507	-2.96950452377786	6.55744137847347	0.000269661800625931	0.00284109268216821
ENSG00000078596	-10.9191593718267	-33.0151702039341	0.295696295632974	0.000270887462247393	0.0028508472265305
ENSG00000186472	-3.16862306498001	-3.17328197602272	3.17695377481774	0.000270952816970108	0.0028508472265305
ENSG00000137261	-3.26025201046884	-3.30467521516918	0.839099864188194	0.000272029043898122	0.00286024342856921
ENSG00000048740	-2.69306727154356	-2.6935019601193	6.5527485056223	0.000272892549824199	0.0028673918391353
ENSG00000248746	-6.96913605741562	-7.20079545970071	1.39315567331946	0.000274163855573112	0.00287881267042271
ENSG00000123360	-6.3556321935995	-6.58474427657807	1.90207503686259	0.000278180416176958	0.00291902487781386
ENSG00000146374	-8.67413506190001	-8.73557996580303	3.34931588815943	0.000278479679029838	0.00292020262483002
ENSG00000137872	-3.7213906788652	-3.72369859265911	6.2961856093258	0.000278706807368613	0.00292062287936478
ENSG00000180044	-5.68557849596421	-5.91348970121443	1.16427312957072	0.000279126724026955	0.00292306148152708
ENSG00000117477	-2.51854451723108	-2.52212518139797	2.29213334820883	0.000280141882981369	0.00293078934721645
ENSG00000271824	-6.57372102305499	-6.80363068058908	-0.649473422770951	0.000280269140531317	0.00293078934721645
ENSG00000248587	-3.88621350549701	-3.92477014759425	0.544175163622523	0.000280427775377313	0.00293078934721645
ENSG00000151067	-4.90581758141405	-4.92319657529743	2.12661167558827	0.00028095689182012	0.00293435512299623
ENSG00000156453	-4.08149792203649	-4.08789596910528	4.74668787889315	0.000281592576515722	0.0029390284022169
ENSG00000091664	-8.77512091185745	-31.3378956824694	1.22452109913696	0.000281939569451472	0.00294068432693071
ENSG00000137558	-9.78327966894863	-29.8676671909603	3.63112070558964	0.000282829562973764	0.00294799786133001
ENSG00000095203	-3.54080865638138	-3.55070695893228	2.86245383564074	0.000283589904529805	0.00295139699769212
ENSG00000120332	-10.7357330168088	-32.0039650035182	1.03558945840014	0.000283781604097157	0.00295139699769212
ENSG00000105738	2.01920711720748	2.01935765350922	6.18506556341059	0.000283801312866476	0.00295139699769212
ENSG00000157005	-9.05996658581057	-31.399416459991	2.82366100760017	0.00028391176447634	0.00295139699769212
ENSG00000276170	2.38927404918427	2.38982478843182	1.20027033242541	0.000285057850188801	0.00296133950289284
ENSG00000139438	-2.01871545266883	-2.02005189235898	4.05559722665036	0.000286212473377171	0.00297135741975475
ENSG00000005513	-3.152957522261	-3.16413930246915	6.80794201581332	0.000286856961640992	0.00297606950103818
ENSG00000128284	6.32736037110712	6.68570210738453	2.4236675238846	0.000288832056595688	0.00299457087097283
ENSG00000155052	-6.50425430731758	-28.6739689390733	0.238503994193305	0.000289547203541746	0.00299999338825535
ENSG00000149599	-3.90854616985411	-3.96654854608463	1.72938358282971	0.000289912505185693	0.00300178637663754
ENSG00000250658	-5.95792967954008	-6.1865046624996	-1.14689699163851	0.000292005155150823	0.00302074672547759
ENSG00000141526	3.60662833048073	3.60655509241509	6.32203557988582	0.000292130623509105	0.00302074672547759
ENSG00000082126	5.02925387904379	5.03938660061074	3.26148600904949	0.000293276673082447	0.00302869396160934
ENSG00000075290	-5.82240471219429	-5.9025707256249	0.372037886705025	0.00029328713141753	0.00302869396160934
ENSG00000250305	-3.76404892486198	-3.7709093261102	4.1219195127559	0.000294607850737396	0.00304032186478104
ENSG00000123307	-8.57459855113879	-32.1394494399793	3.03994165864386	0.000299623107566556	0.00309003646072933
ENSG00000079482	1.8485894554629	1.84899433458948	4.57611793383988	0.000301220327946106	0.00310403639970218
ENSG00000171206	1.62825048948051	1.62832455451646	6.41434795297136	0.000301378197896023	0.00310403639970218
ENSG00000101489	-4.77076465489456	-4.99564468770699	0.966360145091499	0.000302705037597272	0.00311564697234265
ENSG00000105717	-2.18735683598524	-2.1910112375423	1.72699048856079	0.000304890653070928	0.00313607553165314
ENSG00000049239	1.96931589525205	1.9693668163256	6.87647171697882	0.00030532721838462	0.00313849847785218
ENSG00000162631	-6.91306687144601	-6.96215729710239	3.98158011823657	0.000306113047593105	0.0031445060033676
ENSG00000143369	2.89273196306375	2.89293526588417	5.76194432119219	0.000308158488454016	0.00316332788892881
ENSG00000260807	-2.77516265277662	-2.78155497611818	4.10379634752755	0.000308350521772105	0.00316332788892881
ENSG00000171877	2.00962354901242	2.01057814246985	5.61136581118595	0.000309193434950195	0.00316860539972537
ENSG00000101938	-4.45410024419389	-4.46077135152264	6.20589145133614	0.000309270822926954	0.00316860539972537
ENSG00000244405	1.91566597107217	1.91590140160788	7.11264213629083	0.000311729818338853	0.00319035259969672
ENSG00000119922	2.08203483648	2.08570046395662	3.85253300014052	0.000311802104978686	0.00319035259969672
ENSG00000253948	-2.074450510322	-2.08278292510656	0.956406628159436	0.000312407876363486	0.00319445748627339
ENSG00000158966	-2.36979542489985	-2.37006347619424	5.80263651501253	0.000312981413609838	0.00319822761263352
ENSG00000229847	-8.81288426436407	-30.9767137592345	0.226190009082822	0.0003141538548483	0.00320810875709703
ENSG00000173559	2.76886653610385	2.76918759793588	4.64543984277677	0.000314472622227043	0.00320926504800853
ENSG00000182732	-5.59036078982495	-5.81839763514096	4.56867817153697	0.000315948610140398	0.00322053879133959
ENSG00000127084	-5.28865366085611	-5.51527806665474	0.23753638573918	0.000315989844263625	0.00322053879133959
ENSG00000273604	-1.95590536103027	-1.95741405294612	2.93433380025376	0.000316757131545022	0.00322280059652352
ENSG00000115641	2.94808031901606	2.94819510475548	6.5837976430109	0.000316826244641384	0.00322280059652352
ENSG00000227640	-9.08147136322319	-28.8076297082216	3.97978116078159	0.000316830979612118	0.00322280059652352
ENSG00000115267	2.90830379976892	2.91889505444742	2.63209158470091	0.000317091728017304	0.00322335302165507
ENSG00000087495	-8.78704764336763	-29.2931053627325	1.80369067440081	0.000317555699105237	0.00322596921654467
ENSG00000142227	2.02663804361631	2.02669025141708	6.86278236353174	0.00031889251954521	0.00323744330310722
ENSG00000138771	-3.57831776648822	-3.57865281603079	6.44415380777831	0.000320398862322973	0.00325062237577057
ENSG00000165410	1.60825729870394	1.60830722628123	6.78293909102184	0.000321079735146435	0.00325431872456482
ENSG00000147255	-3.58100242980516	-3.59173453379316	0.70956787654834	0.000321180040640092	0.00325431872456482
ENSG00000117868	1.39210296348769	1.392157033089	7.15886229163125	0.000321694544297685	0.00325741803804414
ENSG00000135116	-4.90283879052926	-5.01957084120606	1.20231072909179	0.00032278990689876	0.00326639119009542
ENSG00000183036	-10.6232158913774	-30.6708755443204	0.847382289005575	0.000323724617775644	0.00327372809711716
ENSG00000077080	-5.62609624948687	-5.85361732174741	1.55593091464792	0.000324436907398106	0.0032788076842162
ENSG00000234155	6.08715718484098	6.33684310913605	-0.553497478227833	0.000327699889766409	0.00330964170686463
ENSG00000225792	-8.0560020780865	-29.6965736924298	2.10921522450554	0.000328486983304643	0.00331114613292363
ENSG00000010818	1.96430777836276	1.96457989214664	4.54502867638524	0.000328654547092908	0.00331114613292363
ENSG00000128394	3.06459992996878	3.07685862460755	1.92915612695987	0.000328696505845499	0.00331114613292363
ENSG00000162687	-2.98948833203274	-2.99448152065368	2.64552900083583	0.000328697099143821	0.00331114613292363
ENSG00000172817	-4.77053859073856	-4.81038438587071	0.415566526889067	0.000329119268699307	0.00331326129043905
ENSG00000130700	-11.1099704017895	-33.6018437328207	-0.0603888044629151	0.000331744752550986	0.00333754031335767
ENSG00000143603	-4.65860472818752	-4.69271715325474	3.43489328432544	0.000332083841925861	0.00333880045578261
ENSG00000197558	-4.66573843000934	-4.69549723942156	1.8261557795448	0.000332320103548309	0.00333902580231872
ENSG00000130287	-5.57764653089268	-5.65759647714922	7.13309353670624	0.000334036659614251	0.00335237284458904
ENSG00000256268	4.99465835037247	4.95198874267674	0.760178787608086	0.00033407788818884	0.00335237284458904
ENSG00000138119	2.96353816062677	2.96358250292409	8.50766185880486	0.000334701863059902	0.00335647712897707
ENSG00000112183	-2.85076915837125	-2.85385986987794	3.53757532071441	0.000335407258901911	0.00336139213125445
ENSG00000235903	-7.30091306029953	-26.532638593117	0.277575553694489	0.000336445109460095	0.00336963049333542
ENSG00000251493	4.27668198176197	4.28070006755495	3.73439257053785	0.000337251003198312	0.00337498234873967
ENSG00000166707	-2.69718836709167	-2.69950374914217	2.87161045588499	0.000337411774457706	0.00337498234873967
ENSG00000172795	-1.67692326925765	-1.67704330269068	5.86959341615569	0.000338418856028476	0.00338288861589541
ENSG00000102290	-8.20615899049081	-29.8696136900126	0.716651957840287	0.000338828438766009	0.00338481589436498
ENSG00000233608	5.37570473845448	5.38437839964118	2.09008273471651	0.00033913423718618	0.0033857045904252
ENSG00000115419	1.55165303583266	1.55173124269387	6.759837140102	0.000342239187828449	0.0034145192835485
ENSG00000150672	-3.17697571681639	-3.19089322649788	2.75004865082244	0.000343018436744911	0.00342010847467116
ENSG00000125746	1.7868556322812	1.78711769648346	4.45376335485276	0.000344884042755782	0.00343435886667978
ENSG00000088387	1.85188319299374	1.85213317673018	5.05961567681829	0.00034488758184667	0.00343435886667978
ENSG00000240563	-6.06583382241935	-6.08227485190739	3.09724533938293	0.000345789657164969	0.00344114704077363
ENSG00000110427	3.4290370393695	3.42944676658201	6.12708668450967	0.000350131110348832	0.00348213194712526
ENSG00000134070	3.53286632508898	3.54014649198847	3.53856752110375	0.000351989036742419	0.00349838117103509
ENSG00000185811	-5.32281873473907	-5.33717207422459	3.58908961095045	0.000355177604187149	0.00352782640698356
ENSG00000106070	-1.80637220857583	-1.80646607203246	7.63923870301421	0.000355965670519189	0.00353340621709258
ENSG00000172771	-4.10948738384925	-4.12907810682253	0.861459079319702	0.000356261160080847	0.00353409260070035
ENSG00000155530	-3.37056886027134	-3.41534708486475	-0.189329150662695	0.000356762424993467	0.00353522399446857
ENSG00000183963	3.01879229084178	3.0189392859797	6.04882160122592	0.00035682803991818	0.00353522399446857
ENSG00000136960	-2.8429699415778	-2.84372148876601	4.43643877897691	0.000358320247051065	0.00354712272682285
ENSG00000231689	-3.55284525824533	-3.56811164166126	0.427397425707687	0.00035848339073437	0.00354712272682285
ENSG00000122824	-2.57991216601099	-2.58115523196481	3.53328528058849	0.000359306371404565	0.00355301436549137
ENSG00000164171	5.26498821931764	5.26588404594771	5.45289817575808	0.000362547024739294	0.00358279066093629
ENSG00000163075	-3.25579446171684	-3.277997304511	0.451762631461534	0.00036473375434057	0.00360212070858549
ENSG00000140022	-11.3151462584946	-30.5026892785081	3.07957862167044	0.000366115754439495	0.00361348381151598
ENSG00000241839	1.72725706695619	1.72746473305984	4.65854002670739	0.000366995201741363	0.00361987560327836
ENSG00000042493	2.39665496350808	2.39689773585695	5.60449557517294	0.000367582912704274	0.00362338358520489
ENSG00000106069	-3.19180845486741	-3.19927609635053	3.02855022428215	0.000368254123597561	0.00362770970716234
ENSG00000154309	-1.84542904642462	-1.84587151033693	3.85725382721771	0.000369296582851804	0.00363568527405301
ENSG00000149798	2.04624844804653	2.04655845492718	4.16531858281465	0.000369659127866776	0.00363684209352495
ENSG00000140564	2.22246575188483	2.22254470618254	7.02011135880015	0.000369879931120637	0.00363684209352495
ENSG00000171189	-2.59696732538149	-2.61000972647702	2.89527670586779	0.000370783187306357	0.00364342900352515
ENSG00000153317	1.57864253239978	1.5786751365331	7.4602082975865	0.000371338743894861	0.0036465931743235
ENSG00000230006	-6.20049845757991	-6.3196957669853	-0.763014950439274	0.000371660015866454	0.00364745410920101
ENSG00000129951	-3.2431837232839	-3.24450150185239	4.44158516139768	0.000372042219079613	0.00364891156325947
ENSG00000157404	-4.61679406623105	-4.62074610989131	4.85600047785058	0.000372551598484114	0.00365161372173946
ENSG00000134115	-7.06979788547031	-7.18961638792999	2.69975510419772	0.000374485130252602	0.0036682627501657
ENSG00000164626	-4.98515640783068	-5.03325872349919	2.41858736307473	0.000376745054005033	0.00368674303563868
ENSG00000230707	-5.65371788862232	-5.88143964007224	-0.42844832649889	0.00037722064711154	0.00368674303563868
ENSG00000115318	-2.09641723528391	-2.09717277432361	4.7177658483715	0.000377313889372734	0.00368674303563868
ENSG00000277531	-8.20678693499288	-27.5247569825759	1.56873106929075	0.000377357750476872	0.00368674303563868
ENSG00000196754	3.94893945087661	3.96367326529572	2.03968449635958	0.000377552332136945	0.00368674303563868
ENSG00000125398	2.27648867404088	2.27673920947436	6.95704189254696	0.000379760687742218	0.00370422213340564
ENSG00000254585	-4.94825961214153	-4.96341331271656	2.81909358134789	0.000379816807709904	0.00370422213340564
ENSG00000081320	1.77130318010828	1.77154623813243	5.17615130591384	0.000381413729296801	0.00371637258234621
ENSG00000260244	-3.45684956610213	-3.47922515072816	0.521559930065649	0.000381661880403079	0.00371637258234621
ENSG00000283199	3.26143615928985	3.28938665740553	-0.410041294857692	0.000381776714620425	0.00371637258234621
ENSG00000204866	-4.14418167287512	-4.15913553861582	-0.0203780790346424	0.000386615083650008	0.00376112642748363
ENSG00000006638	3.50685702293575	3.51456359513404	1.83941300786021	0.000388220226203031	0.00377439016932387
ENSG00000165046	2.17763110974641	2.17892261285837	2.49431160924494	0.000390431349708432	0.00379352526095051
ENSG00000003096	-3.74572305696727	-3.7540488786504	4.40468380323554	0.0003907893627493	0.00379464248132311
ENSG00000129214	-3.07059098811243	-3.09806193183354	-0.130321260796529	0.000393894027805696	0.00382241227480307
ENSG00000139187	-2.55722165417756	-2.58030826486818	0.345512055253167	0.000395488396607011	0.00383550051218749
ENSG00000154027	4.95920897767809	4.96167171897834	4.13834474430401	0.000397453131246418	0.00385170579218432
ENSG00000095777	-9.1234133519213	-31.8582885614055	-0.293149695988844	0.000397652730690478	0.00385170579218432
ENSG00000227855	-2.05359235951771	-2.05671037232196	1.73314559428369	0.000399018864350974	0.00386254218721395
ENSG00000104312	2.06513085460017	2.06541137693134	4.66439312684852	0.000401558448734561	0.00388471723577537
ENSG00000231305	-2.97706116654176	-3.00803485407001	0.0472053251798401	0.0004024034540867	0.0038904814440308
ENSG00000154237	4.11990996470768	4.12182092911114	3.09809858591337	0.000403265677236551	0.00389501456944239
ENSG00000101958	-5.77783641031453	-6.00602088263815	2.60657344353384	0.0004033712411162	0.00389501456944239
ENSG00000229743	-7.42545046576489	-27.3586704882781	0.974235393340917	0.000405097258818757	0.0039092636583412
ENSG00000104856	2.248219735581	2.24918537532415	3.48827210870561	0.000407324613522368	0.00392833015166044
ENSG00000174607	-5.35554900764047	-5.37431832232785	3.63779966402758	0.000408556717120594	0.00393778060563022
ENSG00000164318	-5.04870250396189	-5.08889712269018	2.13402695164933	0.000413797781727476	0.00398583501782407
ENSG00000166682	-3.2199622037676	-3.24219049112574	2.76606862043604	0.000417173892690641	0.00401587741089499
ENSG00000134668	5.21481251793386	5.21484653480186	5.1108131341445	0.000424322393719972	0.00408217489559066
ENSG00000111269	1.44227470233546	1.44250257566314	5.47155906816633	0.000429334152905915	0.0041278469602666
ENSG00000182667	2.73717738649306	2.73856458687599	6.18332280239393	0.000430148069256994	0.00413312735592536
ENSG00000036448	-2.09154939036395	-2.09706527276669	1.57081452063474	0.000430810508988166	0.00413694667118156
ENSG00000128342	2.94695725318497	2.94648703002149	6.1671675647622	0.00043188212465401	0.00414463750499492
ENSG00000144730	-2.693891160569	-2.69439000423639	6.01946335325388	0.000432345026386796	0.00414463750499492
ENSG00000170485	3.61347414344781	3.61521023383951	4.64618842181636	0.000432407742771661	0.00414463750499492
ENSG00000187642	5.14769872941163	5.31268211032807	-0.844689060304107	0.000436181714664323	0.00417824619188266
ENSG00000177697	1.71200653605798	1.71203000188869	7.94499672713894	0.000438660415096537	0.0041994136856636
ENSG00000175550	1.63679773645655	1.63685046673113	6.92839523974352	0.000440707989090058	0.00421643047895353
ENSG00000198721	1.77908355471346	1.77929480783613	4.69220434049699	0.000441081538166894	0.00421742016958842
ENSG00000185262	1.97785667677216	1.97849966118874	5.39310743567795	0.000442514271520974	0.00422852988710434
ENSG00000119699	-2.35910165176001	-2.36109909587086	3.04848594669545	0.00044603565110732	0.00425755147424889
ENSG00000229191	-3.53291368017429	-3.57069597924252	0.942866608424698	0.000446096721651799	0.00425755147424889
ENSG00000100154	-1.91668707261344	-1.91686047156828	5.95871628813336	0.000449444884230349	0.00428688602466259
ENSG00000101605	-2.87384568690355	-2.89034354785975	0.22458108898627	0.000450607071635926	0.00429534726283477
ENSG00000171551	-6.99515448479484	-7.22538894409281	2.38055316832441	0.000451000243622908	0.00429647211954123
ENSG00000144134	-1.9721125561727	-1.97315014680404	3.46731370164527	0.000451284679951431	0.00429656036144003
ENSG00000280422	-4.50656377432035	-4.72897888283693	0.231549082954818	0.000452138558351911	0.00429998108814012
ENSG00000123191	-2.2820203644352	-2.28223400701472	4.47778006810322	0.000452194757699889	0.00429998108814012
ENSG00000112584	-1.46862314717016	-1.46881720242547	5.69800077754748	0.000453758857368112	0.00431175030817269
ENSG00000198914	-9.04612995751529	-9.27778360872555	5.82882792487602	0.000454103444791856	0.00431175030817269
ENSG00000071054	1.6906873185801	1.69070128450695	8.76366805695819	0.000454260872098378	0.00431175030817269
ENSG00000233836	-2.47827138490921	-2.48239803175766	2.03604898918607	0.000454762504174056	0.00431388927106544
ENSG00000167778	1.52395930755139	1.52411819876103	5.27221147520178	0.000456672075867888	0.00432937328026788
ENSG00000089327	3.20242782916117	3.20240367780807	5.59110282747696	0.000457829353161123	0.00433771087394282
ENSG00000066248	2.94895245651809	2.95295386030347	3.33655314932883	0.00045846937482453	0.00434114058126756
ENSG00000121281	2.64375938063357	2.64421900816997	3.19734874573786	0.000460098920305953	0.00435393002524676
ENSG00000044524	-3.05180981413319	-3.05239887328478	6.62603544478985	0.000462313617403801	0.00437223792982614
ENSG00000151320	-3.01157739529178	-3.01618674445447	4.64013079363047	0.000464105677228549	0.00438652908247371
ENSG00000260641	3.03353063379015	3.05744799622141	0.837241157422506	0.000465658481577724	0.00439854297117639
ENSG00000165164	-6.17862285240911	-6.40764353559569	-0.838371948787165	0.00046747651369152	0.0044130461213902
ENSG00000184908	-4.50037404467786	-4.55942425705451	-0.339194471188961	0.000470888239150887	0.004442567351119
ENSG00000160097	-3.27451930958467	-3.28198378706021	3.54047392498565	0.000473921453478232	0.00446848404263836
ENSG00000148541	-6.04700416425599	-6.16586076462407	2.14970652118574	0.000474538571597416	0.00447160244835368
ENSG00000145715	1.72603508342903	1.72613428162138	6.31690047894035	0.000475374233451354	0.00447677519970413
ENSG00000172340	1.76323883179064	1.76335867730016	5.84790824264412	0.000476663849432114	0.00448621419230442
ENSG00000150275	-5.72627519484485	-5.95421773673175	2.15523259918905	0.000481898112747032	0.0045327452605013
ENSG00000132031	2.19046217113661	2.1909436748618	4.53995973289615	0.000482451876922975	0.00453343163869469
ENSG00000182179	2.47312309532925	2.47497211155683	4.59830509449761	0.000482551772992864	0.00453343163869469
ENSG00000073008	1.72785464747444	1.72793375595951	5.96966565750745	0.00048320248651075	0.0045368151679969
ENSG00000176692	6.15991543988916	6.1749459694073	3.96555821189749	0.000483877817966656	0.00454042563084818
ENSG00000124942	2.01483165743544	2.01483939134877	9.62291480635765	0.000484294855591115	0.00454160953465445
ENSG00000176148	1.54594977692434	1.54637562564681	4.03312954083882	0.000485150472528884	0.00454690244781872
ENSG00000198894	-1.78562757610739	-1.78586434282606	4.86486352632075	0.000486562559230617	0.00455740119965618
ENSG00000157388	-5.98652138369722	-6.21557228162162	-0.0995351168445904	0.000488982659683244	0.00457732329034423
ENSG00000111199	3.43605896444874	3.43526516646689	0.889492898592961	0.000489999691565972	0.00458409537693894
ENSG00000226180	-2.08848192506621	-2.09604480579575	0.790759955616461	0.000493462840869042	0.00461372981876001
ENSG00000196878	4.45178378489203	4.46158301359571	4.67534359998223	0.000496457485484536	0.00463895103432408
ENSG00000184349	-1.95615652785028	-1.95641189920721	4.29332928796017	0.000498563707964446	0.00465584553597898
ENSG00000013293	8.09253550339258	8.14290174225275	2.2305831542326	0.000506398939661493	0.0047261883107439
ENSG00000026025	1.77497359999596	1.77497909190297	10.7145118388623	0.000507552373506507	0.00473303113969161
ENSG00000205078	-2.52683771566672	-2.53060519629188	1.70321738428136	0.000507738385998684	0.00473303113969161
ENSG00000232640	-2.36326227280865	-2.36957952284685	1.27801650163805	0.000508894923489183	0.00474098170367548
ENSG00000135643	-3.80009982259962	-3.80442278061334	3.68128811060427	0.000509466317242362	0.00474347470329293
ENSG00000125434	2.12060845388272	2.12359947665087	1.540144269798	0.000510947229646477	0.00475442791638861
ENSG00000182175	-4.00403290317289	-4.00754898828396	6.826722184708	0.000512367210287728	0.00476480144218736
ENSG00000109927	-2.60058524709471	-2.61157964316451	1.3126923651451	0.000513992963062843	0.00477707507456144
ENSG00000165730	-3.2632313932243	-3.28808508685935	1.75809773810471	0.000514790398509031	0.0047816402631291
ENSG00000080854	-2.3922452977467	-2.40282244266244	1.85772079608097	0.000518004200459487	0.00480863114505019
ENSG00000158457	-1.94775183124729	-1.95241042200197	3.40010618044535	0.000518322435253082	0.00480872638386312
ENSG00000170837	-5.17460975548172	-5.21489785335689	1.88290394925817	0.000520602761957062	0.00482701396983228
ENSG00000187135	-8.17603425215587	-30.9839880060381	-0.365172115816203	0.000522570205862388	0.00484238053076281
ENSG00000277534	-1.76405093732512	-1.76599247589627	2.72309301415712	0.000523584559354487	0.00484890231895668
ENSG00000169860	-3.98518648778938	-3.99360017869567	4.20835428009885	0.000526517072040272	0.00487078820904785
ENSG00000261600	-8.52113271821487	-29.5811035206817	-0.0700206176042857	0.000526571698275444	0.00487078820904785
ENSG00000129667	2.21703918297691	2.21737337044587	4.7070650762247	0.000529393439323787	0.00489056673340104
ENSG00000047597	-3.50619427345691	-3.52137587125372	0.9521144119399	0.00052962688391273	0.00489056673340104
ENSG00000170017	2.01940457583418	2.01943318217347	8.32171385902936	0.000529649567451079	0.00489056673340104
ENSG00000108771	3.28102653485164	3.32413166098938	1.77527695496712	0.000532454440854466	0.00491356007062744
ENSG00000130707	-4.21478985586422	-4.21590644234743	5.28706409770624	0.000532850824173446	0.00491431350776385
ENSG00000279312	-3.41465646653069	-3.4181521860016	2.04335821359395	0.000534614368157292	0.00492766749965051
ENSG00000100003	2.09427325525194	2.09497756159239	4.16836380326131	0.000536364222290256	0.00494087962645431
ENSG00000105976	3.42965875467719	3.42998571682922	6.86670539571894	0.000537711929196284	0.0049503738575889
ENSG00000115257	-2.35455186321714	-2.35765785107822	2.20053158126922	0.000538300292865327	0.00495287022557408
ENSG00000214336	-8.79393285298328	-31.8660518304993	-0.593915598894647	0.000539543673593292	0.00496138687837789
ENSG00000165474	3.90638242497351	3.92264639380069	3.23015409928874	0.000540459020242479	0.00496687883582464
ENSG00000113248	-2.42351170803836	-2.42598248035272	3.41422564069344	0.000550496498527157	0.00505614842823708
ENSG00000174332	5.10400826889606	5.14316744149815	1.49216992098488	0.000551747270174242	0.00506465718783105
ENSG00000151952	-6.51462038180314	-6.53110925293583	3.01925287676767	0.000554145028646549	0.00508367830627921
ENSG00000157214	-4.11613997289621	-4.12565915044714	2.14795014255319	0.000556172105556141	0.00509927848276781
ENSG00000131435	2.02479404236534	2.02496192398601	6.10188858085394	0.00056028337313784	0.00513395809165155
ENSG00000177842	-2.27473375343008	-2.2767695607622	2.84063925677457	0.000560696977574998	0.00513473466736423
ENSG00000165929	-6.03729211925324	-6.26596890807288	0.319705569605515	0.000563157716259346	0.0051542465308754
ENSG00000188747	-3.76416625093423	-3.83971109014295	0.294792095300261	0.000569265699259723	0.0052070970288467
ENSG00000173517	1.51652773759258	1.51663014167173	6.00597299209745	0.000570988707463121	0.0052197995774761
ENSG00000189229	-2.43512047940139	-2.43711691372285	1.99031705235262	0.000572680803439755	0.00523220483610786
ENSG00000233621	3.35695072194935	3.37499087771302	0.998710228562196	0.000574156032348602	0.00524021741613815
ENSG00000181965	-8.0917646400636	-31.7369584515946	2.95344278091387	0.000574229025170512	0.00524021741613815
ENSG00000165359	-2.02324813750078	-2.02363138911829	4.50904235904774	0.000574570214523889	0.00524026829998598
ENSG00000181830	1.37914222911842	1.37923720570717	5.53847601582079	0.000576424720415043	0.00525411300908376
ENSG00000253554	-8.0350260873719	-31.707645516042	0.18607601585939	0.000579706045377484	0.00528093943554494
ENSG00000104894	-2.09623793982825	-2.09808809456404	2.40841461835966	0.000581097807289692	0.00528960321609664
ENSG00000172318	-3.09048596757882	-3.10154407340794	3.30296658842045	0.000581334643193405	0.00528960321609664
ENSG00000250802	-3.04490911857764	-3.06490837391098	1.13741885638468	0.000584162952668894	0.00530925675484082
ENSG00000272163	-4.87018125640247	-4.98700545623428	-0.459162915892055	0.000584174657667256	0.00530925675484082
ENSG00000262001	-3.00664998920224	-3.00826949244008	2.90117628862782	0.000584815086233672	0.00531198531498112
ENSG00000102359	2.86365341304655	2.86413617081759	5.19430042131978	0.00058604896182448	0.00532009795926013
ENSG00000157064	-3.51131320316888	-3.51251614259314	4.48660886358972	0.000586956845631632	0.00532399608711108
ENSG00000126562	6.04818064237589	6.06040042444464	3.38382804461583	0.000587262064614229	0.00532399608711108
ENSG00000134245	-3.66667737863403	-3.66703241238238	5.44551292389609	0.000587501297431305	0.00532399608711108
ENSG00000257060	-7.34716299966038	-27.3357249864119	0.922001154263423	0.000588661811079402	0.00533141851403351
ENSG00000155816	2.84210927129916	2.842747639882	4.81139761792978	0.000592836375905649	0.00536434758808016
ENSG00000157856	-4.40591965346752	-4.46466239826549	-0.300658635014848	0.000593267577447009	0.00536434758808016
ENSG00000152784	5.37015900698214	5.37505248547217	3.65496121910235	0.000593328313347921	0.00536434758808016
ENSG00000129151	-4.66619049236404	-4.78282831437221	1.69203909899357	0.000593696404044694	0.00536456924349181
ENSG00000157502	-5.07361336020662	-5.08290631020907	1.95027907192551	0.000596527259362896	0.00538703101659471
ENSG00000213160	-1.95046269943167	-1.95071283373734	5.75458769337074	0.000597173784521758	0.00538975229567788
ENSG00000163568	-4.14695158234511	-4.26133154773451	0.0793546904309724	0.000599278016005166	0.00540561926164336
ENSG00000132854	-7.53654388739543	-7.59785348709019	4.17322593145945	0.000600656484321692	0.00541492514214717
ENSG00000239467	-3.53051064566011	-3.5590127186026	0.915744122203983	0.000601214234533992	0.00541682576919432
ENSG00000105792	-2.29741332309956	-2.30265642311575	0.949659414058632	0.000605071562845165	0.00544843562991027
ENSG00000185090	-3.19882078748711	-3.21193773860563	3.46369343168401	0.000606537347695869	0.00545848654001343
ENSG00000147889	3.10973966928791	3.11077038912377	5.80243465834279	0.000613316005208697	0.00551631112058098
ENSG00000119283	-6.07416475934652	-6.19316454394998	2.41831157172007	0.000619284500415598	0.00556678652244626
ENSG00000144115	-3.09455654174478	-3.10189023466932	2.50598352798134	0.00061996914720701	0.00556797734689275
ENSG00000106018	-7.76676346822911	-30.4590441508631	-0.259037442468557	0.000620130178445401	0.00556797734689275
ENSG00000180190	-1.96667571229919	-1.96732780638346	3.89877186835468	0.000622265806419738	0.00558394155255046
ENSG00000118160	-3.97397364513718	-4.03175444638086	0.531255378473674	0.000623644019482209	0.00559029634615651
ENSG00000161681	-4.25113431830623	-4.26587863211708	2.49967995561802	0.000623690036826222	0.00559029634615651
ENSG00000185046	-4.00274240791692	-4.01504193246556	4.75224837517581	0.000625559595856028	0.00560383679271143
ENSG00000176697	2.97475309283327	2.9755364802845	4.24059845700801	0.000628734421679647	0.00562904774088648
ENSG00000204520	2.5172706309864	2.51736569758873	4.96343440613267	0.000630559004449846	0.00564214802033232
ENSG00000151553	1.61493910567639	1.61524545937851	4.65366865367832	0.000631240070851462	0.00564500713990534
ENSG00000101115	-4.35368508201057	-4.36219339309758	3.64841400618706	0.000634596152875694	0.00566566554578437
ENSG00000262877	-2.74641388600931	-2.75240214571306	2.52427637607182	0.000634599824596012	0.00566566554578437
ENSG00000137767	4.51233861162358	4.52819863954445	1.98040182424466	0.000634638724194752	0.00566566554578437
ENSG00000145819	-2.38421509116776	-2.38506779347533	4.89981479587649	0.000640495505893053	0.00571468390229379
ENSG00000138685	2.85420666688994	2.85483429258919	4.60630195714179	0.00064176521428394	0.0057227424647798
ENSG00000266524	-7.35493317321156	-7.36489536469092	5.59305470459346	0.000642802950323193	0.00572872446709266
ENSG00000180035	-1.97779024214959	-1.97912682988852	3.56769979857351	0.000645677663329362	0.0057497821607023
ENSG00000196090	-5.26248651477505	-5.38015274718366	1.89690823204953	0.000645955012648277	0.0057497821607023
ENSG00000065054	2.95103152281663	2.9518255219348	5.06943086994093	0.000646270506726818	0.0057497821607023
ENSG00000085741	-6.36618235112536	-6.44732724185474	0.294728406786699	0.000646955695853017	0.00575260036164522
ENSG00000152952	2.70875679064688	2.70881576184509	7.39381373261566	0.000649369397409866	0.00577077619303224
ENSG00000160111	-4.16185753342725	-4.17762354712186	2.04512441389523	0.00065462876483773	0.00581420565083977
ENSG00000137033	9.22314658326968	9.70037284027962	1.18652163963857	0.000655469089919444	0.00581835950540204
ENSG00000105251	-5.16818660576549	-5.28579262625291	2.63897074058259	0.000656569270224956	0.00582481396891617
ENSG00000162873	-8.93901287559405	-30.9741996692568	7.42451797051492	0.000661841704389707	0.00586723397228836
ENSG00000168779	-6.77528988612118	-27.9840155322975	2.51819546163232	0.00066210236064891	0.00586723397228836
ENSG00000102043	-5.01451491404209	-5.13164282281942	-0.106316304677178	0.000667661938619563	0.00591186004751155
ENSG00000067445	-1.74150133748192	-1.74159798996353	6.41084154637329	0.00066789555039134	0.00591186004751155
ENSG00000172382	-3.28760413449446	-3.30360332912684	1.2940088574526	0.000668814976855014	0.00591664422017801
ENSG00000185565	-2.38471364470666	-2.38520109902944	6.36804766562842	0.000670554773736473	0.00592867623846053
ENSG00000172687	-1.75430211116937	-1.7548190939621	4.57689162855266	0.000671342993984105	0.0059322860826643
ENSG00000174740	-5.47645024941724	-5.53674001457266	1.9576442900573	0.000674264775927101	0.00595473428242407
ENSG00000163623	-4.69270805579861	-4.70047086292327	2.56851324060314	0.000677512210486753	0.00597842516600749
ENSG00000013297	5.62093690496411	5.62167178240365	5.49524662976502	0.000677752688858193	0.00597842516600749
ENSG00000143772	-2.8708609692476	-2.87127230814678	6.48283903315673	0.00067809600160108	0.00597842516600749
ENSG00000102981	-2.36245066131429	-2.36803699126154	2.17471465089829	0.000678546672061367	0.00597902242526308
ENSG00000181458	-1.76687180880027	-1.76723070924956	3.94581911880881	0.000678943472694244	0.00597914460386233
ENSG00000181085	-3.68054324903758	-3.68943616971565	1.42569372495971	0.000680355474423781	0.00598820201671529
ENSG00000082397	-3.35165246479263	-3.35222061445026	5.62115463412726	0.000681412384666068	0.00599412561925407
ENSG00000168056	2.46603792626539	2.46619580321839	6.8809186869856	0.000682293494461576	0.00599849697214136
ENSG00000011677	-9.0923964737057	-29.9559500044782	1.45378455394641	0.000684212773757635	0.00601198550897677
ENSG00000133056	-2.44018756444858	-2.44081533931601	5.6974151033343	0.000684835326953903	0.00601407131330609
ENSG00000162595	3.47509070585227	3.47789873750774	4.26546632965355	0.000688873313654409	0.0060461314892636
ENSG00000183690	-3.37887839634215	-3.41099137253383	0.0843142650928911	0.000692321943435716	0.00607298585663218
ENSG00000130829	-3.62771236057532	-3.63670667217934	1.55072680401505	0.000693453738465011	0.00607906662278154
ENSG00000233452	4.44185144175351	4.48272417884642	-0.397565597211833	0.000694391230422715	0.00607906662278154
ENSG00000235109	-1.91049722853924	-1.91470839256259	1.95447052659816	0.000694664625633665	0.00607906662278154
ENSG00000105290	-3.05996641288666	-3.06022498308078	7.17835645431243	0.000694692992607901	0.00607906662278154
ENSG00000272636	-4.67593954341256	-4.73527068649254	0.83738352304441	0.000694961824110737	0.00607906662278154
ENSG00000275183	4.08843426077354	4.11511054496487	0.317493543951053	0.00069647464804963	0.00608888866441597
ENSG00000115756	2.04498510562276	2.04527082573184	6.06483825156478	0.000696893521116484	0.0060891412639691
ENSG00000142002	1.70224441588808	1.70231446131093	6.67068175279127	0.000698853998481984	0.00610285589054681
ENSG00000178764	-1.99997387492493	-2.00053582800023	4.68424580289598	0.000700628563960637	0.00611493258674197
ENSG00000168795	-1.59482540908252	-1.59504914601915	5.19230560906485	0.000701902371904225	0.00612262772900144
ENSG00000170381	-3.89318194973308	-3.89395536651685	4.76913805926606	0.000703665739154068	0.00613458227311648
ENSG00000101230	-4.4084300618723	-4.4671018799438	0.309525712942479	0.000704130944551026	0.00613521237065833
ENSG00000104205	2.5093199839261	2.51684272794354	1.55885614344632	0.000711279744642012	0.00619363046224237
ENSG00000180801	2.17757577573365	2.17774999877271	5.97336175163918	0.000711702944469693	0.00619363046224237
ENSG00000181409	-3.22054141391027	-3.23362888712545	1.79399908827859	0.000712025533477972	0.00619363046224237
ENSG00000165309	-5.46608319335205	-5.5841418299039	0.057779734112299	0.000714146354176003	0.00620861980740763
ENSG00000123352	1.5166047892753	1.51669217742929	5.82806257396177	0.000715547073281757	0.00621721349775579
ENSG00000164070	-1.91065944186125	-1.91138430793105	5.02585078182946	0.000715931207183612	0.00621721349775579
ENSG00000215105	-1.70077402688227	-1.70202209141169	3.52160233305851	0.000719887604643838	0.00624809619728121
ENSG00000179023	-11.6579007240975	-33.4130582644842	0.551638790463172	0.000724951655007662	0.00628855285627202
ENSG00000221818	-3.47107522342785	-3.4863100621016	2.44082044250325	0.000726135982077352	0.00629532883073613
ENSG00000269378	2.41685614411361	2.41900925617706	2.46995507423	0.000732639123434815	0.0063481838364657
ENSG00000183578	3.9319464169526	3.95354602844366	0.591891647669298	0.000735112127504565	0.0063639860171215
ENSG00000019582	-3.7075301626632	-3.71806938577897	4.89090010179532	0.000735619378766419	0.0063639860171215
ENSG00000167371	-2.57334010554183	-2.57590664724761	3.23398580685309	0.000735685587351371	0.0063639860171215
ENSG00000112697	1.52740933563192	1.5274347533918	8.12182503602899	0.000736297761038676	0.00636575483989917
ENSG00000169760	-2.448614908066	-2.45533472275219	4.87123697639186	0.000744777490821814	0.00643550400757709
ENSG00000164330	-3.55564864233511	-3.56390504743557	3.84911862302379	0.000746656560037983	0.00644817230554926
ENSG00000107201	2.04105816116021	2.04158025524411	4.45533936760581	0.000752411269275611	0.00649427836289076
ENSG00000169067	4.21612966638622	4.25902067558501	0.096598190876316	0.000762139820587685	0.00657461389981001
ENSG00000139832	-2.20699347034294	-2.20804946708154	2.40271600224444	0.000765984940031943	0.0066041352035664
ENSG00000176678	6.58798790727947	6.6094511991983	3.16646831473812	0.000767051098026733	0.00660967761842682
ENSG00000207955	-7.88538359299417	-29.4594761961445	0.756360320792886	0.000774148456905179	0.0066671560982446
ENSG00000172995	-5.3507611524334	-5.57775542601504	0.822329395248363	0.000774823406675758	0.00666929033728516
ENSG00000276851	5.83094102869044	5.77898147657011	0.38669548365669	0.000776857598174517	0.00668311544787708
ENSG00000086696	-6.2500308942955	-6.33051205160935	0.860661716392664	0.000781869265598345	0.00671914523993349
ENSG00000170959	-4.7499998841494	-4.80941131849723	1.18399010348705	0.000781906423783729	0.00671914523993349
ENSG00000185149	-7.00560745765603	-28.9368227138901	1.81796543275132	0.000782555347713787	0.00672102266182787
ENSG00000104783	6.7091576522576	6.96553480309171	4.25513619381404	0.00078440357405129	0.00673319263619397
ENSG00000161642	-1.6778643372977	-1.67816359053999	4.73961977343601	0.000788366831193067	0.0067634943418948
ENSG00000172247	-3.79938120981204	-3.84508449983349	0.300748395455426	0.000788889896510152	0.00676426515327266
ENSG00000064115	1.40787114414473	1.40796669930012	6.52590480181409	0.000795135594343827	0.00681407638314188
ENSG00000154553	2.1470687446049	2.14748087019866	4.32854109927579	0.000795710199008471	0.00681526003692719
ENSG00000115290	-3.1577704852169	-3.16089506536581	2.83861883878865	0.000797185092099286	0.00682414913817887
ENSG00000168310	1.81339695850142	1.81405677350566	4.15751820531144	0.000797689814941827	0.00682472809342559
ENSG00000197046	4.35817475335611	4.40182960487455	3.53304051724098	0.000798820591212526	0.0068306597542127
ENSG00000138083	-8.44938013165111	-30.0177591163279	0.7233597995734	0.000804124071855823	0.00687224589926482
ENSG00000206560	1.50644995481002	1.5065143804152	6.58106177309563	0.000805357566795186	0.00687902245510943
ENSG00000239268	-6.74906377763007	-28.2186361082636	-0.434070449554224	0.000806002098765406	0.00688076367967362
ENSG00000139629	3.47525945415112	3.47651113888332	4.81358628107427	0.00080731076272685	0.00688816953509128
ENSG00000272143	-2.74461457770521	-2.75793621821166	0.698544724919556	0.000809251050673801	0.00690095352551651
ENSG00000125931	-3.58364597676932	-3.6215623681718	2.97091753926672	0.000814065850312728	0.00693581064063761
ENSG00000183307	-3.33800128508559	-3.34529043914962	3.51623661533269	0.000814475120422286	0.00693581064063761
ENSG00000259969	-3.32600094132188	-3.33920087987498	1.97920215755189	0.000814671238307248	0.00693581064063761
ENSG00000196083	2.16391469090373	2.16431722820077	6.02554247847057	0.000816273808861181	0.00694566716706184
ENSG00000164741	2.12245868253084	2.12258914309351	6.65898244365469	0.000817025727631235	0.0069482787098225
ENSG00000128606	2.5182626058826	2.51859089294503	6.62924768082944	0.000823673238434249	0.00699613691840515
ENSG00000156162	1.40648147702192	1.406632987328	5.57176777274686	0.00082399887584413	0.00699613691840515
ENSG00000224420	-2.46044857638828	-2.46500048258144	1.07630315842646	0.000824423713421303	0.00699613691840515
ENSG00000175161	-6.41296174765886	-6.64266495272547	3.19581425032379	0.00082444549313856	0.00699613691840515
ENSG00000142408	-3.27716595518531	-3.29100770471573	3.39098252224563	0.000825923505795596	0.00700108211181306
ENSG00000127415	3.11619237824415	3.11844975740862	2.89194809590044	0.000825925019210943	0.00700108211181306
ENSG00000105357	-6.48585722922876	-6.60530471584402	2.43216784936398	0.000830412717178401	0.00703530339990426
ENSG00000259417	-2.89744772913597	-2.91296398007493	4.29131658533575	0.000835186692907453	0.00707191161770986
ENSG00000094755	-8.91231745893396	-30.0940034285552	1.16317897994183	0.000835987410504504	0.00707470615993558
ENSG00000167528	-1.79012774371891	-1.79044881817391	4.40249298489849	0.000836422926299544	0.00707470615993558
ENSG00000109861	1.8623466418304	1.86238482627416	7.20107499006132	0.000837873915830552	0.00708314202586803
ENSG00000267909	-8.27051270956206	-29.1703810002293	1.4213440771658	0.000838333041738416	0.00708318837321625
ENSG00000176092	-2.93893394727407	-2.94715768995977	0.316788515106761	0.000839136920287434	0.00708614595639156
ENSG00000160326	1.85411626125045	1.85433302926181	4.82225384756301	0.000841987482561331	0.00710637435281763
ENSG00000223382	5.80288696929246	26.893398261715	-0.146333769176621	0.00084452411018093	0.00712308484698497
ENSG00000274605	-1.89795566319457	-1.89863520591686	2.8357014736963	0.000845277877481294	0.00712308484698497
ENSG00000146166	-5.96032426142818	-6.04055077147934	-0.132598633593885	0.00084533599471392	0.00712308484698497
ENSG00000188257	-8.47908265992069	-31.3183534662075	-0.334188463866678	0.000846716240497521	0.0071308669790336
ENSG00000114737	-2.52189075113986	-2.52399322520307	2.49132965964475	0.000847281754899825	0.00713178292237513
ENSG00000007372	-4.42069496856013	-4.42841597228752	4.94990977720738	0.000855821812464365	0.00719978544171261
ENSG00000022267	-2.34547115603084	-2.34554730810091	7.6682397135506	0.000863502736674791	0.00725923584378869
ENSG00000188818	-2.3591656566943	-2.36444426630107	1.82641121552837	0.000864095636703076	0.00725923584378869
ENSG00000173846	1.89520760916574	1.89555178595498	4.66658732371194	0.000864283299193235	0.00725923584378869
ENSG00000085719	1.39065210629916	1.39069754100573	6.97604194781503	0.000865495170028857	0.00726550622840354
ENSG00000232677	-1.8750153576996	-1.87533226879112	5.10964426829784	0.000867864694942365	0.00727562839324178
ENSG00000142867	1.64655749307512	1.64682731370878	4.4643521829837	0.000868052766801371	0.00727562839324178
ENSG00000197548	1.60806766475779	1.60828823672722	4.91640891213194	0.000868098866184798	0.00727562839324178
ENSG00000221963	2.61562150874136	2.62117846047059	4.4960142496102	0.000868981850118896	0.00727912157068479
ENSG00000139278	2.25983552302839	2.26007151496679	6.41268389608115	0.000869790915857412	0.00728199215024002
ENSG00000174282	1.39675518480442	1.39684003723829	6.53324459509328	0.000872994064811382	0.00730489245871646
ENSG00000133321	2.96345547270972	2.99590957752974	2.37726750848657	0.000874119122629001	0.00731038884881051
ENSG00000166147	2.89257364972785	2.89260804711203	8.60042465087144	0.000875347113782453	0.00731673974014947
ENSG00000205220	2.14549561324911	2.14896392746228	2.47051959576579	0.000880765770309673	0.00735809349257102
ENSG00000243646	1.71685500468723	1.71758252093336	3.68687885361952	0.000881635006738139	0.00736141657497824
ENSG00000179915	-5.41531055807731	-5.53336969556403	1.83023385429038	0.000884060786673984	0.00737772588088059
ENSG00000162755	-2.29258907587114	-2.29798288399229	1.50973634630985	0.000888064713176192	0.00740718078607536
ENSG00000103066	1.55293711019393	1.55312119496496	5.0374476151538	0.000889397760050945	0.00741433882831578
ENSG00000213115	-3.12384562971036	-3.13206776069967	0.594862177595713	0.000890224415573562	0.00741727002388773
ENSG00000158813	-2.61923221941416	-2.62298210526423	1.235565394824	0.000891986415533339	0.00742798714247336
ENSG00000122378	-2.20357764788696	-2.20375366850307	6.44569422972698	0.00089496850270431	0.00744884765523726
ENSG00000145808	-5.89777481087835	-5.90898067658956	3.77384519128125	0.000896205102193323	0.00745516593801095
ENSG00000085276	4.93060072653719	4.93508168060201	3.74031913796876	0.000900335898965252	0.00748554032291983
ENSG00000158769	1.86520435080264	1.86724372111229	2.83903422728711	0.000905234998093503	0.0075199314164988
ENSG00000267034	-8.7949238001072	-29.4397023284504	0.336961723696967	0.000905435574677709	0.0075199314164988
ENSG00000130529	1.77172894637502	1.77200838636407	4.56508064425455	0.000921791757878685	0.00765170468235927
ENSG00000130702	-2.5907508416408	-2.59081298986955	7.73315744505204	0.000926765388689876	0.00768890264559177
ENSG00000125845	-5.79141794353034	-5.80021577240521	3.32899236310322	0.000928026290039064	0.00769471089910223
ENSG00000109846	-2.77109888868084	-2.79326541772784	4.63528305485747	0.000928451090938171	0.00769471089910223
ENSG00000255571	-5.4967246811173	-5.72356763081663	2.49638793853918	0.000929448531899478	0.00769581510618569
ENSG00000143322	1.67159632564373	1.67168580379688	6.35155969491711	0.000929570083916115	0.00769581510618569
ENSG00000163069	1.48129798190055	1.48136294262504	7.41177493117346	0.000930519033946309	0.00769958886912436
ENSG00000250510	-2.69029252547319	-2.69161670389396	4.57103038679037	0.000933268627198411	0.0077182501827733
ENSG00000242808	-3.95984707963861	-4.01831373199706	6.11464043820808	0.000933954934180137	0.00771983713196858
ENSG00000139220	-5.40079674899197	-5.46093806063939	2.68365603269585	0.000934815593508051	0.00772286279208186
ENSG00000225511	2.91399077319696	2.93606253182245	1.17207097572303	0.000940875381281381	0.00776881449144764
ENSG00000039523	1.95903060249527	1.96051084800648	1.96653949267928	0.000945712517908437	0.00780345803988238
ENSG00000144749	-2.09004181629994	-2.09023593784548	7.05965323163507	0.000946070582137655	0.00780345803988238
ENSG00000116285	2.61356082088023	2.61364329222101	7.98485109222503	0.000947444842547314	0.00781066725001782
ENSG00000235848	-4.33075012358115	-4.55340994000356	0.480983164125135	0.000948704469643315	0.00781692432137769
ENSG00000155093	-5.18869403313934	-5.20030803596548	5.88363115350073	0.000954156605105893	0.00785770107179505
ENSG00000173175	-2.70087868687812	-2.70875335943257	2.32132215706706	0.000956315826220418	0.00787133121275994
ENSG00000128268	-3.81706139166463	-3.81949725952313	4.18294436160515	0.000958216356864018	0.00788281885989188
ENSG00000179314	-7.21017735976916	-7.2410967611012	9.15970766545332	0.00095990760061091	0.00789257360502303
ENSG00000109819	-3.55506032091271	-3.58370922725868	3.41406012835078	0.000961079915362345	0.00789700512451914
ENSG00000170370	-8.65365353526821	-30.4036216384021	0.619732701704933	0.000961458097970468	0.00789700512451914
ENSG00000149809	-1.99051136096417	-1.99102312757058	5.08209958987948	0.000966017432036244	0.00793028190526494
ENSG00000262484	-3.7016946056842	-3.7584111427126	0.253382309043984	0.00096877215202213	0.00794871696356991
ENSG00000156265	4.15954223536505	4.16314223825877	3.84608400877511	0.000971632248322448	0.00796799680950983
ENSG00000279822	3.20937702570596	3.22507206612749	-0.19842019110166	0.000974421762741873	0.00798667790207433
ENSG00000144909	-1.40596986353866	-1.40607970548315	5.41494097959337	0.000977417473963141	0.0080070285616267
ENSG00000099814	1.64793336883149	1.64801486442769	6.36810024452034	0.000978605495989332	0.00801255700806367
ENSG00000238266	8.87392244871141	8.82824125064153	3.70723917705457	0.00098187103857637	0.00803508092050914
ENSG00000155980	-2.12660523653797	-2.12757789233728	5.90789407653102	0.000986462451099149	0.00806842572627664
ENSG00000081138	-6.13050167193294	-6.21101627648896	2.63342089864854	0.00098733449378136	0.00807133025439904
ENSG00000121879	1.55808669074356	1.55835273198117	4.89801907390858	0.000993125493263344	0.00811442252842169
ENSG00000089199	-2.25758992559849	-2.26083149873986	3.62942349520209	0.00099874412382765	0.00815606210745028
ENSG00000269707	-7.583255608451	-27.8661070739607	0.621417545519579	0.001000496107729	0.00816609839314194
ENSG00000146858	-3.61948147281411	-3.63042940572903	2.07217720362074	0.00100315804266229	0.00818354737624297
ENSG00000182256	-6.04951463909045	-6.11019750286959	2.03898827572185	0.00100533671408208	0.00819442810149309
ENSG00000136630	4.41590221764646	4.4193450335283	0.849915911147162	0.00100554145270019	0.00819442810149309
ENSG00000145864	-7.25536364791944	-28.6219441483889	-0.315404326691389	0.00100892532352612	0.00821771518077036
ENSG00000002933	-8.36055440225646	-29.4855165003722	-0.10162796074579	0.001014012017078	0.00825484026832949
ENSG00000205838	-3.53055155057935	-3.58689610768985	-0.402188445518895	0.001014710499143	0.00825622185180764
ENSG00000144677	-1.93538748424898	-1.93551297334532	5.65425623757719	0.00101589416988324	0.0082615476919567
ENSG00000039560	1.54900513087556	1.54902921277277	7.6734472419247	0.0010193305669643	0.00828517827828246
ENSG00000166664	-5.31834190032589	-5.5443613019828	-0.152311863781161	0.00102142518946632	0.0082978839273294
ENSG00000167767	4.32776090223391	4.33679782032638	4.22733230649815	0.00102737196770325	0.00834185434410739
ENSG00000187398	-3.64042463537088	-3.66879533266379	1.84621286225637	0.00102804996405217	0.00834302086211566
ENSG00000197461	2.2297498821701	2.23018246557172	4.74346747945004	0.00103465158880851	0.00839154816502536
ENSG00000180398	1.57892029008353	1.57893844466641	7.9443368275048	0.00103510450658632	0.00839154816502536
ENSG00000162783	1.55568097664609	1.55577894084072	6.19635220328439	0.00103635663692645	0.00839733914321207
ENSG00000173114	-2.57090505380942	-2.57174024253322	5.74575711272668	0.00103895682263935	0.0084140414049226
ENSG00000105612	1.87389698424171	1.8745576718357	4.55320843940244	0.0010453602944401	0.00846151147609527
ENSG00000154783	-9.73995609494638	-29.7033034366765	-0.393173047292415	0.0010468139134706	0.00846888727716579
ENSG00000136928	3.02608145052373	3.03105408496045	5.84960418148076	0.00104807800357289	0.00847472291444176
ENSG00000135744	-7.26244783919407	-7.4934849968632	4.9595940662262	0.00105035889125439	0.00848877004557251
ENSG00000165197	-5.67657905662561	-5.79526822864917	1.83629159838002	0.00105777081793307	0.00854424912116243
ENSG00000127903	-4.7998811885165	-5.02346570805372	0.955348993887487	0.0010659403425817	0.008605787233232
ENSG00000143248	-4.74172230581604	-4.74202580904275	6.88469967343415	0.001075743710195	0.00868044562841589
ENSG00000196668	-2.88359302131104	-2.89639826899949	-0.222143979088378	0.00108273454219806	0.00873141600975877
ENSG00000134955	2.53069276797293	2.5339080520835	2.76439737924341	0.00108317873772914	0.00873141600975877
ENSG00000123610	7.92317239191934	8.17511133510006	2.48034373297598	0.00108430624119106	0.00873599465942064
ENSG00000133710	-3.19043941336363	-3.22721544581958	1.40463721729918	0.00108639635024734	0.00874832006846933
ENSG00000163803	-2.38217785166373	-2.38526408670677	1.43567378474424	0.00108815587123125	0.00875797204814675
ENSG00000128709	4.55350419882845	4.61379788353629	0.857595561168674	0.00109363072410463	0.00879750135299826
ENSG00000145604	-1.39110216598206	-1.39115215298824	6.29279925768698	0.00110000659396905	0.00884423427303436
ENSG00000006047	-4.50534557955487	-4.58340830931724	0.174279931655395	0.00110226347679648	0.00885781879912515
ENSG00000246465	-4.0678876889752	-4.12572205064008	0.380278881471889	0.00110420951683147	0.00886889269331617
ENSG00000168772	-5.41776552800231	-5.49748607478145	2.40613622208238	0.00111453775096011	0.00894724547223198
ENSG00000138134	2.61257242526718	2.61414016881664	2.96816473353316	0.0011191864975029	0.00897767602041261
ENSG00000163545	-1.9662911471663	-1.96668676125033	4.99353276129148	0.00111947836632147	0.00897767602041261
ENSG00000152475	-1.74072765322964	-1.74282405189521	1.88330090269884	0.00112277314032977	0.00899645390942428
ENSG00000162746	3.43554749287904	3.44523918816576	2.02728105901919	0.00112297224730805	0.00899645390942428
ENSG00000142327	1.40766682052286	1.40777785115192	5.85443474321143	0.00112662238539605	0.00902106765414045
ENSG00000102445	-3.25023082186878	-3.26492882831207	2.37784551898967	0.00112839343597326	0.0090306176879992
ENSG00000110721	-1.77216006224692	-1.77247659972901	4.70479531203695	0.00112973046558693	0.00903668621397248
ENSG00000109991	-7.40294151499173	-7.63422343868235	2.35469405038635	0.00114127015690056	0.00912431757800582
ENSG00000172733	-3.34225716995216	-3.35560197850209	2.46050295784075	0.00114277030322194	0.00913163537078165
ENSG00000105655	-2.11466970394958	-2.11475936364029	6.81151177363223	0.00114396816184517	0.00913653139593371
ENSG00000265702	7.33169572066086	52.3986678127663	-0.464837931252591	0.00114533730434688	0.00914278970862588
ENSG00000106991	3.85897335386861	3.85941979355545	5.7999148124332	0.00114620215206383	0.00914501809009947
ENSG00000111834	-2.46924527178354	-2.47746558940415	1.21823780202672	0.00114886916083515	0.00916161546337079
ENSG00000138669	-4.05682432816999	-4.11472241744488	0.680479138786834	0.00115434247950566	0.0091998018933326
ENSG00000225614	2.35511142221553	2.35546250020633	4.00096502009041	0.00115483615415216	0.0091998018933326
ENSG00000178965	-7.83910034639465	-27.3987525668326	1.33054768398193	0.0011568393450947	0.00921106044584839
ENSG00000269978	-4.37186481281399	-4.48696789424042	-0.854214297363785	0.00116038399711634	0.00923457478642944
ENSG00000147180	-2.60918199852364	-2.60966817401854	5.22835163045304	0.00116107488926684	0.00923536593021524
ENSG00000204277	-5.00516699389098	-5.12197280504841	0.00431621231776124	0.00116180429616706	0.00923646246453793
ENSG00000069667	-2.45666043673135	-2.46214204226581	3.32948211402589	0.00117497873291919	0.0093364467866668
ENSG00000102699	1.61517358024296	1.61523621450127	6.83917300910909	0.00118132200094621	0.00937747480923239
ENSG00000140199	1.76221379756601	1.76276820168857	4.29662809967448	0.00118134321440759	0.00937747480923239
ENSG00000179299	-3.09889178473507	-3.1032272918057	2.19214523786227	0.00118310970610527	0.0093867250767925
ENSG00000228528	-6.61397729413574	-28.0162302326229	0.944429872153973	0.00118483384746395	0.00939563011391677
ENSG00000143630	-1.95574094923098	-1.95671638470943	3.73732255039857	0.00118619463934249	0.00940164624299167
ENSG00000069535	-3.71393554000862	-3.74276007395988	4.21732961888034	0.00119112264857747	0.00943591528913678
ENSG00000206384	-4.88678771201517	-4.96551775524439	-0.0773635874664802	0.00119520893160996	0.00946014046207638
ENSG00000205002	-4.32246754303585	-4.35205610668309	-0.129770114131802	0.00119539241268584	0.00946014046207638
ENSG00000117598	-4.24592026934129	-4.36069300648846	4.27773710457772	0.00119769370541235	0.00947355092011572
ENSG00000278041	-4.02578242548306	-4.13964991224626	0.259303915504672	0.00119833100935202	0.00947379259747976
ENSG00000167601	2.76555151163172	2.76559169406854	8.01962261966207	0.00120889412746182	0.00955246604564215
ENSG00000112394	-4.09886171374931	-4.15705248966809	1.0996825287737	0.00121038747352761	0.00955942843280732
ENSG00000091428	-2.3510673191891	-2.35859649974533	2.53626828275598	0.00121926313329678	0.00962465852542763
ENSG00000166046	3.06674441927372	3.09430923598088	1.57681072561806	0.00122187422546116	0.00964039623868145
ENSG00000259518	9.77741493362398	33.5214538476164	-0.155542963377881	0.00122805862609844	0.00968429666055607
ENSG00000134548	-5.25269847265074	-5.25987422735177	1.54658609637407	0.00123248742901124	0.00971431535415523
ENSG00000158109	1.51716907400186	1.51734496946494	5.10009905472831	0.00123500556057976	0.00972925167653503
ENSG00000147862	2.17650851445952	2.17690294329074	6.13695237732563	0.00124480340590425	0.00980149287936914
ENSG00000204789	-2.41298382839304	-2.42577076766088	1.40112680733698	0.00124548147078927	0.00980188895408447
ENSG00000128335	1.7966311642514	1.7969673694701	5.247036251947	0.00124702073577998	0.00980905882542501
ENSG00000204219	2.56812479704619	2.57223490835594	1.31832229789516	0.00125427045281078	0.00986021397232767
ENSG00000079257	4.12698858461849	4.12857874113335	2.56568908006633	0.00125478706052357	0.00986021397232767
ENSG00000279694	-9.01920844772455	-32.8249154586471	0.0382117063073135	0.00125934130434814	0.00989102370527761
ENSG00000008323	-2.74299673507691	-2.7489339375171	1.13190521471202	0.00126370466703895	0.00992030400761493
ENSG00000150627	-3.56650583497852	-3.57501299743007	3.35558871098968	0.00127030555800495	0.0099671110465775
