# Supplementary material for: Global hypo-methylation in a proportion of glioblastoma enriched for an astrocytic signature is associated with increased invasion and altered immune landscape
Source: eLife. 2022 Nov 22;11:e77335. doi: 10.7554/eLife.77335 (PMC9681209; doi:10.7554/eLife.77335)
Supplement: Figure 4—source data 1. [file elife-77335-fig4-data1.zip › Figure_4_source_data_1/Figure_4_D/All_syngeneic_DE_comparisons/DEList_V_gic_batch_patient_iAPC50 - GIC50.csv]

	logFC	unshrunk.logFC	logCPM	PValue	FDR
ENSG00000196376	-12.073181559132	-12.1937591858622	6.75145534434014	8.50446895368645e-17	1.3278877824286e-12
ENSG00000167972	-6.33698285973275	-6.33974457433715	6.11540545411226	4.34407307126913e-13	3.39141784673981e-09
ENSG00000075043	-13.0350219563141	-13.267028539502	6.04840750051676	2.46498346318769e-12	1.28294172647375e-08
ENSG00000185818	-6.6755111596019	-6.68094474701232	5.03498277019609	4.19764980915055e-12	1.63855260300192e-08
ENSG00000075461	-7.21128142536963	-7.21802020460992	6.51429064334841	6.42099051822648e-12	1.72004816969201e-08
ENSG00000196338	-8.53844305699705	-8.54454937304812	6.33300462477509	7.23774118726998e-12	1.72004816969201e-08
ENSG00000132718	-5.70414911415773	-5.70470958748306	8.02968480943876	7.71124451635973e-12	1.72004816969201e-08
ENSG00000131459	7.36900118528435	7.37167725280333	6.78449859525688	1.15733539108271e-11	2.12393732146603e-08
ENSG00000055118	-8.19526064718169	-8.23649925223834	4.76783339499269	1.22424976900181e-11	2.12393732146603e-08
ENSG00000157890	-8.35081020397689	-8.37566364449039	4.55486811272313	2.03021093701915e-11	3.1699713570617e-08
ENSG00000105737	-12.0978921634391	-12.2201352100405	4.87843625234172	5.05663301045703e-11	7.17766071138873e-08
ENSG00000118432	-11.3359570000087	-11.4565467659096	5.98296066127135	7.20999097344582e-11	9.38139992161525e-08
ENSG00000162975	-11.9920645367	-12.0552055274522	4.7861751096375	8.0872716867464e-11	9.71343539360448e-08
ENSG00000167614	-12.0586890040623	-12.1202582656366	7.37479575389698	9.16843205124391e-11	1.00212421644869e-07
ENSG00000174672	-5.91560344187095	-5.92109183044725	4.95331840880499	9.62717000559133e-11	1.00212421644869e-07
ENSG00000104112	-11.112781720229	-11.3443383043238	4.40233486053515	1.20157187239895e-10	1.17258395097732e-07
ENSG00000159217	10.7595956958374	10.8232335292791	7.80069041599436	2.47481127704513e-10	2.27304136939898e-07
ENSG00000139737	-6.90301071597374	-6.91600841402079	5.35534244021859	2.74915723136058e-10	2.30663196939602e-07
ENSG00000046604	8.10393601924958	8.10736712854087	6.76747786987712	2.88350268202869e-10	2.30663196939602e-07
ENSG00000105613	-6.64505944526473	-6.66979294360865	3.73860646805927	2.95456893735881e-10	2.30663196939602e-07
ENSG00000100505	-11.8517344105189	-11.8931379930969	6.6801398490332	3.70463030186338e-10	2.64827824995141e-07
ENSG00000003249	-4.99504051793357	-4.9989570547284	4.46016162974276	3.98279841214633e-10	2.64827824995141e-07
ENSG00000196361	-10.9984420330638	-11.2303401838937	5.5779115726833	4.03764403314766e-10	2.64827824995141e-07
ENSG00000099250	5.21770818950122	5.21798307872432	8.120906124975	4.07062110918623e-10	2.64827824995141e-07
ENSG00000109339	-4.6605790531945	-4.67028531964092	5.03423715586865	4.40513795349836e-10	2.75127296023694e-07
ENSG00000167654	-8.10551931597879	-8.13039092639479	5.17384836631044	5.05350199350565e-10	3.03482231256143e-07
ENSG00000134602	9.52884305022354	9.5846349634377	5.252691318394	5.99402020069075e-10	3.46631968198464e-07
ENSG00000106278	-12.9518584579964	-12.9626999579436	10.7347487603418	7.88013530575783e-10	4.27763094425557e-07
ENSG00000172201	-5.45739836218202	-5.46142745857516	5.78002612924832	7.95478976826581e-10	4.27763094425557e-07
ENSG00000039560	4.34471427765984	4.34491267069537	7.6734472419247	8.21883747455279e-10	4.27763094425557e-07
ENSG00000100167	-6.86656281846537	-6.87327190646638	6.31477966087304	8.81228907242787e-10	4.35006364038031e-07
ENSG00000129244	-11.2466735942189	-11.2879486317742	6.53514014904751	9.08912930566687e-10	4.35006364038031e-07
ENSG00000087258	-7.96339592154792	-7.97921016816132	4.54943248474097	9.35317609032187e-10	4.35006364038031e-07
ENSG00000103034	-5.67579120232688	-5.67678615859848	6.81530572902909	9.662968937999e-10	4.35006364038031e-07
ENSG00000171766	-12.285119216014	-12.4054911138507	6.52549372697704	9.94562093283721e-10	4.35006364038031e-07
ENSG00000005513	-10.3363710883317	-10.3502256936072	6.80794201581332	1.00296074710959e-09	4.35006364038031e-07
ENSG00000131095	-12.9766128174904	-12.9922237408548	9.80635081498169	1.09378989195029e-09	4.61579334403022e-07
ENSG00000152578	-8.71456666896132	-8.77514638261542	4.94243836403982	1.14072015191059e-09	4.68715906629789e-07
ENSG00000171385	-11.3089296955493	-11.3903429786064	5.60510060046658	1.23454928970482e-09	4.83278429293263e-07
ENSG00000142549	-12.7400119885258	-12.9727453633397	4.06510419431741	1.23806437631168e-09	4.83278429293263e-07
ENSG00000134755	8.69174705743812	8.72912830595543	4.47482833021215	1.2998575411711e-09	4.87219037172685e-07
ENSG00000114646	-7.95050176317557	-7.96345103506277	5.95650462276646	1.31056741137779e-09	4.87219037172685e-07
ENSG00000219438	-8.79811018476164	-8.81894343302805	4.53301216569379	1.37300057620262e-09	4.98558860391343e-07
ENSG00000182103	-15.0631752117457	-35.2925101225585	4.91347075370785	1.40534993726726e-09	4.98707589102068e-07
ENSG00000160307	-16.3687093025524	-37.5369938167561	6.85211339745425	1.57376986652397e-09	5.46063171020117e-07
ENSG00000057294	9.76995311840578	9.8795108587879	4.19909122451164	1.68370367684481e-09	5.71507591527278e-07
ENSG00000182132	-14.7894567687149	-35.0767589360082	4.85562282270385	1.80435752244362e-09	5.99430603307122e-07
ENSG00000111783	-9.14284444886517	-9.20433178842702	5.25391403865196	1.86620121565231e-09	6.070597037749e-07
ENSG00000105088	-5.96575942808586	-5.97810658009177	4.61310888091329	2.07687837688499e-09	6.61658979046826e-07
ENSG00000223802	-5.98556747514893	-5.99393399808296	2.68983915536268	2.1188003684092e-09	6.61658979046826e-07
ENSG00000077942	4.36580498823972	4.36625711033362	8.1691809945812	2.28286972325895e-09	6.91495318727076e-07
ENSG00000135472	-5.35953724421878	-5.36362885241172	3.79273131909232	2.30291767476675e-09	6.91495318727076e-07
ENSG00000164197	-7.80318833801715	-7.81532152830444	4.5764772533237	2.39848551708492e-09	7.06602884221961e-07
ENSG00000151322	-9.62375225686442	-9.68520817166119	4.97560787818538	2.47442228805993e-09	7.15474622329031e-07
ENSG00000196132	-12.7767340471858	-34.5082362924669	3.42834783141476	2.65321021657211e-09	7.53163322764176e-07
ENSG00000184588	-4.10062892827223	-4.10155385157541	5.09604919912104	2.72797535143862e-09	7.53163322764176e-07
ENSG00000139116	-2.87710751444026	-2.87745680181283	6.36479507980223	2.74947543214795e-09	7.53163322764176e-07
ENSG00000245526	-14.7529695231642	-34.413773274405	5.47861326440336	2.84677254593703e-09	7.66370802280359e-07
ENSG00000144847	-9.97884143578278	-10.0601033686013	4.46461414061252	3.08716401920569e-09	8.04719215277994e-07
ENSG00000139364	-9.2361835670862	-9.25537293747947	6.3073239512436	3.09229876499806e-09	8.04719215277994e-07
ENSG00000180787	-6.20632498755928	-6.21619896088077	3.11939719260116	3.18094720217453e-09	8.06063536095498e-07
ENSG00000196159	6.68473148476641	6.69336877937065	5.2680381030984	3.20071341347002e-09	8.06063536095498e-07
ENSG00000187122	-9.36448463469285	-9.38010200979879	6.91932152334765	3.28097823060283e-09	8.13161810994169e-07
ENSG00000186806	-5.22442247481438	-5.22837719189843	3.11703371089754	3.41073783475676e-09	8.32113446123314e-07
ENSG00000174871	-4.77476243678345	-4.77831368651048	4.83964631393909	3.69455011040739e-09	8.77113136721724e-07
ENSG00000178031	7.30766858654426	7.31013665366031	6.41995346076949	3.70753599485294e-09	8.77113136721724e-07
ENSG00000181790	-11.8774355548969	-11.9196475342627	5.44754069717283	3.90329266261051e-09	9.06290317597468e-07
ENSG00000110076	-13.330602087606	-33.3491205649467	5.12200886879284	3.94695411788317e-09	9.06290317597468e-07
ENSG00000126217	-8.15383535223857	-8.18927775969243	4.68597664038396	4.01937023212853e-09	9.09542707310941e-07
ENSG00000110436	-9.95277840473164	-10.0342458971692	6.20501231517245	4.2107475005536e-09	9.39237306766342e-07
ENSG00000156298	-10.3388405910798	-10.4200907813304	4.14106218280013	4.40520125762938e-09	9.65785823857191e-07
ENSG00000104332	9.60751133132719	9.61354334163605	9.57461760319799	4.4534763236658e-09	9.65785823857191e-07
ENSG00000155254	4.67115658664014	4.67187829436869	6.47183335745782	4.62406367482405e-09	9.89042879708257e-07
ENSG00000175175	-6.2925523413923	-6.30629405212863	4.79721446824905	4.91616758209078e-09	1.03363961131146e-06
ENSG00000184349	6.63871654224291	6.6705724447242	4.29332928796017	5.08882477373174e-09	1.03363961131146e-06
ENSG00000163873	-17.6362214778391	-37.8507727550811	6.36503207999085	5.09107931538923e-09	1.03363961131146e-06
ENSG00000275004	7.94172165532436	8.15246587654155	3.04390442503787	5.20513271868120e-09	1.03363961131146e-06
ENSG00000169862	-12.5109690285313	-12.7429708946583	6.30457391475385	5.2089801142606e-09	1.03363961131146e-06
ENSG00000122756	-11.0361936742137	-11.1567952397769	5.62422918673177	5.25316679548807e-09	1.03363961131146e-06
ENSG00000134121	-10.719530727476	-10.7806060378204	6.39677265529814	5.3167287106912e-09	1.03363961131146e-06
ENSG00000167202	2.56945387465713	2.56974367260045	5.83080611752067	5.36216270758477e-09	1.03363961131146e-06
ENSG00000240694	-7.23377234881857	-7.23754866270538	6.4305139056109	5.67161353935518e-09	1.07995821711575e-06
ENSG00000173848	3.1638295349338	3.16416245630781	5.82078043120246	5.7793054929395e-09	1.08720573453924e-06
ENSG00000111817	4.19757124723221	4.19823304286751	5.62138713013129	6.0357811904215e-09	1.11091483107119e-06
ENSG00000129159	-6.96936622790953	-7.01032380865341	3.56859000254327	6.04763421551502e-09	1.11091483107119e-06
ENSG00000092421	-5.76278501580238	-5.76440944641636	6.49978581960768	6.26234983966227e-09	1.13464248378278e-06
ENSG00000106078	-13.4887441399259	-33.0377310600503	4.15793784411793	6.32214013635849e-09	1.13464248378278e-06
ENSG00000167971	-6.8782650305329	-6.90957397336835	2.75225829729954	6.553191286833e-09	1.13503238308041e-06
ENSG00000149948	6.79936083363442	6.80004891908295	8.322415841426	6.61884945234711e-09	1.13503238308041e-06
ENSG00000078549	-14.0300406526191	-34.1505857350389	6.45756664782091	6.66558100766307e-09	1.13503238308041e-06
ENSG00000165804	-3.10511492558619	-3.10572868283482	5.84163439879639	6.68669079230666e-09	1.13503238308041e-06
ENSG00000085491	3.61098144770339	3.61141294760396	6.01456797339416	6.68777886790047e-09	1.13503238308041e-06
ENSG00000170500	-5.66158471599606	-5.66360950218593	5.6747674038725	7.17041570992473e-09	1.19663732811664e-06
ENSG00000109846	-8.65076565211032	-8.67760296695611	4.63528305485747	7.20404181138494e-09	1.19663732811664e-06
ENSG00000167588	-11.3284063188642	-11.4523711800193	4.62332838255664	7.28178746746598e-09	1.19681925807383e-06
ENSG00000100095	-13.765162015097	-13.9959962717003	6.50163090996558	8.02164282854983e-09	1.30466212627468e-06
ENSG00000181449	-9.76535732165076	-9.77785931626624	7.91600856739243	8.10504843401077e-09	1.30466212627468e-06
ENSG00000101144	-15.859604175499	-36.1439406263124	6.29420968434739	8.28723646420952e-09	1.32037663420579e-06
ENSG00000150625	-13.0004917285872	-13.1210466189075	8.2383542282555	8.48896758898654e-09	1.32777399177595e-06
ENSG00000148634	3.16884444072179	3.16903241494483	6.05019485355057	8.50374018045312e-09	1.32777399177595e-06
ENSG00000172020	-7.78999016731901	-7.7918553249374	8.19312759456095	8.79848674063212e-09	1.36019378186366e-06
ENSG00000006210	-13.0736347740012	-13.3058525154456	6.3016702393423	8.96568150850954e-09	1.37245246150851e-06
ENSG00000140538	-8.51456897713333	-8.53121860697864	4.87946214842078	9.33562463431778e-09	1.41520818485668e-06
ENSG00000111879	-4.86365431941347	-4.87628205496833	3.24345955861002	9.51158665446447e-09	1.41529596507688e-06
ENSG00000180921	9.25523287954985	9.36446597170471	2.81798826489593	9.52443293245256e-09	1.41529596507688e-06
ENSG00000103723	-6.2330961684958	-6.25547067153614	3.83723632869045	9.60813195197576e-09	1.41529596507688e-06
ENSG00000139910	-8.12232492149854	-8.13225595527567	5.94096494996146	9.97477188259261e-09	1.44720474598729e-06
ENSG00000046653	-9.7473981777258	-9.75380821695341	8.97014157198565	1.00101263332027e-08	1.44720474598729e-06
ENSG00000152092	-10.5194934613585	-10.6006960249044	5.7270889687214	1.0202463556692e-08	1.45244952568264e-06
ENSG00000088538	-4.3622525165236	-4.36703454481808	3.6510373212739	1.02637824292631e-08	1.45244952568264e-06
ENSG00000120278	-5.24801043899876	-5.25136513738611	5.59492642055849	1.03783356705491e-08	1.45244952568264e-06
ENSG00000101638	-13.8917750676923	-13.9789763201893	7.71466742728654	1.06568461503867e-08	1.45244952568264e-06
ENSG00000025039	-7.5173854399276	-7.53992167240531	4.87111571499862	1.06589506627764e-08	1.45244952568264e-06
ENSG00000167785	-10.4549217755285	-10.5753695034586	4.05379412848512	1.06812580254141e-08	1.45244952568264e-06
ENSG00000170382	-7.48956708211729	-7.52052436244315	4.38755973005145	1.06975595909763e-08	1.45244952568264e-06
ENSG00000242808	-9.87999815464082	-9.94029624314109	6.11464043820808	1.13138618154308e-08	1.52288481367359e-06
ENSG00000120162	-7.83051034307367	-7.85124139825697	4.9290159902191	1.14583771776409e-08	1.52600175501126e-06
ENSG00000173221	4.40608317338945	4.40700180001948	5.21895136525825	1.15324841226674e-08	1.52600175501126e-06
ENSG00000116141	-6.65383466995269	-6.66838434412582	4.37089342446508	1.16964636585336e-08	1.5346939795323e-06
ENSG00000144191	-9.00950906253533	-9.12947927926282	3.09613567177425	1.25019260325584e-08	1.62615528759326e-06
ENSG00000109436	3.99426954830897	3.99591131035082	5.3492826536899	1.27736947640022e-08	1.62615528759326e-06
ENSG00000163531	-7.58273653137978	-7.61370647511927	5.92549626065472	1.2801226566495e-08	1.62615528759326e-06
ENSG00000168280	-6.65071430915093	-6.65367981811761	7.21693782098093	1.28101127433054e-08	1.62615528759326e-06
ENSG00000147642	-6.16462637579166	-6.17680431370969	4.03067992697356	1.29750383208273e-08	1.6338084543661e-06
ENSG00000152217	-4.79976722211805	-4.80463004513834	5.4576140379924	1.33967695235676e-08	1.67341727472787e-06
ENSG00000204624	-7.96368110092018	-7.98852020723702	4.0170516016982	1.35772808132729e-08	1.68250525887653e-06
ENSG00000134769	-5.44581738066512	-5.44672694939731	6.14121037959443	1.39435882703641e-08	1.71429281301941e-06
ENSG00000041515	-7.08507859977629	-7.16590018175558	2.75770783250344	1.41241026854273e-08	1.72291983851767e-06
ENSG00000005486	-2.64157451884265	-2.64170200286447	6.73370334354592	1.52538449820944e-08	1.84630647713505e-06
ENSG00000140067	-12.324828417106	-32.8816509103199	3.16139215698096	1.56037486450054e-08	1.87190404424478e-06
ENSG00000170689	11.6978936753577	11.8067495639292	4.60384466878085	1.57050998972759e-08	1.87190404424478e-06
ENSG00000133112	2.53637087083057	2.53639830066773	9.14759780952583	1.6009273744232e-08	1.87359194199101e-06
ENSG00000169436	-11.810954493227	-11.931650277757	5.44364514675967	1.61751594005034e-08	1.87359194199101e-06
ENSG00000137936	5.36364310228499	5.36555929385333	5.74967425570369	1.61974761092624e-08	1.87359194199101e-06
ENSG00000135424	-8.13983458716938	-8.14130051074162	7.75007647460963	1.61992386428069e-08	1.87359194199101e-06
ENSG00000077279	-13.4943608990367	-34.7489827415168	6.76599641179132	1.70067602838373e-08	1.95252614023409e-06
ENSG00000054965	-2.70130879843773	-2.70137510969415	7.36081467723548	1.77279872770785e-08	2.02047294411901e-06
ENSG00000171094	-9.1096789978481	-9.18941600211616	3.72149313571706	1.82092854440368e-08	2.06028828205211e-06
ENSG00000225206	9.2093211368628	9.35355795592518	1.89280259773214	1.91403987683501e-08	2.14311333165597e-06
ENSG00000130294	-10.1505158404712	-10.2120516404309	7.55128964389091	1.9215823391305e-08	2.14311333165597e-06
ENSG00000151929	3.6560757689445	3.65663897258212	6.78621717874292	1.98716950223891e-08	2.2005435892169e-06
ENSG00000164106	-7.94602311253129	-7.96441149079563	4.23878038346712	2.06854522889885e-08	2.27452571859342e-06
ENSG00000132016	-5.16736205111289	-5.17480273714082	2.74869977558229	2.09511674542211e-08	2.28763306734411e-06
ENSG00000170421	13.7614795889412	13.8023063489861	8.24462062838692	2.14500168211235e-08	2.320397735463e-06
ENSG00000137693	2.53999193680899	2.54008785641399	7.11493111713418	2.15484611017123e-08	2.320397735463e-06
ENSG00000165566	-12.3425434172519	-34.0267298390118	3.47434885909887	2.19071586070225e-08	2.33313764675284e-06
ENSG00000125378	8.35275464849247	8.4621624167044	4.26166670373355	2.19656227790872e-08	2.33313764675284e-06
ENSG00000239922	-10.5468600507286	-10.7788980666651	2.93383938309282	2.36507625877009e-08	2.48029631522222e-06
ENSG00000144285	-11.8934624555824	-32.1085930576762	2.09595150739574	2.36687684749655e-08	2.48029631522222e-06
ENSG00000260807	-7.17750913206468	-7.18591555603189	4.10379634752755	2.49635035414137e-08	2.58845622401555e-06
ENSG00000130226	-16.2221916247649	-38.5123108646863	5.7339083219388	2.50324638034039e-08	2.58845622401555e-06
ENSG00000178425	3.79538096344933	3.79701780008465	4.46036866229975	2.65261861520628e-08	2.72486756959414e-06
ENSG00000162415	-6.23403067249194	-6.28285913706349	3.43049530992823	2.72014545731327e-08	2.76744849244426e-06
ENSG00000197177	-13.1463418228057	-35.2852510774975	3.03058513621869	2.7295188153991e-08	2.76744849244426e-06
ENSG00000143195	-9.65570722196869	-9.6735503359307	6.88779538484917	2.76540983187416e-08	2.77394964247049e-06
ENSG00000188916	-7.68911062234445	-7.69894963271277	4.77538432073884	2.77146243259509e-08	2.77394964247049e-06
ENSG00000182732	-11.2733593936982	-11.5045879728617	4.56867817153697	2.80225588164858e-08	2.78485671380249e-06
ENSG00000251363	9.21042424523074	32.4539991642739	0.438380319554114	2.81803100282306e-08	2.78485671380249e-06
ENSG00000173218	3.09791247255584	3.09841517551237	5.47035217705061	2.92340135998355e-08	2.85672522362433e-06
ENSG00000167693	4.01944634232354	4.02040624855646	6.86099868191997	2.93963277949828e-08	2.85672522362433e-06
ENSG00000197712	3.38505749794059	3.38537604259934	6.3261444315784	2.94564340337849e-08	2.85672522362433e-06
ENSG00000103528	-9.72630028203738	-9.77614207577679	3.92447549230991	3.01960048031338e-08	2.88728727102707e-06
ENSG00000168913	-7.3356900001948	-7.39731786567293	1.93839594281496	3.02350342597095e-08	2.88728727102707e-06
ENSG00000116985	-7.47909121945957	-7.49259152347296	3.03371149472359	3.03263169238145e-08	2.88728727102707e-06
ENSG00000134532	-4.40727179844373	-4.41033593168009	4.91536625037346	3.08932334307974e-08	2.90461134054827e-06
ENSG00000122406	2.49449490103192	2.4945179928439	9.69192164317123	3.11312942567852e-08	2.90461134054827e-06
ENSG00000150893	-11.0803173438174	-11.1297441582761	6.9543616800588	3.12198046996618e-08	2.90461134054827e-06
ENSG00000174721	-5.47408420783085	-5.47607038496461	6.74198986627384	3.1252382811074e-08	2.90461134054827e-06
ENSG00000095637	-5.5231880351012	-5.52563223112181	5.19883922464537	3.22870987919076e-08	2.98302225169731e-06
ENSG00000125355	-5.04860382345111	-5.0520899688788	5.1375267910416	3.28079564474471e-08	3.01331430570846e-06
ENSG00000014216	2.31335990336384	2.31340963496924	7.41244034673472	3.48120149879731e-08	3.17868305276147e-06
ENSG00000155313	2.07432557090423	2.07455068301962	5.64268798490416	3.52899421974106e-08	3.20358812482773e-06
ENSG00000166669	8.76890849160019	8.98003583923328	2.96416272538859	3.69417849395486e-08	3.33415624304111e-06
ENSG00000146216	-8.07565049535002	-8.12492849985397	3.42965572792677	3.77537446170023e-08	3.37073273132631e-06
ENSG00000099284	4.37087080417053	4.3733921691101	6.25515567338517	3.78025212937217e-08	3.37073273132631e-06
ENSG00000136068	3.48183133220193	3.48190861313586	8.73023503492552	3.79946817416057e-08	3.37073273132631e-06
ENSG00000137266	-5.10715000349329	-5.11041487550843	5.41260942876481	3.94915891400347e-08	3.48373826459041e-06
ENSG00000153179	3.10411675533483	3.10511924192242	4.50104029149707	4.26565432477401e-08	3.73240492520847e-06
ENSG00000101265	-9.48508067689481	-9.4936984966295	7.21329610564981	4.27885539651797e-08	3.73240492520847e-06
ENSG00000204128	-7.36942979710313	-7.38311923024041	3.84686430303644	4.39409517859486e-08	3.81163345103223e-06
ENSG00000158528	-5.22935379103049	-5.23950530216347	4.20963669976026	4.49563575629767e-08	3.87581127447904e-06
ENSG00000177108	-13.3585564300585	-32.9125681866387	2.73707356675422	4.51772545123085e-08	3.87581127447904e-06
ENSG00000147408	-5.01190782392904	-5.01089557140825	4.00698835755822	4.55690908706843e-08	3.88806439811401e-06
ENSG00000198959	9.87652872703802	9.89329819271034	8.37701402917863	4.72884788274684e-08	4.00222999833937e-06
ENSG00000185985	-9.25823483279758	-9.3395814401268	4.86733478746001	4.74197867101821e-08	4.00222999833937e-06
ENSG00000130287	-12.2994779191002	-12.380705419269	7.13309353670624	4.86671537110199e-08	4.0854243980853e-06
ENSG00000259417	-7.39246522611258	-7.4098620198043	4.29131658533575	4.90668384589666e-08	4.09694981656848e-06
ENSG00000205336	-6.90876737959114	-6.90957144175362	8.39556243362377	5.01931538691855e-08	4.16870161975246e-06
ENSG00000109689	-2.66186806701277	-2.66206674561293	5.69635028760917	5.12327172017112e-08	4.23252722956359e-06
ENSG00000165443	-12.427647848981	-32.9586069132311	3.18858166770555	5.21395277249383e-08	4.28477150472204e-06
ENSG00000106025	-5.32916979407184	-5.33855278453291	4.51350579665481	5.27070676978019e-08	4.3087337959868e-06
ENSG00000026559	6.98089610299308	7.01058067484019	4.02930292764982	5.38755676143353e-08	4.38131829546995e-06
ENSG00000136111	5.92882590115299	5.93165260587921	4.95299323724911	5.45749414630747e-08	4.41519759587797e-06
ENSG00000102003	-5.28394454487532	-5.2929905871943	3.36832232012449	5.52848353258428e-08	4.44865135117254e-06
ENSG00000163884	-6.04398601401337	-6.06165840177114	2.65730286580778	5.55582818930861e-08	4.44865135117254e-06
ENSG00000156959	-8.77098458334544	-8.82878084555058	3.49023748337028	5.59673288995636e-08	4.45854017060095e-06
ENSG00000086062	4.029470801257	4.02979497737538	6.7379477640769	5.66544689823514e-08	4.49036994259104e-06
ENSG00000140950	2.87384145402959	2.87428235587375	5.29256617424652	5.87550413392944e-08	4.63333947207951e-06
ENSG00000115507	-8.35816192543041	-8.43945985907151	4.47882852043909	5.97788118867887e-08	4.69038376281567e-06
ENSG00000213186	3.08109818026163	3.08210686847417	4.30909962666122	6.15677407814354e-08	4.80659352280666e-06
ENSG00000204967	-5.28546177283842	-5.29169441570241	2.74308406959812	6.22564400688583e-08	4.81603084306669e-06
ENSG00000135144	-7.10550645899409	-7.14125689115932	2.54802643080503	6.23589289440088e-08	4.81603084306669e-06
ENSG00000102383	-7.34534700725075	-7.39425957946593	3.58203933771551	6.26139529359893e-08	4.81603084306669e-06
ENSG00000144485	-4.78358731282218	-4.78494430985853	6.18987187768828	6.35514065317299e-08	4.86417481169819e-06
ENSG00000171189	-5.9487609529278	-5.96346257677923	2.89527670586779	6.75136695250474e-08	5.14223627299557e-06
ENSG00000225649	-10.7786237126462	-10.900433299162	3.86214663374953	6.80657618048287e-08	5.1511824731088e-06
ENSG00000163328	-3.92993077021363	-3.93026592712262	5.26105135330322	6.82909422270732e-08	5.1511824731088e-06
ENSG00000198642	6.90976956664854	6.91589880914935	6.38794479453484	7.10516605378135e-08	5.31434644125465e-06
ENSG00000124942	4.6958489812896	4.69592670199469	9.62291480635765	7.11347768811466e-08	5.31434644125465e-06
ENSG00000162616	4.02764686794273	4.02821909213292	5.17907524042334	7.17493785948448e-08	5.33473713038051e-06
ENSG00000156026	2.45957490707257	2.45997027612598	5.06313948234802	7.29388281935131e-08	5.3745856355572e-06
ENSG00000177380	-3.5603954013766	-3.56183412037403	4.0031727599064	7.29737514242427e-08	5.3745856355572e-06
ENSG00000131409	-11.1291311200842	-11.1705031847268	6.02826356308337	7.3343000764533e-08	5.37642072271089e-06
ENSG00000274956	-9.22355176787039	-9.30463964864604	4.14400557249456	7.4191359391224e-08	5.41319572679707e-06
ENSG00000167619	-7.68433468125903	-7.72561984956703	2.65896117542527	7.48800961584321e-08	5.43803637868725e-06
ENSG00000105767	-7.20700060699511	-7.20832246274089	7.17995741460958	7.6769968591865e-08	5.54947356293232e-06
ENSG00000132434	-3.82619305554745	-3.82632969722169	6.30519662123194	7.8189167757563e-08	5.62601689109027e-06
ENSG00000148204	-6.28646202480243	-6.30189260368034	6.40212031786226	8.31152124953012e-08	5.95303177936529e-06
ENSG00000197043	3.18907686360616	3.18915839323487	8.18498987993756	8.83830472843801e-08	6.30142876848544e-06
ENSG00000187210	6.35805569176001	6.36099744143416	4.71493267205236	8.93199000585575e-08	6.33927690688326e-06
ENSG00000082684	-8.61281296081975	-8.6742569560952	5.59172867775102	9.06161405785849e-08	6.40217384160192e-06
ENSG00000101608	4.38495570025458	4.3853182008638	7.33246765838043	9.27156141755024e-08	6.52099819701034e-06
ENSG00000183087	5.11802989387701	5.11874934788423	6.48884077923181	9.48037937167977e-08	6.63796607665507e-06
ENSG00000138772	11.4583656519722	11.6700406538459	4.78594619732647	9.70810378018885e-08	6.76491808799348e-06
ENSG00000106689	-13.9982370471478	-33.102491945408	3.17609818716413	9.74834488150719e-08	6.76491808799348e-06
ENSG00000163406	-7.03813051287373	-7.07240090904918	4.35568208218346	9.96275698411226e-08	6.88311891813844e-06
ENSG00000076864	-5.76623186566939	-5.77463792783148	3.0071644991739	1.01531668564521e-07	6.98376860337634e-06
ENSG00000147481	-13.502631291395	-33.5817623137798	3.63583682624983	1.03355957148607e-07	7.07806980227348e-06
ENSG00000277363	-5.5034266108271	-5.52775843932312	3.36650160918267	1.05939961034302e-07	7.2233473868541e-06
ENSG00000108830	-5.37337023922258	-5.37552333650958	5.25801456848955	1.07398673756341e-07	7.29096909578919e-06
ENSG00000177301	-11.8048741136625	-12.0371305407359	4.16948535752757	1.1043577463113e-07	7.46469344195007e-06
ENSG00000115266	-5.9242508870266	-5.92658274941495	6.41558771867616	1.12448321242793e-07	7.56796589605588e-06
ENSG00000136160	-10.5521346489649	-10.7837902035829	6.38321838004465	1.1330037447425e-07	7.5925838928796e-06
ENSG00000130477	-6.63829304787772	-6.64505875563697	4.41144566744997	1.14406658950488e-07	7.63395543954239e-06
ENSG00000273079	-8.94429144592016	-9.06495037187038	2.89821791031081	1.15760909928499e-07	7.68740265957633e-06
ENSG00000125285	-13.4666018179296	-33.5010664178506	5.10636319010138	1.16932374531313e-07	7.68740265957633e-06
ENSG00000100285	6.75699785578981	6.7913221373928	3.1782731013384	1.17001809677671e-07	7.68740265957633e-06
ENSG00000163485	-5.43073346581549	-5.43322832093326	4.67324823874995	1.17177009925654e-07	7.68740265957633e-06
ENSG00000102034	3.18942771483474	3.18994302083264	5.36934512048736	1.18572112086981e-07	7.74638057793357e-06
ENSG00000166396	12.0856794098567	12.4760041787625	3.09577125169663	1.2064860685189e-07	7.84919728077257e-06
ENSG00000139970	-6.31876423876685	-6.3218975421299	5.37012474914085	1.21444858672172e-07	7.86821586434561e-06
ENSG00000122026	2.13685452968327	2.13690517311022	8.2620938550867	1.22024759604627e-07	7.87311816721757e-06
ENSG00000164683	-6.67765868692763	-6.67992689685931	5.31180596517362	1.23193418004277e-07	7.91581081777275e-06
ENSG00000186868	-6.33465692828286	-6.34349703164072	4.46708064972783	1.24156373139351e-07	7.94499020572881e-06
ENSG00000174080	-4.9040926692332	-4.90714580245638	4.43615401027228	1.25283733770509e-07	7.98440905752131e-06
ENSG00000204764	6.89953381679755	6.93671845870306	3.60474260335363	1.26421035477555e-07	8.00323109035246e-06
ENSG00000128683	-7.70387088133563	-7.71661485229275	4.06173091313392	1.26604206437624e-07	8.00323109035246e-06
ENSG00000157833	-5.63055281914334	-5.63339899803217	4.98600772597071	1.29289502841029e-07	8.10758469162842e-06
ENSG00000184986	-6.2301072338706	-6.25056757665643	1.59741562752832	1.29302146848432e-07	8.10758469162842e-06
ENSG00000173559	7.09652927619278	7.10527804210225	4.64543984277677	1.29812743237294e-07	8.10758469162842e-06
ENSG00000127955	4.83806844481472	4.83990128258935	5.59151701707885	1.30655256419567e-07	8.11128606915584e-06
ENSG00000280237	-5.23666256061852	-5.24943417085707	3.01849992271316	1.30910983055416e-07	8.11128606915584e-06
ENSG00000176533	-4.64119464388484	-4.64236559126624	5.51382532694619	1.33745244698112e-07	8.25414328346372e-06
ENSG00000171649	-2.41557089053552	-2.41611474872076	4.76781365450797	1.34555331684078e-07	8.27144468076849e-06
ENSG00000117598	-9.66590984546965	-9.78426849913701	4.27773710457772	1.35795424918908e-07	8.27823976712834e-06
ENSG00000144355	-8.54707743733019	-8.56654996040208	5.3773048373451	1.36176412014989e-07	8.27823976712834e-06
ENSG00000185008	-8.1058531301813	-8.1166197245535	5.73561668802406	1.36256412203918e-07	8.27823976712834e-06
ENSG00000013588	9.65113480168413	9.66383108293831	5.30111972268225	1.39797392301667e-07	8.46045148603964e-06
ENSG00000126878	-7.56128302997581	-7.56608207098238	7.3435390615499	1.40554107120749e-07	8.46708182614334e-06
ENSG00000188760	-4.41328107127502	-4.41581560979243	4.16149977699926	1.40991499602745e-07	8.46708182614334e-06
ENSG00000198300	-11.8359717191014	-12.0664538646581	5.38738857701782	1.41753588078877e-07	8.48023189373022e-06
ENSG00000231205	6.26606790839802	6.31508304212997	3.64106194322766	1.42782480186542e-07	8.50918185355977e-06
ENSG00000166682	-7.16121601630514	-7.18687397512337	2.76606862043604	1.45263293539945e-07	8.62411051457299e-06
ENSG00000132122	-4.2187203335053	-4.22039134819684	4.89929129027656	1.53570169417846e-07	9.08274479276608e-06
ENSG00000106665	-2.25546042538224	-2.25551466621032	7.55268545534854	1.5475896627755e-07	9.11851509229306e-06
ENSG00000157851	-12.8281671596661	-12.9488353094929	7.90928329193892	1.57848477039221e-07	9.24904939292611e-06
ENSG00000166407	-9.37269373535224	-9.60496970262961	2.94064677535813	1.58159100032744e-07	9.24904939292611e-06
ENSG00000173068	6.39269341958426	6.39838179941418	5.18825219657294	1.5902062980916e-07	9.26473176806056e-06
ENSG00000147588	-18.3105195308876	-41.0725842708899	8.13244855554204	1.618556482254e-07	9.39484792338808e-06
ENSG00000154721	-7.2103360910648	-7.22213686896395	5.7330058275057	1.63426504106842e-07	9.4508942041638e-06
ENSG00000127399	7.64011166127952	7.78384373700495	3.02415999084561	1.64053377108456e-07	9.4521381187138e-06
ENSG00000083067	-7.73460704062617	-7.75533487782981	4.31803861963285	1.67256191137709e-07	9.57897240240917e-06
ENSG00000137726	-7.03873440185511	-7.04498921526574	5.03189902201385	1.67481712940803e-07	9.57897240240917e-06
ENSG00000163513	4.53263049769696	4.53306087807208	7.31176798827395	1.68945695044192e-07	9.62743825700733e-06
ENSG00000146376	3.58881079044461	3.58950749375763	5.53849633712813	1.73276695254258e-07	9.81125201784419e-06
ENSG00000118785	-6.95386259044559	-6.95641278828119	8.02249501122193	1.73428048989688e-07	9.81125201784419e-06
ENSG00000138829	4.020013694723	4.02012603576821	8.16594273072169	1.74194440205295e-07	9.81903245258295e-06
ENSG00000132429	6.36289730966128	6.38638905271067	2.61461406463245	1.75648711632809e-07	9.86539202674347e-06
ENSG00000099954	-7.26678713251358	-7.3280051535385	4.69139459476746	1.90290396235549e-07	1.05659116108048e-05
ENSG00000181291	-12.446463808895	-33.5787175820294	2.59908221283518	1.90802267334239e-07	1.05659116108048e-05
ENSG00000166073	3.84331556331597	3.84377768467366	5.13129932116249	1.90802729382025e-07	1.05659116108048e-05
ENSG00000205269	-4.67278315069009	-4.67536418845921	5.36859029916559	1.91366347680859e-07	1.05659116108048e-05
ENSG00000111728	-6.73929904995463	-6.76393865646389	4.24169898864451	1.91504610340577e-07	1.05659116108048e-05
ENSG00000171604	-3.86548601749365	-3.86575355846966	6.88004236873525	1.94474178855929e-07	1.06919712276636e-05
ENSG00000155961	-6.39902421440033	-6.42629633715082	3.51444200374146	1.98968161106447e-07	1.09006626930388e-05
ENSG00000197879	3.11952152235783	3.11962063557099	7.63842325454909	2.04603911989674e-07	1.11702289573663e-05
ENSG00000161638	5.26114924918317	5.26136049115216	7.87552424177738	2.08449304081952e-07	1.13405137070927e-05
ENSG00000183248	-6.40579192316448	-6.42124179009107	4.29170204080866	2.09468928789158e-07	1.13564161601177e-05
ENSG00000113212	-5.36751703763829	-5.37512932286872	3.49620252360106	2.1223594183105e-07	1.14057898707024e-05
ENSG00000169760	-5.52361489224289	-5.53106178515967	4.87123697639186	2.12760251002589e-07	1.14057898707024e-05
ENSG00000142798	3.99006454838263	3.99028848726319	8.00510834895387	2.12873147557804e-07	1.14057898707024e-05
ENSG00000125931	-8.22204936869571	-8.26329222821059	2.97091753926672	2.13301565405733e-07	1.14057898707024e-05
ENSG00000113083	7.13777306447634	7.13875337834346	7.11257489292816	2.20014702514226e-07	1.17246060240857e-05
ENSG00000151414	3.60130022428202	3.60162510192631	5.52069763611774	2.24486901919128e-07	1.1922239750222e-05
ENSG00000234449	6.49589918807053	6.56911255181651	1.71410404637515	2.25904563820812e-07	1.19568605406717e-05
ENSG00000156675	7.51187890841394	7.54632361419416	4.77568725695704	2.33299333345741e-07	1.23065398339878e-05
ENSG00000197329	-2.43364882794708	-2.43423913187879	5.25333134000333	2.37887929728554e-07	1.2506337154147e-05
ENSG00000136026	2.48022889794781	2.4802595372105	8.59890271004631	2.3962012736302e-07	1.25551297605577e-05
ENSG00000162512	-2.61271661813699	-2.61273950795774	8.75773200251293	2.46646600122943e-07	1.28800669375238e-05
ENSG00000196549	15.5649829147057	15.961237686599	6.48024008920801	2.48122702534107e-07	1.28928351544216e-05
ENSG00000188707	6.30404704814542	6.37709871062805	2.01166170807113	2.48926299178524e-07	1.28928351544216e-05
ENSG00000115648	8.54774776673039	8.57379818660493	5.70338454239617	2.49368273128943e-07	1.28928351544216e-05
ENSG00000069535	-8.95493504351718	-8.98653715942173	4.21732961888034	2.52547049652227e-07	1.30140911989105e-05
ENSG00000130517	-2.89288331665196	-2.89319045454274	5.56321442407345	2.55207474547262e-07	1.30939116854464e-05
ENSG00000162873	-16.8339887104912	-38.8716607483633	7.42451797051492	2.55773220447109e-07	1.30939116854464e-05
ENSG00000006283	-8.75717128801888	-8.83855534048883	2.94965560650674	2.57162043621991e-07	1.31219874154045e-05
ENSG00000023892	6.54049449558737	6.58732104349785	1.10860512212904	2.58993987141858e-07	1.31724173134624e-05
ENSG00000198756	-5.70988000586589	-5.71140864643765	6.99327341910484	2.61337534465316e-07	1.32484553998099e-05
ENSG00000231991	4.62361265982017	4.62876469715094	3.24728103393828	2.63982565788593e-07	1.33392355411751e-05
ENSG00000164023	4.41210949304531	4.41405492564256	4.28672123075536	2.66313843210188e-07	1.34136269286577e-05
ENSG00000124302	-8.86230458936347	-8.91197133030612	3.04115696079213	2.74410059578675e-07	1.37769732162747e-05
ENSG00000064666	3.75676882689222	3.75694204060751	8.34891918858129	2.81403268058402e-07	1.40827904726407e-05
ENSG00000263711	13.633734320192	36.215075262809	3.99074144431069	2.86424539928745e-07	1.42849427868748e-05
ENSG00000185483	5.82017690325923	5.8225113457469	5.18848900748326	2.87272450049871e-07	1.42849427868748e-05
ENSG00000140807	-5.99929907689363	-6.01690669407055	5.42767327977617	2.890206816602e-07	1.43262505506107e-05
ENSG00000179241	-2.76535288910173	-2.76545757570698	6.43165165837866	2.97437807599077e-07	1.46968162273797e-05
ENSG00000162944	-6.0056195065383	-6.01780378978221	4.04638551963018	2.99580992812729e-07	1.47560177343153e-05
ENSG00000159208	-5.73703440678594	-5.74968046176067	2.54963567972206	3.07163545891193e-07	1.5038153848681e-05
ENSG00000006468	-4.42737176625421	-4.42744018288768	7.82827454604561	3.07235242585451e-07	1.5038153848681e-05
ENSG00000103154	-3.84728363003561	-3.85940797288462	2.68455199732304	3.10104305573503e-07	1.51311519600771e-05
ENSG00000205929	-11.4204389696186	-31.914054761029	3.22290825508672	3.13135006041716e-07	1.52314329730073e-05
ENSG00000168702	-7.87054091993165	-7.91953818637667	3.59029890646685	3.14996157451006e-07	1.52743788895653e-05
ENSG00000184702	-4.05416463840371	-4.0547664436484	5.3854993171938	3.23489146600577e-07	1.56376456192613e-05
ENSG00000236609	-3.36369786115704	-3.36423391396217	4.74699636946811	3.25253145046963e-07	1.56743907616151e-05
ENSG00000106415	-3.13836671846952	-3.13891467189408	5.27372180323825	3.30463585897676e-07	1.58571761777534e-05
ENSG00000165238	-5.58681909995787	-5.61383839730131	4.56221939865616	3.31333286651943e-07	1.58571761777534e-05
ENSG00000050767	-10.7582301486695	-10.8399000769363	4.32568787067716	3.33054379500803e-07	1.58571761777534e-05
ENSG00000068615	-5.16769548193363	-5.18185708896573	3.47445688464642	3.33108350602223e-07	1.58571761777534e-05
ENSG00000142408	-7.80265183524483	-7.81975087515357	3.39098252224563	3.41970824234317e-07	1.62204884427814e-05
ENSG00000077063	-5.46163536595994	-5.47230360400208	3.71808763401263	3.4281805982566e-07	1.62204884427814e-05
ENSG00000155511	-6.49443653489365	-6.49593268036669	7.40191676224435	3.45882257389621e-07	1.62535107864032e-05
ENSG00000079215	-8.01124373216494	-8.01238281279626	9.09342534258705	3.46516648496071e-07	1.62535107864032e-05
ENSG00000175029	2.2823043219967	2.28248338234289	6.43696135088714	3.46786510449277e-07	1.62535107864032e-05
ENSG00000184497	5.46713831111347	5.48128883053514	2.29411482827198	3.47679813158618e-07	1.62535107864032e-05
ENSG00000071073	-6.07274236008009	-6.09481666738915	3.70241227386297	3.54384042857648e-07	1.65174699856099e-05
ENSG00000120251	-16.1694894864171	-37.0826908833773	5.66940584426794	3.60083134567258e-07	1.67331489974201e-05
ENSG00000135439	-6.95031588417631	-6.96086296763726	6.06787945797773	3.6512771937576e-07	1.69172231760627e-05
ENSG00000013364	4.00021465690015	4.00035362268324	7.57819854687226	3.67487967104774e-07	1.69762044922306e-05
ENSG00000007516	-4.56296325451576	-4.56601704048087	3.84693842574412	3.72031139860586e-07	1.71353811734017e-05
ENSG00000173227	-7.44992287589613	-7.51266133353761	2.34256202640605	3.78319190746291e-07	1.73697393348915e-05
ENSG00000240184	-5.71155916568427	-5.71176625272857	8.50168320055044	3.79344249596387e-07	1.73697393348915e-05
ENSG00000112531	-2.67325123216923	-2.67327980585266	9.02386428440798	3.8567318581055e-07	1.76078980211869e-05
ENSG00000117643	-5.90041751264114	-5.90629776388752	5.27430841307241	3.86917651765625e-07	1.76132134538439e-05
ENSG00000152583	-10.991377637295	-11.0326795146107	7.49605024175814	3.88610488864814e-07	1.76388493405093e-05
ENSG00000141449	7.19183113932339	7.26536249815837	4.74969412254749	3.9013709242811e-07	1.76568132207899e-05
ENSG00000100433	-9.40876098273674	-9.52919539549011	3.80060492411446	3.96872275186341e-07	1.79097216900565e-05
ENSG00000064655	-8.72146934145145	-8.95284304613613	3.11271474964271	4.01817939669671e-07	1.80477302029592e-05
ENSG00000009694	-13.6487551473883	-32.9025307156015	4.44879064385719	4.02242225607134e-07	1.80477302029592e-05
ENSG00000117707	-8.37111093868036	-8.39286851245678	5.25800509976577	4.05001508035397e-07	1.81194657491825e-05
ENSG00000073670	-4.0868512429202	-4.09129151967966	4.2567306602195	4.17043288094428e-07	1.86048968580183e-05
ENSG00000122359	5.4382989208527	5.43925939976737	6.75623330467431	4.19916693780163e-07	1.86797129820042e-05
ENSG00000164687	3.04529944105705	3.04691069145363	4.67560375948931	4.28757885660493e-07	1.90188228031333e-05
ENSG00000156463	6.65906443417811	6.69962048245005	3.05321703018731	4.31868379358351e-07	1.91025293917884e-05
ENSG00000232527	6.68513228248195	6.89034525548098	1.02018949112085	4.40980657768382e-07	1.94504858485749e-05
ENSG00000145284	-4.61150707555915	-4.61179622268914	7.69547537949544	4.45865203736705e-07	1.95807993573265e-05
ENSG00000198732	-6.94089782960921	-6.94492079413715	5.89481476009084	4.46443228590253e-07	1.95807993573265e-05
ENSG00000158290	1.88954701418709	1.88961126077328	6.84212871651146	4.51971751351134e-07	1.97040055093358e-05
ENSG00000173404	-12.3920257137127	-33.3613624929817	5.61081739976226	4.52277067465111e-07	1.97040055093358e-05
ENSG00000058668	2.84704375694806	2.84711482314293	7.86012980860355	4.53038169453794e-07	1.97040055093358e-05
ENSG00000141639	-12.8584149676286	-32.0470707792847	4.5133489144121	4.57527167049961e-07	1.98439699619947e-05
ENSG00000121653	-2.96524657179947	-2.96552800928047	5.80206217517455	4.60074953673196e-07	1.9899197580757e-05
ENSG00000168734	-2.87231012640095	-2.87251839072648	5.5853333418087	4.65948377036843e-07	2.00975634227991e-05
ENSG00000205927	-13.8788525396324	-35.7691870280723	4.69215366309016	4.67271561247415e-07	2.0099113381039e-05
ENSG00000123080	-3.44104400567491	-3.44140345070365	6.23541603481981	4.80534017719929e-07	2.05648720674086e-05
ENSG00000099625	-2.64823612097752	-2.64888866362271	4.1869386541843	4.80733848123744e-07	2.05648720674086e-05
ENSG00000128594	-4.20209294288163	-4.20495321309116	5.60191743299164	4.87293501347755e-07	2.07742745100848e-05
ENSG00000100427	-13.8473922318573	-13.912258681434	8.38492722575697	4.88289915793591e-07	2.07742745100848e-05
ENSG00000056487	-6.75737091871241	-6.78820535436694	4.84834126415951	4.90061253636831e-07	2.07929793866453e-05
ENSG00000121966	-9.33225522748604	-9.56395626326186	5.28174451013259	4.92975527449581e-07	2.08599454894248e-05
ENSG00000167306	-6.60808963464894	-6.61643813588198	3.99628122677344	5.00525307251131e-07	2.11221679659977e-05
ENSG00000118985	4.62213526004227	4.62293669215349	5.27522418555037	5.07903542330218e-07	2.12963136731702e-05
ENSG00000166405	-11.8913384745784	-33.2116317007062	2.41964451113736	5.0835554646636e-07	2.12963136731702e-05
ENSG00000182158	2.57019072264606	2.57029619392912	7.56504466621141	5.08743755609869e-07	2.12963136731702e-05
ENSG00000111145	3.48098466951417	3.48135888644663	6.31967718922693	5.1137906471164e-07	2.13493922898598e-05
ENSG00000188641	3.07978799704258	3.08112402025828	4.49969229114308	5.26329611035223e-07	2.19149614578772e-05
ENSG00000109956	-10.9668720732175	-11.0163673844951	5.9161365552052	5.29395663561121e-07	2.19839997096897e-05
ENSG00000108309	-7.73805358941839	-7.85825786232198	2.51089635380445	5.31896971228271e-07	2.20279351772469e-05
ENSG00000182718	4.38797736321966	4.38800091115894	10.6653821426339	5.33275233572392e-07	2.20279351772469e-05
ENSG00000104290	-6.16313930076941	-6.1672682030638	6.91695607558598	5.40265536006042e-07	2.22577996812621e-05
ENSG00000111057	8.83466489475364	8.8404877529797	7.04246923771384	5.56382424355634e-07	2.28614609839181e-05
ENSG00000259207	5.13440486876398	5.14568463198538	4.09458263154962	5.619550477178e-07	2.30298323230071e-05
ENSG00000188338	-8.87000935153972	-8.90654922850757	3.4727852348164	5.65499173345242e-07	2.31108095019112e-05
ENSG00000130558	-5.14244013356164	-5.14712121272204	4.88879208975037	5.66891253953632e-07	2.31108095019112e-05
ENSG00000170390	-3.32721581441742	-3.32746432140326	6.21878219506708	5.7104649430475e-07	2.32069884526525e-05
ENSG00000160469	-2.62838890987096	-2.62878088262448	4.93383637047944	5.72223040493865e-07	2.32069884526525e-05
ENSG00000106733	3.26772294588341	3.27121790492906	2.82171402709848	5.8685729193853e-07	2.36257587774627e-05
ENSG00000114993	-2.13636705447277	-2.13661193849072	5.0494284056226	5.87874392910574e-07	2.36257587774627e-05
ENSG00000197959	-6.22562529315994	-6.23803951854648	3.84753671970389	5.87937589541011e-07	2.36257587774627e-05
ENSG00000247516	-4.8248446115321	-4.83195874297348	2.6709470847597	5.88601265814845e-07	2.36257587774627e-05
ENSG00000184005	5.55060427321312	5.56533597933877	3.76977929324025	5.91709262376112e-07	2.36896113403606e-05
ENSG00000177807	-12.151683663134	-12.2950397441694	4.45405456868274	5.94944046812031e-07	2.37582003757623e-05
ENSG00000124785	-4.72433823549485	-4.72586522247862	4.96016925116552	5.99736848940325e-07	2.38301170957127e-05
ENSG00000139352	-13.0958423591042	-34.6767614863684	5.00260030117346	5.9979736253459e-07	2.38301170957127e-05
ENSG00000170004	2.44783959328196	2.44796004117356	7.61974653106819	6.09602153424516e-07	2.41581929532243e-05
ENSG00000272106	-3.21433731915564	-3.21593250334367	3.25472507706998	6.162708062762e-07	2.43606389093584e-05
ENSG00000172379	-3.49710418150685	-3.49723292320297	7.32093865117788	6.29804358150043e-07	2.47880080658154e-05
ENSG00000176788	6.64156585870411	6.64349684523885	7.54723845683276	6.30257410152985e-07	2.47880080658154e-05
ENSG00000092051	-10.2219790941952	-10.4578721753521	2.85352305491675	6.393014270581e-07	2.50805338745859e-05
ENSG00000165186	-12.1495885327955	-33.3374155873268	2.54975145593244	6.46669260093364e-07	2.52127789600721e-05
ENSG00000101746	-7.6033178397624	-7.72350644641481	2.44939820474	6.47585710113098e-07	2.52127789600721e-05
ENSG00000116017	3.11142082468384	3.11244530350853	5.28697106846781	6.48833456161262e-07	2.52127789600721e-05
ENSG00000050030	-7.28060011020593	-7.51138309878088	2.16782051449726	6.49131365566093e-07	2.52127789600721e-05
ENSG00000150093	3.33645476870186	3.3364777329689	10.0131803572854	6.52489297038731e-07	2.52803173299324e-05
ENSG00000114859	-3.07241496447595	-3.07308568865969	4.37099793310514	6.58732815613745e-07	2.54590450074084e-05
ENSG00000077616	4.17729256915902	4.18783490306309	2.618063574346	6.68045860711969e-07	2.57552298003869e-05
ENSG00000237517	-6.5285258008251	-6.60921405599817	1.88314323843706	6.78770364295142e-07	2.61042376061683e-05
ENSG00000121236	6.59435743282403	6.60979861467355	2.1702182045444	6.91982549862289e-07	2.65469669128987e-05
ENSG00000169783	-6.6794358873585	-6.69493684600935	4.52853564210588	7.13412032035232e-07	2.7301998696564e-05
ENSG00000112208	3.43913420980746	3.43986952882768	4.42222732763924	7.19272701966283e-07	2.74589828080722e-05
ENSG00000215105	-3.09253853370613	-3.09409600595759	3.52160233305851	7.26522835160129e-07	2.76681159711958e-05
ENSG00000182902	-5.81670467429	-5.82584087123062	3.59127513711024	7.39605257141576e-07	2.79835261031641e-05
ENSG00000181234	-8.61895045315536	-8.7393581855154	5.00404663902291	7.39826473231065e-07	2.79835261031641e-05
ENSG00000144366	5.29539579030901	5.29954885460348	5.29678723418707	7.4018164984032e-07	2.79835261031641e-05
ENSG00000197852	-4.15463959852589	-4.15512035381807	5.92503499641007	7.47659458983084e-07	2.81979584361398e-05
ENSG00000116983	-7.2142162774819	-7.29538219377753	1.23020376742865	7.58445244442189e-07	2.8535816980049e-05
ENSG00000173805	-8.81429384464078	-8.83302449813995	4.23481989629308	7.70231862001729e-07	2.8866541830329e-05
ENSG00000065154	2.18492384466149	2.18503987244573	6.48775630074797	7.70933005203482e-07	2.8866541830329e-05
ENSG00000136159	2.49954850206386	2.4999160836329	5.51644390167512	7.74609005262275e-07	2.89347966702516e-05
ENSG00000181690	3.99101713810047	3.99558740214737	3.49193738378276	7.8094491361373e-07	2.91018469717536e-05
ENSG00000163171	3.97735952110451	3.97760211356996	7.26493849379659	7.92134769889227e-07	2.9422847401059e-05
ENSG00000128052	7.46438079895636	7.52758278683071	4.20666939436216	7.93327703077099e-07	2.9422847401059e-05
ENSG00000127328	-3.23090994691459	-3.23144917655972	5.14057479990083	7.98878257054006e-07	2.95584955109982e-05
ENSG00000149599	-7.18075634474868	-7.24289643478363	1.72938358282971	8.04096916139568e-07	2.9681251178731e-05
ENSG00000197702	2.14778536509512	2.14785729155548	7.09073654831563	8.09311787743656e-07	2.97838435606902e-05
ENSG00000104267	-8.26441624243893	-8.38457463074903	2.9560457889577	8.10691271505913e-07	2.97838435606902e-05
ENSG00000102230	-5.13694786698139	-5.14290270997207	4.93881034011838	8.1342845423597e-07	2.98142532498602e-05
ENSG00000088387	3.27519929294858	3.27582757393838	5.05961567681829	8.19470610847754e-07	2.9916746260436e-05
ENSG00000178445	-8.49975845771552	-8.51015540054412	6.69155726312839	8.20056833576701e-07	2.9916746260436e-05
ENSG00000139629	9.59079269044731	9.622279043157	4.81358628107427	8.25888607862116e-07	3.00592650889489e-05
ENSG00000151474	2.74439328218611	2.74468887832063	6.63698862234737	8.2996320292815e-07	3.01373150012096e-05
ENSG00000113328	2.44637016984863	2.44642912494286	7.75572283354909	8.35663001534181e-07	3.02286848677913e-05
ENSG00000112893	3.48119395338281	3.48140069601457	6.91020529330571	8.36351470660039e-07	3.02286848677913e-05
ENSG00000177570	7.588077199054	7.73231154859846	1.09967973819401	8.58868951585968e-07	3.09242486074722e-05
ENSG00000154639	-3.21907543740563	-3.22009563682562	5.71541200038884	8.59557057489621e-07	3.09242486074722e-05
ENSG00000170439	-15.0944468128926	-15.3666046102054	5.64635867098845	8.64282201885441e-07	3.1022763908596e-05
ENSG00000148908	5.42601217976325	5.43168295028995	4.06871576598927	8.6632150387811e-07	3.10246421136532e-05
ENSG00000104833	-7.81966752412952	-7.85720928915708	2.29639436246257	8.70737667913112e-07	3.11114369491884e-05
ENSG00000187068	-4.7386385747627	-4.74204723947451	3.85157147161694	8.90986100636503e-07	3.16564250244885e-05
ENSG00000149295	-6.53786785466972	-6.5789833911146	2.35070516840262	8.91856859175055e-07	3.16564250244885e-05
ENSG00000175445	-13.1263062118456	-13.2469666485251	8.2209755918406	8.93986032011831e-07	3.16564250244885e-05
ENSG00000145920	-10.7183131630774	-31.6434975543465	2.79792443818724	8.94100386563305e-07	3.16564250244885e-05
ENSG00000178947	-5.53999283205622	-5.58844067652319	1.97283078567479	9.01993288544066e-07	3.18556576391529e-05
ENSG00000185090	-6.58810053769698	-6.60259903905966	3.46369343168401	9.03807886137105e-07	3.18556576391529e-05
ENSG00000136205	3.40875593341141	3.40904261717832	7.34855953781037	9.10509587320888e-07	3.20195871541179e-05
ENSG00000188732	-4.45502674895394	-4.4654963257908	2.52105707803713	9.13948510222028e-07	3.20682967159702e-05
ENSG00000185201	4.83833096552537	4.8391886461877	6.85641766897948	9.2871984798102e-07	3.25135240053266e-05
ENSG00000164434	-14.9091593919209	-15.1400394140936	8.83486783726039	9.37675645797538e-07	3.27536186431382e-05
ENSG00000163932	2.88581806898253	2.8866424694004	4.7864285085802	9.40126459015095e-07	3.27659252925484e-05
ENSG00000145147	6.57028719287166	6.57428942146695	6.76953876819359	9.43089775709802e-07	3.27959994608749e-05
ENSG00000079435	-2.64082137659504	-2.64222221360041	2.94786333460274	9.4701846990132e-07	3.28302119479508e-05
ENSG00000167874	5.82074706850179	5.83429929139873	3.00619256849288	9.50276004287969e-07	3.28302119479508e-05
ENSG00000180998	-3.14272284606394	-3.14548014880913	3.27356788808347	9.50381439763914e-07	3.28302119479508e-05
ENSG00000146006	-9.85944442316111	-9.96741940191977	4.24362474051269	9.59881851944882e-07	3.30851991970583e-05
ENSG00000116991	-5.27346698859182	-5.27486940820642	6.10178316959173	9.68267115818849e-07	3.33007108951443e-05
ENSG00000139266	-4.13917449754843	-4.14145182392419	5.55372213487177	9.75201449889488e-07	3.34654844803834e-05
ENSG00000063180	-5.31224496115252	-5.31747486245539	3.87363063787012	9.83489525422653e-07	3.36229224704354e-05
ENSG00000159409	-8.82168729896499	-9.0532128632182	4.40458751930692	9.84096040027473e-07	3.36229224704354e-05
ENSG00000100399	-5.89652714785935	-5.96537331000019	0.508760094003059	9.91876080170937e-07	3.38147447942992e-05
ENSG00000203995	6.30433399804262	6.41222751371667	1.0188415012535	1.00109934915885e-06	3.3982712943535e-05
ENSG00000075340	-3.38127299551542	-3.38210122849419	5.67474134485844	1.00115588279916e-06	3.3982712943535e-05
ENSG00000160716	-5.87227565891936	-5.95245335476095	2.41802071902509	1.01020467219429e-06	3.40555597878084e-05
ENSG00000136504	-1.87510396613752	-1.87517868658077	6.55821456950626	1.01036300117786e-06	3.40555597878084e-05
ENSG00000149273	1.94260191633936	1.94261623686033	10.0009420327543	1.01339183789218e-06	3.40555597878084e-05
ENSG00000132031	4.41233091665044	4.41505338713554	4.53995973289615	1.01347467044042e-06	3.40555597878084e-05
ENSG00000166741	4.75615038757617	4.75655394181663	6.84253737591499	1.01420746133796e-06	3.40555597878084e-05
ENSG00000267128	-7.32299293527112	-7.44324952490024	1.60535965481303	1.02274661299928e-06	3.41602781393088e-05
ENSG00000133121	3.0064607569258	3.00699453101473	4.96634944643042	1.0238597823888e-06	3.41602781393088e-05
ENSG00000114631	-3.59250163433453	-3.59317353760472	5.92586484381373	1.02388946901476e-06	3.41602781393088e-05
ENSG00000128591	5.92108570835117	5.92153138727067	8.37386537982674	1.03628543278689e-06	3.450012952566e-05
ENSG00000117143	3.50002276251438	3.50019044646898	6.46132176743705	1.04864515447027e-06	3.47693354501353e-05
ENSG00000164199	-5.54912319914584	-5.57142124347573	5.34103381059158	1.0488252207643e-06	3.47693354501353e-05
ENSG00000110693	-5.42322927763019	-5.42642194337055	4.88440914786342	1.06285736752509e-06	3.51598621536797e-05
ENSG00000101098	-9.18439115158537	-9.30485122658974	4.25543862028836	1.0710264802244e-06	3.53551954803886e-05
ENSG00000159784	-6.96918990441122	-6.97183798641742	5.85222118678177	1.07448673325711e-06	3.53945904073345e-05
ENSG00000102109	-5.87047757773911	-5.88172398840994	3.23712696972137	1.0770330625706e-06	3.54037773452155e-05
ENSG00000197930	2.48171633249295	2.48188431624368	5.97720030057752	1.08234504212925e-06	3.55036459827859e-05
ENSG00000071575	-4.7603301463219	-4.76047354283912	8.34604278987748	1.0979822698512e-06	3.59410800030536e-05
ENSG00000135744	-13.6319698936378	-13.8650492095038	4.9595940662262	1.10045360506713e-06	3.59457171896665e-05
ENSG00000154188	3.95525429250061	3.95721470672694	3.2245824693087	1.10272822683811e-06	3.59457171896665e-05
ENSG00000112343	3.06276595552471	3.06249367909088	3.66049549661937	1.11028212057064e-06	3.60191445577497e-05
ENSG00000184486	-9.75366069068049	-9.80307484465479	6.5593835270451	1.1128073834559e-06	3.60191445577497e-05
ENSG00000198892	-2.38956323830939	-2.38988969539457	4.80861483635538	1.11548418972391e-06	3.60191445577497e-05
ENSG00000138326	2.00332452123568	2.00335155152636	9.30621414404454	1.11577752215275e-06	3.60191445577497e-05
ENSG00000250786	4.34404556760481	4.3485000318313	3.99375951565121	1.11688624046849e-06	3.60191445577497e-05
ENSG00000153113	2.30774675326484	2.30782552949012	7.37961600501522	1.11882189768852e-06	3.60191445577497e-05
ENSG00000204991	-2.98759032281023	-2.98910386322165	3.66420137690816	1.12515184819939e-06	3.61483970324799e-05
ENSG00000102452	5.66816528174715	5.67554345205348	3.27188200700105	1.13331521510263e-06	3.6289815232336e-05
ENSG00000109832	-11.0289034991688	-30.9885319232608	0.965087191840989	1.13420198753554e-06	3.6289815232336e-05
ENSG00000136828	-2.78745141330033	-2.78918357006723	3.7423255684743	1.17773542958319e-06	3.76056462116808e-05
ENSG00000159788	-2.474892471223	-2.47499019674865	6.39765234610977	1.1989611726798e-06	3.81809207714103e-05
ENSG00000112276	3.74620733747429	3.74818620126288	4.62602997648535	1.20064250664548e-06	3.81809207714103e-05
ENSG00000099810	6.65918628356649	6.66778073423638	5.48846200631987	1.24023926354603e-06	3.93365694942797e-05
ENSG00000165704	2.58900599593848	2.58943863989253	5.00474937648786	1.24202182404764e-06	3.93365694942797e-05
ENSG00000187720	6.4359392761542	6.43914697188389	5.77442110969835	1.25041133362981e-06	3.9522110452016e-05
ENSG00000122691	6.14330458933719	6.15658974634394	3.64245760112169	1.25732250495462e-06	3.96602698835585e-05
ENSG00000215218	-10.4999094774112	-29.9369709726268	2.84394041357556	1.29455683781802e-06	4.07524404550213e-05
ENSG00000144406	-8.97783048779283	-9.09826214085955	3.40848119581057	1.30269054444736e-06	4.09259761790768e-05
ENSG00000128564	-9.34706629992039	-9.35220511878859	7.83513895373326	1.32166988276839e-06	4.14388625492885e-05
ENSG00000213976	-3.48205900822833	-3.48632832625138	2.57884292101879	1.33219339877673e-06	4.16851056683363e-05
ENSG00000122877	-10.0922995094017	-10.1853551977661	3.13560914421442	1.36097787447427e-06	4.25006170640826e-05
ENSG00000091428	-5.08694952954173	-5.0959510117214	2.53626828275598	1.36513052383279e-06	4.25303521382224e-05
ENSG00000101958	-10.9009855289324	-11.1324506500245	2.60657344353384	1.36765037280217e-06	4.25303521382224e-05
ENSG00000225889	-6.54426046300668	-6.62516830725277	1.27163761948649	1.37010164759356e-06	4.25303521382224e-05
ENSG00000103381	5.25126200947416	5.25245965248918	5.05008971753661	1.3983378850685e-06	4.33207296378165e-05
ENSG00000129654	-10.7828178161904	-29.9014618961241	3.15354588942784	1.4729667918188e-06	4.55423831434825e-05
ENSG00000143126	-4.80689090080969	-4.80743522095344	7.59664715831706	1.48429623181774e-06	4.5801978979451e-05
ENSG00000160446	2.50792224039046	2.50897109255068	4.36413451176176	1.48820275481227e-06	4.58319483503722e-05
ENSG00000126458	3.63001026519901	3.63085768789806	5.15373559113697	1.49124085253339e-06	4.58351076209769e-05
ENSG00000185345	-6.21608066112195	-6.27572954397918	2.01214076138798	1.51848814099677e-06	4.64975835084154e-05
ENSG00000132182	-6.19898633386258	-6.20190363691312	6.32449510255471	1.51875032594414e-06	4.64975835084154e-05
ENSG00000130304	-2.71568433560118	-2.71606957265926	4.86257288310021	1.53517355677213e-06	4.6908414707319e-05
ENSG00000152229	3.41972557223003	3.42173391899069	4.14031284249312	1.54909825631549e-06	4.72414456525587e-05
ENSG00000174521	-6.56120278538057	-6.63576476242137	0.620856265994468	1.56592280911513e-06	4.76614400419565e-05
ENSG00000171310	-3.33849430125315	-3.33872502002434	6.37691958622601	1.57718453973929e-06	4.79108159600958e-05
ENSG00000092054	-7.89059719819673	-7.94406281065641	1.98816425438511	1.60548720591951e-06	4.86758781227714e-05
ENSG00000153253	-8.25330827299102	-8.37331233171773	3.4313427683054	1.65186357295644e-06	4.99848795119028e-05
ENSG00000107959	2.03621264363045	2.03634071780587	6.45708605511079	1.66358915016777e-06	5.02423229994576e-05
ENSG00000182580	-6.87972647583455	-6.88315446874235	5.8962582984222	1.67202373779526e-06	5.03995726678287e-05
ENSG00000118298	-5.93737846154884	-5.94970026867775	4.24884514691144	1.67974783088836e-06	5.05348412938168e-05
ENSG00000168779	-11.4634106309162	-32.6853706440801	2.51819546163232	1.68403137344397e-06	5.05662805095271e-05
ENSG00000184524	-5.30777222842637	-5.31527134100476	3.999161333313	1.69272169955567e-06	5.07296672108681e-05
ENSG00000116191	2.7030071581035	2.70325384929642	5.85702343665943	1.75788141328431e-06	5.25815333084697e-05
ENSG00000144642	5.41169824099449	5.41707248614523	3.55576635340084	1.77427622233957e-06	5.29704568558509e-05
ENSG00000189229	9.41152083009673	31.142889464451	1.99031705235262	1.78239287843561e-06	5.3111225961629e-05
ENSG00000100196	3.38051765983309	3.3812679056756	5.25044128764204	1.79328932694421e-06	5.33341324779178e-05
ENSG00000166024	2.16699243219492	2.16778897802042	4.21092424349882	1.81132242267689e-06	5.3768038607751e-05
ENSG00000150630	8.45281294210784	8.46460449237409	4.57820143939876	1.82526864554293e-06	5.4079211824492e-05
ENSG00000128829	2.18059314153902	2.1806542628753	7.23015714839339	1.8308623896465e-06	5.41422071059478e-05
ENSG00000015592	-12.5975701182781	-33.7825735050986	3.96570049238577	1.84447287894748e-06	5.44415870167976e-05
ENSG00000095383	5.51570967705154	5.51761631590796	5.11600596694769	1.85348038453899e-06	5.46042315550787e-05
ENSG00000122958	2.19499674810377	2.19511841850241	6.38079603775453	1.87884192760698e-06	5.52471522743039e-05
ENSG00000100311	-8.20073523163347	-8.20997544822046	4.30455684470073	1.89551109348743e-06	5.56325379957006e-05
ENSG00000180611	2.96927294123055	2.97020365074935	3.71871403312259	1.89909886661995e-06	5.56332639838723e-05
ENSG00000150636	-3.9250401867007	-3.9263720383712	3.42691300651201	1.90730575196332e-06	5.57690487100286e-05
ENSG00000144278	4.36697111316914	4.39079426767018	3.02682684028617	1.91138347424694e-06	5.57838160128817e-05
ENSG00000126903	2.15112941508989	2.15158594030316	4.5780346435369	1.92694104047314e-06	5.60722538553217e-05
ENSG00000164398	-10.5499616582938	-32.2669604286697	2.0343067584687	1.9289908813796e-06	5.60722538553217e-05
ENSG00000185551	4.43586657442733	4.43624925649874	7.79939578777106	1.93204000090707e-06	5.60722538553217e-05
ENSG00000136010	2.83874230949294	2.8392483528719	4.8703233718972	1.96636759680763e-06	5.69626412923086e-05
ENSG00000071205	5.27430513607081	5.27901897512069	4.63621174845102	1.97275510142203e-06	5.70418484325991e-05
ENSG00000280294	-5.17917794770331	-5.23914144838181	0.533048613680738	1.98334369846803e-06	5.70995076993321e-05
ENSG00000261934	-5.42502118448508	-5.43992336005087	2.95504938754966	1.98430054481857e-06	5.70995076993321e-05
ENSG00000163661	5.37365426011588	5.37384641033434	6.93876774947708	1.98572003847428e-06	5.70995076993321e-05
ENSG00000176749	-2.63405077499414	-2.63462297577915	4.89089170614625	2.00258096498614e-06	5.7378832503586e-05
ENSG00000139946	-4.7517203090993	-4.77143553219914	3.18075695431977	2.00278363740581e-06	5.7378832503586e-05
ENSG00000163879	-2.79837142261868	-2.79928274011445	4.83116480164062	2.0197342063846e-06	5.75371835843114e-05
ENSG00000156475	-6.00587693026793	-6.00980425666558	5.2367539169392	2.02007505165234e-06	5.75371835843114e-05
ENSG00000177453	-5.63675127141118	-5.65710607171029	2.21781054118012	2.02056869364846e-06	5.75371835843114e-05
ENSG00000141314	-4.43126220226706	-4.43977329238996	5.04607857716924	2.02305071011829e-06	5.75371835843114e-05
ENSG00000170468	3.26120300313819	3.26403870610454	3.64480534706932	2.03962242426238e-06	5.78827207183367e-05
ENSG00000158106	-5.57335487843445	-5.57837911022993	4.52489783560724	2.04737160565367e-06	5.78827207183367e-05
ENSG00000109458	-2.65847818498801	-2.65878814817878	5.30389905017932	2.0504547637666e-06	5.78827207183367e-05
ENSG00000007174	-12.4592137104768	-32.7016489138303	3.47390674371024	2.05309279147653e-06	5.78827207183367e-05
ENSG00000143554	-3.32072424605171	-3.32130016491321	4.0095488002438	2.05373557563459e-06	5.78827207183367e-05
ENSG00000156140	-4.59433083751737	-4.59485912795411	6.20717360679355	2.05970534615121e-06	5.79463770717207e-05
ENSG00000237945	5.02897445569168	5.06610296086592	0.580546388711742	2.08097928936388e-06	5.8439587453467e-05
ENSG00000090932	-3.80538663089921	-3.80746743035357	5.23653167650211	2.10198863382659e-06	5.892360956655e-05
ENSG00000134215	-9.86081233771048	-9.98113760209379	4.50162485852856	2.10873289519661e-06	5.90067301534047e-05
ENSG00000242419	-6.03832277131454	-6.04129202541082	4.2729045715116	2.12189399412548e-06	5.92687885944101e-05
ENSG00000090661	-3.41973788825648	-3.42049327141681	4.29723443836251	2.13264769753654e-06	5.94627877666706e-05
ENSG00000171724	9.77241003459724	9.82823380995635	5.98054905338969	2.13842208602709e-06	5.94794496992821e-05
ENSG00000107651	2.11284542315748	2.11299243466343	6.24150089876562	2.14245912658714e-06	5.94794496992821e-05
ENSG00000173801	3.62992919983306	3.63056163057447	6.6992912837227	2.1446733816252e-06	5.94794496992821e-05
ENSG00000049323	5.07150859892556	5.0718217739405	7.59528471487798	2.15922982278117e-06	5.97769759803282e-05
ENSG00000054793	-2.41683793363091	-2.41693358941103	6.46594794678228	2.16427926875721e-06	5.98107194732302e-05
ENSG00000110700	1.96378978723644	1.96383296597826	8.29930633998566	2.17896137300948e-06	6.01100757564843e-05
ENSG00000170579	-5.93717986430862	-5.96444128025997	3.31076606628142	2.2177995035914e-06	6.10735828026034e-05
ENSG00000215452	-9.37995081297943	-30.6103179047213	-0.207244105299146	2.22847512304243e-06	6.12595256534937e-05
ENSG00000185187	5.82763574311954	5.83950567006746	3.44342545439467	2.30173176172178e-06	6.31621084842246e-05
ENSG00000119946	8.14788567043621	28.978993218264	0.12329153723795	2.39687700312713e-06	6.56576096961876e-05
ENSG00000118971	-4.45807157775655	-4.45845284721782	6.97219272334397	2.42195807712744e-06	6.6228464827089e-05
ENSG00000198720	-2.19719125805617	-2.19753004685761	5.17450304972309	2.43302964716824e-06	6.63273548445519e-05
ENSG00000150275	-9.75598320613835	-9.98858483833244	2.15523259918905	2.43407034238044e-06	6.63273548445519e-05
ENSG00000055163	-2.60858204790759	-2.60878127112588	6.49266946371983	2.44654165206692e-06	6.6551047657444e-05
ENSG00000179455	-10.2606626162365	-30.4869940000386	2.06525109688062	2.46865368841621e-06	6.70357542450968e-05
ENSG00000153976	2.31865614191726	2.32018408956891	3.85728168028103	2.47895371781519e-06	6.71985822048028e-05
ENSG00000077585	-2.41631105934797	-2.41692196195089	4.45299842553938	2.48819523234519e-06	6.73322016600309e-05
ENSG00000174343	-9.10488229932351	-9.22497812643654	2.65522012959074	2.49418913027401e-06	6.73776281662602e-05
ENSG00000163888	-5.67894642537577	-5.70643886316362	1.25560204542875	2.50941325383595e-06	6.76718109592306e-05
ENSG00000129038	3.89253594941769	3.893151108462	6.78090734889954	2.52524469999342e-06	6.79308314830723e-05
ENSG00000158457	-3.25467760020396	-3.2602008443307	3.40010618044535	2.52771955243147e-06	6.79308314830723e-05
ENSG00000198729	-9.83650924044327	-10.0683363302721	5.1451667588387	2.53313901691957e-06	6.79595062030621e-05
ENSG00000235750	-8.56626077984133	-8.79758710512546	4.17469488538149	2.55419295418909e-06	6.84068075243712e-05
ENSG00000113296	-6.44352333309383	-6.45794763127521	3.23547743978469	2.5686252721136e-06	6.86755393814756e-05
ENSG00000185652	11.6860230970342	34.0969900204243	2.7416527096384	2.58446740344195e-06	6.88812589468443e-05
ENSG00000067715	5.71487472130007	5.72296677950802	4.62894587167881	2.58514267598634e-06	6.88812589468443e-05
ENSG00000164002	5.01904693654076	5.05857651253	1.80703034865163	2.62941013998445e-06	6.98489455501844e-05
ENSG00000156535	3.9123496698016	3.91320066081667	6.35355237113606	2.63040732570183e-06	6.98489455501844e-05
ENSG00000171703	-2.30154098202009	-2.30178112309311	5.13819339616253	2.63943320281661e-06	6.99696265344289e-05
ENSG00000118263	2.58138259003077	2.58167990084131	5.36374170165212	2.64410380869113e-06	6.9974638760853e-05
ENSG00000261801	5.1653282116546	5.17185849609377	3.56551781097444	2.66741325514091e-06	7.04720652551102e-05
ENSG00000117335	2.12283647064022	2.12288979767787	7.30138652149117	2.67395685360217e-06	7.05256120137573e-05
ENSG00000183833	-3.56246354594917	-3.58193698489464	2.55822910313249	2.69890645482653e-06	7.10636178510311e-05
ENSG00000162614	4.43309636826984	4.43474860803471	4.80751236977821	2.73066484152937e-06	7.17787892855885e-05
ENSG00000016391	-7.51354095839583	-7.53851774538223	3.48564725644168	2.74608907118888e-06	7.2062915558896e-05
ENSG00000135298	-6.45276044131889	-6.46292805865348	4.1804628726025	2.77016263291498e-06	7.25726834737156e-05
ENSG00000100097	3.03007585753516	3.02997526589527	9.55283785419592	2.81274892923312e-06	7.35649276064421e-05
ENSG00000279690	-9.67847305388941	-30.7461647665356	2.66111142051432	2.81860302232889e-06	7.35802950288157e-05
ENSG00000056736	-3.49983015724577	-3.50202054887784	3.0837076694291	2.82276141426032e-06	7.35802950288157e-05
ENSG00000165061	-4.7569049394774	-4.76358170924227	2.63693830960589	2.86897540204791e-06	7.46603032126268e-05
ENSG00000067208	2.2462356337738	2.24651831773307	4.84620105715094	2.88083053185686e-06	7.48440730855457e-05
ENSG00000147394	5.07415611848013	5.07652668326564	5.08424262506021	2.89255840230622e-06	7.49058333217959e-05
ENSG00000148948	-6.6669854222797	-6.69441554227684	3.67671633218481	2.89280245248129e-06	7.49058333217959e-05
ENSG00000126500	-5.20146959835104	-5.22476341430698	1.55722409673309	2.91693170973344e-06	7.54055823108906e-05
ENSG00000225830	2.51553611888099	2.51637807837075	3.57357653583249	2.92619540404156e-06	7.55200248573635e-05
ENSG00000066629	-3.91228603237918	-3.91369101187157	5.87981864013117	2.93886373380795e-06	7.57218124417117e-05
ENSG00000151136	4.84147120703981	4.85591475906797	4.00717482702565	2.95716894207398e-06	7.59619618876725e-05
ENSG00000057019	3.04567720677702	3.04571961226114	9.39270871193434	2.95791423259286e-06	7.59619618876725e-05
ENSG00000179630	4.48262622856089	4.49464375552542	1.76438623697454	2.96700199367913e-06	7.60556835780011e-05
ENSG00000146005	-7.23093840160351	-7.31346196681955	1.45727737351888	2.97130568608817e-06	7.60556835780011e-05
ENSG00000203880	-2.38747231831926	-2.38756893319518	6.02793046632444	3.01103705713716e-06	7.69465345501467e-05
ENSG00000131435	3.60293076467345	3.60377841777472	6.10188858085394	3.03801603998245e-06	7.75091216475261e-05
ENSG00000198093	-2.41418031754816	-2.41471536567976	4.34088698928752	3.04523708073266e-06	7.75666097529523e-05
ENSG00000265808	1.92664885720011	1.92673009223026	6.4445273521166	3.08451574233016e-06	7.84391348546304e-05
ENSG00000111885	4.43707057503837	4.43793642853649	6.11990047933693	3.10145343603392e-06	7.87416161792418e-05
ENSG00000244509	3.24990529869263	3.25003718122708	5.65941097300979	3.1105565291278e-06	7.88339085267668e-05
ENSG00000166432	-5.81081189032613	-5.85923704270065	2.4623320220734	3.11518647118068e-06	7.88339085267668e-05
ENSG00000120008	1.74306735252705	1.74318295110172	6.17075093018091	3.12487193643982e-06	7.89510524523809e-05
ENSG00000198018	2.95624489754141	2.95721914869707	4.33292001373143	3.140594263543e-06	7.92200950419393e-05
ENSG00000138640	3.53665740572706	3.53918392279629	4.06891051918343	3.14802385853495e-06	7.92794266567172e-05
ENSG00000163584	4.01276749530524	4.013483374177	5.60663191628941	3.18871274413937e-06	8.01748160821129e-05
ENSG00000232044	-10.3806352527544	-32.0909597405957	2.04236945172082	3.22262184554659e-06	8.08971342385281e-05
ENSG00000228528	-11.089940512888	-32.5108394722983	0.944429872153973	3.23125211234751e-06	8.09525302217713e-05
ENSG00000149054	6.25155278205897	6.33873760385122	1.84850729116461	3.23613336670096e-06	8.09525302217713e-05
ENSG00000158458	-5.85492622565174	-5.88808801579103	2.43799220006918	3.24038243810728e-06	8.09525302217713e-05
ENSG00000114251	5.0035894226016	5.00417834906703	6.64002402283055	3.25806572860342e-06	8.12642784128015e-05
ENSG00000137561	-5.45902892817684	-5.68576710535491	-0.241322632876239	3.26941741019414e-06	8.14173579629525e-05
ENSG00000160233	6.67306391420546	6.6965249474235	3.69681364385334	3.27854590865528e-06	8.14884208578581e-05
ENSG00000134996	3.26886783908144	3.27009747004809	4.099907198408	3.28270889711751e-06	8.14884208578581e-05
ENSG00000116260	3.18452374474594	3.18454979311562	8.35703501559168	3.3326386829049e-06	8.25965403093287e-05
ENSG00000177511	-10.1215270141838	-31.6505783541314	3.62640289712868	3.36713646632321e-06	8.3319284921031e-05
ENSG00000109861	3.35727060092261	3.3574234978052	7.20107499006132	3.37315478187301e-06	8.33361372850714e-05
ENSG00000130055	-6.16565126949015	-6.19028178736271	4.41084230940227	3.43836824285054e-06	8.47534650982419e-05
ENSG00000151025	-7.59941902597192	-7.65278031314107	3.31195335857481	3.4413793308752e-06	8.47534650982419e-05
ENSG00000154429	-2.34183685264596	-2.34209571027139	4.93859064685031	3.44995357232029e-06	8.48308268948174e-05
ENSG00000124126	-4.64332900296845	-4.64343615735614	7.80110490806379	3.46374654126346e-06	8.503606681649e-05
ENSG00000049449	2.09233668579365	2.09237825965508	8.06075680829415	3.48076696920098e-06	8.53197730880755e-05
ENSG00000164506	3.13174651558707	3.13236598202983	4.44105192803548	3.50174610755743e-06	8.56994729206923e-05
ENSG00000099889	-2.95210845258469	-2.95253322879006	5.66543820754828	3.51997238580529e-06	8.60107180468917e-05
ENSG00000072682	2.74771827615088	2.74803197725124	5.71673349297637	3.52992451135436e-06	8.6037612033725e-05
ENSG00000108854	2.76313832048205	2.76330732198124	6.49428040405502	3.53997886794302e-06	8.6037612033725e-05
ENSG00000047662	-7.12267075138472	-7.15726623411066	2.50808363238724	3.54135905223791e-06	8.6037612033725e-05
ENSG00000148400	-2.57050235298756	-2.57056847801379	7.54014211171554	3.54311416278245e-06	8.6037612033725e-05
ENSG00000169242	-6.45856681134619	-6.49330414930161	2.32418016273589	3.5631387781377e-06	8.63895168972702e-05
ENSG00000174456	-2.28923611170552	-2.29002736035627	3.78830469898845	3.63879531201523e-06	8.80870542663656e-05
ENSG00000137872	-6.78432929536038	-6.7867449317474	6.2961856093258	3.66121355558922e-06	8.84925517909755e-05
ENSG00000187416	-14.6661566171877	-36.5714045920082	6.05399654735068	3.69302818664362e-06	8.89876592179275e-05
ENSG00000179331	-6.56313325622568	-6.64382560937449	1.89927477158258	3.6930961427704e-06	8.89876592179275e-05
ENSG00000171130	-3.48588278193698	-3.48611423918087	6.52532498023422	3.70163775908704e-06	8.90560430976658e-05
ENSG00000165795	-4.29835493611806	-4.30142041582396	4.39934271930687	3.70845360537125e-06	8.90827609142566e-05
ENSG00000076513	2.34736415451402	2.34751568602074	5.70027281193932	3.7147057343833e-06	8.9095876093181e-05
ENSG00000149926	-5.86873549205172	-5.89341081584399	2.93455695334575	3.73966079699611e-06	8.95568461415603e-05
ENSG00000121753	-4.1599570185618	-4.16022310106815	6.57459463226801	3.75291124152302e-06	8.97365331166011e-05
ENSG00000100934	1.88780633806694	1.88785304972443	7.31791578154568	3.76881041038733e-06	8.99789078712351e-05
ENSG00000006071	-7.90359341332507	-8.13467976156677	1.63839178784492	3.82307126675309e-06	9.1135014899363e-05
ENSG00000046889	-9.95057305704811	-30.6685609479135	4.42553226344534	3.83156743161379e-06	9.11983138372222e-05
ENSG00000135547	-8.40650546818346	-8.52702046441803	2.42669073231051	3.84765432256331e-06	9.14189022126595e-05
ENSG00000152104	3.42879614762668	3.42896722851664	6.99642075617878	3.85254500166069e-06	9.14189022126595e-05
ENSG00000165185	-2.61221469575634	-2.613233952868	4.66306230802957	3.8674332236378e-06	9.16329322517156e-05
ENSG00000120549	4.31413105382602	4.3161101019843	5.54780940407086	3.8769926580967e-06	9.16594751480994e-05
ENSG00000198576	-9.60711618868633	-9.63063354516204	4.65525316207158	3.88136827028923e-06	9.16594751480994e-05
ENSG00000164076	-10.0262653383261	-30.1734778025921	3.56155800390331	3.88616450288471e-06	9.16594751480994e-05
ENSG00000103647	-3.71687750256044	-3.71707476816169	7.21936222199876	3.93247676731928e-06	9.26119038384967e-05
ENSG00000115350	2.24716371351499	2.24817885559203	4.16293568371162	3.94672327759302e-06	9.28074356270141e-05
ENSG00000141526	6.75182414386721	6.75442627628954	6.32203557988582	3.97297904545528e-06	9.32843531063741e-05
ENSG00000122779	-2.44748572025331	-2.44758122791708	7.33436592327004	4.01147031476372e-06	9.40466929350162e-05
ENSG00000172318	-5.77803470859698	-5.7898309063447	3.30296658842045	4.02848655669397e-06	9.43040316285151e-05
ENSG00000109814	2.16950127803855	2.16963336383219	6.05543333397696	4.04014468371213e-06	9.44353579213789e-05
ENSG00000125869	-10.3597340642898	-31.6376707938722	3.8733306369783	4.12322077164051e-06	9.59931132243241e-05
ENSG00000162909	2.72631549717929	2.72633824233245	9.24098083359492	4.12483497980431e-06	9.59931132243241e-05
ENSG00000018189	-2.49049429092593	-2.49067097756338	6.39881877232227	4.1252324179276e-06	9.59931132243241e-05
ENSG00000170571	7.74193407532806	7.77922166389795	3.95616920876386	4.138759307439e-06	9.60500091941918e-05
ENSG00000125148	3.57319255689478	3.57268784228031	8.69631015863666	4.13998054231402e-06	9.60500091941918e-05
ENSG00000161082	-5.52106188387149	-5.5391804776301	2.75523519520259	4.22005364256536e-06	9.77624889837026e-05
ENSG00000186777	4.58328854614826	4.63094180883198	1.44214074677444	4.23961038789717e-06	9.80700394024094e-05
ENSG00000186648	-6.96750005306405	-7.04837408347623	2.32145674829939	4.25475025221418e-06	9.82746604113493e-05
ENSG00000133134	-5.21844221209894	-5.2373008081736	2.49411153509098	4.26972917356203e-06	9.84749650162445e-05
ENSG00000166510	7.637312962891	7.68312271444865	2.04106310127817	4.29375568748132e-06	9.88830402718781e-05
ENSG00000164362	-7.42296565281791	-7.54481021116833	1.06637963224641	4.30734454801216e-06	9.90498936268953e-05
ENSG00000066382	-6.64190009602111	-6.76158762607579	2.53068607348073	4.32186376324969e-06	9.92376188226186e-05
ENSG00000002586	2.58893878392523	2.58899204767674	8.29511909030634	4.38143453273745e-06	0.00010045773684899
ENSG00000131094	-5.46900234813725	-5.47479681470142	4.70160282173287	4.42857858407324e-06	0.000101365644102502
ENSG00000164294	4.45418484521855	4.45471710384313	6.67765347694222	4.43401658268279e-06	0.000101365644102502
ENSG00000159239	-3.32401567230997	-3.33149306794422	1.92903484683762	4.46239333241796e-06	0.000101865218556102
ENSG00000145087	-6.41112832760793	-6.49167756689647	2.80658712863929	4.47385939715083e-06	0.000101977869528632
ENSG00000133216	2.91772419361204	2.91791429690846	7.27033484579668	4.48500421640559e-06	0.000102082880225885
ENSG00000120708	6.49422691663637	6.4949739189716	9.79965506399951	4.58154338108045e-06	0.000104034700970124
ENSG00000157557	3.61485952936629	3.61600151587946	4.93135019301011	4.58408314765243e-06	0.000104034700970124
ENSG00000036530	-5.30868497410128	-5.33562713566655	2.30481496551769	4.61654949151976e-06	0.000104619453934092
ENSG00000204347	-7.89476763083978	-8.01496760539074	2.51625809004427	4.62361197188778e-06	0.00010462764830298
ENSG00000176490	-4.55649997723914	-4.55754036825221	5.23733702451144	4.63694471096806e-06	0.000104777503208474
ENSG00000138395	6.9894589176927	7.01418733145445	3.07743452365143	4.7207378843675e-06	0.000106516764922708
ENSG00000088756	5.1748172359431	5.19525913341617	4.08191010177429	4.75269498723471e-06	0.000107083087345863
ENSG00000021300	-8.00298324800116	-8.01677158425886	5.22289135681485	4.75981299283284e-06	0.000107088933818576
ENSG00000171345	15.4667866134645	15.8625848736513	6.70284113276898	4.7920702143207e-06	0.000107659545793386
ENSG00000006453	4.22463980588814	4.23064146104488	3.99824033615224	4.85875861000129e-06	0.000108785788628563
ENSG00000133878	-10.2779324225019	-32.529287660391	1.52253153128077	4.86079221663025e-06	0.000108785788628563
ENSG00000136237	-10.6179782569007	-30.0842888876577	4.23609312283544	4.86310237368626e-06	0.000108785788628563
ENSG00000067066	3.37210604348971	3.37254461821139	5.24463888641368	4.87874164398587e-06	0.00010897950218769
ENSG00000107742	-8.1451757821237	-8.18071688378846	6.64550695579709	4.8897351076224e-06	0.000109069034243452
ENSG00000173156	5.80886336530989	5.8803986509613	2.67938552920669	4.91101173639368e-06	0.000109239953943825
ENSG00000188322	-5.89172894416546	-5.89969448126562	6.02813831878721	4.91139026953791e-06	0.000109239953943825
ENSG00000173581	-2.24579262265228	-2.24618786785057	4.43710422276286	4.94052278620364e-06	0.000109731611356733
ENSG00000157087	-9.38062589055557	-9.44931881739758	2.8499853532396	4.9661388245703e-06	0.000110143880123353
ENSG00000269793	-11.7891798255637	-33.6887663287236	1.86277359927712	4.97710394127749e-06	0.000110230497785967
ENSG00000145632	3.58804021250993	3.5883633610017	7.34313069536849	5.0280264254993e-06	0.00011120057309879
ENSG00000279675	-9.09395397368866	-30.7377523782085	0.737032424189534	5.03788014702971e-06	0.000111260906104274
ENSG00000145349	-2.82411795215046	-2.82419362090482	7.38380027081637	5.0494844688808e-06	0.000111359675843368
ENSG00000170989	7.49524717002653	7.51063009202924	3.8483745283059	5.07533764039489e-06	0.00011166325624522
ENSG00000151023	-5.51400123580139	-5.56127602462879	1.90357712088661	5.0775529610674e-06	0.00011166325624522
ENSG00000227542	4.56530571538289	4.76947306142551	-0.39608735044552	5.1101222630175e-06	0.000112221447278137
ENSG00000233639	-12.3970193310988	-32.5183340470775	3.5895381077828	5.17200848199277e-06	0.000113358476302832
ENSG00000160781	-4.8229136769935	-4.82555269583789	3.89146237786753	5.17952974048256e-06	0.000113358476302832
ENSG00000170873	-3.34214785605391	-3.34337298028522	4.92648089604018	5.18367824261702e-06	0.000113358476302832
ENSG00000164236	4.93198911970389	4.94261759842951	3.84165939952218	5.20030007594703e-06	0.000113562916623548
ENSG00000007062	-7.84902695538626	-7.96927384916205	4.70828496888357	5.26320380838221e-06	0.000114618167566671
ENSG00000140522	-12.9557656818244	-33.0021653670757	0.960367317220739	5.2633038392022e-06	0.000114618167566671
ENSG00000278175	-3.91448801810036	-3.94338576954827	0.743638958895629	5.28538287669961e-06	0.000114938674424495
ENSG00000128340	13.1933975862926	13.5879131630868	4.98369732931875	5.34696965040085e-06	0.000116116250516494
ENSG00000146021	3.58821020064009	3.59609334402802	2.60498838777417	5.3947976562635e-06	0.000116992181395692
ENSG00000114529	4.02505590184509	4.02934015460995	3.10962257363845	5.46435779621203e-06	0.000118336314327399
ENSG00000267270	-3.19881585133465	-3.20532903839898	1.50588653426527	5.48082299129135e-06	0.000118528490562359
ENSG00000218336	4.09147497057315	4.09261398657515	7.2396086842914	5.49897478155155e-06	0.000118756559113618
ENSG00000172264	-3.75547027301674	-3.76629236336222	2.09501022780013	5.52365733723733e-06	0.000119124842076828
ENSG00000181350	-4.13696452426431	-4.1429575579461	2.80737670236107	5.54355140174586e-06	0.000119388981499117
ENSG00000131044	-6.63012604366829	-6.71090542173355	0.3835501729768	5.57688145602358e-06	0.000119941359578997
ENSG00000149489	-3.86288909429767	-3.86953339453267	2.26971983109332	5.62693886621092e-06	0.000120851476557108
ENSG00000167536	-3.39962824865801	-3.40345970720258	2.48218067504087	5.67036445146774e-06	0.000121477833321101
ENSG00000104613	-1.61737132792462	-1.61745336793347	6.0384620124395	5.67591671783926e-06	0.000121477833321101
ENSG00000110328	-4.11376248364341	-4.1186956835047	3.21514187351989	5.68526900506638e-06	0.000121477833321101
ENSG00000167779	6.37958869211551	6.38191120825185	4.04360126638186	5.68722275891667e-06	0.000121477833321101
ENSG00000233836	6.4572621672195	6.84861135580045	2.03604898918607	5.73145771984805e-06	0.000122225080337833
ENSG00000164929	-8.61447105910972	-8.63109501347034	6.03155915435292	5.7445132576534e-06	0.000122225080337833
ENSG00000003147	-4.62018722208436	-4.6299001359298	2.52348513530319	5.74569033994939e-06	0.000122225080337833
ENSG00000177311	1.89629841534194	1.89640147911937	6.15877297983196	5.75665489303698e-06	0.000122291713605278
ENSG00000113356	3.24285958750619	3.24364324411102	4.03643749899857	5.78854575912715e-06	0.000122802110710613
ENSG00000196220	-5.04149794490419	-5.04628082321528	5.86319920049622	5.80542213838621e-06	0.000122993027501713
ENSG00000198087	2.51105638811076	2.51148214243046	5.00113386320042	5.86237484529472e-06	0.000123918536770279
ENSG00000104756	2.29191667586181	2.29217147920547	5.74373418041464	5.86882433859388e-06	0.000123918536770279
ENSG00000169857	1.90340326319031	1.90380438288649	4.37631186124979	5.87786908928238e-06	0.000123918536770279
ENSG00000146966	-4.39197843929894	-4.39268220520809	6.73004560471114	5.88616357376349e-06	0.000123918536770279
ENSG00000122707	2.30573928467859	2.30612460606452	4.34751469063939	5.88878918173096e-06	0.000123918536770279
ENSG00000186854	5.24463005212875	5.26598008911915	1.85011227096473	5.92036864107215e-06	0.000124415391603904
ENSG00000134109	2.08777016612349	2.0879210991591	5.8746169592272	5.96017978309905e-06	0.000125083665501759
ENSG00000147403	1.7390667982699	1.73908071277646	9.41158144747814	6.0157358998695e-06	0.000126080134685319
ENSG00000151461	2.17619475373373	2.1764600314191	5.59739027573439	6.06724385805878e-06	0.000126989203216796
ENSG00000141753	4.32377252502028	4.32389470332526	8.1456291385659	6.08593759783449e-06	0.0001272099459874
ENSG00000143375	-4.41494770800873	-4.42345498615852	3.2356228876789	6.09707061209412e-06	0.000127272273445505
ENSG00000127241	-6.32817766856713	-6.34996029554545	4.58591786135344	6.19627809209464e-06	0.000129170475473919
ENSG00000069974	2.52715384813895	2.52772730959637	4.50943370994676	6.22545054025084e-06	0.000129605579647302
ENSG00000125851	-10.5526991426114	-32.6424509104378	3.07238253483969	6.23808872823768e-06	0.000129695762187354
ENSG00000171587	-8.18516190887738	-8.30534250358399	2.53953860419386	6.24762653694312e-06	0.000129721330781689
ENSG00000072954	-4.70513867266794	-4.71157736375261	2.29877182397765	6.28771749679059e-06	0.000130380373167182
ENSG00000177374	4.77391095908194	4.77678156567	3.33324339743986	6.31890024463752e-06	0.000130853194190677
ENSG00000036565	-14.4469166684658	-35.3614973171886	4.22886065576423	6.33848833760748e-06	0.000131084976030998
ENSG00000145819	-4.37399071749113	-4.3750213890434	4.89981479587649	6.35590354100461e-06	0.000131271267049267
ENSG00000115594	7.59074176932577	7.59556376306498	6.08687368982258	6.39920171018127e-06	0.000131990931971955
ENSG00000112320	-6.52693928110066	-6.53399060817211	5.05258564277725	6.43589789170833e-06	0.000132428037773013
ENSG00000106003	-4.71439154714571	-4.71527301858786	5.66334543921866	6.4373562616701e-06	0.000132428037773013
ENSG00000106070	-2.77581107798049	-2.77592238342245	7.63923870301421	6.44813981407761e-06	0.000132475335601326
ENSG00000198964	2.16035672566644	2.16076991657536	4.31918903919352	6.47414633919603e-06	0.000132834850118537
ENSG00000128833	-4.51243101828313	-4.51705170592738	3.65469155462746	6.48498859510803e-06	0.00013288269281367
ENSG00000178665	-2.93347417470617	-2.93698238793088	2.71473919499299	6.52297429372563e-06	0.00013348587237514
ENSG00000134716	-4.88030930001476	-4.91086991635259	1.61818927041478	6.5724192155217e-06	0.000134321667056487
ENSG00000107643	2.242945599076	2.24325002359474	5.37656294817001	6.59989168870291e-06	0.000134706808924715
ENSG00000057608	1.96829482465156	1.96832721698653	8.49300642668309	6.77359140442401e-06	0.000138022492128974
ENSG00000185149	-11.2947145819946	-33.2343761650862	1.81796543275132	6.78002122857197e-06	0.000138022492128974
ENSG00000009950	-7.08138444042181	-7.31247804219055	0.311480652323413	6.80637695545052e-06	0.000138378606487506
ENSG00000177425	4.89097990968404	4.89299571334006	5.52294165663394	6.83044303702966e-06	0.000138682659480979
ENSG00000152413	-2.62804718461326	-2.62845398358779	5.15531354469889	6.83909618293544e-06	0.000138682659480979
ENSG00000080031	5.5198894644776	5.56620333872114	0.472523962283247	6.84984505272692e-06	0.000138720467773383
ENSG00000204287	-9.07622405994724	-9.31128919801692	4.38935957845863	6.89326085184511e-06	0.000139418879456878
ENSG00000127903	-8.78555237552847	-9.01849988983383	0.955348993887487	6.93269338440127e-06	0.000140035025231619
ENSG00000150457	3.48613598414135	3.48678987314145	5.75410490176846	6.95031255738054e-06	0.000140209535233772
ENSG00000105281	2.29649852938801	2.2966730845691	6.70577297435563	6.99537124656547e-06	0.000140936421475965
ENSG00000070404	3.122918060322	3.1230560488802	6.4470376483054	7.04018223021616e-06	0.000141656450183757
ENSG00000065534	4.50612091667694	4.50648351204877	7.58154124663737	7.10084163240788e-06	0.000142693103279815
ENSG00000187398	-6.87535112460875	-6.90466199057439	1.84621286225637	7.15603582268922e-06	0.000143510169287535
ENSG00000198794	-3.30815193668312	-3.30863961014631	4.9793169537829	7.1598835580242e-06	0.000143510169287535
ENSG00000144893	-4.81519489020146	-4.82135977862332	3.19583196539125	7.17964395578526e-06	0.00014372174452004
ENSG00000131067	-2.26791616777593	-2.26810364636223	5.47923263268427	7.20716332746858e-06	0.000143810621133616
ENSG00000129667	3.99025369224183	3.99357998995685	4.7070650762247	7.2114252859064e-06	0.000143810621133616
ENSG00000035403	3.24135472455702	3.24142136987621	9.08169016080546	7.21613336431204e-06	0.000143810621133616
ENSG00000214595	-3.46975883774024	-3.4750873883482	2.67799744496994	7.2209252573815e-06	0.000143810621133616
ENSG00000159164	-2.87830302448726	-2.87839445251382	7.15612673256807	7.28373929210511e-06	0.000144876822047044
ENSG00000153551	6.84254865015887	6.86733299959091	4.14604604905814	7.46705421032859e-06	0.000148156445177147
ENSG00000124194	-10.6850563798174	-30.1566217165847	2.81093388066795	7.48188121861887e-06	0.000148156445177147
ENSG00000047056	2.13910395241658	2.13939881297978	5.19053740595187	7.48327189566442e-06	0.000148156445177147
ENSG00000183779	2.26828823187276	2.26844235992502	5.73392189964543	7.48657840686364e-06	0.000148156445177147
ENSG00000101000	4.88388127453875	4.88336298683268	3.21925928345304	7.52118089453443e-06	0.000148652808211722
ENSG00000116678	2.45174769229593	2.45310281921895	3.6302427578487	7.53621665605912e-06	0.000148761677456014
ENSG00000132164	-10.1801584893574	-10.4067170484378	3.07443413246669	7.622825425983e-06	0.000150281308334973
ENSG00000276170	4.18580005152186	4.19879722498868	1.20027033242541	7.78354981012701e-06	0.000153256427156776
ENSG00000183150	-5.38204403622085	-5.40631733289306	2.55044386180717	7.81377813972543e-06	0.000153657848707397
ENSG00000115318	-3.32259159290878	-3.32353697401913	4.7177658483715	7.88594387075394e-06	0.000154881921506858
ENSG00000135723	2.65669795042628	2.65733401174912	5.40829041618702	7.91345962152566e-06	0.000155227083581032
ENSG00000070756	2.03223752082446	2.0322502099116	10.0509846069112	7.96548384112537e-06	0.000156051524084481
ENSG00000169946	6.05404155368866	6.06983456586531	3.23263504870541	7.98408187004795e-06	0.000156052980697864
ENSG00000176438	4.00494313161528	4.00848499466057	3.96555410771453	8.00134254622883e-06	0.000156052980697864
ENSG00000115641	4.92428648332723	4.92494584019785	6.5837976430109	8.00197369662894e-06	0.000156052980697864
ENSG00000196233	2.15930989611797	2.15951760539528	5.69593712248651	8.00553589976874e-06	0.000156052980697864
ENSG00000227082	-5.62953198799883	-5.64703032199129	2.03555766503706	8.0158557207855e-06	0.000156059315741078
ENSG00000120885	-5.81487141167212	-5.81500696422165	9.84757109104176	8.04449273124984e-06	0.000156421805112995
ENSG00000183117	-11.5192419538028	-33.7072742523089	1.58496499943542	8.20519530830129e-06	0.000159348158636587
ENSG00000145390	2.82224130184952	2.8227330388553	5.14157929132181	8.28404599301247e-06	0.000160622632772221
ENSG00000116489	1.87239026623939	1.87242568775539	7.66904106516479	8.29139503102411e-06	0.000160622632772221
ENSG00000227640	-12.1995239099649	-31.927229379739	3.97978116078159	8.3068366863386e-06	0.000160722364337659
ENSG00000213023	-6.24875525815381	-6.36804284647795	0.680008510935526	8.34538000711017e-06	0.000161268271573042
ENSG00000196547	-2.26936537154387	-2.26948014630085	6.24511779693165	8.39051437906556e-06	0.000161940038955167
ENSG00000141736	1.91833838475154	1.91846412691049	6.40217997873354	8.45235255032422e-06	0.000162699546089644
ENSG00000103876	3.53925249234111	3.53962919477332	5.57875639899802	8.4571726413179e-06	0.000162699546089644
ENSG00000113494	9.20075104093543	30.3459258448054	1.17634418086697	8.46112664434421e-06	0.000162699546089644
ENSG00000072133	8.24717686504377	8.3208846480354	3.53364630725769	8.53949535737748e-06	0.000164004527072684
ENSG00000132692	-13.9748991010235	-14.0269373171288	7.41997577747894	8.55724855115591e-06	0.0001641435858449
ENSG00000170791	2.07613194228891	2.07655219915401	4.77630003560125	8.57312068599682e-06	0.000164246265510619
ENSG00000078018	-9.1283329760332	-9.13128486399506	8.95438569708478	8.60632077162217e-06	0.000164680260451113
ENSG00000163053	-4.59872049675038	-4.61296901705018	4.17966330173762	8.70998154867057e-06	0.000166459794248399
ENSG00000007402	-4.50200409124822	-4.54874821934114	2.77882664909738	8.72256866256762e-06	0.000166496561243681
ENSG00000142235	-6.31896394862549	-6.32964386387243	3.04438325582039	8.736151664362e-06	0.000166552224770877
ENSG00000183044	-3.43729255531799	-3.43754989741827	6.66031106177706	8.75529827480702e-06	0.000166713691783947
ENSG00000105696	-5.38591321657615	-5.38988502226035	3.35843980460748	8.80709697204241e-06	0.000167495751670487
ENSG00000145335	11.2499998211952	33.0994775645729	3.28213438032071	8.8682170170334e-06	0.000168452968982919
ENSG00000198113	6.60005955016722	6.603388723245	4.56189504115473	8.91449178502295e-06	0.000169126214740399
ENSG00000197921	-10.2688065693448	-10.3296210291176	4.85317209864985	9.04113049089507e-06	0.000171175262698854
ENSG00000122584	-14.5831914505015	-35.7472856159246	5.42343827226709	9.04442114298417e-06	0.000171175262698854
ENSG00000010404	-2.76055953980183	-2.76060199227219	7.69558604328503	9.09624740810556e-06	0.000171947708268959
ENSG00000188906	-6.8572339005659	-6.88767797073473	2.54421205647958	9.17221795297732e-06	0.00017317413678088
ENSG00000177181	-7.79105790748793	-8.01214770264147	1.76645362587176	9.22783151360642e-06	0.000174013721320592
ENSG00000170542	6.50382465197896	6.52724578303927	4.06992558312244	9.28236985126257e-06	0.000174831028778786
ENSG00000127314	1.83725914627695	1.83733853733883	6.46643952144294	9.37085169234233e-06	0.000176284913643654
ENSG00000234009	2.87405580546791	2.88563654398025	1.41511282579168	9.44492731693831e-06	0.000177464615074218
ENSG00000177614	-5.48048519076876	-5.49686225751183	3.49898937065978	9.51222781635028e-06	0.000178499532772058
ENSG00000157103	-11.4954155321524	-11.6160996708392	4.48287533001047	9.52287119246343e-06	0.000178499532772058
ENSG00000150961	2.52753701316036	2.52767386187857	6.92748045119775	9.53863238544543e-06	0.000178526062545473
ENSG00000169302	-4.44803863414745	-4.45382669489447	3.21131286242786	9.54715397883119e-06	0.000178526062545473
ENSG00000164061	-4.69572975557712	-4.70240907053958	4.01392838441414	9.66814236754413e-06	0.000180572218812002
ENSG00000162490	-7.12447126591094	-7.13177354362308	6.6804713082417	9.71096106637642e-06	0.000181155252198807
ENSG00000171885	-16.3611013352924	-37.3393992808624	7.04128257213618	9.80581474354323e-06	0.000182706433658334
ENSG00000123892	5.8618684479825	5.91672598662904	2.09674225851709	9.91207886611172e-06	0.000184466268671595
ENSG00000164778	-10.1599767741231	-30.5094716576683	1.98108924587657	1.00210866472696e-05	0.000186272912988651
ENSG00000227036	-5.78952684061126	-5.79213282255584	5.14918328174021	1.00474148295634e-05	0.000186459864433507
ENSG00000119943	5.34347037149036	5.35535069496187	2.90273327913853	1.00550279142445e-05	0.000186459864433507
ENSG00000105855	-4.98124054084496	-4.98185606898771	7.48661440541684	1.00891707068934e-05	0.000186871069297075
ENSG00000196208	-5.42181103648498	-5.4292493620261	5.98449380713586	1.01733406319843e-05	0.000188206801691709
ENSG00000077522	-8.53696695718658	-8.57451880914406	2.87432146298495	1.03323423071708e-05	0.000190922121638065
ENSG00000110900	-6.91523932469284	-6.92019793400386	6.11828479483955	1.0349143863707e-05	0.000191006539347425
ENSG00000152402	-5.93779791987069	-5.95150980983911	4.32830663704307	1.03751268041801e-05	0.000191260011712476
ENSG00000150556	8.86668970408605	8.95476184756205	2.24046655444044	1.04334264389704e-05	0.000192104548043235
ENSG00000112530	-6.61111532818034	-6.73054182271223	1.15657781843054	1.04502456335372e-05	0.000192104548043235
ENSG00000139278	4.15318315320288	4.15389089551866	6.41268389608115	1.04578497397688e-05	0.000192104548043235
ENSG00000277531	-11.2498446145496	-30.5714613106966	1.56873106929075	1.05366275170176e-05	0.000193322639432813
ENSG00000100345	3.3060796331902	3.3060975604844	10.9644659175827	1.05489233250132e-05	0.000193322639432813
ENSG00000198755	1.82734553836476	1.82736834097258	9.00822818748837	1.05648781699706e-05	0.000193388051284785
ENSG00000011422	3.92925871649474	3.92952368846178	6.36279684626388	1.06425660364084e-05	0.00019458199776637
ENSG00000196557	-6.5396661115399	-6.54825373897867	4.6468496984224	1.09327706962853e-05	0.0001996541305869
ENSG00000182197	3.39888319015194	3.39904080191065	6.84001863142649	1.10809151986167e-05	0.000202123142419627
ENSG00000102934	-3.49306139684315	-3.49508762245262	3.24273365331319	1.12240409297604e-05	0.000204494953415728
ENSG00000147889	7.08729538986133	7.12630064631961	5.80243465834279	1.12561037687099e-05	0.000204840098187222
ENSG00000156687	-7.3354869079883	-7.35795725146195	4.69465547281869	1.12950325918529e-05	0.000205309242013028
ENSG00000188559	-2.40609521638068	-2.40649691953908	5.15894209279481	1.13273801458702e-05	0.000205657806508857
ENSG00000083535	2.05922783709619	2.05981097497559	4.14830008617141	1.14474949565467e-05	0.000207597196575517
ENSG00000071082	1.86906216023279	1.86910068374246	8.59394886272674	1.15340106173847e-05	0.000208923482343208
ENSG00000171311	1.9392553495996	1.93978966064831	4.39598631164443	1.16544474793854e-05	0.000210860420559819
ENSG00000103642	2.08739571228076	2.08779734507963	4.73032817479196	1.16724967379311e-05	0.000210942551002379
ENSG00000173175	-4.82910611203723	-4.83854732903194	2.32132215706706	1.1704797456567e-05	0.000211051892831335
ENSG00000131236	2.14868395576286	2.14870387567168	8.95065493004567	1.17055808371933e-05	0.000211051892831335
ENSG00000162729	-2.19532754311877	-2.19549955712173	5.94810722815342	1.17647198507697e-05	0.000211873512975684
ENSG00000183023	4.69095946879537	4.6929250289812	4.55172612786158	1.18034567007699e-05	0.000212326236089656
ENSG00000165732	2.36866326371867	2.36872880346535	7.60423512241621	1.18429457050658e-05	0.000212791431805406
ENSG00000005108	-5.77529761518336	-5.82402754158545	4.22076830663969	1.19872311243298e-05	0.00021513635261527
ENSG00000133627	-2.0853931179247	-2.08612767867095	4.24436775116798	1.20159982537082e-05	0.000215405047914352
ENSG00000007171	-8.99251235161628	-9.21991604887636	2.81139144934681	1.20696615104155e-05	0.000216118916082142
ENSG00000103222	2.58878048637152	2.58900717087745	6.40898198857704	1.21463334509448e-05	0.000217069693942548
ENSG00000129151	-7.36894093067224	-7.48848945693724	1.69203909899357	1.21505643977063e-05	0.000217069693942548
ENSG00000181163	1.96065505275978	1.96066591285408	9.96964332370801	1.21978533998245e-05	0.000217665466268412
ENSG00000080854	-3.77529038297044	-3.78759159391591	1.85772079608097	1.22733733485303e-05	0.000218763072447433
ENSG00000184500	-3.180663778219	-3.18089488585441	6.11428592575391	1.23239754933354e-05	0.000219414542021594
ENSG00000086300	-6.19142159653932	-6.19697367543547	5.1255318884497	1.24065353565537e-05	0.000220632850862448
ENSG00000067840	-7.46363433780269	-7.47169503464722	5.636399450908	1.24349314903384e-05	0.000220886257440436
ENSG00000146938	-10.0474679164453	-10.0829353057524	6.39136953434274	1.24636429520242e-05	0.000221144683014666
ENSG00000108604	1.8518516793935	1.85207821768509	5.58679160153405	1.24984339645311e-05	0.000221431435132596
ENSG00000272425	-4.95351843869127	-5.02850026133722	1.25039222572735	1.25081674002145e-05	0.000221431435132596
ENSG00000185052	-3.75489096394185	-3.75631148397634	2.80410354828743	1.26534025429813e-05	0.00022368935200046
ENSG00000121904	-4.46197399659412	-4.46544599980397	4.17170863527269	1.266436449138e-05	0.00022368935200046
ENSG00000157613	4.0254948200866	4.02588171162031	6.19414035182045	1.27642131964248e-05	0.000225198220168335
ENSG00000198467	4.170154884599	4.17029560546725	8.44156785967488	1.28326292593933e-05	0.000226149744081453
ENSG00000225953	-5.29452910550936	-5.34407001506908	0.373051742611447	1.29492670327156e-05	0.000227697819460236
ENSG00000204934	-2.9348625072516	-2.93805269731033	2.51572077532588	1.29542860224631e-05	0.000227697819460236
ENSG00000079691	-2.68724409306612	-2.68763381157588	5.11705512302736	1.29642219482612e-05	0.000227697819460236
ENSG00000160999	-3.26591686032974	-3.26910647478149	2.75575109759866	1.30145093616613e-05	0.000228324212553909
ENSG00000013016	2.18449057340253	2.18470952660977	5.15100254983804	1.30741992667954e-05	0.000229113970091744
ENSG00000164684	-6.73657743279054	-6.7448145839866	5.35806219175201	1.33096640739625e-05	0.000232978805886604
ENSG00000169504	2.20444789851204	2.20447109259608	8.72902248728999	1.33708966456915e-05	0.000233636103271316
ENSG00000197415	5.81094418431036	5.81772088133189	3.44334324323415	1.33771407918891e-05	0.000233636103271316
ENSG00000169989	-4.5299894758171	-4.57733400084792	1.01269558041673	1.34724781445906e-05	0.000235038294692332
ENSG00000273274	-5.72399364441254	-5.80388263851572	1.48226367283173	1.35410318927955e-05	0.000235970616042533
ENSG00000140832	-11.1420878276954	-30.5336352163448	1.49098520194334	1.35972724540223e-05	0.00023668652407704
ENSG00000273344	-2.77021199910009	-2.77172118182024	3.43300686089276	1.36132762830067e-05	0.00023670122035954
ENSG00000100320	1.74460810638769	1.74464554855065	7.85151183899024	1.36687188550714e-05	0.000237400863407214
ENSG00000173926	3.4185900689885	3.41999471611232	2.58312948695079	1.37240405434245e-05	0.000238096854494477
ENSG00000133818	2.99288595824648	2.99322789919288	5.62203360086271	1.37817399111797e-05	0.000238832504964662
ENSG00000047648	-3.88573065296916	-3.88917879692719	3.32925246914823	1.38466359802336e-05	0.000239691102212158
ENSG00000114861	5.0966222681533	5.0998209737365	5.01387897997251	1.38805428196419e-05	0.000239840533390226
ENSG00000166130	2.11258921107879	2.11274821799954	6.00358786128652	1.38971342477219e-05	0.000239840533390226
ENSG00000189157	-5.53547646185065	-5.65284973952725	0.0833034706342906	1.3901350244534e-05	0.000239840533390226
ENSG00000103449	-10.3367450519431	-10.3641726419527	6.26115459306474	1.39430814491467e-05	0.000240295004135735
ENSG00000133985	-5.80009538718831	-5.81240979207117	3.83770291182877	1.40052980863025e-05	0.000241101129348982
ENSG00000146386	2.5263027930417	2.52693744582108	4.62909117742847	1.41130983223918e-05	0.000242508202437522
ENSG00000230453	7.57318601494142	7.96795139525637	0.723928256550672	1.41189770974249e-05	0.000242508202437522
ENSG00000261455	-2.99341956262988	-2.99696382607048	2.83386210222046	1.41336277839212e-05	0.000242508202437522
ENSG00000128510	7.6556979721547	7.66033351954117	7.6069266237153	1.42029916076713e-05	0.000243394230010813
ENSG00000107521	5.77215549713731	5.77674681587566	5.59910148026204	1.42357523632569e-05	0.000243394230010813
ENSG00000135097	-6.90444663037407	-6.91574082948043	6.21191651886386	1.42388507938667e-05	0.000243394230010813
ENSG00000109265	-3.23132629075079	-3.23258363260633	5.27210554625575	1.42476192026311e-05	0.000243394230010813
ENSG00000171206	2.16013384178192	2.16025800201587	6.41434795297136	1.43100219069342e-05	0.000244193095141935
ENSG00000154153	-5.71698004948445	-5.72179248742796	4.38369191514278	1.43472110324979e-05	0.000244560429106356
ENSG00000182253	-3.70310482262911	-3.70346363066361	5.43042033036435	1.4370704336086e-05	0.000244607916355649
ENSG00000149257	2.35995514854152	2.35999000456226	8.91734233589223	1.43813287571721e-05	0.000244607916355649
ENSG00000182175	-6.82692193551315	-6.83061971810496	6.826722184708	1.44450260164099e-05	0.00024542397847685
ENSG00000151553	2.24100973632792	2.24146628370073	4.65366865367832	1.447837465493e-05	0.000245723197676171
ENSG00000119638	2.85180210518095	2.85205873382045	6.80270533266189	1.46508507443904e-05	0.000248380438135626
ENSG00000103460	-8.8047215626942	-9.03638746010035	4.83354424048778	1.47378180001966e-05	0.000249583828910054
ENSG00000124145	3.34099547805328	3.34114015241078	6.91535197733789	1.48976873015675e-05	0.00025201786514266
ENSG00000123178	1.99383259188966	1.99427016577173	4.1022565053527	1.49266961335969e-05	0.000252132103520336
ENSG00000143549	2.35365216756733	2.35367388482231	8.90060629661837	1.49367359905412e-05	0.000252132103520336
ENSG00000139793	2.59363343208912	2.59403195263214	5.12507783063094	1.5008160699549e-05	0.000252894935781233
ENSG00000105605	-6.8580286061474	-6.86087599955224	5.6158286113427	1.50143208318947e-05	0.000252894935781233
ENSG00000223891	-3.09508771428991	-3.09832239141628	2.34820243718656	1.50332328252778e-05	0.000252940622127033
ENSG00000148053	-9.83812203539826	-9.95868549665435	7.14955636016033	1.51462392239918e-05	0.000254567684869115
ENSG00000188674	-14.1927776578708	-35.2122753660301	2.73736802297706	1.5213681868491e-05	0.000255136048115965
ENSG00000139438	-2.9113543782873	-2.91292234230684	4.05559722665036	1.52160077371864e-05	0.000255136048115965
ENSG00000126583	-7.47889559195135	-7.70914906744128	2.84371578653578	1.52290762677136e-05	0.000255136048115965
ENSG00000157483	1.99444643282819	1.99456158916523	6.16829501414369	1.53082775062769e-05	0.000256188043926053
ENSG00000179761	-8.48652027753638	-8.52207382700797	4.49854143946736	1.53596841693497e-05	0.000256773135567694
ENSG00000137285	-4.09507082848603	-4.09516075407881	8.77667812241794	1.57156376569684e-05	0.000262442744787064
ENSG00000123358	-3.09660732644462	-3.09806248218834	3.26213049441279	1.59566230197838e-05	0.000266182384434727
ENSG00000183092	-4.71008327407842	-4.71974877362536	1.85003868856901	1.60192229578852e-05	0.000266941459193618
ENSG00000076554	-4.92625114210557	-4.93614046548455	4.13216624826609	1.61875061450603e-05	0.000269337251780158
ENSG00000225614	4.24835542828816	4.25041659972776	4.00096502009041	1.621319671958e-05	0.000269337251780158
ENSG00000130844	-2.48971403821239	-2.49012503691566	4.65624199313232	1.62147442470442e-05	0.000269337251780158
ENSG00000107438	3.22035196901031	3.22085067100175	6.48091609922733	1.62886909788646e-05	0.000270278024382562
ENSG00000169562	-9.24224761598943	-9.49816495883387	0.66507820201802	1.63401774742338e-05	0.000270844512826632
ENSG00000101974	2.75856385090187	2.75882542300815	5.9768403008843	1.64184488518432e-05	0.000271853298380361
ENSG00000204950	-9.47226414276313	-29.4579476271198	2.30110975525864	1.64591155736013e-05	0.000272237956108274
ENSG00000030419	4.0630168679542	4.06714030638008	3.19531430352395	1.65784675640548e-05	0.000273921896873176
ENSG00000214870	-9.23094615460282	-28.7402581924397	1.3822673523702	1.67674252347e-05	0.00027675113912749
ENSG00000273604	-2.78394986162537	-2.78585583164807	2.93433380025376	1.68106802696565e-05	0.000277172082080694
ENSG00000141576	-5.12857021875902	-5.12994407973923	5.4776323831115	1.68632898022669e-05	0.000277638872240329
ENSG00000163251	-3.16879739723726	-3.16981037968889	4.12050331597028	1.68745542305669e-05	0.000277638872240329
ENSG00000132749	5.18665604017108	5.229909644189	1.12726721620584	1.68945083332842e-05	0.000277674582227262
ENSG00000149809	-3.22626320379768	-3.22687481417577	5.08209958987948	1.70895289980231e-05	0.000280584548659446
ENSG00000184185	5.24096633199803	5.30314547060554	3.25019540954116	1.71359682438843e-05	0.000280869964828098
ENSG00000153933	3.33538487648287	3.34027703473855	2.78593425386777	1.71428894889956e-05	0.000280869964828098
ENSG00000072071	-3.94270753306785	-3.94316151474489	6.20509176314293	1.71778825259984e-05	0.000281148278575408
ENSG00000115339	5.5879580952149	5.60481716531462	2.15116018995906	1.72308911036814e-05	0.000281720558840714
ENSG00000135116	-6.90831217556612	-7.02761677845325	1.20231072909179	1.72665777638284e-05	0.000281897523614135
ENSG00000176720	3.0181501306407	3.01875243037115	5.33766172321793	1.72778231137907e-05	0.000281897523614135
ENSG00000178531	-2.56942153342279	-2.56978098137619	5.68967162620273	1.74154000874508e-05	0.000283845570945154
ENSG00000225792	-11.1384238247663	-32.7817715253842	2.10921522450554	1.74460960873811e-05	0.000284049368413314
ENSG00000171951	-5.46682472953841	-5.4673590509908	8.75582632166794	1.76286004993335e-05	0.000286721841871451
ENSG00000129515	1.81939829989134	1.81946425855909	6.64608612617237	1.77827157247275e-05	0.000288927495656499
ENSG00000119865	2.68814442885818	2.68869074964471	4.52659350739961	1.78808467359325e-05	0.000290219897021674
ENSG00000243232	-2.82601283649025	-2.82891835311177	1.94719898611044	1.79339806500117e-05	0.000290738234385614
ENSG00000149269	2.77264640185246	2.77296613482131	6.05814429761353	1.79506322527048e-05	0.000290738234385614
ENSG00000065613	1.86841126925355	1.86853562520603	6.25809784932061	1.7968643280525e-05	0.000290738234385614
ENSG00000125354	3.14025555288989	3.14094042082521	5.72729306351252	1.80709577757899e-05	0.000292091029721723
ENSG00000127325	-5.17441786665176	-5.18607160581029	2.73806265402705	1.81509566230547e-05	0.000293080699805974
ENSG00000136002	-3.68276791074811	-3.68385982808102	4.5433646308714	1.83010927348906e-05	0.000295199650787791
ENSG00000162981	-5.14793266295378	-5.1511957322505	3.94641805206089	1.83628008450592e-05	0.00029588934199665
ENSG00000109072	3.97843141743849	3.99911714211864	0.832295779616095	1.85248605467571e-05	0.000298192961419655
ENSG00000174963	-4.53995717140317	-4.55404343776592	3.94789856871903	1.86178375113295e-05	0.000299296345265867
ENSG00000136098	2.12265670491103	2.12372630416637	3.88529988320572	1.86545245512268e-05	0.000299296345265867
ENSG00000132329	-5.57781835882489	-5.57948927945756	4.62166017044715	1.86618684362124e-05	0.000299296345265867
ENSG00000188747	-5.55783000950087	-5.63868704318539	0.294792095300261	1.86700807153167e-05	0.000299296345265867
ENSG00000107957	4.29307793414582	4.29419683048167	5.77997070760524	1.87059621272186e-05	0.000299563992466042
ENSG00000136274	-2.09583997687656	-2.09606841164186	5.21786492667967	1.87617357965226e-05	0.00030014932656445
ENSG00000248632	6.84681915147763	7.05707262895046	0.0757267443526682	1.89049972012754e-05	0.000302131654350782
ENSG00000112319	-7.37848284290438	-7.39311639138331	4.69307177200097	1.90324163774645e-05	0.000303751010179098
ENSG00000144136	2.92320483514958	2.92324715593412	8.04360218870295	1.90452311365017e-05	0.000303751010179098
ENSG00000144821	4.42763438119252	4.46341525153578	1.54215900356325	1.90788369083901e-05	0.000303976489273064
ENSG00000124831	2.13893506516043	2.13903620215114	6.41349314332424	1.91030903677559e-05	0.000304052653417064
ENSG00000178233	-6.11051897292085	-6.17120626912033	2.89734367742397	1.91657130742949e-05	0.000304670923491803
ENSG00000225783	-5.31191250803031	-5.31710939623954	6.61705483084583	1.91809605349329e-05	0.000304670923491803
ENSG00000139734	2.74355748384063	2.74389184537422	5.72296226700061	1.92215482179584e-05	0.000304775641617251
ENSG00000004848	-8.93185397063576	-9.16344841870278	2.45025012836228	1.92265919682972e-05	0.000304775641617251
ENSG00000170954	-3.03695033474715	-3.03844915977412	3.38221856282073	1.94838318292273e-05	0.000308540111745998
ENSG00000106789	4.72521597244495	4.72919312493566	4.08908145825846	1.96422450968803e-05	0.000310733551107081
ENSG00000084636	-3.91839129376394	-3.91891256834964	5.14235635262588	1.978408329749e-05	0.000312243364348989
ENSG00000162374	-6.32054431531158	-6.55103718732612	4.54317470518045	1.97887301417905e-05	0.000312243364348989
ENSG00000140563	7.36702111505759	7.40527100765115	2.76988074496375	1.97976771298514e-05	0.000312243364348989
ENSG00000106066	-3.74940564844034	-3.75093125417008	4.40269555482569	1.98978972946053e-05	0.000313507334367273
ENSG00000119547	-4.26654337828454	-4.28129873635153	3.61302361384281	2.01269778532727e-05	0.000316797008267137
ENSG00000135324	-4.77862969033874	-4.81826978875617	2.12709042290523	2.03156880514531e-05	0.000319445270126272
ENSG00000182575	-6.48189102868584	-6.5303703237364	1.28092789435549	2.04904466240347e-05	0.000321869047874927
ENSG00000197872	-3.19890796904174	-3.20044072777299	4.84729239094667	2.05117517182079e-05	0.000321879890782009
ENSG00000130787	-2.53262992414685	-2.53283917903793	5.71686801910958	2.07409821765495e-05	0.000325008056718923
ENSG00000165300	7.84601083263333	7.8866488563757	4.7256260561319	2.07527240008176e-05	0.000325008056718923
ENSG00000273038	2.93446657994414	2.93785125275833	2.21803007851245	2.08580208109192e-05	0.000326329796534762
ENSG00000155974	4.9578359025057	5.04282729714389	2.96828939052819	2.10389310231631e-05	0.000328830699695363
ENSG00000196353	-9.62327219746732	-9.70479506763911	4.09942987151928	2.16726791668485e-05	0.000338397212511172
ENSG00000130751	-3.76601447285062	-3.77754426297949	0.682990521632759	2.18136869874309e-05	0.000339735266627859
ENSG00000125089	4.65444119148939	4.65717784080765	2.48704628185008	2.18232034260059e-05	0.000339735266627859
ENSG00000008277	-5.69050090443737	-5.69535825719489	5.26732999526529	2.18236500850354e-05	0.000339735266627859
ENSG00000230487	-2.57265779528465	-2.57395830036024	3.57650037906711	2.22042909695187e-05	0.000345249085707871
ENSG00000152049	-5.27121991060237	-5.27369018935067	5.07005309760091	2.22220655268612e-05	0.000345249085707871
ENSG00000117592	2.00108606995871	2.0011111992445	8.12606661690011	2.23969495924027e-05	0.000347620249439141
ENSG00000102445	-5.55570592319235	-5.5733150462122	2.37784551898967	2.25031379750831e-05	0.000348921545524278
ENSG00000275367	-6.67739676703812	-6.89649596676561	0.279825836335692	2.27482334602184e-05	0.000352371941714137
ENSG00000156453	-6.06168223091475	-6.06842766433566	4.74668787889315	2.29325323678803e-05	0.000354421517475802
ENSG00000107625	1.89535721185752	1.89553771392717	5.8895057123302	2.29482283562017e-05	0.000354421517475802
ENSG00000060709	-7.0406045152419	-7.27099267453477	1.62262764931843	2.29486457133365e-05	0.000354421517475802
ENSG00000125872	9.73156115254396	9.94283856630359	4.10696457142399	2.31120827603245e-05	0.000356592944881133
ENSG00000118242	-2.75162504389931	-2.75274124734007	4.85071733756461	2.32411714981863e-05	0.000357597829690413
ENSG00000145362	-3.33778455049434	-3.33809452077406	6.26787592676152	2.32687092562034e-05	0.000357597829690413
ENSG00000149798	3.01427765376292	3.01508031490337	4.16531858281465	2.32694708335551e-05	0.000357597829690413
ENSG00000142669	2.23126709493299	2.23130191434931	7.35040111059809	2.32822213037468e-05	0.000357597829690413
ENSG00000110675	-6.47589020806846	-6.49017951893678	4.08799931976656	2.32917249132285e-05	0.000357597829690413
ENSG00000184792	-3.39280491234431	-3.39407335004219	4.88037599414813	2.33493040574499e-05	0.000358082473324129
ENSG00000100336	-8.88773433651245	-9.12208218490387	1.67877808369373	2.33691584678678e-05	0.000358082473324129
ENSG00000132670	-1.94821068905858	-1.94824815495241	7.53153347536472	2.34538669996671e-05	0.000358712927276432
ENSG00000166387	-3.51327758035074	-3.51508924345909	3.47127065364816	2.34562507204584e-05	0.000358712927276432
ENSG00000258754	-10.9161058878588	-29.814179897034	1.96474788161482	2.35017224553094e-05	0.000359056648157731
ENSG00000006625	-2.02218171381363	-2.0226576033675	4.27897071640858	2.35747443704876e-05	0.00035944372885187
ENSG00000166888	5.82275404318465	5.82524200007454	5.53878666513741	2.35837294157998e-05	0.00035944372885187
ENSG00000180817	2.05697190047654	2.057080375006	6.90869194196025	2.35961202813607e-05	0.00035944372885187
ENSG00000153012	-7.09576602147286	-7.17684600179331	4.60535601740957	2.36621821328486e-05	0.000359844836157547
ENSG00000175928	-7.94830328984323	-7.97931426846908	6.41986360975081	2.36685440459716e-05	0.000359844836157547
ENSG00000259129	6.18673673049274	6.32854390948645	1.23087887479474	2.37693916418383e-05	0.000360999887382408
ENSG00000163378	2.25184139180256	2.25244311630036	4.31497312228252	2.37907572765786e-05	0.000360999887382408
ENSG00000166949	2.86858134671381	2.86870399800829	6.77138992032163	2.40015186743656e-05	0.00036384438114713
ENSG00000144857	-4.69166928518871	-4.69261378431198	6.65682503833102	2.42035047827806e-05	0.000366249789822582
ENSG00000198521	-1.76251299988956	-1.76273202926896	5.36143241008579	2.42071886204384e-05	0.000366249789822582
ENSG00000259495	-3.79667319865001	-3.80360970454558	2.71954607774173	2.42305644221037e-05	0.000366249789822582
ENSG00000155980	-3.40653150229694	-3.40764809254607	5.90789407653102	2.43406822408304e-05	0.000367558426023526
ENSG00000013583	2.2127592487208	2.21343849057882	4.61580276597162	2.46579797560923e-05	0.000371990044359059
ENSG00000183072	-6.39785332690152	-6.43004661429852	1.80900293333822	2.4722580004886e-05	0.000372604598645067
ENSG00000258708	8.79726605712952	31.9714524076966	-0.729957828475014	2.50131638244326e-05	0.00037646988598744
ENSG00000107566	2.38519084018803	2.38531397368395	6.30236999463704	2.50272666616474e-05	0.00037646988598744
ENSG00000205133	3.09891080646862	3.09983139714405	4.67250140979192	2.51494449007131e-05	0.000377943631068079
ENSG00000053438	6.14982837923136	6.1609555915629	6.1001838787147	2.52313324652472e-05	0.000378809639531125
ENSG00000272267	-5.01652189779793	-5.04324542391132	1.11929356766626	2.52647887114309e-05	0.000378947560941674
ENSG00000270441	-5.43247082872546	-5.55044748358812	0.245356510030704	2.54451303825559e-05	0.000381286243563559
ENSG00000272168	-6.41388495496539	-6.53325536032178	2.54708521121682	2.54715408934299e-05	0.000381316049386399
ENSG00000137962	4.62911964209539	4.62965315360776	6.98176371595374	2.56710599118261e-05	0.000383926782396597
ENSG00000169067	8.99513747351478	9.2523139288139	0.096598190876316	2.56951125659308e-05	0.000383926782396597
ENSG00000148834	2.99554201056483	2.99575119384355	5.87164776867052	2.57203465362152e-05	0.000383936415694516
ENSG00000166946	1.77699972763702	1.77729466716136	4.94031419515166	2.58369233477598e-05	0.000385308234147013
ENSG00000115604	6.19690595852754	6.34000148930595	-0.254020295014758	2.58758148867145e-05	0.000385520013016374
ENSG00000137076	2.14632030488615	2.1463349334085	9.25843353153813	2.59195709401586e-05	0.000385803794718433
ENSG00000156869	3.95682495637314	3.96603740093391	2.23422418010016	2.59851956575147e-05	0.000385865123643523
ENSG00000173705	4.50394730892163	4.50880191706418	3.53005594263851	2.59860093060159e-05	0.000385865123643523
ENSG00000256463	-7.8949541095209	-7.94382865520047	3.39151929374784	2.60455329142672e-05	0.000385865123643523
ENSG00000203875	2.05158418745467	2.0516894993795	6.39568843647355	2.60491891599832e-05	0.000385865123643523
ENSG00000152749	2.2350525337544	2.23546305947035	4.58025623362773	2.6066198368658e-05	0.000385865123643523
ENSG00000167378	-1.91022194185389	-1.91035693935271	5.65763899802885	2.60719678137515e-05	0.000385865123643523
ENSG00000138119	4.53520679561903	4.53535453839275	8.50766185880486	2.61847203378015e-05	0.000387035579588802
ENSG00000178718	4.65717191179423	4.66475773490269	2.83333802782251	2.6200628130227e-05	0.000387035579588802
ENSG00000120899	-4.12871669744525	-4.12912054069712	5.2579097800653	2.63234911336848e-05	0.000388482977846271
ENSG00000150867	2.3153581010053	2.31567990810923	5.64042600472392	2.63884547452578e-05	0.00038907396826483
ENSG00000105894	-7.6359267239273	-7.63651133550877	9.85734304364103	2.64459140292727e-05	0.000389553303446287
ENSG00000168309	-7.40879162436184	-7.48771750181733	3.94550717222341	2.65077180375187e-05	0.000390095673362693
ENSG00000187583	5.68152392729646	5.71604547669489	1.78222084665025	2.69388820800001e-05	0.000395898996848726
ENSG00000184307	-4.27304517639049	-4.27777709038	2.45428456004843	2.6952775307429e-05	0.000395898996848726
ENSG00000138379	-7.60991942817637	-7.73357703719459	0.739422830215964	2.70257222351528e-05	0.000396597393777891
ENSG00000149328	-6.47640012540689	-6.49540990126577	4.37622460118245	2.70996666835625e-05	0.000396954112750024
ENSG00000151388	5.57471231985963	5.57547857084512	7.28201407481464	2.71008764052469e-05	0.000396954112750024
ENSG00000118495	4.68801268560261	4.69028973355628	5.54748475948308	2.73328521639326e-05	0.000399976713859085
ENSG00000168743	-7.96778676967667	-8.01718473215095	5.07493839804659	2.77553763456302e-05	0.000405779444064298
ENSG00000245573	-2.9381317168183	-2.94729607029575	1.11321599571742	2.78081797472828e-05	0.000406171111856009
ENSG00000049540	-12.2796019963032	-12.4004087558918	5.44839662938961	2.80291408261652e-05	0.000409015892392284
ENSG00000263528	3.1906765551923	3.19299108248298	3.77506375566143	2.83137121082258e-05	0.000412782727224872
ENSG00000175093	-6.55889815851436	-6.5812911793134	5.50372552529493	2.8546540382526e-05	0.000415788882026829
ENSG00000134323	-8.92037591217134	-9.15199843703858	4.60791382807264	2.86980082977058e-05	0.000417605500056271
ENSG00000152582	5.06092832723137	5.12184045081462	1.92754574475413	2.88012682844324e-05	0.000418648695745702
ENSG00000137573	10.1627082881051	10.1788473682594	6.06118945417074	2.8823321885912e-05	0.000418648695745702
ENSG00000170345	-6.2349137465184	-6.2361628804518	6.25542836387812	2.89629350084448e-05	0.000420256389737822
ENSG00000253304	5.29083308982553	5.29961828032715	2.27105215055384	2.89878398711179e-05	0.000420256389737822
ENSG00000163297	3.03341396207891	3.03353998792918	6.8144637886245	2.90194108057615e-05	0.000420323822190315
ENSG00000028277	4.67482826527925	4.68107915177864	3.84803364039833	2.91220771950779e-05	0.000421419938205696
ENSG00000140848	-2.5308359489308	-2.53091193635631	6.89323860751268	2.92358754289684e-05	0.000422674961988808
ENSG00000167601	4.92350882237949	4.92384771187804	8.01962261966207	2.93849416005424e-05	0.000424437075070184
ENSG00000180263	2.48298467959211	2.48363540378915	4.74191130439043	2.95950769199416e-05	0.000427077200580377
ENSG00000134762	10.5588587431635	10.6332372068228	4.66845768703483	3.00809020614682e-05	0.00043368716970246
ENSG00000139505	1.7261747775359	1.72633924932856	5.50037683219518	3.03862534322363e-05	0.000437685388460275
ENSG00000133019	-6.73722586619763	-6.74285760200893	4.20146853125339	3.04506846803316e-05	0.000438209207925067
ENSG00000091844	-3.27099540479597	-3.27133268903283	4.80769780432646	3.05453898876303e-05	0.000439167327537256
ENSG00000173917	7.2383418011778	7.25484304259225	4.8363824029958	3.06904403792182e-05	0.000440645644453255
ENSG00000136099	-10.9568065117695	-30.8437301384742	5.25103432243842	3.07322725128662e-05	0.000440645644453255
ENSG00000171943	-1.96069916751294	-1.9609996223275	4.50269025875443	3.07328747796589e-05	0.000440645644453255
ENSG00000078967	-2.11017887452839	-2.11090235925488	3.49988760720814	3.10346732623796e-05	0.000444527364917893
ENSG00000255389	-3.56123275499495	-3.5684390666864	2.10844930460072	3.10605453519547e-05	0.000444527364917893
ENSG00000106948	2.97580182726302	2.97713757998015	4.901840901592	3.12907104248525e-05	0.000447411311880629
ENSG00000196352	6.88015636730687	6.8940105880917	3.50706433658458	3.1350923059481e-05	0.000447594320399482
ENSG00000168135	-5.61853645058189	-5.66805842383399	0.550526425506213	3.13898982871607e-05	0.000447594320399482
ENSG00000175161	-9.40920797863132	-9.64029945109008	3.19581425032379	3.13980537041238e-05	0.000447594320399482
ENSG00000112539	-6.1536752079464	-6.2730012715226	2.36720256561414	3.14181744048823e-05	0.000447594320399482
ENSG00000173442	3.13300302432476	3.13329185572261	5.41934630514703	3.1473574749555e-05	0.000447974836954925
ENSG00000114805	-5.05125484682129	-5.07558493064082	4.35504055000631	3.1523039734289e-05	0.00044827025720509
ENSG00000133138	3.39542320813143	3.39802803150792	3.04920662159277	3.1679863094106e-05	0.000450090429801065
ENSG00000238105	-3.00521941473635	-3.01406943465753	1.72204589661085	3.18899185763601e-05	0.000452662898773897
ENSG00000130529	2.51161065939363	2.51220677806419	4.56508064425455	3.20979287298321e-05	0.000454781284547729
ENSG00000115170	2.14652947654649	2.14684840620975	5.12569960147445	3.21030082050882e-05	0.000454781284547729
ENSG00000152465	2.2848785492675	2.28523677128998	5.04750467590177	3.21265375212083e-05	0.000454781284547729
ENSG00000268496	-7.73376666430741	-7.96288495058198	0.769295893654403	3.21978932073693e-05	0.000455378536720891
ENSG00000008394	6.02231720238162	6.02527713160897	5.87970021894797	3.26071620631726e-05	0.000460749528013011
ENSG00000187091	2.4799365963982	2.4810495237313	4.5457500933973	3.26683152108843e-05	0.00046093556771401
ENSG00000153930	-10.5226271323815	-31.9185125503066	0.970292456703934	3.26793693774439e-05	0.00046093556771401
ENSG00000161914	-2.06471133819857	-2.06617368032346	2.58808056736072	3.27531024599291e-05	0.000461558611741275
ENSG00000109819	-5.45408909938497	-5.4841307147729	3.41406012835078	3.29165501412545e-05	0.000463443655460367
ENSG00000089041	-6.45393143404902	-6.43261931943421	3.84290410362399	3.30592208636634e-05	0.000465033040148864
ENSG00000119508	-4.36774305399409	-4.39136694891335	1.72234040408968	3.33499958936508e-05	0.000468701022397356
ENSG00000278041	-6.15764022570712	-6.27946621563999	0.259303915504672	3.3587552154251e-05	0.000471611494998226
ENSG00000138134	4.50082218511004	4.50797934519093	2.96816473353316	3.36174967294112e-05	0.000471611494998226
ENSG00000102755	8.39726266206194	8.41688249138434	2.85176132294793	3.37181743798818e-05	0.000472599259216763
ENSG00000258986	-4.15117883099124	-4.16249335842439	1.7888895956444	3.38418704107371e-05	0.000473907591563452
ENSG00000157985	-2.48771843177492	-2.48784540892469	6.3228751384025	3.39181743338837e-05	0.000474550514381057
ENSG00000203668	2.16631313201405	2.16653196482453	5.68147983113366	3.40390597726352e-05	0.000475815469373256
ENSG00000182752	6.96574919839821	6.96931854228534	6.80122080648893	3.42067275854285e-05	0.000477731524614384
ENSG00000178538	-7.73984534394262	-7.97111452640062	3.80928940463446	3.43247244153154e-05	0.000478951069723624
ENSG00000152661	2.48771609503458	2.48777994724245	8.24581011251374	3.44064121646115e-05	0.000479295974442208
ENSG00000166780	-2.08279554482219	-2.08294998043799	5.69751835300296	3.44108356186573e-05	0.000479295974442208
ENSG00000107758	1.85107267189606	1.85120372516766	5.9199312450383	3.44916903549379e-05	0.000479993986811051
ENSG00000197958	1.76530842158454	1.76532620510634	9.26146806774162	3.47434244621662e-05	0.000482977269267884
ENSG00000134294	2.22654933461853	2.22657650477951	8.56393676330292	3.47735670900729e-05	0.000482977269267884
ENSG00000134207	-9.04350286273308	-30.2624412888897	2.51520547318759	3.4798861785985e-05	0.000482977269267884
ENSG00000128285	-7.63781358756477	-7.68690133178865	2.38369040994012	3.48382594737474e-05	0.000483094656681254
ENSG00000198797	-7.55784082068367	-7.61439978246302	3.48843785268868	3.49551245367146e-05	0.00048398749071393
ENSG00000130821	-2.90888534200938	-2.90904385957184	6.95057053311725	3.49646400362055e-05	0.00048398749071393
ENSG00000265194	6.68122220725423	26.80191417559	-0.619767360732389	3.51139129772418e-05	0.000485623239350446
ENSG00000122176	-4.86452806910731	-4.91262452345103	2.80047619661084	3.52001041706502e-05	0.000486384448248258
ENSG00000231500	1.79868910009348	1.79870563647762	9.80476449886623	3.52393157969232e-05	0.000486495735502351
ENSG00000124813	4.3606682854759	4.36261428606318	5.46061774787618	3.52829991158024e-05	0.000486668505471853
ENSG00000063015	-7.84532818149047	-7.96418058641502	5.1190757481362	3.53982706271524e-05	0.000487827535368366
ENSG00000149403	-10.3268250382771	-10.4475254840543	3.46877770562148	3.55226735574427e-05	0.000489110251257417
ENSG00000182389	-4.18338189169723	-4.21232381122534	1.98411875605441	3.61967931027203e-05	0.000497879746383852
ENSG00000085831	-4.34879066904838	-4.36356641293176	1.52569173268973	3.62233503197167e-05	0.000497879746383852
ENSG00000003989	4.94412987181478	4.94600980999139	4.0754888085439	3.63826276570983e-05	0.000499629154123071
ENSG00000089335	-1.90718506750638	-1.90740647328503	5.33177669353507	3.68564136004965e-05	0.000505690722283087
ENSG00000157227	3.5577031844362	3.55770788650525	9.46992038801298	3.70565647263586e-05	0.000507990519435789
ENSG00000117425	-3.87475767911269	-3.88158592200893	1.79409946113036	3.71416946734111e-05	0.000508710895290036
ENSG00000130508	2.04978944963066	2.04981099854502	9.23199762672541	3.7345335733608e-05	0.000511051772256403
ENSG00000008735	-3.3774521698578	-3.37909410638853	4.94793322535266	3.74532215214286e-05	0.000512079335232562
ENSG00000189423	-5.9530698873904	-6.00234903154836	1.07459795590039	3.75450934058329e-05	0.000512886341591141
ENSG00000128918	-6.23701486161585	-6.46484597122349	0.0450929615845862	3.77392695504961e-05	0.000515088247169097
ENSG00000101311	4.69983169044505	4.70812894001954	3.02422376962868	3.78814894151181e-05	0.000516577795395331
ENSG00000114279	-5.13091577692134	-5.24886413858568	3.54669438455067	3.79744865633395e-05	0.000517394095287943
ENSG00000204580	-3.80711376955215	-3.8071755940718	9.40129134943242	3.81195739558358e-05	0.000518918071269765
ENSG00000130475	-3.90480132395241	-3.91640366623065	2.65257604332426	3.81584000519607e-05	0.000518994127535988
ENSG00000102466	-5.05738261394622	-5.07435734115866	1.02102973899977	3.82369927712136e-05	0.000519610448328745
ENSG00000164733	2.29988899216883	2.29990509701525	8.90259484020345	3.88413553323928e-05	0.000527364280139114
ENSG00000144749	-3.30743569699671	-3.30766562678044	7.05965323163507	3.90950619885998e-05	0.000530347782701997
ENSG00000197122	2.39711475529623	2.39758161044901	5.67056526159357	3.92378038683108e-05	0.000531483577638589
ENSG00000175287	8.08836156717739	8.29643198391706	1.12457419637285	3.92468659547389e-05	0.000531483577638589
ENSG00000076944	4.60462442228988	4.61973362750811	2.29299257025394	3.93846196891185e-05	0.000532886873332665
ENSG00000164638	-2.62118659811127	-2.62147912914873	5.28478020938684	3.95549205229516e-05	0.000534727730775209
ENSG00000084444	-2.04291194265917	-2.04322630877909	4.83865854453402	3.98835885473509e-05	0.000538679880057044
ENSG00000108094	1.75530293027532	1.75541581440104	6.05215558910701	3.99162688117074e-05	0.000538679880057044
ENSG00000249242	-4.04595874098103	-4.05750999197967	2.45311239408485	3.99959137554226e-05	0.000539288598771302
ENSG00000151320	-4.39258667614263	-4.39746885529742	4.64013079363047	4.02521471872886e-05	0.000542127481390077
ENSG00000107738	5.46857579214148	5.48064902755726	1.89597752666198	4.02758984509088e-05	0.000542127481390077
ENSG00000120049	-4.3508444894646	-4.36431138581741	1.1000594890541	4.04123678829933e-05	0.000543495876076707
ENSG00000170577	6.11311767994531	6.18569305945447	1.68297300418217	4.04796105447936e-05	0.000543931703138044
ENSG00000130758	-1.85589404677718	-1.85626967152026	4.26043301076434	4.05355375237174e-05	0.000544214860615068
ENSG00000184221	-13.9327415084944	-35.8904398000833	4.62566071939714	4.07671845277757e-05	0.000546854655684441
ENSG00000186479	-8.34830291099972	-29.6428369007887	1.05504513405674	4.08717455598957e-05	0.0005477866396328
ENSG00000108018	-5.79601693251588	-5.87649354508283	4.59141153488584	4.11099809706529e-05	0.000550507069361728
ENSG00000105251	-7.50428148487819	-7.62387854712093	2.63897074058259	4.13186863961091e-05	0.000552827737265508
ENSG00000165548	-6.20180862606469	-6.43029559120822	1.69612749992736	4.18097421380125e-05	0.000558744721168267
ENSG00000157542	-5.39249750112611	-5.41520404430503	3.52097839187599	4.18402165751147e-05	0.000558744721168267
ENSG00000141682	4.35412349100685	4.35643213572459	4.91604272710188	4.18682799901929e-05	0.000558744721168267
ENSG00000150471	-4.48958708314952	-4.49051360130567	6.08731163981309	4.19427442114081e-05	0.00055926046807594
ENSG00000185338	3.5238686552572	3.53498348697426	2.19872935797893	4.20117272780826e-05	0.000559702312047766
ENSG00000150873	-6.24756176875513	-6.36832967848751	-0.572350363230062	4.21013683139096e-05	0.000560015833977526
ENSG00000175899	-8.07481516519032	-8.08868202845686	8.92874097834733	4.21069930248249e-05	0.000560015833977526
ENSG00000234773	-3.83041299472833	-3.86481196400367	-0.312987056247893	4.2538523433652e-05	0.000565273621185568
ENSG00000096060	3.13983129511257	3.13996712781733	7.20150833423965	4.2624067577975e-05	0.000565928733981719
ENSG00000129675	-3.84262682421899	-3.84308709451806	6.04040792809721	4.28788878654513e-05	0.000568828339108884
ENSG00000230910	-11.024400895352	-30.0505953229565	1.84302685632346	4.30113554394139e-05	0.00056994570404129
ENSG00000180398	2.13878240523007	2.13881401162107	7.9443368275048	4.30361204729525e-05	0.00056994570404129
ENSG00000104723	5.03538885802487	5.03662543241856	6.5146329971325	4.34304671050808e-05	0.000574680774049773
ENSG00000165996	2.29731798640629	2.2984891862054	3.98779876505825	4.37259597423422e-05	0.000577828396795115
ENSG00000173406	-8.87318888996215	-28.7695248795915	2.39507063580373	4.37423571802117e-05	0.000577828396795115
ENSG00000137261	-4.20578849770162	-4.25224957169057	0.839099864188194	4.3824740819226e-05	0.000578427306129666
ENSG00000272695	5.86241382903197	5.90898885517861	0.93400028928683	4.389353433697e-05	0.000578845984068792
ENSG00000123240	2.441558375209	2.44178457596384	6.45406770478844	4.39761327216832e-05	0.000579445853431528
ENSG00000070087	1.58422249467936	1.5842470479874	8.63469258188948	4.42302268381574e-05	0.000582302497344848
ENSG00000114850	2.15694173269674	2.15697384994883	8.22055942173949	4.42704892930531e-05	0.000582341549976184
ENSG00000132819	-2.5811897936028	-2.58149379132773	5.24895404554494	4.44825796798206e-05	0.000584638888148753
ENSG00000143416	5.25315553424728	5.26568391867328	3.81880127040848	4.46361754079847e-05	0.000586164207586437
ENSG00000187773	-13.130917641181	-33.9844759294968	1.52550266159483	4.47040892440506e-05	0.000586562730635804
ENSG00000159917	-2.61818339550264	-2.62169731328275	2.24240741741842	4.47685159324833e-05	0.000586914867984714
ENSG00000173114	-4.32237024897217	-4.32330145264527	5.74575711272668	4.52947167383633e-05	0.000593315190564433
ENSG00000166165	-4.6645644960578	-4.66474078542684	8.65400033845699	4.54724234768168e-05	0.000594945397005925
ENSG00000163466	1.86453843281181	1.86456101895818	8.34173492351045	4.54953762024513e-05	0.000594945397005925
ENSG00000148680	7.72382975100542	7.83423268229997	1.18133883418285	4.5570837545215e-05	0.000595250615256767
ENSG00000077092	3.86951184026593	3.87829900174204	2.814543780986	4.5594961947425e-05	0.000595250615256767
ENSG00000215374	-4.95533991637895	-5.01489624681731	-0.0411889917474539	4.58493674820907e-05	0.00059807186622002
ENSG00000166145	5.42987380117287	5.44119227763687	4.44593915509804	4.58999015489694e-05	0.000598231271106518
ENSG00000157152	-3.22800828870556	-3.23435089208869	2.30859797993497	4.62967902855294e-05	0.000602432337238442
ENSG00000196155	4.41109135480564	4.41577498985231	3.59454877205421	4.62993982762988e-05	0.000602432337238442
ENSG00000179314	-11.4468915312849	-11.4779734816779	9.15970766545332	4.63482680816344e-05	0.000602566076458484
ENSG00000179796	-9.45600684860506	-31.7711944734867	1.45205778128164	4.67473106204508e-05	0.000607248342785123
ENSG00000163590	-4.36385331280619	-4.36987646952741	4.85167322180163	4.70275135045022e-05	0.000610380378935409
ENSG00000138646	-4.37204384635075	-4.38347965882236	2.31699874383274	4.70946324587595e-05	0.000610407998438285
ENSG00000153132	2.53799671417486	2.54139516604243	3.15652401987957	4.71078287510013e-05	0.000610407998438285
ENSG00000108100	1.56861951048245	1.56870030710006	6.43317213402818	4.71693764391757e-05	0.000610698709553308
ENSG00000226711	-3.30313846036858	-3.31234594077272	1.60953971455772	4.73134572413503e-05	0.0006120566042804
ENSG00000185565	-3.64263095281443	-3.6431616381097	6.36804766562842	4.74943101659462e-05	0.00061388754878401
ENSG00000163032	-10.5713946493785	-29.8742945957365	1.5742529611635	4.77160339265656e-05	0.000616243303332833
ENSG00000156968	-5.56206328465716	-5.58044698392759	2.21990364001921	4.7786135221683e-05	0.000616638607728395
ENSG00000178467	-2.31510043357425	-2.31550082117997	4.86806220035827	4.79097672983667e-05	0.00061772345714013
ENSG00000132964	1.84037712570435	1.8408031526436	4.53739860017394	4.84009080035022e-05	0.000623541070599574
ENSG00000163071	6.00555778316247	6.01906652153289	3.53902073822942	4.84716738511419e-05	0.000623937935294089
ENSG00000100979	-2.23967624486159	-2.23974777468865	6.95708643886527	4.85997209749071e-05	0.000625070875866722
ENSG00000079257	7.29951912311696	7.31065890939247	2.56568908006633	4.90783722059576e-05	0.00063070757499903
ENSG00000167460	2.05938572241749	2.05939700999629	9.82311025964119	4.91755438210862e-05	0.00063143662929477
ENSG00000154473	2.15093685505532	2.15100063544525	7.30974633404308	4.94742112909521e-05	0.000634528919810426
ENSG00000257060	-9.26371214742934	-29.2577506852594	0.922001154263423	4.94976446989303e-05	0.000634528919810426
ENSG00000157734	-3.99020148989656	-3.99575883351055	2.5618848068916	4.96434709246486e-05	0.000635584389497887
ENSG00000197971	5.43672765584054	5.44257340716591	4.31620146119758	4.96705021901323e-05	0.000635584389497887
ENSG00000107984	6.80996784070196	6.81104562758103	6.51339544737774	4.97073222367837e-05	0.000635584389497887
ENSG00000105048	6.05764405925068	6.0876939153203	2.10515604066743	4.97428028670692e-05	0.000635584389497887
ENSG00000132359	-3.45482817886328	-3.4566763665554	3.16986833891498	4.9899605742958e-05	0.000637066593679923
ENSG00000116745	-7.52064970005282	-7.54857093253281	3.73967647790663	5.00937073928374e-05	0.000638550911863995
ENSG00000095303	-6.98072229668039	-6.99548166164064	2.97898343872212	5.00976602429483e-05	0.000638550911863995
ENSG00000270419	-3.63638657137015	-3.65501364036222	0.707994976022891	5.03280290666893e-05	0.000639920020040157
ENSG00000158023	4.38572372386596	4.39011508255372	2.59829948611049	5.03496189826029e-05	0.000639920020040157
ENSG00000282826	4.6378599132818	4.64841199686083	2.66649965704299	5.03566212042505e-05	0.000639920020040157
ENSG00000151229	-2.68065739545017	-2.68142301308118	4.14029602631996	5.03690088785291e-05	0.000639920020040157
ENSG00000136895	-2.90681186347864	-2.91092780508998	2.72370965511712	5.06542040292276e-05	0.000643020115213301
ENSG00000066032	-6.24817070483298	-6.36748622758621	5.19192475845675	5.0828882623845e-05	0.000644713382037949
ENSG00000052126	2.73973942682786	2.74052661438169	5.4937125397451	5.0984467875795e-05	0.000646161916731058
ENSG00000126861	-7.96214455481616	-8.03511755805921	3.38853004402444	5.11781246169946e-05	0.000648090217169305
ENSG00000250510	-4.28879115102069	-4.29033943949948	4.57103038679037	5.14660173454983e-05	0.000651069981437798
ENSG00000137571	-4.24040906996814	-4.27383029940222	2.97414034745225	5.14968250977123e-05	0.000651069981437798
ENSG00000189058	-8.0623485175955	-8.07672834379341	2.68110326726053	5.18637662353611e-05	0.000655178677992661
ENSG00000105429	-1.77141668279221	-1.77144525811078	7.7115903112148	5.19324508750489e-05	0.000655515996736471
ENSG00000183287	9.04670469701728	9.05833088285645	5.20108850208922	5.20654503849027e-05	0.000656663927552399
ENSG00000124772	-6.8814774246281	-6.87493204579661	4.67969964871409	5.23871977121317e-05	0.000659762306711278
ENSG00000107719	-2.32405675758687	-2.32558066410032	3.62309457169005	5.23956231793253e-05	0.000659762306711278
ENSG00000277196	-7.11193762090907	-7.34246279640556	1.67814506446549	5.24881053649561e-05	0.00066039426040969
ENSG00000154655	-11.132878476921	-32.0484481992553	1.45395458945452	5.29000201718718e-05	0.000665026088068437
ENSG00000174498	-5.20921835720087	-5.22555036052398	7.51276313503094	5.29414261220102e-05	0.000665026088068437
ENSG00000165379	9.73230864419194	31.6594173651333	1.77203367551435	5.3042814392961e-05	0.00066576407068464
ENSG00000102780	2.22539752570346	2.22605802926411	4.01736975173604	5.33215399945965e-05	0.000668724920060747
ENSG00000130203	-4.82543623807075	-4.82614366062188	5.79431928913097	5.34509040463049e-05	0.000669809322455061
ENSG00000230461	-10.338550357142	-30.2570549942836	1.00144106480896	5.35045436691297e-05	0.000669943821050354
ENSG00000167723	-5.89138077546771	-6.00953268839539	2.36915474715114	5.3591366680609e-05	0.000670034100219534
ENSG00000069667	-3.89481305231253	-3.90085793126928	3.32948211402589	5.35975785304341e-05	0.000670034100219534
ENSG00000254535	5.30263440088915	5.37381036426284	1.63533768449955	5.37197097279649e-05	0.000670759777478729
ENSG00000198914	-11.7994614979069	-12.0313869318441	5.82882792487602	5.37632295750171e-05	0.000670759777478729
ENSG00000116329	-6.83006725399304	-6.95540140477321	0.479856030341538	5.37845037404489e-05	0.000670759777478729
ENSG00000178882	5.16046339837154	5.16427378240317	2.90722281336391	5.40603699720146e-05	0.000673662104344004
ENSG00000156398	2.15369920284447	2.15473266813486	4.71424172447528	5.41435205362242e-05	0.000674160230982939
ENSG00000272619	-9.43004698184745	-31.858986846553	0.0181566878123851	5.42670927941185e-05	0.000675160467639335
ENSG00000145476	-2.39558129407637	-2.39619988520269	3.81430456007098	5.43369574913629e-05	0.000675491444482596
ENSG00000100350	-2.0949810787306	-2.0951126394899	6.04240595493155	5.43929329804926e-05	0.000675649367985212
ENSG00000196767	-11.0780474430116	-31.245675920756	3.54575745877565	5.46524904324575e-05	0.000678333851838149
ENSG00000170365	-1.88782953468168	-1.88821113936632	4.66219978090577	5.47504458963103e-05	0.000679009898510714
ENSG00000125753	2.28472577634846	2.28485576639706	6.39983426779407	5.48597880125919e-05	0.000679825976213182
ENSG00000019549	3.19801335840256	3.19832393394365	5.90061777848548	5.49693321309038e-05	0.000680643260818344
ENSG00000157514	2.69469959518367	2.69517568790923	5.79996284220838	5.52701266170325e-05	0.000683825480981256
ENSG00000142149	-4.77133956835257	-4.77917096268512	5.09595321965824	5.5359744665133e-05	0.000684391966113529
ENSG00000120738	-4.62144299871982	-4.62186024583754	6.67644118396091	5.54371124261928e-05	0.000684806228973556
ENSG00000135414	-2.3741980702362	-2.3743301364121	6.66594069502155	5.57176567619796e-05	0.000687727662198853
ENSG00000116157	-2.75369228477086	-2.75530203692124	4.30968600853812	5.63974318391492e-05	0.000695496686310153
ENSG00000102032	-4.72859365813691	-4.7506746688081	2.35511284272841	5.64361663606356e-05	0.000695496686310153
ENSG00000049249	8.78660451692745	28.9028575338513	0.617860390793983	5.67254862686824e-05	0.000698510838011992
ENSG00000126368	-3.2413524718348	-3.24416087176805	3.4499274222769	5.68991867113057e-05	0.000700097636966373
ENSG00000114473	-2.0117243765474	-2.01253417806955	3.78540843314597	5.78985817236881e-05	0.000711833429160367
ENSG00000107937	1.89153531138237	1.89164687481018	6.52689943931003	5.81443403809763e-05	0.000714292471053158
ENSG00000150281	2.94510937624427	2.95066641452806	2.27645923694825	5.86527702438003e-05	0.000719971976876335
ENSG00000058404	-7.53507375455786	-7.60208773867937	1.06658145790903	5.91737501474858e-05	0.000725796492382438
ENSG00000114790	-2.75146656213504	-2.75176131800985	5.28185251661881	5.95573653630257e-05	0.00072992833813052
ENSG00000197121	-2.65719886927752	-2.65736728917829	6.78683511540302	5.97899833628909e-05	0.000731995130985784
ENSG00000123130	1.82286009413439	1.82300836789374	5.82004914887847	5.9830895943409e-05	0.000731995130985784
ENSG00000142449	-7.3178908558943	-7.54816527322353	3.87922287566832	5.98666441827108e-05	0.000731995130985784
ENSG00000148082	-3.58119048940949	-3.58152702830807	6.34838970310746	6.0054878381487e-05	0.000733353819041287
ENSG00000251396	-4.89506779246943	-4.91928544581556	0.950161700622908	6.00717006887285e-05	0.000733353819041287
ENSG00000160191	-5.29472429355069	-5.30203531104507	3.75720941492141	6.02416157085875e-05	0.000734853584120223
ENSG00000147459	5.83282056120878	5.83577869988019	4.87673876254026	6.07431882435242e-05	0.00074028017402751
ENSG00000250091	-3.21869262906451	-3.22534548000877	1.64492465574508	6.07812977522267e-05	0.00074028017402751
ENSG00000167244	6.13447858783773	6.13602379384941	7.89571259228547	6.08775927486674e-05	0.000740875084316207
ENSG00000134376	-6.65591596429124	-6.69318303168898	3.19616968956288	6.09298550611919e-05	0.000740933611312656
ENSG00000100027	-2.9224852322747	-2.92792338325981	2.52209310706945	6.18525239860353e-05	0.000751568334255218
ENSG00000151233	1.80704279922598	1.80721635473739	5.4127838895989	6.24645259001518e-05	0.000758414546971205
ENSG00000068366	2.87386218091143	2.87401943569873	6.8719491283915	6.28646872984233e-05	0.000762680052430133
ENSG00000133816	4.58425413959162	4.58469625066229	7.18764121736458	6.29337544595027e-05	0.000762925187989654
ENSG00000151490	-5.93623375963915	-5.99707451087963	4.22064160226077	6.32941392578871e-05	0.000766698751258844
ENSG00000130177	1.65771552188678	1.65779963684418	6.35141508976697	6.33877127371882e-05	0.000767237012929036
ENSG00000164542	-2.46667755159112	-2.46842077061223	4.00224283643892	6.34431517241868e-05	0.00076728381070652
ENSG00000163618	-3.50919745905635	-3.52212985798784	4.05232413521192	6.34905178800481e-05	0.00076728381070652
ENSG00000054277	2.61665369900357	2.62092678843497	2.11232479674506	6.35711808148723e-05	0.00076728381070652
ENSG00000272760	-6.53654623165063	-6.64579530032918	0.544306918901495	6.35881421195233e-05	0.00076728381070652
ENSG00000123352	1.88854203048835	1.88866595135216	5.82806257396177	6.39799008497587e-05	0.000771414804531377
ENSG00000105722	-1.83447219843242	-1.83453917359745	6.47226311094885	6.42789144817003e-05	0.000774422045306535
ENSG00000138674	1.72414308805878	1.72417221176446	8.15937146003193	6.43639860785958e-05	0.00077484909686291
ENSG00000268225	-3.38034951054174	-3.3989049998997	0.0609658388590999	6.45255976685379e-05	0.000776196211091334
ENSG00000198440	-2.33110137308324	-2.33210291080391	3.30128431335937	6.4579165127282e-05	0.000776242559120386
ENSG00000168243	-3.67097940866325	-3.67277784466757	5.6185049375019	6.48556071908685e-05	0.000778965731290939
ENSG00000253948	-2.61129075910382	-2.62061873902624	0.956406628159436	6.49799158484486e-05	0.000779502227492553
ENSG00000153956	4.84728508053998	4.84941999822265	5.03493421431138	6.5000121698175e-05	0.000779502227492553
ENSG00000079332	1.63717579810179	1.63723633796943	6.85869780048881	6.50757191627502e-05	0.000779809884119096
ENSG00000132024	-1.74111565684144	-1.74128138152107	5.38408457425929	6.52268652603571e-05	0.000781021682649705
ENSG00000127329	7.9534934493118	8.0968993413834	2.31044493070527	6.55310328580026e-05	0.000783723377129477
ENSG00000003096	-5.20107579452201	-5.20973782521743	4.40468380323554	6.55528839843151e-05	0.000783723377129477
ENSG00000101187	-5.49358496405757	-5.50014646618072	3.25995665477417	6.56170031161533e-05	0.000783889737303456
ENSG00000230316	-12.5519627649905	-33.4993284855565	4.19956892964866	6.58634663813537e-05	0.000786232541344386
ENSG00000183671	5.28233192250249	5.28832160692868	3.28230575354711	6.5948729755669e-05	0.000786648943013763
ENSG00000164742	-4.39238509726781	-4.3938713703349	4.53164552454319	6.61154682016419e-05	0.000788035817175906
ENSG00000198838	-3.86399929769481	-3.86547254854673	3.82760552058841	6.64503912800014e-05	0.000791423653276843
ENSG00000059573	1.58921835620875	1.58929032461309	7.02780875291612	6.65419739941665e-05	0.000791910352092161
ENSG00000157168	4.60805078978063	4.61926802993567	3.78031996375168	6.70437166140528e-05	0.000797084488165116
ENSG00000141448	7.48727314949136	7.50628051675951	2.25742522894634	6.70788406205304e-05	0.000797084488165116
ENSG00000163923	2.12840464336089	2.1293555281933	3.76196548331036	6.71733301033509e-05	0.000797600286109294
ENSG00000151338	5.83869918840787	5.85884302548685	2.50506930039732	6.77905219443739e-05	0.000803659290938522
ENSG00000144959	3.58336038400303	3.5835167025431	5.75483569612241	6.78617737567236e-05	0.000803659290938522
ENSG00000168952	5.05142185444341	5.07441540387249	2.28665218150903	6.78625444138128e-05	0.000803659290938522
ENSG00000265354	1.85249585771316	1.85263909075955	6.05055878378587	6.78894969096907e-05	0.000803659290938522
ENSG00000125398	-3.13600990102757	-3.13628833236083	6.95704189254696	6.86930064237153e-05	0.000812555001742341
ENSG00000155093	-7.97007478969554	-7.98197555775043	5.88363115350073	6.88705320029981e-05	0.000814038218542629
ENSG00000021826	2.720199726256	2.72084931004783	4.88957572800039	6.92415048501792e-05	0.000817803976346973
ENSG00000146242	5.85331349084531	5.8563380960708	5.90886983330949	6.93844632223094e-05	0.000818873022489145
ENSG00000170743	6.36548420862642	6.50814123728247	1.51599636001788	6.95058161159554e-05	0.000819685659240579
ENSG00000111331	-4.52064892901483	-4.52188395369472	5.49519639882019	7.01278486866179e-05	0.000826397154258756
ENSG00000219891	-3.65171096611594	-3.66378376791364	0.993476462607199	7.04799607834506e-05	0.00082992014153303
ENSG00000068078	-4.19296619335213	-4.19390281497094	6.49525944715995	7.05996594722721e-05	0.000830703152223102
ENSG00000204152	2.15528525346319	2.15682040555296	2.81264386373051	7.13049032494527e-05	0.000838369547693489
ENSG00000070159	4.83785885238118	4.84693970379604	2.94653883031162	7.14323055730397e-05	0.000839235529885209
ENSG00000108924	-7.91635582349173	-8.15259067240212	1.27135533241088	7.24536867832312e-05	0.000850595387543889
ENSG00000149131	4.65532753617648	4.65721786930632	5.07567031714106	7.27722406661722e-05	0.000853693287574465
ENSG00000182774	1.68958111049746	1.68964397545935	7.37553686043123	7.30460198299503e-05	0.000855915866826141
ENSG00000198453	-2.12798042639586	-2.128778323779	3.60154011960618	7.30713366516745e-05	0.000855915866826141
ENSG00000183196	-3.66868428162616	-3.6729194426896	3.57832019472922	7.42947455236534e-05	0.000869593820544471
ENSG00000205704	-6.60928594197019	-6.69053134336435	1.10876335637693	7.53237865560785e-05	0.00088097797998997
ENSG00000169515	2.34894537275591	2.34971480704387	4.89221773730142	7.56244596995554e-05	0.000883832570171301
ENSG00000172995	-7.20481229602992	-7.43530685685168	0.822329395248363	7.58608455144452e-05	0.00088536867750113
ENSG00000167011	-10.8561362812872	-31.0636982592536	2.10256447183764	7.58693025807936e-05	0.00088536867750113
ENSG00000075651	2.53594320099264	2.53689810964706	3.90959320877504	7.59722115703761e-05	0.000885907476818411
ENSG00000198682	5.89896643343483	5.90004774813299	6.01054203419063	7.62466362883979e-05	0.000888444014184362
ENSG00000155849	-13.1476830184786	-32.8555209062138	4.00050369308519	7.67634540103712e-05	0.000893799083458565
ENSG00000132170	7.411167668689	7.61428693015251	2.83753260932383	7.68528934665362e-05	0.000894173680019743
ENSG00000036672	-5.72936075638907	-5.74511896443733	2.0600822990254	7.76107973299748e-05	0.000902319426292052
ENSG00000169213	3.48459496004995	3.48496734604347	5.77794677212074	7.77118430251109e-05	0.000902821962049167
ENSG00000132613	-2.60204107315093	-2.60224101662579	5.7733734016507	7.81752605109713e-05	0.000907265215011736
ENSG00000136267	-5.72752262243066	-5.80340766566453	2.26372599916104	7.82105148844497e-05	0.000907265215011736
ENSG00000104689	4.95582914561891	4.96398814233112	2.4019117525363	7.83227545062877e-05	0.000907892716303768
ENSG00000138696	-3.88477525877194	-3.9062010548454	3.14775289666493	7.861498739874e-05	0.000910604164127542
ENSG00000173915	1.58352958367116	1.58370770774724	5.74019762484401	7.87877334317675e-05	0.00091192859140372
ENSG00000281566	7.66842430377521	30.3435387725256	1.06151672619673	7.92681238721531e-05	0.000916809248992443
ENSG00000278970	-2.70520580443325	-2.70785587477742	2.62727705842277	7.94054645576852e-05	0.000917717930128569
ENSG00000171847	-8.67757734818359	-29.777761299178	-0.0760307231477834	7.96666546389251e-05	0.000920055581014924
ENSG00000187957	-5.07124940762516	-5.07283403815081	6.0825744524197	7.98486996654765e-05	0.00092147642023411
ENSG00000164099	4.722480689002	4.72456524819333	3.75652859535612	8.05410813049424e-05	0.000927866325063277
ENSG00000106479	-2.40753280389205	-2.40816248199165	4.28242529851964	8.05571672869391e-05	0.000927866325063277
ENSG00000197937	-1.90128991522201	-1.90162027525758	4.45206074125257	8.05806799529784e-05	0.000927866325063277
ENSG00000186998	-5.37333514920142	-5.3855453714595	4.21458573502725	8.09841778158636e-05	0.000931825314971919
ENSG00000135363	-6.32582575720342	-6.3401396679146	3.04771376335639	8.14912584596622e-05	0.000936240930882688
ENSG00000073331	5.05858241791815	5.07076833887951	2.94995432775916	8.15333959799346e-05	0.000936240930882688
ENSG00000255571	-7.53761417963781	-7.76721442456896	2.49638793853918	8.1547820289513e-05	0.000936240930882688
ENSG00000181885	6.0050371334897	6.07359914822514	0.420145067252633	8.19561338663801e-05	0.000940237380007096
ENSG00000263146	-10.6780350512481	-33.0418185576544	1.41828737942863	8.21165035329122e-05	0.000940705496456169
ENSG00000059915	-3.78150819609127	-3.79048109381935	3.51947163943838	8.21467336083351e-05	0.000940705496456169
ENSG00000163393	5.01419991411271	5.03140096901561	0.598403222756791	8.2177680105432e-05	0.000940705496456169
ENSG00000065717	-4.54920977605906	-4.55082640425539	3.46428229358275	8.28161196760954e-05	0.000947319335254618
ENSG00000233117	6.41693337537974	6.56161194288661	0.16545349927147	8.3031552727521e-05	0.000949088334031855
ENSG00000165194	-6.20257157131497	-6.22154427091793	3.45745203899896	8.37931936152738e-05	0.000956705473257484
ENSG00000092758	-7.97895846584239	-7.98366929893448	6.56548391328522	8.38204872176405e-05	0.000956705473257484
ENSG00000167925	-3.82303709677524	-3.82599667636076	3.49542306410882	8.40573146291982e-05	0.00095870775063572
ENSG00000182985	-4.24539163083725	-4.24593198541772	7.66705835918639	8.41247638929716e-05	0.000958776688631283
ENSG00000147509	2.63586434413947	2.63824870837483	3.24778378651507	8.42102227216711e-05	0.000959050632805378
ENSG00000165478	-10.5485667631527	-10.6340275565624	4.51230149926811	8.45146612139008e-05	0.000961816268362863
ENSG00000146859	-2.06052418390023	-2.06118977242583	3.91344255895815	8.46033216706701e-05	0.000962124009152107
ENSG00000280870	-7.01499510210082	-29.6694423437518	1.13422655687574	8.47751318207604e-05	0.000963376206877258
ENSG00000111371	3.10084829850427	3.1010041488236	7.90274050461895	8.5450216668954e-05	0.00097034158768658
ENSG00000104368	3.39746534006972	3.39746187639634	8.62863629807628	8.55171953110777e-05	0.000970396429932534
ENSG00000198780	-2.68464686978071	-2.68626949186589	3.37126678182328	8.58879980922229e-05	0.000973896297902664
ENSG00000138823	-5.83387330131074	-5.9092435411398	3.15051160108717	8.68197836128737e-05	0.000983725791591986
ENSG00000206557	-9.61935719711365	-29.5676223437924	5.19040278723516	8.68808675935282e-05	0.000983725791591986
ENSG00000204516	4.32128256282565	4.32385065888084	3.91212547180355	8.85667500435183e-05	0.00100134500261823
ENSG00000169715	5.55530413241576	5.56099969399484	5.26519505162184	8.85756238899094e-05	0.00100134500261823
ENSG00000196126	-4.4253180133121	-4.46557195213085	2.60379037877876	8.86799903024135e-05	0.00100134500261823
ENSG00000272674	-3.5449523553821	-3.54273245216364	3.11200883625041	8.87446764574559e-05	0.00100134500261823
ENSG00000166546	-5.37278857713304	-5.38504125411868	2.15385155784003	8.88213979191716e-05	0.00100134500261823
ENSG00000010818	2.4671643085836	2.46759482678943	4.54502867638524	8.88757011421293e-05	0.00100134500261823
ENSG00000187486	-5.86716341076807	-5.9472855252676	1.18241770765411	8.88858827737198e-05	0.00100134500261823
ENSG00000187994	-4.23536253188318	-4.24713600440244	1.54809741567541	8.91718691817411e-05	0.00100384251290822
ENSG00000104231	1.71013588928483	1.71053938823317	4.40061414453085	8.95602680528224e-05	0.00100748849090545
ENSG00000105357	-9.22987202009057	-9.35071400573433	2.43216784936398	8.98129481137695e-05	0.00100960357944449
ENSG00000239521	-2.50936819312351	-2.51050280792387	3.98214689543012	8.9886574184371e-05	0.00100970429447106
ENSG00000131831	-5.68087833393688	-5.74228999102556	0.099125839680191	9.04060247177966e-05	0.00101480925229596
ENSG00000179869	5.85358324263929	6.24189252223998	3.02293986534552	9.1180224291856e-05	0.00102276438368753
ENSG00000072182	-10.9453875073112	-29.8746226175145	1.94430327903689	9.16458352145515e-05	0.00102724915365399
ENSG00000240240	-9.59207911518592	-30.3716082086087	0.205948300613271	9.18678587441034e-05	0.00102899910073919
ENSG00000103742	-4.50872623828795	-4.51123178390557	5.63446228502422	9.20663634704646e-05	0.00103048329693752
ENSG00000170425	2.60413910307235	2.60531641950728	4.37157660050891	9.22522413083995e-05	0.00103182413738492
ENSG00000165813	2.15517128859531	2.15588326936371	4.06049478135121	9.24262492159357e-05	0.0010330303903061
ENSG00000174444	1.73439268261983	1.73439879379865	10.6265275691923	9.25833554131846e-05	0.00103343245397554
ENSG00000241749	4.74329573195182	4.77314845031347	1.02309694385306	9.26843437737036e-05	0.00103343245397554
ENSG00000228594	2.70575544239038	2.70781604393732	3.21952460076544	9.27110001246522e-05	0.00103343245397554
ENSG00000099958	-2.58962042659564	-2.59315968409631	2.15070356253986	9.27269673382691e-05	0.00103343245397554
ENSG00000164100	8.54789856023414	8.94310275867602	2.56706577948227	9.30667585993395e-05	0.00103647957829535
ENSG00000198948	-3.82852926969668	-3.83321031358063	3.77786055589401	9.43009700225545e-05	0.00104947636916049
ENSG00000177707	2.39475399527093	2.39495496876441	6.05950851180508	9.50156845715961e-05	0.0010559477112502
ENSG00000072422	1.74470837846446	1.74504941931746	5.32228574252305	9.50732176592586e-05	0.0010559477112502
ENSG00000135824	-9.26020919956928	-29.4330751607445	3.53888500980998	9.50853389277434e-05	0.0010559477112502
ENSG00000117226	3.79587460973112	3.8001702594633	4.74844637994583	9.57090478949777e-05	0.00106211874472792
ENSG00000269834	-3.32098164087302	-3.32302904380748	2.97353374742581	9.65806255225647e-05	0.00107102974922537
ENSG00000107104	-2.80008356737574	-2.80021334237816	6.45260336854991	9.72264327121255e-05	0.0010774262032414
ENSG00000140526	-1.96376793344599	-1.96380136931309	7.52825357148828	9.73770271259235e-05	0.00107772367100396
ENSG00000154930	-5.78631370749064	-5.79095756255409	4.66111060977844	9.7391321876943e-05	0.00107772367100396
ENSG00000104213	3.60867500808962	3.61646559544784	1.6592089393874	9.75849501586796e-05	0.00107910156641475
ENSG00000134452	1.45583751022496	1.45596708222883	5.99886214827017	9.78057601394793e-05	0.00108077787602111
ENSG00000184343	-4.25863486501235	-4.27164854972113	1.09924060410198	9.95214073994562e-05	0.00109895845483388
ENSG00000187546	-3.60161499524644	-3.60115444138592	1.57867320989122	9.95918067269056e-05	0.00109895863620771
ENSG00000198003	-3.74467244988922	-3.75688362988798	0.80732428700852	0.000100408718754945	0.00110719049056477
ENSG00000160318	-3.57808507318645	-3.60374767296462	0.266444211523134	0.00010077676113353	0.00111046460715521
ENSG00000150672	-4.09867820291263	-4.11337141612083	2.75004865082244	0.000101285141078981	0.00111527940254387
ENSG00000248890	3.35969729877416	3.36836945046719	2.04338441115833	0.000101874962138913	0.00112095016069365
ENSG00000165995	-3.86042660959276	-3.8888861422763	1.53744930423385	0.000102024318758752	0.00112095016069365
ENSG00000179598	-5.84135745729267	-5.9184000798385	0.960021682791173	0.0001021689337307	0.00112095016069365
ENSG00000106617	2.55088035084034	2.55128160592455	5.46608246440869	0.000102201713631731	0.00112095016069365
ENSG00000186017	-2.06185291282999	-2.06267475198778	3.82021704749304	0.000102221699692423	0.00112095016069365
ENSG00000185291	-3.06179939940216	-3.07563085049347	1.05680360628496	0.000102230884387586	0.00112095016069365
ENSG00000115129	1.55437921304693	1.55457693770777	5.28489227327803	0.000102411618816174	0.00112214387101455
ENSG00000163814	5.60706485226129	5.60939735106964	6.27527710732908	0.000102497096927129	0.00112229289720911
ENSG00000185567	4.26442012672468	4.26501380179945	6.59474367296313	0.000103360800544823	0.00113095693041826
ENSG00000102699	2.0854455323688	2.08553604207969	6.83917300910909	0.000103671986397287	0.00113356750392664
ENSG00000272899	-3.23151916397105	-3.24436743602492	1.39206537711797	0.000104737272456392	0.00114441411625899
ENSG00000175356	-3.62579152734817	-3.63438043227843	2.85738387518863	0.00010548108405116	0.00115173541704532
ENSG00000135063	-5.78803437420085	-5.83720629968774	1.27776111718957	0.0001055879033491	0.00115209610265049
ENSG00000139044	-6.10780194458506	-6.12814900520696	4.36844456243123	0.000106336955359653	0.00115881182804752
ENSG00000179820	2.58247652613527	2.58261373530208	6.62560009948639	0.000106351822056622	0.00115881182804752
ENSG00000115844	-6.47192484907228	-6.49710757108294	3.44834154666796	0.000106480626410784	0.00115940620695814
ENSG00000101203	-12.9728277682869	-13.2358173051056	3.40567927741771	0.000106693482687007	0.00116040502547719
ENSG00000139209	7.24563416733552	7.31265459973664	1.84245236890672	0.000106720995041965	0.00116040502547719
ENSG00000072110	2.93639082221679	2.93642737646092	9.42592948466007	0.000106849785166398	0.00116099690020051
ENSG00000211445	-3.37899923364506	-3.38162278632874	3.71524863731501	0.000107359499531319	0.00116527173803861
ENSG00000153944	-1.77636528903104	-1.77639611074011	7.41065668528427	0.000107392470285485	0.00116527173803861
ENSG00000114654	-7.08490497069652	-7.31546586964326	3.55342002095525	0.000108203468240503	0.00117325621743556
ENSG00000164442	3.11801000834055	3.11825720785163	6.55867619571665	0.000108322869144552	0.00117373579377032
ENSG00000167733	-2.90773336278947	-2.90967308569385	2.97244144602553	0.000108955300582428	0.00117928307322665
ENSG00000037280	5.37330116352862	5.42201076315072	2.45996181462082	0.000108985876435638	0.00117928307322665
ENSG00000172765	-2.08802010578863	-2.08832088857899	5.31761219879812	0.000109260551256259	0.00118123107078252
ENSG00000104327	-10.911412490906	-30.9378645535234	2.27166040408174	0.000109317208740921	0.00118123107078252
ENSG00000271860	-9.60858764793969	-31.7634666300996	0.258660038405798	0.000109862354117443	0.00118630068961947
ENSG00000119699	-3.19696406614281	-3.19922201274159	3.04848594669545	0.000110334445387209	0.00119057500364608
ENSG00000196636	2.13812901032132	2.13930658749531	3.28441429961746	0.000110506945616022	0.00119161287903906
ENSG00000132294	1.69160487112855	1.69176766709481	5.84767192446123	0.000112653632401376	0.0012135360663116
ENSG00000239268	-8.35865174689697	-29.8371378722249	-0.434070449554224	0.000112695484574857	0.0012135360663116
ENSG00000107929	1.5214233519813	1.52152997087249	6.18223752344785	0.000112913558250635	0.00121504638078939
ENSG00000119812	1.64191004994968	1.64199214182767	6.34461973068958	0.000113324608459973	0.00121862977719973
ENSG00000125691	1.62959769509733	1.62961588563635	9.125893145461	0.000113671179087182	0.0012215153408584
ENSG00000231437	-11.124142022553	-33.1958093948652	0.403091238260695	0.000113873219953241	0.00122284488057077
ENSG00000181409	-4.45135934186755	-4.46570818487941	1.79399908827859	0.000114320694486065	0.00122680640804496
ENSG00000143674	2.96814523924274	2.9778561439827	1.81462714143201	0.000114510437616929	0.00122799860779583
ENSG00000170545	3.04168702543968	3.04212484218588	3.83163225395912	0.000115141133431018	0.00123391465847077
ENSG00000139926	2.67752859133603	2.67761998854379	7.10139830681328	0.000116713353083031	0.00124990555215257
ENSG00000148484	2.02700153389798	2.02711770151257	6.59884458928583	0.000116964242661731	0.00125173384847174
ENSG00000185046	-5.64173824355881	-5.65452574476932	4.75224837517581	0.000117166098017213	0.00125303524276765
ENSG00000125675	-10.1887908763014	-10.2692916359687	4.64233836639167	0.000117263823961539	0.00125322200365193
ENSG00000113643	1.68625459898226	1.68631734406603	6.72038741567228	0.000118316718118348	0.00126360960102592
ENSG00000104967	-8.06593695745209	-8.09693883037894	5.26781841095636	0.000118423688635285	0.00126388754227706
ENSG00000142700	-14.0930123090947	-34.0400183514265	3.76378835137957	0.000118518013830932	0.00126403023767498
ENSG00000167554	-3.0788388704472	-3.08191569732567	2.68554319113914	0.000118640571160926	0.0012644736369329
ENSG00000168404	4.08935221407357	4.08737776392446	2.81412052618855	0.000119220245579582	0.00126978507126848
ENSG00000170537	-2.94474701913297	-2.94465984794334	3.08884673832699	0.000119499938944986	0.00127189641900955
ENSG00000129596	-3.39479088023769	-3.39724366469253	4.46446814158942	0.000119662322780894	0.00127275715797062
ENSG00000066923	-2.87722141663819	-2.88198086462575	2.30728639913502	0.00012009702413833	0.0012762086588938
ENSG00000155189	-1.72197718082389	-1.72202717343386	6.72690621040548	0.0001202119569838	0.0012762086588938
ENSG00000243710	3.31731840711055	3.35787066153912	0.0537402712129502	0.000120232031332956	0.0012762086588938
ENSG00000180287	-4.0530461098892	-4.05435867290871	3.83366536686684	0.000121081393660547	0.00128366849059635
ENSG00000179862	5.89876176453011	5.94238924118708	2.31066436010417	0.000121099249817371	0.00128366849059635
ENSG00000148600	-5.86477394126517	-5.87285219416879	4.17749931362155	0.000121654907067001	0.00128828086015235
ENSG00000153250	2.44928700804731	2.44943746498524	6.59791890569942	0.000121699389568638	0.00128828086015235
ENSG00000174099	5.16264207416922	5.16415644192651	5.21514985178666	0.000121907244203626	0.00128960685026789
ENSG00000176165	-11.8416024288586	-11.9335609596171	5.44002987918795	0.000122250822640648	0.00129236583934399
ENSG00000137309	3.26442929227386	3.26445329104573	9.79822693442367	0.000122338458991627	0.00129241725216188
ENSG00000269707	-9.39196575243341	-29.6815476446482	0.621417545519579	0.000122538055636499	0.00129365057519154
ENSG00000205978	3.16449836710702	3.16555334394288	3.93592021546322	0.000122690030036341	0.0012943798168834
ENSG00000105409	-3.97703123315778	-3.98371368845039	4.87594177372943	0.000123341044730948	0.00130036939394262
ENSG00000132793	5.20829736218107	5.21543291778652	3.08435937193813	0.000123462006189975	0.00130042174975708
ENSG00000141622	-6.15162676323855	-6.20045520090356	5.15906194273501	0.000123512581970651	0.00130042174975708
ENSG00000136758	1.71636996874548	1.71640925869049	7.73341976283533	0.000124690381899284	0.00131193775133114
ENSG00000234409	-4.59320258607915	-4.6058912423917	1.55161540871465	0.000124842999445365	0.00131200115994594
ENSG00000230798	-7.77325550988228	-8.01031918671023	1.26443656834353	0.000124864462897379	0.00131200115994594
ENSG00000172164	-4.18708472615416	-4.19123447012557	4.34845788883655	0.00012524414321968	0.00131510561683395
ENSG00000134256	-4.58322137070597	-4.60492787488298	1.76423516288133	0.00012643593551409	0.00132672761903024
ENSG00000239467	-4.68911603060517	-4.7190479976682	0.915744122203983	0.000126588962364051	0.00132744127491759
ENSG00000250305	-4.8000403278728	-4.80712165848125	4.1219195127559	0.000126799388602524	0.00132836082587133
ENSG00000148154	2.52777611691133	2.5279348213068	6.57349768551721	0.00012689409120597	0.00132836082587133
ENSG00000067057	2.76387790337665	2.76398458253332	7.78227158176202	0.000126931878583324	0.00132836082587133
ENSG00000174684	-1.64749125793622	-1.64759784563893	5.80358771086191	0.000127228627973211	0.00133057454599714
ENSG00000127084	-6.22213299353968	-6.45146919792261	0.23753638573918	0.000127510298837276	0.00133262771488971
ENSG00000129946	-4.17530602555478	-4.17648757213477	4.40886499047666	0.000127886341366313	0.00133518222474756
ENSG00000105559	-3.78237890116351	-3.78268288491859	5.83023062350087	0.000128016202913693	0.00133518222474756
ENSG00000108010	1.78497507176374	1.78508929973182	6.40993077329442	0.000128068353485775	0.00133518222474756
ENSG00000026103	2.53888150887162	2.53954564097633	4.03523795797709	0.000128096770377344	0.00133518222474756
ENSG00000172803	-2.83267277385464	-2.8366606397587	1.20965608960371	0.000129532550937417	0.00134924699822336
ENSG00000173706	2.81745984579631	2.81750627740232	8.00504603508418	0.000129721949482628	0.0013503190128145
ENSG00000148688	1.77998608233843	1.78026352409798	4.91467745374577	0.000130253848454278	0.00135495242489347
ENSG00000164418	-6.99025377730663	-7.0045855842136	3.50378721161341	0.000130792716574711	0.0013596521149118
ENSG00000092621	2.15292527054508	2.1530897149984	7.29202477353835	0.000132151924801141	0.00137286770049568
ENSG00000215397	-7.83388609164205	-29.4862158438538	2.09098180788551	0.000132486138344474	0.00137542457720121
ENSG00000163293	6.00689170767412	6.0388819466951	1.73125817288669	0.0001325855002205	0.00137554152853348
ENSG00000132563	-2.62885059159709	-2.62907284305692	5.97667516966951	0.000132973377037942	0.00137864960761649
ENSG00000082482	5.9106782244775	5.9327616812209	2.40030272317543	0.000133129650980246	0.00137935392860355
ENSG00000204301	-3.38690446797921	-3.39269807340755	2.3262915605284	0.000133528642188971	0.00138257043709456
ENSG00000099840	-3.30997056208169	-3.31582163272023	1.5867036966589	0.000133943640611715	0.00138594831312878
ENSG00000099337	4.65624742913057	4.66209810774482	3.77727106978685	0.000134069946975584	0.00138633652455415
ENSG00000258584	-9.23409919867034	-31.6369058844337	1.36601380364678	0.000134615856634428	0.00139106021541361
ENSG00000267313	5.33257407817717	5.38701060834465	0.782890184145853	0.000135165970357454	0.00139582107219661
ENSG00000163975	3.0348949526612	3.03569099159904	3.45217439749474	0.000136673449749184	0.00141045554817169
ENSG00000070601	-6.0716424833813	-6.12089286527769	1.29328512558672	0.000136953065719975	0.00141240764078711
ENSG00000261115	-8.12483902486201	-8.14559023090527	5.23703313821181	0.000137176622415969	0.00141377939432537
ENSG00000142867	2.06214040933927	2.06253354283715	4.4643521829837	0.000137490552382147	0.00141563335663159
ENSG00000089327	4.31648495956833	4.31657320777345	5.59110282747696	0.000137537837966576	0.00141563335663159
ENSG00000169252	10.8379594511614	32.8858299942078	0.164771620417378	0.000137794166078336	0.00141733735780444
ENSG00000151465	1.62019625238668	1.62033294984181	5.93244302227726	0.000138343509887295	0.00142205106213313
ENSG00000212864	-2.74557330108688	-2.74859760205207	2.33207444207352	0.000139689523298257	0.00143494224788091
ENSG00000206190	-4.33408239340922	-4.33701645446823	3.54308344467353	0.00014075239846422	0.00144490989455643
ENSG00000172296	4.65580153877709	4.69500238201956	3.38067308474826	0.000141132141873947	0.00144602064261947
ENSG00000141965	-2.53698753461016	-2.54059534379003	1.69876153138615	0.000141133317000926	0.00144602064261947
ENSG00000176014	2.72520429939208	2.72525405299995	8.15925051661242	0.000141142541381333	0.00144602064261947
ENSG00000108091	1.80044146009247	1.80057727660451	6.07983571712468	0.000141231041372787	0.00144602064261947
ENSG00000156384	2.26273913621823	2.26446983490828	2.57196860093865	0.000141856577784739	0.00145147352918147
ENSG00000204970	-3.38664454949102	-3.43124810579785	-0.352953819819533	0.000142287887375232	0.00145493325047601
ENSG00000130822	-7.2171363229665	-7.44876814254356	0.93370354642615	0.000142617526615749	0.00145679672157399
ENSG00000041353	2.89832495542619	2.89996326510007	4.50229020028309	0.000142656730324493	0.00145679672157399
ENSG00000112294	-2.64839911627123	-2.64870411653818	4.74427984532977	0.000142955134321302	0.0014588898479038
ENSG00000120820	3.85953394475735	3.86294610370408	2.81852240596561	0.000143084401813564	0.00145925529060548
ENSG00000206120	-4.89126726191501	-5.00788541005394	0.567002436929444	0.000143937745608228	0.0014669999738426
ENSG00000214575	-3.79815232419326	-3.81251269738716	1.43947506636169	0.000144251444870153	0.00146923813450918
ENSG00000151276	-2.02710720289835	-2.02724090337002	6.0483335826272	0.000145781697460434	0.00148385620870092
ENSG00000256073	-3.11311447294284	-3.11804890969078	2.04385073136666	0.000145984994605609	0.00148495746304364
ENSG00000125462	-15.8451558301971	-37.5745415362324	6.25330180383293	0.000146146067740591	0.00148562806100363
ENSG00000111186	4.60434493736755	4.60518662996243	4.92617866219861	0.000146581840905912	0.00148696467636799
ENSG00000148606	1.59591886128271	1.59607393765774	5.96816571220904	0.000146632062123499	0.00148696467636799
ENSG00000122574	-4.20411725929949	-4.26211886255859	0.136629845260687	0.000146702424463973	0.00148696467636799
ENSG00000198216	-7.56709486814441	-7.68714222281057	2.89734917216684	0.000146778350337177	0.00148696467636799
ENSG00000272549	-8.68954475843147	-29.4342270262141	0.222963770678651	0.000146786342725653	0.00148696467636799
ENSG00000147041	-5.60651495462442	-5.61162120722072	5.07625265921627	0.000146848951643361	0.00148696467636799
ENSG00000166147	4.11336847627952	4.11345614539328	8.60042465087144	0.00014765463443749	0.00149415389637523
ENSG00000196872	-9.69574340515636	-9.83446760017848	2.20225178496069	0.000149239918907262	0.00150899007290526
ENSG00000169918	-3.72104228139355	-3.74193444587791	1.76886815749085	0.000149314055503947	0.00150899007290526
ENSG00000160691	2.01207360129893	2.01212111161607	7.8163012001447	0.00015007147259106	0.00151566363068358
ENSG00000117505	1.67837827934208	1.6784895375194	6.13689853065477	0.000150198841045588	0.00151596942733407
ENSG00000205791	-2.99563945539702	-3.00613605186769	1.00710459133027	0.000150670502483695	0.00151952677029807
ENSG00000266412	1.67777752851395	1.67782511538927	7.24135770616586	0.000150745931035718	0.00151952677029807
ENSG00000011332	-2.58354051790781	-2.58407376704887	4.43449648824781	0.00015170741341933	0.00152823196976092
ENSG00000144118	1.89659364539116	1.896697443932	6.32514689431239	0.000151871731730782	0.00152890085057668
ENSG00000172159	-5.74049691825615	-5.82097537063117	4.27531919927222	0.000152055273579425	0.00152976226911671
ENSG00000169071	7.89521867661671	7.92511593049775	4.54452059966633	0.000152347653802986	0.00153171684898894
ENSG00000080298	-2.36484277052151	-2.36557818633597	5.3032009976374	0.000153288850108289	0.00154018797013566
ENSG00000151575	-2.56757970978811	-2.57241484513796	2.58675737266036	0.000153749195972182	0.00154381990090653
ENSG00000272654	-2.47344530886354	-2.48096443604198	0.786188221713669	0.000153860518090808	0.00154394481328398
ENSG00000129521	-3.18646003971278	-3.19404810354308	2.58490234681934	0.000154354847736949	0.00154740703114939
ENSG00000169594	11.6522005080848	11.7969489533032	3.65435570682963	0.000154403750130059	0.00154740703114939
ENSG00000143198	1.63480891640449	1.63492309502901	5.97631344129385	0.000155820470972233	0.00156060348541402
ENSG00000274895	-9.50483760712006	-29.4102919288032	-0.301604442130383	0.000156120839682598	0.00156260948128467
ENSG00000167861	-5.51474384509828	-5.53691895746115	3.51304201911785	0.000156637655516647	0.00156677793288721
ENSG00000154319	8.45387094012343	8.4680016001039	4.92234035288636	0.000157671009305629	0.00157610444257241
ENSG00000048740	-3.45386565982399	-3.45432912056697	6.5527485056223	0.000159166619706563	0.00159003685227017
ENSG00000123342	5.44573918564848	5.45640322942422	3.28270552286034	0.000159808671910762	0.00159543005320629
ENSG00000276449	-4.05498766440063	-4.08908153179506	-0.0548998477364859	0.000160271913231194	0.00159903236625678
ENSG00000165323	-3.18864409044469	-3.18926162900556	5.34823558983871	0.000161276365956161	0.00160802629504438
ENSG00000138182	2.43524289581543	2.43547579606915	5.66852732968173	0.000162609069935257	0.00162027952646401
ENSG00000122417	2.13363164022937	2.13409476267505	4.69906616793106	0.000163161044417755	0.00162474269613445
ENSG00000262877	-3.62661628890781	-3.63310563171487	2.52427637607182	0.000164086105895023	0.00163158722346755
ENSG00000158467	-2.27364213158885	-2.27385988519949	5.90358240984189	0.000164131673238567	0.00163158722346755
ENSG00000269416	-4.00991725455929	-4.01834230412681	3.62066045659583	0.000164161875756854	0.00163158722346755
ENSG00000157570	4.36108161845408	4.38226211906582	6.01570443538797	0.000165437700485738	0.00164322153650401
ENSG00000228203	5.05463944450426	5.09414331694249	2.19475367207687	0.000165832664758637	0.00164609741102438
ENSG00000103740	-6.92614589335622	-6.96945938417045	2.34113937586597	0.000167029743985235	0.00165692657089292
ENSG00000141504	-1.81566211973619	-1.81583052482884	5.5046240602676	0.000168301085011574	0.00166847818499728
ENSG00000175920	-5.90097018457669	-5.9985112249886	1.13930499612251	0.000169882133954445	0.00168308352764258
ENSG00000158109	1.84545937976822	1.8457031954763	5.10009905472831	0.000170710728062379	0.0016902202333329
ENSG00000158125	9.85418660934331	30.0969380082975	0.496396134337768	0.000170842746139155	0.00169045541078375
ENSG00000147231	-4.47388788963888	-4.47946643251241	4.43645140037738	0.000171532868176309	0.00169620912204236
ENSG00000137154	1.55102698396402	1.55103533408737	10.1637006526034	0.000173175352647252	0.00171136706090772
ENSG00000214456	-4.31694091767764	-4.37495727188659	0.580718366262806	0.000173560128656319	0.00171408466087271
ENSG00000018869	-2.29555529256319	-2.29763647317863	2.34945683806113	0.000174789275661801	0.00172513258545092
ENSG00000204334	-4.90160516601153	-5.01599270296161	-0.633341993514339	0.000175129465900459	0.00172739828210346
ENSG00000143515	1.48423669118142	1.48432858892744	6.02287810898854	0.000175287336468861	0.00172786393410656
ENSG00000198909	1.83448919406166	1.83474815542114	5.25456929751472	0.00017540487326517	0.00172793166634849
ENSG00000121281	3.43647543784586	3.43756309591097	3.19734874573786	0.000176709544664614	0.00173968652609917
ENSG00000168993	-4.30998759623927	-4.33043037007025	1.17955800218664	0.000179382631725617	0.00176433773776648
ENSG00000279822	5.34467588609327	5.44573795324772	-0.19842019110166	0.000179439498371537	0.00176433773776648
ENSG00000109472	-3.46606591262855	-3.46661047003797	6.41447843029461	0.000179782514507758	0.00176659797452746
ENSG00000128487	-2.49867438964848	-2.49881709079002	6.45143205507639	0.000179976892434221	0.00176739572230687
ENSG00000164070	-2.43904377773655	-2.43984685856437	5.02585078182946	0.000180696667615851	0.00177311521594761
ENSG00000078900	-5.81375419367605	-5.82840206855373	1.71063081433785	0.000180786436773958	0.00177311521594761
ENSG00000116039	-3.48388259808401	-3.49136764642413	1.57956684027195	0.000181707711000083	0.00178039761974761
ENSG00000205593	-2.34329560640431	-2.34476348553339	3.32163652467586	0.000181757000504527	0.00178039761974761
ENSG00000199036	-3.04776235265874	-3.08783882922211	0.269918859766841	0.000182079341659244	0.00178243689070058
ENSG00000124875	8.99673326079461	9.3942526545217	1.57548534375229	0.000182325352661184	0.00178372685241336
ENSG00000184363	4.01273684770613	4.02212866457516	1.48112012248864	0.000183084500139971	0.00179003217607107
ENSG00000154102	5.28406959241912	5.3054469145815	2.2366477495566	0.000183395715273686	0.00179195287752399
ENSG00000188051	-5.4384727325158	-5.5001501090009	0.0820551838751385	0.000183986965456662	0.00179660567769876
ENSG00000166840	6.67608763426956	28.0230503055058	-0.443089684296297	0.00018423547265416	0.00179790791876379
ENSG00000253552	5.18536119596971	5.23781278471686	0.602291614121856	0.000184633498902056	0.00179974563560631
ENSG00000197461	-3.12544414453688	-3.1272030308797	4.74346747945004	0.000184654317166729	0.00179974563560631
ENSG00000169641	1.91432826408275	1.91443265244073	6.09917518089203	0.000184776203923301	0.00179981013603145
ENSG00000001460	3.01624554148128	3.01743902187994	3.1572722788053	0.000185875589489127	0.00180938993409179
ENSG00000203685	-5.06717230169964	-5.18457691343459	1.2043474456095	0.000186622328500831	0.0018149416429831
ENSG00000148843	1.72796777591969	1.72807723177775	6.64791779848084	0.000186678383414299	0.0018149416429831
ENSG00000166823	-4.02836553582187	-4.05215069743907	0.596768455783381	0.000187106067403948	0.00181796772647495
ENSG00000162493	-3.99707404160086	-3.99736676385711	7.42172902082589	0.000188112817880661	0.00182661289700786
ENSG00000230747	-7.41969508454357	-7.99921190128608	-0.533452489697991	0.000188389456936915	0.00182816220050528
ENSG00000117586	3.56796721711486	3.57124038416664	3.95967679239286	0.000190794347316452	0.00185034965155222
ENSG00000129990	-4.33116506721862	-4.4081121913322	0.807295144384962	0.000190941081095944	0.00185062324036752
ENSG00000103942	-3.35560348853009	-3.35903384357861	4.86129063943823	0.000191441544123343	0.0018543227481029
ENSG00000148288	4.16017002973553	4.17386470501574	1.04880202630846	0.000193458634012531	0.0018726987671864
ENSG00000182771	-6.97351853121752	-7.00868602029497	3.16319457567463	0.00019391656179145	0.00187596852280775
ENSG00000145526	7.85204253354419	29.3315206574916	-0.52397219349685	0.000194616924592031	0.00188157811800617
ENSG00000075142	-1.6975807877007	-1.69762155946983	7.25056758195666	0.000194962345127935	0.00188375127278935
ENSG00000204592	2.23436914269661	2.23444643853813	6.7909769531057	0.000196091171471304	0.00189348642631598
ENSG00000049246	-3.53764845829575	-3.53902343096028	3.8782747400579	0.000196877135195004	0.00189990085842695
ENSG00000155962	-6.19005322497627	-6.41670955740128	0.0508917589522401	0.000197025154004144	0.00190015488240933
ENSG00000231609	-3.81516562064191	-3.83292891955026	1.55508450295187	0.000198173254827932	0.00190961717405605
ENSG00000162738	-2.37872454789897	-2.37888295639343	7.03043085804016	0.000198250892733755	0.00190961717405605
ENSG00000170190	9.1950960412184	9.58971082884789	2.18353631968663	0.000198481269975204	0.00191065755203011
ENSG00000135299	-3.00464045528127	-3.00937454479049	3.71885204816754	0.000199049259370781	0.00191494463081662
ENSG00000135272	3.1129326572145	3.11374312293183	4.92513359963776	0.000199833511190814	0.00192105600149739
ENSG00000151062	6.32294840748988	6.46175640084106	2.43576963712355	0.000199930575280726	0.00192105600149739
ENSG00000178965	-9.71409885937073	-29.2770107845308	1.33054768398193	0.000201076093867087	0.00193087461847521
ENSG00000188859	-6.18898502661513	-6.21634589301721	2.64522373680369	0.000202756612469326	0.00194581545611312
ENSG00000143847	-3.46794710902048	-3.47604467764308	1.85440380008372	0.000204086342801234	0.00195737356050274
ENSG00000033627	-1.72348263386355	-1.72356911904086	6.40717700140071	0.000205029763699455	0.00196521469024143
ENSG00000135519	-4.61539941185969	-4.63494625668465	0.769840820603215	0.000205900860402977	0.00197172789467383
ENSG00000161544	5.14911835296212	5.15525242477903	4.10238463046014	0.000206028145602572	0.00197172789467383
ENSG00000272888	-2.04271582781175	-2.04303886385405	5.01139056434661	0.000206202143098889	0.00197172789467383
ENSG00000197565	5.81939779551191	5.82278257221706	5.65652492993023	0.000206214400666221	0.00197172789467383
ENSG00000177272	-8.06464585526155	-29.3753573632705	-0.29039829751574	0.000206460779375413	0.00197267545081354
ENSG00000158859	-5.45390279796988	-5.47268949671177	3.67793237070834	0.00020674481295815	0.00197267545081354
ENSG00000114942	1.59456665128767	1.59459829598282	8.21234316546844	0.0002068708990348	0.00197267545081354
ENSG00000197013	-2.22449486065651	-2.22593058121771	3.50315401551641	0.000206931982509487	0.00197267545081354
ENSG00000139292	-6.44670875027677	-6.6759069276891	1.64414377607831	0.000206945202282091	0.00197267545081354
ENSG00000135929	-3.59649427158703	-3.59934527471565	4.00405749245362	0.000207534951651643	0.00197709013733298
ENSG00000112419	3.0181657515976	3.01893711869845	3.86842957111415	0.000209242104202312	0.00199213793598469
ENSG00000139517	1.96819076499409	1.96878786525002	3.8846623694608	0.000209721499712676	0.00199471936256882
ENSG00000132975	-9.2364317084564	-30.7643170043829	0.775805656575955	0.000209768745570513	0.00199471936256882
ENSG00000135750	10.1192123968412	31.8840539864649	0.507949832942342	0.000210123063499259	0.00199687249755169
ENSG00000139641	1.80945725663747	1.80949703714257	7.64396790836165	0.000210933883936839	0.00200335867627117
ENSG00000229563	5.59256227585287	5.70186032879618	-0.655982979008345	0.000212798573670914	0.00201984007860039
ENSG00000154928	-4.11940503111425	-4.12248242934204	5.07804488161999	0.000214572127896624	0.00203543694105583
ENSG00000104408	1.66664791204307	1.66667645673834	8.2016165670553	0.00021531640076982	0.00204125700159075
ENSG00000095397	-2.60486241892275	-2.60607302760722	3.79665002872707	0.000216118289704311	0.00204761588315723
ENSG00000145220	1.98179787340256	1.98216998828005	4.49806798945622	0.000217938068340667	0.00206360521471872
ENSG00000113263	-6.32606477344412	-6.45127345367581	-0.263616986830751	0.000218834580751499	0.00207083826900236
ENSG00000171291	-3.50051377003187	-3.50284565840769	3.23685774451613	0.000219770774619368	0.00207773057670128
ENSG00000105278	-7.09797596403264	-7.32855731873576	0.582015354894703	0.000219829058070354	0.00207773057670128
ENSG00000184678	-2.13408474228814	-2.13454646687919	4.41352925089285	0.000220491519167409	0.00208273114354502
ENSG00000107960	1.57968166753894	1.58011960644147	4.30652121706884	0.000221143541720502	0.0020872773572997
ENSG00000188112	7.7211309623457	7.75990693867187	2.85793238462685	0.000221240170765403	0.0020872773572997
ENSG00000187123	2.3671471628851	2.36761488684917	4.06702558529985	0.000221404789787012	0.00208756907471885
ENSG00000122882	1.74019769309781	1.74040217218028	5.32711105306231	0.000222131416739243	0.00209315627095144
ENSG00000065320	-6.77602854538803	-6.78074021836758	5.5586040827923	0.000223274266954747	0.00210265645611062
ENSG00000164465	2.1426652725119	2.14273536565734	6.38452724144047	0.000223998706522503	0.00210820723546857
ENSG00000138279	1.62429359803291	1.62439089636263	5.96340912439685	0.000224385148415755	0.00211057211286964
ENSG00000178764	-2.55165759730923	-2.55227152514183	4.68424580289598	0.000224593465611185	0.00211125970623301
ENSG00000229891	-2.87223609978328	-2.88208157248036	1.39252330457176	0.000225341895631521	0.00211667962358899
ENSG00000184083	-2.06341755353353	-2.06369947693338	4.55293785463871	0.000225441156271839	0.00211667962358899
ENSG00000183655	-1.82365192069413	-1.82396457271701	5.02348927145058	0.000226211189669432	0.00212263312229478
ENSG00000151012	3.32212764849413	3.32260177950517	5.84835209655679	0.00022648131803144	0.00212389147131706
ENSG00000204262	2.85364489017906	2.85367491158433	9.55435175362421	0.000227504872966894	0.00213220953571734
ENSG00000117475	1.55235816029927	1.55260047638641	4.76636568188684	0.000228098864399394	0.0021364941024188
ENSG00000049239	2.23227515476468	2.2323385552785	6.87647171697882	0.000230593915405798	0.00215856918174228
ENSG00000160584	-1.51436451205832	-1.51447340504142	5.79518189946768	0.000233021383051073	0.00217919470637713
ENSG00000214140	6.49580326779856	6.70565592141813	0.280119311161548	0.000233076416014462	0.00217919470637713
ENSG00000166012	1.78805090373494	1.78820329394035	5.85849510641159	0.000233780259014231	0.00218446736340407
ENSG00000181585	-10.2057079706719	-31.0584219995795	0.128107883107103	0.000234505950017287	0.00218993774136957
ENSG00000134569	-4.0965442438273	-4.09700996546728	6.8615098524176	0.000235316951802999	0.00219619777970832
ENSG00000165416	1.51590309244482	1.5160194056157	5.71042333202433	0.000235725361315889	0.00219869521600137
ENSG00000254221	-5.14373295694478	-5.15466246493751	2.22240339716651	0.000235979441322926	0.00219975104287532
ENSG00000277147	-4.44844902727048	-4.47055374028308	1.44209717749543	0.000237082763025511	0.00220871734002406
ENSG00000104059	-4.07819584779838	-4.09381954460192	3.10727517267609	0.000237691345098972	0.00221306658460068
ENSG00000143318	-5.32101232947437	-5.43661184689835	0.585453719984623	0.000238329543146827	0.0022176479063647
ENSG00000088881	-5.65440046560522	-5.65908540486367	3.75566075488581	0.000238467454514303	0.0022176479063647
ENSG00000042493	2.92938199697921	2.92972973786193	5.60449557517294	0.000238710842348638	0.00221814121950574
ENSG00000013563	2.58897406086127	2.59069028896527	2.89818946842123	0.00023880462341419	0.00221814121950574
ENSG00000128641	3.34203781222549	3.34229690039636	7.01646929276288	0.000239587696839286	0.00222409173510619
ENSG00000104415	-4.80866778717813	-4.80863910592465	4.59516292832675	0.000240040750927608	0.00222697343136285
ENSG00000124920	2.77867609345514	2.77877182497979	6.41757113299315	0.000240750794283965	0.0022322345023455
ENSG00000147724	-6.44571697318868	-6.67546211978403	0.974119825094578	0.000242690755819801	0.00224888632722278
ENSG00000124766	-3.06316740388169	-3.0633818624146	7.23019552216313	0.000244884952729627	0.00226787286590771
ENSG00000100218	-3.29124202374294	-3.3357353557882	-0.341758442265312	0.000245057033902842	0.00226812123732008
ENSG00000152952	3.51171697929738	3.51182261906551	7.39381373261566	0.000246109817396695	0.00227651581091943
ENSG00000197457	-1.92098065083102	-1.921015868356	7.52637418755956	0.000246422779684827	0.00227720666503257
ENSG00000146352	-5.6098099007236	-5.83949338711845	3.42212951749094	0.000246476192129182	0.00227720666503257
ENSG00000181418	-2.81716093433299	-2.83025159858855	0.501903519911068	0.000247145473205277	0.0022811777242357
ENSG00000269994	5.51708283062379	5.72250609966062	-0.354747952701112	0.000247198200935494	0.0022811777242357
ENSG00000244586	3.722784396311	3.74653573724165	0.891134584941818	0.000247377830965246	0.00228148697737233
ENSG00000132204	9.45282244998631	32.6771425628871	0.513267483603797	0.000247735544761221	0.0022834373057271
ENSG00000168672	-3.40527151595938	-3.40606712398306	6.5020543571453	0.000248976281998598	0.00229351956762602
ENSG00000152784	7.35450384261235	7.37077378827575	3.65496121910235	0.000249129346389412	0.00229357642365818
ENSG00000177721	-3.23264323027963	-3.23512023486576	2.2619151070453	0.000249323274245438	0.00229400919509032
ENSG00000242779	3.94929364906072	3.95678285744146	2.58695244142517	0.000249803480988736	0.00229707394120031
ENSG00000075426	3.18134525954848	3.18153020408645	6.68466028201913	0.000250072795823851	0.00229819695938411
ENSG00000135821	-1.75969927324063	-1.75971786181071	8.65819451751613	0.000251290869370942	0.00230803272609288
ENSG00000169860	-5.06045443791473	-5.06910111094732	4.20835428009885	0.000251487327711133	0.00230847920921906
ENSG00000105290	-4.08871248036666	-4.08899140287996	7.17835645431243	0.000252383292473958	0.00231464554732426
ENSG00000002834	2.02240336286929	2.02243264669996	8.52715956904148	0.000252455576219624	0.00231464554732426
ENSG00000173482	4.30627186953186	4.30797442475681	6.24115613405497	0.000252738373479697	0.00231587849971361
ENSG00000167371	-3.32873293929061	-3.33151691749653	3.23398580685309	0.000253243108183456	0.00231914245816803
ENSG00000257126	-12.7561551876637	-58.3337962830247	-0.477642775060531	0.000253776370094985	0.00232204693139775
ENSG00000273419	-6.32729890878444	-6.56742031166748	-0.760445158919587	0.000253857698981424	0.00232204693139775
ENSG00000138639	5.34096559192637	5.34765529562006	3.53327887812248	0.000254623005727242	0.00232768361324658
ENSG00000012232	-1.913675372233	-1.91370077189865	8.27057587215671	0.000254828665416977	0.0023282005745001
ENSG00000069702	3.43029361699891	3.43390648445444	4.16830616518498	0.000255340331375725	0.00233151107257343
ENSG00000128266	-3.2816812552705	-3.28255305322904	4.52113031192185	0.000255545380371073	0.00233201961958734
ENSG00000254004	-1.85687814834643	-1.85702834822871	5.85307911023044	0.000256094811354802	0.00233566844888661
ENSG00000105464	-3.93186203801791	-3.93782846399564	2.54756411141334	0.000258553609812822	0.00235671690812458
ENSG00000166189	1.9418248392088	1.94225719935321	4.41055747634632	0.00025904052030446	0.00235977752860784
ENSG00000101938	-5.25254071506181	-5.25932394229467	6.20589145133614	0.000259992240010934	0.00236706637640276
ENSG00000188522	3.29439011212449	3.29541814287008	3.71066681464159	0.000261488404766436	0.00237930067134215
ENSG00000078295	-4.47447983547549	-4.48452501518444	4.91648433689828	0.000261781573034757	0.00238058094430093
ENSG00000176393	1.51534324450192	1.51544955120342	5.97162816172446	0.000262084790210833	0.00238195105608379
ENSG00000092841	1.64882572840441	1.64883966952635	9.22778328000283	0.000262856925153311	0.00238757884196847
ENSG00000107518	-3.11218931715709	-3.11432385340945	4.68583968936619	0.000263525354904906	0.00239225865784023
ENSG00000154898	-4.95819148799871	-5.0166725667696	0.167364836429394	0.000265343287529225	0.0024073620519938
ENSG00000197594	3.21130059292439	3.21288711227437	4.64785422959409	0.000265688484858512	0.00240909407815378
ENSG00000112379	-6.6215554236393	-6.63806366754036	2.87949370657931	0.000266334612978023	0.0024135511590475
ENSG00000173145	1.9688005754908	1.96904616685134	5.16518532438199	0.000267090097923667	0.00241738380086618
ENSG00000058866	-4.27013806411757	-4.28047593390758	2.79057416487452	0.000267189519949522	0.00241738380086618
ENSG00000183840	4.00542490229747	4.02161859915871	1.57159838867931	0.000267344916396147	0.00241738380086618
ENSG00000116990	-3.18188686197541	-3.19175935423507	3.48398208359875	0.000267376830030479	0.00241738380086618
ENSG00000156345	-2.32037286807299	-2.32106581271565	4.15319545905806	0.000268018469350938	0.00242178262757265
ENSG00000114480	2.3179518788196	2.3181870701188	5.65628610155399	0.0002698302854093	0.00243674382670955
ENSG00000169174	6.73350594905692	6.7478089663553	3.8367882901989	0.000270812411102279	0.00244419941442253
ENSG00000100206	4.61921684422743	4.64643964685657	1.07587940579654	0.000271168054373733	0.00244599537896676
ENSG00000186409	-2.98633690309586	-2.99865411254988	1.66974452709939	0.000272378034830979	0.00245549112924417
ENSG00000183831	-3.01941360697806	-3.03401071158176	1.86321853720577	0.000272564389631721	0.00245575324853416
ENSG00000188171	-2.0575860032579	-2.05834079878935	3.60492537869393	0.000273404100450597	0.00246189828398825
ENSG00000171608	2.64465839369119	2.64569912927092	4.66404715010049	0.000274599888343038	0.00247007444691124
ENSG00000066468	-5.02802768053985	-5.03869665409633	6.11509288487288	0.000274628489806451	0.00247007444691124
ENSG00000103260	-2.1574011074338	-2.15757622007691	6.49521950254483	0.000275233207114567	0.00247408825324517
ENSG00000221955	3.42997446827814	3.43001351018673	4.11094475271457	0.00027665769475833	0.00248546216683347
ENSG00000116544	-4.05495293644288	-4.07160061364221	1.32944813087043	0.000276886061093143	0.00248608335704907
ENSG00000164056	-4.48280949083126	-4.48343474016672	5.79319522488433	0.000278120701427322	0.00249573369660127
ENSG00000137970	2.02990193666134	2.03112121512968	2.82548785611752	0.000283338736015534	0.00254109765890095
ENSG00000179133	3.2869281268	3.31562233086996	-0.415577796359425	0.000284836901762102	0.00255306738468051
ENSG00000029639	2.12918754964807	2.12984511167541	3.64050740919483	0.000286016937158402	0.00256084312879791
ENSG00000152977	-4.45773427773018	-4.45856085134944	7.32052635223414	0.00028603243349709	0.00256084312879791
ENSG00000123977	11.6980287989786	33.7438297737529	0.115978324028975	0.000287065712735459	0.00256862122558822
ENSG00000089169	-17.1857314903974	-38.9929420027069	5.08618330204237	0.000287625434573927	0.00257215551857806
ENSG00000146592	-2.97256368820663	-2.97278847959269	5.45933654671368	0.000289066797270824	0.00258356552523563
ENSG00000180447	-2.17851179635019	-2.17926672827277	5.27986987463697	0.000289345007937161	0.00258457262810688
ENSG00000111981	5.01430936307984	5.02996941247801	2.61064810017461	0.000289599781357839	0.0025853693459813
ENSG00000214900	4.77576355976186	4.8266595898085	0.314167003188558	0.000290537307751144	0.00259169297146533
ENSG00000165023	-5.21823944529762	-5.23559649890269	4.29660120208964	0.000290640091778904	0.00259169297146533
ENSG00000145428	-7.33251043234707	-7.56332532837743	2.82558262886049	0.000290920050241933	0.00259270871260133
ENSG00000169126	3.42976225002963	3.44259370741737	2.2124378577122	0.000291421453913394	0.00259569571101183
ENSG00000177098	-4.96863388087798	-5.00398000214049	4.03344399723424	0.000291704472526294	0.002596456796275
ENSG00000254615	-2.19266706871667	-2.19365674057822	3.47189759538125	0.000291839482353185	0.002596456796275
ENSG00000116285	3.5295610102084	3.52974422611428	7.98485109222503	0.000293025836161349	0.00260552699648252
ENSG00000105875	-1.77095752068578	-1.77129573308133	5.10804996125487	0.000293712544266069	0.00261014665120683
ENSG00000166250	3.70663431547869	3.70746206912776	5.04454123535336	0.000295264027167109	0.00262244170659115
ENSG00000034510	1.9191203973675	1.91912700168027	10.139260993112	0.000295560766509467	0.002623584882478
ENSG00000187800	7.36555291264144	7.37143679304873	4.7739514681292	0.000295731731234859	0.00262361093835289
ENSG00000177875	-3.90054115595051	-3.90759144519167	3.69945967116593	0.000296048549400348	0.00262493018190632
ENSG00000165983	6.61577502082885	6.66020848433932	2.0416185992479	0.000296748849897769	0.00262964616475809
ENSG00000184602	-2.10154970007222	-2.10169287603324	6.74759796608432	0.000299630645153289	0.00265367719422771
ENSG00000275322	3.49252291077813	3.53821451978108	0.553824232613567	0.000300180797802367	0.00265704250390372
ENSG00000102981	-2.94533086404594	-2.95134946619267	2.17471465089829	0.000303830700498974	0.00268677106070341
ENSG00000179388	-5.26485157057103	-5.27919935280161	1.24500372934607	0.000303883546381595	0.00268677106070341
ENSG00000161921	-5.84292053577926	-5.84617837768143	3.35179439291754	0.000305345383231336	0.00269816797610305
ENSG00000214756	2.15144514664186	2.15548063350626	1.84806660184524	0.00030652761475954	0.00270708267921689
ENSG00000240038	-3.56538938575126	-3.58197243558423	0.461188892354161	0.000309133319525734	0.00272855152689362
ENSG00000128610	-10.8008725153735	-32.9526137091549	3.01114055907254	0.000309368740248697	0.00272908672895094
ENSG00000261840	-3.01786741499243	-3.03384866138754	0.347481673238016	0.000309870910770689	0.00273197312296642
ENSG00000182983	-5.77012145478748	-5.82175390967911	1.36899243728426	0.000311796895579816	0.0027474022164691
ENSG00000171307	1.47416850809831	1.47432955252855	5.60046017103208	0.000313181881569247	0.00275804957632387
ENSG00000137364	1.7572169240114	1.75746234569103	4.66154747719779	0.000315105466179465	0.00277342545035297
ENSG00000226383	5.42673713537518	5.81538953362549	-0.00567144337067424	0.00031638023774165	0.00278307663780176
ENSG00000105808	-4.27661189872977	-4.33600057317489	0.436224969856004	0.000317491988741981	0.00279128373435658
ENSG00000173825	-3.53438159398974	-3.55965204883755	0.73985384457433	0.000318789648777284	0.0028011151243717
ENSG00000167074	-2.26950109858267	-2.27009109477728	4.60256252527126	0.000321896330992732	0.00282585299322486
ENSG00000133958	-3.20738215109222	-3.22149448265696	2.15152751034581	0.00032196698315275	0.00282585299322486
ENSG00000137460	-3.3884930622801	-3.39149459415529	3.72055259033167	0.000322908825741914	0.00283170582804281
ENSG00000128805	5.41476169798254	5.41755829202193	4.84942608035661	0.00032299654667249	0.00283170582804281
ENSG00000148426	6.04601491064746	6.09017558431946	2.98331566589512	0.000323444195066929	0.00283276493989285
ENSG00000108176	-3.99225538375304	-4.03765363793557	1.32914372005066	0.000323480202883884	0.00283276493989285
ENSG00000228544	-3.0264212127953	-3.03874158718366	0.605649439882346	0.000324526800262885	0.00284033714086586
ENSG00000166592	5.12148011408526	5.15355668192793	2.59988529176737	0.000325206773035999	0.00284469386789024
ENSG00000145248	-5.39536459902775	-5.40394259635419	3.61030202997649	0.000328176789675683	0.00286906629003142
ENSG00000213199	-3.08005330055094	-3.09005606303953	1.59059725232674	0.000329749625913526	0.00288120350252591
ENSG00000023445	4.12517051801944	4.13877186425584	2.66355148953558	0.000331162741810047	0.00289193235493404
ENSG00000121871	-7.80490924534134	-7.88611916195711	3.36910242704676	0.0003324296439171	0.00290137309118032
ENSG00000160963	-4.69880530629274	-4.77650991400464	5.4400520272237	0.000333049274487076	0.0029049921766056
ENSG00000187840	1.95222100072928	1.95238554051206	6.08504433495403	0.00033329236154398	0.0029049921766056
ENSG00000144647	-1.55330931327481	-1.55349355221886	4.80794546139281	0.000333402458081032	0.0029049921766056
ENSG00000266865	-3.78861769804006	-3.80522548511372	0.572023524711395	0.000334056046489109	0.00290906364187448
ENSG00000174599	3.51097698238792	3.51709840183322	2.27988068301179	0.000334404546573891	0.0029104752453761
ENSG00000170043	1.49373645510374	1.49386089825945	5.89934326801195	0.000335153646436899	0.00291536993619262
ENSG00000176912	-2.57876756160434	-2.59371721853893	0.133993534684216	0.000335542022347382	0.00291712312746772
ENSG00000111348	6.20527308394264	6.20866864573906	4.60932594567034	0.000336307764997406	0.00292215327917056
ENSG00000130635	4.36924714310346	4.36931798271702	9.66433691451988	0.000337033037231493	0.00292662771069839
ENSG00000248383	-3.17647900010373	-3.18617671404276	0.980947282531231	0.000337287686991791	0.00292662771069839
ENSG00000135111	7.71049530439156	7.72178776911348	4.00725361337081	0.000337385031334514	0.00292662771069839
ENSG00000198739	-7.92428412404315	-8.15322867721069	1.24481475808706	0.000338747464021562	0.00293555172339591
ENSG00000165410	1.7764005868304	1.77646197290071	6.78293909102184	0.000338789817187103	0.00293555172339591
ENSG00000135312	10.535882642858	34.0368058171111	1.56956809621767	0.000343200303835567	0.00297211843820773
ENSG00000204789	-3.16498106186786	-3.17867905961924	1.40112680733698	0.000344384010948972	0.00297954596264612
ENSG00000162946	-1.83805039333191	-1.83862383132002	3.41722635920114	0.000344446795568405	0.00297954596264612
ENSG00000233608	6.4353423709957	6.4537714543285	2.09008273471651	0.000344630460390604	0.00297954596264612
ENSG00000067334	1.54756632651208	1.54768300781969	6.1019860462677	0.000344838391009837	0.0029796937671431
ENSG00000168040	2.03611255091394	2.03794437421323	2.94590773483198	0.000345596631512229	0.0029845939183805
ENSG00000145824	-8.54130559881848	-8.62267345844682	4.70899964064995	0.000346103892661614	0.002987311838738
ENSG00000274712	-2.66721981826129	-2.67133277401985	2.55126909277467	0.000346293994371448	0.002987311838738
ENSG00000076604	-1.78284007373469	-1.78291010426944	6.55180542196966	0.00034970903053675	0.00301510590988449
ENSG00000132963	1.69093312271282	1.6910215340813	6.29938665888055	0.000351373070368327	0.00302728946674695
ENSG00000074181	-3.65599784804034	-3.65620136260883	7.36192534428491	0.000351664065904764	0.00302728946674695
ENSG00000079277	1.88971597842011	1.89046023125466	4.07613827486936	0.000351703797404826	0.00302728946674695
ENSG00000130962	2.56228558621538	2.56294804131383	4.47139502522926	0.000352347739489401	0.00302963068717422
ENSG00000100078	-3.29917963773716	-3.30558262691144	1.92179081090086	0.000352363861144382	0.00302963068717422
ENSG00000147852	-2.97966436121632	-2.98013683777657	5.80752392943553	0.00035299683348076	0.00303340261858481
ENSG00000010810	-2.23725126610918	-2.23730368552088	7.58401203597309	0.000353320267752588	0.00303451191457036
ENSG00000156113	4.27102316092019	4.27159780651051	5.80340453327108	0.000357886335483319	0.00307203806610035
ENSG00000070808	-5.88295475475156	-5.88691061887722	3.23828787187785	0.000358663888263359	0.00307702085238686
ENSG00000148200	-3.13480490671282	-3.14603529606166	3.48641524041329	0.00035903817979996	0.00307854043898768
ENSG00000155906	1.52729068482846	1.52754691940257	4.67869322499472	0.0003595969772596	0.00308104509459919
ENSG00000166704	-2.19233590826751	-2.19286273265052	4.39429816041315	0.000359724939634579	0.00308104509459919
ENSG00000101384	-3.24160619026668	-3.24177113925733	7.14321804775783	0.000360560176147619	0.00308650580612331
ENSG00000101004	1.90759300181124	1.90851109543855	4.73427633453852	0.000360875750359814	0.00308751450198254
ENSG00000164619	5.30326358458904	5.30753115464827	3.31768669191932	0.000361854376443416	0.00309419180382667
ENSG00000153993	7.3296644607364	7.38499745043658	3.44105016967515	0.00036243855914943	0.00309749078410465
ENSG00000164879	-4.69458713827216	-4.77196565957405	1.16670364686718	0.000362742927886474	0.00309839610285525
ENSG00000134013	4.58434621297755	4.58451017812326	8.88948821981585	0.000365012052214996	0.0031160733642892
ENSG00000152953	-4.68703014082252	-4.68855312106665	5.24442393676305	0.0003665846981941	0.00312778878557524
ENSG00000205363	-4.57285519353797	-4.57679799676361	4.16530495462776	0.00036828987209141	0.00314062155261347
ENSG00000185942	-9.77745006879051	-28.9086816894444	0.358140201946546	0.00037091357008596	0.00315992879858795
ENSG00000040608	-3.54836618009138	-3.55100903611181	3.5814008983114	0.000370958722160351	0.00315992879858795
ENSG00000140993	-2.32966919817888	-2.33438660293329	1.54712511593008	0.000371505078185193	0.00316285730140872
ENSG00000160325	-2.47983948092443	-2.48032233931638	5.29562951679887	0.000373090333643471	0.00317462259918755
ENSG00000137642	-3.78736348927475	-3.78785188702644	5.94571572668404	0.000373297248707251	0.00317465318154412
ENSG00000132849	-2.54837926493495	-2.54922021218383	4.12152124363784	0.000376606482751012	0.00320105259753637
ENSG00000120053	1.67118222745531	1.67136649319992	5.74657094603601	0.000378128906766606	0.00321118099644017
ENSG00000127249	-8.29653644121931	-8.50091958178592	1.02455424066571	0.000378269477208984	0.00321118099644017
ENSG00000008118	7.19795477637243	7.26523265928571	0.574527146691236	0.000378415078355958	0.00321118099644017
ENSG00000105136	-2.25296105735614	-2.25359963827653	3.5497769829928	0.000381073779215714	0.00323198587108862
ENSG00000171533	-3.59210115288513	-3.59322120434752	6.40420631652832	0.00038178872255502	0.00323629159281981
ENSG00000170049	-2.67909096330322	-2.68106812969834	2.42412185311637	0.000382658760452005	0.00324117524843659
ENSG00000120324	-2.75970747266396	-2.76068547199148	3.78979694213763	0.000382780015250229	0.00324117524843659
ENSG00000117152	7.52400390535625	7.52471163298674	7.74945167186818	0.00038387690464859	0.00324870134915073
ENSG00000279536	-8.78033751808885	-30.6043579391989	-0.78595690348126	0.000385056636230639	0.00325678223119605
ENSG00000080493	-4.63771138444963	-4.63765520678845	6.5674550460442	0.000385248929231401	0.00325678223119605
ENSG00000171488	3.5007484396355	3.50160087209869	4.30930189718434	0.000386052149777453	0.00326134838027864
ENSG00000197020	-1.5927110096706	-1.59307075304359	4.32859161434197	0.000386206811523966	0.00326134838027864
ENSG00000269378	3.11430225555585	3.11809622110082	2.46995507423	0.000387308607884786	0.0032688846505476
ENSG00000122861	3.52603146408867	3.52664472452811	8.59987154466868	0.000388653740103342	0.00327846542300031
ENSG00000106069	-3.69232359145168	-3.69999398883962	3.02855022428215	0.00038887088700361	0.00327852593394944
ENSG00000138356	5.99858270786516	6.0029061596587	3.99877103943315	0.00039029101142104	0.00328872307195257
ENSG00000133740	-1.96873113837469	-1.96933831727061	4.6894785709647	0.000391149033309977	0.00329417529994713
ENSG00000127125	1.8504159463477	1.85086987483502	4.43283645946105	0.000391837614803139	0.00329819542724324
ENSG00000228878	-2.64434319712166	-2.65369146796913	1.10957167538325	0.000392378669157269	0.00330028070502018
ENSG00000157150	-5.71883430129134	-5.76745389191384	3.92876272437508	0.000392508086923432	0.00330028070502018
ENSG00000231889	-2.15952901823917	-2.16125895747476	2.58107659637287	0.000393403379811887	0.00330474995971373
ENSG00000106804	-2.07472149239202	-2.07596829587897	3.4762665756079	0.000393462929108993	0.00330474995971373
ENSG00000136732	2.21029639967571	2.2105660886603	5.95626181615059	0.000393817158044979	0.00330594683102919
ENSG00000095203	-3.95684945577208	-3.96686017627026	2.86245383564074	0.000395167029858711	0.00331549597217298
ENSG00000176485	-3.58107995187818	-3.58254381757857	4.37832730803957	0.000397856236146852	0.00333626598882758
ENSG00000004777	-2.38865447631308	-2.38884680485762	5.85899231709014	0.00039830564874694	0.00333824176035143
ENSG00000136810	1.78219663353295	1.78225633594257	7.28931931614365	0.000399692239450954	0.003348065786903
ENSG00000144369	-2.65656712464123	-2.65694454055877	5.74310503061009	0.000401103062803566	0.00335808215689806
ENSG00000163235	-10.8565474793454	-30.1364262826948	2.9959001960903	0.000401752609605281	0.00336171770974108
ENSG00000261604	-3.9564877473497	-3.97169075659856	1.43633759638531	0.000403027979261582	0.0033688807172505
ENSG00000138735	3.5246413383789	3.52589433781662	3.77314484618605	0.000403040167786854	0.0033688807172505
ENSG00000143603	-5.09818413310092	-5.13255602120291	3.43489328432544	0.000403758879067117	0.00337308247070838
ENSG00000117298	2.34042179576146	2.34046960860025	8.33876825103345	0.000408316551549967	0.00340933402989368
ENSG00000143369	3.35486309156056	3.35517849995525	5.76194432119219	0.000409053424765472	0.00341366123692575
ENSG00000083807	-2.11639723247972	-2.11839463082754	2.11037876611551	0.00040968221502034	0.003417082321222
ENSG00000174738	-1.87290558424033	-1.87301588036708	5.47999895592449	0.000411353550176186	0.00342919078080671
ENSG00000152484	1.61041927058526	1.61058371054939	5.52587722618219	0.000413012904838517	0.00344118649741121
ENSG00000253305	4.55622834890514	4.56174799656286	5.02267341458915	0.000413876268002152	0.00344654082591232
ENSG00000186205	-2.65004960321797	-2.65176957746581	3.41404909293595	0.000414292097576499	0.00344816461170547
ENSG00000154274	-5.14979337132951	-5.20967817851432	1.27987971889747	0.000415296489585421	0.00345414204319317
ENSG00000104490	-4.55015717323708	-4.55543777745632	5.31491831951111	0.000415641635700411	0.00345414204319317
ENSG00000227603	-5.11675414962868	-5.23374647649712	-0.306948384904369	0.000415673939999998	0.00345414204319317
ENSG00000261578	-3.00131718181065	-3.00551515771621	2.02750154534886	0.00041776220529428	0.00346964844333239
ENSG00000138180	2.52188443763616	2.52206158102083	6.05180280272295	0.000418628538763496	0.00347499521757215
ENSG00000145703	-4.88996816580755	-4.91699196676357	4.21297934599379	0.000419952159497183	0.00348413019042987
ENSG00000131089	-1.90836726172851	-1.90858508354559	6.0564872099571	0.000420232846986649	0.00348460736741877
ENSG00000231160	-2.95077617132111	-2.97256043342865	0.73402031196376	0.000421257531929117	0.00349125005495819
ENSG00000089057	-1.61294139762462	-1.61301182526478	6.4495138908865	0.000423548965600155	0.00350837854052033
ENSG00000109927	-3.07677114784054	-3.08841954943072	1.3126923651451	0.000424592986558231	0.00351516166072122
ENSG00000140406	1.98663581405277	1.98721981525792	5.12676386441875	0.000425539181841985	0.00352112813210427
ENSG00000229743	-7.68202710874288	-27.6164705178134	0.974235393340917	0.000427040488568203	0.0035316791252669
ENSG00000226287	3.18739362680188	3.22323424863966	-0.293909127656898	0.000427679183811864	0.00353508881738404
ENSG00000100219	1.71024697092174	1.71035607473123	6.50237254981542	0.000428159631483642	0.00353653975437526
ENSG00000142089	2.6072622311637	2.60734447712829	8.34389491908455	0.000428307715865481	0.00353653975437526
ENSG00000121417	-1.99421854911951	-1.99468225910911	4.13393306670685	0.000428934010397649	0.00353983913231971
ENSG00000144481	-9.40472474974997	-9.50585643694231	2.908651064772	0.000430192316166404	0.00354834803202443
ENSG00000247498	5.04232730975608	5.12797744255037	0.0593909646213941	0.000433089337830082	0.00357035740278717
ENSG00000076043	1.95609733525443	1.95632702349549	5.11859009249186	0.000434097691215262	0.00357678171537473
ENSG00000123560	-11.9521818389952	-31.2303887329311	5.85825317960302	0.00043567361275227	0.00358787330670567
ENSG00000214063	2.14392469991053	2.14410735383409	6.20861554087931	0.00043674786952754	0.00359482405630101
ENSG00000165733	1.66139555970892	1.66150080809318	6.40887721710093	0.000436990236931866	0.00359492389855329
ENSG00000184347	7.53008679267215	7.57065732825102	4.64936175352652	0.000437701193855568	0.00359887648281245
ENSG00000188452	4.94880798673987	4.95305640647268	3.92856056157846	0.000437953111363509	0.0035990525688578
ENSG00000170006	3.13916456398384	3.13880491008852	4.20499702810996	0.000438552127085717	0.00360207938575296
ENSG00000170214	7.15499188324717	7.54883207841416	2.12660604196761	0.000440688908155581	0.00361772692531085
ENSG00000154027	5.91706714348164	5.92171624027022	4.13834474430401	0.000441477772500796	0.00362229844447054
ENSG00000171428	3.4892573442729	3.49485659925624	1.67789764318681	0.000441967357570233	0.00362441088293153
ENSG00000136158	-2.16960921106504	-2.16971177451157	6.84696824468111	0.000443797226643761	0.0036375065075148
ENSG00000184408	-4.87278600507713	-4.88643520512445	2.26668319013822	0.000445399216460445	0.00364872159801332
ENSG00000110876	3.78416014698505	3.79382769728305	1.52372756915733	0.000446058794988924	0.00365220871785897
ENSG00000067167	1.59788499990593	1.59793208361477	7.49543993944697	0.000446616835400227	0.00365486125154044
ENSG00000196284	1.86867970845101	1.86985992399326	3.11230957241548	0.000447130220452235	0.00365714576330078
ENSG00000232611	-3.11027841945081	-3.12585299973244	0.68446631201131	0.000447673212637153	0.00365966991733849
ENSG00000171621	2.46031505427108	2.46096991220042	4.08798984496856	0.000448301638086093	0.00366288946995095
ENSG00000180353	6.90012602769129	7.10550009934752	0.673098417551278	0.000448708965626322	0.00366430009900073
ENSG00000183496	2.10836885205457	2.10937601198194	4.9402671674913	0.000451500340827779	0.00368516796742548
ENSG00000164946	-5.80985268549102	-5.84482217422668	3.72207368568996	0.000453286020241441	0.00369777956480915
ENSG00000114315	-3.79240176834129	-3.79309075768214	5.04133790459652	0.00045351914093823	0.00369777956480915
ENSG00000132872	-8.16437449479397	-29.0388587994136	4.26951233563747	0.000454716635277188	0.003705608321095
ENSG00000060762	-1.8968138085121	-1.89699865649403	5.14314231460419	0.000457003410835062	0.00372230112508015
ENSG00000267365	-3.39852046193256	-3.41304854530094	1.89767972073178	0.000458856245821897	0.00373301873677222
ENSG00000205903	-1.78171430235005	-1.78184853779449	5.90248884351197	0.000458863395918907	0.00373301873677222
ENSG00000270028	-2.75950913586562	-2.77458849006022	0.1198729921189	0.000459036504073437	0.00373301873677222
ENSG00000147234	-5.37985217108723	-5.42011675565121	2.85469345305646	0.000459894884109728	0.00373805243128021
ENSG00000122420	7.38889127841892	7.42691314358539	2.5180085584762	0.000464064254398215	0.00376726766554146
ENSG00000091622	-2.9277404247399	-2.92937539200189	4.10929074079763	0.000464204374164241	0.00376726766554146
ENSG00000136379	-2.15002088982613	-2.15021829269596	5.38298525107718	0.000464320013837624	0.00376726766554146
ENSG00000120519	2.01128361829027	2.01207510805782	3.27444836744463	0.000464454352258698	0.00376726766554146
ENSG00000174500	2.97170369432791	2.98843237511999	-0.0271584098573537	0.000465772284486709	0.00377599607994573
ENSG00000175785	-5.84175578263684	-6.07024767370921	1.58929316348262	0.00046643882060744	0.00377943733521773
ENSG00000198363	2.16943119859779	2.16953062752707	6.85416305077908	0.000467042786553692	0.00378236829317912
ENSG00000011243	-1.75593824711484	-1.75607206103557	5.64890052852001	0.000468484310032534	0.00378907985274167
ENSG00000180346	1.96357247412215	1.964357252168	3.38261785679804	0.000468554162926206	0.00378907985274167
ENSG00000119965	1.81565519099571	1.81638882755612	3.71730995531179	0.000468892889965893	0.00378907985274167
ENSG00000198155	2.10275315050296	2.1073310007919	1.82005190027784	0.000469035129990782	0.00378907985274167
ENSG00000075429	-7.80516790661738	-30.0872476411858	1.48877055816175	0.000469084882499657	0.00378907985274167
ENSG00000147251	2.14740591963351	2.1478336376343	4.6413926621458	0.00046981608538731	0.00379302396961606
ENSG00000154080	-10.4553493634323	-31.0601797718042	1.70978781761833	0.000470855763541132	0.00379945317412467
ENSG00000172602	-3.25523821540216	-3.27256882246732	1.59869435691961	0.000471894710028145	0.00380480150769998
ENSG00000138400	-2.58136504965577	-2.59091616331055	1.33665298242222	0.000472005925478088	0.00380480150769998
ENSG00000123595	-2.19176054721578	-2.19198008231494	5.26418450510013	0.000473125307514911	0.00381185683773881
ENSG00000189283	-3.19639518557877	-3.21058153297006	0.89883856646263	0.000473559456205659	0.00381338697740854
ENSG00000244165	-2.39315071019278	-2.39535324618332	2.38542124071804	0.000474791643220075	0.00382133851404034
ENSG00000119711	-1.88560010737003	-1.88588730619436	5.00736104765843	0.000477619919540448	0.00384212128990446
ENSG00000152932	-6.93266582046982	-28.7282130137335	3.35443473156917	0.0004800845675736	0.00385995903094448
ENSG00000120156	5.41383826685476	5.41886633861369	3.82920646709591	0.00048033941740269	0.00386002041344602
ENSG00000198131	2.13691009490546	2.13763192100031	4.16541493372777	0.000481055976636346	0.00386379013333328
ENSG00000272525	-3.06209177493104	-3.08290342916992	-0.0631719852825517	0.000485069994023531	0.00389402719109687
ENSG00000165633	-4.90272431188993	-4.91427681626765	4.04885237288415	0.000486553422315013	0.003903688870698
ENSG00000109758	-4.61136070023575	-4.63819602808924	1.31059129780001	0.000486773551380108	0.003903688870698
ENSG00000196542	-6.58372934065728	-28.6386046264339	0.346369627323041	0.000487304964803277	0.00390404165815487
ENSG00000110811	1.84793190831422	1.84803739035955	6.42430678283815	0.000487317611870362	0.00390404165815487
ENSG00000152503	-2.59377349024298	-2.59467116485893	4.623671082238	0.00048775934751431	0.00390525012040716
ENSG00000145391	1.80779516640124	1.8078932193395	6.42051834178975	0.000487968680985933	0.00390525012040716
ENSG00000206560	1.68156389919974	1.68163936638422	6.58106177309563	0.000489269846772399	0.00391365747310668
ENSG00000270112	-10.7760680790445	-32.4268691151241	0.877344426038105	0.000489895216971154	0.0039166533117192
ENSG00000162174	-2.9548111023508	-2.95771320803864	3.10387746729993	0.000490458270189436	0.00391914812217904
ENSG00000150782	8.60403205263231	8.84092201196545	1.24219372455838	0.000491339037115936	0.00392417786472032
ENSG00000008300	-2.05542267708342	-2.05581203560403	5.41653788177755	0.000492461885426668	0.00393113490749079
ENSG00000223403	3.68081673566315	3.69153653364512	1.86752738514532	0.000494627464042399	0.00394640430432193
ENSG00000165757	5.76148579780335	5.76379420109535	4.77521898401602	0.000497328540448465	0.00396592841193173
ENSG00000150995	2.10654021818442	2.10774896986911	3.68469178539965	0.000497651174974336	0.00396647547016298
ENSG00000253414	9.71579992542944	31.8847494979589	-0.0375158533109238	0.000499533147819087	0.00397944416839144
ENSG00000266916	-2.90438929936009	-2.91091806766523	1.29370662551263	0.000500170177885372	0.00398248707674768
ENSG00000152684	1.54860330868319	1.54885272156939	4.94485412997655	0.000501341399765343	0.00398977809171053
ENSG00000100644	1.76215112532322	1.76216999462429	8.66593894180175	0.000503188626859398	0.0040024387263284
ENSG00000076826	-3.8293431254565	-3.84385847467111	2.55711409905374	0.000503748022286982	0.00400451437777993
ENSG00000185070	5.20741123733804	5.21091046817835	4.54495972327562	0.000503962517762109	0.00400451437777993
ENSG00000153071	5.61284732863985	5.61441995122819	5.87876815712571	0.000504277860683067	0.00400498195152869
ENSG00000106012	-1.63930970752453	-1.63944769906534	5.70213946730832	0.000504623108069184	0.00400568643080439
ENSG00000180776	1.56533169255846	1.56541488528262	6.29521927035701	0.000505835429441018	0.00401149411224056
ENSG00000272008	-3.23467983961226	-3.26302987058224	-0.271039147717533	0.000505868573523868	0.00401149411224056
ENSG00000027075	4.22594553385378	4.25429906284381	0.439156102324283	0.00050621029073611	0.00401216623327595
ENSG00000164484	6.6372859113753	6.63917553647944	4.90987482731448	0.000507001585301501	0.00401639916433163
ENSG00000149212	-3.05012901285007	-3.05093121234017	6.55692487704247	0.000507514879091289	0.00401842663394087
ENSG00000197841	-1.9209610468817	-1.92152039492271	3.73486210897741	0.000508262866508992	0.00402230937540365
ENSG00000006047	-5.3872747864486	-5.46691458784765	0.174279931655395	0.000508689782075351	0.0040236485599415
ENSG00000117600	-4.00847599000992	-4.02231925682005	4.32807137916871	0.000509094938655165	0.00402481436565152
ENSG00000162704	1.57387835153805	1.5739087303972	7.78272920461065	0.000510693507276147	0.00403540912075393
ENSG00000213654	2.99182060054701	2.99466869260392	2.32288221181634	0.000513879493938471	0.00405853030771638
ENSG00000179715	5.26944180181621	5.3190442789812	0.826082977830496	0.000516106578768259	0.0040727587847416
ENSG00000185885	5.64038112938411	5.6844513690122	5.05349427162462	0.000516202743371566	0.0040727587847416
ENSG00000100316	1.59738199984459	1.59738847018784	10.6720327377891	0.000517814071297271	0.00408340854001798
ENSG00000146083	-1.93070939385943	-1.93088435567581	5.89979120045461	0.000518390645191642	0.00408589173852716
ENSG00000069998	-1.40056816279096	-1.40068810078124	5.47676188982706	0.000522905851619581	0.00411940058889412
ENSG00000121361	-5.55844033925299	-5.60690876592449	1.69528338798419	0.000523492531866024	0.00412194270930716
ENSG00000111912	1.80977642467447	1.81031443416918	3.93278527552047	0.000526298780667362	0.00414133268550977
ENSG00000087250	-10.536488083181	-10.8753382526905	3.69855625993758	0.000526485550194498	0.00414133268550977
ENSG00000053747	5.53396413956237	5.55706436170386	1.88178272519409	0.000529306037557026	0.00416142219054149
ENSG00000166750	5.26383167467956	5.26545647190346	4.83004778211463	0.000537650202440592	0.00422489696069824
ENSG00000213115	7.22423846681932	30.3686429929131	0.594862177595713	0.000538395967626499	0.00422862909382301
ENSG00000143067	2.1596754059339	2.16024434368602	4.3776092002273	0.000542824565504783	0.00426126835886962
ENSG00000049769	-1.99750565597205	-1.99870792554238	3.33208871045073	0.000545139324477053	0.00427527020551355
ENSG00000162613	1.47808614159785	1.47812709598065	7.56475684007222	0.000545155820364896	0.00427527020551355
ENSG00000185010	-2.62151898564092	-2.62773705023944	1.82907591538559	0.000547039747228074	0.00428789087008993
ENSG00000149970	-3.58135120673964	-3.58315049431111	3.88785852351952	0.000547633313066531	0.00429038963884637
ENSG00000128872	-2.30492842487595	-2.30497436206828	5.86683428709516	0.000548036625697036	0.00429139612519233
ENSG00000121895	6.43413698605913	6.59443893096039	1.94614842432208	0.000549017415476071	0.00429680244623003
ENSG00000243069	-6.21865748543806	-6.31275838035488	1.26007923453477	0.000549277422996999	0.00429680244623003
ENSG00000172733	-4.20376045612958	-4.21760705990541	2.46050295784075	0.000553214221843254	0.00432543157729623
ENSG00000152192	-5.85439122733476	-6.08357585959974	3.69812522762102	0.000553492878327806	0.00432544434545063
ENSG00000136738	1.60494680858152	1.60517613870573	5.16785252843682	0.000556072694353695	0.00434343124043952
[truncated: 458 more rows]
