# Supplementary material for: Global hypo-methylation in a proportion of glioblastoma enriched for an astrocytic signature is associated with increased invasion and altered immune landscape
Source: eLife. 2022 Nov 22;11:e77335. doi: 10.7554/eLife.77335 (PMC9681209; doi:10.7554/eLife.77335)
Supplement: Figure 4—source data 1. [file elife-77335-fig4-data1.zip › Figure_4_source_data_1/Figure_4_D/All_syngeneic_DE_comparisons/DEList_V_gic_batch_patient_iNSC50 - GIC50.csv]

	logFC	unshrunk.logFC	logCPM	PValue	FDR
ENSG00000165029	-5.58649774067202	-5.58790035183996	6.19582433804119	1.14330623066371e-14	1.78515834855832e-10
ENSG00000196376	-3.53081309874897	-3.53100224674404	6.75145534434014	8.55431131312305e-13	6.67835084215517e-09
ENSG00000131095	-13.0780831013677	-13.0948240851174	9.80635081498169	2.30332384219124e-12	1.19880328239913e-08
ENSG00000159217	12.219938379699	12.2836031661432	7.80069041599436	1.63486167756965e-11	5.71094349993446e-08
ENSG00000077942	5.13935487033911	5.13981710309278	8.1691809945812	1.82878938770797e-11	5.71094349993446e-08
ENSG00000198892	-4.14002496167575	-4.14111801625554	4.80861483635538	3.23537021814911e-11	7.52187690736955e-08
ENSG00000184349	8.59487307009319	8.62698434393141	4.29332928796017	3.37217486560695e-11	7.52187690736955e-08
ENSG00000134602	10.055611694681	10.1114404017065	5.252691318394	6.12967753861918e-11	1.1963598136e-07
ENSG00000099284	5.92340244850837	5.92601231582934	6.25515567338517	7.45423773089968e-11	1.29322742144742e-07
ENSG00000130517	-4.29185595755001	-4.29260515792186	5.56321442407345	9.931721387499e-11	1.54156667326526e-07
ENSG00000105737	-7.11050823768078	-7.11599100208666	4.87843625234172	1.15847150920483e-10	1.54156667326526e-07
ENSG00000275004	9.22265140197455	9.43391664141138	3.04390442503787	1.18475727418875e-10	1.54156667326526e-07
ENSG00000125378	10.9453551247152	11.0549866597438	4.26166670373355	1.42550324933774e-10	1.71213905655073e-07
ENSG00000134755	9.05182985776464	9.08922988219163	4.47482833021215	1.62195983398065e-10	1.75178729398737e-07
ENSG00000135472	-5.47571559529718	-5.47993859445358	3.79273131909232	1.68290056422509e-10	1.75178729398737e-07
ENSG00000167693	4.87380805676264	4.87479119813038	6.86099868191997	1.84065732176741e-10	1.79625146387977e-07
ENSG00000131459	4.75204729336597	4.75462798360338	6.78449859525688	2.04648721811872e-10	1.83044414167037e-07
ENSG00000187416	-11.5606129768232	-11.6269742555016	6.05399654735068	2.14683638995787e-10	1.83044414167037e-07
ENSG00000057294	10.1798646500712	10.2894519178422	4.19909122451164	2.22738815753407e-10	1.83044414167037e-07
ENSG00000070087	2.46961227044303	2.46964437728733	8.63469258188948	2.57296514020149e-10	2.00871388495531e-07
ENSG00000184144	7.70755316808196	7.73004615438526	5.76560213903345	2.96380209323624e-10	2.15225379549894e-07
ENSG00000046604	6.75099493799294	6.75439185968106	6.76747786987712	3.03250822985633e-10	2.15225379549894e-07
ENSG00000204264	-6.21422595271838	-6.22291241755024	5.36064928029756	3.36747481711775e-10	2.28607616497724e-07
ENSG00000111110	6.80522619983725	6.8132382089022	4.25487857674832	3.65658682613928e-10	2.3193172506858e-07
ENSG00000101638	-11.4855325580852	-11.5073982509576	7.71466742728654	3.71352192052933e-10	2.3193172506858e-07
ENSG00000162975	-7.10978046678841	-7.11315962349608	4.7861751096375	4.98557314401393e-10	2.9940284257936e-07
ENSG00000147408	-5.86958103922662	-5.87190439245135	4.00698835755822	5.24659726927932e-10	3.03408776898249e-07
ENSG00000109689	-3.05278607105936	-3.05306091174491	5.69635028760917	5.94913625867176e-10	3.31749334081789e-07
ENSG00000089041	-8.26007251263888	-8.28191036700943	3.84290410362399	7.02280382971198e-10	3.78117444817665e-07
ENSG00000177706	-6.04402171171685	-6.04699800935697	6.66064152812379	7.45830302656593e-10	3.88179811522668e-07
ENSG00000147588	-18.5800825717868	-41.331265612226	8.13244855554204	8.0712760293184e-10	4.01402072657056e-07
ENSG00000168394	-5.03021466654054	-5.03275332713257	5.72327075594102	8.33878522132228e-10	4.01402072657056e-07
ENSG00000167588	-7.99716999855661	-8.01175246720375	4.62332838255664	8.48358421780635e-10	4.01402072657056e-07
ENSG00000225649	-9.22303508963443	-9.28854475730396	3.86214663374953	9.02309166429874e-10	4.14372215430472e-07
ENSG00000176826	-6.59057835691592	-6.66011090171113	1.27876808282018	9.93156821271849e-10	4.43061445923961e-07
ENSG00000085491	3.41487282764974	3.41529357923863	6.01456797339416	1.14724172017662e-09	4.63629380019535e-07
ENSG00000125462	-13.9188619751768	-14.2513521195264	6.25330180383293	1.15262070937007e-09	4.63629380019535e-07
ENSG00000171451	-3.36212738173791	-3.36261874333916	5.44554526745637	1.16821558114903e-09	4.63629380019535e-07
ENSG00000204267	-3.26957905717251	-3.27164241110927	4.70686920447179	1.19518173491357e-09	4.63629380019535e-07
ENSG00000163328	-4.59425659188405	-4.59498325651889	5.26105135330322	1.20469610786401e-09	4.63629380019535e-07
ENSG00000077616	5.56563678092777	5.57672880932717	2.618063574346	1.21742055724356e-09	4.63629380019535e-07
ENSG00000100095	-9.08444893989645	-9.09128566402323	6.50163090996558	1.39664009791674e-09	5.19217583068381e-07
ENSG00000128683	-7.98865777934252	-8.00367145097025	4.06173091313392	1.43870292016072e-09	5.22416451055569e-07
ENSG00000196159	6.01181421754314	6.02039580350982	5.2680381030984	1.4838243329026e-09	5.26555298498662e-07
ENSG00000081479	10.4223494036285	10.4631878939804	5.75711931921417	1.64390005077625e-09	5.69895984030891e-07
ENSG00000185559	10.6545159700894	10.764159546883	4.49071218141218	1.67895576184328e-09	5.69895984030891e-07
ENSG00000231205	8.13235460174261	8.18190997801551	3.64106194322766	1.75183764863949e-09	5.81982830762916e-07
ENSG00000109436	3.79987216890868	3.80149825652195	5.3492826536899	1.96954326237819e-09	6.40676010391105e-07
ENSG00000005513	-7.18341356607073	-7.18608639113807	6.80794201581332	2.01806974802002e-09	6.43064102971114e-07
ENSG00000166450	5.70245595228871	5.70328541917382	6.8721893441188	2.11902033730755e-09	6.44269321191852e-07
ENSG00000116017	3.81581476586725	3.81688890133092	5.28697106846781	2.13906118494489e-09	6.44269321191852e-07
ENSG00000147257	10.6486318487301	10.7226466442235	4.58577108923266	2.14563883066327e-09	6.44269321191852e-07
ENSG00000116985	-7.18953421018374	-7.20107665854574	3.03371149472359	2.25995204994963e-09	6.65790402036105e-07
ENSG00000182968	6.39186608818324	6.41659153636269	4.65804326423541	2.31880813398273e-09	6.6636342589674e-07
ENSG00000184588	-3.46479154065227	-3.46530399337657	5.09604919912104	2.34725172437048e-09	6.6636342589674e-07
ENSG00000113212	-6.39115622927133	-6.40347850399846	3.49620252360106	2.73948698679306e-09	7.63827675210479e-07
ENSG00000141449	9.16034731339068	9.23426821017059	4.74969412254749	2.85275282157137e-09	7.81454079930094e-07
ENSG00000054965	-2.61573546578359	-2.61579740554832	7.36081467723548	2.95577544370771e-09	7.89229894037946e-07
ENSG00000156398	3.5120707439888	3.51329167824251	4.71424172447528	2.98223157091321e-09	7.89229894037946e-07
ENSG00000103034	-4.3422271193999	-4.34261001727832	6.81530572902909	3.03804702963423e-09	7.90601105345147e-07
ENSG00000163873	-9.05639432211224	-9.06041441853947	6.36503207999085	3.12106192621875e-09	7.98889523212779e-07
ENSG00000144278	6.11067710239334	6.13549260123702	3.02682684028617	3.2085072041124e-09	8.08026314274372e-07
ENSG00000184005	7.28793451963464	7.30301056879365	3.76977929324025	3.39661099719177e-09	8.30255330361149e-07
ENSG00000144366	7.10231598356028	7.10661572230785	5.29678723418707	3.51192520505129e-09	8.30255330361149e-07
ENSG00000166669	9.46163466779574	9.67294500676996	2.96416272538859	3.51261732566347e-09	8.30255330361149e-07
ENSG00000122406	2.4050731244106	2.40509588984495	9.69192164317123	3.54384839734204e-09	8.30255330361149e-07
ENSG00000164197	-5.87050543994644	-5.87291056064012	4.5764772533237	3.63580259358124e-09	8.30255330361149e-07
ENSG00000133112	2.34357557201649	2.34360197230343	9.14759780952583	3.68145843806699e-09	8.30255330361149e-07
ENSG00000182132	-6.73040788275838	-6.73611401244141	4.85562282270385	3.70935916665009e-09	8.30255330361149e-07
ENSG00000008196	9.05625785522585	9.08440064753157	6.57238320161339	3.72216428367365e-09	8.30255330361149e-07
ENSG00000214595	-5.29759156963849	-5.31119590268797	2.67799744496994	3.87470748691682e-09	8.43656823035527e-07
ENSG00000123080	-4.22446935973619	-4.22508288122754	6.23541603481981	3.89030941837825e-09	8.43656823035527e-07
ENSG00000165478	-9.39603171039249	-9.42502645557506	4.51230149926811	4.17674836472939e-09	8.933664242039e-07
ENSG00000160963	6.44164478473373	6.44547310014164	5.4400520272237	4.49247669013626e-09	9.14972625024976e-07
ENSG00000177807	-10.2008789727755	-10.254734315381	4.45405456868274	4.52169909907566e-09	9.14972625024976e-07
ENSG00000251363	9.54575044795483	32.7898443839462	0.438380319554114	4.55444326456018e-09	9.14972625024976e-07
ENSG00000099625	-3.11914453826159	-3.12003035024804	4.1869386541843	4.60978537831264e-09	9.14972625024976e-07
ENSG00000122026	2.18565111889223	2.18570219693639	8.2620938550867	4.62541555752336e-09	9.14972625024976e-07
ENSG00000171094	-6.64380814170544	-6.65594503965366	3.72149313571706	4.62936066203235e-09	9.14972625024976e-07
ENSG00000198300	-11.8015360436078	-11.983191071763	5.38738857701782	4.92858926761132e-09	9.6193741030604e-07
ENSG00000188643	-5.815092616456	-5.81725644900548	7.70899600713598	5.03497532397341e-09	9.70569193932357e-07
ENSG00000156675	9.02768923641137	9.06224106276234	4.77568725695704	5.1595525377088e-09	9.8245430882665e-07
ENSG00000218336	6.15115149855995	6.15235429953602	7.2396086842914	5.43395285695244e-09	1.02223783022235e-06
ENSG00000115107	-4.49423615057129	-4.4966164694142	6.35003512530557	5.77709417900289e-09	1.07385176798751e-06
ENSG00000155974	8.59538066899549	8.6836301194814	2.96828939052819	5.84728176107239e-09	1.07411126373393e-06
ENSG00000144285	-6.80812489187834	-6.84546390693955	2.09595150739574	6.17451772444286e-09	1.12103395057501e-06
ENSG00000104722	9.48932604812686	9.51436179197215	6.067902772732	6.38182037147299e-09	1.14535337103654e-06
ENSG00000196338	-3.81848570742761	-3.81869985482269	6.33300462477509	6.64140111861832e-09	1.17839587575121e-06
ENSG00000170004	2.7656071527877	2.76573227406003	7.61974653106819	6.75394742430926e-09	1.18490039419286e-06
ENSG00000189058	-9.68141745037812	-9.76908286178758	2.68110326726053	6.95182772659043e-09	1.19687104374023e-06
ENSG00000180787	-4.6361611684645	-4.63970545328844	3.11939719260116	6.97548770208535e-09	1.19687104374023e-06
ENSG00000104964	-2.97792429884163	-2.97810654031371	7.2201464308596	7.37531111919851e-09	1.25171856320832e-06
ENSG00000179361	3.68118401802669	3.68242757777031	4.71482142911231	7.54329336149962e-09	1.26646217791887e-06
ENSG00000006468	-5.21587436236897	-5.2161044672248	7.82827454604561	7.90507348571802e-09	1.31308316389363e-06
ENSG00000156959	-6.99275050444398	-7.00548315051063	3.49023748337028	8.4207147300845e-09	1.37651089695613e-06
ENSG00000136098	2.92105866668569	2.92227054609599	3.88529988320572	8.46324107261356e-09	1.37651089695613e-06
ENSG00000197892	-2.9754207835211	-2.97595070461248	5.58468194413364	8.69962486256666e-09	1.40037054231047e-06
ENSG00000173227	-7.76681056683058	-7.83858694738166	2.34256202640605	8.85042230681172e-09	1.41010708059753e-06
ENSG00000138722	15.2665131697415	36.5343090193362	5.3140093400836	9.06057357382346e-09	1.42900803819878e-06
ENSG00000112562	10.2759159057009	10.3499186732168	4.36735467087296	9.24365382342188e-09	1.43331764658641e-06
ENSG00000109846	-5.87966676342948	-5.88433754922827	4.63528305485747	9.2714923981829e-09	1.43331764658641e-06
ENSG00000088756	8.05030470279548	8.07172168272175	4.08191010177429	9.78728072685886e-09	1.49822158107034e-06
ENSG00000144355	-7.96634304337246	-7.98239985336129	5.3773048373451	1.00464760413168e-08	1.51744158918154e-06
ENSG00000157570	8.46398469820482	8.48652139911281	6.01570443538797	1.01595516958135e-08	1.51744158918154e-06
ENSG00000124785	-5.67066546480262	-5.67352396561893	4.96016925116552	1.0204391370825e-08	1.51744158918154e-06
ENSG00000118785	-7.5682867649347	-7.57041722616902	8.02249501122193	1.04353159710359e-08	1.52643261795564e-06
ENSG00000162512	-2.78713609064712	-2.78716251654092	8.75773200251293	1.05461277995923e-08	1.52643261795564e-06
ENSG00000064666	3.9961310551074	3.99630576853462	8.34891918858129	1.0610699933462e-08	1.52643261795564e-06
ENSG00000128052	9.1198709468945	9.18336891737773	4.20666939436216	1.06558956934267e-08	1.52643261795564e-06
ENSG00000160307	-6.31698234342669	-6.31831761963187	6.85211339745425	1.08149399494545e-08	1.53230352817462e-06
ENSG00000198642	6.86013087677634	6.86625763439816	6.38794479453484	1.08931530438954e-08	1.53230352817462e-06
ENSG00000106665	-2.28903228691621	-2.28908794099376	7.55268545534854	1.11180364124792e-08	1.54241437613826e-06
ENSG00000100427	-13.2627271519788	-13.3116687306031	8.38492722575697	1.11625992380955e-08	1.54241437613826e-06
ENSG00000127399	8.18696290104181	8.33089612269395	3.02415999084561	1.13290822307309e-08	1.55168675395291e-06
ENSG00000129244	-5.92196087940677	-5.92290101522365	6.53514014904751	1.16490310028401e-08	1.5816345224204e-06
ENSG00000107443	2.59616683337892	2.59652398985527	5.44954352232853	1.27834864766732e-08	1.65855840380218e-06
ENSG00000153132	3.88746490290615	3.89174788984704	3.15652401987957	1.28444017784065e-08	1.65855840380218e-06
ENSG00000171310	-4.14435259832787	-4.14476967131525	6.37691958622601	1.28849126340418e-08	1.65855840380218e-06
ENSG00000104332	7.34845535304065	7.35445141742849	9.57461760319799	1.28994784090781e-08	1.65855840380218e-06
ENSG00000170075	-10.8336619697144	-10.9002027017748	4.09962441812905	1.29412487344087e-08	1.65855840380218e-06
ENSG00000145147	8.41920333844524	8.42323471759954	6.76953876819359	1.30414093748645e-08	1.65855840380218e-06
ENSG00000134121	-6.35749853499442	-6.35975793088444	6.39677265529814	1.30563633205764e-08	1.65855840380218e-06
ENSG00000106278	-7.99048189170129	-7.99072717386422	10.7347487603418	1.30653697750524e-08	1.65855840380218e-06
ENSG00000177453	-6.82475750899232	-6.86605286233296	2.21781054118012	1.33776560007494e-08	1.68450581286856e-06
ENSG00000124772	-7.18357484075174	-7.18998360838154	4.67969964871409	1.35475915872305e-08	1.69225676034413e-06
ENSG00000233836	8.93553355212871	9.33100938755811	2.03604898918607	1.38677706655401e-08	1.71850294580749e-06
ENSG00000089169	-14.1493395734388	-14.6920248824256	5.08618330204237	1.44071504233867e-08	1.77128540717134e-06
ENSG00000100505	-5.83665167354984	-5.83734740602304	6.6801398490332	1.46193700717519e-08	1.77289332691911e-06
ENSG00000149273	2.07781592961517	2.07783059160193	10.0009420327543	1.4647319019634e-08	1.77289332691911e-06
ENSG00000127955	4.77969160526141	4.78152047044207	5.59151701707885	1.52164254125241e-08	1.82760974147039e-06
ENSG00000181790	-7.29959719397717	-7.30200802888451	5.44754069717283	1.538664114596e-08	1.83394667826732e-06
ENSG00000240065	-7.56221665718294	-7.63477895838346	3.86661605002105	1.75018399541067e-08	2.07025552305622e-06
ENSG00000164687	3.1595834479439	3.16121810348042	4.67560375948931	1.76528516217928e-08	2.07241823475694e-06
ENSG00000138772	11.6782952241027	11.8899309492659	4.78594619732647	1.80365566944941e-08	2.08798061227176e-06
ENSG00000144847	-5.2532910538626	-5.25587921967357	4.46461414061252	1.80992881417555e-08	2.08798061227176e-06
ENSG00000173848	2.47684840176816	2.47715050277822	5.82078043120246	1.81865866061841e-08	2.08798061227176e-06
ENSG00000111885	5.59053710754824	5.59140469241771	6.11990047933693	1.90380487899423e-08	2.16594672493053e-06
ENSG00000178425	3.23940654118538	3.24096227556842	4.46036866229975	1.91431182298203e-08	2.16594672493053e-06
ENSG00000250786	4.97232149487804	4.97685924956363	3.99375951565121	1.97197482895241e-08	2.20687530832672e-06
ENSG00000138326	2.12978578704062	2.12981336087082	9.30621414404454	1.97875331859703e-08	2.20687530832672e-06
ENSG00000125398	-5.41249857506845	-5.41302754183519	6.95704189254696	2.02034577210221e-08	2.21920558457046e-06
ENSG00000077585	-2.9000640524762	-2.90088782813838	4.45299842553938	2.02527585314237e-08	2.21920558457046e-06
ENSG00000132821	5.19857744777943	5.2034281232215	4.88746162606284	2.03244779424604e-08	2.21920558457046e-06
ENSG00000146006	-7.76674193704181	-7.77702616723056	4.24362474051269	2.0621394102168e-08	2.23598921882814e-06
ENSG00000272674	-5.95653458926594	-5.96561008013127	3.11200883625041	2.10229285273653e-08	2.26380693811229e-06
ENSG00000156463	7.28196043266288	7.32260518754631	3.05321703018731	2.13379324572989e-08	2.2819895711525e-06
ENSG00000072422	2.34946413591386	2.34986230783377	5.32228574252305	2.28906876773904e-08	2.43139590064472e-06
ENSG00000180921	7.36687751812467	7.47583245471403	2.81798826489593	2.34157349845713e-08	2.47036004087227e-06
ENSG00000129295	4.10937918902319	4.11698094665894	1.70296968909817	2.3954609993636e-08	2.51025020429954e-06
ENSG00000234449	6.85912900294548	6.93250398316033	1.71410404637515	2.41624720491044e-08	2.51515225716478e-06
ENSG00000054793	-2.82258456952268	-2.82272561720545	6.46594794678228	2.45110818899174e-08	2.53454326244484e-06
ENSG00000151136	6.08283292389103	6.09766453020597	4.00717482702565	2.4905866308178e-08	2.55308006564581e-06
ENSG00000182158	2.65684129049349	2.65694787750693	7.56504466621141	2.50173722328557e-08	2.55308006564581e-06
ENSG00000188707	6.48152782224796	6.55468013613637	2.01166170807113	2.58458207945485e-08	2.60509237065027e-06
ENSG00000171385	-5.3022794323466	-5.3033668912691	5.60510060046658	2.58607222653254e-08	2.60509237065027e-06
ENSG00000101004	3.02874043966854	3.0298026208004	4.73427633453852	2.65791172830224e-08	2.66029703369944e-06
ENSG00000242808	-5.92015107500221	-5.92198251114403	6.11464043820808	2.71956775357582e-08	2.69766462450169e-06
ENSG00000087258	-4.63000671773065	-4.63172980902868	4.54943248474097	2.73763774725801e-08	2.69766462450169e-06
ENSG00000150636	-4.54665994700771	-4.54927156014332	3.42691300651201	2.75588806392619e-08	2.69766462450169e-06
ENSG00000152078	4.27987166709354	4.28993102054642	1.71284538439924	2.76607061878411e-08	2.69766462450169e-06
ENSG00000171766	-5.59736939532381	-5.5981463265472	6.52549372697704	2.78163189794269e-08	2.69766462450169e-06
ENSG00000189229	11.8466413094981	33.5800063781738	1.99031705235262	2.88819514026606e-08	2.78372092099471e-06
ENSG00000130787	-3.57609078789531	-3.57648100650213	5.71686801910958	3.04710467244384e-08	2.91851254460816e-06
ENSG00000151746	-2.25991317439584	-2.26013247557737	5.60992674774273	3.06542882871614e-08	2.91851254460816e-06
ENSG00000166925	-2.27093943164318	-2.27110410973711	5.99162764828778	3.10080754355075e-08	2.93430357484857e-06
ENSG00000204764	6.65660380123626	6.69372938773884	3.60474260335363	3.15174203045153e-08	2.96453614840181e-06
ENSG00000149948	4.88156259845765	4.88222975767912	8.322415841426	3.39623765273084e-08	3.17538052154127e-06
ENSG00000167972	-2.36755668227638	-2.3677028694464	6.11540545411226	3.44834440286953e-08	3.2000728737615e-06
ENSG00000173068	6.06850923078882	6.07415924496851	5.18825219657294	3.46363722086393e-08	3.2000728737615e-06
ENSG00000167874	6.33315416308353	6.34699074861292	3.00619256849288	3.53180073991733e-08	3.24178340971157e-06
ENSG00000276644	6.40227976162038	6.40836156572307	4.79985009392022	3.55030717984296e-08	3.24178340971157e-06
ENSG00000153179	2.66817941552512	2.66911103795237	4.50104029149707	3.63200167634647e-08	3.29709733572522e-06
ENSG00000107438	4.3165602901799	4.3170819379091	6.48091609922733	3.7325968081055e-08	3.35338216217433e-06
ENSG00000147481	-7.57526806858901	-7.60110976051136	3.63583682624983	3.73695719366167e-08	3.35338216217433e-06
ENSG00000158458	-5.81569756403997	-5.84699950257113	2.43799220006918	3.82246672786549e-08	3.41051402793667e-06
ENSG00000170689	9.00024963164401	9.10940849644918	4.60384466878085	3.87978188945274e-08	3.44198377397245e-06
ENSG00000170421	11.3960835827735	11.4369039889832	8.24462062838692	3.93215248895129e-08	3.45492933222446e-06
ENSG00000152578	-4.12932185000173	-4.13070457600747	4.94243836403982	3.93862828958597e-08	3.45492933222446e-06
ENSG00000244405	-3.91790746830769	-3.91815632425963	7.11264213629083	4.00338157320992e-08	3.47967852938763e-06
ENSG00000197177	-6.36561652306836	-6.38239903351897	3.03058513621869	4.01230277555602e-08	3.47967852938763e-06
ENSG00000140526	-2.85994771385081	-2.86002516004989	7.52825357148828	4.0494295148568e-08	3.47967852938763e-06
ENSG00000132434	-3.46028656424976	-3.4603895125084	6.30519662123194	4.05598496444568e-08	3.47967852938763e-06
ENSG00000162951	7.12461493040122	7.16507843546747	2.60142375579014	4.31407570329145e-08	3.68087311645862e-06
ENSG00000131914	15.0381510622624	37.7848197657749	6.71632913305368	4.46794416438224e-08	3.79143914036219e-06
ENSG00000157150	-8.34200741200796	-8.39879415487978	3.92876272437508	4.50918534764187e-08	3.80575243340974e-06
ENSG00000106571	3.01967402041775	3.01995234654829	6.51864071031218	4.55603009110521e-08	3.82461579798477e-06
ENSG00000039560	2.79570914678429	2.7958834579226	7.6734472419247	4.58865119269164e-08	3.82728780639823e-06
ENSG00000197208	-3.7928313604917	-3.79800693525844	1.90775731625522	4.6082368874271e-08	3.82728780639823e-06
ENSG00000109072	5.35093066573709	5.37265975093092	0.832295779616095	4.82585099880081e-08	3.98681679869184e-06
ENSG00000178568	4.32333139936911	4.32615895247226	4.05767168098703	5.37284870910383e-08	4.41535051283933e-06
ENSG00000132024	-2.19917873586999	-2.19938875843392	5.38408457425929	5.45352688379611e-08	4.45818684626139e-06
ENSG00000136159	2.52907497278955	2.52944568385246	5.51644390167512	5.50454493444431e-08	4.46794758184918e-06
ENSG00000064225	-3.60755494427146	-3.6091102584317	3.61616706781541	5.52269683166961e-08	4.46794758184918e-06
ENSG00000197461	-5.35519402670698	-5.35738549645142	4.74346747945004	5.5720344648583e-08	4.48462608939677e-06
ENSG00000159788	-2.63299385349094	-2.63310572913179	6.39765234610977	5.67035530449213e-08	4.54035526791488e-06
ENSG00000047365	-4.35340366032289	-4.35546818728947	4.04924185082198	5.95775970609051e-08	4.74324318745047e-06
ENSG00000092621	3.11950820846691	3.11969067850782	7.29202477353835	5.98449409458013e-08	4.74324318745047e-06
ENSG00000138759	5.88365179130495	5.88536964067929	5.3935765624389	6.04346838714841e-08	4.76579370691592e-06
ENSG00000152582	7.18689158135205	7.25008788123087	1.92754574475413	6.63785126967219e-08	5.20821154395284e-06
ENSG00000065717	-6.70094416729181	-6.71076394752139	3.46428229358275	6.70186771502774e-08	5.23214812512216e-06
ENSG00000145604	2.1710690445057	2.1711605095193	6.29279925768698	6.76989227304704e-08	5.25896009708241e-06
ENSG00000205927	-8.38111707110689	-8.39706144050157	4.69215366309016	7.10990142580633e-08	5.49574261695743e-06
ENSG00000063854	-2.03211821827262	-2.0325276492611	4.93608919523357	7.40547902057189e-08	5.68288137230863e-06
ENSG00000107736	7.35182799508575	7.4013176620577	3.28663532329596	7.42479697675778e-08	5.68288137230863e-06
ENSG00000168646	4.59159604792027	4.59219910360377	5.86248757774691	7.55558275434757e-08	5.74706438188167e-06
ENSG00000105281	2.62559454209104	2.62577759380864	6.70577297435563	7.58226759746141e-08	5.74706438188167e-06
ENSG00000227542	5.63774529651958	5.84537910150893	-0.39608735044552	7.70491246755782e-08	5.81181175209893e-06
ENSG00000170500	-3.85979772268127	-3.86029322693218	5.6747674038725	7.82938450879025e-08	5.87730815962745e-06
ENSG00000137834	4.05086438390744	4.0557394110608	3.30758751883616	8.29594465877625e-08	6.19774544986279e-06
ENSG00000153822	-13.7342393086487	-14.3249445733673	4.94315159713699	8.44465059250156e-08	6.27879877863426e-06
ENSG00000174469	8.58594831221226	8.58971430035055	6.65784268994642	8.58992414905567e-08	6.35437689102669e-06
ENSG00000162522	2.56245930427741	2.56277248335121	5.56554891821717	8.62769246123773e-08	6.35437689102669e-06
ENSG00000106785	-3.94517225820386	-3.94691270968617	4.97904133257457	8.69029812168491e-08	6.37043731793372e-06
ENSG00000120251	-9.01644862683483	-9.02891385490295	5.66940584426794	9.28183271418518e-08	6.77226803734988e-06
ENSG00000075142	-2.27596914854807	-2.27604214557643	7.25056758195666	9.41476842655683e-08	6.83731135870969e-06
ENSG00000197043	2.66938794833465	2.66946564600496	8.18498987993756	9.47071724668162e-08	6.84610088378179e-06
ENSG00000154358	3.10579596760851	3.10646512244804	5.10267933748393	9.57948287811671e-08	6.89281316400527e-06
ENSG00000185201	4.82239620820779	4.82325324474748	6.85641766897948	9.84175836502305e-08	7.04904656474633e-06
ENSG00000170542	8.51843447389276	8.54203082565944	4.06992558312244	9.90087057342802e-08	7.05900425267147e-06
ENSG00000161533	-1.78823595382786	-1.7884101285387	5.49812468657138	1.0361902125585e-07	7.35412453585839e-06
ENSG00000203952	5.03377188498451	5.04373983446672	2.36185551436217	1.05393021801181e-07	7.44618390227893e-06
ENSG00000181690	3.82133819880216	3.82582739525592	3.49193738378276	1.07089918328539e-07	7.50527444946726e-06
ENSG00000140057	4.86791405886881	4.89090991669432	1.22456004523039	1.0719073922321e-07	7.50527444946726e-06
ENSG00000186777	5.33142840868125	5.37995796482785	1.44214074677444	1.08988436456123e-07	7.59707788761562e-06
ENSG00000155254	3.08938736655927	3.09005332846684	6.47183335745782	1.10980920501028e-07	7.70158263423579e-06
ENSG00000113578	-7.98465065568523	-7.99658393134296	4.87354866761467	1.12509688179572e-07	7.77312509396386e-06
ENSG00000163485	-4.59751972929587	-4.5989937484632	4.67324823874995	1.13856585080161e-07	7.83152739842132e-06
ENSG00000185818	-2.54874181477987	-2.54903923557605	5.03498277019609	1.14735910232195e-07	7.85739694019956e-06
ENSG00000143554	-3.4633117654276	-3.46398375292998	4.0095488002438	1.16305795095178e-07	7.93012526033233e-06
ENSG00000005187	5.84248971051797	5.87969999119443	0.524114751750641	1.17251108111414e-07	7.95982087848527e-06
ENSG00000197355	-3.59767426843432	-3.59843374997406	5.65001658646969	1.196753445192e-07	8.0892243693627e-06
ENSG00000149257	2.78821319053555	2.78825025512703	8.91734233589223	1.20992579683495e-07	8.14300922059524e-06
ENSG00000127418	-3.54654943530613	-3.54695279859462	6.99779232716153	1.2180762921132e-07	8.162679495732e-06
ENSG00000116191	2.76594658902085	2.76620570496095	5.85702343665943	1.25984213195911e-07	8.40648506342285e-06
ENSG00000170537	-4.25994338024204	-4.26345764342322	3.08884673832699	1.27273317257984e-07	8.42469546416123e-06
ENSG00000138829	3.4488390101876	3.44894835586287	8.16594273072169	1.27336245007176e-07	8.42469546416123e-06
ENSG00000159023	2.84231668754771	2.84255548198793	6.66296842224286	1.28637295811114e-07	8.47486386833224e-06
ENSG00000155313	1.75007168838576	1.75027347199166	5.64268798490416	1.30899969681785e-07	8.58769801097222e-06
ENSG00000128512	-2.14670411939853	-2.14694249998699	5.46327971681498	1.31563419429864e-07	8.5951097530456e-06
ENSG00000112149	4.17172329693486	4.17284197281294	4.32432734015795	1.32543383487131e-07	8.62305162403362e-06
ENSG00000188176	8.95123776543003	9.16245030223984	1.5136216922674	1.34251680355041e-07	8.69794911644652e-06
ENSG00000263711	13.191164515505	35.7724583809757	3.99074144431069	1.35925172998176e-07	8.76998202972531e-06
ENSG00000177721	-5.01386539777523	-5.02623730700602	2.2619151070453	1.38791871606799e-07	8.91809170069368e-06
ENSG00000026559	5.49298707805763	5.52236607941419	4.02930292764982	1.41238701311874e-07	9.03811918968686e-06
ENSG00000139767	9.93170548447291	10.3275212780638	4.07468112470142	1.43110179343156e-07	9.1204993480165e-06
ENSG00000166780	-2.57708092547915	-2.57731730518566	5.69751835300296	1.44226667224715e-07	9.13093161549342e-06
ENSG00000100285	5.6178639427958	5.65175505118955	3.1782731013384	1.4444345517016e-07	9.13093161549342e-06
ENSG00000144668	5.78517021812513	5.79627893354235	3.13144153340468	1.46500286554388e-07	9.22361078330731e-06
ENSG00000163406	-4.77788360439165	-4.78347933187956	4.35568208218346	1.49470185798307e-07	9.37280112873403e-06
ENSG00000196549	14.6709047613712	15.0671084053366	6.48024008920801	1.53180901471073e-07	9.55410478204832e-06
ENSG00000151929	2.68046903589124	2.68099556087146	6.78621717874292	1.53585263244148e-07	9.55410478204832e-06
ENSG00000198155	3.22879824348211	3.2343459778902	1.82005190027784	1.54661369627429e-07	9.58286756096297e-06
ENSG00000247746	5.81484290921692	5.84432752680635	1.83106012494528	1.55632797309616e-07	9.60494267664956e-06
ENSG00000183496	3.19224009057354	3.19342935618315	4.9402671674913	1.60862795594151e-07	9.88862870239007e-06
ENSG00000185551	4.46271818369507	4.46310135428779	7.79939578777106	1.62611282357452e-07	9.89492345609485e-06
ENSG00000254535	7.69577856510373	7.76957027969865	1.63533768449955	1.62768385214249e-07	9.89492345609485e-06
ENSG00000166024	2.14515825712846	2.14595096096625	4.21092424349882	1.6333258017168e-07	9.89492345609485e-06
ENSG00000173511	-2.78941758851586	-2.78983246332246	5.51884202424299	1.63500080163473e-07	9.89492345609485e-06
ENSG00000182732	-5.68299860387327	-5.68619033772078	4.56867817153697	1.68694065145331e-07	1.01698422130471e-05
ENSG00000110700	1.95264907007044	1.9526921484908	8.29930633998566	1.69835797876597e-07	1.01992928770969e-05
ENSG00000171951	-7.56250949655714	-7.56491060379096	8.75582632166794	1.7150589106516e-07	1.02601263719977e-05
ENSG00000171877	-3.48108630084655	-3.48212624820056	5.61136581118595	1.7329185389244e-07	1.03274007888418e-05
ENSG00000171130	-3.75147877477446	-3.75176931466869	6.52532498023422	1.74488117634228e-07	1.03579131618629e-05
ENSG00000003249	-2.70512293435265	-2.70592118561139	4.46016162974276	1.75130592720111e-07	1.03579131618629e-05
ENSG00000071082	2.0063848792265	2.00642440020152	8.59394886272674	1.77113722642927e-07	1.03826983551309e-05
ENSG00000198576	-8.69666621318289	-8.70857149089146	4.65525316207158	1.7793068344168e-07	1.03826983551309e-05
ENSG00000114646	-3.87766567859908	-3.87813292049863	5.95650462276646	1.78124992397516e-07	1.03826983551309e-05
ENSG00000142549	-4.93834562491734	-4.93987513576637	4.06510419431741	1.78669620518915e-07	1.03826983551309e-05
ENSG00000108001	5.6253876425953	5.64867466665928	3.43822312789654	1.79347389543102e-07	1.03826983551309e-05
ENSG00000223802	-3.42763889130503	-3.42936366199966	2.68983915536268	1.79915893988571e-07	1.03826983551309e-05
ENSG00000136114	-6.20566284845712	-6.21675162696867	3.77608916413786	1.80565748341017e-07	1.03826983551309e-05
ENSG00000196937	-2.06065688369751	-2.06072643151924	6.70901970104957	1.80869344984989e-07	1.03826983551309e-05
ENSG00000137693	1.96816913843799	1.96825196081536	7.11493111713418	1.86296909115987e-07	1.06550913514177e-05
ENSG00000133794	-2.84947637719531	-2.85054154839514	4.09785994642894	1.87990502825268e-07	1.07009247650923e-05
ENSG00000101608	3.48085910951083	3.48120566676311	7.33246765838043	1.88468958012065e-07	1.07009247650923e-05
ENSG00000250366	12.7233641744709	35.0813711492344	2.80075345681608	1.8956862374426e-07	1.07243640983438e-05
ENSG00000198796	5.34808669363927	5.35015855087316	5.40237917233193	1.91132136050244e-07	1.07640898086509e-05
ENSG00000140406	2.93520661037709	2.93584805657174	5.12676386441875	1.91649607198984e-07	1.07640898086509e-05
ENSG00000170439	-10.1795071640148	-10.2219694441304	5.64635867098845	1.94330547240396e-07	1.08755453928729e-05
ENSG00000103647	-4.24076928832744	-4.24102997247677	7.21936222199876	1.96023935071335e-07	1.09311347221565e-05
ENSG00000165359	3.69359042541733	3.69511728862897	4.50904235904774	1.97608164352578e-07	1.09802629117479e-05
ENSG00000130751	-4.53013380585355	-4.54478687816551	0.682990521632759	1.98945971269187e-07	1.09842627989967e-05
ENSG00000135439	-5.59435423188376	-5.59897950575786	6.06787945797773	1.99794079984451e-07	1.09842627989967e-05
ENSG00000069702	5.39028841394857	5.39430628776448	4.16830616518498	2.00373402671479e-07	1.09842627989967e-05
ENSG00000124762	-3.01823467202476	-3.01830612662626	8.60804464032148	2.01184286740989e-07	1.09842627989967e-05
ENSG00000236609	-2.97792336290571	-2.97833421311475	4.74699636946811	2.01197589375755e-07	1.09842627989967e-05
ENSG00000135318	-5.86207674118932	-5.86720591061003	8.53033304148426	2.03209995340252e-07	1.10554734050268e-05
ENSG00000068976	9.03647675347706	9.07104313875723	3.82970681637311	2.05210915334128e-07	1.11255667778718e-05
ENSG00000129682	9.81567423697439	10.2114357955194	2.63507767556972	2.09010121948316e-07	1.12923323325294e-05
ENSG00000052126	3.48820873780235	3.48906230702868	5.4937125397451	2.10473605746554e-07	1.13321892418162e-05
ENSG00000111249	7.56894981461641	7.64268507775352	2.96715762584617	2.13596107755053e-07	1.14607890944584e-05
ENSG00000071205	5.34327798260567	5.3479947833135	4.63621174845102	2.16166676273917e-07	1.15589948059621e-05
ENSG00000173581	-2.35105500756215	-2.35148730677717	4.43710422276286	2.21341180321346e-07	1.1795294162244e-05
ENSG00000130287	-6.7218313882075	-6.72310894211977	7.13309353670624	2.25034700130679e-07	1.19344055412816e-05
ENSG00000130304	-2.63386222508156	-2.63423117528987	4.86257288310021	2.26289166468631e-07	1.19344055412816e-05
ENSG00000125354	3.63760394256039	3.63831587478442	5.72729306351252	2.26469258184307e-07	1.19344055412816e-05
ENSG00000145284	-4.19031186706598	-4.19048523487008	7.69547537949544	2.27527306559576e-07	1.19344055412816e-05
ENSG00000184185	6.39499144558158	6.45793564829659	3.25019540954116	2.27773334911101e-07	1.19344055412816e-05
ENSG00000213186	2.36585916789986	2.36674361643338	4.30909962666122	2.29288859563586e-07	1.19736329539326e-05
ENSG00000254377	7.85656418102801	7.94463501454223	3.02235835797685	2.34446314101955e-07	1.21788278341775e-05
ENSG00000168546	9.19701302060056	9.27091753277799	4.08628123371039	2.34778223266776e-07	1.21788278341775e-05
ENSG00000136111	4.25309578026831	4.25576959870904	4.95299323724911	2.40457934828695e-07	1.24321529616399e-05
ENSG00000245526	-4.55198431945068	-4.55281661244058	5.47861326440336	2.43071965119257e-07	1.2525827271855e-05
ENSG00000140522	-8.24157647274818	-8.37495022679702	0.960367317220739	2.46710656208702e-07	1.26715137698772e-05
ENSG00000135144	-4.60561378480343	-4.61198255856156	2.54802643080503	2.47625840943276e-07	1.26768192802895e-05
ENSG00000176788	6.02109517670501	6.02301626071437	7.54723845683276	2.49372681313432e-07	1.27203011022326e-05
ENSG00000169302	-4.81283650918711	-4.82068632234552	3.21131286242786	2.50104549659627e-07	1.27203011022326e-05
ENSG00000167889	-2.44056518159973	-2.44093969608712	5.24914971521399	2.57241404645528e-07	1.30408028965431e-05
ENSG00000119922	-3.51461317507361	-3.51842351928326	3.85253300014052	2.61356173342389e-07	1.32065219759484e-05
ENSG00000198018	2.96082261618162	2.96179230084758	4.33292001373143	2.62638952102071e-07	1.3228530961683e-05
ENSG00000259436	7.27456971009743	7.48497693577328	2.56990742006191	2.70600957867554e-07	1.35710053794498e-05
ENSG00000130813	-5.13341136285919	-5.14923586935994	3.0996754592843	2.71176743844521e-07	1.35710053794498e-05
ENSG00000204287	-11.5556301582309	-32.3461744936257	4.38935957845863	2.7252334589279e-07	1.35948227564537e-05
ENSG00000036565	-9.75227162788847	-9.79326012450108	4.22886065576423	2.75003635825664e-07	1.36300247170332e-05
ENSG00000136944	8.05925424027743	8.14735176085155	3.41467693873123	2.75501735906604e-07	1.36300247170332e-05
ENSG00000186806	-3.10382800667445	-3.10470150638369	3.11703371089754	2.75847816740264e-07	1.36300247170332e-05
ENSG00000133640	5.5464518220651	5.57790533381949	1.26033079957419	2.81174851380615e-07	1.38494136575928e-05
ENSG00000128872	-3.71178443248777	-3.71213896365788	5.86683428709516	2.85418646638101e-07	1.40142350585136e-05
ENSG00000164002	5.09836763120191	5.13796203919823	1.80703034865163	2.89808362953827e-07	1.41851654519155e-05
ENSG00000139800	4.48032990601781	4.4815719953885	4.87718686295933	2.9756242105954e-07	1.45191863825739e-05
ENSG00000203668	2.51298409468779	2.51323574174883	5.68147983113366	3.01214831477124e-07	1.46516148868655e-05
ENSG00000111331	-6.34530145025261	-6.34949707301184	5.49519639882019	3.0371582964166e-07	1.47273880870338e-05
ENSG00000165449	3.08226841064336	3.08279972819071	4.87588011665023	3.06505974725574e-07	1.48166696265174e-05
ENSG00000108771	-5.95296034094253	-6.01096673668196	1.77527695496712	3.10968718764301e-07	1.498600486045e-05
ENSG00000205726	2.08575728842584	2.08582044599258	7.09520634149621	3.14598601489816e-07	1.51142848112677e-05
ENSG00000185885	9.81723519006015	9.86206171339453	5.05349427162462	3.15892580065619e-07	1.5129897991241e-05
ENSG00000110492	3.14882032379108	3.14888489369727	8.53841802962778	3.27440367713649e-07	1.56350272216542e-05
ENSG00000150510	4.30645350115108	4.30905529654742	2.92148428783205	3.32380993920443e-07	1.58225513386396e-05
ENSG00000112280	6.16610045064504	6.18399870370377	2.98341900120851	3.34335747713437e-07	1.58672290723332e-05
ENSG00000134531	-5.62516812385702	-5.62623162432412	8.2169132786267	3.38904773644304e-07	1.60353307141884e-05
ENSG00000099810	6.3065330649065	6.31509911033192	5.48846200631987	3.4970313270384e-07	1.6496268018241e-05
ENSG00000198759	12.4409426939078	12.8370470233544	3.6167968491261	3.60830236290309e-07	1.69698894862557e-05
ENSG00000104112	-3.20973105900111	-3.2101943455358	4.40233486053515	3.63189080229565e-07	1.70004823220413e-05
ENSG00000075043	-2.85600631850023	-2.85615671148635	6.04840750051676	3.6415377285501e-07	1.70004823220413e-05
ENSG00000087250	-10.5925292782235	-10.9898077205356	3.69855625993758	3.64747122959128e-07	1.70004823220413e-05
ENSG00000168734	-2.51954314418451	-2.51970637664144	5.5853333418087	3.66716454494859e-07	1.7021812905291e-05
ENSG00000144681	6.30687305818163	6.32470094266194	4.10467412184201	3.67385099851612e-07	1.7021812905291e-05
ENSG00000143013	-2.94119566521157	-2.94131580786488	6.77004816804194	3.73323140712079e-07	1.72457618907645e-05
ENSG00000198755	1.89158942498202	1.89161257869242	9.00822818748837	3.76354988115952e-07	1.73080580295783e-05
ENSG00000223382	-9.33698595537998	-30.4577409887994	-0.146333769176621	3.76888672348958e-07	1.73080580295783e-05
ENSG00000152092	-4.46303368212295	-4.46386267332123	5.7270889687214	3.78082557661237e-07	1.73119679041717e-05
ENSG00000164683	-4.81465944936184	-4.81518743146187	5.31180596517362	3.82116045973642e-07	1.74149410723256e-05
ENSG00000197852	-3.75161378787757	-3.75196291157444	5.92503499641007	3.82562110145233e-07	1.74149410723256e-05
ENSG00000123892	6.63132646736956	6.68657999415681	2.09674225851709	3.84216553211454e-07	1.74394106448943e-05
ENSG00000126861	-8.57532426677451	-8.67440915972563	3.38853004402444	3.9205970906526e-07	1.7743826948826e-05
ENSG00000149054	6.47649184506312	6.56387065919556	1.84850729116461	3.93649121896931e-07	1.77642699112679e-05
ENSG00000143786	-6.29715625015214	-6.30018923580947	5.34796719849725	3.98202038516374e-07	1.79050107655265e-05
ENSG00000164236	5.19246013265732	5.20307762262495	3.84165939952218	3.99061338952429e-07	1.79050107655265e-05
ENSG00000198918	1.85072695338242	1.85083470023838	6.77568021742912	4.0563825532743e-07	1.81479533486605e-05
ENSG00000274317	6.28467351353274	6.42736785202746	0.812810878278954	4.11724494635229e-07	1.82734405771809e-05
ENSG00000174804	2.57255979543676	2.57335182647306	3.83511441063101	4.11984477340205e-07	1.82734405771809e-05
ENSG00000122691	5.60455344290739	5.61788607805948	3.64245760112169	4.1442456510655e-07	1.82734405771809e-05
ENSG00000132329	-6.68087898603232	-6.68591038607056	4.62166017044715	4.14769925990835e-07	1.82734405771809e-05
ENSG00000136068	2.5052951109572	2.50536709496221	8.73023503492552	4.14986209049325e-07	1.82734405771809e-05
ENSG00000117598	-5.41998957612835	-5.42357549264854	4.27773710457772	4.15465057313899e-07	1.82734405771809e-05
ENSG00000174738	-2.58459623711642	-2.58486215137611	5.47999895592449	4.23762929207744e-07	1.85645530822957e-05
ENSG00000112290	2.49495168200378	2.49504107675923	6.74131466304846	4.2446172988213e-07	1.85645530822957e-05
ENSG00000259417	-4.49501749697661	-4.49689803972937	4.29131658533575	4.2876058019165e-07	1.8700189103666e-05
ENSG00000006453	4.26848623335644	4.27450601272618	3.99824033615224	4.33691396924281e-07	1.88551934343558e-05
ENSG00000112175	8.63372152455985	8.66183197904727	4.26673536543756	4.34729706440893e-07	1.88551934343558e-05
ENSG00000008441	-5.18740940093286	-5.18841197334617	6.91595527231775	4.37484077658852e-07	1.89220952591837e-05
ENSG00000141431	4.91699212217732	4.92132152509584	3.62177126572677	4.47234766738408e-07	1.92903968172749e-05
ENSG00000146233	7.05280152077873	7.16177989794366	0.965385685378743	4.57608542867461e-07	1.96834704912742e-05
ENSG00000158813	5.53606698105287	5.56369705053666	1.235565394824	4.67323868649193e-07	1.99373984171442e-05
ENSG00000030419	4.57798199885564	4.58220880953564	3.19531430352395	4.67636539108621e-07	1.99373984171442e-05
ENSG00000215217	4.82996706419835	4.85901843467398	0.699764638147439	4.68510882761396e-07	1.99373984171442e-05
ENSG00000260807	-4.40234647928806	-4.40436057991371	4.10379634752755	4.68619522165488e-07	1.99373984171442e-05
ENSG00000259129	7.48966561948068	7.63337228660314	1.23087887479474	4.71085604668272e-07	1.99685996528276e-05
ENSG00000163069	-2.17030583744732	-2.17036179654256	7.41177493117346	4.71910674516036e-07	1.99685996528276e-05
ENSG00000188674	-11.6186625185907	-11.9708564191562	2.73736802297706	4.74522899948945e-07	1.99826764678646e-05
ENSG00000152932	5.50600672761769	5.51510341221365	3.35443473156917	4.74802931316624e-07	1.99826764678646e-05
ENSG00000126733	10.5669418074653	10.9628320835184	2.54320468890123	4.80301736514366e-07	2.01597615966003e-05
ENSG00000184702	-3.38856192288464	-3.38896357589427	5.3854993171938	4.84060230802549e-07	2.02163337258601e-05
ENSG00000122584	-9.25563743329558	-9.29989644379518	5.42343827226709	4.84239068366316e-07	2.02163337258601e-05
ENSG00000117280	-3.0690476267107	-3.06960598831769	4.77710157030856	4.8676535739305e-07	2.02676114408936e-05
ENSG00000092054	-6.63599323979203	-6.66309174128028	1.98816425438511	4.88227433417473e-07	2.02744232589905e-05
ENSG00000136960	5.34510978867984	5.34958354876779	4.43643877897691	4.94191649791513e-07	2.04676615911e-05
ENSG00000132964	2.05508348841287	2.05554422884043	4.53739860017394	5.03667441640107e-07	2.08049297189646e-05
ENSG00000104435	3.90387339773949	3.9061339017117	6.12310780141838	5.05834813691531e-07	2.08393265988907e-05
ENSG00000138622	6.78195149260179	6.86954503855054	2.08099301078708	5.0965010375195e-07	2.09412545262709e-05
ENSG00000162873	-7.89497583489718	-7.89746107910649	7.42451797051492	5.12214227824515e-07	2.09913725807138e-05
ENSG00000092051	-6.48485903359197	-6.50770922336205	2.85352305491675	5.21004621689631e-07	2.12612088253884e-05
ENSG00000185340	-2.4862439039012	-2.48673699725201	5.77359652828125	5.21521902147033e-07	2.12612088253884e-05
ENSG00000269793	-9.06825841710353	-9.24918905232058	1.86277359927712	5.25120655673888e-07	2.13193224318214e-05
ENSG00000135424	-4.92315847536509	-4.92338086728828	7.75007647460963	5.25678182160319e-07	2.13193224318214e-05
ENSG00000146250	5.04427742414722	5.04713168161609	3.16465866961375	5.33317025338131e-07	2.14698426233537e-05
ENSG00000175745	3.47969084260981	3.47984876021382	7.90242364891376	5.3382098273214e-07	2.14698426233537e-05
ENSG00000091844	-3.83310912095075	-3.83385401320488	4.80769780432646	5.3446829732181e-07	2.14698426233537e-05
ENSG00000160233	6.72775927893324	6.75122783804456	3.69681364385334	5.37149072739889e-07	2.14698426233537e-05
ENSG00000167244	8.59892136513986	8.60048995674966	7.89571259228547	5.37179793866585e-07	2.14698426233537e-05
ENSG00000170468	3.01726905895604	3.02004865276619	3.64480534706932	5.37639840254343e-07	2.14698426233537e-05
ENSG00000157087	-7.73539953737604	-7.76197326438804	2.8499853532396	5.39352012428526e-07	2.14832712297424e-05
ENSG00000112964	6.72848191176293	6.74578971753807	2.16010474496174	5.41315066679055e-07	2.15065991122818e-05
ENSG00000167785	-4.31983925481038	-4.32119932599007	4.05379412848512	5.44687996236077e-07	2.15856811503302e-05
ENSG00000185483	4.52946411561878	4.53170876818321	5.18848900748326	5.52415098678907e-07	2.17988139833005e-05
ENSG00000106415	-2.5563495617582	-2.55664185193011	5.27372180323825	5.52858353873894e-07	2.17988139833005e-05
ENSG00000171724	9.57739970299048	9.6332115119897	5.98054905338969	5.59937678848596e-07	2.20223348048916e-05
ENSG00000149260	-3.24538600153608	-3.24556199020337	6.25811572176976	5.61431720201803e-07	2.20256152744496e-05
ENSG00000159216	-3.20838550781778	-3.20885860353799	5.95668657018299	5.67228907032324e-07	2.21972735699316e-05
ENSG00000053438	7.42513290012672	7.43640138341401	6.1001838787147	5.70674171548373e-07	2.22290239286226e-05
ENSG00000172987	12.0098059141697	35.2372286252816	0.590141988797927	5.70887574956941e-07	2.22290239286226e-05
ENSG00000160179	-9.22701305208002	-9.4140301472126	1.94637442865501	5.78561869225375e-07	2.24718035474751e-05
ENSG00000070756	2.04513776186282	2.04515048924833	10.0509846069112	5.85459163790332e-07	2.26832739042736e-05
ENSG00000176165	-11.4728951527202	-11.5655816796984	5.44002987918795	5.96519634224679e-07	2.3054597942535e-05
ENSG00000118495	5.48049883633355	5.48281703097171	5.54748475948308	6.00684335142975e-07	2.3158235083759e-05
ENSG00000130477	-4.51239160809806	-4.51378735799612	4.41144566744997	6.05010506285225e-07	2.32675715397476e-05
ENSG00000161921	-8.05878629256805	-8.08347681815476	3.35179439291754	6.10186555465888e-07	2.34089751278732e-05
ENSG00000092871	-3.30134337060718	-3.3023917328744	4.39459596976632	6.13049431982825e-07	2.34611613504407e-05
ENSG00000203880	-2.30535689224596	-2.30544070819676	6.02793046632444	6.29662843916547e-07	2.40380333616454e-05
ENSG00000035403	3.27160333226084	3.27166982316121	9.08169016080546	6.39451926519198e-07	2.43522009284653e-05
ENSG00000166426	11.2942491912006	11.3317165713717	7.55905574132266	6.42769650337489e-07	2.44189910471279e-05
ENSG00000152580	5.99561936918258	6.0178258665437	1.90539505810679	6.47460600911189e-07	2.45038649461425e-05
ENSG00000130758	-2.04551205354778	-2.04595495936868	4.26043301076434	6.4814245054162e-07	2.45038649461425e-05
ENSG00000149489	-3.77416730317356	-3.77987855739295	2.26971983109332	6.50308149946311e-07	2.45251401968378e-05
ENSG00000118689	-2.27323362628216	-2.27342053211756	6.01055880419277	6.51846623651062e-07	2.45251401968378e-05
ENSG00000169946	6.4282749277416	6.4441509209703	3.23263504870541	6.67845824306807e-07	2.5066693992131e-05
ENSG00000153404	6.79056613538021	6.79564345357823	5.49943155318672	6.74066835079872e-07	2.5179182197718e-05
ENSG00000154589	-5.8278648510673	-5.87893467014056	2.4841415146134	6.74068026043687e-07	2.5179182197718e-05
ENSG00000169635	2.85795263660345	2.8584744676635	5.25800887921574	6.83738506555645e-07	2.5479458332601e-05
ENSG00000166171	1.90360734659869	1.90412249377757	4.07396748080241	6.9752387179679e-07	2.59312803196073e-05
ENSG00000100399	-4.52631576506063	-4.5716993090609	0.508760094003059	7.00289180418945e-07	2.59722452804309e-05
ENSG00000140600	11.5858892426332	33.400945340126	0.542736014403682	7.04610131322749e-07	2.60705748589417e-05
ENSG00000084636	-4.47815063870575	-4.47891466473629	5.14235635262588	7.09914785047523e-07	2.61897456669997e-05
ENSG00000261934	-4.65820635982339	-4.6661486175674	2.95504938754966	7.1118561309132e-07	2.61897456669997e-05
ENSG00000137142	6.57227958942429	6.57888393378791	5.07676013056104	7.15947650010808e-07	2.62286105408349e-05
ENSG00000204525	-3.36078365030649	-3.36097393555102	8.34891718301461	7.16875435598088e-07	2.62286105408349e-05
ENSG00000019505	5.9885794525023	6.04366304419905	1.36268676788611	7.18663595418943e-07	2.62286105408349e-05
ENSG00000187772	11.2239227095476	11.3683384303802	5.07219117164462	7.18960247949104e-07	2.62286105408349e-05
ENSG00000242419	-5.44738251447644	-5.44930499082583	4.2729045715116	7.2533133220973e-07	2.63626788243943e-05
ENSG00000205336	-4.60297382835703	-4.6031118049913	8.39556243362377	7.26012033719068e-07	2.63626788243943e-05
ENSG00000131094	-5.28604980677623	-5.29137090851138	4.70160282173287	7.29487123254422e-07	2.64274058990593e-05
ENSG00000113494	9.86579977923048	31.0130259532918	1.17634418086697	7.39256379446565e-07	2.67193266404599e-05
ENSG00000187546	-4.15955771324809	-4.16564547680163	1.57867320989122	7.41402233131497e-07	2.67349987716286e-05
ENSG00000165588	12.4673215094161	34.5239200340153	3.09588355499437	7.50285000142807e-07	2.69929723323267e-05
ENSG00000176533	-3.37444202565154	-3.37482679620373	5.51382532694619	7.52823597479997e-07	2.70220405771326e-05
ENSG00000133321	-5.35301941862659	-5.39071669409861	2.37726750848657	7.61646927405855e-07	2.72760438635666e-05
ENSG00000188766	-4.45508399432121	-4.45666268468178	4.93756147142386	7.65386992779051e-07	2.7347259737419e-05
ENSG00000237945	4.52956730727095	4.56569326466153	0.580546388711742	7.68977011974487e-07	2.73804033396766e-05
ENSG00000147394	4.67268837810426	4.67505193803495	5.08424262506021	7.69821766755351e-07	2.73804033396766e-05
ENSG00000139970	-4.21852077045952	-4.2190957574998	5.37012474914085	7.82628164878607e-07	2.77726276509422e-05
ENSG00000117569	2.20416341203315	2.20473125648562	4.65678767224384	7.91682772653081e-07	2.80302376693996e-05
ENSG00000175348	-1.80541374014577	-1.80554498655118	5.69491525166804	8.01024615876387e-07	2.82968288513437e-05
ENSG00000166801	-2.58538525934795	-2.58581517990913	4.86529831194016	8.03055142994184e-07	2.83045214508153e-05
ENSG00000185262	-3.18143178581639	-3.18232601826567	5.39310743567795	8.05747595833697e-07	2.83354571201517e-05
ENSG00000145911	6.66370241411369	6.68232115787327	3.52655636033805	8.08724044481402e-07	2.83762184955789e-05
ENSG00000134258	7.92899219057683	7.99236774169734	2.23114891615468	8.14618196687459e-07	2.85189428768565e-05
ENSG00000196083	-4.13244586360165	-4.13282406533546	6.02554247847057	8.19121102445626e-07	2.86124315292752e-05
ENSG00000185652	11.6117767330491	34.0227108477189	2.7416527096384	8.21908431173164e-07	2.86457103668254e-05
ENSG00000166265	10.4408577555008	10.8367540847492	3.59456167803425	8.30338740193882e-07	2.88402879977298e-05
ENSG00000169218	10.1804127219119	10.5762982778526	2.46085069840882	8.31185448890636e-07	2.88402879977298e-05
ENSG00000179869	7.2694507718812	7.66328591361217	3.02293986534552	8.45586738235364e-07	2.927492534547e-05
ENSG00000101203	-15.2547112193615	-35.6050723436818	3.40567927741771	8.64611522345093e-07	2.98673546679121e-05
ENSG00000047457	7.75815001167507	7.79884259152622	2.49599114684337	8.70503208175822e-07	3.00044968928417e-05
ENSG00000072310	-2.92023183146592	-2.92040130902038	7.43021662464442	8.73014124749403e-07	3.00247633124167e-05
ENSG00000173801	3.23249474822369	3.23311369710471	6.6992912837227	8.81665774216277e-07	3.01949992372097e-05
ENSG00000159164	-2.90520766901871	-2.90530136301867	7.15612673256807	8.8183166723246e-07	3.01949992372097e-05
ENSG00000124126	-4.47574441241677	-4.47584232122092	7.80110490806379	8.90090864840338e-07	3.04111132683086e-05
ENSG00000106733	2.64245825803764	2.64576632240427	2.82171402709848	8.94149129258405e-07	3.04830666031457e-05
ENSG00000170390	-2.77586255425189	-2.77601601765822	6.21878219506708	9.15988273351332e-07	3.11236099442728e-05
ENSG00000138640	3.24289344009022	3.24535512823129	4.06891051918343	9.16924591671928e-07	3.11236099442728e-05
ENSG00000227036	-5.94503621388122	-5.94793344103302	5.14918328174021	9.21037123214712e-07	3.11953875094892e-05
ENSG00000152049	-5.76034037830987	-5.76329460981689	5.07005309760091	9.26032003336619e-07	3.12769126737179e-05
ENSG00000164434	-9.07656768330143	-9.07876701269585	8.83486783726039	9.27450401430215e-07	3.12769126737179e-05
ENSG00000102934	-3.53654304181608	-3.53870647266705	3.24273365331319	9.33145352954551e-07	3.14011455625697e-05
ENSG00000159208	-3.98717235864334	-3.99151112236909	2.54963567972206	9.35665755911937e-07	3.14182475544279e-05
ENSG00000132824	-1.66374280130025	-1.66381329151354	7.13778629254376	9.38909964009977e-07	3.14595282790811e-05
ENSG00000111057	7.09759296968956	7.10340198778629	7.04246923771384	9.43639484757375e-07	3.15458328638854e-05
ENSG00000174282	-1.85642422424141	-1.85653585486162	6.53324459509328	9.45864845561141e-07	3.15458328638854e-05
ENSG00000240184	-4.60920838644801	-4.60930643986761	8.50168320055044	9.48075302958063e-07	3.15458328638854e-05
ENSG00000265702	-8.47294987992886	-31.1082253752722	-0.464837931252591	9.49567147817735e-07	3.15458328638854e-05
ENSG00000171004	5.01084731888952	5.01200911454466	4.8393059341545	9.60761462164189e-07	3.18499564123814e-05
ENSG00000171223	-3.04248622820531	-3.04330774463114	4.9606917924688	9.71088890508276e-07	3.2099922806605e-05
ENSG00000140853	-3.25953249320215	-3.26122556227597	4.80565408053369	9.72413442264901e-07	3.2099922806605e-05
ENSG00000164294	4.16213796928899	4.16266050493858	6.67765347694222	9.7537333827009e-07	3.21297031724666e-05
ENSG00000122642	-1.9745513916109	-1.97460565931522	7.91930310144067	9.83106880934722e-07	3.23162754503469e-05
ENSG00000173376	10.9066740409236	32.8475900164331	1.81233987489157	9.93987198820132e-07	3.26052859713814e-05
ENSG00000144677	3.32091305419225	3.32130237537176	5.65425623757719	9.99540054336952e-07	3.2718696872992e-05
ENSG00000171786	3.33021337220787	3.33519508150317	4.61906147314689	1.01142630042089e-06	3.30385151773468e-05
ENSG00000141905	-3.85254498258204	-3.852989994908	6.65645063310105	1.02940421308093e-06	3.34881472795278e-05
ENSG00000127124	-4.46257961650644	-4.46439164232034	4.95975849075208	1.02948063879681e-06	3.34881472795278e-05
ENSG00000155011	9.59294129943679	9.62505122427305	4.11580432375207	1.03507363297477e-06	3.3600082547335e-05
ENSG00000058866	-5.82739338465828	-5.84529234138753	2.79057416487452	1.04267869291308e-06	3.37767325957363e-05
ENSG00000075035	9.71885501797702	9.75099898385642	4.82088810252074	1.05242070437966e-06	3.40217326670475e-05
ENSG00000168952	6.31863770497059	6.34212233187224	2.28665218150903	1.06577635632524e-06	3.43822975778145e-05
ENSG00000116852	2.93596357938387	2.93664818567616	5.5089430348203	1.08101810636718e-06	3.48020963150869e-05
ENSG00000269113	6.80033254122885	6.84079248912301	2.7208435021687	1.10523335444019e-06	3.5508464189772e-05
ENSG00000198753	-7.0690038284973	-7.07430192778827	5.39956766618113	1.11481910748806e-06	3.56320851922293e-05
ENSG00000128714	-10.0699381256077	-10.4042843413483	2.00906383436819	1.11510009383073e-06	3.56320851922293e-05
ENSG00000234009	2.87439964999702	2.8859569709213	1.41511282579168	1.11592735103113e-06	3.56320851922293e-05
ENSG00000198756	-4.10345435922325	-4.10389203148923	6.99327341910484	1.12363992827383e-06	3.58051302858523e-05
ENSG00000204642	-8.02299404165128	-8.35711206295322	1.58048495904875	1.12660730317768e-06	3.58265711442288e-05
ENSG00000166002	4.8511187412701	4.86467656930413	2.50000248492085	1.13965538766184e-06	3.61678439490893e-05
ENSG00000150457	3.35966840038155	3.36031446727629	5.75410490176846	1.14517237144693e-06	3.6239767795198e-05
ENSG00000272760	-6.00194473199408	-6.0885581025508	0.544306918901495	1.14656367944331e-06	3.6239767795198e-05
ENSG00000170571	7.57911975199255	7.61636466059651	3.95616920876386	1.16925189798394e-06	3.68822204749924e-05
ENSG00000009694	-6.05455625231733	-6.06051215925231	4.44879064385719	1.17385090530805e-06	3.69526371683063e-05
ENSG00000164488	9.41355306294454	9.50185072270495	3.82638116077211	1.17684847914905e-06	3.6972459061234e-05
ENSG00000185909	2.20154371051662	2.20173795442494	5.23967285085827	1.18351706122977e-06	3.71072999880354e-05
ENSG00000174306	-2.28099381294024	-2.28120510648562	5.98368707994283	1.19316798880438e-06	3.7334919793971e-05
ENSG00000078328	9.07402632277257	9.28522292442025	2.23153468502701	1.20453064022138e-06	3.76022338449162e-05
ENSG00000151690	-5.74806145498776	-5.75343215147821	4.60132378294856	1.206527421308e-06	3.76022338449162e-05
ENSG00000177425	4.73999380604792	4.7419912171042	5.52294165663394	1.21107280378922e-06	3.76687066899699e-05
ENSG00000144821	4.76899945033509	4.80506720093192	1.54215900356325	1.2215516700145e-06	3.79191009455396e-05
ENSG00000167306	-4.79807130707932	-4.80024141419066	3.99628122677344	1.22799725777657e-06	3.80134356579338e-05
ENSG00000110975	11.15621051782	34.0691188149332	0.890152993307238	1.23111325206338e-06	3.80134356579338e-05
ENSG00000165379	11.8800477387348	33.8089478587664	1.77203367551435	1.23189435397172e-06	3.80134356579338e-05
ENSG00000154978	-3.16876252123303	-3.16888804866049	6.66748124457853	1.24019164313214e-06	3.81939887886888e-05
ENSG00000154655	-6.8609260162426	-6.96592249109335	1.45395458945452	1.2680911024524e-06	3.8748483707626e-05
ENSG00000105612	-3.02608402860982	-3.02685954743641	4.55320843940244	1.26832955542227e-06	3.8748483707626e-05
ENSG00000174343	-6.06631398629972	-6.0795488924192	2.65522012959074	1.27027193562204e-06	3.8748483707626e-05
ENSG00000145335	12.0324206924815	33.8821302605118	3.28213438032071	1.27109431955933e-06	3.8748483707626e-05
ENSG00000186868	-3.93433262232513	-3.93564735751762	4.46708064972783	1.27117295193457e-06	3.8748483707626e-05
ENSG00000204103	4.10826584944476	4.12252013470176	1.40765660940348	1.27308646996363e-06	3.8748483707626e-05
ENSG00000127325	-5.31934866721095	-5.33088456991636	2.73806265402705	1.33282692384117e-06	4.04878591222879e-05
ENSG00000177570	6.39107057999625	6.53398446534522	1.09967973819401	1.33793817157145e-06	4.05636950968203e-05
ENSG00000124788	-2.35152758203005	-2.3517002441577	5.38661272246964	1.34051919238884e-06	4.05636950968203e-05
ENSG00000059573	1.69830313093668	1.69837765327648	7.02780875291612	1.34370011617283e-06	4.05813029282835e-05
ENSG00000136158	-2.98709818775819	-2.98728522285078	6.84696824468111	1.34984034971404e-06	4.06880448270947e-05
ENSG00000171476	-6.44848188990417	-6.45144851296024	4.37198343091179	1.36894138568257e-06	4.11842982582805e-05
ENSG00000078967	-2.23331673419918	-2.2341224078967	3.49988760720814	1.37586087772046e-06	4.13116359494184e-05
ENSG00000258754	-7.17761027168249	-7.26826868237494	1.96474788161482	1.37846562890015e-06	4.13116359494184e-05
ENSG00000154930	-7.88346002602255	-7.89731037214979	4.66111060977844	1.39438351296885e-06	4.1708628681026e-05
ENSG00000117707	-5.03933595858394	-5.04058556334779	5.25800509976577	1.4070473166425e-06	4.20069537324205e-05
ENSG00000016082	10.8257487643007	32.8852834404859	3.09458452018789	1.42867478774597e-06	4.25712369005068e-05
ENSG00000152661	2.67199607570112	2.6720618980451	8.24581011251374	1.43571375682411e-06	4.26994944743841e-05
ENSG00000173786	-1.78884012809273	-1.78887618915771	7.64309095394627	1.45187909516109e-06	4.30113027757519e-05
ENSG00000145476	-2.65712444641581	-2.65794400810677	3.81430456007098	1.45562155961875e-06	4.30113027757519e-05
ENSG00000231721	-4.55881201240572	-4.57106665341792	2.19795882693137	1.45669303577713e-06	4.30113027757519e-05
ENSG00000112893	2.84745798969147	2.84764958166262	6.91020529330571	1.4572165472251e-06	4.30113027757519e-05
ENSG00000134769	-3.21991445821885	-3.22013195017418	6.14121037959443	1.48007498213419e-06	4.36035674925344e-05
ENSG00000261409	9.93292503347508	32.0222954900372	0.331736075062563	1.50438482408834e-06	4.4236279930914e-05
ENSG00000188549	-7.55222363101806	-7.59726446232167	5.59242443116776	1.51106742995559e-06	4.43353766892878e-05
ENSG00000196132	-3.23798220966613	-3.23961150444594	3.42834783141476	1.51343382703922e-06	4.43353766892878e-05
ENSG00000154153	-5.6806564321899	-5.68517991425578	4.38369191514278	1.52047324241359e-06	4.44581820356663e-05
ENSG00000136504	-1.67079583876634	-1.67085595608913	6.55821456950626	1.55638976168534e-06	4.54233079232803e-05
ENSG00000106829	2.80738989868577	2.80776671254769	5.68523548072641	1.55939478404564e-06	4.54261010412101e-05
ENSG00000129675	-4.36000003384494	-4.36072490590354	6.04040792809721	1.58572434156678e-06	4.61070761065618e-05
ENSG00000169116	3.94287289016404	3.94407051799313	4.45226605240299	1.60206554248042e-06	4.64956345358536e-05
ENSG00000066032	4.07579233556035	4.07706407205794	5.19192475845675	1.62123705491932e-06	4.68929279826025e-05
ENSG00000130054	4.56186614092486	4.57994044001431	2.14424486695149	1.62176131104171e-06	4.68929279826025e-05
ENSG00000102466	-5.09312542780083	-5.10900111228509	1.02102973899977	1.62693478952291e-06	4.69555634077831e-05
ENSG00000177839	-5.38913574568015	-5.40242129880866	3.51959379547128	1.63489295330033e-06	4.70981892487663e-05
ENSG00000148798	6.10615888350795	6.11409802522911	5.4986917091883	1.63810487905521e-06	4.71038113841032e-05
ENSG00000146021	3.26839609893256	3.27609726331218	2.60498838777417	1.64271584411898e-06	4.71495683641061e-05
ENSG00000177822	6.16384066888207	6.18619305396109	3.50623219150057	1.65785528216562e-06	4.74205938490929e-05
ENSG00000176406	6.92064683993953	6.95492897462605	3.0150981783693	1.65823262723227e-06	4.74205938490929e-05
ENSG00000109458	-2.31421871193234	-2.31441410362146	5.30389905017932	1.67997345718574e-06	4.79544891416786e-05
ENSG00000174080	-3.25195069532355	-3.25282309018531	4.43615401027228	1.68366181844028e-06	4.79720723232236e-05
ENSG00000153933	3.33615174775827	3.34103752081812	2.78593425386777	1.69188040501398e-06	4.80957652846782e-05
ENSG00000171914	2.18268546164816	2.18284263237149	6.02508147581691	1.69416362921564e-06	4.80957652846782e-05
ENSG00000107105	8.25930537424936	8.29996805877905	5.05928019909988	1.70324916294233e-06	4.82659390747396e-05
ENSG00000158555	4.09512686810919	4.09855959029266	4.12317207364878	1.70880927206298e-06	4.83357753152018e-05
ENSG00000023839	4.29020465887724	4.30006739048542	4.03174257464087	1.73700569938742e-06	4.89127822465076e-05
ENSG00000146151	8.24817868674399	8.45919959540929	0.889028346784937	1.73898054762953e-06	4.89127822465076e-05
ENSG00000234745	-3.54702231350868	-3.54718306615683	8.41746731618456	1.73954550359067e-06	4.89127822465076e-05
ENSG00000168824	5.57767840048037	5.58509180938069	4.21245167305429	1.74173862745345e-06	4.89127822465076e-05
ENSG00000072133	8.33023828874481	8.40400779811876	3.53364630725769	1.76162942619147e-06	4.93825527119453e-05
ENSG00000205268	2.06945577101935	2.06970702069074	5.39279706149568	1.76586439033892e-06	4.94125566142506e-05
ENSG00000197406	13.8012894519695	36.8089466921344	5.01807933683713	1.77164550014524e-06	4.94856401418029e-05
ENSG00000143869	7.13064746915866	7.13377059186728	5.23854883061655	1.81902679726023e-06	5.07183650221808e-05
ENSG00000111817	2.38074548335077	2.38128894196373	5.62138713013129	1.83460046848549e-06	5.1061411256564e-05
ENSG00000143033	2.01525883607771	2.01552323070329	5.27805358962228	1.84209258175169e-06	5.1178707422546e-05
ENSG00000177606	-2.45443641632762	-2.45452689522241	7.89816277141903	1.85651648258358e-06	5.13739784740596e-05
ENSG00000154309	2.54463276337523	2.54540533408001	3.85725382721771	1.85891137043199e-06	5.13739784740596e-05
ENSG00000197956	-5.56577812107054	-5.5677283062486	8.10693440278823	1.85899179184345e-06	5.13739784740596e-05
ENSG00000221963	-4.8478203816079	-4.85302509415482	4.4960142496102	1.87299616490939e-06	5.16695443796736e-05
ENSG00000101974	2.74685109592542	2.74711151638907	5.9768403008843	1.88862460150704e-06	5.19194395696642e-05
ENSG00000166979	-5.79796612504279	-5.82971461323251	3.00762568521111	1.88870511563784e-06	5.19194395696642e-05
ENSG00000123146	-4.21278420046771	-4.2139936695578	5.66270427672041	1.90017820520685e-06	5.21430272339188e-05
ENSG00000113083	4.71642928349216	4.71724508868486	7.11257489292816	1.91323042206807e-06	5.23008771452571e-05
ENSG00000142166	-1.75708586202313	-1.757179777869	6.50271765795923	1.91383508081962e-06	5.23008771452571e-05
ENSG00000057608	1.86774604494895	1.86777750508909	8.49300642668309	1.91597936000301e-06	5.23008771452571e-05
ENSG00000146242	7.1132099273954	7.11627163456741	5.90886983330949	1.9253488328145e-06	5.24649156641633e-05
ENSG00000119638	2.78795663758995	2.788211149678	6.80270533266189	1.952674678678e-06	5.31168335067565e-05
ENSG00000012232	-2.2961745762227	-2.29620976226214	8.27057587215671	1.96247583656144e-06	5.32906047166441e-05
ENSG00000169499	-3.43117043842599	-3.43174215750602	5.66834047459979	1.97713761645877e-06	5.35955325406029e-05
ENSG00000198034	1.78609237109897	1.78610234101092	9.95803539439741	1.98450256388222e-06	5.37019463300815e-05
ENSG00000188338	-5.67371804089011	-5.67872210776217	3.4727852348164	1.99184354659992e-06	5.3807344527009e-05
ENSG00000177108	-4.82915532555652	-4.83372119914117	2.73707356675422	2.00682711421961e-06	5.41184776535838e-05
ENSG00000136010	2.38173279838191	2.38215633175203	4.8703233718972	2.01466651051789e-06	5.42362118883213e-05
ENSG00000128564	-7.56427744658715	-7.56649991575401	7.83513895373326	2.02948753754539e-06	5.45411676613316e-05
ENSG00000166823	-4.76164952588129	-4.79938661982406	0.596768455783381	2.04163444119918e-06	5.47155648147232e-05
ENSG00000114166	-3.30309626101765	-3.30358252216763	5.66145826164179	2.04298541609988e-06	5.47155648147232e-05
ENSG00000177301	-5.04100414400198	-5.04315532465555	4.16948535752757	2.05014937801532e-06	5.48134116238548e-05
ENSG00000169418	-5.3658550538213	-5.38989429596229	0.645939321072584	2.05822773093414e-06	5.49353295569328e-05
ENSG00000103528	-4.38700036259733	-4.38855879406366	3.92447549230991	2.06701947970057e-06	5.50758398567314e-05
ENSG00000167011	-7.83790346153691	-8.01835211712892	2.10256447183764	2.08737538253882e-06	5.52790743223276e-05
ENSG00000177181	-5.21831521564649	-5.23726412999768	1.76645362587176	2.08846222103319e-06	5.52790743223276e-05
ENSG00000121570	11.6762954754442	12.0723605105871	4.40846649749375	2.08855866700473e-06	5.52790743223276e-05
ENSG00000149639	-1.91369492673666	-1.91373509825118	7.44469948669182	2.09039485181837e-06	5.52790743223276e-05
ENSG00000125872	10.5587707812501	10.7701971594188	4.10696457142399	2.09234872066707e-06	5.52790743223276e-05
ENSG00000114529	3.62948398903717	3.63367580015503	3.10962257363845	2.0997949156598e-06	5.53472927055256e-05
ENSG00000145536	6.87402567237175	6.89266342092105	3.678282270562	2.10202027503373e-06	5.53472927055256e-05
ENSG00000106689	-5.35478419029871	-5.35939542685954	3.17609818716413	2.11052616416962e-06	5.54049894098269e-05
ENSG00000138162	2.04039294740732	2.04068079425442	5.53092691076515	2.11130835781011e-06	5.54049894098269e-05
ENSG00000184384	-2.25832117366515	-2.2584382063573	5.7718532087445	2.1259737770347e-06	5.56962324741944e-05
ENSG00000052850	9.65939079012285	9.76898492607048	3.25412510789663	2.14486105302995e-06	5.60969187303344e-05
ENSG00000137936	3.06861934077829	3.07038753660208	5.74967425570369	2.16156746350559e-06	5.64393216976192e-05
ENSG00000213115	10.3480840965297	33.5007107536128	0.594862177595713	2.17964119749895e-06	5.68162231348058e-05
ENSG00000173805	-6.05727497929627	-6.06097143509391	4.23481989629308	2.2127050680405e-06	5.75819615539738e-05
ENSG00000120549	3.73057448661403	3.73250445660901	5.54780940407086	2.22658548804014e-06	5.78467650753057e-05
ENSG00000182774	1.77827409058792	1.77833858106285	7.37553686043123	2.2324048237716e-06	5.7901609498953e-05
ENSG00000125285	-4.6397271827962	-4.64170123298291	5.10636319010138	2.23899256519574e-06	5.79761690098944e-05
ENSG00000269994	7.20710493673178	7.4174958621245	-0.354747952701112	2.26401594930055e-06	5.85270613118854e-05
ENSG00000148400	-2.28673218816362	-2.28678816809694	7.54014211171554	2.29392886532572e-06	5.90684479072767e-05
ENSG00000170577	6.67401311271894	6.74714594650315	1.68297300418217	2.29513471291324e-06	5.90684479072767e-05
ENSG00000165996	2.41030640123275	2.41149279717724	3.98779876505825	2.29715228127463e-06	5.90684479072767e-05
ENSG00000256124	-4.83162493934476	-4.84864673967485	1.42507813409736	2.30356592692363e-06	5.90684479072767e-05
ENSG00000142089	3.39706618425202	3.39715361953844	8.34389491908455	2.30387375275596e-06	5.90684479072767e-05
ENSG00000140538	-3.97251962801049	-3.97317554901018	4.87946214842078	2.31551355264175e-06	5.92695550999152e-05
ENSG00000171189	-3.35179362754631	-3.3534528503022	2.89527670586779	2.32757828342058e-06	5.94808630398183e-05
ENSG00000127666	-3.31798573438341	-3.32268464959178	3.69367463839293	2.34503481216019e-06	5.98290417599171e-05
ENSG00000184678	-2.5486469292306	-2.54938364186271	4.41352925089285	2.36316397790788e-06	6.01932175384235e-05
ENSG00000119946	7.49407696007404	28.322118718796	0.12329153723795	2.36934207332799e-06	6.02522917474645e-05
ENSG00000175029	1.83339700024284	1.83355760912115	6.43696135088714	2.39044099396676e-06	6.06899929752797e-05
ENSG00000112218	4.16741807292303	4.17296674620331	2.84821035031143	2.41967009436824e-06	6.13323520348469e-05
ENSG00000125931	-4.63840339192639	-4.64172986003879	2.97091753926672	2.47226808324477e-06	6.25337479243752e-05
ENSG00000135049	2.35439031734165	2.35462094933716	5.62725485883199	2.4750772522905e-06	6.25337479243752e-05
ENSG00000132975	-5.47256442352435	-5.51954992392859	0.775805656575955	2.48373440818253e-06	6.26510970102778e-05
ENSG00000151474	2.19533375611437	2.19560762478346	6.63698862234737	2.4941236416944e-06	6.28116879700264e-05
ENSG00000132274	-3.44799492116384	-3.4490550049245	6.12747088355439	2.49884651720975e-06	6.28292906919695e-05
ENSG00000260664	-9.26143376518739	-9.53561735734054	2.4315972519228	2.50411199949313e-06	6.28604578136428e-05
ENSG00000123191	3.52769544787095	3.52833099967627	4.47778006810322	2.53078822000282e-06	6.34281336550949e-05
ENSG00000153944	-1.93808254141023	-1.93812134090249	7.41065668528427	2.55766056039001e-06	6.39988974197589e-05
ENSG00000069535	-5.24099950350857	-5.24377708546184	4.21732961888034	2.5624129550275e-06	6.40152254076791e-05
ENSG00000133115	8.52252086717111	29.9665974312546	2.287161259163	2.57002749502084e-06	6.41028902671811e-05
ENSG00000145632	3.20446153810957	3.20477576553471	7.34313069536849	2.58526488264957e-06	6.43801050680868e-05
ENSG00000080493	-6.79178847000305	-6.79337308487806	6.5674550460442	2.59270145054696e-06	6.44624847911468e-05
ENSG00000006740	3.85064187730206	3.85671750760499	2.1573210934763	2.60252349201059e-06	6.46038184487334e-05
ENSG00000187091	2.50334426515876	2.50446007705365	4.5457500933973	2.63227345947906e-06	6.52323576106667e-05
ENSG00000183454	9.32644598808244	9.47081188140071	1.81095142550858	2.63619941413672e-06	6.52323576106667e-05
ENSG00000158856	-3.15486569419286	-3.15831391842897	2.7803125652076	2.64103336431912e-06	6.52417780332049e-05
ENSG00000151883	4.31532751411819	4.3196365522786	4.22153409969538	2.64493694729209e-06	6.52417780332049e-05
ENSG00000035862	-2.82164976078784	-2.82169196752383	9.14531549249049	2.65233207607892e-06	6.53209984793316e-05
ENSG00000111252	-2.30175971564854	-2.30201487582269	6.91890972438855	2.69782485925238e-06	6.63367517360106e-05
ENSG00000180287	-5.18442400919392	-5.18749334116643	3.83366536686684	2.70893198648303e-06	6.65051321335629e-05
ENSG00000185338	3.74607001770841	3.75730607417494	2.19872935797893	2.71874662128737e-06	6.66413025820738e-05
ENSG00000165349	6.31352855818198	6.3478485024224	2.72101854367325	2.74423775478989e-06	6.71607026697326e-05
ENSG00000196547	-2.12710874388618	-2.12721522084075	6.24511779693165	2.80847139856295e-06	6.86251524525225e-05
ENSG00000047662	-5.14787114466867	-5.15575975021461	2.50808363238724	2.82721844152288e-06	6.89752949155285e-05
ENSG00000176485	-4.89129832179648	-4.89407571646171	4.37832730803957	2.87384634618134e-06	7.00034896244548e-05
ENSG00000130226	-4.13311275865058	-4.13349371588961	5.7339083219388	2.91471694360811e-06	7.08884585007742e-05
ENSG00000187773	-8.11560702137126	-8.19583357130209	1.52550266159483	2.921454852119e-06	7.09418290217514e-05
ENSG00000110042	5.04321638337132	5.04483226240984	6.16340577598603	2.94800309413807e-06	7.14753420991799e-05
ENSG00000204128	-3.83556991370787	-3.83614549426423	3.84686430303644	2.95933221147087e-06	7.16387800773739e-05
ENSG00000198732	-4.54808253005847	-4.54854529117961	5.89481476009084	2.96703503493054e-06	7.17140635222996e-05
ENSG00000107521	5.60114863801304	5.60573197437567	5.59910148026204	3.06649206808482e-06	7.40034113617874e-05
ENSG00000231689	9.92196616636155	33.2565451728027	0.427397425707687	3.08257763763808e-06	7.42768012871621e-05
ENSG00000196284	2.22452949129837	2.22590078305831	3.11230957241548	3.10898219711253e-06	7.47976086682821e-05
ENSG00000165152	5.14920722137205	5.1567621650065	4.26757014810008	3.12102751811756e-06	7.49718825659809e-05
ENSG00000146216	-3.82670568362686	-3.8291410751904	3.42965572792677	3.14646882647663e-06	7.54669189809617e-05
ENSG00000265763	5.45391838123802	5.49054615964124	2.25912273305674	3.17921637971961e-06	7.6135405756046e-05
ENSG00000183117	-6.17614303987125	-6.19925111843409	1.58496499943542	3.1852668988785e-06	7.61634875330612e-05
ENSG00000234494	-3.35959966350437	-3.37919273183847	0.160131451845451	3.21085036508588e-06	7.6657825077142e-05
ENSG00000161714	-2.24563957450938	-2.24591092258351	5.79613355887682	3.2408497121934e-06	7.72559197041034e-05
ENSG00000155966	9.20186678481702	9.26548068787906	4.14886881055848	3.24772734748575e-06	7.73018518348208e-05
ENSG00000154645	5.16706396717369	5.19282406613124	5.19752604578348	3.25307559515782e-06	7.73112973254098e-05
ENSG00000134245	6.80687386669725	6.81008836735838	5.44551292389609	3.29312987602228e-06	7.81442703407475e-05
ENSG00000258708	9.09230005697236	32.267951795214	-0.729957828475014	3.31724178517761e-06	7.85673405422216e-05
ENSG00000178718	4.61552269718098	4.62312249243757	2.83333802782251	3.32102246431832e-06	7.85673405422216e-05
ENSG00000196187	-2.28081407729847	-2.28163629591119	4.63885939289775	3.33829572063371e-06	7.88565043600224e-05
ENSG00000203995	5.02223143021949	5.12856443697011	1.0188415012535	3.36250996003976e-06	7.93085053112701e-05
ENSG00000184524	-3.96603940528364	-3.9684751899994	3.999161333313	3.39034038005528e-06	7.98443057227498e-05
ENSG00000232527	5.06514454887206	5.27021418639914	1.02018949112085	3.40254287210442e-06	8.00110006099975e-05
ENSG00000265194	7.22641400758837	27.351476740291	-0.619767360732389	3.41831002679885e-06	8.01438233975461e-05
ENSG00000114279	3.50662067676318	3.50907496034545	3.54669438455067	3.41845692217021e-06	8.01438233975461e-05
ENSG00000132359	-3.64948473277358	-3.65136819757316	3.16986833891498	3.43283481776936e-06	8.03602441449037e-05
ENSG00000114923	-2.5219842437544	-2.52226733865335	5.30041261237333	3.45447327824514e-06	8.07457271953888e-05
ENSG00000120324	-3.49313953396327	-3.49531501987781	3.78979694213763	3.55253953868204e-06	8.2913830130017e-05
ENSG00000212864	-3.12801973453419	-3.13204376432944	2.33207444207352	3.57494442105958e-06	8.33122122245139e-05
ENSG00000095303	-6.93234984062563	-6.94617071324818	2.97898343872212	3.58194121041915e-06	8.33508644701708e-05
ENSG00000260903	7.1187247987331	7.26223173602731	3.79724892362158	3.59000668013479e-06	8.34142325946796e-05
ENSG00000240240	-6.16561845147384	-6.28468083994577	0.205948300613271	3.60171713045819e-06	8.35619781203181e-05
ENSG00000043355	4.10386284503865	4.1042374602869	6.29939117685816	3.62263235054594e-06	8.39225245124991e-05
ENSG00000186577	-2.20714708740755	-2.20764504565072	4.73751969711657	3.64749818218772e-06	8.43733875802653e-05
ENSG00000155761	5.81260256905347	5.89946957878279	0.291346329203259	3.69113600220803e-06	8.52565052344322e-05
ENSG00000162613	1.67060292816751	1.67064783172047	7.56475684007222	3.71150055813929e-06	8.56002506865391e-05
ENSG00000137965	-4.01729318133538	-4.02327100128381	3.75238092581026	3.74411266812286e-06	8.61564135211075e-05
ENSG00000166682	-3.94125381253754	-3.94468348399763	2.76606862043604	3.74665074809991e-06	8.61564135211075e-05
ENSG00000154429	-2.05155627294509	-2.05174868664852	4.93859064685031	3.75715328337477e-06	8.62708696567847e-05
ENSG00000281566	8.97491490490224	31.6531346717963	1.06151672619673	3.81424821419296e-06	8.74532622854757e-05
ENSG00000119408	-4.17804280129209	-4.17830015331719	7.32511520085035	3.82916171696292e-06	8.7666467813283e-05
ENSG00000151025	-5.4152246803023	-5.4301469377304	3.31195335857481	3.85057633522408e-06	8.79232319149252e-05
ENSG00000248632	6.95972971460646	7.16996312113689	0.0757267443526682	3.85408506584404e-06	8.79232319149252e-05
ENSG00000124479	-7.75992649191412	-7.81213463699799	3.28610754248115	3.85727000523401e-06	8.79232319149252e-05
ENSG00000116830	2.14112938231574	2.14131970304322	5.79804728772465	3.87499108713887e-06	8.80888872508801e-05
ENSG00000006210	-4.22801796694974	-4.2286744173151	6.3016702393423	3.88117958571893e-06	8.80888872508801e-05
ENSG00000105696	-4.84635668020833	-4.84923104481647	3.35843980460748	3.884214194178e-06	8.80888872508801e-05
ENSG00000197705	4.59388739198693	4.60827584814376	2.90593905413641	3.8897763557095e-06	8.80888872508801e-05
ENSG00000197256	-1.86260263810897	-1.86271654924858	7.03751602153441	3.8984200632715e-06	8.80888872508801e-05
ENSG00000275322	4.35093246310192	4.39823138619305	0.553824232613567	3.90222210361754e-06	8.80888872508801e-05
ENSG00000171243	5.53142834407207	5.56078816564592	1.54865732456019	3.9040290750358e-06	8.80888872508801e-05
ENSG00000113328	1.96705362730084	1.96710577345749	7.75572283354909	3.91121101390715e-06	8.81235913003554e-05
ENSG00000185664	7.04585029301918	7.06085891849205	4.11111719710028	3.97529809159735e-06	8.94312648397846e-05
ENSG00000167642	6.58696784696188	6.62734145067748	3.6974234167954	3.98070507644744e-06	8.94312648397846e-05
ENSG00000112531	-2.05358525518361	-2.0535966283403	9.02386428440798	3.98921812990835e-06	8.94937527017083e-05
ENSG00000118733	11.4260513758902	33.781803330604	1.4214932576106	4.03445512406458e-06	9.03014421946211e-05
ENSG00000182103	-3.43312406330953	-3.433463443468	4.91347075370785	4.03748471789e-06	9.03014421946211e-05
ENSG00000168913	-3.37814955452025	-3.3821335364765	1.93839594281496	4.04257128820546e-06	9.03014421946211e-05
ENSG00000186472	4.64815602924624	4.65872709816278	3.17695377481774	4.076939757459e-06	9.09390533899498e-05
ENSG00000153551	6.17567590222696	6.20034302668768	4.14604604905814	4.1055757255822e-06	9.13514742728189e-05
ENSG00000174145	6.42955881559243	6.44387584876085	2.84364659027298	4.10713045597021e-06	9.13514742728189e-05
ENSG00000109062	3.26690793125801	3.2671016264709	5.84793249417704	4.12390995622608e-06	9.15942106067056e-05
ENSG00000136928	-4.78497441099332	-4.78966154804342	5.84960418148076	4.13627310915315e-06	9.16107542428571e-05
ENSG00000164885	-1.83115073850027	-1.83147361249398	4.70290749450205	4.13638924946934e-06	9.16107542428571e-05
ENSG00000157064	5.85690496248361	5.86309098237037	4.48660886358972	4.17366152369474e-06	9.23053130750278e-05
ENSG00000160801	6.07943475335348	6.08579086419875	3.16681649802936	4.23462210906153e-06	9.35210602699955e-05
ENSG00000226887	7.0258354806567	7.11361390210834	1.34435460493328	4.28861937732644e-06	9.45798064372529e-05
ENSG00000170743	7.15066987939405	7.29404637861709	1.51599636001788	4.33193329781393e-06	9.54002912723084e-05
ENSG00000114115	5.02859410000017	5.03394723406645	5.19491798487085	4.34400813858207e-06	9.55314691208739e-05
ENSG00000135090	-1.99330929610969	-1.99356162702569	5.59478802542454	4.35931827367631e-06	9.5733327039637e-05
ENSG00000067715	4.60578499321133	4.61364669056739	4.62894587167881	4.43324896061563e-06	9.72201534705793e-05
ENSG00000240583	4.44250968945182	4.44682432549109	4.91542734157495	4.47127465945574e-06	9.79165252913632e-05
ENSG00000135447	7.54568869314777	7.75620482078448	2.74015064666399	4.50188711682699e-06	9.84488311514519e-05
ENSG00000170345	-6.24628162219778	-6.2477831221009	6.25542836387812	4.53276540067272e-06	9.88638062098879e-05
ENSG00000125691	1.7016952688794	1.70171382714016	9.125893145461	4.53502503775001e-06	9.88638062098879e-05
ENSG00000104723	5.18297750663663	5.18421789169181	6.5146329971325	4.53985839967271e-06	9.88638062098879e-05
ENSG00000173156	5.02517387753858	5.09656961063706	2.67938552920669	4.54806471250158e-06	9.89045716169911e-05
ENSG00000126016	3.6649868133891	3.66535882545261	6.26317260928931	4.5712401365687e-06	9.92702969296019e-05
ENSG00000135929	-4.3115825628626	-4.31522898944443	4.00405749245362	4.61943676766195e-06	0.000100009864690656
ENSG00000239922	-3.88448094689307	-3.88652513107743	2.93383938309282	4.62730385933043e-06	0.000100009864690656
ENSG00000121207	4.70549051612838	4.72152862807204	1.49495271929643	4.62898279159196e-06	0.000100009864690656
ENSG00000158055	11.6898829544263	33.3807118217071	2.05339431639681	4.63091662426953e-06	0.000100009864690656
ENSG00000101977	7.87193547658979	8.26675077730364	0.115464165195002	4.67618385139764e-06	0.000100847976043816
ENSG00000227051	3.3979458152224	3.39837784782265	6.74685542091584	4.69569425692862e-06	0.000101129062245081
ENSG00000176956	6.51307601799961	6.55741847321012	1.18535848142575	4.72841156980109e-06	0.000101593059263142
ENSG00000148600	-6.70797813087158	-6.71898057193155	4.17749931362155	4.73339119309475e-06	0.000101593059263142
ENSG00000132164	-6.36401505152099	-6.37533441715158	3.07443413246669	4.7367584951689e-06	0.000101593059263142
ENSG00000250198	-7.20778870251415	-7.49031866250569	0.126392776205669	4.78790149030105e-06	0.00010241583629963
ENSG00000149972	8.07103282866387	8.14591315117173	1.19670372234954	4.78823879202829e-06	0.00010241583629963
ENSG00000143416	5.35734730003336	5.3699160340071	3.81880127040848	4.80707330532176e-06	0.000102678033637885
ENSG00000150625	-4.37625038333183	-4.37639853915994	8.2383542282555	4.82054241206645e-06	0.000102795110184121
ENSG00000176720	2.83107568141938	2.83166731943156	5.33766172321793	4.82572151690538e-06	0.000102795110184121
ENSG00000111371	3.28324235904092	3.28340141146269	7.90274050461895	4.88324896166039e-06	0.000103878813743005
ENSG00000251664	3.6183931296523	3.64598983131977	0.825955289428751	4.91008456575595e-06	0.000104307565183284
ENSG00000196693	2.02671718089824	2.02714395242073	4.72712826555906	4.92144231112899e-06	0.000104390007751654
ENSG00000231827	5.29416101779209	5.38023306251636	2.34127708514936	4.92733673068842e-06	0.000104390007751654
ENSG00000165124	3.66777468846011	3.66952965669742	2.6700515426591	4.94696094013597e-06	0.000104519163310807
ENSG00000185842	2.62343205934761	2.62572249286687	2.75036363148691	4.9528045656505e-06	0.000104519163310807
ENSG00000122877	-6.34105722629682	-6.35690819592401	3.13560914421442	4.95663141680596e-06	0.000104519163310807
ENSG00000115594	6.48660124297542	6.49139462863984	6.08687368982258	4.96020878783835e-06	0.000104519163310807
ENSG00000172667	-2.53344027066963	-2.53355001257364	6.86287230156992	4.99431578624859e-06	0.000105096019793107
ENSG00000163888	-4.2875615238317	-4.30241215339721	1.25560204542875	5.01971921741969e-06	0.000105432194678088
ENSG00000231107	7.26010315804095	7.36904048075628	2.41548118375782	5.02379613427035e-06	0.000105432194678088
ENSG00000125148	-3.05872081688667	-3.0598137916151	8.69631015863666	5.04287472651495e-06	0.000105690531516516
ENSG00000127249	-6.43581425963405	-6.47103297190342	1.02455424066571	5.06900262463533e-06	0.000106095719813748
ENSG00000132718	-1.99678611996199	-1.99681517429271	8.02968480943876	5.07776924896547e-06	0.00010613693313701
ENSG00000112232	9.0447995120988	9.44024427630362	1.61187592593056	5.10133750866299e-06	0.000106487010508374
ENSG00000122176	3.71080516092057	3.71195347971516	2.80047619661084	5.10918489372876e-06	0.00010650842847888
ENSG00000126970	2.28164047700906	2.28223624354922	4.47018989785868	5.13849420219127e-06	0.000106976597964019
ENSG00000102098	2.54669597487817	2.5474776763246	3.47568566680429	5.21131889044515e-06	0.000108027327893472
ENSG00000173559	4.32766274008892	4.33609044416637	4.64543984277677	5.2149957623988e-06	0.000108027327893472
ENSG00000134278	-1.83812330560711	-1.838256143421	5.70676656796992	5.21976040318094e-06	0.000108027327893472
ENSG00000168994	-2.22037636199694	-2.22066335494724	5.27227384808579	5.22036755547259e-06	0.000108027327893472
ENSG00000122884	1.93130910603813	1.93144912814071	5.9658123756764	5.22355786855203e-06	0.000108027327893472
ENSG00000204261	-9.07763155326468	-30.6822512707344	0.584948311947043	5.2330270152045e-06	0.000108080005046829
ENSG00000168779	-4.68812074479503	-4.70135511178263	2.51819546163232	5.27728117676181e-06	0.000108850024166392
ENSG00000148408	4.99696680350569	5.03316819725242	2.07229080347421	5.29130889765565e-06	0.000108995378796828
ENSG00000205356	-1.84041525664632	-1.84055324734698	5.83941052934258	5.32898845202081e-06	0.000109626911317329
ENSG00000095596	8.57603980688635	8.68546581277421	3.64411861736368	5.34320316967564e-06	0.000109774703014889
ENSG00000187109	1.65292742521232	1.65293627247884	9.60969734206497	5.35823011628964e-06	0.000109938771400455
ENSG00000233384	-9.90032634306464	-30.7961816058464	1.0276560977556	5.43138085402399e-06	0.000111293412932717
ENSG00000148411	-2.72623959670813	-2.72637023477458	7.12551996530236	5.45949533102001e-06	0.000111722883484334
ENSG00000176092	9.1791762690297	31.1740474344205	0.316788515106761	5.46956946587455e-06	0.000111782536178227
ENSG00000144642	4.06106702932388	4.06609937123939	3.55576635340084	5.50056477044956e-06	0.000112208932889372
ENSG00000230747	-6.08670505198596	-6.51251065497861	-0.533452489697991	5.50485098178416e-06	0.000112208932889372
ENSG00000164106	-3.5152384123427	-3.51670476106402	4.23878038346712	5.51199254042196e-06	0.000112208932889372
ENSG00000143226	-13.0103171421069	-35.7142314819736	2.48211348745719	5.52863336606864e-06	0.000112365972216208
ENSG00000153250	2.64205368173323	2.64220773408037	6.59791890569942	5.53842596839658e-06	0.000112365972216208
ENSG00000165300	7.70251675051533	7.74313845293558	4.7256260561319	5.54129618332778e-06	0.000112365972216208
ENSG00000267365	-3.94994214398209	-3.97159981561479	1.89767972073178	5.55693039241397e-06	0.000112536849736902
ENSG00000106078	-3.50472820259124	-3.50572246599529	4.15793784411793	5.58331012760524e-06	0.000112924617010917
ENSG00000139890	4.42113888140984	4.45183035045847	1.90667435402487	5.62907577211227e-06	0.000113702961326987
ENSG00000198088	6.14393498696832	6.20672263548225	0.998969521812147	5.69594615439865e-06	0.000114905042964833
ENSG00000154511	-2.6823713126467	-2.68326467077673	3.99922249441292	5.70508926236515e-06	0.000114934130125568
ENSG00000173110	-5.95614548867357	-6.03825278746967	0.666648417998716	5.71210996397085e-06	0.000114934130125568
ENSG00000137154	1.63163958232008	1.6316481243407	10.1637006526034	5.76680110091312e-06	0.000115742967727423
ENSG00000156869	3.74898744734768	3.75808809755306	2.23422418010016	5.76713391135743e-06	0.000115742967727423
ENSG00000115350	1.94331259340261	1.94428319660345	4.16293568371162	5.79515645499773e-06	0.000116144945684925
ENSG00000143674	3.20101294788992	3.21095998214216	1.81462714143201	5.80204032498023e-06	0.000116144945684925
ENSG00000174028	-2.16792971922141	-2.16987079056232	3.03206412446308	5.81264255334927e-06	0.000116208195682453
ENSG00000180263	2.34950533756908	2.35013719554555	4.74191130439043	5.82536206020677e-06	0.000116313559089602
ENSG00000108091	1.90650919852202	1.90665043875846	6.07983571712468	5.83455746002503e-06	0.000116348378264152
ENSG00000106511	-7.56781194733537	-7.59160669228586	2.94887652239142	5.89913918591844e-06	0.000117486172511391
ENSG00000122694	-2.75822886184679	-2.75845679014499	5.59750042440324	5.91550759897455e-06	0.00011752167216769
ENSG00000143669	-2.74923610071973	-2.74997572838529	4.55430914518856	5.91597504315387e-06	0.00011752167216769
ENSG00000108375	7.19919713825555	7.40955907013786	3.1348541821365	5.92443080294559e-06	0.000117540104901134
ENSG00000169126	4.13722041975644	4.15054348585689	2.2124378577122	5.95176579002853e-06	0.000117932577468916
ENSG00000144115	4.96756420636083	5.00388948633655	2.50598352798134	6.02633917735925e-06	0.000119258884556765
ENSG00000167614	-3.03394041107631	-3.03402126694274	7.37479575389698	6.08300107343441e-06	0.000120153246612793
ENSG00000243069	-5.83631485359777	-5.88576125862409	1.26007923453477	6.08692315042391e-06	0.000120153246612793
ENSG00000165566	-2.83575169831916	-2.83675438010811	3.47434885909887	6.11355777393553e-06	0.00012052663015433
ENSG00000021826	2.77171861772133	2.7723715028337	4.88957572800039	6.13784339043083e-06	0.00012082283019182
ENSG00000010404	-2.493679872569	-2.49371214073876	7.69558604328503	6.14405835611023e-06	0.00012082283019182
ENSG00000121236	4.38918790559796	4.403190278688	2.1702182045444	6.16584977985734e-06	0.000121098840833575
ENSG00000100003	-3.02710813743756	-3.02841878357688	4.16836380326131	6.17507603709129e-06	0.000121127684978823
ENSG00000112561	-2.30576360674635	-2.30858217915315	3.12463808525642	6.19942155718999e-06	0.000121452657708864
ENSG00000144191	-3.24315086804097	-3.24453706360522	3.09613567177425	6.22950549418138e-06	0.000121889096223243
ENSG00000100697	1.79503638284512	1.79510320611971	6.63992182147973	6.40484504083811e-06	0.000125163016855627
ENSG00000184979	-4.05070290157822	-4.0659862673703	2.44549436223427	6.43732234789788e-06	0.000125640438925097
ENSG00000144481	-8.93286776769223	-9.0159867070453	2.908651064772	6.46980868822671e-06	0.000126116845016195
ENSG00000071575	-3.55084849918948	-3.55090262583936	8.34604278987748	6.54224362302622e-06	0.000127369815373979
ENSG00000170989	6.00656466605945	6.0218576274816	3.8483745283059	6.57207932925359e-06	0.000127791340780779
ENSG00000095713	7.08629737913062	7.17466376662203	0.516853974758048	6.59109565761435e-06	0.000128001700992525
ENSG00000169515	2.37485876076958	2.375632092014	4.89221773730142	6.7621097491025e-06	0.000131159728723586
ENSG00000079215	-5.06671639668036	-5.06682761996546	9.09342534258705	6.82503383623302e-06	0.000132177295664649
ENSG00000243364	2.62669535398301	2.62875127591258	3.09614761352474	6.83150234413806e-06	0.000132177295664649
ENSG00000147642	-2.85430482444951	-2.85521457712664	4.03067992697356	6.85470380346801e-06	0.000132446212455127
ENSG00000214944	-5.31389343771572	-5.36089704794735	5.1684443494589	6.86236620188279e-06	0.000132446212455127
ENSG00000181163	1.80667876551691	1.80668919853717	9.96964332370801	6.99494277592601e-06	0.000134838316670752
ENSG00000181458	2.33224661188775	2.33287532705228	3.94581911880881	7.00673308189415e-06	0.000134899050974963
ENSG00000152455	2.07815015736635	2.07856499136657	4.76309109641837	7.11311494874329e-06	0.000136778542869061
ENSG00000120322	-5.90388881617709	-5.95437537070004	1.4532148632481	7.17152200968111e-06	0.00013773203525112
ENSG00000095370	3.42515267944211	3.43378263062551	2.13330533187253	7.21828121269669e-06	0.000138459757807182
ENSG00000154188	2.86895517605119	2.87064202820634	3.2245824693087	7.2721254484368e-06	0.000139321431597414
ENSG00000157445	6.64905306725211	7.04156252246854	2.40351447686567	7.2978335957742e-06	0.000139537576774199
ENSG00000183580	2.12745141280223	2.1276910115825	5.56234377833562	7.30128091613428e-06	0.000139537576774199
ENSG00000228203	5.7789091833832	5.8190267192744	2.19475367207687	7.31675738392971e-06	0.000139562995954905
ENSG00000259867	9.03414100084826	9.42968204031916	0.669564581420176	7.32048761925623e-06	0.000139562995954905
ENSG00000164604	5.83683544141641	5.85619579188169	2.15062195693551	7.4388601078951e-06	0.000141574857507518
ENSG00000132016	-2.66622424861111	-2.66742240804195	2.74869977558229	7.44414999447114e-06	0.000141574857507518
ENSG00000006042	2.23788565907312	2.23806931315115	6.1577003805306	7.48401927600098e-06	0.000142159947658734
ENSG00000137573	10.2438965235675	10.2600317418877	6.06118945417074	7.49852980677571e-06	0.000142253710112787
ENSG00000104415	-5.88548975983299	-5.88632759793288	4.59516292832675	7.50717670891101e-06	0.000142253710112787
ENSG00000172345	5.54154636610108	5.5961218648735	0.999372374489719	7.5325265598038e-06	0.000142561054187608
ENSG00000166922	-4.83940764539811	-4.84954538316006	3.54767666877056	7.57852537473365e-06	0.000143198688319849
ENSG00000156218	10.4364687282766	10.8327690479889	1.04352138215637	7.58455970542557e-06	0.000143198688319849
ENSG00000179630	3.45514662347743	3.4660041772422	1.76438623697454	7.6180916770864e-06	0.000143658071794719
ENSG00000140848	-2.41975946289522	-2.41983000825859	6.89323860751268	7.63538728536951e-06	0.000143810539292834
ENSG00000156298	-3.46065550413564	-3.46104943193171	4.14106218280013	7.6956865811085e-06	0.000144465210158921
ENSG00000261308	5.19181786388956	5.22558011994102	2.57415427640728	7.69721572836842e-06	0.000144465210158921
ENSG00000178401	-3.09149721536311	-3.09437548354645	3.23171388259481	7.69790283413746e-06	0.000144465210158921
ENSG00000136274	-1.95042638197038	-1.95063369215716	5.21786492667967	7.72125779903473e-06	0.000144729554950934
ENSG00000240764	-6.06399502191225	-6.08216603645004	3.1794002375116	7.77869549974511e-06	0.000145631356754221
ENSG00000187556	-4.51808171640782	-4.60213722094347	-0.328622696312522	7.80063171528072e-06	0.000145867142038794
ENSG00000102924	9.36548035445905	9.39359959014513	4.0449851300921	7.81576079000206e-06	0.000145975226046761
ENSG00000099337	4.90921169560063	4.91527788576189	3.77727106978685	7.83264066412164e-06	0.000146115712460687
ENSG00000185634	-4.27540293353251	-4.27954474037162	3.17558239873965	7.87328258389817e-06	0.000146698608908098
ENSG00000084628	3.05388021810698	3.05536114765805	4.97210179100702	7.91052444895152e-06	0.000146972407761201
ENSG00000184675	2.20487341941758	2.20541732862245	4.2685896210527	7.91508759911821e-06	0.000146972407761201
ENSG00000149131	4.72210142784356	4.72399550296571	5.07567031714106	7.92108204797082e-06	0.000146972407761201
ENSG00000214756	2.38183267316154	2.38604883106668	1.84806660184524	7.92562875207704e-06	0.000146972407761201
ENSG00000180440	10.7845338284021	31.9534050901091	-0.167306308637683	7.97981783752751e-06	0.000147801750551785
ENSG00000196233	1.90760369960515	1.90779356164954	5.69593712248651	8.02588686443968e-06	0.000148478906992134
ENSG00000266865	-4.35501602470345	-4.37968852685611	0.572023524711395	8.05437721544609e-06	0.000148829640049675
ENSG00000197122	2.29192367358897	2.29238204412772	5.67056526159357	8.10813382467222e-06	0.000149645864702638
ENSG00000239697	-3.99833447129553	-4.01248725761195	2.30916901695921	8.18295010801146e-06	0.000150848386052528
ENSG00000172296	5.15396322850955	5.1936241204745	3.38067308474826	8.2489402256629e-06	0.000151885557409788
ENSG00000121753	-3.32173205644978	-3.32188368710291	6.57459463226801	8.27187557091986e-06	0.000151905159410644
ENSG00000272267	-3.94746856296497	-3.95756003073137	1.11929356766626	8.28012158872256e-06	0.000151905159410644
ENSG00000164403	-2.98009477631064	-2.98541579118967	3.15530253232093	8.28583826443356e-06	0.000151905159410644
ENSG00000157193	-2.23455521885562	-2.2346571556393	7.02360199735335	8.28891993197571e-06	0.000151905159410644
ENSG00000255794	5.74748301130378	5.76185905537032	2.59848727300554	8.31181121996262e-06	0.000152098605840699
ENSG00000172572	6.19889014396469	6.2085128091082	3.69920247953059	8.3189579472241e-06	0.000152098605840699
ENSG00000275830	-12.5307243820196	-36.1371898351396	1.62115242091914	8.42496544729538e-06	0.000153856620460901
ENSG00000139629	6.11553323629619	6.14576790427368	4.81358628107427	8.4953443457248e-06	0.000154960638567929
ENSG00000138434	-2.45404583485897	-2.45410800193947	8.06060217088851	8.54691609449786e-06	0.000155719425787036
ENSG00000129474	3.25803109081948	3.25826052141215	6.74834608808511	8.65313050463928e-06	0.000157470838810533
ENSG00000205133	2.81087260088741	2.81173429425072	4.67250140979192	8.69606394214104e-06	0.000158067918966927
ENSG00000141404	4.21169579131858	4.22062612105827	1.86416251515343	8.71881135229666e-06	0.000158297116807861
ENSG00000136205	2.42152157598543	2.42178262389579	7.34855953781037	8.75232315083885e-06	0.000158720991495003
ENSG00000261586	5.64388017984045	5.65968879069566	3.77503199776349	8.79668299781745e-06	0.000159278925622976
ENSG00000123104	-2.01454716363608	-2.0146385059102	5.63816665614012	8.80349127786781e-06	0.000159278925622976
ENSG00000225302	3.70411757310501	3.71235745788932	1.95452837353828	8.82460584426239e-06	0.000159476152375362
ENSG00000142408	-4.52548588005952	-4.52874317043784	3.39098252224563	8.86405884544351e-06	0.000159750249113426
ENSG00000049249	9.1276780538618	29.2441630500144	0.617860390793983	8.8687267602861e-06	0.000159750249113426
ENSG00000163624	6.65265584265976	6.68965785518958	1.79274314641527	8.87046663131422e-06	0.000159750249113426
ENSG00000232434	-2.7657967557551	-2.7686174721163	3.64284918872648	8.89325591313527e-06	0.000159976149571076
ENSG00000166840	7.78643231913923	29.1381688548945	-0.443089684296297	8.96502313055744e-06	0.000161081554845252
ENSG00000031081	-3.11600143231207	-3.11643975868451	5.81350044654822	8.99621138571861e-06	0.000161456143191506
ENSG00000171311	1.75355744096844	1.75407179716706	4.39598631164443	9.03488164193684e-06	0.000161963997654652
ENSG00000105520	-2.65373924960206	-2.65395981937044	5.80702760536471	9.06648339697674e-06	0.000162344118991278
ENSG00000183508	6.62264977405702	6.63426706342194	2.33830146272561	9.07886249046096e-06	0.000162379563489184
ENSG00000188916	-3.554361527642	-3.55471758761868	4.77538432073884	9.09380048171118e-06	0.00016246064155771
ENSG00000065911	2.32352625771131	2.32370706934894	6.11884927100266	9.11541155119541e-06	0.000162660612526132
ENSG00000112294	-2.88742497949673	-2.88781523926261	4.74427984532977	9.13520261308374e-06	0.000162827686758778
ENSG00000106003	-3.89263507834458	-3.89321952474263	5.66334543921866	9.17437047424645e-06	0.000163339362126436
ENSG00000124942	2.68101732385416	2.68108731064592	9.62291480635765	9.21124084543956e-06	0.000163809014306029
ENSG00000053328	8.08771818187044	8.19697190329558	2.14746758722343	9.22329154033513e-06	0.000163836716849593
ENSG00000197921	-6.51149960682304	-6.51523338984851	4.85317209864985	9.2371080791424e-06	0.00016389568812242
ENSG00000171365	2.56871463493109	2.56901041471927	4.85544930876232	9.29578982144984e-06	0.000164749673407625
ENSG00000051128	-2.23293783730569	-2.23364644189141	4.76874981238596	9.38485382907088e-06	0.000166139577876545
ENSG00000107099	6.02824036005476	6.09096595957408	0.524912783146654	9.43070950917634e-06	0.000166762285703601
ENSG00000186193	-2.60479062350398	-2.60513285109382	5.16570788805589	9.45334881121554e-06	0.000166973516219818
ENSG00000126368	-3.20870798328281	-3.21114996151733	3.4499274222769	9.47742338431976e-06	0.00016720959177714
ENSG00000170214	8.85290298731481	9.24823088137214	2.12660604196761	9.6595311095951e-06	0.000170230156597311
ENSG00000272619	-5.20585737832695	-5.27776722450236	0.0181566878123851	9.68488294417593e-06	0.000170484512165009
ENSG00000106560	-11.4718021494809	-56.7445090151687	0.589957651664635	9.77659281572917e-06	0.000171905090343238
ENSG00000138669	9.31513181072889	32.4391998637469	0.680479138786834	9.81306986951506e-06	0.000172232912876307
ENSG00000160781	-3.79971280197358	-3.80134696851373	3.89146237786753	9.82448667945139e-06	0.000172232912876307
ENSG00000162643	2.96357935892679	2.97373501727792	0.401410704956573	9.8283287673107e-06	0.000172232912876307
ENSG00000171345	12.7315636884491	13.1275286932503	6.70284113276898	9.92523486083937e-06	0.000173675130299934
ENSG00000184347	10.3510762818672	10.3918601873609	4.64936175352652	9.93287379005e-06	0.000173675130299934
ENSG00000148843	1.80296217556075	1.80307379860034	6.64791779848084	9.95525072042343e-06	0.000173871683164084
ENSG00000138642	-3.03379908184353	-3.03704533673977	3.01647235983504	1.00951322513436e-05	0.000175963888454766
ENSG00000065809	2.41127745311855	2.41149773730036	5.63661795437141	1.00975819172198e-05	0.000175963888454766
ENSG00000003147	-3.52453161145773	-3.52830520771879	2.52348513530319	1.01615020674089e-05	0.000176880371550192
ENSG00000033122	3.8777872653336	3.88264192952088	2.14408583445996	1.01754301449459e-05	0.000176925574925597
ENSG00000135744	-6.36952205444376	-6.37156421264057	4.9595940662262	1.02134656968325e-05	0.000177338150994575
ENSG00000188738	4.01345296638589	4.03105739088547	1.60714065155869	1.02218736963697e-05	0.000177338150994575
ENSG00000178573	3.78337986910763	3.78384818917279	5.5478721883839	1.02541697475185e-05	0.000177553232706489
ENSG00000134253	2.0936215553146	2.09405311745232	4.13545131081273	1.02570139555049e-05	0.000177553232706489
ENSG00000174473	6.61979968848618	6.7074434365824	0.140824382555455	1.02993735903866e-05	0.000178089057851934
ENSG00000147255	5.45543430853868	5.51739637243773	0.70956787654834	1.03134133682455e-05	0.000178134553464364
ENSG00000234899	-5.51781020973797	-5.543776433593	1.44234912784944	1.03492626678152e-05	0.000178556229055544
ENSG00000162641	-4.6343198273402	-4.67263060638798	0.288683818220001	1.0375680523447e-05	0.000178814432332341
ENSG00000123095	-4.43252172236828	-4.43575639108729	4.58591677609458	1.04095353929875e-05	0.00017920009440585
ENSG00000135723	2.23746530802432	2.23809488335348	5.40829041618702	1.04423777479132e-05	0.000179403498032524
ENSG00000123700	-5.14942807132572	-5.15298441031747	4.66235696171827	1.04462754600564e-05	0.000179403498032524
ENSG00000120149	11.6118754349949	11.7562915870946	4.64891631626619	1.04558206231329e-05	0.000179403498032524
ENSG00000162729	-1.97077441809602	-1.97092450967058	5.94810722815342	1.05090505168331e-05	0.00018011889656403
ENSG00000143162	2.29533196925081	2.29560235164331	5.10417909719637	1.05948662317562e-05	0.000181390615507282
ENSG00000112343	-2.13547993930433	-2.14128877832976	3.66049549661937	1.06513009699076e-05	0.000182157079237828
ENSG00000273472	5.82031181403233	6.02854268569846	-0.0891733148326733	1.06825339474277e-05	0.000182412512284426
ENSG00000147403	1.5431456091289	1.54315879252084	9.41158144747814	1.07204194168256e-05	0.000182412512284426
ENSG00000177508	4.79617035847942	4.80793585527652	4.72236884767757	1.07355098100498e-05	0.000182412512284426
ENSG00000127415	-4.5172376841097	-4.52446564499115	2.89194809590044	1.07421905741489e-05	0.000182412512284426
ENSG00000147862	-3.61127990664826	-3.61173990193011	6.13695237732563	1.07448977470843e-05	0.000182412512284426
ENSG00000197565	6.73235410367239	6.73576874108749	5.65652492993023	1.07473689955422e-05	0.000182412512284426
ENSG00000132692	-9.43935013049705	-9.44307480915769	7.41997577747894	1.07480153260966e-05	0.000182412512284426
ENSG00000144339	3.68864159169081	3.6905647763304	4.95011344629943	1.08032010725337e-05	0.000183150034252488
ENSG00000091137	-5.21201342591088	-5.23785542079714	0.427376912058611	1.08334271441691e-05	0.000183463266192036
ENSG00000156925	10.6166206523943	10.704973595993	5.45181494129829	1.09098173563161e-05	0.000184556758614863
ENSG00000102316	1.91995979576015	1.91999001613151	8.34056381421456	1.09432704743115e-05	0.000184922321629762
ENSG00000182601	11.3866295717826	34.4144180617571	0.763202215166046	1.09744468521521e-05	0.000185248662864328
ENSG00000165704	1.98076069876662	1.98113544726068	5.00474937648786	1.09955942328078e-05	0.000185405192603737
ENSG00000278971	-7.72752223246822	-8.01046659112297	-0.279385875571592	1.10777078876595e-05	0.000186588275035508
ENSG00000067066	-2.53455809773006	-2.53721813979292	5.24463888641368	1.11784863271829e-05	0.000188082850767925
ENSG00000139192	-3.54294651059539	-3.5567336504125	2.7927325895279	1.12031379282075e-05	0.000188197721831867
ENSG00000104408	1.73957461147749	1.73960400458173	8.2016165670553	1.12094198349966e-05	0.000188197721831867
ENSG00000184697	5.4445288237935	5.47386832523785	1.47512727285236	1.12751706934665e-05	0.000189098297752724
ENSG00000197958	1.67387747976088	1.67389500259217	9.26146806774162	1.13835533115011e-05	0.000190546326159457
ENSG00000116774	5.46611647742888	5.46724205717281	5.43408969602293	1.13859179138448e-05	0.000190546326159457
ENSG00000171435	5.62297649169458	5.83081311706926	0.713567894295581	1.14002220525696e-05	0.000190581442322079
ENSG00000120738	-4.67818248080155	-4.67858816884817	6.67644118396091	1.14781770815468e-05	0.000191329451092252
ENSG00000104313	4.38872794882535	4.40593497052367	2.95213373250447	1.14792145838406e-05	0.000191329451092252
ENSG00000154493	-4.87905579719756	-4.89677554821975	1.77531255097489	1.14817276593724e-05	0.000191329451092252
ENSG00000162728	-7.23592624390855	-7.41267042850437	1.13415641530143	1.15018358837884e-05	0.000191450690579367
ENSG00000229191	4.94558433665542	5.05186154452938	0.942866608424698	1.1513526223519e-05	0.000191450690579367
ENSG00000120899	-3.77166454248963	-3.77197240921634	5.2579097800653	1.15340122974936e-05	0.000191587306396877
ENSG00000152229	2.47119096053618	2.47296320320584	4.14031284249312	1.15956084603814e-05	0.000192405770988731
ENSG00000130540	3.79792930667509	3.80685605407191	2.27347140688186	1.17029466636138e-05	0.000193971824766109
ENSG00000184221	-7.91094313952994	-7.92259796074539	4.62566071939714	1.17148348119918e-05	0.000193971824766109
ENSG00000157734	-3.84131776444137	-3.8468644630722	2.5618848068916	1.1739141516634e-05	0.000194168385212631
ENSG00000085552	2.79832047806951	2.79997290752995	3.83733821576181	1.17595902509985e-05	0.000194300785374699
ENSG00000184113	5.55535429804809	5.60411066404019	2.68143898076127	1.17939549471138e-05	0.000194553549741381
ENSG00000122359	3.4078842289364	3.40878428037217	6.75623330467431	1.17998086079856e-05	0.000194553549741381
ENSG00000172183	-4.19029624985146	-4.20572906709009	1.21529300566687	1.18655082942304e-05	0.000195430428803917
ENSG00000152270	2.76180373092583	2.76308730623347	3.74283086224919	1.18906716746565e-05	0.000195638511620745
ENSG00000168309	-5.25434678370998	-5.26629872435002	3.94550717222341	1.19465592693231e-05	0.000196351133085485
ENSG00000198959	5.15183450060602	5.16853324882951	8.37701402917863	1.20763211032466e-05	0.000198137066488222
ENSG00000106772	-4.17733020501615	-4.17801905766907	6.26025007965432	1.20928933891575e-05	0.000198137066488222
ENSG00000244398	2.44682159088054	2.44904702905327	2.10250104438079	1.20932896351528e-05	0.000198137066488222
ENSG00000105699	3.71239467345828	3.71582466761799	3.29889299077778	1.21562221460945e-05	0.000198852921150536
ENSG00000230453	6.79130872339859	7.18410987886676	0.723928256550672	1.21643512730311e-05	0.000198852921150536
ENSG00000124067	-2.40692544975977	-2.40720251192558	6.57934669316716	1.21751884603505e-05	0.000198852921150536
ENSG00000140557	5.28985460858653	5.29405369384809	5.2495894553743	1.22307193874043e-05	0.000199357077012316
ENSG00000078403	1.782764115444	1.78297240627338	5.64855664546295	1.22321054667968e-05	0.000199357077012316
ENSG00000272163	9.00345914098255	30.4647356459077	-0.459162915892055	1.22443599881395e-05	0.000199357077012316
ENSG00000008394	5.55384465864406	5.55678551489998	5.87970021894797	1.22685540106553e-05	0.000199542919085804
ENSG00000079156	-2.50298274402113	-2.50330106787367	5.1839056290626	1.23677356446101e-05	0.000200946747507744
ENSG00000151948	3.77267695980612	3.79890606792275	0.255851361538148	1.24358142986249e-05	0.000201842832077681
ENSG00000237172	-3.25851098410205	-3.26052711343388	4.19973397069582	1.24581201266607e-05	0.000201994898917632
ENSG00000169760	-3.07499998417688	-3.07572706240748	4.87123697639186	1.25253575483543e-05	0.000202874411576768
ENSG00000082556	7.04912475092824	7.15793356129344	1.7804150162433	1.26022172452311e-05	0.000203907792815584
ENSG00000125820	-10.702561270179	-33.1040516500514	1.34447010800276	1.26172432797028e-05	0.000203939582369854
ENSG00000124302	-4.12273366306295	-4.12467184621369	3.04115696079213	1.26635083672524e-05	0.000204475718351891
ENSG00000068903	-2.04155386154716	-2.04164595210696	6.16057700743926	1.27703936324337e-05	0.00020598856010002
ENSG00000106538	5.84097599009664	5.84689345349635	4.46211792482555	1.30460140714465e-05	0.000210217196812761
ENSG00000107643	1.90320083185843	1.90347772652874	5.37656294817001	1.31041009151633e-05	0.000210935496586969
ENSG00000101230	6.77560582388853	6.9853680876723	0.309525712942479	1.31183709966798e-05	0.00021094772887967
ENSG00000277534	2.18323693144645	2.18478151698132	2.72309301415712	1.31967513562817e-05	0.000211989789791134
ENSG00000157613	3.2410032114054	3.24135595596019	6.19414035182045	1.32164619662351e-05	0.000212088219055288
ENSG00000105270	-2.42714032180275	-2.42732261905371	5.89362528563714	1.32791753357516e-05	0.00021274715680683
ENSG00000182179	-3.1374137255054	-3.13965486178526	4.59830509449761	1.32847750663929e-05	0.00021274715680683
ENSG00000183145	10.8025492964366	11.1985877526007	2.09169617913717	1.33091522806352e-05	0.000212919163637129
ENSG00000164543	-2.15953106933753	-2.15967476173227	6.48772478425657	1.34200689217833e-05	0.000214134729026285
ENSG00000131981	-3.98964424522887	-3.98996061368379	6.61807182895557	1.34218405885058e-05	0.000214134729026285
ENSG00000112208	2.32525410300511	2.32584871571564	4.42222732763924	1.34262776813586e-05	0.000214134729026285
ENSG00000204934	-2.44743240912177	-2.44956533213551	2.51572077532588	1.34633995380903e-05	0.000214507673865042
ENSG00000128045	5.38240081110419	5.38923205757143	3.68381855102507	1.34819198777242e-05	0.000214583788961045
ENSG00000151322	-3.04798256922636	-3.048428330361	4.97560787818538	1.350733072752e-05	0.000214769309551422
ENSG00000158089	8.09529167241674	8.183144373697	1.65859284469097	1.35787016867739e-05	0.000215684484371604
ENSG00000019549	3.01331359569257	3.01360051204142	5.90061777848548	1.35960329026973e-05	0.000215740302584061
ENSG00000179627	-2.57077139171439	-2.57248528127755	2.90550429781437	1.39242232466991e-05	0.000220503891367367
ENSG00000008323	4.43961269017577	4.46228025224374	1.13190521471202	1.39244803950445e-05	0.000220503891367367
ENSG00000163568	6.48293970620886	6.87503441537342	0.0793546904309724	1.41152043881944e-05	0.000223297671040798
ENSG00000101958	-5.12314911861784	-5.12642976738631	2.60657344353384	1.4192383419717e-05	0.000224291371169495
ENSG00000130066	-2.34956900535971	-2.34980088615368	6.4123027839726	1.42076951000033e-05	0.000224306320820476
ENSG00000184986	-3.23170652224224	-3.23552705325591	1.59741562752832	1.42310608637593e-05	0.000224448266996705
ENSG00000182580	-4.47181937836914	-4.47246291340615	5.8962582984222	1.43129441740181e-05	0.000225511917591441
ENSG00000135363	-5.72526659130319	-5.73314303680041	3.04771376335639	1.43308590953577e-05	0.000225566566446488
ENSG00000113296	-4.19717515191655	-4.20004209556485	3.23547743978469	1.43637922156396e-05	0.00022585725242195
ENSG00000205978	3.07646406971525	3.07751073434827	3.93592021546322	1.43944135630885e-05	0.000226111039611735
ENSG00000197943	3.06461397671227	3.07540194493964	1.46827342666015	1.44385093677594e-05	0.000226575764088638
ENSG00000132481	-2.85601914285506	-2.85759218943519	4.38824034888259	1.44933928460896e-05	0.000227208670581168
ENSG00000007402	2.87469064801278	2.87715899014501	2.77882664909738	1.45889707438193e-05	0.000228477622060175
ENSG00000115844	-5.74614728696859	-5.76305976985033	3.44834154666796	1.50341506558075e-05	0.000235213655651081
ENSG00000047617	9.73056480592282	30.1888034754712	0.459339420033913	1.50650970277464e-05	0.000235461886878111
ENSG00000179241	-1.92458854878313	-1.92463620807867	6.43165165837866	1.50877580420965e-05	0.000235580254069295
ENSG00000157978	2.29846564854248	2.29901482567103	4.88780554029193	1.51985384486715e-05	0.000237072906431126
ENSG00000114859	-2.11203286002173	-2.11241580312071	4.37099793310514	1.53884088367466e-05	0.000239795025525909
ENSG00000185477	5.13106869765499	5.21690476427651	0.88739806559038	1.55285050852254e-05	0.000241666852444721
ENSG00000061938	-1.95879609966813	-1.95899748377417	5.82552205928266	1.5539485068176e-05	0.000241666852444721
ENSG00000133048	-10.0949108847451	-10.1026909255813	6.46329134814689	1.55906967095417e-05	0.00024210113453827
ENSG00000182263	1.9141631364677	1.91436939822609	5.54441825847333	1.55984207343089e-05	0.00024210113453827
ENSG00000114942	1.63305022349006	1.63308217705062	8.21234316546844	1.57297579632633e-05	0.000243897160713399
ENSG00000144227	6.7212433551741	6.93108337673092	-0.202800737881961	1.57646616035457e-05	0.000244195859402543
ENSG00000107625	1.73365821190277	1.73383030984334	5.8895057123302	1.589992526104e-05	0.000246047009936451
ENSG00000132204	11.3967603381165	34.6227135704174	0.513267483603797	1.59302175751538e-05	0.000246271700216289
ENSG00000145592	1.65345981144739	1.65348469877703	8.90143654527074	1.59526264457391e-05	0.000246374193198585
ENSG00000152620	-1.73649413874154	-1.73661446050885	5.64249051881772	1.60298302241868e-05	0.000247321906245507
ENSG00000005102	10.0558915729078	10.2672932355593	1.96138857411136	1.60996119417558e-05	0.000248153347343115
ENSG00000206557	3.77794501515275	3.77915505246361	5.19040278723516	1.62281721219967e-05	0.000249675604114895
ENSG00000064309	3.98952361627561	3.98974148116764	6.74485640319047	1.62442923551469e-05	0.000249675604114895
ENSG00000223612	-3.16342944067208	-3.16699133666086	1.83160372185632	1.62463439080782e-05	0.000249675604114895
ENSG00000136026	1.75525713376742	1.75528357947944	8.59890271004631	1.62654777681211e-05	0.000249706841563909
ENSG00000104870	-2.47960374291773	-2.47998758983134	5.37591081883574	1.62803615160791e-05	0.000249706841563909
ENSG00000254602	4.23768011826794	4.24873434839477	1.9233671135033	1.63110914529527e-05	0.00024993266138018
ENSG00000172817	9.82440996497627	31.7107979540601	0.415566526889067	1.64001324479326e-05	0.000251050654943156
ENSG00000250208	10.0414467626146	10.4372609267089	2.95095876472681	1.65197491951213e-05	0.000252423307316223
ENSG00000130244	-1.81334111087933	-1.81406716248542	3.45939287519059	1.65221352681683e-05	0.000252423307316223
ENSG00000080224	6.35974046248747	6.56898006204668	0.242805593330066	1.66398682352013e-05	0.000253973511851841
ENSG00000170921	-2.03515876658028	-2.03527014597272	6.57326729009228	1.68105396153591e-05	0.00025632789604904
ENSG00000228528	-4.47596321875225	-4.49460923967536	0.944429872153973	1.71012447524554e-05	0.000260506181038868
ENSG00000171885	-8.20080607382287	-8.20550553429509	7.04128257213618	1.72884931504838e-05	0.00026310188309128
ENSG00000158246	3.75393876133056	3.75515079270378	4.14450954354699	1.73613857028883e-05	0.000263953920511098
ENSG00000151150	3.46691966536828	3.46844287504463	4.94801911210813	1.74485366729121e-05	0.00026502086732573
ENSG00000100219	1.83493414803079	1.83504651026718	6.50237254981542	1.75038896922096e-05	0.00026560323970278
ENSG00000214491	4.53946513241047	4.55821029402821	2.07428168946584	1.75526820355915e-05	0.000265965626258618
ENSG00000175497	5.2933705405988	5.3117101185102	3.16384132222564	1.75618394179989e-05	0.000265965626258618
ENSG00000185811	12.1242918340153	35.1166918016429	3.58908961095045	1.76235783462753e-05	0.000266642008041417
ENSG00000170561	5.10243854265281	5.10661484476129	4.62018207264273	1.76644148812691e-05	0.000267001136453181
ENSG00000001461	-2.95027250385309	-2.95092082688755	5.52656292700136	1.76864631537511e-05	0.000267075856559642
ENSG00000164707	5.46464637047133	5.47809554799439	2.10914703464107	1.78585449627692e-05	0.000269413836762007
ENSG00000203797	-7.7824462953092	-7.87754109313226	1.58289625396112	1.79344553344831e-05	0.000270276918367875
ENSG00000138336	2.75446501888582	2.75590212837931	3.74364989825147	1.79503755826493e-05	0.000270276918367875
ENSG00000274895	-5.58622402620171	-5.67728532084324	-0.301604442130383	1.8147823966299e-05	0.000272986631415986
ENSG00000178685	-2.84468738053353	-2.84630657806155	4.75121349824138	1.81936240637304e-05	0.000273412171444742
ENSG00000179168	-3.38750120754675	-3.39984354436358	1.11466034405677	1.83662251585695e-05	0.000275740615024907
ENSG00000169071	8.582050815362	8.61198450722829	4.54452059966633	1.85484027321615e-05	0.000278208223112363
ENSG00000162981	-4.29757329581038	-4.29920814661581	3.94641805206089	1.86139472811104e-05	0.000278923390448423
ENSG00000153993	8.91579959598037	8.97147901085182	3.44105016967515	1.87115161442896e-05	0.000280105097327504
ENSG00000159307	9.92551088473357	10.3212966038016	3.321380167007	1.87311567955038e-05	0.000280105097327504
ENSG00000115648	5.14067254255626	5.16637111081287	5.70338454239617	1.87466265343437e-05	0.000280105097327504
ENSG00000182022	4.29727529438453	4.29929833937447	5.25588244714268	1.88323531784978e-05	0.00028111698138534
ENSG00000277639	4.1979338875267	4.22148558718884	0.830852771178641	1.88623876210623e-05	0.000281296389985929
ENSG00000162595	-5.09965038372855	-5.10279117949255	4.26546632965355	1.89123512856263e-05	0.000281600822777048
ENSG00000178726	7.91105374563723	7.93022345709931	2.95708989501623	1.8931825423505e-05	0.000281600822777048
ENSG00000232472	2.36980554285033	2.37371787670163	1.14190424854296	1.89369068730562e-05	0.000281600822777048
ENSG00000088836	-3.23213102293446	-3.23639063720269	2.62781732495309	1.90323150000535e-05	0.000282750301056931
ENSG00000205517	-4.17534376185513	-4.19202781276359	0.33493553182709	1.91336456701916e-05	0.000283985497618224
ENSG00000270112	-7.831493577677	-8.26825369207589	0.877344426038105	1.92422184679768e-05	0.000285325735193722
ENSG00000115604	5.52343571908933	5.66503666066118	-0.254020295014758	1.94942549971015e-05	0.000288788707328978
ENSG00000226360	2.4659216954836	2.46894498156608	1.18019449771292	1.95437320082685e-05	0.000289247233722373
ENSG00000156140	-3.18352764918772	-3.18368745422181	6.20717360679355	1.95850547211883e-05	0.000289466838839649
ENSG00000196923	2.45794174897641	2.45803166900575	7.99970291554478	1.95956480500518e-05	0.000289466838839649
ENSG00000108846	-7.33431548566634	-7.44678154252199	4.28656707130792	1.96888620687834e-05	0.000290568896353482
ENSG00000139910	-3.18815277156472	-3.18837242589581	5.94096494996146	1.97314648702071e-05	0.000290922655791704
ENSG00000137942	1.9929140212983	1.99302371372075	6.74131924167536	1.97866870752182e-05	0.000291461633955149
ENSG00000181656	-6.00661509775675	-6.11529226611365	-0.3362293544337	2.01390601061505e-05	0.00029637255843302
ENSG00000163686	-2.59042233368968	-2.59125963282535	3.86146615475878	2.01624168798985e-05	0.000296436889983744
ENSG00000187391	-2.44384835917591	-2.44472271300222	4.50829582205977	2.0183662430642e-05	0.000296470089550371
ENSG00000188051	-4.69799241509009	-4.73534238794963	0.0820551838751385	2.02528057156189e-05	0.000297206116958339
ENSG00000107882	1.8416967693947	1.84197046436283	5.34491437331867	2.03468116129366e-05	0.000298305273731823
ENSG00000150556	7.09488730767643	7.18263603903532	2.24046655444044	2.03681702502409e-05	0.00029833828357154
ENSG00000163618	2.79626133079655	2.79707404330924	4.05232413521192	2.04098886045221e-05	0.000298484412651358
ENSG00000184083	-2.11191896338231	-2.11221595012565	4.55293785463871	2.04163797048579e-05	0.000298484412651358
ENSG00000267313	5.44982400961883	5.50437825021185	0.782890184145853	2.0461074053173e-05	0.000298858007732688
ENSG00000121900	-4.99048466873995	-5.00184963349133	2.93813128823231	2.04926125716058e-05	0.000299038927750517
ENSG00000169562	-5.40425468004095	-5.44137788659044	0.66507820201802	2.06077030451317e-05	0.000299978645066525
ENSG00000226383	6.10617108935328	6.49748452189995	-0.00567144337067424	2.06141690280854e-05	0.000299978645066525
ENSG00000135905	-3.35063964185936	-3.35129316413199	5.3238564870171	2.06146462249508e-05	0.000299978645066525
ENSG00000072954	-3.37729084353034	-3.37991952028042	2.29877182397765	2.12971618251313e-05	0.000309621866608566
ENSG00000204682	2.92045692378896	2.92218811663742	3.79056088933359	2.13452598036356e-05	0.000310032452626946
ENSG00000145721	5.25221453062985	5.25528126010686	4.10918476664072	2.14545130212812e-05	0.000311329708470525
ENSG00000129951	4.19507646094193	4.19894510938927	4.44158516139768	2.15388921303476e-05	0.000312263938461697
ENSG00000278970	-2.55029879316973	-2.55258934208224	2.62727705842277	2.15979326593341e-05	0.000312829425364418
ENSG00000137970	2.06930065479541	2.07050957722753	2.82548785611752	2.16340127265273e-05	0.000313061607703426
ENSG00000128591	3.71400872451716	3.71443779703663	8.37386537982674	2.1665386028665e-05	0.000313225312455163
ENSG00000146386	2.13461463366946	2.13519807392689	4.62909117742847	2.17046425339214e-05	0.000313502579578768
ENSG00000139352	-3.62027245837094	-3.62135488827789	5.00260030117346	2.19188143810018e-05	0.000316303482204216
ENSG00000148730	1.83394519540101	1.83398641856323	7.81801024120602	2.19560497978787e-05	0.000316548256273386
ENSG00000272549	-5.09312457541559	-5.16551439651054	0.222963770678651	2.1979760569219e-05	0.000316597768937071
ENSG00000147655	6.51537681202726	6.56499739497321	0.350787413061786	2.20474890386728e-05	0.000317280639492937
ENSG00000134709	6.12626259817163	6.16656426925089	1.17628309990044	2.24648751224952e-05	0.000322989466079778
ENSG00000099250	2.04257966887592	2.04277338656257	8.120906124975	2.25812068100676e-05	0.000323963820328519
ENSG00000174521	-3.76899982407419	-3.79281614775777	0.620856265994468	2.25820049278835e-05	0.000323963820328519
ENSG00000227544	-6.13069626326425	-6.45671523351985	0.175200904813012	2.25948892236299e-05	0.000323963820328519
ENSG00000232956	2.08458043595798	2.08545190394449	4.3917203405226	2.26779500046677e-05	0.000324805092842378
ENSG00000198087	2.01676001275765	2.01711333414019	5.00113386320042	2.26951682010398e-05	0.000324805092842378
ENSG00000106948	2.53994863152239	2.54123975762667	4.901840901592	2.27260447722168e-05	0.000324949142008602
ENSG00000104419	-3.1983510400241	-3.19872299330398	5.46528370407161	2.2948448877516e-05	0.000327828985154195
ENSG00000111432	12.2076591184781	12.6037430851544	4.77400492142641	2.30143161084965e-05	0.000328469407420534
ENSG00000118640	4.36059621549455	4.37490549634929	3.05461830048455	2.31200722603048e-05	0.000329677450477077
ENSG00000215417	3.78099086480761	3.80005452131675	1.49122184284198	2.31580685352619e-05	0.000329917958129178
ENSG00000164627	4.92427102028851	4.98615920658763	0.596561690701761	2.3196264413488e-05	0.000330160868324705
ENSG00000196872	-7.70391250455189	-7.75141810914193	2.20225178496069	2.33658665144247e-05	0.000332271985206036
ENSG00000137642	-4.13034422344167	-4.13104037444272	5.94571572668404	2.35125931553821e-05	0.000334054257987385
ENSG00000242779	4.11912735989126	4.12661934346836	2.58695244142517	2.35708752274813e-05	0.000334577859819903
ENSG00000165060	1.93471048408393	1.93516488594506	3.94995377920223	2.39355385839885e-05	0.000339445503588008
ENSG00000185924	4.43995697588668	4.44955946172947	2.08081502029948	2.42483697589546e-05	0.000343569914170887
ENSG00000134762	9.35046247770975	9.42456699689496	4.66845768703483	2.4367459364041e-05	0.00034494425250239
ENSG00000176204	4.90340808397979	4.95159203315379	1.08618578347209	2.44293363775177e-05	0.000345506936774059
ENSG00000170791	1.75139204127201	1.75177604037266	4.77630003560125	2.45254124377979e-05	0.000346551845976269
ENSG00000274956	-3.51850060231898	-3.51948344748452	4.14400557249456	2.47562638375009e-05	0.000349497561988009
ENSG00000168679	-2.87395189090721	-2.87661628399174	3.53758527050808	2.48761466358816e-05	0.000350582980637009
ENSG00000169439	3.86022049681138	3.86037768008517	7.37222658850254	2.48780544732808e-05	0.000350582980637009
ENSG00000279312	4.68660699984192	4.69441720851451	2.04335821359395	2.49232048077671e-05	0.000350634924969508
ENSG00000136052	-2.50825005960835	-2.50940030130419	3.63738576920118	2.49269282554006e-05	0.000350634924969508
ENSG00000184368	5.52172748655722	5.56165178545467	1.34721639880175	2.49491098783863e-05	0.000350634924969508
ENSG00000107949	1.69449636151071	1.69462941461565	6.03323924777472	2.50522896687452e-05	0.00035176839108614
ENSG00000163219	-4.43005756905981	-4.45526452688163	0.887965354703172	2.51519361778638e-05	0.000352850252903113
ENSG00000164116	4.57443015869877	4.57779590882593	2.75131259429284	2.52184864487717e-05	0.000353160127251688
ENSG00000225177	-2.95300045120257	-2.95628458662922	2.86332122387647	2.52213866852705e-05	0.000353160127251688
ENSG00000227502	-5.62913222925653	-5.69441888244273	1.25211826396237	2.52418792117897e-05	0.000353160127251688
ENSG00000175040	-2.43096338536485	-2.4311732152518	6.11675436900098	2.52674209502244e-05	0.000353200994374937
ENSG00000100336	-5.77663980532339	-5.80436681558805	1.67877808369373	2.55022773903597e-05	0.000356165079761249
ENSG00000182871	2.66850920713544	2.66860627335291	7.6458853084867	2.55788326590471e-05	0.000356915007272887
ENSG00000165309	9.69869216590679	32.0466854572024	0.057779734112299	2.56408594899316e-05	0.0003574610536391
ENSG00000117122	6.53175583359928	6.53972279095528	5.60977908647408	2.60150713026999e-05	0.000362345888485828
ENSG00000187210	3.24462849914559	3.24718654550634	4.71493267205236	2.60376640758997e-05	0.000362345888485828
ENSG00000254919	-10.8261792465091	-33.7769939113354	0.602429525570338	2.60900838314467e-05	0.000362463062107729
ENSG00000157557	2.62726897458702	2.62832189812145	4.93135019301011	2.60925119642044e-05	0.000362463062107729
ENSG00000101605	3.6074686108314	3.632011980219	0.22458108898627	2.62995562979786e-05	0.000365014464032567
ENSG00000164318	6.12535725784168	6.16551779498046	2.13402695164933	2.6453076640057e-05	0.000366565477562085
ENSG00000260578	-4.32529462601929	-4.37158020389109	0.356307066780335	2.64582613816107e-05	0.000366565477562085
ENSG00000082397	4.74732772507181	4.74872185042733	5.62115463412726	2.65423251614999e-05	0.000367277918258338
ENSG00000119403	-2.39344694532555	-2.39357465990286	6.69047835256287	2.65567291990306e-05	0.000367277918258338
ENSG00000152214	-9.58402430997376	-9.90114013825567	1.45388659516217	2.66169948010847e-05	0.000367785625508086
ENSG00000123307	10.0357854829128	33.6021099668279	3.03994165864386	2.67445648259085e-05	0.000368891876812414
ENSG00000124782	1.56134371424935	1.56159333404655	4.96964724586617	2.67509570125517e-05	0.000368891876812414
ENSG00000162241	-2.60967416163276	-2.6166708119043	1.24197217430675	2.67679323958285e-05	0.000368891876812414
ENSG00000198336	9.24241512355361	9.63759946670707	0.46347304940747	2.68030556768126e-05	0.000369050186364861
ENSG00000233237	4.63833681332077	4.64192922375638	2.95756970732315	2.68304037685271e-05	0.000369101255014786
ENSG00000131044	-3.81806618343973	-3.82861939319224	0.3835501729768	2.70120492913494e-05	0.000371273008481628
ENSG00000110906	1.84979369219761	1.84986619031258	7.16730182949119	2.70499546681048e-05	0.000371467011598759
ENSG00000189056	10.4521300095201	10.5404429632451	4.32027609650773	2.73236906864367e-05	0.000374896402792638
ENSG00000225953	-3.41766729736182	-3.43416647128497	0.373051742611447	2.73537231162655e-05	0.000374926409632699
ENSG00000254510	2.9127715468248	2.91745354340493	0.934112962308968	2.73739020738617e-05	0.000374926409632699
ENSG00000063660	-2.74318325955911	-2.74321065630738	8.54159715538964	2.74297661867627e-05	0.000375110720430407
ENSG00000122012	6.43244153512733	6.47673956667411	1.52441759546378	2.74354068612479e-05	0.000375110720430407
ENSG00000070882	-1.89876998594368	-1.89896644032623	6.17830559170033	2.75529739252967e-05	0.000376388569439704
ENSG00000230461	-4.94798733047371	-4.9717737532237	1.00144106480896	2.76365826158742e-05	0.000377091629734185
ENSG00000091622	-3.22155979534304	-3.22359264316259	4.10929074079763	2.76527421573999e-05	0.000377091629734185
ENSG00000279798	5.85048420797939	6.05885618224469	-0.531312439701222	2.77819434859923e-05	0.000378522919363249
ENSG00000165732	1.98650396385933	1.98656414077024	7.60423512241621	2.78306235947549e-05	0.000378587437131091
ENSG00000196586	-1.94569653409246	-1.94583146877936	6.07436373758405	2.78351721420836e-05	0.000378587437131091
ENSG00000234741	1.87965407840906	1.87974367058927	7.16567902448014	2.786661154479e-05	0.000378685180731376
ENSG00000110851	1.51822251873617	1.51832640877136	6.00116186071769	2.81401101834955e-05	0.000382069287308782
ENSG00000167191	-4.13866402753172	-4.13888061044545	7.12511830599726	2.83213150605847e-05	0.000383825849905199
ENSG00000132334	-4.41570567942188	-4.41826641091555	4.97774184959689	2.83331450986533e-05	0.000383825849905199
ENSG00000162998	4.33076876519652	4.33175846993329	4.06042342803361	2.83432307506529e-05	0.000383825849905199
ENSG00000182836	6.30834830433808	6.51720455850352	-0.355762865835888	2.84353149470543e-05	0.00038473917468224
ENSG00000180011	-1.95247758340795	-1.95268217804293	5.07755647024938	2.89449303140317e-05	0.000391295360972547
ENSG00000159648	4.7468020156998	4.83195586203743	-0.233074504703957	2.90328039545953e-05	0.000392143772445546
ENSG00000151338	5.36485220297482	5.38478052809435	2.50506930039732	2.9436498538237e-05	0.000397252798769259
ENSG00000161082	-3.39522097887901	-3.39870773079867	2.75523519520259	2.94887029716047e-05	0.000397613651294159
ENSG00000102053	4.57741423826077	4.58590395879543	2.48681216141549	2.9636996359905e-05	0.000399268387544052
ENSG00000100316	1.66476556825329	1.6647721521838	10.6720327377891	2.96917248708239e-05	0.000399660855287108
ENSG00000259663	8.60022971079687	31.6737611612292	0.695170861856951	2.99256065607307e-05	0.000402462033453273
ENSG00000133124	9.39718577914742	33.1806811794767	0.0834481859148232	2.99958423645752e-05	0.000403059451532253
ENSG00000180530	1.98883116793473	1.98901511616614	5.90665588582426	3.01835643231825e-05	0.000405233167104189
ENSG00000107651	1.66416502400038	1.66429382612055	6.24150089876562	3.0419145164287e-05	0.000408045131095514
ENSG00000198838	-3.5835453935096	-3.58459236227946	3.82760552058841	3.05272316334954e-05	0.000408833749156323
ENSG00000103740	-5.85711369377762	-5.87902659590487	2.34113937586597	3.05452595143862e-05	0.000408833749156323
ENSG00000128655	7.09926274625266	7.20807749221696	0.176813649067278	3.05564868237113e-05	0.000408833749156323
ENSG00000111269	-1.60876794667435	-1.60896327241843	5.47155906816633	3.0718346161715e-05	0.000410482210646385
ENSG00000143858	4.80112963966612	4.82184196695577	2.55761978790924	3.07322725916245e-05	0.000410482210646385
ENSG00000178162	-4.77661303088078	-4.83075434243496	-0.353311740360049	3.08233036462779e-05	0.000411136352049732
ENSG00000054277	2.37705528907762	2.38118205108113	2.11232479674506	3.08339098405429e-05	0.000411136352049732
ENSG00000253305	5.00218842680304	5.00777389609738	5.02267341458915	3.09226610108409e-05	0.000411967942852619
ENSG00000184343	-3.93237152497251	-3.9448393147321	1.09924060410198	3.10003069020179e-05	0.000412650291532913
ENSG00000107819	-1.93411033807486	-1.93456457575316	6.13407764953652	3.10992640509845e-05	0.000413614913877404
ENSG00000101349	3.61297728446132	3.63609419987375	1.06342005758216	3.12804214891203e-05	0.000415670213728617
ENSG00000232803	-9.03588166524579	-31.3456199650791	-0.377315737077533	3.14970394668175e-05	0.000418192835233748
ENSG00000120708	4.37331202180541	4.3740241312153	9.79965506399951	3.17041054917366e-05	0.000420584454671177
ENSG00000141433	7.28432097656269	7.67818620544397	0.6037525521105	3.19163327495796e-05	0.000423040424067857
ENSG00000258498	10.162835823779	10.5587196023422	3.68126572275971	3.20927452332353e-05	0.000425017916939556
ENSG00000171714	6.2474553002686	6.28448295837969	2.26513630488726	3.22800426243712e-05	0.000427136089438078
ENSG00000171119	4.4596726221075	4.49052942848626	0.907995272238427	3.23749841515824e-05	0.000428029638054876
ENSG00000163293	5.94208349044013	5.97392369257462	1.73125817288669	3.27146209387393e-05	0.000432154053585004
ENSG00000158270	7.55598885945117	7.55832085324922	6.08823166093156	3.28197642770265e-05	0.000433176499933636
ENSG00000099331	-1.73678126864197	-1.73682214914131	7.44159806473919	3.28631762507939e-05	0.000433383136807345
ENSG00000046653	-3.63211154727843	-3.6321638346711	8.97014157198565	3.29487699898169e-05	0.000434145227528271
ENSG00000159784	-4.22095742475157	-4.22142799777432	5.85222118678177	3.33659213802501e-05	0.000439271076248925
ENSG00000173482	4.38250446672459	4.38421132744149	6.24115613405497	3.3428928929318e-05	0.0004397298199683
ENSG00000249158	4.93129538361317	4.96024821071892	1.05448677696197	3.3593354932521e-05	0.000441520744037359
ENSG00000248890	3.1424595848434	3.15100792354838	2.04338441115833	3.36599297583612e-05	0.000442023669677924
ENSG00000135404	-1.6044876165857	-1.60450099056626	9.30123889202308	3.38387278775931e-05	0.000443998232840957
ENSG00000013583	1.90888543714825	1.90952560236521	4.61580276597162	3.41091663456273e-05	0.000447170884400188
ENSG00000188199	4.35075263711071	4.45518370860201	-0.119992547839175	3.41902680419644e-05	0.000447858091616805
ENSG00000279692	2.03812152673449	2.04065260943043	2.58161339087019	3.44817588229506e-05	0.000451042902875328
ENSG00000187553	14.1080131259053	36.2934278543055	5.83582304252067	3.45118302810476e-05	0.000451042902875328
ENSG00000225217	-9.79495219322503	-32.6873491920701	0.925770609319763	3.45200633364939e-05	0.000451042902875328
ENSG00000129038	2.5966743319106	2.59723462424265	6.78090734889954	3.46286424217653e-05	0.000452083296633313
ENSG00000076864	-2.85876776530256	-2.85967108799333	3.0071644991739	3.46733223247555e-05	0.000452288433399108
ENSG00000198203	7.51765016569315	7.91195154946435	0.925567064164608	3.47729345191425e-05	0.000453209181620944
ENSG00000204967	-2.61177124970341	-2.6127152374806	2.74308406959812	3.53469803104432e-05	0.000460306714401385
ENSG00000163702	-2.38552760322321	-2.38656605018667	4.58606045952904	3.58800869098678e-05	0.00046685973084223
ENSG00000109475	1.56032853044864	1.56036225628677	8.04586435876765	3.59858445787243e-05	0.000467597711931787
ENSG00000114737	3.45029236133378	3.45600449470832	2.49132965964475	3.59966984592038e-05	0.000467597711931787
ENSG00000156427	5.73889693552641	5.94668086604661	0.90877876826775	3.61202484294184e-05	0.000468456153196147
ENSG00000117425	-3.12911398470558	-3.13356847384832	1.79409946113036	3.61227877832817e-05	0.000468456153196147
ENSG00000232725	-4.84003859079053	-4.95217921402103	-0.275358130101343	3.64211940152313e-05	0.00047193404427703
ENSG00000160219	-5.47523094558866	-5.52805893941422	1.57794794921611	3.64816492467269e-05	0.000472325432287225
ENSG00000099814	-2.02290089090729	-2.02302737635841	6.36810024452034	3.67223569269279e-05	0.000475047954479745
ENSG00000150961	2.02711297183394	2.02723517645836	6.92748045119775	3.6868187892591e-05	0.000476444337428952
ENSG00000116096	-2.85226634493124	-2.85498537708862	2.76082931084864	3.68913285482005e-05	0.000476444337428952
ENSG00000037280	5.01239633933113	5.06071599205893	2.45996181462082	3.70182780437748e-05	0.000477688754855784
ENSG00000104613	-1.40236799926795	-1.40243357756992	6.0384620124395	3.7071482584293e-05	0.000477980288250331
ENSG00000120008	1.44933715010548	1.44944016279566	6.17075093018091	3.7416937869173e-05	0.00048203635964461
ENSG00000229422	-4.15246536061738	-4.19858523108762	-0.151718992348867	3.76679491717728e-05	0.000484870039874741
ENSG00000204262	2.82308796924097	2.82311785694939	9.55435175362421	3.77131526444444e-05	0.000485052030799304
ENSG00000102678	6.86613182349583	7.25920127946617	0.616040878129655	3.7884509166347e-05	0.000486603078331162
ENSG00000160111	5.70095084277578	5.74973501953185	2.04512441389523	3.78960768061159e-05	0.000486603078331162
ENSG00000130635	4.47323186522769	4.47330365230379	9.66433691451988	3.79846869876979e-05	0.000487340100760817
ENSG00000185985	-2.98909020143912	-2.98988447144681	4.86733478746001	3.83066336975969e-05	0.000490761862356399
ENSG00000157404	5.91148916639491	5.91888948005538	4.85600047785058	3.83341770466075e-05	0.000490761862356399
ENSG00000139915	4.51839409528346	4.53185340778296	2.19992321356575	3.83456815726148e-05	0.000490761862356399
ENSG00000232815	-4.28715832720997	-4.37675645048576	1.58656377764794	3.84948623997334e-05	0.000492267634323863
ENSG00000149243	4.02997345105283	4.0721125410706	2.16913352089496	3.86491093493454e-05	0.00049383567379761
ENSG00000099308	-2.02768955058365	-2.02827266632541	3.81317142327012	3.91992617716493e-05	0.000500455660917851
ENSG00000176381	-4.43343628113115	-4.45984450513581	0.511074267887254	3.9502629271792e-05	0.000503912089116585
ENSG00000174740	7.62833441656502	7.77203689233217	1.9576442900573	3.95345401029728e-05	0.000503912089116585
ENSG00000110090	-4.65385643038811	-4.65670900815496	5.16369126143917	3.95830699265173e-05	0.000504119130369202
ENSG00000145526	8.07666104243328	29.5572012907402	-0.52397219349685	3.96754539281293e-05	0.000504883893752088
ENSG00000007171	-4.63031135034175	-4.63635675734747	2.81139144934681	3.99403799627164e-05	0.000507841280731152
ENSG00000177468	12.5094269566406	35.5237423266252	3.58031577852479	4.02762188885207e-05	0.00051161027242436
ENSG00000223891	-2.38391243319752	-2.38553006015216	2.34820243718656	4.03258869408844e-05	0.00051161027242436
ENSG00000122958	1.68473848596351	1.68483942472718	6.38079603775453	4.03497304767473e-05	0.00051161027242436
ENSG00000083799	-1.63964760549432	-1.63992059406241	5.25007509161477	4.03683670279285e-05	0.00051161027242436
ENSG00000133110	5.22507469784267	5.22520377636983	7.85630587632181	4.04006318623823e-05	0.00051161027242436
ENSG00000168792	-2.060777197521	-2.06199816397169	3.39560869670247	4.05189576218609e-05	0.000512692872210483
ENSG00000172331	-1.87112816122408	-1.87135474678196	5.17944468013208	4.07029576519062e-05	0.000514604033017703
ENSG00000177103	-5.64331529801258	-5.68404331905585	0.745073943169537	4.07475010726685e-05	0.000514750389764277
ENSG00000132623	2.0164079989623	2.01796824837291	2.77679002950388	4.08340069552122e-05	0.000515426179950431
ENSG00000153029	-3.6682271546631	-3.68421526617325	2.91395000086502	4.08924566613211e-05	0.000515747026098439
ENSG00000114739	2.06900020291105	2.06921897721818	5.40829713339674	4.09718880574297e-05	0.000516331767658359
ENSG00000113211	-3.83984085919582	-3.85181812944584	1.25698079090477	4.14398046101207e-05	0.000521807346114859
ENSG00000279375	-5.31111840434981	-5.44367901478469	-0.10620237600792	4.14977951790825e-05	0.00052210429849164
ENSG00000065609	6.94962663373054	7.03720044570233	2.65216754753318	4.15302637842076e-05	0.00052210429849164
ENSG00000197182	-9.88260829337534	-10.408618348703	2.43495116695957	4.16252483611253e-05	0.000522877415857289
ENSG00000171540	-7.80617450937616	-7.94415171566836	1.31083127772351	4.21187041275977e-05	0.000528650680263915
ENSG00000169047	3.0191661216951	3.01938099053323	6.6021139541773	4.21995551289078e-05	0.000529240043199009
ENSG00000134198	6.39553242470582	6.43587150408076	1.72918144032529	4.24257269178681e-05	0.000531649518535788
ENSG00000271860	-4.72326095933954	-4.75191605029989	0.258660038405798	4.24976338435699e-05	0.000531910364182237
ENSG00000150722	-3.50826519832711	-3.5194665506442	1.02499811957573	4.25146749391208e-05	0.000531910364182237
ENSG00000164100	8.16604749782818	8.56090767494609	2.56706577948227	4.25613893473681e-05	0.000531966194824592
ENSG00000120658	3.21589028261348	3.21820007429423	3.54883608210389	4.25872770289958e-05	0.000531966194824592
ENSG00000158163	2.15547929982772	2.15664953731141	3.51931708837798	4.26292213591513e-05	0.000532064478258824
ENSG00000101096	4.32919915081218	4.33598657195745	2.66261065162645	4.2689345955018e-05	0.00053238933525691
ENSG00000162687	3.42028497006426	3.42465537855012	2.64552900083583	4.29344011682703e-05	0.000535018148317137
ENSG00000152700	-1.51283015402346	-1.51292359806445	5.83554637170247	4.29764523280861e-05	0.000535115093022915
ENSG00000125675	-7.13103503369572	-7.13934574606352	4.64233836639167	4.30111869742143e-05	0.000535120855311062
ENSG00000144290	-7.92654532830742	-8.0510657092276	0.891691374139715	4.34475611701618e-05	0.000540119601999129
ENSG00000175287	6.6540126039262	6.86265181285752	1.12457419637285	4.39498850857303e-05	0.00054592959882943
ENSG00000001561	4.21745758458476	4.2398716783887	2.11995649668631	4.40915859489789e-05	0.000547220896679814
ENSG00000215845	-3.66428401465187	-3.68955420793101	0.899081593382288	4.41239342205639e-05	0.000547220896679814
ENSG00000185149	-4.28910712433855	-4.29755345119607	1.81796543275132	4.43098369878559e-05	0.000549090313276493
ENSG00000109738	-2.96938337142265	-2.97117678095677	3.68660713783559	4.46988234023209e-05	0.000553471394610498
ENSG00000116147	-8.5799950498582	-8.75901285397123	2.13245244364588	4.47961608938439e-05	0.000554160506988217
ENSG00000113196	14.5211918798861	38.1062576306056	3.02092503399639	4.48569054719018e-05	0.000554160506988217
ENSG00000138653	7.71175023730081	7.85547447929857	1.18554124218641	4.48609504824585e-05	0.000554160506988217
ENSG00000144619	12.2756327436645	33.2933403734358	2.69852285198239	4.49067441980128e-05	0.000554287671073337
ENSG00000063438	-4.74518526325985	-4.74848857524848	4.76587775840433	4.5309363034125e-05	0.000558540361763026
ENSG00000081803	2.74538509455589	2.74685173441727	4.21743985638388	4.53361259060229e-05	0.000558540361763026
ENSG00000229676	7.1892851168791	7.33274644816163	1.320013692475	4.53585998921172e-05	0.000558540361763026
ENSG00000205791	-2.62258709347108	-2.63016712804243	1.00710459133027	4.56663499508498e-05	0.000561810649394148
ENSG00000135298	-3.84658083688973	-3.84795146893095	4.1804628726025	4.56961396650806e-05	0.000561810649394148
ENSG00000123360	6.01666651214888	6.15919459737042	1.90207503686259	4.60289530485627e-05	0.00056545717773427
ENSG00000274605	2.41220664853756	2.41355719414055	2.8357014736963	4.62532930655272e-05	0.000567766444909703
ENSG00000105767	-3.39912352082144	-3.39922305393825	7.17995741460958	4.6310610112814e-05	0.000568023461352299
ENSG00000116745	-5.70498212464843	-5.7094465808304	3.73967647790663	4.66731034071463e-05	0.000572020279905166
ENSG00000187840	1.95946187719876	1.95962748915491	6.08504433495403	4.67549875931339e-05	0.000572574412767994
ENSG00000078725	4.67462673933111	4.68419822528276	1.92615514827088	4.69513977637792e-05	0.000574529094579662
ENSG00000128713	-9.02845985145147	-32.0960359381324	0.769414396344667	4.72274491208896e-05	0.00057725720830612
ENSG00000198797	-4.89516727149467	-4.89937017449389	3.48843785268868	4.72482843739734e-05	0.00057725720830612
ENSG00000097096	2.60762109850467	2.61041593437662	1.72248746844214	4.77364218660228e-05	0.000582538102938322
ENSG00000111801	-2.56453506637115	-2.566972777893	4.22360780049147	4.77551410119798e-05	0.000582538102938322
ENSG00000135519	-4.22997579669032	-4.24708007913551	0.769840820603215	4.78348537974416e-05	0.000583054962680136
ENSG00000050165	-2.29407823580747	-2.29418363736419	8.66886878442987	4.8260998854587e-05	0.000587790355784338
ENSG00000164398	-3.35939488315109	-3.36388025945862	2.0343067584687	4.84020950311688e-05	0.000589049346700444
ENSG00000086300	-4.0831640782148	-4.08347567266905	5.1255318884497	4.87517460550932e-05	0.000592449566604352
ENSG00000075790	-1.79545873398719	-1.79553647251167	6.22117440220219	4.8757377551338e-05	0.000592449566604352
ENSG00000154914	3.91313345979784	3.93937519357006	1.69766686955105	4.89266636901473e-05	0.000593996338689583
ENSG00000125746	-1.98307746645804	-1.98376983446908	4.45376335485276	4.89607587993784e-05	0.000593996338689583
ENSG00000174599	3.52773897597333	3.53387027060922	2.27988068301179	4.90407070367188e-05	0.00059435570017814
ENSG00000196636	1.97408964296601	1.97521146735616	3.28441429961746	4.90665106654043e-05	0.00059435570017814
ENSG00000143248	7.42659552485364	7.42808017258322	6.88469967343415	4.93432747168702e-05	0.000597244877076908
ENSG00000170379	-3.15041026417158	-3.16152162200353	1.44449397754349	4.96199013626045e-05	0.000600127916247642
ENSG00000138646	-3.41958111250321	-3.42444704489448	2.31699874383274	4.97350666421852e-05	0.000600500264090805
ENSG00000170837	6.33526090428951	6.39038438145815	1.88290394925817	4.97400508623858e-05	0.000600500264090805
ENSG00000260244	3.55004522044449	3.56043779445488	0.521559930065649	4.97660651808314e-05	0.000600500264090805
ENSG00000250303	-2.33942730487995	-2.34218996766354	2.37652186840238	4.98140898534657e-05	0.000600615597661786
ENSG00000140950	1.70645185496043	1.70679869010271	5.29256617424652	4.99164765044169e-05	0.000601385697638863
ENSG00000106018	8.65813169574604	31.3531660499279	-0.259037442468557	4.99983653597485e-05	0.000601907846358607
ENSG00000101347	-2.31709630924755	-2.31764507572771	4.93130920799133	5.02053963725351e-05	0.000603489628406336
ENSG00000134376	-4.96296950063571	-4.97071292421086	3.19616968956288	5.02070595170891e-05	0.000603489628406336
ENSG00000164142	3.67881339292815	3.71077699183036	0.828119849727243	5.03857422250223e-05	0.000605171522385768
ENSG00000042062	4.22223366619821	4.24156533922998	2.12926100710167	5.04703052312025e-05	0.0006057212497156
ENSG00000182256	11.2873286672612	31.548539753456	2.03898827572185	5.09404575285072e-05	0.000610894242588411
ENSG00000041880	-2.78135866761455	-2.78360608246241	4.1190218008042	5.11397185333339e-05	0.000612627023705395
ENSG00000175513	4.56299912406991	4.64804224135303	-0.141933833360211	5.11634199379938e-05	0.000612627023705395
ENSG00000130821	-2.43059562109803	-2.43071176193167	6.95057053311725	5.1243968770976e-05	0.000613121324436796
ENSG00000187049	2.06412013623903	2.06531186136096	3.15794801255602	5.18177500191864e-05	0.000619511752526475
ENSG00000176978	-4.67779189436843	-4.6788158660203	5.56059916692796	5.21539292180752e-05	0.000623053902686324
ENSG00000089127	-9.89474285934253	-10.2434981586983	2.51692237572213	5.24735860031521e-05	0.000626393403557505
ENSG00000173930	10.4248020177646	32.3232441215123	1.75711292631351	5.25734052867891e-05	0.000627105538692075
ENSG00000231500	1.59330241611511	1.59331816413399	9.80476449886623	5.27491643544459e-05	0.000628721719259786
ENSG00000153956	4.08206323020062	4.08409298767964	5.03493421431138	5.32056358709142e-05	0.000633678717382498
ENSG00000146374	14.0315016470668	37.2804089013594	3.34931588815943	5.32848967238001e-05	0.000634139007199249
ENSG00000176105	-1.62848352276099	-1.62851919600827	6.87607148892901	5.34191469699002e-05	0.000635252521544571
ENSG00000137166	1.84410955719359	1.84427656841125	6.37254286210953	5.35020791299619e-05	0.000635754538459075
ENSG00000119943	3.73724790323717	3.74881098420506	2.90273327913853	5.35761700886182e-05	0.000636150813508506
ENSG00000145365	3.20719130593638	3.21245751752675	2.81612679899125	5.42274213228109e-05	0.000643394343871102
ENSG00000228623	-2.19281877127862	-2.19370667246486	3.25925816839225	5.46173272913299e-05	0.000647528434568584
ENSG00000160469	-1.77518713260798	-1.77539642625185	4.93383637047944	5.47292866404186e-05	0.000648363491353184
ENSG00000282826	3.83923347816764	3.84944111675117	2.66649965704299	5.47754420404916e-05	0.000648418310856888
ENSG00000112769	-3.43326179830116	-3.43348875938588	6.78400079451587	5.48425783561294e-05	0.000648721226100458
ENSG00000165879	-4.42902450602369	-4.4954444684282	-0.0340979641631488	5.4891208385939e-05	0.000648804941512529
ENSG00000102290	8.42050901831058	30.0845616814501	0.716651957840287	5.53310000350921e-05	0.00065350849814518
ENSG00000277954	3.68852584726262	3.69539551734063	2.16012647454946	5.54561710978528e-05	0.000654491803115551
ENSG00000174498	3.37822922796794	3.37853887756263	7.51276313503094	5.58845515194361e-05	0.000659049386272263
ENSG00000165164	7.35116609636512	7.74517441358642	-0.838371948787165	5.60663469775333e-05	0.000660256682921175
ENSG00000033327	-2.06827115495003	-2.0684276126868	5.43637347389609	5.60714974736441e-05	0.000660256682921175
ENSG00000121743	-4.50622525841889	-4.51957891379638	1.92345981034414	5.62334191593993e-05	0.00066166436077985
ENSG00000148204	2.46365724334625	2.46384037245453	6.40212031786226	5.6560636002035e-05	0.000665013381427541
ENSG00000139597	-2.78699345581192	-2.80015054946873	0.936052571638584	5.66491810812439e-05	0.00066555328322238
ENSG00000139219	7.29940104789119	7.30032067486698	7.57107775270622	5.67217677474826e-05	0.000665905023766311
ENSG00000150995	2.14062112357993	2.14183620110281	3.68469178539965	5.70487190535079e-05	0.000669240194817034
ENSG00000254221	-4.87359437685751	-4.88289782095208	2.22240339716651	5.71319597737304e-05	0.000669713528458728
ENSG00000142798	2.20491276794879	2.20511385380664	8.00510834895387	5.72790754792135e-05	0.000670934346986077
ENSG00000079150	1.94026979925992	1.9406250781052	4.39939886353965	5.74629460652753e-05	0.000672583538128342
ENSG00000157890	-2.01937751005774	-2.0195856083039	4.55486811272313	5.77732001677606e-05	0.000675414397040747
ENSG00000197121	-2.30867425589506	-2.30876809963908	6.78683511540302	5.77913176922274e-05	0.000675414397040747
ENSG00000263146	-5.41948767545867	-5.45272959576129	1.41828737942863	5.79127117801665e-05	0.000676326912292834
ENSG00000184743	-1.95497420406548	-1.9550990987358	6.16053450671054	5.7985419814106e-05	0.00067666991403397
ENSG00000187068	-2.8616828458034	-2.8623782972542	3.85157147161694	5.80354398921834e-05	0.00067674784053514
ENSG00000152193	1.69413148678898	1.69458507072749	3.99904149944191	5.88499403938939e-05	0.00068573355918676
ENSG00000167105	6.12612568104973	6.33411396738583	1.91366340965596	5.98783389064895e-05	0.000696974640341403
ENSG00000160606	-2.19758658178471	-2.19910326197927	2.65073281689861	5.99039302765571e-05	0.000696974640341403
ENSG00000105889	6.21341865832214	6.28635340370974	1.71204997627361	5.9996340672144e-05	0.000697530054545686
ENSG00000158258	5.72796322687565	5.73040707872552	6.56706431433117	6.04790294447158e-05	0.000702618724516215
ENSG00000078549	-2.55912252403387	-2.55942923365217	6.45756664782091	6.09238886002297e-05	0.000707260666620065
ENSG00000173917	5.58278287490208	5.59911993950428	4.8363824029958	6.13143172150412e-05	0.000711264300888302
ENSG00000232573	2.23086998085323	2.23211293946871	2.65982173857646	6.13774329286482e-05	0.000711467882515154
ENSG00000114861	3.68575489075533	3.68874407502139	5.01387897997251	6.22884472407302e-05	0.00072149244452282
ENSG00000077092	3.16215000272897	3.17052891547272	2.814543780986	6.23780299556231e-05	0.00072199448460126
ENSG00000125740	-7.66979573181876	-7.70032812440845	3.60663217868429	6.24266114018096e-05	0.000722021563279893
ENSG00000164877	-2.77483879470597	-2.77540288409426	5.30414686928306	6.29674184635558e-05	0.000727737432931133
ENSG00000136732	2.20312192894115	2.20339019724934	5.95626181615059	6.31431146448011e-05	0.000729228248567991
ENSG00000080644	3.54530203343013	3.55353711794382	2.2827307604352	6.33653504368225e-05	0.000730052345564768
ENSG00000214140	6.10232860889886	6.31113078277826	0.280119311161548	6.33958458348157e-05	0.000730052345564768
ENSG00000185274	4.66709548148787	4.66977904803119	4.15714520284632	6.34035399743201e-05	0.000730052345564768
ENSG00000198856	1.90361215233407	1.90369565481542	6.83055236746719	6.34507965876631e-05	0.000730052345564768
ENSG00000257501	10.4316925740879	32.4706708811799	0.318280259883064	6.34594189509765e-05	0.000730052345564768
ENSG00000115935	-2.08610543399478	-2.08621408866954	6.11645265941932	6.34950099447262e-05	0.000730052345564768
ENSG00000123610	-11.0392126875433	-11.4730824420136	2.48034373297598	6.3608675182285e-05	0.000730821084838997
ENSG00000235174	2.14878317641875	2.15273921902089	1.63692624067619	6.36983686452443e-05	0.000731313476490327
ENSG00000101187	-4.61587811572046	-4.6203359488048	3.25995665477417	6.41664826367106e-05	0.000735817723289811
ENSG00000107957	3.13917482549018	3.14022188095286	5.77997070760524	6.42066132204033e-05	0.000735817723289811
ENSG00000250312	1.97682322062492	1.9777362608024	3.66107811971024	6.42626860616282e-05	0.000735817723289811
ENSG00000060762	-1.92348122038785	-1.92367072007473	5.14314231460419	6.42791965266621e-05	0.000735817723289811
ENSG00000169085	-4.44901074506595	-4.45450044570249	3.28815672820024	6.43685107675121e-05	0.000736300312911307
ENSG00000101955	2.34910412979194	2.34928627905477	6.44452965264542	6.45270612196488e-05	0.000737573597279354
ENSG00000198626	5.81577994889198	5.87816524963593	0.669863896618236	6.46034463344425e-05	0.000737750585100603
ENSG00000275591	3.55004634809751	3.56648637882823	1.27486326872217	6.46370437054967e-05	0.000737750585100603
ENSG00000102780	1.94256478943916	1.94316456833673	4.01736975173604	6.47428051528235e-05	0.000738417939851122
ENSG00000056736	-2.27567564158634	-2.27648207953492	3.0837076694291	6.52540375965523e-05	0.000743705505863188
ENSG00000149599	-3.27221017489457	-3.276347888699	1.72938358282971	6.54771722016599e-05	0.000745207150732638
ENSG00000257126	-7.82499637890213	-30.3821916466594	-0.477642775060531	6.54812482903279e-05	0.000745207150732638
ENSG00000143816	4.35063124651151	4.35610192503554	3.29994248991984	6.57601644374827e-05	0.000747836276421599
ENSG00000237187	2.27292866039347	2.27377891249305	4.59504895847232	6.59182458992864e-05	0.000749088421740508
ENSG00000181350	-2.74273236220028	-2.74472261201907	2.80737670236107	6.60062658252464e-05	0.000749330132410093
ENSG00000185070	5.4431539361034	5.44665815894508	4.54495972327562	6.60555485798271e-05	0.000749330132410093
ENSG00000100342	-2.72110035202699	-2.7318230837215	4.35568065580299	6.60834886850709e-05	0.000749330132410093
ENSG00000196104	8.66030252178251	30.9555778481148	0.0248256408460754	6.62680396922079e-05	0.000750877483130721
ENSG00000115085	4.58186380845049	4.61254278963439	-0.244580844074646	6.63586912949802e-05	0.000751359395126774
ENSG00000160460	-4.19493852359457	-4.20659066772939	1.40732874731065	6.70240963156207e-05	0.000758343652081233
ENSG00000233639	-4.40449236525582	-4.408701009287	3.5895381077828	6.71062958712945e-05	0.000758723898431855
ENSG00000028116	2.73734431295808	2.73820128666456	4.27502080764557	6.73846510148576e-05	0.000760907552958767
ENSG00000246223	-8.60220859762351	-30.1516747804143	-0.471113109614226	6.73968967427933e-05	0.000760907552958767
ENSG00000103449	-5.93405676518492	-5.93508599477781	6.26115459306474	6.7517227313502e-05	0.000761715308723281
ENSG00000185090	-3.38927975020987	-3.39066130045403	3.46369343168401	6.79273657242526e-05	0.000765789089110816
ENSG00000183914	5.51290655896365	5.57508221335604	-0.472791873368068	6.84412035562203e-05	0.000771025218129022
ENSG00000078114	4.01927212182425	4.02019333787774	4.85503122527659	6.85797067887874e-05	0.000772028508868151
ENSG00000162849	4.31759576957141	4.31935076409708	4.87880114403823	6.87158257645121e-05	0.00077300353277168
ENSG00000171219	2.81500993735695	2.82553950810746	1.82247033586795	6.93409136459325e-05	0.000779473740581418
ENSG00000133710	4.02065712233717	4.0903686539	1.40463721729918	6.94918201776551e-05	0.000780561102093654
ENSG00000159251	5.9256997748605	5.98063684070645	1.3871715062797	6.95376260415187e-05	0.000780561102093654
ENSG00000109255	4.36050773487088	4.36993601884942	2.54025488213437	6.98201062873761e-05	0.000783168922105669
ENSG00000198785	4.21551200051363	4.22560622277775	1.18505883157662	6.99880184015213e-05	0.000784465748662321
ENSG00000106536	9.24935495116645	30.5412106157893	-0.317179428208105	7.00362017186676e-05	0.000784465748662321
ENSG00000214353	-3.90070751644216	-3.95309930732343	-0.103102206566514	7.01655680945962e-05	0.000785351383676721
ENSG00000072182	-4.82250697843555	-4.83807152016139	1.94430327903689	7.0259542098021e-05	0.000785839892778295
ENSG00000156966	-5.00811386081348	-5.01617689840698	3.5081880271128	7.03724258106739e-05	0.000786539052689951
ENSG00000104081	4.88951426159895	4.89161170657335	5.58055954832924	7.07005168178634e-05	0.000789640822313389
ENSG00000223865	3.83838037481651	3.8532410288421	1.70683124719583	7.15515682187779e-05	0.000798574829283773
ENSG00000258733	-5.93712848997457	-6.11228464115634	-0.671359884600821	7.17187516978254e-05	0.00079986899214989
ENSG00000100605	-1.76225971251109	-1.76239770733303	5.98250461546282	7.17714853622655e-05	0.000799885776193015
ENSG00000144320	-1.56694170711755	-1.56700008369867	6.21450902356055	7.18531899947817e-05	0.000800225184435464
ENSG00000125492	6.39676968213577	6.60603414010196	-0.662385501441334	7.20454803218432e-05	0.000801665050279081
ENSG00000145864	5.49078340517207	5.63272652077933	-0.315404326691389	7.21217777246546e-05	0.000801665050279081
ENSG00000128641	3.13955816244304	3.13981225662396	7.01646929276288	7.21365054209113e-05	0.000801665050279081
ENSG00000134070	-3.76711044571737	-3.7732218077037	3.53856752110375	7.23003994277583e-05	0.000802914962066158
ENSG00000010932	7.07900175169438	7.12346581030354	1.17200481021238	7.28565439148486e-05	0.000808516045974731
ENSG00000170485	-4.42356564467211	-4.42630155777753	4.64618842181636	7.29453947557141e-05	0.000808927126218552
ENSG00000257842	-6.15924094497318	-6.29364944597766	-0.127587372217249	7.31513673287931e-05	0.000810635521271665
ENSG00000165238	2.38507992658933	2.38565368550733	4.56221939865616	7.34499960438106e-05	0.000813040731902731
ENSG00000163689	5.57011220908956	5.61394405278478	1.11627823259826	7.34725549324167e-05	0.000813040731902731
ENSG00000188130	-2.29208813002806	-2.29269839446259	5.38539466195934	7.38039674286609e-05	0.000816129707812401
ENSG00000225472	-5.32703921611398	-5.38898784934188	1.03207133434385	7.40142343401777e-05	0.000817875622779572
ENSG00000204866	4.45907359289975	4.47273236782312	-0.0203780790346424	7.43955497663539e-05	0.00082150786000838
ENSG00000105499	-4.12309269828071	-4.14199377227387	1.57319382082977	7.44948076468439e-05	0.000821515291958574
ENSG00000127903	-3.98567118701197	-3.99503418178011	0.955348993887487	7.4501450839845e-05	0.000821515291958574
ENSG00000167766	-2.07532963103707	-2.07556402836282	5.24835627283925	7.49354186891765e-05	0.000825558306415214
ENSG00000197594	3.01892080671888	3.02045776639618	4.64785422959409	7.4973849013499e-05	0.000825558306415214
ENSG00000138028	-3.00102809581118	-3.00771445518033	1.14397449676634	7.50750651489079e-05	0.000825800724222681
ENSG00000245680	-1.9438261511211	-1.94423937520671	3.94464841799819	7.51016413728837e-05	0.000825800724222681
ENSG00000261600	6.40990424911517	6.61898249829342	-0.0700206176042857	7.51787251228589e-05	0.000826066582736325
ENSG00000270028	-2.66378329091299	-2.67854690899631	0.1198729921189	7.52498190861562e-05	0.000826266297616907
ENSG00000272106	-1.97333679431051	-1.97387872991285	3.25472507706998	7.55523453159644e-05	0.00082900514389562
ENSG00000225484	1.84854029892393	1.84927875317135	3.53933296835618	7.60857086286478e-05	0.000834271246157097
ENSG00000155846	2.46531554438897	2.46658744105259	2.78601548522223	7.63112282154162e-05	0.000836156854284568
ENSG00000258711	-8.77299077681158	-30.5351979266314	0.0952334187161592	7.63996474170152e-05	0.000836538635883082
ENSG00000151773	4.05325974647661	4.06962270306003	1.29796744689244	7.74170727944014e-05	0.000847084915635448
ENSG00000108064	1.70771276538882	1.70785276059772	5.71082660393498	7.75214152968864e-05	0.000847632617959092
ENSG00000078053	3.32432025613542	3.32582091956034	4.63033017144981	7.76319689586937e-05	0.000848247420098701
ENSG00000130589	-2.22579009300752	-2.22623472253468	5.33688174851942	7.83886190207446e-05	0.000855916012160774
ENSG00000196668	4.08815163648326	4.15780846819071	-0.222143979088378	7.86259621560913e-05	0.00085790759825661
ENSG00000140416	3.97227898333932	3.9723736463517	9.18715630161664	7.91085116726419e-05	0.000862570042776977
ENSG00000204624	-2.74455863864937	-2.74511584813856	4.0170516016982	7.94919780811785e-05	0.000866146368289966
ENSG00000188906	-3.98761238800111	-3.99112301982631	2.54421205647958	7.96642310302335e-05	0.000867417924202278
ENSG00000122417	1.97357488846382	1.97401901601228	4.69906616793106	7.98459737209769e-05	0.000868790964236469
ENSG00000164438	8.3716327553732	31.2280152586557	2.31885563776458	7.99331722108573e-05	0.0008691340883707
ENSG00000114391	1.44118370538982	1.4412036300482	8.63836257480464	8.02486427567105e-05	0.00087143198627751
ENSG00000147145	4.72447680221908	4.7396531205454	1.99573483300437	8.02561288758204e-05	0.00087143198627751
ENSG00000173404	2.70414633111583	2.70436659379546	5.61081739976226	8.07701300019268e-05	0.000876403620465661
ENSG00000149294	-2.55237743486788	-2.55243576136001	7.52170335629314	8.08599275355651e-05	0.000876768686486329
ENSG00000108010	1.65996302545179	1.66007247874682	6.40993077329442	8.12077734741078e-05	0.000879929337282942
ENSG00000141448	5.7825928176537	5.80062854278989	2.25742522894634	8.13403252225662e-05	0.000880754395301767
ENSG00000162543	9.36769562542898	31.704111717885	0.100027321203204	8.14214648730432e-05	0.000881022004523699
ENSG00000198467	2.9721905668305	2.97232329213652	8.44156785967488	8.16284313683951e-05	0.000882649811209225
ENSG00000137449	-2.32019451825877	-2.32040086806158	5.08391663806022	8.18489508618866e-05	0.000884421812288926
ENSG00000147604	1.5944789302676	1.59449085622176	9.45671468065531	8.19427375110531e-05	0.000884527150419708
ENSG00000166197	1.66043216019649	1.6604792823989	7.34805216042165	8.1971998633106e-05	0.000884527150419708
ENSG00000187944	-4.58133594186379	-4.6271450135233	-0.532355115828304	8.24359481380837e-05	0.000888919125848093
ENSG00000118432	-2.19150238813116	-2.191606855549	5.98296066127135	8.28984242623396e-05	0.000893289162479068
ENSG00000105464	-3.54139502116586	-3.54619023063589	2.54756411141334	8.31825161601736e-05	0.000894968509902725
ENSG00000203875	1.71594908519414	1.71604643268796	6.39568843647355	8.32028756920115e-05	0.000894968509902725
ENSG00000177551	4.9957620077574	5.10195107285535	0.844143153390096	8.32262249506056e-05	0.000894968509902725
ENSG00000255248	-2.36581974882075	-2.36622521543343	5.37683569194882	8.34969158119755e-05	0.000897261420157045
ENSG00000164442	2.64207864597239	2.64231277737103	6.55867619571665	8.35650619714551e-05	0.00089737611941011
ENSG00000142937	1.49029868026103	1.49031051146993	9.5312557531722	8.36342081900356e-05	0.000897501392906678
ENSG00000157833	-2.66334047713542	-2.66363699245891	4.98600772597071	8.37216146102403e-05	0.000897822314920531
ENSG00000167971	-2.34152244021289	-2.34319404745257	2.75225829729954	8.38016605958074e-05	0.000898063918011624
ENSG00000205838	3.86451148849297	3.91091150129757	-0.402188445518895	8.4023519059092e-05	0.00089973877405047
ENSG00000101265	-3.56414222028076	-3.56424318368204	7.21329610564981	8.40731952952245e-05	0.00089973877405047
ENSG00000135333	5.75906041727007	5.76075149870733	5.67642662964568	8.41787746288885e-05	0.000900251634969496
ENSG00000071242	-3.0394844420529	-3.03960580887392	6.99808005509221	8.43313960211723e-05	0.000901266541734828
ENSG00000135045	1.70025407615029	1.70077255458401	4.21580213757747	8.48127336865805e-05	0.00090579071394136
ENSG00000182667	-2.99344372777399	-2.99456850544991	6.18332280239393	8.54655706235752e-05	0.000912139042868423
ENSG00000136842	-3.94952333371106	-3.95735615106042	2.03768068715279	8.55534955083012e-05	0.000912453742395229
ENSG00000185052	-2.72257253813163	-2.7231461065015	2.80410354828743	8.61421168418891e-05	0.000918104445303247
ENSG00000271824	7.07583451988083	7.46943626029726	-0.649473422770951	8.63859674276005e-05	0.00092007537204267
ENSG00000083807	-2.06259812259179	-2.06442683004276	2.11037876611551	8.65091215006797e-05	0.000920758979626184
ENSG00000100307	-2.95770810906451	-2.96611805867439	1.71755545999627	8.70244786225909e-05	0.000925613221534833
ENSG00000079931	-3.50488436574257	-3.50546086652109	6.68627411377258	8.74588666627805e-05	0.000929600234222365
ENSG00000245522	3.79840560615113	3.83246508824872	0.574160456299457	8.77015114461142e-05	0.000931545169877297
ENSG00000063015	-3.95775917686521	-3.96325633879248	5.1190757481362	8.7999044427364e-05	0.000933695137926014
ENSG00000146005	-3.45733263923255	-3.46407530249989	1.45727737351888	8.80235201118927e-05	0.000933695137926014
ENSG00000165997	2.08548316978285	2.0856206767552	5.99610851214779	8.81568797291906e-05	0.000934474894834746
ENSG00000275367	-3.36698471114455	-3.37655443263893	0.279825836335692	8.84718423486053e-05	0.000937177304227357
ENSG00000154556	4.36295407987727	4.3638632398273	5.94449168936464	8.87312943339806e-05	0.000939288426936117
ENSG00000233117	5.56728564878958	5.70984488895919	0.16545349927147	8.91881421689714e-05	0.000943167493890614
ENSG00000276600	-2.92939251774836	-2.93150288668765	2.94810171480998	8.92185467193824e-05	0.000943167493890614
ENSG00000162552	5.15222304187117	5.19596076601464	1.75579905316813	8.93608843231564e-05	0.000943578190703722
ENSG00000111981	4.76506622846571	4.78062638474724	2.61064810017461	8.93782595139493e-05	0.000943578190703722
ENSG00000071967	-2.18157059325997	-2.18191308710321	6.57703993353336	9.02352719940332e-05	0.000951947828201944
ENSG00000164418	-5.54681277177203	-5.55295485502254	3.50378721161341	9.02929892126988e-05	0.000951947828201944
ENSG00000072682	1.91215735677614	1.91243872384753	5.71673349297637	9.10485244565211e-05	0.000958642476311861
ENSG00000156026	1.55396500617895	1.55427091153405	5.06313948234802	9.10507744569291e-05	0.000958642476311861
ENSG00000197771	1.72774417589871	1.72782450406929	6.78367253536977	9.11835941931754e-05	0.000958769149757342
ENSG00000258943	-9.98552529213713	-31.7823721351182	0.485952878675369	9.11856146656624e-05	0.000958769149757342
ENSG00000215039	-3.52594407471247	-3.53297299064714	2.61800853190194	9.17635339284155e-05	0.000964196378706783
ENSG00000136770	1.85177377828039	1.85230005776173	4.76881412454517	9.30299448020649e-05	0.000976845701506013
ENSG00000163565	-2.9397934149129	-2.94020364031803	5.86668598981939	9.32465636490189e-05	0.000978462261300929
ENSG00000169884	4.6217820360981	4.62936240146995	1.75431819754556	9.33106804204201e-05	0.000978477477558388
ENSG00000184867	2.16737648225379	2.16755643918772	6.11167229769132	9.35305786937932e-05	0.000980125138070394
ENSG00000127328	-1.99193434919682	-1.99210314964683	5.14057479990083	9.38987822203149e-05	0.000983323665719649
ENSG00000130590	-2.7521689129491	-2.75442851007605	2.43171702969855	9.41105190236774e-05	0.000984880458468968
ENSG00000088305	1.85105388533874	1.85140013903448	4.72706100921133	9.44567420315027e-05	0.000987841641044798
ENSG00000278611	-2.57141705495219	-2.58021695240448	0.788272539469633	9.46971070657209e-05	0.000989692523242413
ENSG00000021300	-4.2077025177934	-4.20858238218886	5.22289135681485	9.54469556166973e-05	0.00099627504439746
ENSG00000101439	-1.78832067457978	-1.78835715958647	7.68552994882063	9.54545578595235e-05	0.00099627504439746
ENSG00000179133	3.11556558890883	3.14398292060345	-0.415577796359425	9.56468330431586e-05	0.000997614997418757
ENSG00000183780	3.72269788373898	3.73255072183267	0.917552852652209	9.57296656213106e-05	0.00099781241589529
ENSG00000243710	2.80725905465336	2.84531633103587	0.0537402712129502	9.65749180671462e-05	0.00100595114789888
ENSG00000128284	-6.21084753299156	-6.54145459184006	2.4236675238846	9.68740788864651e-05	0.00100778902230003
ENSG00000102034	1.81225286635358	1.81266894805238	5.36934512048736	9.6898434684957e-05	0.00100778902230003
ENSG00000162344	5.39620249041291	5.4580929939317	0.410193215883606	9.69449924103144e-05	0.00100778902230003
ENSG00000100994	-1.81901186385484	-1.81903907127957	8.92499368780437	9.7914661425196e-05	0.00101719196506521
ENSG00000135750	9.70976891609078	31.4741094334899	0.507949832942342	9.82051522153592e-05	0.00101953141402302
ENSG00000145217	-4.32615112097456	-4.35304360575937	0.777751375644594	9.83818878450162e-05	0.00102068757263261
ENSG00000119698	5.69600007166047	5.71825372115065	1.96253990783033	9.90987597374498e-05	0.00102744225401098
ENSG00000004848	-4.49788541298608	-4.50760353317543	2.45025012836228	9.91907751917747e-05	0.00102771384462135
ENSG00000096433	-3.29924897774443	-3.30118787542699	5.77488324277675	9.97202223093073e-05	0.00103251429120526
ENSG00000077943	5.54160422889387	5.54986037160106	1.74454691225678	9.99444195065492e-05	0.00103414987818109
ENSG00000183908	4.37747449434808	4.40606933036103	1.77591814164536	0.000100146387577604	0.00103555344081901
ENSG00000164626	5.91054365392117	6.05271367143004	2.41858736307473	0.000100257599591512	0.0010360173130522
ENSG00000137713	1.50047452669267	1.50058495851842	6.01547510682388	0.000100339151058286	0.00103617427554502
ENSG00000176438	2.67531055044803	2.67851528392464	3.96555410771453	0.000100448528205171	0.00103661818862891
ENSG00000163584	2.53990206721847	2.54054287179118	5.60663191628941	0.000100765143630851	0.00103894821620952
ENSG00000215018	-4.94944413622523	-5.01064123380741	-0.102938963581777	0.000100807387444435	0.00103894821620952
ENSG00000145779	3.38290898461109	3.38653818220253	3.3939047077593	0.000100929778286676	0.00103952345525604
ENSG00000081087	-1.85562695480003	-1.85572355138205	5.9012267157995	0.000101052631292548	0.00104010269281598
ENSG00000139737	-1.98309590331405	-1.98331456878644	5.35534244021859	0.000101131899311149	0.0010402328562874
ENSG00000086062	1.9977808925282	1.99805292892134	6.7379477640769	0.000101360883291853	0.00104190179836668
ENSG00000114790	-2.29731484447845	-2.29750935937786	5.28185251661881	0.000101445253895227	0.00104208302257899
ENSG00000137752	-5.98890150318819	-6.20228443298558	1.40174520106746	0.000101591932760517	0.00104290364110632
ENSG00000143320	4.72510953100752	4.72608262702492	6.49418016250437	0.000101860772636186	0.0010449764152046
ENSG00000268496	-3.88533305394094	-3.89758444436705	0.769295893654403	0.000102072247393064	0.00104645835245916
ENSG00000179673	4.21228998299469	4.25476220219838	0.398937049262039	0.000102196600472533	0.00104704574788591
ENSG00000253554	8.68548936534456	32.3597486587115	0.18607601585939	0.000102497415794406	0.00104907725969033
ENSG00000075223	5.70249881611002	5.70366332878072	7.41133536179909	0.000102529262090909	0.00104907725969033
ENSG00000197696	-2.22526095923178	-2.2271772531661	2.76181318464278	0.000103621105589966	0.00105955464484723
ENSG00000100604	5.09447654356268	5.16630831559243	1.39911645352845	0.000103766807436275	0.00106035008593586
ENSG00000196954	-4.88648265250237	-4.91053431807105	3.78399256952328	0.000103911043128973	0.00106112951433341
ENSG00000240563	7.30033259843625	7.34479214509542	3.09724533938293	0.000104030276918483	0.00106165277372889
ENSG00000092421	-2.22649369808669	-2.22657919406809	6.49978581960768	0.000104276938229383	0.00106243606971414
ENSG00000127472	-3.55283510065263	-3.55001924327789	1.50360691953542	0.000104329315996873	0.00106243606971414
ENSG00000149269	2.08633079679728	2.08661112400643	6.05814429761353	0.000104345332068672	0.00106243606971414
ENSG00000157657	1.87904984460818	1.87918532507812	6.38440853923155	0.000104379206541661	0.00106243606971414
ENSG00000023892	3.23945949920981	3.27980056739856	1.10860512212904	0.000104973655094942	0.00106779065189083
ENSG00000203780	2.21996156184642	2.22591351259998	0.71314025394867	0.000105448556047211	0.00107192301700596
ENSG00000135903	3.0402941949029	3.04096326695579	5.57673458184656	0.000105708628431824	0.00107365391782099
ENSG00000172346	4.26748842600664	4.28880438983795	2.30974655486103	0.000105756354912814	0.00107365391782099
ENSG00000217236	-5.78247784013301	-5.89976038138686	1.50639047929184	0.000106126859996456	0.00107636157293941
ENSG00000182247	2.19449913185963	2.19497472280154	4.39377828237362	0.000106160933926393	0.00107636157293941
ENSG00000065320	-5.73232294121587	-5.73488138170219	5.5586040827923	0.000106288455247526	0.0010763941957933
ENSG00000140873	6.56476197314171	6.58123859160855	2.89672717095935	0.000106302027021472	0.0010763941957933
ENSG00000182118	4.36150445628528	4.36797252293415	3.26185535953672	0.000106428264788053	0.00107639862619503
ENSG00000188580	5.39160788277037	5.53247155413434	1.10853976254444	0.000106440340645902	0.00107639862619503
ENSG00000279821	2.99718720734688	3.00482782636425	1.87516378003483	0.000106606875542951	0.00107684404419074
ENSG00000075568	-1.42618575692833	-1.42622042075069	7.04057133338337	0.00010662231922114	0.00107684404419074
ENSG00000102755	6.093489367451	6.11182280124885	2.85176132294793	0.000106858079452206	0.00107826833781152
ENSG00000196353	-5.49724127457792	-5.50142031827661	4.09942987151928	0.000106901459391075	0.00107826833781152
ENSG00000236819	-6.34216047378089	-6.56652629417977	0.305250763643318	0.000107235119926001	0.00108026148785969
ENSG00000133019	-4.96811605609887	-4.97008372915476	4.20146853125339	0.000107237434749745	0.00108026148785969
ENSG00000145349	-2.01823143948334	-2.01826452544271	7.38380027081637	0.000107871304057238	0.00108594619055429
ENSG00000143850	2.90650432186203	2.9069713125425	5.45226386791389	0.000108108413520246	0.00108763193859866
ENSG00000080166	4.97117461982663	4.99301312149058	0.95323957560106	0.000108429030113832	0.00109015510379741
ENSG00000105143	7.17167718992019	7.38183678763999	1.76931123206459	0.000108680813833529	0.00109137001160983
ENSG00000173915	1.44484650553847	1.44501709468879	5.74019762484401	0.000108689661076808	0.00109137001160983
ENSG00000167964	-4.49739921488888	-4.51686024085076	1.43855390665431	0.000108947217383997	0.00109325311840214
ENSG00000075290	6.45373886096309	6.59653333985571	0.372037886705025	0.000109036842655347	0.00109329691754312
ENSG00000126822	2.52020492420426	2.52058909101559	5.4727115010609	0.000109091622744472	0.00109329691754312
ENSG00000132749	3.78564431833816	3.82735866360505	1.12726721620584	0.000109456866248041	0.00109625369441752
ENSG00000172716	5.29099335830375	5.29573032467212	4.29892425513529	0.000109628812654063	0.00109727197485932
ENSG00000162878	2.94387663293591	2.94479163278356	4.97544232197657	0.000109983583264632	0.00110011766117487
ENSG00000133107	4.7069396355285	4.71490548580044	3.16504129455192	0.000110602607162322	0.00110560122165973
ENSG00000188153	3.87842474504193	3.8787246131167	6.9872169113486	0.000111556283183003	0.00111442086092093
ENSG00000155897	3.37283184724629	3.38027859535334	2.40385560096263	0.000111781179586751	0.00111526950220654
ENSG00000160862	-8.10210704896525	-8.23204061083519	2.14434497139013	0.000111784089339902	0.00111526950220654
ENSG00000166912	-1.70152378177653	-1.70166294497444	5.31028302167166	0.000112046170424152	0.00111717043742191
ENSG00000203727	5.399073023755	5.40242740101674	3.73089957849485	0.000112239500047765	0.00111838388879758
ENSG00000267506	8.05752444636837	29.8085957852191	-0.698219437079705	0.000112362370870768	0.00111889417013786
ENSG00000085831	-3.0630020136559	-3.06936620103022	1.52569173268973	0.000112697898237994	0.00112152006570302
ENSG00000095777	9.22052135093103	31.9555792774561	-0.293149695988844	0.000113366661920511	0.00112745672562221
ENSG00000146166	10.3859580848019	32.9056305388978	-0.132598633593885	0.000113654768596199	0.0011291021698656
ENSG00000123131	1.51743949020519	1.51750590966665	6.54931467075162	0.000113676739530468	0.0011291021698656
ENSG00000124920	2.44876427719374	2.44888517180848	6.41757113299315	0.000113848449659857	0.00113008880673173
ENSG00000085063	-2.14626209798439	-2.14632682106497	8.62805467931303	0.00011430111563032	0.00113369359009185
ENSG00000133315	-2.14749142125444	-2.14908347384517	2.8038623358863	0.000114356821083301	0.00113369359009185
ENSG00000047597	3.76346984824575	3.77328535329882	0.9521144119399	0.000115754608926822	0.00114682262930418
ENSG00000076706	-2.68909641538296	-2.6893542391551	6.80867870508495	0.000115924424648639	0.00114777677011024
ENSG00000259070	-6.74012151192795	-6.93416962882451	0.470573141011307	0.000116367477143559	0.00115143332580452
ENSG00000180818	-3.59055637777974	-3.58853001305406	1.22963457686975	0.000116882404045296	0.00115512548942691
ENSG00000174132	-1.85603683515184	-1.85717278981935	3.49692744154411	0.0001168885790505	0.00115512548942691
ENSG00000215374	-3.1215284953786	-3.13641675109496	-0.0411889917474539	0.000118317035852053	0.00116850233889561
ENSG00000153930	-4.22425532234242	-4.24910875415541	0.970292456703934	0.000118547336823648	0.00117003673651355
ENSG00000228065	2.3155853589772	2.31985410865612	1.58235226595233	0.000118839514022608	0.00117217951481301
ENSG00000157873	-5.63740563041619	-5.68221531427397	3.70063266137559	0.000118997037904877	0.00117299226631739
ENSG00000136531	-3.0156313538501	-3.01884902945553	3.03135416215223	0.000119292905806486	0.00117508331674758
ENSG00000129003	-1.73001804859257	-1.73011888254619	5.87015541296566	0.000119359686202232	0.00117508331674758
ENSG00000230629	2.5820036025807	2.59033304373174	1.05538569800654	0.000120203682638422	0.00118264669232283
ENSG00000186439	9.5002511782075	32.1837761125589	-0.236401687858908	0.000120699129929225	0.00118677343495902
ENSG00000101680	2.76826092917291	2.76840887669155	6.25112408318406	0.000121042637428802	0.00118940197659743
ENSG00000125246	2.86388094877685	2.86585709603612	3.33042633960387	0.000121254398214386	0.00119073344259083
ENSG00000077327	5.0031955300177	5.10960019769387	-0.875911135732337	0.000122094463128622	0.00119822938233205
ENSG00000244682	-9.38424089881504	-32.7434998074111	0.485814073327999	0.000122565362376943	0.00120209520612662
ENSG00000130724	-1.48635303234922	-1.4864546632891	5.90867982705384	0.000123183927691913	0.00120740354487228
ENSG00000167941	14.1594757509505	35.9929656308582	3.31650205568854	0.0001235097399194	0.00120983756530835
ENSG00000151952	12.6249455321574	34.7530581948718	3.01925287676767	0.000125566003654588	0.00122920851477287
ENSG00000182168	3.66571234934061	3.66674676525532	5.03308182545587	0.000125716948835149	0.00122991506210026
ENSG00000059728	-2.09120883288893	-2.09215616178318	3.56655858557985	0.000126065022048567	0.00123254806153183
ENSG00000132386	4.07784052311451	4.07875177109427	6.2089089315261	0.000126286322503116	0.00123393907356924
ENSG00000171227	3.21844136050289	3.23060607206135	1.36191553428507	0.000127061027121648	0.00124073225608343
ENSG00000198535	-8.13309791487713	-8.31336971326798	0.520298004576079	0.000128351101288364	0.00125254630969782
ENSG00000181965	8.44092867458623	32.0871972861361	2.95344278091387	0.00012863875623013	0.00125456935651296
ENSG00000132670	-1.61768374587964	-1.61771105689759	7.53153347536472	0.00013012639324711	0.00126783340452649
ENSG00000106546	-2.20400571518323	-2.20477920045433	5.16691122339405	0.000130161198120658	0.00126783340452649
ENSG00000062038	3.8711783810113	3.87314946121986	3.60141503563687	0.000130923725429692	0.00127446574118405
ENSG00000066468	3.68052621837926	3.68073500533344	6.11509288487288	0.000132602252450462	0.00129000097804456
ENSG00000174099	4.24799918312313	4.24946224821271	5.21514985178666	0.00013303485275901	0.00129340360584009
ENSG00000132471	-1.60763671416661	-1.60773296526069	6.76291911198736	0.000134398919105661	0.00130585234780074
ENSG00000137269	2.32381687043436	2.32485343016751	3.2169004464247	0.000135606674902678	0.00131676779970797
ENSG00000176769	6.83748485097518	6.92490545904218	2.05567870474816	0.000135908083805225	0.00131887434464561
ENSG00000155189	-1.56989173544546	-1.56993274088379	6.72690621040548	0.000136206670538267	0.00132095090297174
ENSG00000069974	1.8328407144144	1.8332890624329	4.50943370994676	0.000137017130354339	0.00132798601697868
ENSG00000121104	1.96811336504756	1.96872526105177	4.1162360389948	0.000137690061216879	0.00133324318386225
ENSG00000132185	-7.41922206204153	-7.55485673502093	1.02016990658039	0.000137870152976406	0.00133324318386225
ENSG00000171551	6.89317897203704	7.10319450191674	2.38055316832441	0.00013800670054674	0.00133324318386225
ENSG00000164066	2.17751898974927	2.17785337026376	5.10682507034515	0.000138014293543181	0.00133324318386225
ENSG00000141668	9.82322269516731	31.3250024348194	-0.493734118747592	0.000138033125786738	0.00133324318386225
ENSG00000221890	-3.55831123225797	-3.55875811189441	5.21264264680337	0.000138071873210277	0.00133324318386225
ENSG00000138760	-1.74266070491001	-1.74268055648274	8.48200494594033	0.000138899302856647	0.00134040402645469
ENSG00000075426	2.79531131071836	2.79548573960868	6.68466028201913	0.000140364220163592	0.00135370409736525
ENSG00000120049	-3.15394131773557	-3.16169195955428	1.1000594890541	0.0001408543842798	0.00135759281243506
ENSG00000109107	-2.70537571360682	-2.70615805592534	3.62783327607117	0.000142233841671446	0.0013700426920777
ENSG00000101849	2.05302542827324	2.05316612283395	6.30265200563865	0.000142331163855884	0.00137013489053377
ENSG00000088812	-1.54222434138052	-1.54227017383149	6.9492912728003	0.00014341655942585	0.00137973269185165
ENSG00000117971	3.56357037791184	3.58914287539531	1.52598629232437	0.000143823374323052	0.00138234587826602
ENSG00000174332	-5.75625655274673	-5.87827825455526	1.49216992098488	0.000143865252477411	0.00138234587826602
ENSG00000184908	4.84719315306833	4.95327219023132	-0.339194471188961	0.000144719824850209	0.00138970193432421
ENSG00000128710	-5.50358524629856	-5.51236511916163	2.55319302285928	0.000145172940881217	0.00139319625010407
ENSG00000231437	-5.31410537618626	-5.39379229964752	0.403091238260695	0.00014536905200484	0.00139422136241006
ENSG00000118322	-4.915168491052	-4.99136922133291	1.92165479324401	0.000145568171558222	0.00139527405200127
ENSG00000226380	-5.53395408295814	-5.59256586350509	3.13580985617477	0.000145985760209063	0.00139841819626031
ENSG00000173705	3.19331017560034	3.19776132588288	3.53005594263851	0.000146139918104638	0.0013990365918368
ENSG00000091664	6.14870981941348	6.3575219272337	1.22452109913696	0.000147192878417066	0.00140825343358092
ENSG00000118194	8.6739719359989	8.81757316305493	1.19882320318133	0.000148063398597022	0.00141571457788971
ENSG00000196218	2.98730393325695	2.99316229311217	2.55856343740425	0.000148443005317569	0.00141847557223288
ENSG00000116663	-2.36077541934984	-2.36353320069734	1.79339445775145	0.00014899925433998	0.00142292009618621
ENSG00000177409	-7.73194603239741	-7.83872223992582	4.34906441652503	0.000150059998838527	0.00143217409649435
ENSG00000160446	1.69771062955975	1.6986378459676	4.36413451176176	0.000150460613677423	0.00143485341837047
ENSG00000182700	-2.71865648702066	-2.72177449364139	2.0929008973456	0.000150524522818678	0.00143485341837047
ENSG00000157005	5.68882309989673	5.79646600083948	2.82366100760017	0.000150675743922679	0.00143541858792478
ENSG00000011332	-2.23033259073396	-2.23077326196236	4.43449648824781	0.000151182290302972	0.00143936602487232
ENSG00000095059	-1.50458726630906	-1.50469421136747	5.81207332568733	0.000151882614346081	0.00144515243168782
ENSG00000130700	11.1022539521244	33.5904629064203	-0.0603888044629151	0.000152027359114393	0.00144564871206586
ENSG00000198825	2.94018901376048	2.94029671293329	7.29956138633255	0.00015220990326271	0.0014465036089738
ENSG00000242299	2.30560667838595	2.30853511465535	2.21954805801847	0.000152877298484121	0.00145196237136926
ENSG00000154760	5.24183982397984	5.26491445509582	1.72814790352151	0.000154302530158707	0.00146460772395018
ENSG00000278921	2.52353587111877	2.53339579922815	0.114783510519625	0.000154525381322001	0.00146531875321618
ENSG00000100097	-1.96913776711051	-1.96927019026974	9.55283785419592	0.000154565132992638	0.00146531875321618
ENSG00000134548	8.44966043249251	8.55892835463267	1.54658609637407	0.00015541354357816	0.00147246788193531
ENSG00000068383	1.89551504948932	1.89591884109616	4.8736152746057	0.00015638001079747	0.00148072619077726
ENSG00000139734	2.05492312107704	2.05521553623199	5.72296226700061	0.000157392693745163	0.00148941183038605
ENSG00000168453	-7.76106865855169	-7.938091222279	0.880662199547676	0.000157714224989996	0.00149079898175346
ENSG00000078596	8.2632723119208	8.47429382582637	0.295696295632974	0.000157730236829558	0.00149079898175346
ENSG00000068079	-3.15067168601822	-3.1542604937568	3.46293064822433	0.000157972656349334	0.00149142776529543
ENSG00000279561	-3.35159828048723	-3.36303295894041	1.22429230662284	0.000157987800934971	0.00149142776529543
ENSG00000143036	3.4613989507509	3.46895242011845	2.31703095605308	0.00015934750187993	0.00150263482586621
ENSG00000103876	2.30085179151064	2.30118126315534	5.57875639899802	0.000159455095401783	0.00150263482586621
ENSG00000205002	5.79445416232504	5.88121021402898	-0.129770114131802	0.000159463680444493	0.00150263482586621
ENSG00000175471	2.23151231213725	2.23436644251936	3.37901857110001	0.000159665352808009	0.00150362775557554
ENSG00000196730	1.92914836959581	1.92929513366566	6.1094253699979	0.000159928683041166	0.00150519979325182
ENSG00000116729	2.21876919563277	2.21878278185497	8.90704613296704	0.000160394466046556	0.0015086742125608
ENSG00000049449	1.56801634048829	1.56805224159572	8.06075680829415	0.000161408593719777	0.00151729908629777
ENSG00000198832	3.35684110670394	3.35891697005599	4.1804642707944	0.000162210007091012	0.00152391519297175
ENSG00000106366	-4.64327084502616	-4.64400172113854	11.8241715918742	0.000162814707062625	0.00152867638970284
ENSG00000183044	-2.26587294448236	-2.26595557752801	6.66031106177706	0.000163288491151445	0.00153220342598477
ENSG00000162545	-3.50717578225118	-3.5074754210858	6.30168351459012	0.000163901704921442	0.00153703376615219
ENSG00000181195	10.0771969609341	32.4296401973684	0.0623910313522612	0.000164337688360996	0.00154019727855257
ENSG00000183401	-2.12960714284068	-2.13153442521431	2.46356777384557	0.00016591391927877	0.00155403715394044
ENSG00000173157	5.08765632262896	5.1495419316183	0.815525898006254	0.000166050481375071	0.00155438382265609
ENSG00000230074	3.28954102373492	3.31848473835136	0.347752915275807	0.000166521534169285	0.00155785933763883
ENSG00000223703	-6.98535617234413	-7.3176211646649	-0.781470498636125	0.000167163841564904	0.00156293186957749
ENSG00000182253	-2.56526477589244	-2.5654246291825	5.43042033036435	0.000167451741222942	0.00156468670703472
ENSG00000204301	-2.71266963299175	-2.71578995414196	2.3262915605284	0.000167684281262435	0.00156592246867922
ENSG00000184160	6.97474300506406	7.3676343397766	0.473713389754676	0.000168695184547646	0.00157442116648353
ENSG00000115267	-2.97181334105011	-2.97604526184905	2.63209158470091	0.000169571074230807	0.00158165039010742
ENSG00000145425	1.49039650324247	1.49042676324612	8.01902220173283	0.000170097829093558	0.00158561641998018
ENSG00000221887	-4.52107030777905	-4.56633209242672	-0.0701698459576493	0.000170975298332066	0.00159284505259957
ENSG00000226084	2.52544688396755	2.53720194231677	1.16950760086678	0.000171437086773887	0.0015961947959973
ENSG00000172159	3.20881932330905	3.20974494242172	4.27531919927222	0.000172028091599391	0.00160074292147371
ENSG00000130962	2.32756263827774	2.32817796309473	4.47139502522926	0.000173305296306652	0.00161166700210367
ENSG00000019991	6.71287244514924	6.72192138743538	4.1030880694384	0.000173504782970359	0.00161256171505904
ENSG00000091428	-2.73588221035262	-2.73735451197607	2.53626828275598	0.000173918092569597	0.00161544146185704
ENSG00000131408	-1.42342618583297	-1.4235920818001	5.49872486392554	0.000174517256890871	0.00161969637123877
ENSG00000170091	3.9828356733315	4.01773929465304	2.14113337200062	0.000174583642423136	0.00161969637123877
ENSG00000180638	-5.64480430699887	-5.73187695473073	0.0308904526671624	0.000175849301231768	0.00162793902507052
ENSG00000179873	-8.31119989383033	-30.2748102030045	-1.08106451465023	0.000175865929565872	0.00162793902507052
ENSG00000148426	5.64415392963628	5.688069149639	2.98331566589512	0.000175875843354382	0.00162793902507052
ENSG00000271755	-3.33999763040479	-3.35795723872698	-0.0754895593243895	0.000175889146618033	0.00162793902507052
ENSG00000111674	-2.51518447613155	-2.51534377862587	6.47248091938192	0.000176080398380083	0.00162874368501577
ENSG00000081181	3.31685555285272	3.31999221880244	2.52486526134242	0.000176281350560659	0.00162963706788284
ENSG00000150275	-4.0297080112935	-4.03436710160069	2.15523259918905	0.000176849407147674	0.00163392109065313
ENSG00000177694	-2.72500576754404	-2.72807235767491	2.58304733898011	0.000177530458224422	0.00163924339131646
ENSG00000163412	2.50512710011206	2.50616268130153	3.63041381410989	0.000177754673572161	0.00164034366025751
ENSG00000273403	-4.71114003371179	-4.75950224014903	0.286796927176223	0.000177878723837633	0.00164051883874826
ENSG00000151012	2.82118027242435	2.82162123547623	5.84835209655679	0.000178144081562032	0.00164199627479904
ENSG00000185904	-10.9183145815277	-33.4586316966559	2.63199655337703	0.000178372230534001	0.00164312920799875
ENSG00000135605	4.12626810304929	4.20950887326586	0.757473585985913	0.000178704301365534	0.0016452175480669
ENSG00000163235	-4.90158334654894	-4.93330951053806	2.9959001960903	0.000179193220385454	0.00164874657813699
ENSG00000148606	1.4530718337926	1.45321934690227	5.96816571220904	0.000179609411581087	0.00165160268105247
ENSG00000100206	4.05820338647264	4.08475795537159	1.07587940579654	0.000179872315311148	0.00165223891093198
ENSG00000173267	4.93556883608326	5.04201659271324	2.75116264518454	0.00017989023623571	0.00165223891093198
ENSG00000174444	1.53001847333962	1.53002418889026	10.6265275691923	0.000180008000335837	0.0016523485698082
ENSG00000142606	-6.0592779651469	-6.28480407511187	-0.706950199618439	0.000180751959697684	0.00165820276070484
ENSG00000280780	-6.26293570987576	-6.59863360760651	0.181360836862667	0.000181292656505592	0.00166218645841357
ENSG00000163032	-4.03385875689783	-4.04152473193567	1.5742529611635	0.000182445268143511	0.00167177254506618
ENSG00000175544	-8.3272115236261	-31.7487927002455	-1.12104411551659	0.000182792930496295	0.00167336072906685
ENSG00000242071	1.90701661223243	1.91061750790967	2.15742087469353	0.000182893440075887	0.00167336072906685
ENSG00000127946	-2.7942111661834	-2.79427113791145	7.72949839098416	0.000182940102761439	0.00167336072906685
ENSG00000157168	3.50962473851719	3.52020689439948	3.78031996375168	0.000183567326257046	0.00167811489003368
ENSG00000015133	2.92699221589597	2.92732509399922	5.39490177259559	0.000184223189130147	0.00168312514633009
ENSG00000134716	-2.7246896340454	-2.73112664804888	1.61818927041478	0.000184465967084564	0.00168435766670081
ENSG00000170190	8.10445247793215	8.49896974808373	2.18353631968663	0.000185486763764009	0.00169268867879091
ENSG00000164776	-3.52455130535027	-3.53469916593938	0.706008418710461	0.000186415397326536	0.00170016940061714
ENSG00000109339	1.61793592941943	1.61813973219402	5.03423715586865	0.000186599530288942	0.00170085526324083
ENSG00000106351	-1.92826285514553	-1.92871596372211	4.23084711960948	0.000186877652321817	0.00170239653637856
ENSG00000139263	2.72680522970725	2.72792999149935	5.06251349028203	0.000187014574582918	0.00170265047669836
ENSG00000105429	-1.52674595320008	-1.52676914835868	7.7115903112148	0.000187860327372882	0.00170851966949522
ENSG00000205413	-2.91751345221927	-2.91972368688102	3.98099617441564	0.000187946931084763	0.00170851966949522
ENSG00000082482	4.87461113040249	4.89632076498975	2.40030272317543	0.00018798749789886	0.00170851966949522
ENSG00000196205	1.64970551739312	1.65010702989218	4.91287211895404	0.000188181450118619	0.00170928747071094
ENSG00000115423	3.00566473091216	3.01454148135557	0.933965305537404	0.000188493462830202	0.00171112612129696
ENSG00000163322	1.80162722478617	1.80245597943311	3.47137938362829	0.000188692580395844	0.00171193837902423
ENSG00000162669	3.50867680189883	3.51526813580405	1.6182182644087	0.000188888409604746	0.00171271987663677
ENSG00000152953	-4.28900005529854	-4.29002777549677	5.24442393676305	0.000189584816366601	0.00171803675144986
ENSG00000182752	4.6436960953302	4.6471918635479	6.80122080648893	0.000189995539630273	0.0017206400695511
ENSG00000171943	-1.61670908357326	-1.61690982804729	4.50269025875443	0.00019009248879055	0.0017206400695511
ENSG00000149292	1.87256498706277	1.87361115612554	3.34352831347507	0.000190975374323173	0.00172763006644381
ENSG00000127329	6.26575118952279	6.40828993764818	2.31044493070527	0.000191337182159884	0.00172990084669625
ENSG00000138346	1.60959006438138	1.60984729504045	4.665696737371	0.000192117716171676	0.00173595255804662
ENSG00000273079	-2.88062682583415	-2.88225239994336	2.89821791031081	0.000193525296381988	0.00174737096887256
ENSG00000183671	3.89697427776749	3.90270659010333	3.28230575354711	0.000193605211742636	0.00174737096887256
ENSG00000180758	2.36610810748871	2.36832296187994	2.63230527727985	0.000194289488850398	0.00175252702507451
ENSG00000164976	-2.21797695029631	-2.21844425411456	4.80587137128581	0.000194400973961128	0.00175252702507451
ENSG00000103044	-3.05193914754553	-3.05600527175246	3.19704544788449	0.000194613670382837	0.00175343211157393
ENSG00000144229	5.1774513425083	5.26361461452216	2.84544280941252	0.000194938842922356	0.00175534895812552
ENSG00000182240	2.24395736263831	2.24433114154	6.06316536227899	0.000195663212999897	0.00176085614281291
ENSG00000166068	-1.75940577957317	-1.75946553677685	6.73640255749841	0.000196178691112903	0.00176447815843138
ENSG00000171587	-3.85448357249785	-3.85960814752814	2.53953860419386	0.000197161811425572	0.00177229966816286
ENSG00000278058	4.32416971359935	4.40827188107957	-0.518307483575345	0.000198105119052912	0.00177975450454095
ENSG00000167378	-1.56479254054312	-1.5648896855193	5.65763899802885	0.000198347772253738	0.00177981590739451
ENSG00000091656	1.90779270050537	1.90793228506542	5.76298392783302	0.000198417893311536	0.00177981590739451
ENSG00000166091	-6.61959172398755	-6.73607538952386	0.488317385902015	0.00019845391922466	0.00177981590739451
ENSG00000147813	-2.63160748908066	-2.63400311905158	2.35893573961733	0.000199018348596875	0.00178369353898195
ENSG00000234177	-5.94831206326518	-6.12764626447168	0.31045006714706	0.000199114758450463	0.00178369353898195
ENSG00000230006	5.69220523064839	5.77889026856473	-0.763014950439274	0.00019963239778623	0.00178730519440034
ENSG00000196639	-2.84129407635473	-2.84232676264404	4.70231265375508	0.000200279258029989	0.00179206895981676
ENSG00000283638	8.33921781161706	30.5299105639079	-1.07837447476237	0.000200624568263261	0.00179413058926836
ENSG00000164199	2.35034774857255	2.35066677341285	5.34103381059158	0.000200797606809028	0.00179465016182951
ENSG00000099822	-3.43326445964498	-3.43666643155026	3.94395342925154	0.000201029980151638	0.00179569914764741
ENSG00000058404	-4.48719671547687	-4.49948997886407	1.06658145790903	0.00020196403164253	0.00180301108637305
ENSG00000205038	8.84924765531512	30.1130160515508	-0.260321507864202	0.00020266825608893	0.00180826408604146
ENSG00000187601	2.20972983343232	2.21022360587587	4.25162326715609	0.000202901081349923	0.00180930752952467
ENSG00000141198	1.59148177740871	1.59181099007784	4.50972516944473	0.000203025339532175	0.00180938222115034
ENSG00000188002	-2.6400571583958	-2.64134663435717	2.8611280509787	0.000203919167842532	0.00181604631095285
ENSG00000142698	-5.78073568163877	-5.92752009720199	1.45739497452239	0.000204005714705476	0.00181604631095285
ENSG00000063127	2.91496993157802	2.9197355831401	2.10152941502026	0.000206348181002206	0.00183585213570852
ENSG00000124225	-3.41635491642516	-3.41743764066499	5.98073581458997	0.000206768705803175	0.0018385458840608
ENSG00000077009	9.50698823873947	32.371060175264	-0.482829000294472	0.00020840215221453	0.00185201548359571
ENSG00000235552	1.72163768811868	1.7225474031275	2.64600883895609	0.00020855429997404	0.00185219697948071
ENSG00000137825	-3.55794820291088	-3.56507936377382	2.67458095039757	0.000208659823677889	0.00185219697948071
ENSG00000131669	-1.74943959369064	-1.74969801276298	5.17808277423621	0.000208927384496294	0.00185351828495747
ENSG00000250658	5.97900856284407	6.36969158544919	-1.14689699163851	0.000210638545682986	0.00186543931621487
ENSG00000165105	-5.17377534476422	-5.18429054449996	3.87359740191399	0.000210649118868717	0.00186543931621487
ENSG00000166831	3.13566732056424	3.13746717596851	3.43721144437625	0.000210789726787226	0.00186543931621487
ENSG00000147676	9.53389862644324	33.1179329918993	0.282011095652945	0.000210791341599799	0.00186543931621487
ENSG00000078295	3.2805170469697	3.28087253019375	4.91648433689828	0.000211002890854667	0.00186543931621487
ENSG00000120594	4.69006117926352	4.69219406183361	4.59347556028749	0.000211096305017932	0.00186543931621487
ENSG00000112137	3.33228197895041	3.34239552794249	2.5028871542454	0.000211107421016503	0.00186543931621487
ENSG00000261801	2.95122264245145	2.95686641702286	3.56551781097444	0.000211500233763923	0.00186785330881781
ENSG00000266524	9.09512672892822	9.1325274619249	5.59305470459346	0.000211705201555793	0.00186860656703909
ENSG00000273145	-3.39388517931216	-3.46746231588566	-0.237372532830563	0.000212724766793991	0.00187654492018157
ENSG00000071282	3.02354745013591	3.02400247192024	5.25544211726895	0.000212901061319585	0.00187703962249802
ENSG00000233670	-4.47820934385042	-4.54010138695646	-0.59224905182773	0.000213741028449263	0.00188338172585034
ENSG00000056998	3.62745615952955	3.62787608055714	5.63214357837039	0.000214111741062304	0.00188558416522663
ENSG00000132854	8.81910769579588	9.03029261399646	4.17322593145945	0.000214707978010833	0.00188976909169174
ENSG00000105928	-1.63438009148655	-1.63460381441755	6.03191760711149	0.000216379912985641	0.00190341180921567
ENSG00000128849	2.07511193158639	2.07550574289352	4.86040861682278	0.000217182455686007	0.00190939575623948
ENSG00000232098	-2.16188786891234	-2.1629893065686	3.13813832758488	0.000218087715044668	0.00191539018400683
ENSG00000272425	-2.49379917071944	-2.50016533392617	1.25039222572735	0.000218109628997319	0.00191539018400683
ENSG00000163623	5.72523740210157	5.75118796645216	2.56851324060314	0.000218971138761503	0.00192187485138961
ENSG00000180592	2.80351635592733	2.80531053319689	3.70584678971305	0.000221028568908454	0.00193884273872843
ENSG00000136161	1.87829245915578	1.87866800517115	4.51569281564529	0.000223548949020317	0.00195985024705403
ENSG00000256463	-4.18979333408258	-4.19286245357809	3.39151929374784	0.000224280926283042	0.00196516407574827
ENSG00000105227	1.89955895183155	1.90035746711905	3.22146916559836	0.000224444525506702	0.00196549457165544
ENSG00000185737	4.17823712714276	4.20055307498887	1.73344348005606	0.000224786201264121	0.00196738326599663
ENSG00000146828	-1.66550694425612	-1.66561965734973	5.98609313202443	0.000225770104976537	0.00197488762974994
ENSG00000156689	5.3363962866428	5.47723900409377	0.454754181386991	0.000227151953948213	0.00198586260299406
ENSG00000116983	-2.85181441050176	-2.85539035883597	1.23020376742865	0.000227677840275856	0.00198934627759777
ENSG00000204152	1.78167707686823	1.78307268384063	2.81264386373051	0.000228485360985849	0.00199528547339655
ENSG00000246898	-2.51746428834152	-2.52304375036201	1.33327280264267	0.000228632170188457	0.00199545148424961
ENSG00000122824	2.6418036589535	2.64277115366324	3.53328528058849	0.000228778425202731	0.00199561247548349
ENSG00000186960	-11.1862225821483	-33.9138138836775	2.45048777742071	0.000229175213211961	0.00199795744226218
ENSG00000072694	-10.4463385033409	-33.0856658668961	-0.148322784489446	0.000229333237813059	0.00199821940581088
ENSG00000020181	4.08926491927754	4.09050002825249	4.89100729781803	0.000230076515745698	0.0020035776446477
ENSG00000137198	-5.28508826089042	-5.313127267319	2.50725250674802	0.000231097131757306	0.00201134370973165
ENSG00000139266	-2.19297211333582	-2.19356650444321	5.55372213487177	0.000231674747352099	0.00201524763518422
ENSG00000120875	-2.94952441418787	-2.94970483288353	7.3873894976593	0.000231822118826505	0.00201540677247051
ENSG00000163064	-4.6365298118038	-4.65536621173207	3.09235270375873	0.000232242097457914	0.00201793439605335
ENSG00000171703	-1.60755563910127	-1.60769423332874	5.13819339616253	0.000232558390361953	0.00201919379495429
ENSG00000156968	-3.67237681079992	-3.67578385874731	2.21990364001921	0.000232645679334109	0.00201919379495429
ENSG00000178878	2.9810051185882	2.9814678627525	4.25843064265376	0.000232898384621627	0.00201985852401544
ENSG00000107295	2.98522213048102	2.99044939788125	1.41511108906723	0.000232980991530153	0.00201985852401544
ENSG00000256073	-2.50552695990756	-2.50885312740739	2.04385073136666	0.000233710243077431	0.00202505645694284
ENSG00000106397	-1.64549331368195	-1.64555056164885	7.64808450621336	0.000233913015246165	0.00202568930674077
ENSG00000189180	1.64391003982032	1.64412079191461	5.23878498177894	0.000234236878376295	0.00202736952270924
ENSG00000169594	9.51579474483176	9.66021778898683	3.65435570682963	0.000234661312954189	0.00202991786175441
ENSG00000204397	-3.97408752910519	-4.07059471212047	0.408412837339377	0.000234962224815068	0.00203139544754289
ENSG00000104205	-2.54686419333096	-2.55169707544215	1.55885614344632	0.000235244605514205	0.00203271127310393
ENSG00000130829	3.88202194785652	3.89847052758087	1.55072680401505	0.000235661262401808	0.00203518526058729
ENSG00000117385	1.72895094529854	1.72902127820526	6.95475967309856	0.000237291770253475	0.00204813361013696
ENSG00000179981	-2.13505957081091	-2.13528685447167	5.03914865961297	0.000238629131146477	0.00205853881421055
ENSG00000101445	2.91877107566122	2.93134723494406	1.23338823148843	0.000238765345281982	0.00205857653298336
ENSG00000130176	4.43758395676931	4.43973021571246	4.83265277415218	0.000239060527308107	0.00205998403608653
ENSG00000015475	-2.06468340739988	-2.06498740112824	5.10655421968084	0.000239812782300323	0.00206532641083136
ENSG00000214575	-2.92982550735318	-2.93803331683491	1.43947506636169	0.000240180011916988	0.0020673487905578
ENSG00000123358	-2.11941008082515	-2.12023185855189	3.26213049441279	0.000241011327235453	0.00207336135727513
ENSG00000170549	4.30478256987337	4.33160829532536	2.30538949600835	0.000241183601762727	0.00207370085788724
ENSG00000182890	2.76537959105242	2.77356870189491	0.686477187453257	0.000245273321144319	0.00210770370740088
ENSG00000183111	-3.22544548956708	-3.24079077661788	2.8099612982011	0.000245915037427394	0.00211205577249249
ENSG00000215146	4.92772933812548	4.97097005403883	2.88015401494097	0.00024611763577241	0.00211263373554174
ENSG00000107331	-2.40686067657934	-2.40697464092637	6.70747009413372	0.000247067307037988	0.00211962029235777
ENSG00000172497	-5.67750663221257	-5.7899269054801	-0.292247869383364	0.00024809485669007	0.00212726693704489
ENSG00000269609	2.21672187391664	2.22247203297533	1.11275380859152	0.000248850409275628	0.00213257425380333
ENSG00000203879	-1.48674315033113	-1.48676040715542	8.43981853983055	0.000250225933414724	0.00213964724048374
ENSG00000117016	2.11948710520282	2.11993787361765	5.02221221015912	0.000250238651795155	0.00213964724048374
ENSG00000172824	4.24879997353676	4.31895404109733	0.527916544302111	0.00025024594558458	0.00213964724048374
ENSG00000135048	1.85224236380582	1.85228465405319	7.87146236087684	0.000250425907429839	0.00213964724048374
ENSG00000156395	2.53106342363539	2.53525882067598	2.04863601806937	0.00025059900707053	0.00213964724048374
ENSG00000029153	-2.74383830774615	-2.74467995303784	5.10506271849567	0.000250600910687135	0.00213964724048374
ENSG00000057657	-3.33306171652034	-3.3499423947894	2.0430832606838	0.000250634994418135	0.00213964724048374
ENSG00000086696	7.52642321712024	7.73696883310654	0.860661716392664	0.000251815428712124	0.00214854978355798
ENSG00000176222	-2.35500698238613	-2.35676098331189	2.0898871628778	0.000251961943770129	0.00214862577281638
ENSG00000260727	3.29500783648336	3.3743267059945	-0.244748946115728	0.000253820738619852	0.00216329531266942
ENSG00000138379	-4.1717614636187	-4.18604904947464	0.739422830215964	0.000255750926802643	0.00217855699459709
ENSG00000163395	7.54798293106368	7.75673963991131	3.2675951458481	0.000256322838353462	0.00218223816687621
ENSG00000214336	6.81446132523453	7.20763267427407	-0.593915598894647	0.000261093802704293	0.00222164503292907
ENSG00000256304	4.34659024145718	4.39971312611191	0.529324754514939	0.000261413584836813	0.0022231260276715
ENSG00000205664	2.50633386578703	2.50791994438158	3.87141574580537	0.000261552613861442	0.0022231260276715
ENSG00000056277	1.69566246689499	1.69616713919227	3.6719290921354	0.000263214116590455	0.00223570473670534
ENSG00000128165	3.81606154092941	3.82402552197773	2.89216156078993	0.000263318881183625	0.00223570473670534
ENSG00000108439	-3.31550649823797	-3.32046622247901	2.28172185080238	0.000263673804086626	0.0022375015092438
ENSG00000139329	5.36798161958137	5.3682508838718	6.77059489685096	0.000265762519697475	0.00225400107689102
ENSG00000148688	1.56205730760206	1.56231266281913	4.91467745374577	0.000266081151147871	0.0022554783355173
ENSG00000179057	-5.85351194794433	-6.23414821851144	-1.00672217106779	0.00026709172206459	0.00226281614124607
ENSG00000184557	2.51475844705997	2.51493284413019	6.58703258593979	0.000267296906623925	0.00226332640999239
ENSG00000267466	7.99634604316905	30.1667248328053	-1.04742091016569	0.000267882833947874	0.0022670583031231
ENSG00000102043	4.73048806775486	4.81552175530109	-0.106316304677178	0.000268777240524642	0.00227339535945383
ENSG00000156804	-2.93988507270369	-2.94097690357641	4.62427523390638	0.000269650515050211	0.00227954690957985
ENSG00000165983	5.61302060257361	5.65696186871386	2.0416185992479	0.000269904565017936	0.00228045989079548
ENSG00000131187	-3.56846461806414	-3.58797042773364	0.802530596635559	0.000272173881485356	0.00229827159711066
ENSG00000186184	1.45985163884942	1.45997968266586	5.90843013002582	0.000272307061269036	0.00229827159711066
ENSG00000225889	-2.66920453221391	-2.67412017191437	1.27163761948649	0.000273296587199299	0.00230537704620737
ENSG00000206384	5.36768699165521	5.47501149027494	-0.0773635874664802	0.000273513023831406	0.00230595699465636
ENSG00000251396	-3.23110496391522	-3.2383546609639	0.950161700622908	0.000274473947559515	0.0023128096153234
ENSG00000144909	1.49159464282666	1.49170561278445	5.41494097959337	0.000275003670370702	0.00231602335985337
ENSG00000147416	-1.41763911955002	-1.4176684875511	7.46051356722801	0.000277280254800508	0.00233352873091791
ENSG00000170959	4.44805256761263	4.4809269995083	1.18399010348705	0.000277381153105138	0.00233352873091791
ENSG00000140563	4.51052061266727	4.54518580693032	2.76988074496375	0.000277584915728796	0.00233398539267067
ENSG00000143819	-2.17124734822332	-2.17156264010905	5.68288741332581	0.000278109137355608	0.00233713459131887
ENSG00000147526	-1.68655148286721	-1.6865960339545	7.65531300792253	0.000278307433716487	0.00233754291019324
ENSG00000166888	3.6815551931028	3.68394324838537	5.53878666513741	0.000278698121057861	0.0023395658398911
ENSG00000253477	8.42285389807427	29.9331299756703	-0.567292820959627	0.000279109006814321	0.00234175606254637
ENSG00000245648	-4.0097342351357	-4.05589993064393	0.202976106685079	0.000280310682015304	0.0023505751820553
ENSG00000165733	1.55866302876585	1.55876469660346	6.40887721710093	0.00028121198367151	0.00235686737146911
ENSG00000128340	7.51981816519391	7.913459208145	4.98369732931875	0.000281538407280859	0.0023583372807314
ENSG00000157502	5.72859664751515	5.74508110214604	1.95027907192551	0.000282005350793286	0.00236098206288813
ENSG00000139318	-3.49905412072803	-3.49934954989115	6.65549860745609	0.000283920185719716	0.00237573943184761
ENSG00000214485	1.81267402203068	1.81724987450419	1.2586893905236	0.000284583327328642	0.00238001289389899
ENSG00000250091	-2.28525718274294	-2.28865556502829	1.64492465574508	0.000286167712630083	0.00239198215471419
ENSG00000117114	2.30874277259561	2.30881795800159	7.49604171403911	0.000286466247900264	0.00239319635886288
ENSG00000229953	-5.17656434475203	-5.30000257203192	-0.815182847232565	0.000288115377469375	0.0024056863656721
ENSG00000180730	5.27060084917182	5.29818311906128	3.84213904151876	0.000291471465650509	0.00243240805166598
ENSG00000272636	4.54737332623301	4.60088018598121	0.83738352304441	0.000292411106688491	0.00243894605760368
ENSG00000120885	-3.4847870268227	-3.48481137590131	9.84757109104176	0.000293839199443435	0.00244954899098227
ENSG00000177098	-3.48610495979088	-3.50101315346287	4.03344399723424	0.000294024873082448	0.00244978888383636
ENSG00000251188	4.33612095940251	4.42010199781308	-0.81731789160371	0.00029763993644438	0.00247858664940936
ENSG00000242861	-2.49857711987725	-2.51965229443424	-0.284002061857468	0.000299056122220851	0.00248905239464625
ENSG00000162631	5.77979832856722	5.79907273154691	3.98158011823657	0.0002994946444467	0.00249137420265891
ENSG00000266094	-3.26557092754566	-3.27118282060666	1.52904916294331	0.000299926299085542	0.00249363643978789
ENSG00000105063	-1.29451233273624	-1.29456128653726	6.91366934106567	0.000300263782124081	0.00249458222013156
ENSG00000228630	-9.22942662572143	-32.3559765101311	-0.598187871460481	0.000300359585874685	0.00249458222013156
ENSG00000163083	-5.55324136955283	-5.57119228423277	3.95391681221052	0.000302578519620102	0.00251167517562375
ENSG00000164695	4.88932429714497	4.9746924508171	0.357093225468442	0.000307119086837754	0.00254801138251046
ENSG00000134419	1.43896090286625	1.43910040084632	5.7641892564228	0.000308038161197347	0.00255427926125086
ENSG00000086570	2.71642251396869	2.72673794328059	0.781817151918635	0.000308712627100646	0.00255851324816851
ENSG00000059378	-2.33565539134969	-2.3376133172033	3.77237304533246	0.000309043271106001	0.0025598947666043
ENSG00000104894	2.17747423175035	2.18020831636727	2.40841461835966	0.000309376092038492	0.00256081350965589
ENSG00000105722	-1.53254092889948	-1.53259361132302	6.47226311094885	0.000309482201403911	0.00256081350965589
ENSG00000117154	5.65256204355531	6.04159689814772	-0.723791664681499	0.000310115548812109	0.00256469501014421
ENSG00000159388	-1.88753289121415	-1.88775804211835	5.05990518497911	0.000311279523453796	0.00257295843261385
ENSG00000174307	-1.74791052262456	-1.74820125588906	5.6034112488545	0.000312624387136069	0.0025827075030384
ENSG00000126785	-6.00002874574729	-6.00282788590455	5.42383625076048	0.000314881187313985	0.00259997612835567
ENSG00000166793	2.81569723457647	2.82831880770404	1.06733345939622	0.000316780638783637	0.00261427742810133
ENSG00000247498	4.51943533505562	4.60412182874025	0.0593909646213941	0.000317644868257889	0.0026200248140405
ENSG00000006757	3.48831147116026	3.49181056444028	3.18513534158773	0.000318738830159702	0.00262734890954032
ENSG00000223572	3.1060901671302	3.1326191825654	-0.884648404459131	0.000318869359778334	0.00262734890954032
ENSG00000184792	-2.23400997107812	-2.23449324682	4.88037599414813	0.000319795459461604	0.00263358982280247
ENSG00000166321	1.98202488187829	1.98830459131222	1.11793309138467	0.000320294524766543	0.00263630928292293
ENSG00000186654	2.22986319937315	2.23220593834092	2.10076254413484	0.000320644513179109	0.0026377994882922
ENSG00000157680	-3.39248874151788	-3.39556003146699	4.00142098541544	0.00032410518712286	0.00266465996380218
ENSG00000110047	1.78219102545774	1.78227226515473	7.34314887135352	0.000324298171212833	0.00266465996380218
ENSG00000136231	2.01134686651253	2.01148334562647	6.63577443459747	0.0003244215826302	0.00266465996380218
ENSG00000081026	1.58837118465637	1.58871249132317	4.77683844773974	0.000324800588922699	0.00266637034460517
ENSG00000172638	-2.4308209507795	-2.43126812859307	6.24343703290035	0.000325970631686742	0.00267456933429153
ENSG00000273344	-1.91287396343801	-1.91359109455253	3.43300686089276	0.000326927259272527	0.0026810095726267
ENSG00000170412	4.30293943798223	4.30463726605126	3.64898334803641	0.000327372673847076	0.00268325298133766
ENSG00000181444	3.02780848097407	3.03361318408386	2.28672999836416	0.000327695817031212	0.00268449238569011
ENSG00000164300	-2.01189315703557	-2.01202685453597	5.81738964098657	0.000327891141134914	0.00268468394215026
ENSG00000065054	-3.24179031790969	-3.24381680402257	5.06943086994093	0.000328919750918346	0.00269169443964311
ENSG00000154319	6.4228439442813	6.43686153420179	4.92234035288636	0.000331914960390125	0.0027147827090264
ENSG00000232093	3.07149661732821	3.10204496426299	-0.272397001666965	0.000335075838069093	0.00273920111812085
ENSG00000196581	5.57835359557892	5.59124862289071	2.29457251602013	0.000336688000631075	0.00274958867257077
ENSG00000272382	-5.74619481623981	-5.95283111020125	-0.0131567032153738	0.000336698702571751	0.00274958867257077
ENSG00000163071	4.05922747651255	4.07202463844842	3.53902073822942	0.000337449238797529	0.00275427726847079
ENSG00000245060	-3.54127707471963	-3.54539472458915	2.31838309565906	0.000340485954771441	0.00277761112737789
ENSG00000168398	8.17997469987319	8.57361203485263	1.7347298712414	0.000341030415609677	0.00278059995265247
ENSG00000144824	4.49139135175193	4.49269581649915	5.97082056637836	0.000341319548164466	0.00278150491912315
ENSG00000170293	1.98606089444872	1.99413488113177	1.95259139844486	0.000342133794803046	0.00278668600524505
ENSG00000145506	4.02668733091044	4.04439380333873	1.23262494265678	0.000343599800733696	0.00279716751233365
ENSG00000151116	-1.52566839760403	-1.52584194855033	5.06746179665901	0.000343877740297716	0.00279756404527403
ENSG00000169174	5.49314075489603	5.50732505066147	3.8367882901989	0.000344006850706169	0.00279756404527403
ENSG00000174403	3.77982517707579	3.80103435810556	-0.18994710374167	0.000346523837420057	0.00281656595391815
ENSG00000141934	-3.43388268751597	-3.44845045754118	3.58729282565112	0.000350871651399059	0.0028504214177653
ENSG00000092068	4.12356373696439	4.12669659638941	2.90208901530544	0.000351390397938355	0.00285315115621918
ENSG00000180251	-4.13845051828587	-4.22097011095435	-0.569334299762626	0.000351898867088645	0.00285579465214246
ENSG00000123364	-10.0750433263537	-32.5604558846981	-0.0151428340239032	0.000352773444259282	0.00286140496553996
ENSG00000107937	1.56618775602101	1.56628938009712	6.52689943931003	0.000354654672274805	0.0028751703286079
ENSG00000166546	-3.64707890134977	-3.65177518896561	2.15385155784003	0.000355317513227722	0.00287904911859764
ENSG00000136040	2.87440439987022	2.87641979280602	3.45303049159024	0.000355952248082348	0.00288269626636815
ENSG00000223403	3.14691421714477	3.15753636965541	1.86752738514532	0.000357117771207336	0.00289063601847141
ENSG00000155511	-2.8537816002	-2.85387267549057	7.40191676224435	0.000357398548239886	0.00289140980943916
ENSG00000186470	-2.53862232706871	-2.53946956612789	5.00507352719495	0.000358246845461825	0.00289677174782027
ENSG00000206190	-3.2782654411106	-3.27972313977752	3.54308344467353	0.000359159163226566	0.00290264553551739
ENSG00000180817	1.59971409068761	1.59980991803212	6.90869194196025	0.000359489742760528	0.00290381419734242
ENSG00000133678	1.62608415006111	1.62652179858838	3.9516969957173	0.000359756008998922	0.00290446242218675
ENSG00000134986	2.5646726210884	2.56474285234633	7.64783303671736	0.000360066819846308	0.00290468436612337
ENSG00000157765	5.80134582024747	6.0088971067807	3.26877310115616	0.000360155561215245	0.00290468436612337
ENSG00000142235	-3.42877422299836	-3.43040204927779	3.04438325582039	0.000360483599019346	0.00290582907335471
ENSG00000140479	4.22437774080926	4.23188243854766	2.13356280104246	0.000363153852845705	0.00292454100916126
ENSG00000166206	3.83829514096847	3.83891855404203	5.5809735531073	0.000363179519454571	0.00292454100916126
ENSG00000148498	1.51178757472285	1.51189180750221	6.3764982024617	0.00036398191964876	0.00292949159453388
ENSG00000183196	-2.54608523516254	-2.54807370623336	3.57832019472922	0.000364659670127553	0.00293343435825431
ENSG00000180481	-2.62839456488994	-2.64646798387329	-0.326930868058692	0.000365800934082102	0.00294109978617814
ENSG00000087494	-4.91253629943209	-4.954952300052	3.08191166255951	0.000366180903025674	0.00294263953671789
ENSG00000205704	-3.65427757407121	-3.6641896973308	1.10876335637693	0.000366891338714006	0.0029468319766875
ENSG00000077522	-4.26619649047976	-4.26960047219864	2.87432146298495	0.000367399179378663	0.00294939372072928
ENSG00000219891	-2.52668330600262	-2.53245220536107	0.993476462607199	0.000370372629591966	0.00297173599098096
ENSG00000167705	-2.61117826653631	-2.61679222405048	1.73871511697476	0.000370952880452696	0.00297486300739004
ENSG00000197712	1.64586681591977	1.64609592865466	6.3261444315784	0.000371631921458984	0.00297877865588325
ENSG00000100196	1.92755995120776	1.92808464852071	5.25044128764204	0.000375602536614159	0.00300906003421934
ENSG00000170381	4.36849095550421	4.3695674491781	4.76913805926606	0.000377099771442292	0.00301950555451279
ENSG00000150630	4.16921979060331	4.1804308174796	4.57820143939876	0.000378370975311877	0.00302701819757171
ENSG00000105894	-4.81039610931584	-4.81045065943966	9.85734304364103	0.000378425741107979	0.00302701819757171
ENSG00000260604	-3.53630133496484	-3.56294218522988	0.738397751405617	0.000379445975578852	0.00303362491689103
ENSG00000140795	3.68207036786096	3.6980702273866	-0.00258935747228111	0.000380040807746978	0.00303682557428931
ENSG00000120156	4.60165232003318	4.60656334750328	3.82920646709591	0.000380306592703845	0.00303739495574314
ENSG00000151117	-2.48137244632996	-2.48716295297263	1.49129619670627	0.000381569389550413	0.00304592251965243
ENSG00000164023	2.09408938100763	2.09538455380206	4.28672123075536	0.000381938986502249	0.00304731493880742
ENSG00000142621	2.29592447931093	2.3039537298665	0.512585451070369	0.000382374601521103	0.00304923239435674
ENSG00000185008	-2.81767559103488	-2.81782822666932	5.73561668802406	0.000383760042419448	0.00305799001276995
ENSG00000072864	-1.65003654957015	-1.65016950974949	5.73153479391081	0.000383864507815365	0.00305799001276995
ENSG00000105738	-1.97833506613868	-1.97850418589306	6.18506556341059	0.000385309885464724	0.00306793908803988
ENSG00000204131	3.75806280291697	3.7608583186193	3.31971924457425	0.000385833951526862	0.0030705460342204
ENSG00000106608	-1.41545291470391	-1.4156086887888	5.45698293421695	0.000388571049456783	0.00309075311575049
ENSG00000168542	6.00310525228849	6.00313498931806	11.1532402866718	0.000389330215384779	0.00309521485897044
ENSG00000224184	-4.23133595720344	-4.27012355600302	0.583827479893085	0.000391770060133595	0.00311302682896995
ENSG00000082438	2.10730066547334	2.10755528321782	4.93391126027253	0.000392876103586939	0.0031202276100745
ENSG00000200087	2.84680932250174	2.8724026664862	0.185320604424447	0.000393152610677975	0.00312083622934718
ENSG00000151651	4.21021146845524	4.25733713738743	2.38447333990314	0.000394253650390574	0.00312535112395664
ENSG00000198739	-4.81621884157942	-4.83522070151303	1.24481475808706	0.000394272173195561	0.00312535112395664
ENSG00000144057	4.97203217882712	4.97791892263201	4.88122759251049	0.000394444527112536	0.00312535112395664
ENSG00000105711	-3.60184528936337	-3.63077533099663	2.51110292549083	0.000394522035693515	0.00312535112395664
ENSG00000140807	2.18622647612067	2.18642495751235	5.42767327977617	0.000396451458077309	0.00313858996179792
ENSG00000139722	-1.64165315554414	-1.6417813937583	5.84572517663494	0.000396595234701377	0.00313858996179792
ENSG00000250451	-3.80984089522508	-3.88516376814544	-0.72834368835447	0.00039794040446145	0.0031476400583896
ENSG00000056972	-2.00279537265396	-2.00378966406113	4.12408475497579	0.000398377550056122	0.00314950231219053
ENSG00000241852	2.1277475624251	2.12836535186724	4.2034629280629	0.000402963113581159	0.0031841427406155
ENSG00000083535	1.54449769668247	1.54497692750844	4.14830008617141	0.000405310883198227	0.00320107442096971
ENSG00000170364	1.55677487140521	1.55710990609774	4.24148555152455	0.000406316205426581	0.0032073919269619
ENSG00000237352	-5.94192038425029	-28.1940330179708	-0.441541980695285	0.000408145873031895	0.00322020700430521
ENSG00000135823	-1.52584848475891	-1.52596272699836	5.55252908944242	0.000410114828777253	0.00323410754370102
ENSG00000044090	1.59328944753837	1.59340161309064	6.31055731373108	0.000410334614839153	0.00323420730747024
ENSG00000116984	1.425762664951	1.42583695563401	6.08362433146539	0.000412004174587795	0.00324572814430566
ENSG00000272970	-3.2433744839626	-3.25070230431912	1.25019492156074	0.000412714557111006	0.00324968486875
ENSG00000150873	-3.18829249191863	-3.20262102348976	-0.572350363230062	0.000416435362815456	0.00327658583332038
ENSG00000230417	-4.79027867193868	-4.91863284570893	-0.315863426587054	0.000416550715969064	0.00327658583332038
ENSG00000184307	-2.70259577214567	-2.70398401998474	2.45428456004843	0.00041695445960541	0.00327811023780407
ENSG00000151657	1.57675694050812	1.57738737082124	3.79746775350704	0.000418848087779844	0.00329134073608177
ENSG00000184408	-3.68106254105638	-3.68448746974744	2.26668319013822	0.000419409270039466	0.00329409272756349
ENSG00000112658	1.70648913774374	1.70655550027691	6.71487744640938	0.000420721560443824	0.00330273828294111
ENSG00000136213	-1.72040302462014	-1.72071613409286	4.75607504198763	0.000421093522290256	0.00330399711409048
ENSG00000021355	4.83423033346747	4.84597220367494	3.35923185446558	0.000421777915239054	0.00330770485612385
ENSG00000183092	-2.73223456595983	-2.73536810799788	1.85003868856901	0.000422017911537405	0.00330792553752261
ENSG00000253982	-1.79055327434387	-1.79164445980918	3.45901776909211	0.000423152236088463	0.0033120725067093
ENSG00000232044	-2.74691845245904	-2.75091650833004	2.04236945172082	0.000423233423602004	0.0033120725067093
ENSG00000179388	-3.90441860693601	-3.90860009308481	1.24500372934607	0.000423331055899102	0.0033120725067093
ENSG00000165959	2.67039278251442	2.67138220577252	4.68812337214454	0.000423395460701407	0.0033120725067093
ENSG00000147202	2.64646925463643	2.6477516437418	4.11376470369646	0.000424918063051082	0.00332073199175828
ENSG00000177363	-3.80759340198145	-3.82302584339856	2.04867195698174	0.000424927790414567	0.00332073199175828
ENSG00000174776	3.01364921152942	3.01892033436154	1.38550883475798	0.000425972745921481	0.00332591152343627
[truncated: 535 more rows]
