# Supplementary material for: Global hypo-methylation in a proportion of glioblastoma enriched for an astrocytic signature is associated with increased invasion and altered immune landscape
Source: eLife. 2022 Nov 22;11:e77335. doi: 10.7554/eLife.77335 (PMC9681209; doi:10.7554/eLife.77335)
Supplement: Figure 4—figure supplement 1—source data 1. [file elife-77335-fig4-figsupp1-data1.zip]

Archive with 16 entries (14 files):
- Figure_4_figure_supplement_1_source_data_1/
- __MACOSX/._Figure_4_figure_supplement_1_source_data_1
- Figure_4_figure_supplement_1_source_data_1/Figure_4_figure_supplement_1_D_H_I.xlsx
- __MACOSX/Figure_4_figure_supplement_1_source_data_1/._Figure_4_figure_supplement_1_D_H_I.xlsx
- Figure_4_figure_supplement_1_source_data_1/.DS_Store
- __MACOSX/Figure_4_figure_supplement_1_source_data_1/._.DS_Store
- Figure_4_figure_supplement_1_source_data_1/Figure_4_figure_supplement_1_E/
- __MACOSX/Figure_4_figure_supplement_1_source_data_1/._Figure_4_figure_supplement_1_E
- Figure_4_figure_supplement_1_source_data_1/Figure_4_figure_supplement_1_E/Figure_4_figure_supplement_1_E_Annotation.xlsx
- __MACOSX/Figure_4_figure_supplement_1_source_data_1/Figure_4_figure_supplement_1_E/._Figure_4_figure_supplement_1_E_Annotation.xlsx
- Figure_4_figure_supplement_1_source_data_1/Figure_4_figure_supplement_1_E/.DS_Store
- __MACOSX/Figure_4_figure_supplement_1_source_data_1/Figure_4_figure_supplement_1_E/._.DS_Store
- Figure_4_figure_supplement_1_source_data_1/Figure_4_figure_supplement_1_E/Figure_4_figure_supplement_1_E_Gel1_Image2.tif
- __MACOSX/Figure_4_figure_supplement_1_source_data_1/Figure_4_figure_supplement_1_E/._Figure_4_figure_supplement_1_E_Gel1_Image2.tif
- Figure_4_figure_supplement_1_source_data_1/Figure_4_figure_supplement_1_E/Figure_4_figure_supplement_1_E_Gel1_Image1.tif
- __MACOSX/Figure_4_figure_supplement_1_source_data_1/Figure_4_figure_supplement_1_E/._Figure_4_figure_supplement_1_E_Gel1_Image1.tif
