# Supplementary material for: Global hypo-methylation in a proportion of glioblastoma enriched for an astrocytic signature is associated with increased invasion and altered immune landscape
Source: eLife. 2022 Nov 22;11:e77335. doi: 10.7554/eLife.77335 (PMC9681209; doi:10.7554/eLife.77335)
Supplement: Figure 5—source data 1. [file elife-77335-fig5-data1.zip]

Archive with 3 entries (2 files):
- Figure_5_source_data_1/
- Figure_5_source_data_1/Figure_5_A_B_G-O.xlsx
- __MACOSX/Figure_5_source_data_1/._Figure_5_A_B_G-O.xlsx
